# Supplementary material for: Depression of the soil arbuscular mycorrhizal fungal community by the canopy gaps in a Japanese cedar (Cryptomeria japonica) plantation on Lushan Mountain, subtropical China
Source: PeerJ. 2021 Mar 15;9:e10905. doi: 10.7717/peerj.10905 (PMC7971093; doi:10.7717/peerj.10905)
Supplement: Data S1 [file peerj-09-10905-s001.zip]

Archive with 13 entries (12 files):
- sample/
- sample/CCa1.fastq
- sample/CCa2.fastq
- sample/CCa3.fastq
- sample/CCb1.fastq
- sample/CCb2.fastq
- sample/CCb3.fastq
- sample/CGa1.fastq
- sample/CGa2.fastq
- sample/CGa3.fastq
- sample/CGb1.fastq
- sample/CGb2.fastq
- sample/CGb3.fastq
