# Supplementary material for: Depression of the soil arbuscular mycorrhizal fungal community by the canopy gaps in a Japanese cedar (Cryptomeria japonica) plantation on Lushan Mountain, subtropical China
Source: PeerJ. 2021 Mar 15;9:e10905. doi: 10.7717/peerj.10905 (PMC7971093; doi:10.7717/peerj.10905)
Supplement: Data S1 [file peerj-09-10905-s001.zip › sample/CCa1.fastq]

@JI6ZREA02G236F
ACGAGATGTTGGAGGGCAAGTCTGGCGCCTTACGGGAACAGTCGACTGCCAA
+
IIIIIIIIIIIIG444G;;<GIFIIIIHHHHHIHHHIIIIIGGEEEB@>>20
@JI6ZREA02JYJ1B
ACGAGATGTTGGAGGGCAAGTCTGGTGCCTTACGGGAAACAGTCGACTGCCAAGGCACACAGGGGATA
+
IIIIIIIIIIIII:::IIIIIIIIIIIIIIIIIHGG666?IIIIIIIIIIIIIIIIIIIIICCCCIII
@JI6ZREA02J0O3T
ACGAGATGTTGGAGGGCAAGTCTGGTGCCTTACGGGAACAGTCGACTGCCAAGGCACACAGGGGATA
+
IIIIIIIIIIIH?666GHIIIIIIIIIIIIIIIH????GIIIIIIIIIIIIIIIIIIIH?6655?GI
@JI6ZREA02GS9BO
ACGAGATGTTGGAGGGCAAGTCTGGCGCCTTACGGGAAACAGTCGACTGCC
+
IIIIIIIIIIIIIHHHIIIIIIIIIIIIIIIIIGGGHHHIIIIGFDDDG88
@JI6ZREA02JJH9H
ACGAGATGTTGGAGGGCAAGTCTGGTGCCTTACGGGAAACAGTCGACTGCCAAGGCACACAGGGGATA
+
IIIIIIIIIIIII???IIIIIIIIIIIHEEEGIE;;555<DIIIIIIIIIIHHHHIIIIIICCCCIII
@JI6ZREA02GUTKQ
ACGAGATGTTGGAGGGCAAGTCTGGCGCCTTACGGGAAACAGTCGACTGCCAAGGCACACAGGGGATA
+
IIIHHII;;;DDH666IIIIIIIIIIIHHIIIIHDD555<?DD??=;=IIIB@??EEHHG@5335<?B
@JI6ZREA02F4EJE
ACGAGATGTTGGAGGGCAAGTCTGGCGCCTTACGGGAAACAGTCGACTGCCAAGGCACACAGGGGATA
+
IIIIIIIIIIIIIHHHIIIIIIIIIIIIIIIIIHGG666?IIIIIIIIIIIIIIIIIIIIICCCCIII
@JI6ZREA02H218M
ACGAGATGTTGGAGGGCAAGTCTGGCGCCTTACGGGAAACAGTCGACTGCCAA
+
EEEFFFFEEDFIIHHHIIIIIIIIIIIHIHIHHHHF@@?FADA?<<==B==33
@JI6ZREA02G36G4
ACGAGATGTTGGAGGGCAAGTCTGGCGCCTTACGGGAACAGTCGACTGCCAAGGCACACAGGGGATA
+
IIIIIII;::EEE466EIIIIIIIIIIIIIIIIHHHGGGIIIIIEEEGIIIIIIIIIIII>>>>CGI
@JI6ZREA02H39J2
ACGAGATGTTGGAGGGCAAGTCTGGTGCCTTACGGGAAACAGTCGACTGCCAAGGCACACAGGGGATA
+
IIIIIIIIIIIII:::IIIIIIIIIIIIIIIIIHGG666HIIIIIIIIIIIIIIIIIIIIICCCCIII
@JI6ZREA02F3OY6
ACGAGATGTTGGAGGGCAAGTCTGGCGCCTTACGGGAAACAGTCGACTGCCAAGGCACACAGGGGATA
+
IIIIIIIIIIIIIHHHIIIIIII;;;?IIIIIIHHHGGGIFGGIIIIIIIIIIIIIIIIIICCCCIII
@JI6ZREA02GT6UB
ACGAGATGTTGGAGGGCAAGTCTGGCGCCTTACGGGAAACAGTCGACTGCC
+
@@AFFFFFFFFIIHHHIIIIIIIIIIIIHHHHIFFF666?AB998989?>>
@JI6ZREA02GSQOL
ACGAGATGTTGGAGGGCAAGTCTGGCGCCTTACGGGAAACAGTCGACTGCCAAGGCACACAGGGGATA
+
IIIIIIIIIIIII???IIIIIIIIIIIIIIIIIHCC666GIIIIIIIIIIIIIIIIIIIIIAAAAIII
@JI6ZREA02HLX58
ACGAGATGTTGGAGGGCAAGTCTGGCGCCTTACGGGAAACAGTCGACTGCCAAGGCACACAGGGGATA
+
IIIIIIIIIIIIIGGGIIIIIIIIIIIIIIIIIHGG666GIIIIIIIIIIIIIIIIIIIIICCCCIII
@JI6ZREA02IK6F3
ACGAGATGTTGGAGGGCAAGTCTGGCGCCTTACGGGAAACAGTCGACTGCCAAGGCACACA
+
IIIIIIICBBIII@@@IIIIIIIIIIIIIIIIIHHH666FHHEEDDDDFHIB@?>EIEEE;
@JI6ZREA02HY5RA
ACGAGATGTTGGAGGGCAAGTCTGGCGCCTTACGGGAAACAGTCGACTGCCAAGGCACACAGGGGATA
+
IIIIIIIIIIIII:::IIIIIIIIIIIIIIIIIF;;666<AIIIIIIIIIIIIIIIIIIIICCCCIII
@JI6ZREA02HSGK5
ACGAGATGTTGGAGGGCAAGTCTGGTGCCTTACGGGAACAGTCGACTGCCAAGGCACACAGGGGATA
+
IIIIIIIIIIIIIHHHIIIIIIIIIIIIID==;@@@977D@@@FIIIIIIIIIIIIIIIICCCCIII
@JI6ZREA02I7FR5
ACGAGATGTTGGAGGGCAAGTCTGGTGCCTTACGGGAAACAGTCGACTGCCAAGGCACACAGGGGATA
+
IIIIIIIIIIIIIGGGIIIIIIIIIIIIIIIIIHGG;;;IIIIIIIIIIIIIIIIIIIIIIBBBBIII
@JI6ZREA02HQ1TB
ACGAGATGTTGGAGGGCAAGTCTGGCGCCTTACGGGAAACAGTCGACTGCCAAGGCACACAGGGGATA
+
IIIIIIIIIIIII???IIIIIIIIIIIHHHHHIHGG666?IIIIIIIIIIIIIIIIIIIIICCCCIII
@JI6ZREA02HD9FZ
ACGAGATGTTGGAGGGCAAGTCTGGTGCCTTACGGGAACAGTCGACTGCCAAGGCACACAGGGGATA
+
IIIIIIIIIIIII:::IIIIIIIIIIIIIIIIIH??;;;HIIIIIIIIIIIIIIIIIIIICCCCIII
@JI6ZREA02JKQDU
ACGAGATGTTGGAGGGCAAGTCTGGTGCCAGCAGCCGCGGTAATTCCAGCTCCAATAGCGTATATTAAAGTTGTTGCAAGTTAAAAAGCTCGTAGTTGATTTCGGGG
+
FFFFFFFA@???@DFFFFFHIIIDDEFFGHHFFF666=FFFFFFFFFHHFFHFFFFFFFFFFD@====FFFFFFFD???FFF77777?BBDDDBA<8676664,,,,
@JI6ZREA02JK1GC
ACGAGATGTTGGAGGGCAAGTCTGGTGCCTTACGGGAAACAGTCGACTGCCAAGGCACACAGGGGATA
+
IIIIIIIIIIIIIBBBIIIIIIIIIIICCCCIIHHHHHHIIIIIIIIIIIIIIIIIIIIIIBCCCIII
@JI6ZREA02JRUI0
ACGAGATGTTGGAGGGCAAGTCTGGCGCCTTACGGGAAACAGTCGACTGCCAAGGCACACAGGGGATA
+
IIIIIIIIIIIIIHHHIIIIIIIIIIIIIIIIIF??665<CIIIIIIIIIIIIIIIIIIIICCCCIII
@JI6ZREA02JLNTX
ACGAGATGTTGGAGGGCAAGTCTGGTGCCAGCAGCCGCGGTAATTCCAGCTCCAATAGCGTATATTAAAGTTGTTGCAGTTAAAAAGCTCGTAGTTGAATTTC
+
D@A@DDDFFF??@FFHHHHHHHIIIIIIHIIIIIIHH===HIHHIIIIIIIIFFFFFFFFFFFFFFFFFFFFFFFFFFFFF;;;;;DDFFFFDD@><99661.
@JI6ZREA02JPPIJ
ACGAGATGTTGGAGGGCAAGTCTGGTGCCAGCAGCCGCGGTAATTCCAGCTCCAATAGCGTATATTAAAGTTGTTGCAGTTAAAAAGCTCGTAGTTGAATTTCGGGATTAG
+
FFFFFFFEEEFIIHHHIIIIIIIIIIIIIIIIIIIIIHHHF@@==FFHHHFHFFFFFFFFFFFF==666FFFBA>???A4411111<>????AAABAA>8867,,,7---.
@JI6ZREA02JKR17
ACGAGATGTTGGAGGGCAAGTCTGGTGCCAGCAGCCGCGGTAATTCCAGCTCCAATAGCGTATATTAAAGTTGTTGCAGTTAAAAAGCTCGTAGTTGAATTTCGGGGTTAG
+
F@:::@F===FFI=??IIIIIIIIIIIIIIIIIIIIIIIIIIIIIIIIIIIIFFFFFFFFFFFFFFFFFFFF===FFFFFF==?=;EEEFFFFFFFFFF654>2522,,.,
@JI6ZREA02FYC6Y
ACGAGATGTTGGAGGGCAAGTCTGGCGCCTTACGGGAAACAGTCGACTGCCAAGGCACACAGGGGGATA
+
DDDEEFF?==FHIHHHIIIIIIIIIIIIIIIIIHHHHHHHFFEAAAADDDF688:FFFFFF>>>??FFF
@JI6ZREA02J5IEA
ACGAGATGTTGGAGGGCAAGTCTGGTGCCAGCAGCCGCGGTAATTCCAGCTCCAATAGCGTATATTAAAGTTGTTGCAGTTAAAAAGCTCGTAGTTGAATTTCGGGGTCAGACG
+
FFFFFFFA@@FII:::IIIIIIIIIIIIIIIIIIIIIIIIIIIBBBBHHIIIFFFFFFFFFFFFFFFFF=<<FFFFFFFDD;7777DAAAAAAAAA::8;;;@444.-/44642
@JI6ZREA02JTHLY
ACGAGATGTTGGAGGGCAAGTCTGGTGCCTTACGGGAACAGTCGACTGCCAAGGCACACAGGGGATA
+
FFFFFFFFFFFIIHHHIIIIIIIHHHHFFC:::::?554>?AADA?@@CFGGFFFF@@@?==;;AAA
@JI6ZREA02J1XQR
ACGAGATGTTGGAGGGCAAGTCTGGTGCCAGCAGCCGCGGTAATTCCAGCTCCAATAGCGTATATTAAAGTTGTTGCAGTTAAAAAGACTCGTAGTTGAATTTCGGGATTAGTACGCTAGG
+
FFFFFFFFCC<::???AAABDDF<<=FFFHHIIIIIIIIIIIIIIIIIIIIIFFFFFFFFFFFFFFFFFFFFFFFFFFFFF;;;;8<1<CFFFFDDDBDB=;84...41--.,-.2233--
@JI6ZREA02IXFOU
ACGAGATGTTGGAGGGCAAGTCTGGTGCCAGCAGCCGCGGTAATTCCAGCTCCAATAGCGTATATTAAAGTTGTTGCAGTTAAAAAGCTCGTAGTTGAATTTCGGGA
+
FFFFFFFFFFFIIHHHIIIIIIIIIIIIIIIIIIIIIIIIIIIIIIIIIIIIFFFFFFFFFFFFFFFFFA@@FFFFFFFFF=====FFFFFFFFFFDD@8623,,,:
@JI6ZREA02HGNKL
ACGAGATGTTGGAGGGCAAGTCTGGTGCCTTACGGGAAACAGTCGACTGCCAAGGCACACAGGGGATA
+
IIIIIIIIIIIIIGGGIIIIIIIIIIIIIIIIIHHH???IIIIIIIIIIIIIIIIIIIIIICCCCIII
@JI6ZREA02I2PEP
ACGAGATGTTGGAGGGCAAGTCTGGCGCCTTACGGGAACAGTCGACTGCCAAGGCACACAGGGGG
+
FFFFFFF;;;FIIHHHIHHIIIIHBBBCDFFDD=88444>?443//044<4211=====2,,,,,
@JI6ZREA02JT76C
ACGAGATGTTGGAGGGCAAGTCTGGTGCCAGCAGCCGCGGTAATTCCAGCTCCAATAGCGTATATTAAAGTTGTTGCAGTTAAAAAGCTCGTAGTTGAATTTCGGGATTACGTACGCTGGTCGTGCCTTAGGTACGTACTGGTGTTACTGGTTCCTACTTCTGACGAACCATCATGTCATTCATTTGGTGTGGCGGGGAATCAGGACTGTTACTTTGAAAAAATTAGAGTGTTTAAAGCAGGCTCGCGCTTGAATACATTAGCATGGAATAATGAAATAGGACGTTG
+
FFFFFFFFFFFII???IIIIIIIIIIIIIIIIIIHHHHHHHHHHHHHHHHIIFFFFFFFFFFFFFFFFFFFFFFDDBBB::52225::=ABBBDDFFFD==8>663:---..,----399=?AABDFFFFFFFFFFFFFFFFFFCCAA>@A<<<<44111@<<<?<<<AABBAAAADDAAA@@;;;4423444<664444ABBDDDDDCCCDFFF?D66666666,AABBB===111<@?>><98::?DDDDDDGGFDDDIGFFFDIIIGGGGGGGGA8?=22144=
@JI6ZREA02GJBMQ
ACGAGATGTTGGAGGGCAAGTCTGGTGCCTTACGGGAAACAGTCGACTGCCAAGGCACACAGGGGATA
+
IIIIIIIIIIIII:::IIIIIIIIIII????HIHHHHHHIIIIIIIIIIIIIIIIIIIIIICCCCIII
@JI6ZREA02G1694
ACGAGATGTTGGAGGGCAAGTCTGGCGCCTTACGGGAAACAGTCGACTGCCAAGGCACACAGGGGATA
+
IIIIIIIIIIIIH666HIIIIIIIIIIIIIIIIH??666;AIIIIIIIIIIIIIIIIIIIIAACCIII
@JI6ZREA02FN8LR
ACGAGATGTTGGAGGGCAAGTCTGGTGCCAGCAGCCGCGGTAATTCCAGCTCCAATAGCGTATATTAAAGTTGTTGCAGTTAAAAAGCTCGTAGTTGAATTTCGGGGTCAGCAGGTTGGTCGTGCCACTGGTATGTACTGGTTTCGCTGATTCCTCCTTTCTGAAGAACTGTAATGCCATTAATTTGGTGTTGCAAGGAAACAGGACTGTTACTTTGAAAAAATTAGAGTGTTTAAAGCAGGCTAACGCTTGAATACATTAGCATGGAATAATGAAATAGGACGTTCGATCCTATTTTGTGGTTTCTAGGATTGACGTAATGATTAATAGGGATAGTTGGGGCATTAGTATTCAATTGTCAGAGGTGAAATTCTT
+
DDDDDDFFFFFHHDIIIIIIIIIIIIIIIIIIIIIIIIIIIIIIIIIIIIIIFFFFFFFFFFFFFFFFFFFFFFFFFFFFF????=FFFFFFFFFFFFFFFFF=<;;?BBBBA===?AAADFFFCDDDFFFFFFFFFFFFFFFFDD=:99>@<<<33444@:?<<<<ABBBB>>=>889<<44000<97;9967688800049<<<>??<<<@3339//----.-,:99:6..0449?9988@B???AD???FFFDGGDDDDDDFDDDDDBBB<111<9<<00044@B@@@<<<6666=6<<200=<A<<<@AABD?555A????DDBB??=B====A7776:::=BBBBDD???DB?>>@<8///8444:9322
@JI6ZREA02JRL2S
ACGAGATGTTGGAGGGCAAGTCTGGCGCCTTACGGGAAACAGTCGACTGCC
+
EEA@@FFFFFFIIHHHIIIIIIIIIIIIIIIIIHHHHHHHFF=<8444988
@JI6ZREA02GMAZZ
ACGAGATGTTGGAGGGCAAGTCTGGTGCCAGCAGCCGCGGTAATTCCAGCTCCAATAGCGTATATAAAGTTGTTGCAGTTAAAAAGCTCGTAGTTGAATTTCGGGGATAGACGTG
+
FFFFFFFFFFFIIHHHIIIIIIIIIIIIIIIIIIIIIIIIIIIIIIIIIIIIFFFFFFFFFF;;;;;FFFFFFFFFFFDD;;;;;FFFFFDDDDD::8444<22..332323-.-
@JI6ZREA02GCE1I
ACGAGATGTTGGAGGGCAAGTCTGGTGCCAGCAGCCGCGGTAATTCCAGCTCCAATAGCGTATATT
+
<13333655BABB?FFHIIIIIIHHHIHHHHHHHFFFDDDDAA5544<<AA444444<>?????44
@JI6ZREA02JZMAZ
ACGAGATGTTGGAGGGCAAGTCTGGTGCCAGCAGCCGCGGTAATTCCAGCTCCAATAGCGTATATTAAAGTTGTTGCAGTTAAAAAGCTCGTAGTTGAATTTCGGGATTAGTACGCTGGTCGTGCC
+
FFFFFFFFFFFIIHHHIIIIIIIIIIIIIIIIIIIIIIIIIIIIIIIIIIIIFFFFFFFFFFFFFFFFFFFFFFFFFFFFF88888FFFFFFFFFFFFFFFD<886DDDDDDA::::BBBB=::66
@JI6ZREA02GF09M
ACGAGATGTTGGAGGGCAAGTCTGGCGCCTTACGGGAACAGTCGACTTGCCAA
+
=====@FDDDFGIHHHIHIIIIIHDFFHIIHHFFFFDBBA<4444100448<<
@JI6ZREA02GYWTG
ACGAGATGTTGGAGGGCAAGTCTGGCGCCTTACGGGAAACAGTCGACTGCCAAGGCACACAGGGGATA
+
IIIIIIIGGGIIIHHHIIIIIIIIIIIIIIIIIHHHHHHIIIGGGGGGIIICCCCIIIIII6666?II
@JI6ZREA02IU2J8
ACGAGATGTTGGAGGGCAAGTCTGGTGCCAGCAGCCGCGGTAATTCCAGCCCCAATAGCGTATATTAAAGTTGTTGCAGTTAAAAAGCTCGTAGTTGAATTTCGGGATCAGCAGGTTGGTCGTGCCACTGGTATGCACTGGCTTTGCTGGTTCCTCCTTTCTGAAGAACTGTAATGCCATTAATTTGGTGTTGCAGGGAAACAGGACTGTTACTTTGAAAAAATTAGAGTGTTTAAAGCAGGCTAACGCTTGAATACATTAGCATGGAATAATGAAATAGGACGTTCGATCCTATTTGTGGTTTCTAGGATTGACGTAATGATTAATAGGGATAGTTGGGGCATTAGTATTCAATTGTCAGAGGTGAAATTCTTGGATTTATTGAAGACTAACTACTGCGAAAGCATTTGCCAAGGATGTTTTCATTAATCAAGAACGAAAGTTAGGGATCGAAGACGATCAGATACCGTCGTAGTCTTAACCNTAAACTATGCCGACTAGGGATCGGATGATGTTAATTTTTAATGTACTC
+
IIIIIIIIIIIII:::IIIIIIIIIIIIIIIIIIIIIIIIIIIIIIIGD555588GIIIIIIIIIIHHHIIIIIIIIIIGG:::::IIIIIIIIIIIIIHHHIHHHIIIIIIIIIGG@@@IIIIIIIIIIIIIIIIIIIIIIHHHIIIIIIIIII>>??HIIIIIBBBGIIIIIIIIIIIIIIHHHIIIIIIIIIHHHHHGG9@@IIIIIIIIBBBG11111/55,@B@DCBBBBBBGGGGG=8888=GDDDGGIHIIIIIIIIIIIIIIIIIIHHHIIGG==<IGEEDDAA5633331<:@@@HCIIIIIIIIIIIIIIIIIIIIIIHHHIIIAAA?>>>AAHHHIIIIIIIIIIHHHHDCCFFHHBBDDDCHHHHHHHHHHHHD<8<D@@<<8E>;64555@@<<<>@@@EEEEC@62277====;;9==4.--35440-..-77;:888==758;;==8878;=><757:=>>>>>?=:2!44<<<712328<=73122429:66888=4422884252244+82331/
@JI6ZREA02FNA49
ACGAGATGTTGGAGGGCAAGTCTGGCGCCTTACGGGAACAGTCGACTGCCAAGGCACACAGGGGATA
+
IIIIIIIIIIIIIBBBIIIIIIIIIIIIIHHHIH??;;;DIIIIIIIIIIIIIIIIIIIICCCCIII
@JI6ZREA02JMZNJ
ACGAGATGTTGGAGGGCAAGTCTGGTGCCAGCAGCCGCGGTAATTCCAGCTCCAATAGCGTATATTAAAGTTGTTGCAGTTAAAAAGCTCGTAGTTGAATTTCGGGATCAATATATTGGTCGTGCCTCTGGTATGAACTGGTATTATTGATTTCTACCTTCTGACGAACTGTGATGTCATTAATTTGGTGTCATGGGGAATCAGGACTGTTACTTTGAAAAAATTAGAGTGTTTAAAGCAGGCACACGCTTGAATACATTAGCATGGAATAATGAAATAGGACGTTTGACCCTATTTTGTGGTTTCTAGGATCGACGTAATGATTAATAGGGATAGTTGGGGGCATTAGTATTCAATTGTCAGAGGTGAAATTCTTGGATTTATTAAAGACTAACTACTGCGAAAGCAATTTGCCAAGGATGTTTCATTAATCAAGAACGAAAGTTAGGGATCGAAGACGATCAGATACCGTCGTAGTCTTAACCNTAAACTATGCCGACTAGGGATCGGATGATGTAATTTTTTAATGTACTCATTC
+
IIIIIIIIIIIIIHHHIIIIIIIIIIIIIIIIIIIIIIIIIIIIIIIIIIIIIIIIIIIIIIIIIIHHHIIIIIIIIIIII????=IIIIIIIIIIIIIHHHIBBBIIIIIIIIIIIIIIIIIIIIIIIIIIIIIIIIIIIIIIIIIIIIHHHIIIIIIIIIIIIIIIIIIIIIIIHIIIIII>>>IIIIIIII@B@@BBDGE?A?EE<5558BBBG444466;;,FFIIIHEEEHHIIFEEIFBBBBIIIIIIIIIIHHHHHHIIIIIIIIIIHHHI@EEHA988HIIBBBED88756/1110067DDAEEGIIIIIIIIIIIIHDDDIHHHIHIHH65555GEEE;;9?????>>>:69?AA/118111??CCCCDB;;;B88?>>C:CCA945299554427954444;AAAA>:8477---77..--499;84586557<==6999<><8832036<<<<<:><=;<656<>92329==22!8:8832-6888<=932338:==;;<=>><8233//55//;;,<23399:888
@JI6ZREA02HRJSZ
ACGAGATGTTGGAGGGCAAGTCTGGTGCCTTACGGGAAACAGTCGACTGCCAAGGCACACAGGGGATA
+
IIIIIIIIIIIIIGGGIIIIIIIIIIIIIIIIIHHHCCCIIIIIIIIIIIIIIIIIIIIIIBBCCIII
@JI6ZREA02JSXP1
ACGAGATGTTGGAGGGCAAGTCTGGTGCCAGCAGCCGCGGTAATTCCAGCTCCAATAGCGTATATTAAAGTTGTTGCAGTTAAAAAGCTCGTAGTTGAATTTTAGGCCTGGCCGGATGGTCCGTCTTTGGCGAGTACTGTTCTGTCGTCGGGTCTATCCTTCTGGTGAGCCGGGATGCCCTTTATTGGGTGTGTCGGGGAACCAGGACCATTACCTTGAAAAAATTAGAGTGTTTAAAGCGGGCATTTGCTTGAATAGATTAGCATGGAATAATAGAATAGGACGTTGGTTCTATTTTGTTGGTTTTAGGACCACCGTAATGATTAATAGGGATAGTTGGGGGCATTAGTATTCAATTGTCAGAGGTGAAATTCTTGGATTTATTGAAGACTAACTATTGCGAAAGCATTTGCCAAGGATGTTTTCATTAATCAAGAACGAAAGTTAGGGGATCGAAGACGATTCAGATACCGTCGTAGTCTTAACCATAAACTATGCCGACTAGGAATCGGGCGACGTTATTTCATGACTCGCTCGGCGCC
+
IIIIIIIIIIIIIHHHIIIIIIIIIIIIIIIIIIIIIIIIIIIIIIIIIIIIIIIIIIIIIIIIIIHHHIIIIIIIIIIII???==IIIIIIIIIIIII>>>>HIIIIIIIIIIIIIIIIIIIIIHHHIIIIIIIIIIIIIIIIIIIIIHHHIIIIIIIIIIIIIIIIIIIHHHIIIHHHHHHIHHHHHIIIIIICCCCIIIIIIIIIIIIIIIIGGG888666DD5IIF==666BBHIIHGGGIHHHIIIIIIIIIIIIIIIIIIIIIIIIIIIIIIIIIIIIIIIAAAAGII????A66AA9999IIIIGGGHIIIIIIIIIIGGGGGGGGIIIII=====IIIHHHHIIHGGGHHHHHHHHHHHHHHEFFFDDFCC222B>>EEEEHF@??BBHEEC;555;E?;;;;A>>><==;:9----.36;77486::66820001..-23222338>>><><<==>;86868;=<<>>>><=<>>>::8;>66861:;;=<=932336688822/-311621---33888<<8:8:8::75-,
@JI6ZREA02JGPDK
ACGAGATGTTGGAGGGCAAGTCTGGTGCCAGCAGCCGCGGTAATTCCAGCTCCAATAGCGTATATTAAAGTTGTTGCAGTTAAAAAGCTCGTAGTTGAATTTCGGGGATCA
+
11133366:BBDGFFHIIIIIIIIIIIIIIIIIIIIIIIIIIIIIIIIIIIIFFFFFFFFFFFFFFFFF=<:A>>????44//111<AAAAAABBBBB@;864.,,,33..
@JI6ZREA02GRNNE
ACGAGATGTTGGAGGGCAAGTCTGGTGCCTTACGGGAAACAGTCGACTGCCAAGGCACACAGGGGATA
+
IIIIIIIIIIIIIHHHIIIIIIIIIIIIIIIIIHHHHHHIIIIIIIIIIIIIIIIIIIIIICCCCIII
@JI6ZREA02JSVXD
ACGAGATGTTGGAGGGCAAGTCTGGTGCCAGCAGCCGCGGTAATTCCAGCTCCAATAGCGTATATTAAAGTTGTTGCAGTTAAAAAGCTCGTAGTTGAATTTC
+
FFFFFFFFFFFIIHHHIIIIIIIIIIIIIIIIIIIIIIIIIIIIIIIIIIIIFFFFFFFFFFFF::666<??AA>???A44311118@AAAAABAABBB;;40
@JI6ZREA02FXL47
ACGAGATGTTGGAGGGCAAGTCTGGTGTCCAGCAGCCGCGGTAATTCCAGCTCCAATAGCGTATATTAAAGTTGTTGCAGTTAAAAAGCTCGTAGTTGAATTTCGGGGGACTAG
+
@@AFFFFFFFFGF<<<FFC@@@???GDDDDAAEFF<<:D:<<CFFDDFFHHHDDDDFFFFFFFFFFFFFFFFF???FFFFFF;;;;;FFDDAA?=;7211,,,.,,,,,.-753
@JI6ZREA02JY3NE
ACGAGATGTTGGAGGGCAAGTCTGGTGCCAGCAGCCGCGGTAATTCCAGCTCCAATAGCGTATATTAAAGTTGTTGCAGTTAAAAAGCTCGTAGTTGAATTTCGGGATAC
+
FFFFFFF<:::::555B:::ADFFFFFGFFFFFF666EFFFFFFFFHHHHIIFFFFFFFFFFFFFFFFFFFFFFFFFFFFF????=FFF:86::<<?==2224...7323
@JI6ZREA02J1WZE
ACGAGATGTTGGAGGGCAAGTCTGGTGCCAGCAGCCGCGGTAATTCCAGCTCCAATAGCGTATATTAAAGTTGTTGCAGTTAAAAAGCTCGTAGTTGAATTTCGGGGTCAGTA
+
FFFFFFFFFFFIIHHHIIIIIIIIIIIIIIIIIIIIIIIIIIIIIIIIIIIIFFFFFFFFFFFFFFFFFA@@FFFFFFFFF?????FFFFFFFFFFFFFF?==11109=7//-
@JI6ZREA02JZY0Q
ACGAGATGTTGGAGGGCAAGTCTGGTGCCAGCAGCCGCGGTAATTCCAGCTCCAATAGCGTATATTAAAGTTGTTGCAGTTAAAAAGCTCGTAGTTGAATTTCGGGATCAATATA
+
FFFFFFFFFFFIIHHHIIIIIIIIIIIIIIIIIIIIIIIIIIIIIIIIIIIIFFFFFFFFFFFFFFFFFFFFFFFFFFFFF?????FFFFFFFFFFDDD???53104<=<<<83/
@JI6ZREA02I5O4Y
ACGAGATGTTGGAGGGCAAGTCTGGTGCCAGCAGCCGCGGTAATTCCAGCTCCAATAGCGTATATTAAAGTTGTTGCAGTTAAAAAGCTCGTAGTTGAATTTCGGG
+
5533355BBB==@?CDHIIIIIIIIIIIIIIIIIIIIHIIIIIIIHHHHIIIFFEDDFFFFFFF<<666DFFFDBBBBDDD66666AADDDFDFDDBBB<;;9...
@JI6ZREA02GJD4D
ACGAGATGTTGGAGGGCAAGTCTGGTGCCAGCAGCCGCGGTAATTCCAGCTCCAATAGCGTATATTAAAGTTGTTGCAGTTAAAAAGCTCGTAGTTGAATTTTAGGCCTGGCCGGATGGTCCGTCTTTGGCGAGTACTGTCTCTGTCGGTCGGTCTACTCCTTCGTGGTGACGGCCGGGATCGTCCTTTAGTTGGGTGTGGTACCGGGAACCGACGGACCTACTTACCTTAAGTAAAAATTAGAGTTAGTTAAAGCGGGCATTGCTTGAATAGATTAGCATGGAATAATAGAATAGGACGTTGG
+
FFFFFFFFFFFIIHHHIIIIIIIIIIIIIIIIIIIIIIIIIIIIIIIIIIIIFFFFFFFFFFFFFFFFFFFFFFFDDDD::66666?DDDBBDFFFFFF====DFFFFFFFFFFFFFFFFFFFFFFFFFFFFFDDDD=:::=889<?;;<662333///26;967575557711--,,,..7.---113<7226668-/..372211155,,,11112113-,--2--,,--31--/,,---7881122,,,,,-31112311332276;72448>??AAAAABDDDBDA???<<<99<811--
@JI6ZREA02F2CBL
ACGAGATGTTGGAGGGCAAGTCTGGTGCCAGCAGCCGCGGTAATTCCAGCTCCAATAGCGTATATTAAAGTTGTTGCAGTTAAAAAGCTCGTAGTTGAATTTC
+
FFFFFFFFFFFIIHHHIIIIIIIIIIIIIIIIIIIIIIIIIIIIIIIIIIIIFFFFFFFFFFFFFFFFFFFFFDBBBBB::33331<AA?????>;666621.
@JI6ZREA02H3T82
ACGAGATGTTGGAGGGCAAGTCTGGTGCCAGCAGCCGCGGTAATTCCAGCTCCAATAGCGTATATTAAAGTTGTTGCAGTTAAAAAGACTCGTAGTTGAATTTCGGGGTTA
+
FFFFFFFCCA??@666AAAAAEFGGIHHHFFHIIIGF:::BFFFFFFDDFFFFFFFFFFFFFFFCC8::FFFFFFFFFFFF===?;D6==@AFFFFFCCA:88:252.,,.
@JI6ZREA02IYWWD
ACGAGATGTTGGAGGGCAAGTCTGGTGCCAGCAGCCGCGGTAATTCCAGCTCCAATAGCGTATATTAAAGTTGTTGCAGTTAAAAAGCTCGTAGTTGAATTTCGGGGTCAGTAGTGGT
+
FFFFFFFFFFDDD?==:::::DD<<=FHHIIIIIIIIIIIIIIIIIIIIIIIFFFFFFFFFFFFFFFFFFFFFFFFFFFFF?????FFFFFFFFFFFFFFFFF;999>A@400//712
@JI6ZREA02ISVXY
ACGAGATGTTGGAGGGCAAGTCTGGTGCCAGCAGCCGCGGTAATTCCAGCTCCAATAGCGTATATTAAAGTTGTTGCAGTTAAAAAGCTCGTAGTTGAATTTCGGGGATC
+
@441114448ABB666HIIIIIIIIIIIIIIIIIIIIIIIIIIIIIIIIIIIFFFFFFFFFFFFFFFFFFFFFFFFFFFFF?????FFFFFFFDDBA<<10.7////73.
@JI6ZREA02IKAGP
ACGAGATGTTGGAGGGCAAGTCTGGTGCCAGCAGCCGCGGTAATTCCAGCTCCAATAGCGTATATTAAAGTTGTTGACAGTTAAAAGCTCGTAGTTGAATTTCGGGGTCAGTAGGTTGGTCGTGCCAATGGTGTGTATTGGCTTTACTGATTCCTCCTTCTTGAAGAACTGTAATGTCATTAATTTGGTGTTGCAGGGAACAGGACTGTTACTTTGAAAAAATTGAGTGTTTAAAGCAGGCTAACGCTTGAATACATTAGCATGGAATAATGAAATAGGACGTTCGATCCTATTTTGTTGGTTTCTAGGATTGACGTAATGATTAATAGGGATAGTTGGGGCAGTTAGTATTCAATTGTCAGAGGTGAAATTCTTGGATTTATGAAGACTAACTACTGCGAAAGCATTTGCCAAGGATGTTTTCATTAATC
+
??=BA?<0..62/...42247??=<<=BBDFEAAADAAAAD::88@@AAA=:88:<>??=<<<<11100>=>=<85443>4400008??????AAC<<<?@FFAA==DDFFFFFFFFFFFFFDD??::::::9AABBAAAAB==?==9=AAAA>>>>@BB=:::?AAADDDBBBA@@@>4444...6641119::62221322234:.--3:111:,,,---117434<24488=BA===BDAAAAD:::ADDAAACCCFFDDBBDDDC???333DADD::9DDDDBA<<<<44444//66...<9?444444=DB:::AAADD::8??:::AA?@B77649944440./48>@AA@::<>==<>:2448<832244:666;288822338;99899832///;88888>8888<<:=31111:88:8802
@JI6ZREA02JMPJW
ACGAGATGTTGGAGGGCAAGTCTGGTGCCAGACAGCCGCGGTATTCCAGCTCCAATAGGCGTATATTAAAGTTGTTGCAGTTAAAAAGCTCGTAGTTGAATTTCGGGGTCAGCAGGTTGGTCGTGCCACTGGTATGTACTGGTTTCGCTGATTCCTCCTTTCTGAAGAACTGTAATGCCATTAATTTGGTGTTGCAGGGAAACAGGACTGTTACTTTAGAAAAAATTAGAGTGTTTAAAGCAGGCTAACGCTTGAATACATTAGCATGGAATAATGAAATAGGACGTTCGATCCTATTTTGTGGTTTCTAGGATTGACGTAATGATTAATAGGGATAGTTGGGGCATTAGTATTCAATTGTCAGAGGTNAAATTCTTGGATTTATTGAAGACTAACTATGCAAAGCATTTGCCAAGGATGTTTTCATTAATC
+
888:::AFDDDDGFHHIBBBHHHGGGGF<6654??86622./00.22==:788<=:9:89>ABBD??666FDDBA>???@4411113:ABBBBDFFFFFFFFFFAAA@FFFDDDDDDDFFFFFFFFFFFFFFFFFFFFFFFFFFFFCCCDA<<<:DDB=???<??????BBA?>>@A:::::::==<>>:BBA???:::=??A>DFDDDFFFFFF666?67772/00,4889800088<AABBBDC???FFFFFDDFDFDGGGGFDDDGIGFDDDD===?:>>441118<<A===>55564/440004:A>>?BBA???DDDDDAAADDDDBIIDDDDDD???=???AAAAADDDDDDDDDDDDDDD=!88;@<8..//>444827>88223><@@3238344=???=>>===DDDDDD:4444::::9902
@JI6ZREA02JUG6L
ACGAGATGTTGGAGGGCAAGTCTGGTGCCAGCAGCCGCGGTAATTCCAGCTCCAATAGCGTATATTAAAGTTGTTGCAGTTAAAAAGCTCGTAGTTGAATTTCGGGGTCAGACAGGTTGGTCGTGCCTACGTGGTATGGAACTGGTTTCG
+
FFFFFFFFFFFIIHHHIIIIIIIIIIIIIIIIIIIIIIIIIIIIIIIIIIIIFFFFFFFFFFFFFFFFFFFFFFFFFFD@@;;===FFFFFFFFFFD@@???B776424445548<>>AADDDFFFFFFFDAA>876571133--,,,.,
@JI6ZREA02G4DSX
ACGAGATGTTGGAGGGCAAGTCTGGTGCCAGCAGCCGCGGTAATTCCAGCTCCAATAGCGTATATTAAAGTTGTTGC
+
556666CAADDFFFFHIIIIIIIIIIIIIIIIIIIIIIIIIIIIIHHHHHHHFFFFFFFFFFFF??631?<;8662/
@JI6ZREA02J3YBP
ACGAGATGTTGGAGGGCAAGTCTGGTGCCAGCAGCCGCGGTAATTCCAGCTCCAATAGCGTATATTAAAGTTGTTGCAGTTAAAAAGCTCGTAGTTGAATTTCGGGGTCAGCAGGTTGGCCTTGCCACTGGTATGTACTAGCTTGCTGATTCCTCCTTCTTGTAGAACCGTAATGCCATTAAGTTGGTGTTGCGGGGAAACAGGACTGTTACTTTGAAAAAATTAGAGTGTTTAAAGCAGGCTAACGCTTGAATACATTAGCATGGAATAATGAAATAGGACGTTCGATCCTATTTTGTTGGTTTCTAGGATCGACGTAATGATTAATAGGGATAGTTGGGGCATTAGTATTCAATTGTCAGAGGTGAAATTCTTGGACTTATTGAAGACTAACTACTGCGAAAGCATTTGCCAAGGANGTTTTCATTAATCAAGAACGAAAGTTAGGGGATCGAAGACGATCAGNTACCGTCGTAGTCTTAACC
+
55<<==C745<:=444=HIIIIIIIIIIIIIIIIIIIIIIIIIIIIIIIIIIIIIIIIIIIIIIIIHHHIIIIIIIIIIII;;;;;FIIIIIIIIIIIIHHHICCCCIIIIIIIIIIIIIIIIIIIIIIIIIIIIIIIHIIIIIIIHHHIIIIFFFHHHHHIIIIIIIIIIIIIIIIIIIHHIHIIIIHFFFI??>>@@@F9==FGIIIIIIHHHI;;;;66@@3IIIIIHHHHHHIIIIIIIIIIIIIIIIIIIIIIIIIIIIIIIIIIIIDEEHD:@@@@<;;IIIIIIFD::::G;;FF999@@IDDDHHHIIIIIIIIIIIDDDFB;;?ABD5500026EGGGGGIIIIIIIHHHHHHE99:3444AAA88::AA000==DDEEDDDHB===HDBBBHHHBBBHEEEBBBBAA8!6222262,,--49601..542.,,,,,,,,,/1110014977777:!;777;;9:6311:779911
@JI6ZREA02IVBVT
ACGAGATGTTGGAGGGCAAGTCTGGTGCCAGCAGCCGCGGTAATTCCAGCTCCAATAGCGTATATTAAAGTTGTTGCAGTTAAAAAGCTCGTAGTTGAATTTCGGGGATTAGTAGGTGTC
+
FFFFFFFFFFFII???IIIIIIIIIIIIHHHHHHDDE<<=BDFFFFFFHIIIFFFFFFFFFFFFFFFFFFFFFFFFFFFFF????=FFFFFFFFDBA>>8864..,,:---.,251-,-.
@JI6ZREA02JCM5L
ACGAGATGTTGGAGGGCAAGTCTGGTGCCAGCAGCCGCGGTAATTCCAGCTCCAATAGCGTATATTAAAGTTGTTGCAGTTAAAAAGCTCGTAGTTGAATTTCGGGATCAATA
+
FFFFFFFA@@FII:::IIIIIIIIIIIIIIIIIIIIIIIIIIIIIIIIIIIIFFFFFFFFFFFFFFFFFFFFFFDBBBB::33333=BAAAAABDFFCCC?=A;88>::2.//
@JI6ZREA02F01Y3
ACGAGATGTTGGAGGGCAAGTCTGGTGCCAGCAGCCGCGGTAATTCCAGCTCCAATAGCGTATATTAAAGTTGTTGCAGTTAAAAAGCTCGTAGTTGAATTTCGGGG
+
FFFFFFFFFFFIIHHHIIIIIIIIIIIIIIIIIIIIIIIIIIIIIHHHHHHDDDDFFFFFFD@@@@FFFFFFFFFDDDFFF;;?==FFFFFFFFDB<<<8864...,
@JI6ZREA02INXW9
ACGAGATGTTGGAGGGCAAGTCTGGCGCCTTACGGGAAACAGTCGACTGCCAAGGCACACAGGGGATA
+
IIIIIIIIIIIIIHHHIIIIIIIIIIIIIIIIIHHH;;;HIIIIIIIIIIIIIIIIIIIIICCCCIII
@JI6ZREA02G7YHA
ACGAGATGTTGGAGGGCAAGTCTGGTGCCAGCAGCCGCGGTAATTCCAGCTCCAATAGCGTATATTAAAGTTGTTGCAGTTAAAAAGCTCGTAGTTGGAATTTCGGGGA
+
F===<?FFFFFFF666IIIIIIIIIIIIIIIIIIIIIIIIIIIIIIIIIIIIFFFFFFFFFFFF8866?666DDDACDDFF???==FFFFFFDB==55448867//..3
@JI6ZREA02J60AA
ACGAGATGTTGGAGGGCAAGTCTGGTGCCAGCAGCCGCGGTAATTCCAGCTCCAATAGCGTATATTAAAGTTGTTGCAGTTAAAAAGACTCGTAGTTGAATTTCGGGGTTAGGCAGTCGGTCGTGCCAATGGTATGCACTGGCTTCGCTGACTCCTCCTTCTTGTAGAACCGTAATGCCATTAATTGGTGTTGCGGGGAAACAGGACTGTTACTTTGAAAA
+
FFFFDDD654444333<88999?888<<=AADDD???DFFFFFFFFFFFFFFFF???CFFFFDD??:::D??=ABBBAA==55557?4ADDBAAAA??==...4.,,,2,.,,3....--9=;<966444=AAABBBBBDDBB555:ABB55544BBD::8<BBBBB::::?<::DDBBDDD:<;;FFFFFFFFDDBBFFFFFDBB=400..3,,,:,,,,
@JI6ZREA02IVYV5
ACGAGATGTTGGAGGGCAAGTCTGGTGCCTTACGGGAAACAGTCGACTGCCAAGGCACACAGGGGATA
+
IIIIIIIIIIIIIHHHIIIIIIIIIIICCCCHIHHHHHHIIIIIIIIIIIIIIIIIIIIIICCCCIII
@JI6ZREA02GFSPW
ACGAGATGTTGGAGGGCAAGTCTGGTGCCAGCAGCCGCGGTAATTCCAGCTCCAATAGCGTATATTAAAGTTGTTGCAGTTAAAAAGCTCGTAGTTGAATTTCGGGGTCAGTAGGTTGGTCGTGCCTATGGTATGTACTGGCTTTACTGATTCCTCCTTCTTGAAGAACTGTAATGTCATTAATTTGGTGTTGCAGGGAAACAGGACTGTTACTTTGAAAAAATTAGAGTGTTTAAAGCAGGCTAACGCTTGAATACATTAGCATGGAATAATGAAATAGGACGTTCGATCCTATTTTGTTGGTTTCTAGGATTGACGTAATGATTAATAGGGATAGTTGGGGCATTAGTATTCAATTGTCAGAGGTGAAATTCTTGGATTTATTGAAGACTAACTACTGCGAAAGCATTTGCCAAGGATGTTTTCATTAATCAAGAACGAAAGTTAGGGATACGAAGACGATCAGATACCGTCGTAGTCTTAACCATAAACTATGCCGACTAGGGATCGGATGATGTTAATTTTTAATGTAC
+
FFFFFFFFFFFII@@@IIIIIIIIIIIIIIIIIIIIIIIIIIIIIIIIIIIIFFFFFFFFFFFFFFFFFFFFFFFFFFFFF????=FFFFFFFFFFFFFFFFF@@==@FFFFF????DDDFFFFFFFFFFFFFFFFFFFFFFFDDDFFFFFFFFFFFFFCCCFFFFFFDDDCCCFFFFFFDDD???BA6555AA?44488<@6555=DCDDCFF??D77776666,6;??B==?FFF@@@DFFFFFFFFFFFFF???DGGGFFDDDDIIIIIIIGGGGAGGDC9::<?>>999:..004/1>>888@<DAAADDDDDDDIIDDDDDIIIIBBBADDDDD99669988?>888898<<<:888:;888822266966223688;44;;;;888662226973....;;;6663229999620,,,,0000..,,,,0002---07880200---2200869446666567::64447:7461133..,,,,,,.,,,,,888:8666566:666222299:://55585+74,,
@JI6ZREA02JD4YP
ACGAGATGTTGGAGGGCAAGTCTGGTGCCAGCAGCCGCGGTAATTCCAGCTCCAATAGCGTATATTAAAGTTGTTGCAGTTAAAAAGCTCGTAGTTGAATTTC
+
F6666;FFFFFIIHHHIIIIIIIIIIIIIIIIIIIIIIIIIIIIIIIIIIIIFFFFFFFFFFFFFFFFFFFFFFFFFFFFF==???FFFFFFFFDDA=<0..7
@JI6ZREA02J0FAE
ACGAGATGTTGGAGGGCAAGTCTGGTGCCAGCAGCCGCGGTAATTCCAGCTCCAATAGCGTATATTAAAGTTGTTGCAGTTAAAAAGCTCGTAGTTGAATTTCGGGATTAGTAGGTTGGTCGTGCCTCTGGTATGTACTGGCTTTACTGGTTCCTCCTTCTTGAAGAACTGTAATGTCATTAATTTGGTGTTGCAGGGAAACAGGACTGTTACTTTGAAAAAATTAGAGTGTTTAAAGCAGGCTAACGCTTGAATACATTAGCATGGAATAATGAAATAGGACGTTTGATCCTATTTTGTTGGTTTCTAGGATTGACGTAATGATTAATAGGGATAGTTGGGGGCATTAGTATTCAATTGTCAGAGGTGAAATTCTTGGATTTATTGAAGACTAACTACTGCGAAAGCATTTGCCAAGGATGTTTTCATTAATCAAGAACGAAAGTTAGGGATCGAAGACGATCAGATACCGTCGTAGTCTTAACCATAAACTATGCCGACTAGGGATCGGATGATGTTAATTTTTTAATGACTCATTTCGG
+
IIIIIIIIIIIIICCCIIIIIIIIIIIIIIIIIIIIIIIIIIIIIIIIIIIIIIIIIIIIIIIIIIHHHIIIIIIIIIIII?????IIIIIIIIIIIIIHHHIHHHIIIIIIIIIIIIIIIIIIIIIIIIIIIIIIIIIIIIHHHIIIIIIIIIIIIIIIIIIIIIIIIIIIIIIIIIIIIIIHHHIIIIIIIIIHHHHHHIIIIIIIIIIIIEEEI466666GG5IIIIIHHHHHHIIIIIIIIIIIIIIIIIIIIIIIIIIIIIIIIIIIIIHHHIIIIIG=:::GIIIIGG=?A@G66DDGGHIIIIIIIIIIIIIIIIIIIIIIII;;;;GIIII====:IIIIIGGGIIIIIIIIIIIII<<<DHHHIIIHHIIIHHHIIIIIIDDHIIIIIIIIGGDBFEE<7444BBGBBBB<??;;88>>??>A<????::=:555344-...7<<<:=88:78>?>>343::?>>>??>8444??887:<<8:817:::;<687:77:444448444<8999------00*88888<200737
@JI6ZREA02J24KP
ACGAGATGTTGGAGGGCAAGTCTGGTGCCAGCAGCCGCGGTAATTCCAGCTCCAATAGCGTATATTAAAGTTGTTGCAGTTAAAAAGCTCGTAGTTGAATTTCGGGGATCA
+
FFFFEEEFFFFIIHHHIIIIIIIIIIIIIIIIIIIIIIIIIIIIIIIIIIIIFFFFFFFFFFFFFFFFFFFFFFFFFFFFF?????FFFFFFFFFBAAA882/,,,,33..
@JI6ZREA02J3HAV
ACGAGATGTTGGAGGGCAAGTCTGGTGCCAGCAGCCGCGGTAATTCCAGCTCCAATAGCGTATATTAAAGTTGTTGCAGTTAAAAAGCTCGTAGTTGAATTTCGGGATCAGCAGGTTGGTCTTGCCACTGGTATGTACTAGCTTGCTGATTCCTCCTTCTTGTAGAACCGTAATGCCATTAATTTGGTGTTGCGGGGAAACAGGACTGTTACTTTGAAAAAATTAGAGTGTTTAAAGCAGGCCAGCGCCTGAATACATTAGCATGGAATAATGAAATAGGACGTTCGAACCTATTTTGTGGTTTCTAGGATTGACGTAATGATTAATAGGGATAGTTGGGGCATTAGTATTCAATTGTCAGAGGTGAAATTCTTGGATTTATTGAAGACTGACTACTGCGAAAGCATTTGCCAAGGATGTTTTCATTAATCAAGAACGAAAGTTAGGGATCGAAGACGATCAGATACCGTCGTAGTCTTAACCNTAAACTATGCCGACTAGGG
+
IIIIIIIIIIIIIHHHIIIIIIIIIIIIIIIIIIIIIIIIIIIIIIIIIIIIIIIIIIIIIIIIIIHHHIIIIIIIIIIII???==IIIIIIIIIIIIIHHHIHHHIIIIIIIIIIIIIIIIIIIIIIIIIIIIIIIIIIIIIIIIIIIIIIIIIIIGBBBGIIIIIIIIIIIIIIIIIIIIHHHIIFGGIIICCAAHHHIIIIIIIIGGGIHHHI666666;;,GIIIIHHHHHHIIIIIIIIIIIIIIIIIIIIIIIIIIIIIIIIIIIIG:::B=IIHDABBDGDDDABA<<>>G>IIEBBGIIBBDIIIIIIIIIIIIIIIGGGHHHIIIIIICCCCIIIIIGGGIIIIIIIIIIIG<777;BBFIE<;;<<IFF<700GIBA@GIEEIIDDDBB<<<FIIIBBBIEECC>><@7////4<::997==4/.-48540...-../8<<<99:8<<>>>::8:8???>>>>?>A><<??88!>?::43-=???==8><>//
@JI6ZREA02IIFXG
ACGAGATGTTGGAGGGCAAGTCTGGTGCCAGCAGCCGCGGTAATTCCAGCTCCAATAGCGTATATTAAAGTTGTTGCAGTTAAAAAGCTCGTAGTTGAATTTCGGGATCAGT
+
FFFFFFFFFFFIIHHHIIIIIIIIIIIIIIIIIIIIIIIIIIIIIIIIIIIIFFFFFFFFFFFFFFFFFFFFFFBBAAA44111118ABBBDDFFFFFFFFFFFFFDB@900
@JI6ZREA02F014K
ACGAGATGTTGGAGGGCAAGTCTGGTGCCAGCAGCCGCGGTAATTCCAGCTCCAATAGCGTATATTAAAGTTGTTGCAGTTAAAAAGACTCGTAGTTGAATTTCGGGATCAGCAGGTTGGTCGTGCCACTGGTATGCACTGGCTTTGCTGGTTCCTCCTTTCTGAAGAACTGTAATGCCATTAATTTGGTGTTGCAGGGAAACAGGAACTGTTACTTTGAAAAAATTAGAGTGTTTAAAGCAGGCTAACGCTTGAATACATTAGCATGGAATAATGAAATAGG
+
FFFFFFF===CCEFF?AAAEEEEFFFFFFFHHHHIIIFDDIHHIHHHHHHHFFFDDDFFFFDBB::333A99:99BDDDDF<<=?;D6AAFFFFFFDDDD665=:5449????AAABBDDDACC?@@ADFFFFFFFFFFFFFA@@FFFFDDCCFFF8886?FFF655ADDDFF666CCAAAAAA<89311046===64444446>AAAA?4224:1117,,,,,,11+358:6888;;<BBBBBD::;;CFAAADDDDDG555??DAAABAA888<;;8<922
@JI6ZREA02FWIJM
ACGAGATGTTGGAGGGCAAGTCTGGTGCCAGCAGCCGCGGTAATTCCAGCTCCAATAGCGTATATTAAAGTTGTTGCAGTTAAAAAGCTCGTAGTTGAATTTC
+
?@666;=FFFFGIHHHIIIIIIIIIIIIIIIIIIIIIIIIIIIIIIIIIIIIFFFFFFFFFFFFFFFFF=<:@>>=???44//1118AAAABDDDDBA?662.
@JI6ZREA02F54YE
ACGAGATGTTGGAGGGCAAGTCTGGTGCCAGCAGCCGCGGTAATTCCAGCTCCAATAGCGTATATTAAAGTTGTTGCAGTTAAAAAGCTCGTAGTTGAATTTCGGGGTCAGCAGGTTGGTCGTGCCAATGGTGTGTACTGGCTTTACTGATTCCTCCTTCTTGAAGAACTGTAATGTCATTAATTTGGTGTTGCAGGGAAACAGGACTGTTACTTTGAAAAAATTAGAGTGTTTAAAGCAGGCTAACGCTTGAATACATTAGCATGGAATAATGAAATAGGACGTTCGATCCTATTTTGTGGTTTCTAGGATTGACGTAATGATTAATAGGGATAGTTGGGGCATTAGTATTCAATTGTCAGAGGTGAAATTCTTGGATTTATTGAAGACTAACTACTGCGAAAGCATTTGCCAAGGATGTTTTCATTAATCAAGAACGAAAGTTAGGGATCGAAGACGATCAGATACCGTCGTAGTCTTAACC
+
IIIIIIIIIIIII@@@IIIIIIIIIIIIIIIIIIIIIIIIIIIIIIIIIIIIIIIIIIIIIIIIIIHHHIIIIIIIIIIFF66666FIIIIIIIIIIIIHHHI@@@@HIIIIIIIIIHHIIIIIIIIIIIIIIIIIIIIIIIHHHIIIIIIIIIHHHIIFFFFIIHHHIIIIIIIIIIIIIIIHHHIIIIIIIIIHHHHHHIIIIIIIIIIIIHHHI66666666,BFIIIHHHHHHIIIIIIIIIIIFFFIIIIIIIIIIIHHHIIIIIIIIIHHHH@GG777<<IIIIGDDDBBBBE2<<HHHIIIIDDDDIIHHDDDHDDDIIIIDIIIHHIIIICCCBHHHHIIHHHIIIIIHHHHHHHDBB=@@=??C??AAC:44477??54255AACCCA>554==B::::<BBBBEE553@:7773<<;;860...74676...8..-663::3...10:::::88688==;8888:7791100,,
@JI6ZREA02GUF55
ACGAGATGTTGGAGGGCAAGTCTGGTGCCAGCAGCCGCGGTAATTCCAGCTCCAATAGCGTATATTAAAGTTGTTGCAGTTAAAAAGCTCGTAGTTGAATTTCGGGATC
+
FFFFFFFFFFFIIHHHIIIIIIIIIIIIIIIIIIIIIIIIIIIIIIIIIIIIFFFFFFFFFFFFFFFFFFFFFFFFFFFFF?????FFFFFFFFFDDBB<964.,,33.
@JI6ZREA02FZFPP
ACGAGATGTTGGAGGGCAAGTCTGGCGCCTTACGGGAACAGTCGACTGCCAAGGCACACAGGGGA
+
844444<444<<<555BDDDFFFFDDBAAAA<80....26:442///42222;;<><<<<6666?
@JI6ZREA02FGRC4
ACGAGATGTTGGAGGGCAAGTCTGGTGCCAGCAGCCGCGGTAATTCCAGCTCCAATAGCGTATATTAAAGTTAGTTGCAGTTAAAAAGCTCGTAGTTGAATTTC
+
FFFFFDD=54444333966779<444888==BBBBDD:::DCCCAAABBDDDBD???AAFFDBBBB???D662??FFFFFFD;;==;@===DDCABA???4444
@JI6ZREA02GJU1D
ACGAGATGTTGGAGGGCAAGTCTGGTGCCAGCAGCCGCGGTAATTCCAGCTCCAATAGCGTATATTAAAGTTGTTGCAGTTAAAAAGCTCGTAGTTGAATTTC
+
FFFFFFFFFFFIIHHHIIIIIIIIIIIIIIIIIIIIIIIIIIIIIIIIIIIIFFFFFFFFFFFFFFFFFFFFFFFFFFFFF=====FFFFFFFFFFFFD;88=
@JI6ZREA02FV09L
ACGAGATGTTGGAGGGCAAGTCTGGTGCCAGCAGCCGCGGTAATTCCAGCTCCAATAGCGTATATTAAAGTTGTTGCAGTTAAAAAGCTCGTAGTTGAATTTCGGGGTCAGCAGGTTGGTCGTGCCACTGGTATGAACTGGTTTCGCTGATTCCTCCTTTCCGAAGAACTGTAATGTCATTAATTTGGTGTTGCAGGGAAACAGGACTGTTACTTTGAAAAAATTAGAGTGTTTAAAGCAGGCTAACGCTTGAATACATTAGCATGGAATAATGAAATAGGACGTTCGATCCTATTTTGTTGGTTTCTAGGATTGACGTAATGATTAATAGGGATAGTTGGGGCATTAGTATTCAATTGTCAGAGGTGAAATTCTTGGATTTATGAAGACTAACTACTGCGAAAGCATTTGCCAAGGATGTTTTCATTAATCAAGAACGAAAGTTAGGGATCGAAGACGATCAGATACCGTCGTAGTCTTAACCAT
+
IIIIIIIIIIIIIIIIIIIIIIIIIIIIIIIIIIIIIIIIIIIIIIIIIIIIIIIIIIIIIIIIIIHHHIIIIIIIIIIII?????IIIIIIIIIIIIIHHHIAAAAIIIIIIIIIIIIIIIIIIIIIIIIIIIIIIIIIIHHHIIIIIIIIIIIIIHHHIIIIIIIIIIIFFFIIIIIIIIIHHHIIIIIIIIIHHHHHHIIIIIIIIHHIIHHHI66622277,@DDDDDDDHHHIIIIIIIIIIIIIIIIIIIIIIIIIIIIIIIIIIIIIHHHD@DDHHDDDIIIIGGGE9999;22::444?<E;;;;@GIII@@@IGDDDDDDDEHHIIIHHHBBBCIHHHIIIIIIIIIHHHHHHHHE==8::BBA:88>>A:::94::>=:=A=9998BAA=9:::;==::::::::==:=;331177:;880333759;:555<==69961333;;:9;::777;8:8;;;:9::;:8:8:;;10..
@JI6ZREA02HNYFR
ACGAGATGTTGGAGGGCAAGTCTGGTGCCAGCAGCCGCGGTAATTCCAGCTCCAATAGCGTATATTAAAGTTGTTGCAGTTAAAAAGCTCGTAGTTGAATTTCGGGG
+
FFFFFFFFFFFII666IIIIIIIIIIIIIIIIIIIIIIIIIIIIIIIIIIIIFFFFFFFFFFFFDD::::86DBAAAAB==66655ABAA??=?>><42.,,..//.
@JI6ZREA02HWAR8
ACGAGATGTTGGAGGGCAAGTCTGGTGCCAGCAGCCGCGGTAATTCCAGCTCCAATAGCGTATATTAAAGTTGTTGCAGTTAAAAAGCTCGTAGTTGAATTTCGGGGTCAGCAGGCTGGTCGTGCCACTGGTATGAACTGGTCTCGCTGATTCCTCCTTTCTGAAGAACTGTAATGTCATTAATTTGGTGTTGCAGGGAAACAGGACTGTTACTTTGAAAAAATTGAGTGTTTAAAGCAGGCAATTGCTTGAATACATTAGCATGGAATAATGAAATAGGACGTTCAAACCTATTTTGTTGGTTTCTAGGATTGACGTAATGATTAATAGGGATAGTTGGGGGCATTAGTATTCAATTGTCAGAGGTGAAATTCTTGGATTTATTGAAGACTAACTACTGCGAAAGCATTTGCCAAGGATGTTCCATTAATCAAGAACGAAAGTTAGGGATCGAAGACGATCAGATACCGTCGTAGTCTTAACCATAAACTATGCCGACTAGGGATCGGATGATGTTAATTTTTTAATG
+
IIIIIIIIIIIIIIIIIIIIIIIIIIIIIIIIIIIIIIIIIIIIIIIIIIIIIIIIIIIIIIIIIIHHHIIIIIIIIIIII<<?==IIIIIIIIIIIIIFFFI@@@@HIIIIIIIIIIIIIIIIIIIIIIIIIIIIIIIIIIIIIIIIIIIIIIIHHHHHIIIIIIIIIIIIIIIIIIIIIIIHHHIIIIIIIIIHHHHHHIHIIIIIIIIIIHHHI8;;;66;;;>FFFHHHHHHIIIIIIIIIIIIIIIIIIIIIIIIIIIIIIIIIHHHHHHHHHHHIII@@@??>AA=4/,,/0.144///>?EGGIIIIIDDDDDIIIIGDDD@5556@FIII88;=7@@@HIIIIID<<<@@HHDDDDDDEEE::::?=BDBB;;=>88DD?>=?B@9::8@>::454;9::;;:988;;8863.--..::;::4888>;;81005:;;38668888;31086::::3136==:888<><::8866400.-,,1/,/103/1,,,,.5799667999997722---,,,22)1
@JI6ZREA02J36H4
ACGAGATGTTGGAGGGCAAGTCTGGTGCCAGCAGCCGCGGTAATTCCAGCTCCAATAGCGTATATTAAAGTTGTTGCAGTTAAAAAGCTCGTAGTTGAATTTCGGGA
+
A333366666DDDFFHIIIIIIIIIIIIIIIIIIIIIIIIIIIIIIIIIIIIFFFFFFFFFFFFFFFFFFFFFFFFFFFFF?????FFFFFFFFFFFFF@?=@896=
@JI6ZREA02J6WUF
ACGAGATGTTGGAGGGCAAGTCTGGTGCCAGCAGCCGCGGTAATTCCAGCTCCAATAGCGTATATTAAAGTTGTTGCAGTTAAAAAGCTCGTAGTTGAATTTCGGGATCAATATATTGGTCGTGCCTCTGGTATGAACTGGTATTATTGATTTCTACCTTCTGACGAACTGTGATGTCATTAATTTGGTGTCATGGGGAATCAGGACTGTTACTTTGAAAAAATTAGAGTGTTTAAAGCAGGCACACGCTTGAATACATTAGCATGGAATAATGAAATAGGACGTTTGACCCTATTTTGTTGGTTTCAAGGATCGACGTAATGATTAATAGGGATAGTTGGGGGCATTAGTATTCAATTGTCAGAGGTGAAATTCTTGGATTTATTGAAGACTAACTACTGCGAAAGCATTTGCCAAGGA
+
IIIIIIIIIIIIIHHHIIIIIIIIIIIIIIIIIIIIIIIIIIIIIIIIIIIIIIIIIIIIIIIIIIHHHIIIIIIIIIIII???==IIIIIIIIIIIIIHHHIHHHIIIIIIIIIIIIIIIIIIIIIIIIIIIIIIIIIIIIIIIIIIIIHHHIIIIIIIIIIIIIIIIIIIIIIIIIIIIGG:::IIIIIIIICC@@BBIIIIIIIII>>>BHHHI999988II5IIIIIHHHHHHIIIIIIIIIIIIIIIIIIIIIIIIIIIIIIIIIIIIIHHHIFGGIIIHHHIIHHHIICCCCIBBIIHHHIIIIIIIIIIIIIIIIIIIIIIIIFEBC@>766.....7@DFEGGIIIIIIIIIIIIII<<<I<<<IIIHHIIIHHHIHHIIII@BBAAIIIIIIIIHHHIII777IEC????6
@JI6ZREA02JX5GQ
ACGAGATGTTGGAGGGCAAGTCTGGTGCCAGCAGCCGCGGTAATTCCAGCTCCAATAGCGTATATTAAAGTTGTTGCAGTTAAAAAGCTCGTAGTTGAATTTCGGGGTCAGTAGTGTCGTGCCTATCGGTATGTACTGGCTTTACTGATTCCTCCTTCTTGAAGAACTGTAATGTCATTAATTTGGTGTT
+
=:6668<?CCFGHHHHIIIIIIIIIIIIIIIIIIIIIIIIIIIIIIIIIIIIFFFFFFFFFFFF@@666665AA>???A::66666ADDDDFFFFFFFD??=@442.-/47/----27=855577/0006434====624.00044>?;;;=<<<A8110<88666777324446<:99996680.-265
@JI6ZREA02I2MR6
ACGAGATGTTGGAGGGCAAGTCTGGTGCCAGCAGCCGCGG
+
FFFFFFFEEEFIIHHHIIIIIIIIIIIIIIIIIIDDCD::
@JI6ZREA02JYQU4
ACGAGATGTTGGAGGGCAAGTCTGGTGCCAGCAGCCGCGGTAATTCCAGCTCCAATAGCGTATATTAAAGTTGTTGCAGTTAAAAAGCT
+
FFFFFFFFFFFII:::IIIIHHIIIIIIIIIIIIIHHHIIHHHHHDDFHHHHFFFFFFFFFFFFFF===FFFFFFFFFFFF;;;77D:6
@JI6ZREA02JGEQY
ACGAGATGTTGGAGGGCAAGTCTGGTGCCAGCAGCCGCGGTAATTCCAGCTCCAATAGCGTATATTAAAGTTG
+
FFFFFFFFFFFIIHHHIIIIIIIIIIIIIIIIIIIHHHHHHHHDDDDHHIHHFFFFFFFFFFFFFF?=<@@@A
@JI6ZREA02ICSW4
ACGAGATGTTGGAGGGCAAGTCTGGTGCCAGCAGCCGCGGTAATTCCAGCTCCAATAGCGTATATTAAAGTTGTTGCAGTTAAAAAGCTCGTAGTTGAATTTCGGGATCAGTACGTTGGTCGTGCCTTAGGTACGTACTGGTGTTACTGGTTCCTACCTTCTGACGAACCATCATGTCATTCATTTGGTGTGGCGGGGAATCAGGACTGTTACTTTGAAAAAATTAGAGTGTTTAAAGCAGGCTAGCGCCTGAATACATTAGCATGGAATAATGAAATAGGACGTTCGAACCTATCTTGTGGTTTCTAGGATTGACGTAATGATTAATAGGGATAGTTGGGGCATTAGTATTCAATTGTCAGAGGTGAAATTCTTGGATTTATTGAAGACTGACTACTGCGAAAGCATTTGCCAAGGATGTTTCATTAATCAAGAACGAAAGTTAGGGATCGAAGACGATCAGATACCGTCGTAGTCTTAACCATAAACTATGCCGACTAGGGATCGGATG
+
HHHHHHHHHHHIIHHHIIIIIIIIIIIIIIIIIIIIIIIIIIIIIIIIIIIIHHHHHHHHHHHHHHHHHHHHHHHHHHHHH;;;;;HHHHHHHHHHHBB>><D666GGGGHHHHHHHHHHHHHHHHHHHHHHHHHHHHHHHHB@@DDGDDBB;;;<;;;;CBDDD@@@EEHHHHHHHHHHHHHHEEBB::;;;;6666>>GGGGHHHHHHHHHHHHH666666<<-HHHHHCCC<<<HH@@@DEGG@<<<@@DGGGHHHHHHDDDHHHHH@@@DDDC@:@@@@9;;EGDD6653;A?9:34500059DDBBBBBHHBBBBBBBBGB@99;;;;BEA??5999@@@@@@@EGGGGGGA>:<A32223.,,,44300007...2/49>A@@ABBDDH===AA=999;33//.38===00077---26221147:;:66;:444<;;4999:;;;;;:9;<:;;77678==:6468;::;:<==664:999;:46777:;470-----277761
@JI6ZREA02GOT54
ACGAGATGTTGGAGGGCAAGTCTGGTGCCAGCAGCCGCGGTAATTCCAGCTCCAATAGCGTATATTAAAGTTGTTGCAGTTAAAAAGCTCGTAGTTGAATTTCGGGGATCAGTACGTTGGTCGTGCCTTAGGTACGTACTGGTGTTACGTGGTTTCCTACCTTCTGTACCGAACCTATCGAATAGTCAATTCATTTGGTAGTTGGCGGGGTAATCAGGGAACTGGTTACTTTGAAAAAA
+
FFFFFFFFFFFIIHHHIIIIIIIIIIIIIIIIIIIIIIIIIIIIIIIIIIIIFFFFFFFFFFFFFFFFFFFFFFFFFFFFF?????FFFFFFFFFFDBB<<8400../4444:34322;;;=?96222242663312366;2/,-17:8821,,,22/788621276=;63.-,,75233113,./422227766692/4269667....426<::111--.7----33,,,.,,,,,,
@JI6ZREA02JM8X1
ACGAGATGTTGGAGGGCAAGTCTGGTGCCAGCAGCCGCGGTAATTCCAGCTCCAATAGCGTATATTAAAGTTGTTGCAGTTAAAAAGCTCGTAGTTGAATTTTAGGCCTGGCCGGGCGGTCCGTCTTTTGGCGAGTACTGTCCTGTTGTCGGGTCTTCCTTCTGGTGAGCCAGTATGTCCTTAATTGGGTGTGCTGGGGAGCCAGGACCATTACCTTGAAAAAATTAGAGTGTTTAAAGCGGGCTATTGCTTGAATAGATTAGCATAGAATAATAGAATAGGACGTTGTGGTTCTATTTTGTTGGTTTCTAGGACCACCGTAATGATTAATAGGGATAGTTGGGGGCATTAGTATTCAATTGTCAGAGGTGAAATTCTTGGATTTATTGAAGACTAACTATTGCGAAAACATTTGCCAAGGATGTTTTCATTAATCAAGAACGAAAGTTAGGGGATCGAAGACGATCAGATACCGTCGTAGTCTTAACCATAAACTATGCCGACTAGGAATCGGGCGACGTTATTTTCACGACTCGCTCGGCGCCTTACGGGAAC
+
IIIIIIIIIIIIIHHHIIIIIIIIIIIIIIIIIIIIIIIIIIIIIIIIIIIIIIIIIIIIIIIIIIHHHIIIIIIIIIIII=====IIIIIIIIIIIIICCCCIIIIIIIIIIHHHIIIIIIIIIBBBBIIIIIIIIIIIIIIIIIIIIIHHHIIIIIIIIIIIIIIIIIIIIIIIIIIIIIIIIIHHHIIIIIIABCCIFIIIBBBIIIIIIIIIII;;;;88;;,BFIIIHHHHHHIIHFFFIIHHIIIIIIIIIIIIIIIIIIIIIIIIIIIIIIIIIIIIIIID<<<IHHHHBBCAF22<<HHHIII666<<DIIIIIIIGIIIIIHD5556HIIII88===HHHIIIIIIIHHHHHHHHEIE::;8;????C=;??BBBBE==BB;:8@DDDCCC>>??:;;;;:/BBBCCAAA88473----35,,,,179;844:6557<;;333226333::65869888<:<<==8656:<:9:9:881007300.--032289254000037,,,/,13300,,---378978:88686;=:8666696500,,,
@JI6ZREA02JHY0F
ACGAGATGTTGGAGGGCAAGTCTGGTGCCAGCAGCCGCGGTAATTCCAGCTCCAATAGCGTATATTAAAGTTGTTGCAGTTAAAAAGCTCGTAGTTGAATTTCGGGATCAATATATCGGTCGTGCTTCGGTATGTACTGGTATTATTGATTTCTCCCTTCTGACGAACTATGATGTCATTAATTTGGTGTTATGGGGAAGCAGGACTGTTACTTTGAAAAAATTAGAGTGTTTAAAGCAGGCACACGCTTGAATACATTAGCATGGAATAATGAAATAGGACGTTTGATCTATTTGTTGGTTTCTAGGATCGACGTAATGATTAATAGGGATAGTTGGGGGCATTAGTATTCAATTGTCAGAGGTGAAATTCTTGGATTTATTGAAGACTAACTACTGCGAAAGCATTTGCCAAGGATGTTTTCTATTAATCAAGAACGAAAGTTAGGGAGTCGAAGACGATCAGATACCGTCGTAGTCTTAACCATAAACTATGCCGACTAGGGATCGGATGATGTTAATTTTTTAA
+
FFFFFFFFFFFII???IIIIIIIIIIIIIIIIIIIIIIIIIIIIIIIIIIIIFFFFFFFFFFFFFFFFFFFFFFFFFFF@@88888FFFFFFFFFFFFFFFFFFFFFFFFFFFFFFFFFFFFFFFFFFFFFFFFFFFFFFFFFFFFFFFFFFD9666DDFFFFFFFFFFFFFFFFFFFFFDD666FFFFFFFFADDDEE?FFFFFFFFFFFF???F66666666,?CFFFFFFFFFFFFFFFFFFFFCCCCFF???GDDDGIIIIIIIIDDDFIIIGAGGGGG?=<AA9410000447;;888<<D???DDDDDIDDDIDDDDDDDDB:::DDDBB52332<988443484444>88888@@@>=344=???>@@>>;;;<//348<:<><<<@22233>;8823388886466,,,3,,,,,,)313...226200:73337::25331---4::88:97666:9:9:::5011655211::4446333:7----69:6:9666122::6622227822------0.
@JI6ZREA02GBFZZ
ACGAGATGTTGGAGGGCAAGTCTGGTGCCAGCAGCCGCGGTAATTCCAGCTCCAATAGCGTATATTAAAGTTGTTGCAGTTAAAAAGCTCGTAGTTGAATTTCGGGATCAATATATTGGTCGTGCCTCTGGTATGAACTGGTATTATTGATTTCTACCTTCTGACGAACTGTGATGTCATTAATTTGGTGTCATGGGGAATCAGGACTGTTACTTTGAAAAAATTAGAGTGTTTAAAGCAGGCACACGCTTGAATACATTAGCATGGAATAATGAAATAGGACGTTTGACCCTATTTTGTTGGTTTCTAGGATCGACGTAATGATTAATAGGGATAGTTGGGGGCATTAGTATTCAATTGTCAGAGGTGAAATTCTTGGATTTATTGAAGACTAACTACTGCGAAAGCATTTGCCAAGGATGTTTTCATTAATCAAGAACGAAAGTTAGGGATCGAAGACGATCAGATACCGTCGTAGTCTTAACCATAAACTAT
+
IIIIIIIIIIIIIHHHIIIIIIIIIIIIIIIIIIIIIIIIIIIIIIIIIIIIIIIIIIIIIIIIIIHHHIIIIIIIIIIII???==IIIIIIIIIIIIIHHHIHHHIIIIIIIIIIIIIIIIIIIIIIIIIIIIIIIIIIIIIIIIIIIIHHHIIIIIIIIIIIIIIIIIIIIIIIIIIIIIIHHHIIIIIIIICCCCIIIIIFFFIIIIIGG@@@E11114477,DGIIIHHHHHHIIIIIIIIIIIIIIIIIIIIIIIIIIIIIIIIIIIIIHHHI?EEIID777IIEBBGE99973//55888E?E?@@@IIIIIHDDDIIIIHHHHHHHHIIIDD76666DDGG@<9<FFDDBDB:8:BBBBBBB:::DBDBB:::BBBB88?BB>8::>EEEDB>??@B==9::///?>>>>8849;33113338668:::855;:333:;:0...1...3286;:8888:8:8;:300003003--..444733374-0
@JI6ZREA02IIYQC
ACGAGATGTTGGAGGGCAAGTCTGGTGCCAGCAGCCGCGGTAATCCAGCTCCAATAGCGTATATTAAAGTTGTTGCAGTTAAAAAGCTCGTAGTTGAATTTCGGGGA
+
333668CCCFFGIHHHIIIIIIIIIIIIIIIIIIIIIIIII;;;??IIIIIIFFFFFFFFFFFFFFFFEDDFFFFFFFFF;;;;;FFFDBAAAAA84400.42/..3
@JI6ZREA02I8O0W
ACGAGATGTTGGAGGGCAAGTCTGGTGCCAGCAGCCGCGGTAATTCCAGCTCCAACAGCGTATATTAAAGTTGTTGCAGTTAAAAAGCTCGTAGTTGAATTTCGGGATCAGTCAGGTTGGTCGTCGCCACGTGGTATGCACGTGGTCTTTGCTTGGTTCCCTTCCTTTCTGAACGAACTGTAATGCCATTAATTTGGTGT
+
F;;;FEAA@FFIIHHHIIIIIIIIIIIIIIIIIIHHHHHIIIIIIIIIIIIIF@@@DEFFFFFFFFFFFDDDFFFFFFFFF;=???FFFFFFFDBA@<<884/...4444777768====>988888<>877666:34443776667621335777,,,,,,,..,,,1,.--.-68<<75666:997....666;;72/
@JI6ZREA02FRY5R
ACGAGATGTTGGAGGGCAAGTCTGGTGCCAGCAGCCGCGGTAATTCCAGCTCCAATAGCGTATATTAAAGTTGTTGCAGTTAAAAAGCTCGTAGTTGAATTTCGGGATTAGTACGCTGGTCGTG
+
FFFFFFFFFFFIIHHHIIIIIIIIIIIIIIIIIIIIIIIIIIIIIIIIIIIIFFFFFFFFFFFFFFFFFFFFFFFFFFFFF?????FFFFFFFFFFFFD?==41109<667667997.--7552
@JI6ZREA02IBFLV
ACGAGATGTTGGAGGGCAAGTCTGGTGCCAGCAGCCGCGGTAATTCCAGCTCCAATAGCGTATATTAAAGTTGTTGCAGTTAAAAAGCTCGTAGTTGAATTTCGGGA
+
FFFFFFFFDD@=@666HHIIIIIIIIIIIIIIIIIIIIIIIIIIIIIIIIIIFFFFFFFFFFFFFFFFFFFFFFFFFFFFF???==FFFFFFFFFFFFD<<8<222.
@JI6ZREA02G49GU
ACGAGATGTTGGAGGGCAAGTCTGGTGCCAGCAGCCGCGGTAATTCCAGCTCCAATAGCGTATATTAAAGTTGTTGCAGTTAAAAAGCTCGTAGTTGAATTTCGGGGTCAGTAGGTTGGCCGTGCCAATGGTATGTACGTGGCTTTACGTGATTCCTCCTTCTTAGAAGAACTGTAATGTCTATTAATTTGGTGTTGCGAGGGAACAGGACTGTTACTTTGAAAAAATTAGAGTGTTTAAAGCAGGCTAACGCTTGAATACATTAGCATGGAATAATGAAATAGGACGTTCGATCCTATTTTGTTGGTTTCTAGG
+
FFFFFFFFFFFIIHHHIIIIIIIIIIIIIIIIIIIIIIIIIIIIIIIIIIIIFFFFFFFFFFFFFFFFFFFFFFFFFFFFF?????FFFFFFFFFFFFFFFFF@=;92447:=6511,,--,.5----.11579:<////223122.-.,-311776,,--,,,//2;666:=??AB<4333::BBA<<<==7?65572.,,,--.5555:=7224<868?////11<<-???@@===333B?<<<<98889868969:698888999988@<<<<??=;894<<??@4448<<<<892222<1166...72<44
@JI6ZREA02ID0PX
ACGAGATGTTGGAGGGCAAGTCTGGTGCCAGCAGCCGCGGTAATTCCAGCTCCAATAGCGTATATTAAAGTTGTTGCAGTTAAAAAGCTCGTAGTTGAATTTCGGGATCAGTCT
+
FFFFFFFFFFFIIHHHIIIIIIIIIIIIIIIIIIIIIIIIIIIIIIIIIIIIFFFFFFFFFFFFFFFFFDDDFFFEEEEEF?????FFFFFFFFFD?===;8400.4::33332
@JI6ZREA02IAFW4
ACGAGATGTTGGAGGGCAAGTCTGGTGCCAGCAGCCGCGGTAATTCCAGCTCCAATAGCGTATATTAAAGTTGTTGCAGTTAAAAAGCTCGTAGTTGAATTTCGGGATTAGTACGTTGGTCGTGCCTTCGGTACGTACTGGTGTTACTGATTCCTACCTTCTGACGAACCATCATGTCATTAATTTGGTGTGGCGGGGAATCAGGACTGTTACTTTGAAAAAATTAGAGTGTTTAAAGCAGGCTAGCGCCTGAATACATTAGCATGGAATAATGAAATAGGACGTTCGAACCTATTTTGTTGGTTTCTAGGATTGACGTAATGATTAATAGGGATAGTTGGGGGCATTAGTATTCAATTGTCAGAGGTGAAATTCTTGGATTTATTGAAGACTGACTACTGCGAAAGCATTTGCCAAGGATGTTTTCATTAATCAAGAACGAAAGTTAGGGATCGAAGACGATCAGATACCGTCGTAGTCTTAACCATAAACTNTGCCGACTAGGGATCGGATGATGTTATTTTTAATGACTC
+
IIIIIIIIIIIIIHHHIIIIIIIIIIIIIIIIIIIIIIIIIIIIIIIIIIIIIIIIIIIIIIIIIIHHHIIIIIIIIIIII=====IIIIIIIIIIIIIHHHIHHHIIIIIIIIIIIIIIIIIIIIIIIIIIIIIIIIIIIIIIIIIIIIGGGGIIHHIIIIIIIIIIIIIIIIIIIIIIIII>>>IIIIIIIICCCCIIIIIIIHIIGFFIF<<<G466666BB0IIIIIHHH>>>HIIIIIIIIIBBBGIIIIIIIIIIIIIG====IIIIIHHHIIII==<IIIIIIIGGG<<963//66:::G?GGHHHIIIIIIIIIIIHHHHIIHEBGGGG==11111;ADD>???DHFGCFFFHHHHHHB@8;;EFFCBBCCFHEBF>>FFHHHFFCCCFFEBA;:;;B?@AABEFHHHHHH<>>;;77>>>>><033330084300400--,-1833201032;;;88686>>;:8<>>>;;77991/.2,,,-,!/204/2.3422279968895555335,,,,,,,+555-,
@JI6ZREA02I92GZ
ACGAGATGTTGGAGGGCAAGTCTGGTGCCAGCAGCCGCGGTAATTCCAGCTCCAATAGCGTATATTAAAGTTGTTGCAGTTAAAAAGCTCGTAGTTGAATTTC
+
FFFFFFF:6666<886DDGGIIIIIIIIIIIIIIIIIIIIIIIIIIIIIIIIFFFFFFFFFFFFFFFFFFFFFFFFFFFFF=====FFFFFFFFDA?<<331.
@JI6ZREA02JKB3B
ACGAGATGTTGGAGGGCAAGTCTGGTGCCAGCAGCCGCGGTAATTCCAGCTCCAATAGCGTATATTAAAGTTGTTGCAGTTAAAAAGCTCGTAGTTGAATTTCGGGG
+
FFFFFFFFFFFIIHHHIIIIIIIIIIIIIIIIIIIIIIIIIIIIIIIIIIIIFFFFFFFFFFFFFFFFFFFFFFFFFFFFF?????FFFFFFFFFFFDB===4100.
@JI6ZREA02FQ2ET
ACGAGATGTTGGAGGGCAAGTCTGGTGCCAGCAGCCGCGGTAATTCCAGCTCCAATAGCGTATATTAAAGTTGTTGCAGTTAAAAAGCTCGTAGTTGAATTTCGGGATTAGTACGCTGGTCGTGCCTTCGGTACGTACTGGTGTTACTGATTTCTACCTTCTGACGAACCATCATGTCATTAATTTGGTGTGGTGGGGAATCAGGACTGTTACTTTGAAAAAATTAGAGTGTTTAAAGCAGGCTCGCGCTTGAATACATTAGCATGGAATAATGAAATAGGACGTTGATCCTATTTTGTGGTTTCTAGGATTGACGTAATGATTAATAGGGATAGTTGGGGCATTAGTATTCAATTGTCAGAGGTGAAATTCTTGGATTTATTGAAGACTAACTACTGCGAAAGCATTTGCCAAGGATGTTTTCATTAATCAAGAACGAAAGTTAGGGATCGAAGACGATCAGATACCGTCGTAGTCTTAACCNTAAACTATGCCGACTAGGGATCGGATGATGTTAATTTTTAATGTACTC
+
IIIIIIIIIIIIIGGGIIIIIIIIIIIIIIIIIIIIIIIIIIIIIIIIIIIIIIIIIIIIIIIIIIHHHIIIIIIIIIIII???==IIIIIIIIIIIIIHHHIHHHIIIIIIIIIIIIIIIIIIIIIIIIIIIIIIIIIIIIIIIIIIIIHHHIIIIIIIIIIIIIIIIIIIIIIIIIIIIII@@@IIIIIIIIAAAAIIIIIIIIIIIIIIIHHHI999988GG5IIIIIHHHHHHIIIIIIIIIIIIIIIIIIIIIIIIIIIIIIIIIIIIIHHHIIIIGGGGGIIIGGGICCCAI6DDHGGGIIIIIIIIIIIIIIIIIIIIIIIHHHIIIIIICCCBIIIIIIIIIIIIIIIIIIIIIIIIIHHHIIIHHIIIHHHIHHIIIDDGIIDDDDIDGBABBFFGGBBFGGGGGIIEIE7777>>??<:8<:740042---7:9-222:=?::::5:8=??::8::===753347787866//!2,...0,02035<64344:;<<:;<8444...22112//00*88<<22
@JI6ZREA02GKV89
ACGAGATGTTGGAGGGCAAGTCTGGTGCCAGCAGCCGCGGTATCTACG
+
FFFFFFFFFFFIIHHHIIIIIIIIIIIIIIIHHHFDDA><9434972/
@JI6ZREA02JWGJR
ACGAGATGTTGGAGGGCAAGTCTGGTGCCAGCAGCCGCGGTAATTCCAGCTCCAATAGCGTATATTAAAGTTGTTGCAGTTAAAAAGCTCGTAGTTGAATTTCGGGATCAATATATTGGTCGTGCCTCCGGT
+
FFFFFFFFFFFIIHHHIIIIIIIIIIIIIIIIIIIIIIIIIIIIIIIIIIIIFFFFFFFFFFFFFFFFFFFFFFFFFFFFF?????FFFFFFFFFFFFFFFFF@@@FFFFFFFFFFFFFFFFFFFFF<<<65
@JI6ZREA02JLUS7
ACGAGATGTTGGAGGGCAAGTCTGGTGCCAGCAGCCGCGGTAATTCCAGCTCCAATAGCGTATATTAAAGTTGTGC
+
666666AA?FFGIHHHIIIIIIIIIIIIIIIIIIIIIIIIIIIIIIIIIIIIFFFFFFFFFFFFDDC?=?=;<884
@JI6ZREA02FVP4C
ACGAGATGTTGGAGGGCAAGTCTGGTGCCAGCAGCCGCGGTAATTCCAGCTCCAATAGCGTATATAAAGTTGTTGCAGTTAAAAAGCTCGTAGTTGAATTTC
+
FFFFFFFFFFFII:::IIIIIIIIIIIIIIIIIIIIIIIIIIIIIIIIIIIIFFFFFFFFFF?;;;;FFFFFFFFFFF@@;;;;;FFFFFFFFDBAA?661.
@JI6ZREA02GYYQX
ACGAGATGTTGGAGGGCAAGTCTGGTGCCAGCAGCCGCGGTAATTCCAGCTCCAATAGCGTATATTAAAGTTGTTGCAGTTAAAAAGCTCGTAGTTGAATTTCGGGATCAGTACGTTGGTCGTGCCTTAGGTACGTACTGGTGTTACTGGTTCCTACCTTCTGACGAACCATCATGTCATTCATTTGGTGTGGCGGGGAATCAGGACTGCTACTTTGAAAAAATTAGAGTGTTTAAAGCAGGCTCGCGCTTGAATACATTAGCATGGAATAATGAAATAGGACGTTGATCCTATTTGTGGTTTCTAGGATTGACGTAATGATTAATAGGGATAGTTGGGGCATTAGTATTCAATTGTCAGAGGTGAAATTCTTGGATTTATTGAAGACTAACTACTGCGAAAGCATTTGCCAAGGATGTTTCATTAATCAAGAACGAAAGTTAGGGATCGAAGACGATCAGATACCGTCGTAGTCTTAACCATAAACTATGACCGACTAGGGATCGGATGATGTTATTTTTAATGTACTC
+
IIIIIIIIIIIIIHHHIIIIIIIIIIIIIIIIIIIIIIIIIIIIIIIIIIIIIIIIIIIIIIIIIIHHHIIIIIIIIIIBB66666GIIIIIIIIIIIIHHHIHHHIIIIIIIIIIIIIIIIIIIIIIIIIIIIIIIIIIIIIIIIIIIIIIIIIGGGIIIIIIIIIIIIIIIIIIIIIIIIIHHHIIIIIIIG::::GGIIIIIIIIIIIIF===D444444DD5IIIIIHHHHHHIIIIIIIIIIIIIIIIIIIIIIIIIIIIIIIIIIIIIHHHIIIIIIIIIGHHDDAA555:2==BBEIIIAAAIIIIIIIIIIIIIIIIIIHHHIIIIAA5555==DDCDDGHIIIIIIIHHHHHHHHH@<<<<EEEEEE666?;;EEEEEDA?@??CEC@<5666?AAAA@@>>CC>>><60///4=:5549:;40082...;==1667:88888:9<<<====:<788=:9:<=:7422==2203227=;224../<87:52..-4842355556422,,,,,,,*-,-2,,
@JI6ZREA02HYYSS
ACGAGATGTTGGAGGGCAAGTCTGGTGCCAGCAGCCGCGGTAATTCCAGCTCCAATAGCGTATATTAAAGTTGTTGCAGTTAAAAAGCTCGTAGTTGAATTTCGGGGGTCAGT
+
FFFFFFFFFFFIIHHHIIIIIIIIIIIIIIIIIIIIIIBBBIIIHIIIIIIIFFFFFFFFFFFFFFFFFDDDFFFFFFFFF=====FFFFFFFDBA?<<662.,,,,,.53..
@JI6ZREA02JT7AT
ACGAGATGTTGGAGGGCAAGTCTGGTGCCAGCAGCCGCGGTAATTCCAGCTCCAATAGCGTATATTAAAGTTGTTGCAGTTAAAAAGCTCGTAGTTGAATTTCGGGATCAGCAGGTTGGTCTTGCCACTGGTATGTACTAGCTTGCTGATTCCTCCTTCTTGTAGAACCGCAATGCCATTAATTTGGTGTTGCGGGGAAACAGGACTGTTACTTTGAAAAAATTAGAGTGTTTAAAGCAGGCTCGCGCTTGAATACATTAGCATGGAATAATGAAATAGGACGTTGATCCTATTTGTTGGTTTCTAGGATTGACGTAATGATTAATAGGGATAGTTGGGGGCATTAGTATTCAATTGTCAGAGGTGAAATTCTTGGATTTATTGAAGACTAACTACTGCGAAAGCATTTGCCAAGGATGTTTTCATTAATCAAGAACGAAAGTTAGGGATTCGAAGACGATCAGATACCGTCGTAGTCTTAACCNTAAACTNTGCCGACTAGGGATCGGATGATGTTAATTTTTTAATGTACTCATTC
+
IIIIIIIIIIIII:::IIIIIIIIIIIIIIIIIIIIIIIIIIIIIIIIIIIIIIIIIIIIIIIIIIHHHIIIIIIIIII>>88888HIIIIIIIIIIIIHHHIHHHIIIIIIIIIIIIIIIIIIIIIIIIIIIIIIIIIIIIIIIIIIIIIIIIIIIIHHHIIIIIIIIIIIIIIIIIIIIIHHHIIDBBBEI>><<BDDE9>>HIIIIIIIHHHI;;;;8866,>FIIIEEEHHHIIIIIIIIIIIIIIIIIGDFDIIIIIIIIIIIIHHHI<<<IIIIIIIIGGGGDD??333615???BBIIIHHHIIIIIIIIIIIIIIHHHD666<DGGDD44455GGGA<<9<GIIGGGGB=@@B???DDEEEEDBBBBBHEEEB::BB@?=??CBBBBD9555>>>>?5111?>=>>;;;9.-...3399886998...3730.,,,,,,,20011360-.-68888<;:;;8659:<:::88::.-!3222.-!0369874302520330997733.--66.///..44)9451,,,0,,
@JI6ZREA02IWMQU
ACGAGATGTTGGAGGGCAAGTCTGGTGCCAGCAGCCGCGGTAATTCCAGCTCCAATAGCGTATATTAAAGTTGTTGCAGTTAAAAAGCTCGTAGTTGAATTTCGGGGATCA
+
F66668FFFDDFE666IIIIIIIIIIIIIIIIIIIIIIIIIIIIIIIIIIIIFFFFFFFFFFFFFFFFFFFFFFFFFFFCC88888FFFFFFFFDDBAA886/,,,,....
@JI6ZREA02FXKQL
ACGAGATGTTGGAGGGCAAGTCTGGTGCCAGCAGCCGCGGTAATTCCAGCTCCAATAGCGTATATTAAAGTTGTTGCAGTTAAAAAGCTCGTAGTTGAATTTCGGGG
+
FFFFFFFFFFFIIHHHIIIIIIIIIIIIIIIIIIIIIIIIIIIIIIIIIIIIFFFFFFFFFFFFFFFFFFFFFFFFFFFFF???==FCCAAA?==;965,,,.,,,,
@JI6ZREA02I8NZM
ACGAGATGTTGGAGGGCAAGTCTGGTGCCAGCAGCCGCGGTAATTCCAGCTCCAATAGCGTATATTAAAGTTGTTGACAGTTAAAAAGCTCGTAGTTGAATTTCGGGTCAGTAGGTTGGTCGTGCCAATGGTGTGTACTGGCTTTACTGATTCCTCCTTCTTGAAGAACTGTAATGTCATTAATTTGGTGTTGCAGGGAAACAGGACTGTTACTTTGAAAAAATTAGAGTAGTTTAAAGCAGGCTAACGCTTGAATACATTAGCATGGAATAATGAAATAGGACGTTCGATCCTATTTTGTTGGTTTCTAGGATTTGACGTAATGATTAATAGGGATAGTTGGGGCATTAGTATCCAATTGTCAG
+
FFFFFFFFFFFC<6666:==ABBBDFFFFFFFFFDDAA::655==BBBB=:::DFDBAAAA?AA31111<@>?;6244==22,,,--3::8:8==99811,,./,,,,5====684556?DBBBBDDFFFFFFFFFFFFFFF===A?<BBBAAA=3333==<A>A==?DFFFFFFFFFFFF??666::6=>>=>>;88555::>=??==;>44..,3,,,,,,--+369:6888;==?DDDDFFFFFFFFFFFFC:<:?DDDDFDDBBBBBAAA>000408800042=<::99=>.00.3..66111<4:844000@@AAAAA?>?>>4443/..2<<<;;..//44=><988=<<<:::78883
@JI6ZREA02JRLDB
ACGAGATGTTGGAGGGCAAGTCTGGTGCCAGCAGCCGCGGTAATTCCAGCTCCAATAGCGTAT
+
D???DDDA==4459?=AAAADFFFFHHGGHFFDD666?65333=<ABBBBBAA?=<===<:72
@JI6ZREA02GFI33
ACGAGATGTTGGAGGGCAAGTCTGGTGCCAGCAGCCGCGGTAATTCCAGCTCCAATAGCGTATATTAAAGTTGTTGCAGTTAAAAAGCTCGTAGTTGAATTTCGGGATCAATATATTGGTCGTGCCTCTGGTATGAACTGGTATTATTGATTTCTACCTTCTGACGAACTGTGACGTCATTAATTTGGTGTCATGGGGAATCAGGACTATTACTTTGAAAAAATTAGAGTGTTTAAAGCAGGCACACGCTTGAATACATTAGCATGGAATAATGAAATAGGACGTTTGACCCTATTTGTTGGTTTCTAGGATCGACGTAATGATTAATAGGGATAGTTGGGGGCATTAGTATTCAATTGTCAGAGGTGAAATTCTTGGATTTATTGAAGACTAACTACTGCGAAAGCATTTGCCAAGGATGTTTCATTAATCAAGAACGAAAGTTAGGGATCGAAGACGATCAGATACCGTCGTAGTCTTAACCATAAACT
+
IIIIIIIIIIIIIHHHIIIIIIIIIIIIIIIIIIIIIIIIIIIIIIIIIIIIIIIIIIIIIIIIIIHHHIIIIIIIIIIII;;;;;IIIIIIIIIIIIIHHHIHHHIIIIIIIIIIIIIIIIIIIIIIIIIIIIIIIIIIIIIIIIIIIIGGGIDGGGGGIIIIIIIIIIIIIIIIIIIIIII::8GG?EEGGG788:::GGIIIIIIIIIIIHHHI9<<<<<>>-GIGGGHHHHHHIIIIIIIIIIIIIIIIIIIIIIIIIIIIIIIIIIIIIHHHIIIIIIA:87ED===A>335827==EEEIII===IIIIIIIIIIIIIIIIIIHHHIIIIII::?::IIIIIIIIIA===HHIEEEDC@@@2000995229;A=>>C::EEEECDDC?<<8EC<<<>>B@<<<<@@;;99??;8.--//4==;869;<=99<7334;=81///6444==;9=;:<<8878;===;9::=;7866::55.2//1.-
@JI6ZREA02JSSA4
ACGAGATGTTGGAGGGCAAGTCTGGTGCCAGCAGCCGCGGTAATTCCAGCTCCAATAGCGTATNTTAAAGTTGTTGCAGTTAAAAAAGCTCGTAGTTGAATTTC
+
FFFFFFFFFFFIIHHHIIIIIIIIIIIIIIIIIIIIIIIIIIIIIIIIIIIIFFFFFFFFFF=!:::88DBA?>>??>410//////?<<<<===;;555,,,.
@JI6ZREA02FXT80
ACGAGATGTTGGAGGGCAAGTCTGGTGCCAGCAGCCGCGGTAATTCCAGCTCCAATAGCGTATATTAAAGTTGTTGCAGTTAAAAAGCTCGTAGTTGAATTTCGGGATTA
+
FFFFFFFFFFFIIHHHIIIIIIIIIIIIIIIIIIIIIIIIIIIIIIIIIIIIFFFFFFFFFFFFFFFFFFFFFFFFFFFFF?????FFFFFFFFDDBB@4223,,,7---
@JI6ZREA02JW31D
ACGAGATGTTGGAGGGCAAGTCTGGTGCCAGCAGCCGCGGTAATTCCAGCTCCAATAGCGTATATTAAAGTTGTTGCAGTTAAAAAGCTCGTAGTTGAATTTCGGGG
+
FFFFFFFFFFFIIHHHIIIIIIIIIIIIIIIIIIIIH===FFFFFFFDFFEDCDDFFFFFFFFFFFFFFFFFFFF@AA??F;;;;;FFFFFFFFFFCAA??=?4222
@JI6ZREA02F4ZWK
ACGAGATGTTGGAGGGCAAGTCTGGTGCCAGCAGCCGCGGTAATTCCAGCTCCAATAGCGTATATTAAAGTTGTTGCAGTTAAAAAGCTCGTAGTTGAATTTCGGGATTAGTACGCTGGTCGTGCCTTCGGTACGTACTGGT
+
FFFFFFFFFFFIIHHHIIIIIIIIIIIIIIIIIIIIIIIIIIIIIIIIIIIIFFFFFFFFFFFFFFFFFFFFFFFFFFFFF?????FFFFFFFFDBBB@88840..4;;9723438<223<;?=4444<<<A@?>=3444<=
@JI6ZREA02I2QEF
ACGAGATGTTGGAGGGCAAGTCTGGTGCCAGCAGCCGCGGTAATTCCAGCTCCAATAGCGTATATTAAAGTTGTTGCAGTTAAAAAGCTCGTAGTTGAATTTC
+
FFFFFFFFFFFIIHHHIIIIIIIIIIIIIIIIIIIIIIIIIIIIIIIIIIIIFFFFFFFFFFFFFFFFFFFFFFFFFFFFF====;FFFFFFDBBA?<<211.
@JI6ZREA02JJALE
ACGAGATGTTGGAGGGCAAGTCTGGTGCCAGCAGCCGCGGTAATTCCAGCTCCAATAGCGTACATTAAAGTTGTTGCAGTTAAAAAGCTCGTAGTTGAATTTCGGGGTTAGCAGGTCGGTCGTGCCAATGGTATGCACTGGCTCGCTGACTCCTCCTTCTTGTAGAACCGTAATGCCATTAATTTGGTGTTGCGGGGAAACAGGACTGTTACTTTGAAAAAATTAGAGTAGTTTAAAGCAGGCTAGCGCCTGAATACATTAGCATGGAATAATGAAATAGGACGTTCGAACCTATTTTGTTGGTTTCTAGGATTGACGTAATGATTAATAGGGATAGTTGGGGCATTAGTATTCAATTGTCAGAGGTGAAATTCTTGGATTTATTGAAGACTAACTACTGCGAAAGCATTTGCCAAGGATGTTTTCATTAATC
+
FFFFFFFFFFFIIIIIIIIIIIIIIIIIIIIIIIIIIIIIIIIIIIIIIIIIFFFFFFFFFFFFFFFFFFFFFFFFFFFFF88888DFFFFFFFFFFFFFFFF;;;;FFFFFFFFFFFFFFFFFFFFFFFFFFFFFFFFFFFFFFFFFFFFFFFFFFFFFFFFFFFFFFFFFFFFFD?6665===::6A::<A;=;;FF?A8:<ADA=655A????662226??-CF6666:??FFFDDDFCCCFD::::?AFFGDDDDGGGFDDDDGGFDDGGGGGG>???????CADDDDDB6666?6544...47?<<<@@BDDDDDBAA?>><832....3<7662447BDDDAAADDDDDDDD?===DDDDDD===BBB::443///<7288:>>>@<====D888=;;;<=<844348><<<<::1111222688--
@JI6ZREA02GO5FJ
ACGAGATGTTGGAGGGCAAGTCTGGTGCCAGCAGCCGCGGTAATTCCAGCTCCAATAGCGTATATTAAAGTTGTTGCAGTTAAAAAGCTCGTAGTTGAATTTCGGGATATA
+
@@EFFFFFFFFII:::IIIIIIIIIIIIIIIIIIIIIIIIIBB6666IIIIIFFFFFFFFFFFFFFFFF===@@DFFFFDF;;;88=FFFFFFFFFFFF?==?8867/---
@JI6ZREA02HUDHL
ACGAGATGTTGGAGGGCAAGTCTGGTGCCAGCAGCCGCGGTAATTCCAGCTCCAATAGCGTATATTAAAGTTGTTGCAGTTAAAAAGCTCGTAGTTGAATTTC
+
FFFFFFF;;;EIIHHHIIIIIIIIIIIIIIIIIIIIIIIIIIIIIIIIIIIIFFFFFFFFFFFFFFFFFFFFFFFFFFFFF;;;;;FFFFFFFFFFFFB<96<
@JI6ZREA02GMUBY
ACGAGATGTTGGAGGGCAAGTCTGGTGCCAGCAGCCGCGGTAATTCCAGCTCCAATAGCGTATATTAAAGTTGTTGCAGTTAAAAAGCTCGTAGTTGAATTTCGGGGATAGTACG
+
FFFFFFFFFFFIIHHHIIIIIIIIIIIIIIIIIIIIIIIIIIIIIIIIIIIIFFFFFFFFFFFFFFFFFFFFFFFDDD:5555552?AAAAAABBDD=<110942../.2722.-
@JI6ZREA02GA3II
ACGAGATGTTGGAGGGCAAGTCTGGTGCCAGCAGCCGCGGTAATTCCAGCTCCAATAGCGTATATTAAAGTTGTTGCAGTTAAAAAGCTCGTAGTTGAATTTCGGGATCAGTACG
+
FFFFFFFFFFFIIHHHIIIIIIIIIIIIIIIIIIIIIIIIIIIIIIIIIIIIFFFFFFFFFFFFFFFFFEDDFFFFFFDDD66686AFFFFFFFFFFFFF??:310><777:2.-
@JI6ZREA02F1BES
ACGAGATGTTGGAGGGCAAGTCTGGTGCCAGCAGCCGCGGTAATTCCAGCTCCAATAGCGTATATTAAAGTTGTTGCAGTTAAAAAGCTCGTAGTTGAATTTCGGGGTCAGCAGGTTGGTCGTGCCACTGGTATGCACTGGCTTCGCTGATTCGTCCTTTCTGAAGAACTGTAATGTCATTAATTTGGTGTTGCAGGGAAACAGGACTGTTACTTTAGAAAAAATTGAGTGTTTAAAGCAGGCTAACGCTTGAATACATTAGCATGGAATAATGAAATAGGACGTTCGATCCTATTTGTTGGTTTCTAGGATTGACGTAATGATTAA
+
FFFFFFFFFFFIIIIIIIIIIIIIIIIIIIIIIIIIIIIIIIIIIIIIIIIIFFFFFFFFFFFF::633AAA<<<899::A55555?AAAABB=?::::::?B999;?FFD===FFFFFFFFFFFFA@AFFFFFFFFFFFFFFFFFFFFFFFFFFFFFFF?@A@DDDFFFDBBBDDD<6666699<BBABDF<<<@FFFFFFFDDBBA=:89?1114?///222::;C6666FFFFFFFF666?CCFFD;::AFDAACDDAC??:::DDDBBBB===<:4449=4233==;633,,.3//....6>9?888@ABDD?:::===AA<<
@JI6ZREA02GGDBL
ACGAGATGTTGGAGGGCAAGTCTGGTGCCAGCAGCCGCGGTAATTCCAGCTCCAATAGCGTATATTAAAGTTGTTGCAGTTAAAAAGCTCGTAGTTGAATTTCGGGATCAATATATTGGTCGTGCCTCCGTAGTGCGACTGGTAGTTATTTAGTAGTTACTTTACCTTACCTAGTACCGTAACGTAACGTAACGTAGTTGGTACTAGTTTAACTTTAGGTTTAAGTTTCGGTAGTTCGGGGAAATTCGGGGAAAGGTACCTAGGGTTAACCTTTTGGTTAAAAAAACTTTTTAGGAAAAAGTTTAGGTTTAAAAGGTCGTTTAAAAGGGCCAACGGACCGACCTTACGGAACTTT
+
FFFFFFFFFFFIIHHHIIIIIIIIIIIIIIIIIIIIIIIIIIIIIIIIIIIIFFFFFFFFFFFFFFFFFFFFFFBBAAA8811111<BBBBDDFFFFFFFFFD==<F???AABBBBBB>>?A?=<67.,.2352-.-.-.---.,11-,,,-71-----.,,,211,,-11567632236<<?99..//322366632444AABAAA???BBA777;22-,,--1,,,.-1/46;;=2222666224....222//?9ABBB;89><<911,,,,--,,,,----,-,,,,,+15,,,,,1161.55447442233432...22222222444>8669=<<<<822266<92.,,
@JI6ZREA02FWU68
ACGAGATGTTGGAGGGCAAGTCTGGTGCCAGCAGCCGCGGTAATTCCAGCTCCAATAGCGTATATTAAAGTTGTTGCAGTTAAAAAGCTCGTAGTTGAATTTCGGGAT
+
FFFFFFFFFFFII@@@IIIIIIIIIIIIIIIIIIIIIIIIIIIIIIIHHIIIFFFFFFFFFFFFFFFFF===FFFFFFFFF????=FFFFFFFFFFFFD=<<?866/.
@JI6ZREA02IFV4A
ACGAGATGTTGGAGGGCAAGTCTGGTGCCAGCAGCCGCGGTAATTCCAGCTCCAATAGCGTATATTAAAGTTGTTGC
+
///4449422689;;;AAAAAEFFFHFFFFFDDDDDA6666::BBBBBBBDACCCDBA==<A@@::888988<>A89
@JI6ZREA02G5SW0
ACGAGATGTTGGAGGGCAAGTCTGGTGCCAGCAGCCGCGGTAATTCCAGCTCCAATAGCGTATATTAAAGTTGTTGCAGTTAAAAAGCTCGTAGTTGAATTTCGGGGTCTAGTA
+
66888::FFFFIIHHHIIIIIIIIIIIIIIIIIIIIIIIIIIIIIIIIIIIIFFFFFFFFFFFFFFFFFFFFFFFFFFFFF=====FCCABBBAA=866...72.,,,-5::--
@JI6ZREA02JO9GQ
ACGAGATGTTGGAGGGCAAGTCTGGTGCCAGCAGCCGCGGTAATTCCAGCTCCAATAGCGTATATTAAAGTTGTTGCAGTTAAAAAGCTCGTAGTTGAATTTCGGGATCAATATATTGGTCGTGCCT
+
FFFFFFFEEEFIIHHHIHHIIIIIIIIIIHHIIIHFFBBBHHHHHIIIIIIIFFFFFFFFFFFFFFFFFEDDFFFFFFFFF?????FFFFFFFFFDDDD??:5333=BAA@@@BBDDB>>?>=?<6/
@JI6ZREA02I30O7
ACGAGATGTTGGAGGGCAAGTCTGGTGCCAGCAGCCGCGGTAATTCCAGCTCCAATAGCGTATATTAAAGTTGTTGCAGTTAAAAAGCTCGTAGTTGAATTTCGGGATCAATATATTGGTCGTGCCTCCGGTATGCACTGGTATTATTGATTTCTACCTTCTGACGAACTATGATGTCATTAATTTGGTGTCATGGGGAATCAGGACTGTTACTTTGAAAAAATTAGAGTGTTTAAAGCAGGCACACGCTTGAATACATTAGCATGGAATAATGAAATAGGACGTTTGACCCTATTTTGTTGGTTTCTAGGATCGACGTAATGATTAATAGGGATAGTTGGGGGCATTAGTATTCAATTGTCAGAGGTGAAATTCTTGGATTTATTGAAGACTAACTACTGCGAAAGCATTTGCCAAGGATGTTTTCATTAATCAAGAACGAAAGTTAGGGATCGAAGACGATCAGATACCGTCGTAGTCTTAACCATAAACTATGCCGACTAGGGATCGGATGATGTTATTTTTTAATGTACTCA
+
IIIIIIIIIIIIIHHHIIIIIIIIIIIIIIIIIIIIIIIIIIIIIIIIIIIIIIIIIIIIIIIIIIHHHIIIIIIIIIIII;;;;;IIIIIIIIIIIIIHHHIHHHIIIIIIIIIIIIIIIIIIIIIIIIIIIIIIIIIIIIIIIIIIIIDDDIIIIIIIIIIIIIIIIIIIIIIIIIIIIIIHHHIIIIIIIICCCCIIIIIIIIIII;;;BHHHI<<<<<<;;,GIIIIHHHHHHIIIIIIIGGGIIIIIIIIIIIIIIIIIIIIIIIIIIIHHHIIIIIIIHHHIIHHHIIAA@>://>>HHHIIIIIIIIIIIIIIIIIIIIIIIIHHHIIIIII88888IGIDDDFIIHG><<<IEEEEEEEB5444<<ECCDGGBHHIHHIIIIIIIFDAA@DCGGEEEB<<<<<B<<<BBEG<??8788>>??887>>?>;;:877:???7=<83444??;:><=>>>:8:<???<;<8:8<><:==::8<///48-344;??;?>???<>>>::::>:4334..221198*<8720,-
@JI6ZREA02GQ2LV
ACGAGATGTTGGAGGGCAAGTCTGGTGCCAGCAGCCGCGGTAATTCCAGCTCCAATAGCGTATATTAAAGTTGTTGCAGTTAAAAAGCTCGTAGTTGAATTTCGGGATTAGTATGTTGGTCGTACCTTCGGTACGTACTGGTGTTACTGATTCCTACCTTCTGATGAACCATCATGTCATTAATTTGGTGTGGCGGGGAATCAGGACTGTTACTTTGAAAAAATTAGAGTGTTTAAAGCAGGCTCGCGCTTGAATACATTAGCATGGAATAATGAAATAGGACGTTGATCCTATTTTGTGGTTTCTAGGATTGACGTAATGATTAATAGGGATAGTTGGGAGCATTAGTATTCAATTGTCAGAGGTGAAATTCTTGGATTTATTGAAGACTAACTACTGCGAAAACATTTGCCAAGGATGTTTTCATTAATCAAAGAACGAAAGTTAGGGATCGAAGACGATCAGATACCGTCGTAGTCTTAACCATAAACTNTAGCCGACTAGGGATCGGATGATGTTTA
+
IIIIIIIIIIIIIHHHIIIIIIIIIIIIIIIIIIIIIIIIIIIIIIIIIIIIIIIIIIIIIIIIIIHHHIIIIIIIIIIII?????IIIIIIIIIIIIIHHHIHHHIIIIIIIIIIIIIIIIIIIIIIIIIIIIIIIIIIIIIIIIIIIIIIIIIIFFFFIIIIIIIIIIIIIIIIIIIIIIIHHHIIIIIIIICCCCIIIIIIIIIIIIIIIHHHI99;;99;;,BFHIHHHHHHHIIIIIIIIIHHHIIIIIIIIIIIIIIIIIIIIIIIIIHHHIIIIIIIIIHHHHHFIAAA@D6@@HHHIIIDDDIIIIIIHHHIDDDIIII@666BBEEBB;;;@9@@DDDGGIIIIIIDBBBBDDBBBBDB==???;?CDC555977CDA@?C?9:::BC@::826764-////2=====;?9000.15,,,,.1,,,1,,54000733-668:888<;88::8888;:979930-..3647434431.,,,,./!,,104356972221833339555500/1
@JI6ZREA02JXIR4
ACGAGATGTTGGAGGGCAAGTCTGGTGCCAGCAGCCGCGGTAATTCCAGCTCCAATAGCGTATATTAAAGTTGTTGCAGTTAAAAAGCTCGTAGTTGAATTTCGGGATTAGTACGCTGGTCGTGCCTTCGGTACGTACTGGTGTTACTGATTTCTACCTTCTGACGAACCTGTCGATGTCCATTTAAATTTTGGGTGTTCGTAGGTAAGGGTACTACGGAACGGTACGTTTACGTTTTACGTTAAAAAGTTAAAAAAGTTAGGTAAGTTTTAAAGGTTTAAACGACGGACGGTCCGACCGACCGTTCGTTAAGTAACTACTTAAGTTACGACTAGGTAAGGT
+
FFFFFFFFFFFII???IIIIIIIIIIIIIIIIIIIIIIIIIIIIIIIIIHHHFFFFFFFFFFFFFFFFFFFFFFFFFFF<<88888FFFFFFFFFFFFFFFFFFFFFFFFFFFFFFFFFFFFFFFFFFFFFFFFFFFFFFFFFFFFFFFF@??CACFDDBBAA???<9....-.-.332117311...2/11111/,--//,.5121111186:222111--,,.,-,,,,9=9//1/932,,,,----,,,,,,,,211+115597..,,,,,--,,,,,.31.57985...262..,2578755111155-,,,-11779553233988899;<>97611
@JI6ZREA02J221B
ACGAGATGTTGGAGGGCAAGTCTGGTGCCAGCAGCCGCGGTAATTCCAGCTCCAATAGCGTATATTAAAGTTGTTGCAGTTAAAAAGCTCGTAGTTGAATTTCGGGATCAATATATTGGTCGTGCCTCCGGTATGCACTGGTATTATTGATTTCTACCTTCTGACGAACTGTGATGTCATTAATTTGGTGTCATGGGGAATCAGGACTGTTACTTTGAAAAAATTAGAGTGTTTAAAGCAGGCACACGCTTGAATACATTAGCATGGAATAATGAAATAGGACGTTTGACCCTATTTTGTTGGTTTCTAGGATCGACGTAATGATTAATAGGGATAGTTGGGGTCGATTAGTATTCAATTGTCAGAGGTGAAATTCTTGGATTATTGAAGACTGACTACTGCGAAAGCATTTGCCAAGGATGTTTTC
+
FFFFFFFFFFFIIHHHIIIIIIIIIIIIIIIIIIIIIIIIIIIIIIIIIIIIFFFFFFFFFFFFFFFFFFFFFFFFFFFFF;;;88=FFFFFFFFFFFFFFFFDDDFFFFFFFFFFFFFFFFFFFFF@@@@FFFFFFFFFFFFFFFFFFFFFFD@A====FFFFFFFFFFFFFFFFDDAAA??663AA<BBBBB9;::::BAA<889A?1111388?////22::-CFFFFFFFFFFFFFFFFFFFFFFFFFFFGDCC???DDDDAAAAD???CG??FAGGDDA?=;A<8889844444/5>>88898AADDDBBAAADAAAAAAABBB@886676766.,,..3-:9667;?>=>8888888876<<:2444888<;;97.//82/..68;9:888;<@B?>;;;<>>888844//..444////,
@JI6ZREA02IW69J
ACGAGATGTTGGAGGGCAAGTCTGGTGCCAGCAGCCGCGGTAATTCCAGCTCCAATAGCGTATATTAAAGTTGTTGCAGTTAAAAAGCTCGTAGTTGAATTTCGGGATCAAGGTGCCGGTCATGCCTTTGGTATGTACTGACATCATTGATTTCTCCCTTCTGATGAACTGTGATGTCATTAATTGGNGTCATGGGGAATCAGGACTGTTACTTTGAAAAATTGAGTGTTTAAAGCAGGCACACGCTTGAATACATTAGCATGGAATAATGAAA
+
///366<422669344988::ADGGHHGFHHIIIHHHBBBHHHHFFFHHHHHFFFFFFFFFFFFFF@@@FFFFDBBA@@::13333::=BBBDDFFFFFDDDDFFCAABBBBBB=::88<<<<@>>133AAABBBAAABBB==<<<889?888<6888::6=BBDDDDDDBBAA>>=74....21--!17=:3,,,,--37755573.../4...:00000667<<7/...226=7422794444<889>=?>AB88::::988<<:;;93244
@JI6ZREA02I42FV
ACGAGATGTTGGAGGGCAAGTCTGGTGCCAGCAGCCGCGGTAATTCCAGCTCCAATAGCGTATATTAAAGTTGTTGCAGTTAAAAAGCTCGTAGTTGAATTTCGGGATCAGCAGGTTGGTCTTGCCACTAGTATGTACTAGCTTGCTGATTCCTCCTTCTTGTAGAACCGTAATGCCATTAATTTGGTGTTGCGGGGAAACAGGACTGTTACTTTGAAAAAATTAGAGTGTTTAAAGCAGGCTAGCGCCTGAATACATTAGCATGGAATAATGAAATAGGACGTTCGAACCTATTTTGTGGCTTCTAGGATTGACGTAATGATTAATAGGGATAGTTGGGGCATTAGTATTCAATTGTCAGAGGTGAAATTCTTGGATTTATTGAAGACTGACTACTGCGAAAGCATTTGCCAAGGATGCTTCATTAATCAAGAACGAAAGTTAGGGATCGAAGACGATCAGATACCGTCGTAGTCTTAACCATAAACTATGCCGACTAGGGATCGGATGATGTTAATTTTTTAATGTACTCA
+
IIIIIIIIIIIIIHHHIIIIIIIIIIIIIIIIIIIIIIIIIIIIIIIIIIIIIIIIIIIIIIIIIIHHHIIIIIIIIIIGG88888GIIIIIIIIIIIIHHHIHHHIIIIIIIIIIIIIIIIIIIIIIIIIIIIIIIIIIIIIIIIIIIIIIIIIIIIIIIIIIIIIIIIIIIIIIIIIIIIHHHIIFBBBIICC@@BBBGDIIIIIIGGGG666D33333355,BIIIIHHHHHHIIIIIIIIIIIIIIIIIIIIIIIIIIIIIIIIIIIIIGGGIIIIIIGGGIIIIIIIIBBB@B2>>GIIIIIIIGGGIIIIIIIIIIIIIIIIHEEEHEH<;1111;@AA;=:BEIIGGGGGIIIIIAABIHHHIB755BBIHBBD==IIIIEIIIIGGDDIIIDBBBCGGBBBEBBBBEEC<<:8=<>>?887????>>?=:777;;133374444475:=<>>?><><???<;<=?=300/44=<8<866:7224278<0.,,,,288224:::>>>???1155..22):=?:324
@JI6ZREA02HPSJU
ACGAGATGTTGGAGGGCAAGTCTGGTGCCAGCAGCCGCGGTAATTCCAGCTCCAATAGCGTATATTAAAGTTGTTGCAGTTAAAAAAGCTCGTAGTTGAAATTTTCGGGGGTACTACGACGACGTTAGGGTTCGGTCGGTCCGACCCTACGGTTAGGTTAGTCGACCTACGGTCGGTTCCGTTTCGTCGTAGGTTTTCCCCTTCCCCTTTTTTCCTTGGAAAAGGAAAACCTTGGTTAAAATTGGTCCCAATTTTAAAATTTTTGGGTGTTTGCAGGGGAAAACAGGGACTGTTACTTTGAAAAAAATTAGAGTGTTTAAAGCAGGCTAACGCTTGAATACATTAGCATGGAATAATGAAAATAGGACGTTT
+
FFFFFFFFFFFII:::IIIIIIIIIIIIIIIIIIIIIIIIIIIIIIIIIIIIFFFFFFFFFFFFFFFFFFFFAA>?>74..,,,,,,5775323/..38894442700500.42---.252------1,,,,3,,,-,151127668>?688><<<<AA?<898=A====<>AA@@@@<=556::AABBABBB;;::9966663311------..++99///2..-///88>>?AAB==;;;;CCD=44422///,,,,,,,,,1,,,.111---.///..,,--,,,--------,,,:///////::)ADDDD???555ADAAAD????DIDDDIIIIIIIIIIIII????DDBB@4444;066673,..
@JI6ZREA02JSGYX
ACGAGATGTTGGAGGGCAAGTCTGGTGCCAGCAGCCGCGGTAATTCCAGCTCCAATAGCGTATATTAAAGTTGTTGCAGTTAAAAAGACTCGTAGTTGAATTTCGGGA
+
??:::AD:880.0888000044<AAA>>>?ADDBAA:333BAAAA>>?AD@??A<<<FFFFFFFFFFFFFDDDFFAAADAA55666:4DDFDDDDDDDBA4217111.
@JI6ZREA02JZ22S
ACGAGATGTTGGAGGGCAAGTCTGGTGCCAGCAGCCGCGGTAATTCCAGCTCCAATAGCGTATATTAAAGTTGTTGCAGTTAAAAAGCTCGTAGTTGAATTTCGGGATCAGTACGTTGGTCGTGCCTTAGGTACGTACTGGTGTTACTGGTTCCTACCTTCTGACGAACCATCATGTCATTCATTTGGTGTGTCGGGGAAC
+
???FFFFFFFFIIHHHIIIIIIIIIIIIIIIIIIIIIIIIIIIIIIIIIIIIFFFFFFFFFFFFFFFFFFFFFFFFFFFFF==???FFFFFFFFFFFFFFFFFFFFFFFFFFFFFFFFFFFFFFFFFFFFFFFFFFFFFFFFFFFFFFFFFFFFD<<:??DDDDDD<<<<FFFFFFFFFFFFFFFFFFAD?:896664=;/
@JI6ZREA02JIALN
ACGAGATGTTGGAGGGCAAGTCTGGTGCCCGCAGCCGCGGTAATTCCAGCTCCAATAGCGTATATTAAAGTTAGTTGCAGTTAAAAAGACTCGTAGTTGAATTTCGGGTATCAA
+
F???FFFFFFFIIHHHIIIIIIIIIIIHHHHHFFDDB444944448899<?=>8556ACFFDDDDD???F662:98???@==22555A6BBBAAAAB>8884447621.75.--
@JI6ZREA02JX89K
ACGAGATGTTGGAGGGCAAGTCTGGTGCCAGCAGCCGCGGTAATTCCAGCTCCAATAGCGTATATTAAAGTTGTTGCAGTTAAAAAAGCTCGTAGTTAATA
+
FFFFFFF<::555988?<<<AADCCEFFFHHIIIIIIIIIIIIIIIIHHHHIFFFFFFFFFFFF<:666?BA?<<9::<..------5:======.000//
@JI6ZREA02JFD15
ACGAGATGTTGGAGGGCAAGTCTGGTGCCAGCAGCCGCGGTAATTCCAGCTCCAATAGCGTATATTAAAGTTGTTGCAGTTAAAAAGCTCGTAGTTGAATTTC
+
F;666;FFFFFIIHHHIIIIIIIIIIIIIIIIIIIIIIIIIIIIIIIIIIIIFFFFFFFFFFFFFFFFFA@@FFFFFFFFF=====FFFFFFFFFFFFD=;9?
@JI6ZREA02F8OAB
ACGAGATGTTGGAGGGCAAGTCTGGTGCCAGCAGCCGCGGTAATTCCAGCTCCAATAGCGTATATTAAAGTTGTTGCAGTTAAAAAGCTCGTAGTTGAATTTCGGGATCAATATATTGGTCGTGCC
+
FFFFFFFFFFFIIHHHIIIIIIIIIIIIIIIIIIIIIIIIIIIIIIIIIIIIFFFFFFFFFFFFFFFFFEDDFFFFFFFFF?????FFFFFFFFFFFFFFFF=666?FDDFFFFFCCAA@A>?=22
@JI6ZREA02F9E09
ACGAGATGTTGGAGGGCAAGTCTGGTGCCAGCAGCCGCGGTAATTCCAGCTCCAATAGCGTATATTAAAGTTGTTGCAGTTAAAAAGCTCGTAGTTGAATTTCGGGGTATA
+
FFFFFFFFFFFIIHHHIIIIIIIIIIIIIIIIIIIIIIIIIIIIIIIIIIIIFFFFFFFFFFFFFFFFFFFFFFFFFFFFF?????FFFFFFFFFFFFD=<89.....3--
@JI6ZREA02J39WR
ACGAGATGTTGGAGGGCAAGTCTGGTGCCAGCAGCCGCGGTAATTCCAGCTCCAATAGCGTATATTAAAGTTGTTGCAGTTAAAAAGCTCGTAGTTGAATTTCGGGGTTAGCAGGTCGGTCGTGCCAATGGTATGCACTGGCTCGCTGACTCCTCCTTCTTGTAGAACCGTAATGCCATTAATTTGGTGTTGCGGGGAAACAGGACTGTTACTTTGAAAAAATTAGAGTGTTTAAAGCAGGCTAGCGCCTGAATACATTAGCATGGAATAATGAAATAGGACGTTCGAACCTATTTTGTTGGTTTCTAGGATTGACGTAATGATTAATAGGGATAGTTGGGGCATTAGTATTCAATTGTCAGAGGTGAAATTCTTGGATTTATTGAAGACTGACTACTGCGAAAGCATTTGCCAAGGATGTTTTCATTAATCAAGAACGAAAGTTAGGGATCGAAGACGATCAGATACCGTCGTAGTCTTAACCNTAACTATGCCGACTAGGGATCGGATGATGTTAATTTTTAA
+
IIIIIIIIIIIIIHHHIIIIIIIIIIIIIIIIIIIIIIIIIIIIIIIIIIIIIIIIIIIIIIIIIIHHHIIIIIIIIIIGG;;;;;IIIIIIIIIIIIIHHHIAAAAIIIIIIIIIIIIIIIIIIIIIIIIIIIIIIIIIIIIIIIIIIIIIIIGGGGIHIIIIIIIIIIIIIIIIIIIIIIHHHIIIIIIIICC@@BBBGABBIIIIIIIIHHHI666666==-BFIIIHHHHHHIIIIIIIIIIIIIIIIIIIIIIIIIIIIIIIIIIIIIHHHIIII==9::IIFFDDDC99997//66222<<HGDEFHIIIIIIIIIIIIGAAAGHEIIHFDD====DAAAAAAGIIIIIIHIHHHHHH?@>BAAAAA88<<<BB@C;;AD@?>DDEDDDECCDA?AABCDDBBB@><???=;:.----38::88256696682...244-777<==<<<7587><<88787???:9:>?>>><;==;7!/////0583646782///688889988897866////,..
@JI6ZREA02JCV7V
ACGAGATGTTGGAGGGCAAGTCTGGTGCCAGCAGCCGCGGTAATTCCAGCTCCAATAGCGTATATTAAAGTTGTTGCAGTTAAAAAGCTCGTAGTTGAATTTCGGGA
+
11114<<A@@@@B688FFGHIIIDDIIIIIIIIIGGFEBBBFFBBBBFFHIIFFFFFFFFFFFFFFFFFDDDFFFFFFFFF==??=FFFFFFFFDDBBA8664,,,3
@JI6ZREA02J6M6Y
ACGAGATGTTGGAGGGCAAGTCTGGTGCCAGCAGCCGCGGTAATTCCAGCTCCAATAGCGTATATTAAAGTTGTTGCAGTTAAAAAGCTCGTAGTTGAATTTCGGGGATAGTA
+
FFFFFFFFFFFIIHHHIIIIIIIIIIIIIIIIIHFFFFFCE????AADDDFCCDDFFFFDDDFF<<666??BA><====44/////8>====??BA:::888>22.,.32322
@JI6ZREA02HSLR7
ACGAGATGTTGGAGGGCAAGTCTGGTGCCAGCAGCCGCGGTAATTCCAGCTCCAATAGCGTATATTAAAGTTGTTGCAGTTAAAAAGCTCGTAGTTGAATTTCGGGATCAGT
+
FFFFFFFFFFFIIHHHB???BIIIIIIIIIIIIIIIIIIIIIIIIIIIIIIIFFFFFFFFFFFFFFFFFA@@FFFFFFFFF???==FFFFFFFFFFEEEDDFF??=BAA<00
@JI6ZREA02FMM36
ACGAGATGTTGGAGGGCAAGTCTGGTGCCAGCAGCCGCGGTAATTCCAGCTCCAATAGCGTAAATTAAAGTTGTTGCAGTTAAAAAGCTCGTAGTTGAATTTCGGGATTAGTACGCTGGTCGTGCCTTCGGTACGTACTGGTGTTACTGATTTCTACCTTCTGACGAACTGTGATGTCATTAATTTGGTGTCATGGGGAATCAGGACTGTTACTTTGAAAAAATTAGAGTGTTTAAAGCAGGCACACGCTTGAATACATTAGCATGGAATAATGAAATAGGACGTTTGACCCTATTTTGTTGGTTTCTAGGATCGACGTAATGATTAATAGGGATAGTTGGGGCATTAGTATTCAATTGTCAGAGGTGAAATTCTTGGATTTATTGAAGACTGACTACTGCGAAAGCATTTGCCAAGGATGTTTTCATTAATCAAGAACGAAGGTTAGGGATCGAAGACGATCAGATACCGTCGTAGTCTTAACCNTAAACTATGCCGACTAGGGATCGGATGATG
+
IIIIIIIIIIIIIHHHIIIIIIIIIIIIIIIIIIIIIIIIIIIIIIIIIIIIIIIIIIIIIHHHIIHHHIIIIIIIIIIII<<<<<IIIIIIIIIIIIIHHHIHHHIIIIIIIIIIIIIIIIIIIIIIIIIIIIIIIIIIIIIIIIIIIIHHHIIIIIIIIIIIIIIIIIIIIIIIIIIIIII:::IIIIIIIIAAAAIIIIIIIIIIIIIIIHHHI999999>>-IIIIIHHHHHHIIIIIIIIIIIIIIIIIIIIIIIIIIIIIIIIIIIIIHHHIIIIDBCHHHIIHHHII:999D8<AA222=?IIIHIIIIIIIIIIIIIIIIIIHFFIIIIAA5555==GGIIGIIIGGGIIIIIIIIDDGDBBEIGB@@BBGDDDIHHIIIIIIIIIIIIIIGGDDDHDGGDHHIIIIIIII??===8????AA7::>?>>:32288??:200:=?:::3043?>>::8:<???>>>>?>>?;;<<72!...,-0,0200550422668<<7788<<4/
@JI6ZREA02HKCU2
ACGAGATGTTGGAGGGCAAGTCTGGTGCCAGCAGCCGCGGTAATTCCAGCTCCAATAGCGTATATTAAAGTTGTTGCAGTTAAAAAGCTCGTAGTTGAATTTCGGGTA
+
:66666?DDDDGH=??IIIIIIIIIIIIIIIIIIIIIIIIIIIIIIIIIIIIFFFFFFFFFFFFFFFFFFFFFFFFFFFFF?????FFFFFFFFFFFFF?==411004
@JI6ZREA02GL56L
ACGAGATGTTGGAGGGCAAGTCTGGTGCCAGCAGCCGCGGTAATTCCAGCTCCAATAGCGTATATTAAAGTTGTTGCAGTTAAAAAGCTCGTAGTTGAATTTCGGGATCAG
+
FFFFFFFFFFFII:::IIIIIIIIIIIIIIIIIIIIIIIIIIIIIIIIIIIIFFFFFFFFFFFFFFFFFFFFFFDDBBB5533333:BDDDFFFFFFFFFFFF???DA666
@JI6ZREA02FWQ25
ACGAGATGTTGGAGGGCAAGTCTGGTGCCAGCAGCCGCGGTAATTCCAGCTCCAATAGCGTATATTAAAGTTGTTGCAGTTAAAAAGCTCGTAGTTGAATTTCGGGATCAA
+
FFFFFFFFFFFII???IIIIIIIIIIIIIIIIIIIIIIIIIIIIIIIIIIIIFFFFFFFFFFFFFFFFFDDDFFFFFFFFF?????FFFFFFFFFFFFF?=;9222=44..
@JI6ZREA02HXYSV
ACGAGATGTTGGAGGGCAAGTCTGGTGCCAGCAGCCGCGGTAATTCCAGCTCCAATAGCGTATATTAAAGTTGTTGCAGTTAAAAAGCTCGTAGTTGAATTTC
+
FFFFFFFFFFFIIHHHIIIIIIIIIIIIIIIIIIIIIIIIIIIIIIIIIIIIFFFFFFFFFFFFFFFFFFFFFFFFFFFFF=====FFFFFFFFDAA>>886/
@JI6ZREA02JE905
ACGAGATGTTGGAGGGCAAGTTTGGTGCCAGCAGCCGCGGTAATTCCAGCTCCAATAGCGTATATTAAAGTTGTTGCAGTTAAAAAGCTCGTAGTTGAATTTCGGGGTCAGCAGGTTGGTCGTGCCACTGGTATGTACTGGCTTCGCTGATTCCTCCTTTCTGAAGAACTGTAATGTCATTAATTTGGTGTTGCAGGGAAACAGGACTGTTACTTTGAAAAAATTAGAGTGTTTAAAGCAGGCTAACGCTTGAATACATTAGCATGGAATAATGAAATAGGACGTTCGATCCTATTTTGTGGTTTCTAGGATTGACGTAATGATTAATAGGGATAGTTGGGGCATTAGTATTCAATTGTCAGAGGTGAAATTCTTGGATTTATTGAAGACTAACTACTGCGAAAGCATTTGCCAAGGATGTTTTCATTAATCAAGAACGAAGTTAGGGATCGAAGACGATCAGATACCGTCGTAGTCTTAACCATAAACTAT
+
HHHHHHHHHHHIIHHHIIIICCCIIIIIIIIIIIIIIIIIIIIIIIIIIIIIHHHHHHHHHHHHHHHHHHHHHHHHHHHHH?????HHHHHHHHHHHHHHHHHBBBBHHHHHHHHHHHHHHHHHHHHHHHHHHHHHHHHHHHHHHHHHHHHHHHHHHHHHHHHHHHHHHHHHHHHHHHHHHHHHHHHHHHHHHHHHHHHHHHHHHHHHHHHHHHHHH666666HH3HHHHHHHHHHHHHEEEHHEEEHHEEEHHHHHHHHHHHHHHHHHHHHHHHHHHHHHDDDDDHG@@@BBB9999@2;;C@@GAHBBBHHHHHH@@@EBBBB@@@B@>>BDED;;2222;;BBEBBBGGGHGGD===BDB33389=;AAA@@AAA///347AAA?=A999=989=99999<?===99999AADA@A;4744::;;::0---246--,,.074000067::::9:887777676:::84---1677899400----24-.
@JI6ZREA02I9J9E
ACGAGATGTTGGAGGGCAAGTCTGGTGCCAGCAGCCGCGGTAATTCCAGCTCCAATAGCGTATATTAAAGTTGTTGCAGTTAAAAAGCTCGTAGTTGAATTTCGGGGTCAGCAGGTTGGTCGTGCCACTGGTATGAACTGGTTTCGCTGATTCCTCCTTTCTGAAGAACTGTAATGTCATTAATTTGGTGTTGCAGGGAAACAGGACTGTTACTTTGAAAAAATTAGAGTGTTTAAAGCAGGCTAACGCTTGAATACATTAGCATGGAGTAATGAAATAGGACGTTCGATCCTATTTTGTGGTTTCTAGGATTGACGTAATGATTAATAGGGATAGTTGGGGCATTAGTATTCAATTGTCAGAGGTGAAATTCTTGGATTTATTGAAGACTAACTACTGCGAAAGCATTTGCCAAGGATGTTTTCATTAATCAAGAACGAAAGTTAGGGATCGAAGACGATCAGATACCGTCGTAGTCTTAACCATAAACTNTGCCGACTAGGGATCGGATGATGTTTAATTTTTAATGTAC
+
IIIIIIIIIIIIIBBBIIIIIIIIIIIIIIIIIIIIIIIIIIIIIIIIIIIIIIIIIIIIIIIIIIHHHIIIIIIIIIIII===<<IIIIIIIIIIIIIHHHICCCCIIIIIIIIIIIIIIIIIIIIIIIIIIIIIIIIIIHHHIIIIIIIIIIIIIHHHIIIIIIIIIIIIIIIIIIIIIIIHHHIIIIIIIIIHHHHHHIIIIIIIIHHIIHHHI;;;;99>>-GIIIIHHHHHHIIIIIIGGGFGIIIIIIIIIIIIIIIHHHIIIIIIIIHHHF:AAHIIIIIIHHHHHG<<<<A2<<555A?GGGFGHIIIDEDDIDD<<<<DDHHHHIIIIIBBB<AA666EDDDIIIIIEDDDHHH::;8@@EDDCCCCCC555544DD;:8?DDCDDDEB;;:@@EBBBBEED????AA??8....3<;;::49:;8443....68;3666:;=:::60329:::8686;;;:9879443//00//.1,,,,/!,,09896;6333188;;::888866699///--,,)1251
@JI6ZREA02HBL0V
ACGAGATGTTGGAGGGCAAGTCTGGTGCCAGCAGCCGCGGTAATTCCAGCTCCAATAGCGTATATTAAAGTTGTTGCAGTTAAAAAGCTCGTAGTTGAATTTCGGGATCGATATATTGGTCGTGCCTCTGGTATGAACTGGTATTATTGATTTCTACCTTCTGACGAACTGTGATGTCATTAATTTGGTGTCATGGGGAATCAGGACTGTTACTTTGAAAAAATTGAGTGTTTAAAGCAGGCACACGCTTGAATACATTAGCATGGAATAATGAAATAGGACGTTTGACCCTATTTTGTTGGTTTCTAGGATCGACGTAATGATTAATAGGGATAGTTGGGGGCATTAGTATTCAATTGTCAGAGGTGAAATTCTTGGATTTATTGAAGACTAACTACTGCG
+
FFFFFFFFFFFIIHHHIIIIIIIIIIIIIIIIIIIIIIIIIIIIIIIIIIIIFFFFFFFFFFFFFFFFFFFFFFFFFFFFF;;;;;FFFFFFFFFFFFFFFFFFFFFFFFFFFFFFFFFFFFFFFFFFFFFFFFFFFFEEEFFFFFFFFF@@@FFFFFFFFFFFFFFFFFFFFFFFFFFDDDDFFF@@@FFFFFAAAAFFFFFFFFFFFFDBB=;;@222222889?==??FFFFFFFFFFFFFFFDDDDDA?:9:DAAADGGFDDDDDDDBB;88904444000.==666==44444//44;;;@:AAAADDDDDDDDDDDD::::8?BBBADDDDD=8888AAA:555:A@?<<<<>>?B==888>>>>DD?>>???>>>>88<@:88872222,,,334
@JI6ZREA02H1APO
ACGAGATGTTGGAGGGCAAGTCTGGTGCCAGCAGCCGCGGTAATTCCAGCTCCAATAGCGTATATTAAAGTTGTTGCAGTTAAAAAGACTCGTAGTTGAATTTC
+
FFFFFFFDDD:::311?>AAAAB::=FHFFHIIIIIIFDDHHHHHFFFFFFFFFDDDFFFFFFFFFFFFFFF===FFFFFF;;;;;D;DDFFDBB?<=99,,,.
@JI6ZREA02HKMM1
ACGAGATGTTGGAGGGCAAGTCTGGTGCCAGCAGCCGCGGTAATTCCAGCTCCAATAGCGTATATTAAAGTTGTTGCAGTTAAAAAGCTCGTAGTTGAATTTCGGGGTCAGTAGGTTGGTCGTGCCTATGGTATGCACTGGTATTATTGATTTCTACCTTCTGACGAACTGTGATGTCATTAATTTGGTGTCATGGGGAATCAGGACTGTTACTTTGAAAAAATTAGAGTGTTTAAAGCAGGCACACGCTTGAATACATTAGCATGGAATAATGAAATAGGACGTTTGACCCTATTTGTTGGTTTCTAGGATCGACGTAATGATTAATAGGGATAGTTGGGGGCATTAGTATTCAATTGTCAGAGGTGGAATTCTTGGATTTATTGAAGACTAACTACTGCGAAAGCATTTGCCAAGGATGTTTCATTAATCAAGAACGAAAGTTAGGGATCGAAGACGATCAGATACCGTCGTAGTCTTAACCATAAACTATGCCGACTAGGGATCGGATGATGTTAATTTTTTAATGTACTCATTC
+
IIIIIIIIIIIII@@@IIIIIIIIIIIIIIIIIIIIIIIIIIIIIIIIIIIIIIIIIIIIIIIIIIHHHIIIIIIIIIIII???==IIIIIIIIIIIIIHHHICCCCIIIIIIIIIIIIIIIIIIIIIIIIIIIIIIIIIIIIIIIIIIIHHHIIIIIIIIIIIIIIIIIIIIIIIIIIIIIIHHHIIIIIIIICCCCIIIIIIIIIIIIIIIHHHI888899;;,GIIIIHHHHHHIIIIIIIIIIIIIIIIIIIIIIIIIIIIIIIIIIIIIHHHIIIIIIIHHHIHBBBD@355822==BBBHIIGGGIIIIIIIIIIIIIIIIIAAAAGIIIII====:IIIIGGGEIA===<<ECDDEEEEE4466FFECCDDEBHHHHHIHHHHHHHC??>FEF<566BC@AAABEAABBAA;8.---3320//.8:940046777;==2777:444882042;==;868;=;420228:686699664874442-132658495...1889::988882122..00--00)8;=81132::
@JI6ZREA02F0F1C
ACGAGATGTTGGAGGGCAAGTCTGGTGCCAGCAGCCGCGGTAATTCCAGCTCCAATAGCGTATATTAAAGTTGTTGCAGTTAAAAAGCTCGTAGTTGAATTTCGGGATCAATATAT
+
FFFFFFFFFFFIIHHHIIIIIIIIIIIIIIIIIIIIIIIIIIIIIIIIIIIIFFFFFFFFFFFFFFFFFFFFFFFFDDD::66666ADDDDFFFFFFFFFFFFFFFFFFFFFFF@8
@JI6ZREA02FHBFB
ACGAGATGTTGGAGGGCAAGTCTGGTGCCAGCAGCCGCGGTAATTCCAGCTCCAATAGCGTATATTAAAGTTGTTGCAGTTAAAAGCTCGTAGTTGAATTTCGGGGTCAGCAGGTTGGTCGTGCCACTGGTATGCACTGGCTTCGCTGATTCCTCCTTTCTGAAGAACTGTAATGTCATTAATTTGGTGTTGCAGGGAAACAGGACTGTTACTTTGAAAAAATTAGAGTGTTTAAAGCAGGCTAACGCTTGAATACATTAGCATGGAATAATGAAATAGGACGTTCGATCCTATTTGTTGGTTTCTAGGATTGACGTAATGATTAATAGGGATAGTTGGGGGCATTAGTATTCAATTGTCAGAGGTGAAATTCTTGGATTTATTGAAGACTAACTACTGCGAAAGCATTTGCCAAGGATGTTTTCATTAATCAAGAACGAAAGTTAGGGATCGAAGACGATCAGATACCGTCGTAGTCTTAACCATAAACTATGCCGACTAGGGATCGGATGATGTTAATTTTTTAATG
+
IIIIIIIIIIIII666IIIIIIIIIIIIIIIIIIIIIIIIIIIIIIIIIIIIIIIIIIIIIIIIIIBBBIIIIIIIIII>>6666=IIIIIIIIIIIIHHHICCCCIIIIIIIIIIIIIIIIIIIIIIIIIIIIIIIIIIIIIIIIIIIIIIIIIHHHHIIIIIIIIIIIIIIIIIII@@@@HHHIIIIIIIIIHHHHHGGABBIIIFA??D;;8?------88-DBBGEBDHHHHIIIIIIIIIHIIIIIIIIIIIGGGHIIIIIIIIIIIIAAAIHGGGGIIIGGGGEE??333825??@;?GAIF===AGGIIGGGGGGGGEE::2226;;;;;44887FFHIHGGGIDAAAIFEDF@@??FC>@@BCCFEEEEEBBBB;;@AABBEEEA>>8::C?5110AAA>>>>>>>>>>=>3....38=<;;9==>850323362..-1336333:98486;;;;=<=>>>>><>>=62...;911.2///-,,/3..-3484888;<=3338;;8322==//////99).
@JI6ZREA02HVRMY
ACGAGATGTTGGAGGGCAAGTCTGGTGCCAGCAGCCGCGGTAATTCCAGCTCCAATAGCGTATATTAAAGTTGTTGCAGTTAAAAAGCTCGTAGTTGAATTTCGGGATCAGTACGTTGGTCGTGCCTTAGGTACGTACTGGTGTTACTGGTTCCTACCTTCTGACGAACCATCATGTCATTCATTTGGTGTGGCGGGGAATCAGGACTGTTACTTTGAAAAAATTAGAGTGTTTAAAGCAGGCTCGCGCTTGAATACATTAGCATGGAATAATGAAATAGGACGTTGATCCTATTTTGTGGTTTCTAGGATTGACGTAATGATTAATAGGGATGGTTGGGGCATTAGTATTCAATTGTCAGAGGTTGAAATTCTTGGATTTATTGAAGACTAACTACTGCGAAAGCATTTGCCAAGGATGTTTTCATTAAATCAAAGAACGAAGTTAGGGATCGAAGACGATCAGATACCGTCGTAGTCTTAACCNTAAACTNTGCCGACTAGGGATCGGATGATGTTAATTTTTAANGTACTC
+
IIIIIIIIIIIIIHHHIIIIIIIIIIIIIIIIIIIIIIIIIIIIIIIIIIIIIIIIIIIIIIIIIIHHHIIIIIIIIII@@66666FIIIIIIIIIIIIBBBIFFFIIIIIIIIIIIIIIIIIIIIIIIIIIIIIIIIIIIIIIIIIIIIGGGH864477GEEEGDDFIIIIIIIIIIIIIIIHHE762:;B?<111166EEGGGFIIIIIIIDBBG22222253,;DGGGDDDEHHIIFFFFFFFDDDGGGID@@@DIIIIHHHIIIIIIIIIHHH@7;;77255EEE6666====G;FFBHHHIIID@@@IIIIIIGE??66664/0005ADDAA669;@;55569;FIIIIGGDDDDDB44//.4::===88::A::<=77AA44344?====@@444///?==;;<A>>>>BBBA3000015,,,,,,1,,,1,,1/../0200228:::::88:8:::99794222----9744114431!1,,,1/!,,,,,129754447:;;;;;:774899///----!1555/,
@JI6ZREA02G7J99
ACGAGATGTTGGAGGGCAAGTCTGGTGCCAGCAGCCGCGGTAATTCCAGCTCCAATAGCGTATATTAAAGTTGTTGCAGTTAAAAAGCTCGTAGTTGAATTTCGGGGTTAGCAGGTCGGTCGTGCCAATGGTATGCACTGGCTCGCTGACTCCTCCTTCTTGTAGAACCGTAATGCCATTAATTTGGTGTTGCGGGGAAACAGGACTGTTACTTTGAAAAAATTAGAGTGTTTAAAGCAGGCTAGCGCCTGAATACATTAGCATGGAATAATGAAATAGGACGTTCGAACCTATTTTGTTGGTTTCTAGGATTGACGTAATGATTAATAGGGATAGTTGGGGCATTAGTATTCAATTGTCAGAGGTGAAATTCTTGGATTTATTGAAGACTAACTACTGCGAAAGCATTTGCCAAGGATGTTTTCATTAATCAAGAACGAAAGTTAGGGATCGAGGACGATCAGATACCGTCGTAGTCTTAACCAT
+
FFFFFFFFFFFII@@@IIIIIIIIIIIIIIIIIIIIIIIIIIIIIIIIIIIIFFFFFFFFFFFFFFFFFFFFFFFFFFFFF88888FFFFFFFFFFFFFFFFF====FFFFFFFFFFFFFFFFFFFFFFFFFFFFFFFFFFFFFFFFFFFFFFFFFFFFFFFFFFFFFFFFFFFFFFFFFFF@@?FFADDDBB9999===A9==DDDD???DF??D666666;;-FFFFFFFFFFFFFFFFFFFF?;;;?FFFFDFDGGIIGGGGIIIIDDDGGGCA:AD55555ADDDBBAA5544>//00...37<>8444?BDDBBBBAAAAA=88::::AA@@@6666AA55555:AB???DDBBDDDD>=8.//4@>322::>;;8822><<<88///28:<;882444888888<8888BBBB:4514::::970222:68:94449::49751222:1006472222121:::75946412008840.-
@JI6ZREA02ILV9Z
ACGAGATGTTGGAGGGCAAGTCTGGTGCCAGCAGCCGCGGTAATTCCAGCTCCAATAGCGTATATTAAAGTTGTTGCAGTTAAAAAGCTCGTAGTTGAATTTCGGGGTCAGTACGGTGTCGTCGCCTAAGTGGTGTGTACTGGCTTTACTGGATTCCTCCTTCTTGAAGAACTCGGTAATGTCCTATTAAGTTGGTGTTGGACCGAA
+
EEEFFFFFFFFII???IIIIIIIIIIIIIIIIIIIIIIIIIIIIIIIIIIIIFFFFFFFFFFFFFFFFFFFFFFFFFFFFF?????FFFFFFDBA>?22.,,.,,,,.233757---,-3---259322431698999///..422676269=222221222822/..38<<<344888A<<<<??888443388<;;;;;<6622.
@JI6ZREA02GE6BE
ACGAGATGTTGGAGGGCAAGTCTGGTGCCAGCAGCCGCGGTAATTCCAGCTCCAATAGCGTATATTAAAGTTGTTGCAGTTAAAAAGCTCGTAGTTGAATTTCGGGATCAATATATTGGTCGTG
+
FFFFFFFFFFFIIHHHIIIIIIIIIIIIIIIIIIIIIIIIIIIIIIIIIIIIFFFFFFFFFFFFFFFFFFFFFFFFFFFFF?????FFFFFFFFFFFFFFF?B::8<444442632266;><88
@JI6ZREA02JYWP6
ACGAGATGTTGGAGGGCAAGTCTGGTGCCAGCAGCCGCGGTAATTCCAGCTCCAATAGCGTATATTAAAGTTGTTGCAGTTAAAAAGCTCGTAGTTGAATTTCGGGGTCAGCAGGTTGGTCGTGCCACTGGTATGTACTGGCTTCGCTGATTCCTCCTTTCTGAAGAACTGTAATGTCATTAATTTGGTGTTGCAGGGAAACAGGACTGTTACTTTGAAAAAATTAGAGTGTTTAAAGCAGGCTAACGCTTGAATACATTAGCATGGAATAATGAAATAGGACGTTCGATCCTATTTTGTGGTTTCTAGGATTGACGTAATGATTAATAGGGATAGTTGGGGCATTAGTATTCAATTGTCAGAGGTGAAATTCTTGGATTTATTGAAGACTAACTACTGCGAAAGCATTTGCCAAGGATGTTTTCATTAATCAAGAACGAAAGTTAGGGATCGAAGACGATCAGATACCGTCGTAGTCTTAACCATAAACTATGCCGACTAGGGATCGGATGATGTTAATTTTTAATGTACTC
+
IIIIIIIIIIIIIHHHIIIIIIIIIIIIIIIIIIIIIIIIIIIIIIIIIIIIIIIIIIIIIIIIIIHHHIIIIIIIIIIII?????IIIIIIIIIIIIIHHHICCCCIIIIIIIIIIIIIIIIIIIIIIIIIIIIIIIIIIIIIIIIIIIIIIIIIIHHHIIIIIGGGGGIIIIIIIIIIIIIHHHIID>>>HIIHHHHHHIHIIIIIIGGGIHGGG67776666,BFHIHEDDBBBGIIIIIIIIIIIIIIIGGGIIIIIIHHHHIIIIGGGI===HHIIIIIIIIIIIHHHI8888=2FGHHHIIIHHHIIIIIIIIIIIIIIIIIIHHHIIIIII????GGHHHHHIIIIIIIFHHHF@:555BEBBCCCBHFHFBBBB;;FFCBBCCBBEB8::C?:;;;A??AABCAA????>E>22228;==<<8;;;855>><<<>>><><<:;;===><=<<==;8686>>>656:=<>>>>>>22089998612333;=9=<:332;;====8888:>>>3351154*323311
@JI6ZREA02I1X7B
ACGAGATGTTGGAGGGCAAGTCTGGTGCCAGCAGCCGCGGTAATTCCAGCTCCAATAGCGTATATTAAAGTTGTTGCAGTTAAAAAGCTCGTAGTTGAATTTCGGGGGTCAGT
+
FFFFFFFFFFFIIHHHIIIIIIIIIIIIIIIIIIIIIIIIIIIIIHHIIIIIFFFFFFFFFFFFFFFFFFFFFFFFFFFFF=====FFFFFFFDB@<992223,,,,,.53..
@JI6ZREA02JZX6B
ACGAGATGTTGGAGGGCAAGTCTGGTGCCAGCAGCCGCGGTAATTCCAGCTCCAATAGCGTATATTAAAGTTGTTGCAGTTAAAAAGCTCGTAGTTGAATTTCGGGGTCAGTAGGTTGGTCGTGCCAATGGTGTGTACTGGCTTTACTGATTCCTCCTTCTTGAAGAACTGTAATGTCATTAATTTGGTGTTGCAGGGAAACAGGACTGTTACTTTGAAAAAATTAGAAGTGTTTAAAGCAGGCTAACGCTTGAATACATTAGCATGGAATAATGAAATAGGACGTTCGATCCTATTTTGTGGTTTCTAGGATTGACGTAATGATTAATAGGGATAGTTGGGGCAGTTAG
+
FEEEFFFFFFFIIHHHIIIIIIIIIIIIIIIIIIIIIIIIIIIIIIIIIIIIFFFFFFFFFFFFFFFFFFFFFFFFFFFFF88888DFFFFFFFFFFFFFFFF@=96:AA?94000088>?>?A>ADDFFFFFFFFFFFFFA???DBAA@<<888<<44388988?>@AAA5554<???>;66...22/,--27:1111117.--/4:/../4111=------..,466676688;;=85555BAA=<<?<<=<<<<AABBB===ABBBB55549;;;>98800042=<::---3/22..-..222<9?4448AABAA=<=AAAAA:88<==;?944446444<<///84
@JI6ZREA02FLY8A
ACGAGATGTTGGAGGGCAAGTCTGGTGCCTTACGGGAAACAGTCGACTGCCAAGGCACACAGGGGATA
+
IIIIIIIIIIIIIHHHIIIIIIIIIIICCCCGIHHHHHHIIIIIIIIIIIIIIIIIIIIIICCCCIII
@JI6ZREA02GK0Y7
ACGAGATGTTGGAGGGCAAGTCTGGTGCCAGCAGCCGCGGTAATTCCAGCTCCAGTAGCGTATATTAAAGTTGTTGCAGTTAAAAAGCTCGTAGTTGAATTTCGGGGTCAGCAGGTTGGTCGTGCCACTGGTATGTACTGGCTTCGCTGATTCCTCCTTTCTGAAGAACTGTAATGTCATTAATTTGGTGTTGCAGGGAAACAGGACTGTTACTTTGAAAAAATTAGAGTGTTTAAAGCAGGCTAACGCTTGAATACATTAGCATGGAATAATGAAATAGGACGTTCGATCCTATTTTGTGGTTTCTAGGATTGACGTAATGATTAATAGGGATAGTTGGGGGCATTAGTATTCAATTGTCAGAGGTGAAATTCTTGGATTTATTGAAGACTAACTACTGCGAAAGCATTTGCCAAGGATGTTTTCATTAATCAAGAACGAAAGTTAGGGATCGAAG
+
IIIIIIIIIIIIIHHHIIIIIIIIIIIIIIIIIIIIIIIIIIIIIIIIIIIIIIIIIIIIIIIIIIHHHIIIIIIIIIIII????=IIIIIIIIIIIIIBBBICCCCIIIIIIIIIIIIIIIIIIIIIIIIIIIIIIIIIIIIIIIIIIIIIIIIIIHHHIIIIB>666>IIIIIIIIIIIII>>>II@;=;FGGB@@@@79599IIIGDBCE@;;A/-----//,5;;9::;??BBIIIIHF>>>IIFFFIIIIIIIIIIIIIIIIIIHDDDDHHHIIDDDHDDDEEDDDD<:11336/55;;?EAI@@@HIIIIIIIIIIIDD;;9@?;;==;=;;-----49;;;ABBEGGGGHHHHH===BDDDB:::::8:==A/..2229=8223../49:;;===<BBDDDB:::=BDDAA?;711117:776647;;755:1...6;;47668;;;;:6
@JI6ZREA02GEESV
ACGAGATGTTGGAGGGCAAGTCTGGTGCCAGCAGCCGCGGTAATTCCAGCTCCAATAGCGTATATTAAAGTTGTTGCAGTTAAAAAGCTCGTAGTTGAATTTC
+
<11314598AABB68:HHIIIIIIIIIIIIIIIIHHHHGIHDDBBBBHFHHGFFFFFFFFFFFFCC???666???FFFFFF===??FFFFFFFDA><<9631.
@JI6ZREA02I29PW
ACGAGATGTTGGAGGGCAAGTCTGGTGCCAGCAGCCGCGGTAATTCCAGCTCCAATAGCGTATATTAAAGTTGTTGCAGTTAAAAAGCTCGTAGTTGAATTTCGGGATTAGTAC
+
FFFFFFFFFFFIIHHHIIIIIIIIIIIIIIIIIIIIIIIIIIIIIIIIIIIIFFFFFFFFFFFFFFFFFFFFFFFFFFFFF?????FFFFFFFFFFFFFFFFFFF?DBB=1111
@JI6ZREA02J1HWH
ACGAGATGTTGGAGGGCAAGTCTGGTGCCAGCAGCCGCGGTAATTCCAGCTCCAATAGCGTATATTAAAGTTGTTGCAGTTAAAAAGCTCGTAGTTGAATTTCGGGATCAGTAC
+
FFFFFFFFFFFIIHHHIIIIIIIIIIIIIIIIIIIIIIIIIIIIIIIIIIIIFFFFFFFFFFFFFFFFFA@@FFFFFFFFF???==FFFFFFFFFFFFFF??B;88=74333-.
@JI6ZREA02IZCO9
ACGAGATGTTGGAGGGCAAGTCTGGTGCCAGCAGCCGCGGTAA
+
FFFFFFFFFFFIIHHHIIIIIIIIIIIIHHHHFDBAAA>8910
@JI6ZREA02JSAR2
ACGAGATGTTGGAGGGCAAGTCTGGTGCCAGCAGCCGCGGTAATTCCAGCTCCAATAGCGTATATTAAAGTTGTTGCAGTTAAAAAGCTCGTAGTTGAATTTCGGGATCAGTACGTTGGTCGTGCCTTAGGTACGTACTGGTGTTACTGGTTCCTACCTTCTGACGAACCATCATGTCATTCATTTGGTGTGGCGGGGAATCAGGACTGTTACTTTGAAAAAATTAGAGTGTTTAAAGCAGGCTCGCGCTTGAATACATTAGCATGGAATAATGAAATAGGACGTTGAACCTATTTTGTTGGTTTCTAGGATTGACGTAATGATTAATAGGGATAGTTGGGGCACTAGTATTCAATTGTCAGAGGTGAAATTCTTGGATTTATTGAAGACTGACTACTGCGAAAGCATTTGCCAAGGATGTTTTCATTAATCAAGAACGAAAGTTAGGGATCGAAGACGATCAGATACCGTCGTAGTCTTAACCNTAAACTATGCCGACTAGGGATCGGATGATGTTTAATTTTTAA
+
IIIIIIIIIIIII@@@IIIIIIIIIIIIIIIIIIIIIIIIIIIIIIIIIIIIIIIIIIIIIIIIIIHHHIIIIIIIIIIII;;;;;IIIIIIIIIIIIIHHHIHHHIIIIIIIIIIIIIIIIIIIIIIIIIIIIIIIIIIIIIIIIIIIIIIIIIGGGIIIIIIIIIIIIIIIIIIIIIIIIIHHHIIIIIIIG????GGIIIHHIIIG;;;GHHHI666688>>-IIIIIHHHHHHIIIIIIIIIIIIIIIIGAAAIIIIIIIIIIIIIIIIIHHHGFGIIIAAAIIIIIIG<9<<A6:=<222A?IIIHHIIIIIIIIIIIIIIIIIHHHIIIIIIBB@@GIGGGGIIIIIIIIHHHDDDC??AC@@BED@88<<@B<<<44EEEFEFEEEHFFFF@<666ECDDBBEDDDHH@@>DA;;77==>?;;48663003----5660444<==8887587<;;;=24///8;9>>?<786;==;:!4////-2755545131...13200288888222==115//--
@JI6ZREA02JSR4D
ACGAGATGTTGGAGGGCAAGTCTGGTGCCAGCAGCCGCGGTAATTCCAGCTCCAATAGCGTATATTAAAGTTGTTGCAGTTAAAAAGCTCGTAGTTGAATTTTCGGGGTACT
+
FFFFFFFFFFFII@@@IIIIIIIIIIIIIIIIIIIIIIIIIIIIIIIIIIIIFFFFFFFFFFFFFFFFFFFFFDBAAA900/////<===????>AA>>44447222.-/32
@JI6ZREA02G13O1
ACGAGATGTTGGAGGGCAAGTCTGGTGCCAGCAGCCGCGGTAATTCCAGCTCCAATAGCGTATATTAAAGTTGTTGCAGTTAAAAAGCTCATAGTTGAATTTCGGGGTTAGCAGGTCGGTCGTGCCAATGGTATGCACTGGCTCGCTGACTCCTCCTTCTTGTAGAACCGTAATGCCATTAATTTGGTGTTGCGGGGAAACAGGACTGTTACTTTGAAAAAATTAGAGTGTTTAAAGCAGGCTAGCGCCTGAATACATTAGCATGGAATAATGAAATAGGACGTTCGAACCTATTTTGTGGTTTCTAGGATTGACGTAATGATTAATAGGGATAGTTGGGGCATTAGTATTCAATTGTCAGAGGTGAAATTCTTGGATTTATTGAAGACTAACTACTGCGAAAGCATTTGCCAAGGATGTTTTCATTAATCAAGAACGAAAGTTAGGGATCGAAGACGATCAGATACCGTCGTAGTCTTAACCATAAACTNTGCCGACTAGGGATCGGATGATGTTAATTTTA
+
IIIIIIIIIIIIIHHHIIIIIIIIIIIIIIIIIIIIIIIIIIIIIIIIIIIIIIIIIIIIIIIIIIHHHIIIIIIIIIIII;;;;;IIIIIIIIIIIIIHHHICCCCIIIIIIIIIIIIIIIIIIIIIIIIIIIIIIIIIIIIIIIIIIIIIIIIIIIIIIIIIIIIIIIIIIIIIIIIIIIHHHIIIIIIIIBB@@BBBGDGGIIIIIIIIHHHI9;;;99GG5IIIIIHHHHHHIIIIIIIIIIHHHIIIIIIIIIIIIIIIIIIIIHHHIHHEIIIIHHGAAAGIIIIIIBBAAH:GFBBBFIIAAAGGIIIIIIIIHHHIIIIIHHHIHHHIICCCBIIIIGGGHHIIGGFFFBCCHHBBCBHHHHHHHHHHHHHB?;;HHH?>@CE???BAB>;4422>;50005>AAACCCEC44448===;;58668413----1..-11389;888;9=<<<;83232==;98:<>><;99<<2103111.,!/203/2.84222199<<888888479900---
@JI6ZREA02J34P1
ACGAGATGTTGGAGGGCAAGTCTGGTGCCAGCAGCCGCGGTAATTCCAGCTCCAATAGCGTATATTAAAGTTGTTGCAGTTAAAAAGCTCGTAGTTGAATTTCGGGGTCAGTAGGTTGGTCGTGCCTATGGTATGTACTGGCTTTACTGATTCCTCCTTCTTGAAGAACTGTAATGTCATTAATTTGGTGTTGCAGGGGAAACAGGACTGTTAACTTTGAAAAAATTAGAGTGTTTAAAGCAGACTAACGCTTGAATACATTAGCATGGAATAATGAAATAGGACGTTCGATCCTATTTTGTTGGTTCTAGGATTGACGTAATGATTAATAGGGA
+
=89886:421114...422:<<=>@BD??BHIIIHIIHIIIHHHHFFFFFFCACCDDDDFFFFFFFFFFFFFFFFFFFFFF;==;;?DDDFFFDDDFFFFFFF=;99?@??940000333:?==689?<566:?DDDFFDDFF====9AA@?CCFFFFFFFFFFFF;;<CF@@@@FFFFFFFFFFFB@9322377,,,,,,171558:?@555569??D666666DD0DDAAA===4448@?<==5555?DDDDGDCDDDDDDGGFF????BBB@@8863/223....337:66672444906<<A<<<<<>?<<<<>8444<<<;;;;862222
@JI6ZREA02JMS9Y
ACGAGATGTTGGAGGGCAAGTCTGGTGCCCGCAGCCGCGGTAATTCCAGCTCCAATAGCGCATATTAAAGTTGTTGCAGTTAAAAAGCTCGTAGTTGAATTTCGGGGTCAGTAGGTTGGTCGTGCTAATGGTGTGTACTGGCTTTACTGATTCCTCCTTCTTGAAGAACTGTAATGTCATTAATTTGGTGTTGCAGGGAAACAGGACTGTTACTTTGAAAAAATTAGAGTGTTTAAAGCAGGCTAACGCTTGAATACATTAGCATGGAATAATGAAATAGGACGTTCGATCCTATTTTGTTGGTTTCTAGGATTGACGTAATGATTAATAGGGATAGTTGGGGCATTAGTATTCAATTGTCAGAGGTGAAATTCTTGGATTTATTGAAGACTAACTACTGCGAAAGCATTTGCCAAGGATGTTTTCATTAATCAAGAACGAAAGTTAGGGATCGAAGACGATCAGATACCGTCGTAGTCTTAACCATAAACTAT
+
FFFFFFFFFFFF@666ECB@AAABBDD6668FFFFFFGGHIIIIIIIIIIIIFFFFFFFFFFDDDD888FDDAA>899>44/1111<BBBAABDFFFFF;;;DEAA@FFFFFF====DDFFFFFFFFFFFFFFFFFFFFFFFFFFFFFFFFFFFDDDFFFFFFFFFFFFFFD@??BBBBBB::333>><@@@@@@333===A<AABBA???CD???D66666233,ABBAA555???DDAACFFFDCCFFFFFDDDDDIIIGFFFGIIGFDDBB;;89044000..55:=9953,,,,-,,11,,,74<44488BDDDDDDDDDDDA??=:::DAAAAD99::DDDD5555=B===BB>====>BB?>888DD?8888@8886//362...,,,22896772226833...;6666422260000227744-----06610038::27375-----44677::::9:9::65459:97:79::4402,,,0.,,
@JI6ZREA02FY7CG
ACGAGATGTTGGAGGGCAAGTCTGGTGCCAGCAGCCGCGGTAATTCCAGCTCCAATAGCGTATATTAAAGTTG
+
FFFFFFFFFFFIIHHHIIIIIIIIIIIIIIIIIIIIHFDDEFFFFFFFFFFFFFFFDBBBB==<44..,:785
@JI6ZREA02JWMLB
ACGAGATGTTGGAGGGCAAGTCTGGTGCCAGCAGCCGCGGTAATTCCAGCTCCAATAGCGTATATTAAAGTTGTTGCGTAAAAGTAACTCGTA
+
FFFFFFFFFFFII:::HHB;;;;HIIIIIIIIIIIIIIIIIIIIIIIIIIIIFFFFFFFFFFFFFF@@@FFDBBB@400..2/55,,.--32.
@JI6ZREA02FNP4L
ACGAGATGTTGGAGGGCAAGTCTGGTGCCAGCAGCCGCGGTAATTCCAGCTCCAATAGCGTATATTAAAGTTGTTGCAGTTAAAAAGCTCGTAGTTGAATTTCGGGATCAG
+
FFFFFFFFFFFIIHHHIIIIIIIIIIIIIIIIIIIIIIIIIIIIIIIIIIIIFFFFFFFFFFFFFFFFFFFFFDBA@@@44111118@AAABBDFFFFFFF?=544@<911
@JI6ZREA02HRAM7
ACGAGATGTTGGAGGGCAAGTCTGGTGCCAGCAGCCGCGGTAATTCCAGCTCCAATAGCGTATATTAAAGTTGTTGCAGTTAAAAAGCTCGTAGTTGAATTTC
+
FFFFFFFFFFFIIHHHIIIIIIIIIIIIIIIIIIIIIIIIIIIIIHHHHIIIFFFFFFFFFFFFFFFFFFFFFFFFFFFFF==;;;FFFFFFDBAA===882/
@JI6ZREA02IWAF8
ACGAGATGTTGGAGGGCAAGTCTGGTGCCAGCAGCCGCGGTAATTCCAGCTCCAATAGCGTATATTAAAGTTGTTGCAGTTAAAAAGCTCGTAGTTGAATTTCGGGGATC
+
FFFFFFFFFFFIIHHHIIIIIIIIIIIIIIIIIIIIIIIIIIIIIIIIIIIIFFFFFFFFFFFFFFFFFFFFFFFFFFFFF==??=FFFFFFFFDDAA>4447222.4//
@JI6ZREA02IQBBW
ACGAGATGTTGGAGGGCAAGTCTGGTGCCAGCAGCCGCGGTAATTCCAGCTCCAATAGCGTATATTAAAGTTGTTGCAGTTAAAAAGCTCGTAGTTGAATTTCGGGATCAATATATTGGTCGTGCCTCTGGTATGAACTGGTATTATTGATTTCTACCTTCTGACGAACTGTGATGTCATTAATTTGGTGTCATGGGGAATCAGGACTGTTACTTTGAAAAAATTAGAGTGTTTAAAGCAGGCACACGCTTGAATACATTAGCATGGAATAATGAAATAGGACGTTCGATCCTATTTTGTTGGTTTCTAGGATTGACGTAATGATTAATAGGGATAGTTGGGGGCATTAGTATTCAATTGTCAGAGGTGAAATTCTTGGATTTATTGAAGACTAACTACTGCGAAAGCATTTGCCAAGGATGTTTTCATTAATCAAGAACGAAAGTTAGGGATCGAAGACGATCAGATACCGTCGTAGTC
+
IIIIIIIIIIIIIHHHIIIIIIIIIIIIIIIIIIIIIIIIIIIIIIIIIIIIIIIIIIIIIIIIIIHHHIIIIIIIIIIII?????IIIIIIIIIIIIIHHHIHHHIIIIIIIIIIIIIIIIIIIIIIIIIIIIIIIIIIIIIIIIIIIIHHHIIIIIIIIIIIIIIIIIIIIIIIIIIIIIIHHHIIIIIIIIAAAAIIIIIIIIII???IIHHHI<<<<<<II5IIIIIHHHHHHIIIIIIIIIIIIIIIIIIIIIIIIIIIIIIIIIIIIIHHHIIIIIIIIIIIII???GCCC?=22CCHHHIIIIIIIIIIIIIIIIIIIIIIEE???HII???=====IIIIIGGGIIIIIIIIIIIIIIIIIHHHIIIIIIIIHHHIHHIIG?;?I99996IEEEEBBBEB>887@<===91.33,,,,33....7<<??;;<9---773...,,58877<7?>?AAA>:::AAA?;?=<=2/
@JI6ZREA02HSPV1
ACGAGATGTTGGAGGGCAAGTCTGGTGCCAGCAGCCGCGGTAATTCCAGCTCCAATAGCGTATATTAAAGTTGTTGCAGTTAAAAAGCTCGTAGTTGAATTTTGGGATTAGTACGCTGGTCGTGCCTTCGGTACGTACTGGTGTTACTGATTTCTACCTTCTGACGAACCATCATGTCATTAATTTGGTGTGGTGGGGAATCAGGACTGTTACTTTGAAAAAATTAGAGTGTTTAAAGCAGGCTCGCGCTTGAATACATTAGCATGGAATAATGAAATAGGACGTTGATCCTATTTTGTGGTTTCTAGGATTGACGTAATGATTAATAGGGATAGTTGGGGCATTAGTATTCAATTGTCAGAGGTGAAATTCTTGGATTTATTGAAGACTAACTACTGCGAAAGCATTTGCCAAGGATGTTTTCATTAATCAAAGAACGAAAGTTGGGATCGAAGCGATCAGATACCGTCGTAGTCTTAACCATAAACTATGCCGAC
+
IIIIIIIIIIIIIBBBIIIIIIIIIIIIIIIIIIIIIIIIIIIIIIIIIIIIIIIIIIIIIIIIIIHHHIIIIIIIIIIII88888BIIIIIIIIIIIICCCCGGGIIIIIIIIIIIIIIIIIIIIIIIIIIIIIIIIIIIIIIIIIIIIHHHIIIIIIIIIIIIIIIIIIIIIIIIIIIIIIHHHIIIIIIII>>>>IIIIIIIIIIIIIBB666I8;7766;;,GIHIHHHHHHHIIIIIIIIIIIIIIIIIIIIIIIIIIIIIIIIIIIIH===IHHHGGGGGIIIFGGI????A6AA===FDIAAAGGGHIIIIIIIIIIGAAAGHHIIIIIICCCCIIIIGGGHGGGGGIIHHHHHHHHHHHHHHFIDDCCCE;;:44EECBBCCEBBBDIF;;:;;E?@@@AB@@@HHCCBHH;;44;===<<53...3-.5/,,,2..---799866484;833368688<;9;;<81.--221/,-,,,53-2536450
@JI6ZREA02GEA1O
ACGAGATGTTGGAGGGCAAGTCTGGTGCCAGCAGCCGCGGTAATTCCAGCTCCAATAGCGTATATTAAAGTTGTTGCAGTTAAAAAGCTCGTAGTTGAATTTCGGGGTCAGTAGGTTGGTCGTGCCAATGGTGTGTACTGGCTTTACTGATTCCTCCTTCTTGAAGAACTGTAATGTCATTAATTTGGTGTTGCAGGGAAACAGGACTGTTACTTTGAAAAAATTAGAGTGTTTAAAGCAGGCTAACGCTTGAATACATTAGCATGGAATAATGAAATAGGACGTTCGAACCTATTTTGTTGGTTTCTAGGATTGACGTAATGATTAATAGGGATAGTTGGGGGCATTAGTATTCAATTGTCAGAGGTGAAATTCTTGGATTTATTGAAGACTGACTACTGCGAAAGCATTTGCCAAGGATGTTTTCATTAATCAAGAACGAAAGTTAGGGATCGAAGACGATCAGATACCGTCGTAGTCTTAACCAT
+
IIIIIIIIIIIIIHHHIIIIIIIIIIIIIIIIIIIIIIIIIIIIIIIIIIIIIIIIIIIIIIIIIIHHHIIIIIIIIIIII;;;;;IIIIIIIIIIIIIHHHIBBBBIIIIIIIIIIIIIIIIIIIIIIIIIIIIIIIIIIIHHHIIIIIIIIIIIIIIIIIIIIIIIIIIIIIIIIIIIIIIHHHIIIIIIIIIHHHHHHIHIIIIIIHHIIHHHI888888GG5IHIIIBBBHHHIIIIIIIIIIIIIIIIIHHIIIIIIIIIIIIIIIIIIHHHIIIIIIDAAADIIHFII===<<26AAHBHHIIIHHHIIIIIIIIHHHIIIIIIHEBGGGG<<000006;EEEGGIIDEEHHHHHHH@?::;=BBEHHEDDHHHHEB?88BB;:8@BBBEIEEDBBBBBBBBB>>>;5555??8<>7;77<<<=<<0...859<6557<==4<<92333::<9=<<<<:8686==><9<:;:6747,,,,,1
@JI6ZREA02F261Z
ACGAGATGTTGGAGGGCAAGTCTGGTGCCAGCAGCCGCGGTAATTCCAGCTCCAATAGCGTATATTAAAGTTGTTGCAGTTAAAAAGCTCGTAGTTGAATTTCGGGATCAGTACGTTGGTCGTGCCTTAGGTACGTACTGGTGTTACTGGTTCCTACCTTCTGACGAACCATCATGTCATTCATTTGGTGTGGGGGGGAATCAGGACTGTTACTTTGAAAAAATTAGAGTGTTTAAAGCAGGCTCGCGCTTGGATACATTAGCATGGAATAATGAAATAGGACGTTGATCCTATTTTGTTGGTCTCTAGGATTGACGTAATGATTAATAGGGATAGTTGGGGCATTAGTATTCAATTGTCAGAGGTGAAATTCTTGGATTTATTGAAGACTAACTACCGCGAAAGCATTTGCCAAGGATGTTTTCATTAATCAAGAACGAAAGTTAGGGATCGAAGACGATCAGATACCGTCGTAGTCTTAACCATAAACTATGCCGACTAGGGATCGGATGATGTTAATTTTTAATGTACTC
+
IIIIIIIIIIIII@@@IIIIIIIIIIIIIIIIIIIIIIIIIIIIIIIIIIIIIIIIIIIIIIIIIIHHHIIIIIIIIIIII=====IIIIIIIIIIIIIHHHIHHHIIIIIIIIIIIIIIIIIIIIIIIIIIIIIIIIIIIIIIIIIIIIIIIIIIIIIHIIIIIIIIIIIIIIIIIIIIIIIHEBEE?EE1111111>>EEEHIIIIIIIGG@@@C111111BB3EEEGIHHHHHHIIIIIIIIIIIIIIIIIIIIIIIIIIIIIIIIIIIIIHHHIIIIHHHIIIIIIIIIBBAAH=@IIIIIHHHHHIIIIIIIIIIIIIIIDDDIHHHIIHHHHBBBBHHAAAIIIIHEEDGBBBDDBB555BBB>CCCCC?;;///447AA;88::@AA9.//>;9::;>AA;;;>::::::8;8231288:=<<5333><<>9777<==6966233388:9;888888689===<9<6869:7899--,1,,,,/,,,,,/11772020338888888<<<:://2//00*3033-,
@JI6ZREA02GH5VO
ACGAGATGTTGGAGGGCAAGTCTGGTGCCAGCAGCCGCGGTAATTCCAGCTCCAATAGCGTATATTAAAGTTGTTGCAGTTAAAAAGCTCGTAGTTGAATTTCGGGATTAGTACGCTGGTCGTGCCTTCGGTACGTACTGGTGTTACTGATTTCTACCTTCTGACGAACCATCATGTCATTAATTTGGTGTGGTGGGGAATCAGGACTGTTACTTTGAAAAAATTAGAGTGTTTAAAGCAGGCTCGCGCTTGAATACATTAGCATGGAATAATGAAATAGGACGTTGATCCTATTTTGTGGTTTCTAGGATTGACGTAATGATTAATAGGGATAGTTGGGGCATTAGTATTCAATTGTCAGAGGTGAGATTCTTGGATTTATTGAAGACTAACTACTGCGAAAGCATTTGCCAAGGATGTTTTCATTAATCAAGAACGAAAGTTAGGGATCGAAGACGATCAGATACCGTCGTAGTCTTAACCATAAACTATGCCGACTAGGGATCGGATGATGTTAATTTTTAATG
+
IIIIIIIIIIIIIHHHIIIIIIIIIIIIIIIIIIIIIIIIIIIIIIIIIIIIIIIIIIIIIIIIIIHHHIIIIIIIIIIII?????IIIIIIIIIIIIIHHHIHHHIIIIIIIIIIIIIIIIIIIIIIIIIIIIIIIIIIIIIIIIIIIIHHHIIIIIIIIIIIIIIIIIIIIIIIIIIIIIIGGGIIIIIIII>>>>GGIIIIIIIIIIIIIHHHI<<<<8866,?IIIIHHHHHHIIIIIIIIIIIIIIIIGGGGIIIIIIIIIIIIIIIIIHHHIIIIIIGGGIIIGGGICCC@G<IIHHHIIICCCIIIIIIIIIIIIIIIIIIHHFIIIIHH????IIIIIIIIIIIIIIIIIIIIIIIIIIIIIIIIIIIIHHHFIHIIIIIIIIEEEEIIIC?888EEEBBBAADDD@@=990000>>???>=AAAA==>===AAAA@>>=?AAAAA:254?AAAAAAAAAAA@AAAAAAAAAA::7::>>A@:9:::>?;:400005=???<<55549<<-,,,,..).
@JI6ZREA02I5R34
ACGAGATGTTGGAGGGCAAGTCTGGTGCCAGCAGCCGCGGTAATTCCAGCTCCAATAGCGTATATTAAAGTTGTTGCAGTTAAAAAGACTCGTAGTTGAATTTCGGGGTTAGCAGGTCGGTCGTGCCAATGGTATGCACTGGCTCGCTGACTCCTCTTCTGTAGAACCGTAATGCCATTAATTTGGTGTTGCGGGGAAACAGGACTGTTACTTTGAAAAAATTAGAGTGTTTAAAGCAGGCTAGCGCCTGAATACATTAGCATGGAATAATGAAATAGGACGTTCGAACCTATTTTGTTGGTTCTAGG
+
EEEFFFFFFFFIIHHHIIIIIIIIIIIIIIIIIIIIIIIIIIIIIIIIIIIIFFFFFFFFFFFFFFFFFFFDA><==<<..-----3-====??ABB@@@888900..--:2<<;;<>=<<<<<<8888?@BAAAAAABBAA?<<9677433152,---,.-7----.6422==<<?0111133BBABBDDF=A??FF<<9@@FFDBA?==6624------66-<<??@=CCFFDDCCFFFFDCA???D???DDDDDDDFFFFDGGGGGGDF555:4<<?<444====<<<855223--.....1911
@JI6ZREA02GLVVE
ACGAGATGTTGGAGGGCAAGTCTGGTGCCAGCAGCCGCGGTAATTCCAGCTCCAATAGCGTATATTAAGTGTTGT
+
FFFFFFFFFFFIIHHHIIIIIIIIIIIIIIIIIIIIIIIIIIIIIIIIIIIIFFFFFFFFFFFFFFFFFFFFFD5
@JI6ZREA02H4RO1
ACGAGATGTTGGAGGGCAAGTCTGGTGCCAGCAGCCGCGGTAATTCCAGCTCCAATAGCGTATATTAAAGTTGTTGCAGTTAAAAAGCTCGTAGTTGAATTTCGGGGTA
+
?<<=@@AFFFFFFHHHIIIIIIIIIIIIHHHIIIHFF===HHHFFFHHHIIIFFFFFFFFFFFFFFFFFFFFFFFFFFFFF????=FFFFFFFFFFFFF?==@642.-.
@JI6ZREA02JWPWK
ACGAGATGTTGGAGGGCAAGTCTGGTGCCAGCAGCCGCGGTAATTCCAGCTCCAATAGCGCATATTAAAGTTGTTGCAGTTAAAAAGCTCGTAGTTGAATTTCGGGGTCAGCAGGTTGGTCGTGCCACTGGTATGAACTGGTTTCGCTGATTCCTCCTTTCTGAAGAACTGTAATGTCATTAATTTGGTGTTGCAGGGAAACAGGACTGTTACTTTGAAAAAATTAGAGTGTTTAAAGCAGGCTAACGCTTGAATACATTAGCATGGAATAATGAAATAGGACGTTCAAACCTATTTTGTGGTTTCTAGGATTGACGTAATGATTAATAGGGATAGTTGGGGCATTAGTATTCAATTGTCGGAGGTGAAATTCTTGGATTTATTGAAGACTAACTACTGCGAAAGCATTTGCCAAGGATGTTTTCATTAATCAAGAACGAAAATTAGGGATCGAAGACGATCAGATACCGTCGTAGTCTTAACCATAAACTATG
+
IIIIIIIIIIIIIBBBIIIIIIIIIIIIIIIIIIIIIIIIIIIIIIIIIIIIIIIIIIIIIIIIIIHHHIIIIIIIIIIII;;;;;IIIIIIIIIIIIIHHHICCCCIIIIIIIIIIIIIIIIIIIIIIIIIIIIIIIIIIHHHIIIIIIIIIIIIIHHHIIIIIFFFIIIIIIHIIIIIIIIFFFIID>>>BIIHHHHHHIFIIIIIIIIIIHHHI666666@@0CEB?@@DDEEEIHHHIIFFFIIIFFFIIIIIIIIIIHHHIIIIIIIIIHHHIIIIFGF@@@<6666;97755:2;;32269EEEE??@IH@666IHHHHIIIIHHHHIDDDICCCBHHHHIIIIIIDDDDBB8:99:000;;==CB?88:::BBBD::BBB>=??>9998A@C?>544>??;;;>4444>>;>81111::;;:745331..1,,,,,00*000/1339989;88:::868:==><;<<>:8:8:;;640.---.0.0,
@JI6ZREA02H5UX2
ACGAGATGTTGGAGGGCAAGTCTGGTGCCAGCAGCCGCGGTAATTCCAGCTCCAATAGCGTATATTAAAGTTGTTGCAGTTAAAAAGCTCGTAGTTGAATTTCGGGGTTAGCAGGTCGGTCGTGCCAATGGTATGCACTGGCCCGCTGACTCCTCCTTCTTGTAGAACCGTAATGCCATTAATTTGGTGTTGCGGGGAAACAGGACTGTTACTTTGAAAAAATTAGAGTGTTTAAAGCAGGCTAGCGCCTGAATACATTAGCATGGAATAATGAAATAGGACGTTCGAACCTATTTTGTTGGTTTCTAGGATTGACGTAATGATTAATAGGGATAGTTGGGGGCATTAGTATTCAATTGTCAGAGGTGAAATTCTTGGATTTATTGAAGACTGACTACTGCGAAAGCATTTGCCAAGGATGTTTTCATTAAATCAAGAACGAGAGTTAGGGATCGAAGACGATCAGATACCGTCGTAGTCTTAACCATAAACTATGCCGACTAGGGATCGGATGATGTTAATTTTTAATGTACTCATTCGGCGCC
+
IIIIIIIIIIIIIHHHIIIIIIIIIIIIIIIIIIIIIIIIIIIIIIIIIIIIIIIIIIIIIIIIIIHHHIIIIIIIIIIII;;;;;IIIIIIIIIIIIIHHHICCCCIIIIIIIIIIIIIIIIIIIIIIIIIIIIIIIIIIHHHIIIIIIIIIIIIIGGGGGIIIIIIIIIIIIIIIIIIII@@@IIIIIIIIAA@@GGHI>BBIIIIIIIIHHHI888866;;,GIIIIHHHHHHIIIIIIIIIGBBBGIIIIIIIIIIIIIIIIIIIIIIIHHHIIIIIICBBIIIGC@@<//112/-8;111DCIIIIIIIIIIIIIIIIBBDDIIFEEIDA=>>77777IIIIIIHIIIGGGIIIIIIIF<<<DFFFIIIEEIGG777F??IIIIIIGGGIIIIIIGABBBIBB777EEEBBCA>88...,57,,,,,1422<66786777:://..7=====2043=??::8:8??>323<?=:<88:6//,-,,,-2-247;9<;???::8::??>::::>=???222//00*:7:822427<9:3-..
@JI6ZREA02G0GKD
ACGAGATGTTGGAGGGCAAGTCTGGTGCCAGCAGCCGCGGTAATTCCAGCTCCAANAGCGTATATTAAAGTTGTTGCAGTTAAAAAGCTCGTAGTTGAATTTCGGGG
+
FFFFFFFFFFFIIHHHIIIIIIIIIIIIIIIIIIIIIIIIIIIIIIIIIIIIF;;!==FFFFFFFFFFFFFFDBAA??<00/////<?====<<;;=21,,,.,,,,
@JI6ZREA02ITN4O
ACGAGATGTTGGAGGGCAAGTCTGGTGCCAGCAGCCGCGGTAATTCCAGCTCCAATAGCGTATATTAAAGTTGTTGCAGTTAAAAAGCTCGTAGTTGAATTTCGGGATTAGTACGCTGGTCGTGCCTTCGGTACGTACTGGTGTTACTGATTTCTACCTTCTGACGAACCATCATGTCATTAATTTGGTGTGGTGGGGAATCAGGACTGTTACTTTGAAAAAATTAGAGTGTTTAAAGCAGGCTCGCGCTTGAATACATTAGCATGGAATAATGAAATAGGACGTTGATCCTATTTTGTGGTTTCTAGGATTGACGTAATGATTAATAGGGATAGTTGGGGCATTAGTATTCAATTGTCAGAGGTGAAATTCTTGGATTTATTGAAGACTAACTACTGCGAAAGCATTTGCCAAGGATGTTCT
+
FFFFFFFFFFFIIHHHIIIIIIIIIIIIIIIIIIIIIIIIIIIIIIIIIIIIFFFFFFFFFFFFFFFFFFFFFFDBBBB::33333:DDDDDFFFFFFFFFFFFFFFFFFFFFFFFFFFFFFFFFFFFFFFFFFFFFFFFFFFFFFFFFF;;;DDFFFFFFFFFFFFFFFFFFFFFFFFFFFF;;;FFFFFFFF;;;;FFFFFFFFFFFFFFD?=;A11111133,:BBDDFFFFFFFF@@@FDDCCCCFFFFF:<:DIIIIIIIIIIIIDDDGGGGG>DD555::A??888?6677?6AA???DAD555ADDDDDDDDDDDDDDDDD:::ADBBBB6666<988<<<?AA===DD?>?D?>>DDD>>>DDBDDD?=///88:@<<<<>@3///28<:3244;@BB===@@@@<<<<7.-,0,
@JI6ZREA02I2IJ7
ACGAGATGTTGGAGGGCAAGTCTGGTGCCAGCAGCCGCGGTAATTCCAGCTCCAATAGCGTATATTAAAGTTGTTGCAGTTAAAAAGCTCGTAGTTGAATTTCGGGATCAAGGTGCCGGTCATGCCTTTGGTATGTACTGACATCATTGATTTCTCCCTTCTGATGAACTGTGATGTCATTAATTTGGTGTCATGGAGAATCAGGACTGTTACTTTGAAAAATTAGAGTGTTTAAAGCAAGCACACGCTTGAATACATTAGCATGGAATAATGAAATAGGACGTTCGATCCTATTTTGTTGGTTTCTAGGATTGACGTAATGATTAATAGGGATAGTTGGGGGGCATTAGTATTCAATTGTCAGAGGTGAAATTCTTGGATTTATTGAAGACTAACTACTGCGAAAGCATTTGCCAAGGATGTTTTCATTAATCAAGAACGAAATTAGGGGATCGAAGACGATCAGATACCGTCGTAGTCTTAACCATAAACTATGCCGACTAGGGATCGGATGATGTTAA
+
IIIIIIIIIIIIIHHHIIIIIIIIIIIIIIIIIIIIIIIIIIIIIIIIIIIIIIIIIIIIIIIIIIHHHIIIIIIIIIIII88888IIIIIIIIIIIIIHHHIHHHIIIIIIIIIIIIIIIIIIGGGGGIIIIIIIIIIIIIIIIIIIIIHHHIIHHHIIIIIIIIIIIIIIIIIIIIIIIII>>>BBAIIIIIIIIIIIIIIIIIII;;;GIHHHI>>>>>>>0IIIIIHHHHHHIGGGIIIIIIIIIIIIIIIIIIIIIIIIIIIIIIIII:::II::::7IIIIIH<788<=<85//68BBBHCHGHIIIIIIAAAAIIIIIIIIIEBABA=?8:.-----:?AAAAAGIIGGDHHHHIHD???DEEEBEEE==AAA666E<:<<<<8<D>>442;;66455=>@;<<BD<<<<EE<??7777<<<<<<8992.-,2/,,,,,,,,,,2558995487;====<=<<<<:9;<:88911..-,,20,,-2-5866584=;;88244==8855552200
@JI6ZREA02J30S2
ACGAGATGTTGGAGGGCAAGTCTGGTGCCAGCAGCCGCGGTAATTCCAGCTCCAACAGCGTATATTAAAGTTGTTGCAGTTAAAAAGCTCGTAGTTGAATTTCGGGACTCGAC
+
A666?:666ADDF:::HIIIIIIIIIIIIIIIIIIIFHIIIIIIIIIIIIIIF===DDFFFFFFFFFFC888FDDDAAABB77777D==<?=?=;;<22.../,117972332
@JI6ZREA02JNRAG
ACGAGATGTTGGAGGGCAAGTCTGGTGCCAGCAGCCGCGGTAATTCCAGCTCCAATAGCGTATATTAAAGTTGTTGCAGTTAAAAAGCTCGTAGTTGAATTTCGGGGTCAGCAGGCTGGTCGTGCCACTGGTATGAACTGGTCTCGCTGATTCCTCCTTTCTGAAGAACTGTAATGTCATTAATTTGGTGTTGCAGGGAAACAGGACTGTTACTTTGAAAAAATTAGAGTGTTTAAAGCAGGCACACGCTTGAATACATTAGCATGGAATAATGAAATAGGACGTTTGACCCTATTTTGTTGGTTTCTAGGATCGACGTAATGATTAATAGGGATAGTTGGGGGCATTAGTATTCAATTGTCAGAGGTGAAATTCTTGGATTTATTGAAGACTAACTACTGCGAAAGCATTTGCCAAGGATGTCTTCATTAATCAAGAACGAAAGTTAGGGATCGAAGACGATCAGATACCGTCGTAGTCTTAACCATAAACTATAGCCGACTAGGGATCGGATGATGTTAATTTTTT
+
IIIIIIIIIIIIIHHHIIIIIIIIIIIIIIIIIIIIIIIIIIIIIIIIIIIIIIIIIIIIIIIIIIHHHIIIIIIIIIIII:::::IIIIIIIIIIIIIHHHIBBBBIIIIIIIIIIIIIIIIIIIIIIIIIIIIIIIIIIIIIIIIIIIIIIIIIIHHHIIIIIIIIIIIIIIIIIIIIIIIHHHIIIIIIIIIHHHHHHIIIIIIIB;88AB@@H11112233,?EEGGBEEBBBGIIIIIIIIIIIIIIIIIIIIIIIIIIIIIIIIIIIIHHHIIIIIIIHHHIIEEBGB33337//5588?GAIFGGHIIIIIIIIIIIIIIIIIHGGGIIIII===::HHHIHGGDH=775CCICEEEEEBA>@BBC@A=BEEEBBBE>>FFCBBFEEBBBBEA>>9;;9855...?2222229<=;<;;;=>>66588;=<<>><<<<>>59622333<;6032;;;;=;=9;;=8888862322886448377<;-...3;;;031555133223333322366,,,,,,
@JI6ZREA02IZP1J
ACGAGATGTTGGAGGGCAAGTCTGGTGCCAGCAGCCGCGGTAATTCCAGCTCCAATAGCGTATATTAAAGTTGTTGCAGTTAAAAAGCTCGTAGTTGAATTTCGGGATCAAGGTGCCGGTCATGCCTTTGGTATGTACTGACATCATTGATTTCTCCCTTCTGATGAACTGTGATGTCATTAATTTGGTGTCATGGAGAATCAGGACTGTTACTTTGAAAAATTAGAGTGTTTAAAGCAAGCACACGCTTGAATACATTAGCATGGAATAATGAAATAGGACGTTTTGATCCTATTTTGTTGGTTTCTAGGATCGACGTAATGATTAATAGGGATAGTTGGGGGGCATTAGTATTCAATTGTCAGAGGTGAAATTCTTGGATTTATTGAAGACTAACTACTGCGAAAGCATTTGCCAAGGATGTTTTCATTAATCAAGAACGAAAGTTAAGGGATCGAAGACGATCAGATACCGTCGTAGTC
+
IIIIIIIIIIIIIHHHIIIIIIIIIIIIIIIIIIIIIIIIIIIIIIIIIIIIIIIIIIIIIIIIIIHHHIIIIIIIIIIII?????IIIIIIIIIIIIIHHHIHHHIIIIIIIIIIIIIIIIIIIIHHHIIIIIIIIIIIIIIIIIIIIIHHHIIHHHIIIIIIIIIIIIIIIIIIIIIIIIIHHHIIHIIIIIIIIIIIIIIIIIIH;;;;;FHHI;;;;<66-BF>>>FHHHHHIIIIIIIHHHIHHHHIHHDDD@@@IIIIIIIIIIIIIHE@D<::::2////49A;88969<<D::DD999D9@<<<DGIIIHDDDIIIIIIIIIEB?EBBD>>.-----59AA8545;DGBDDCCBBBDB:::8BBBBDD==:::BBBD:7???425:9999899998777;==444:4444>:8;;33318333119996.--37000463--00003339974::::::8688<;3101:;:13
@JI6ZREA02F6LGK
ACGAGATGTTGGAGGGCAAGTCTGGTGCCAGCAGCCGCGGTAATTCCAGCTCCAATAGCGTATATTAAAGTTGTTGCAGTTAAAAAGCTCGTAGTTGAATTTCGGGGTATC
+
FFFFFFFFFFFIIHHHIIIIIIIIIIIIIIIIIIIIIIIIIIIIIIIIIIIIFFFFFFFFFFFFFFFFFFFFFFFFFFFDD88888FFFFFFFFFFFFFF?=@6642/4/.
@JI6ZREA02IIUMY
ACGAGATGTTGGAGGGCAAGTCTGGTGCCAGCAGCCGCGGTAATTCCAGCTCCAATAGCGTATATTAAAGTTGTTGCAGTTAAAAAGCTCGTAGTTGAA
+
F===FFFFFFFHHHHHIIIIIIIIIIIIIIIIIIIIIIIIIIIIIIIIIIIIFFFFFFFFFFFFFFFFFFFFFFFFFFDCC;;;77DBA?>?:979511
@JI6ZREA02FX780
ACGAGATGTTGGAGGGCAAGTCTGGTGCCAGCAGCCGCGGTAATTCCAGCTCCAATAGCGTATATTAAAGTTGTTGCAGTTAAAAAGCTCGTAGTTGAATTTCGGGATAG
+
6666DFFFFFFGI???IIIIIIIIIIIIIIIIII@@=HHHIIIIIIIIIIIIFFFFFFFFFFFFFFFFFFFFFFFFFFFFF88866DDDBBBBAAA<<<866.,,,73-.
@JI6ZREA02JY55G
ACGAGATGTTGGAGGGCAAGTCTGGTGCCTTACGGGAAACAGTCGACTGCCAAGGCACACAGGGGATA
+
IIIIIIIIIIIII???IIIIIIIIIIIIIIIIIHHHHHHIIIIIIIIIIIIIIIIIIIIIICCCCIII
@JI6ZREA02IXMY5
ACGAGATGTTGGAGGGCAAGTCTGGTGCCAGCAGCCGCGGTAATTCCAGCTCCAATAGCGTATATTAAAGTTGTTGCAGTTAAAAAGCTCGTAGTTGAATTTCGGGGTTAGCAGGTCGGTCGTGCCAATGGTATGCACTGGCTCGCTGACTCCTCCTTCTCGTAGAACCGTAATGCCATTAATTTGGTGTTGCGGGGAAACAGGACTGTTACTTTGAAAAAATTAGAGTGTTTAAAGCAGGCTAGCGCCTGAATACATTAGCATGGAATAATGAAATAGGACGTTCGAACCTATTTTGTTGGTTTCTAGGATTGACGTAATGATTAATAGGGATAGTTGGGGCATTAGTATTCAATTGTCAGAGGTGAAATTCTTGGATTTATTGAAGACTAACTACTGCGAAAGCATTTGCCAAGGATGTTTTCATTAATCAAAGAACGAAAGTTAGGGATCGAAGACGATCAGATACCGTCGTAGTCTTAACCAT
+
HHHHHHHHHHHIIHHHIIIIIIIIIIIIIIIIIIIIIIIIIIIIIIIIIIIIHHHHHHHHHHHHHHHHHHHHHHHHHHHHH==?==HHHHHHHHHHHHHHHHHCCCCHHHHHHHHHHHHHHHHHHHHHHHHHHHHHHHHHHHHHHHHHHHHHHHHHHHHHHHHHHHHHHHHEEGGDED8888HHHHHHHEFFHCCCCHHEE9>>HHHH888@C@@G22222233,6BBBB@@CCEEHHHHHHHHH@<<<@HHHHHHHHHHHHHHHHHHHHHHHHHHD:@@HH@@@HHHHDDDD??==;22;;444;<D>;;;;;BHHHHHHHHHHHBBBH@@GGGB;;6666>BBB>>>@EGGGGEBB?AABBB?>:;;;>><88999<993//ABA??AA??@@DB9999>===========AAAA?=:11116689770----2--982/2862-----2226674647677:121227648:;66211;;874-
@JI6ZREA02GNFB2
ACGAGATGTTGGAGGGCAAGTCTGGTGCCAGCAGCCGCGGTAATTCCAGCTCCAATAGCGTATATTAAAGTTGTTGCAGTTAAAAAGCTCGTAGTTGAATTTCGGGGTAGTCAAGTACGT
+
::::CDDFFFFFH???IIIIIIIIIIIIIIIIIIIIIIIIIIIIIIIIIIIIFFFFFFFFFFFFFFDCCFFF<<=FAAA@F=====FFFFDDBBB@<1000.7211/13-23--..132-
@JI6ZREA02JD93F
ACGAGATGTTGGAGGGCAAGTCTGGTGCCAGCAGCCGCGGTAATTCCAGCTCCAATAGCGTATATTAAAGTTGTTGCAGTTAAAAAGCTCGTAGTTGAATTTCGGGATCAGTCG
+
?6668?FFFFFGHHHHIIIIIIIIIIIIIIIIIIIIIIIIIHHHHHHHHHHHFFFFFFFFFFFFFFFFF;::FDBAAAA4411133=BBAABBFFFFFFFFFFC?=<444<?//
@JI6ZREA02HNXZ0
ACGAGATGTTGGAGGGCAAGTCTGGTGCCAGCAGCCGCGGTAATTCCAGCTCCAATAGCGTATATTAAAGTTGTTGCAGTTAAAAAGCTCGTAGTTGAATTTCGGGGTA
+
FFFFFFFFFFFIIIIIIIIIIIIIIIIIIIIIIIIIIIIIIIIIIIIIIIIIFFFFFFFFFFFFFFFFFFFFFFFFFFFFF==?==FFFFFFFFFDBAA9963,,,,,.
@JI6ZREA02GTBRT
ACGAGATGTTGGAGGGCAAGTCTGGTGCCAGCAGCCGCGGTAATTCCAGCTCCAATAGCGTATATTAAAGTTGTTGCAGTTAAAAAGCTCGTAGTTGAATTTCGGGATTAGTACGCTGGTCGTGCCTTCGGTACGTACTGGTGTTACTGATTTCTACTTTCTGACGAACCATCATGTCATTAATTTGGTGTGGTGGGGAATCAGGACTGTTACTTTGAAAAAATTAGAGTGTTTAAAGCAGGCTCGCGCTTGAATACATTAGCATGGAATAATGAAATAGGACGTTGATCCTATTTTGTGGTTTCTAGGATTGACGTAATGATTAATAGGGATAGTTGGGGCATTAGTATTCAATTGTCAGAGGTGAAATTCTTGGATTTATTGAAGACTAACTACTGCGAAAGCATTTGCCAAGGATGTTTTCATTAATCAAGAACGAAAGTTAGGGATCGAAGACGATCAGATACCGTCGTAGTCTTAACCATAAACTATGCCGACTAGGGATCGGATGATG
+
IIIIIIIIIIIIIHHHIIIIIIIIIIIIIIIIIIIIIIIIIIIIIIIIIIIIIIIIIIIIIIIIIIHHHIIIIIIIIIIII????=IIIIIIIIIIIIIHHHIHHHIIIIIIIIIIIIIIIIIIIIIIIIIIIIIIIIIIIIIIIIIIIIHHHIIIIHHHIIIIIIIIIIIIIIIIIIIIIIIHHHIIFGGIIIAA@@GGIIIIIIIIIIIIIHHHI9<<<98;;,BIIIIHHHHHHIIIIIIIIIIIIIIIIIIIIIIIIIIIIIIIIIIIIIHHHIFGGIIGGGIIIGGGICCA@A6IIHHHIIIGGGIIIIIIIIIIIIIIIIIIHHHIIIIIICCCBIIIIIIIIIIIIIIIHHHIHH<<<HHHHHHICC@@@HEBF>>EEEECA<<5558CC@A?AABFFHBHHHHHFFHHEHE7777<;==6548622..5/,,,/,.-114888888204:<==88787==<757:<<:;77::11.-,,,-/,/200396:88886;;66855552
@JI6ZREA02FTBQT
ACGAGATGTTGGAGGGCAAGTCTGGTGCCAGCAGCCGCGGTAACTCCAGCTCCAATAGCGTATATTAAAGTTGTTGCAGTTAAAAAGCTCGTAGTTGAATTTCGGGGTTAGCAGGTCGGTCGTGCCAATGGTATGCACTGGCTCGTTGACTCCTCCTTCTTGTAGAACCGTAATGCCATTAATTTGGTGTTGCGGGGAAACAGGACTGTTACTTTGAAAAAATTAGAGTGTTTAAAGCAGGCTAGCGCCTGAATACATTAGCATGGAATAATGAAATAGGACGTTCGAACCTATTTTGTTGGTTTCTAGGATTGACGTAATGATTAATAGGGATAGTTGGGGGCATTAGTATTCAATTGTCAGAGGTGAAATTCTTGGATTTATTGAAGACTGACTACTGCGAAAGCATTTGCCAAGGATGTTTTCATTAATCAAAGAACGAAAGTTAGGGATCGAAGACGATCAGATACCGTCGTAGTCTTAACCATAAACTATGCCGACTAGGGATCGGATGATGTTAATTTTTAATG
+
IIIIIIIIIIIIIHHHIIIIIIIIIIIIIIIIIIIIIIIIIIIIIIIIIIIIIIIIIIIIIIIIIIHHHIIIIIIIIIIII???==IIIIIIIIIIIIIHHHICCCCIIIIIIIIIIIIIIIIIIIIIIIIIIIIIIIIIIIIIIIIIIIIIIIIIIIIIIIIIIIIIIIIIIIIIIIIIII???IIIIIIIICCCCHHHH9>>IIF>==AGBB@E44444488,DGFFGFFFHHHIIIIIIIIIGBBBBIIIIHHHHHIIIIIIIIIIIIII888IIIIIIHEEDHIIGGEB66666//55999E?GGGHHHIIIIEDDIIIIIIIIIHHHIIIIAA00000ADGEEGGIIHEEEHHEHHHBB::;8BBEEEDBBBBHHHHH88@BHHHEEEEDDBB?@@?BBB:;;?BBB@@??CCC>>7721::;;::0....3-0;8335:::06666888887486:<<:3232==><<<<>:9:886600.,,,,,/,0322798;:98863338:833336<==1152200).
@JI6ZREA02G67ZL
ACGAGATGTTGGAGGGCAAGTCTGGTGCCAGCAGCCGCGGTAATTCCAGCTCCAATAGCGTATATTAAAGTTGTTGCAGTTAAAAAGCTCGTAGTTGAATTTCGGGGA
+
FFFFFFFEEEFIIHHHIIIIIIIIIIIIIIIIIIIIIIIIIIIIIIIIHHHHFFFFFFFFFFFFFFFFF::8CADBBBBBB55577AABBBDDDFF??=;;8?522..
@JI6ZREA02FHA9X
ACGAGATGTTGGAGGGCAAGTCTGGTGCCAGCAGCCGCGGTAATTCCAGCTCCAATAGCGTATATTAAAGTTGTTGCAGTTAAAAAGCTCGTAGTTGAATTTCGGGATCAATATATTGGTCGTGCCTCTGGTATGAACTGGTATTATTGATTTCTACCTTCTGACGAACTGTGATGTCATTAATTTGGTGTCATGGGGAACCAGGACTGTTACTTTGAAAAAATTAGAGTGTTTAAAGCAGGCACACGCTTGAATACATTAGCATGGAATAATGAAATAGGACGTTTGACCCTATTTTGTTGGTTTCTAGGATCGACGTAATGATTAATAGGGATAGCTGGGGGCATTAGTATTCAATTGTCAGAGGTGAAATTCTTGGATTTATTGAAGACTAACTACTGCGAAAGCATTTGCCAAGGATGTTTTCATTAATCAAGAACGAAAGTTGGGATCGAAGACGATCAGGTACCGTCGTAGTCTTAACCATAAACTATGCCGACTAGGGATCGGATGATGTTAATTTTTTAATGTACTCATTC
+
IIIIIIIIIIIIIHHHIIIIIIIIIIIIIIIIIIIIIIIIIIIIIIIIIIIIIIIIIIIIIIIIIIHHHIIIIIIIIIIII:::::IIIIIIIIIIIIIHHHIHHHIIIIIIIIIIIIIIIIIIIIIIIIIIIIIIIIIIIIIIIIIIIIHHHIIIHHHHIIIIIIIIIIIIIIIIIIIIIII:::IIIIIIIICCCCIIBBBIIIIIG>=<GBB@E22224488,DDGGIHHHHHHIIIIIIIIIIIIIIIIIIIIIIIIIIIIIIIIIIIIIHHHIIIIIID888DDBBBGD3355D::FE?AAIIIAAAEIIIIIIIIIIIIIIIIH555<ADIDD55:56AAAAAADDDDIIEEHHHHHHHHHHHHHHHHHHH;;;BEHB::BBBBBED555:8D???A>>>?;5111?AA>>220382222::;;::9;;8300340003,,,,,,15533/,,-78889:71338646674454400,,,,,,,1/,/13445230...-.,34555111//00,,,,,,,,)5455,,,00,
@JI6ZREA02JZWF1
ACGAGATGTTGGAGGGCAAGTCTGGTGCCAGCAGCCGCGGTAATTCCAGCTCCAATAGCGTATATTAAAGTTGTTGCAGTTAAAAAGCTCGTAGTTGAATTTCGGGATCAG
+
FFFFFFFFFFFII???IIIIIIIIIIIIIIIIIIIIIIIIIIIIIIIIIIIIFFFFFFFFFFFFFFFFFFFFFFFCAAD::66665BBDDDDFFFFFFFF??D?==<1114
@JI6ZREA02F3VEN
ACGAGATGTTGGAGGGCAAGTCTGGTGCCAGCAGCCGCGGTAATTCCAGCTCCAATAGCGTATATTAAAGTTGTTGCAGTTAAAAAAGCTCGTAGTTGAAATTTTCGGGGATTACGTAATAGTTAGTTCGGTACCGTTCGGGTACCGTTACCCGGTTAGGTTGGTTACCTACGTAGGTTTACCTTTAACCTTTCGTAGTTTACTTACCGTTAACCCTAGTACCGAAACTTGGTTCGAATTTAAGTTTCGGTAGTTTAAGGTTCGGGGGGTAA
+
FFFFFFFFFFFIIHHHIIIIIIIIIIIIIIIIIIIIIIIIIIIIIIIIIIIIFFFFFFFFFFFFFFFFFFFFDA>====--,,,,,,2::9:8322236662222422227712..,11213118211.--,.--,--,,,,,3--,-12,,,--,,-11,,,,,,:;;;?>??<;;6669--,,,11,,,,,137<<66885336<FFFFFDFFFFFFFFDDDF??DBDDDD9:988;;<A<4///48=47511166..--.------855
@JI6ZREA02ISFZP
ACGAGATGTTGGAGGGCAAGTCTGGTGCCAGCAGCCGCGGTAATTCCAGCTCCAATAGCGTATATTAAAGTTGTTGCAGTTAAAAAGCTCGTAGTTGAATTTCGGGGAT
+
FFFFFFFFFFFIIHHHIIIIIIIIIIIIIIIIIIIIIHHHHHHHHHHHHIIIFFFFFFFFFFFF@@??F<<<FFFFFFFFF????=FFFFFFFDDA::8886711/...
@JI6ZREA02I8T6J
ACGAGATGTTGGAGGGCAAGTCTGGTGCCAGCAGCCGCGGTAATTCCAGCTCCAATAGCGTATATTAAAGTTGTTGCGTAAG
+
FFFFFFFFFFFII???IIIIIIIIIIIIIIIIIIIIIIIIIIIIIIIIIIIIFFFFFFFFFFFF==663?A>=;;8///--/
@JI6ZREA02IZHA1
ACGAGATGTTGGAGGGCAAGTCTGGCGCCTTACGGGAAACAGTCGACTGCCAAGGCACACAGGGGATA
+
IIIIIIIIIIIIIBBBIIIIIIIIIIIIIIIIIHHH???IIIIIIIIIIIIIIIIIIIIIICCCCIII
@JI6ZREA02FXNHS
ACGAGATGTTGGAGGGCAAGTCTGGTGCCAGCAGCCGCGGTAATTCCAGCTCCAATAGCGTATATTAAAGTTGTTGCAGTTAAAAAGCTCGTAGTTGAATTTCGGGGTCAGTAGGTTGGTCGNGCCATGGTATGTACTGGCTTTACTGATTCCTCCTTCTTGAAGAACTGTAATGTCATTAATTTGGTGTTGCAGGGAAACAGGACTGTTACTTTGAAAAAATTAGAGTGTTTAAAGCAGGCTAACGCTTGAATACATTAGCATGGAATAATGAAATAGGACGTTCGATCCTATTTTGTTGGTTTCTAGGATTGACGTAATGATTAATAGGGATAGTTGGGGCATTAGTATTCAATTGTCAGAGGTGAAATTCTTGGATTTATTGAAGACTAACTACTGCGAAAGCATTTGCCAAGGATGTTTTCATTAATCAAGAACGAAAGTTAGGGATCGAAGACGATCAGATACCGTCGTAGTCTTAACCATAAACTATGCCGACTAGGGATCGGATGATGTTAATTTTTAATGTACTC
+
EEHHHHHHHHHHI666IIIIIIIIIIIIIIIIIIIIIIIIIIIIIIIIIIIIHHHHHHHHHHHHHHHHHHHHHHHHHHHHH=====HHHHHHHHHHHHHHHHHCCCCHHHHHHHHHHHHHE=!<6666B;;<;@HGHHHHHHHHHHHHHHHHHHHHHHHHHHHHHHHHHHHHHHHHHHHHHHEEEHHHHHHHHHHHHHHHHFFEHHHHHHEE888H677766<<-<<HHHHHHHHHHHHHHHHHHHHHHHHHHEDDHHHHHHHHHHHHHHEGGCCCD<DG@@@HHHHHHHHEG9999B6622222;<DBBBBGGHHHHHHHHHHHHHHH@@@BBBBEE9999EEGHHHEGHHHHGGDA@AA=====B==<BB===AAA===B:8AA===BEE=333@DAA@==<======99999AA?=:1111777;:84777744;:333:;;4911122777:9;66777:8;<===<<<::8674499-,,,,,,,.-.102799;:7778:;7622211,,,33,,,,,22+4.11,-
@JI6ZREA02I8YP8
ACGAGATGTTGGAGGGCAAGTCTGGTGCCAGCGACGCCGAC
+
FFFFFFFFFFFII@@@IIIIIIIFFHIFFDB<<:8951//,
@JI6ZREA02JWWYC
ACGAGATGTTGGAGGGCAAGTCTGGTGCCAGCAGCCGCGGTAATTCCAGCTCCAATAGCGTATATTAAAGTTGTTGCAGTTAAAAAGACTCGTAGTTGAATTTCGGGTA
+
3366AAABBBBDF:::IIIIIIIIIIIIIIIIIIIIIIIIIIIIIIIIIIIIFFFFFFFFFFFF=<<<:DBB8866:<<22----/81><<:=??A@88800046,,,3
@JI6ZREA02J0PIH
ACGAGATGTTGGAGGGCAAGTCTGGTGCCAGCAGCCGCGGTAATTCCAGCTCCAATAGCGTATATTAAAGTTGTTGCAGTTAAAAAGCTCGTAGTTGAATTTCGGGGATAG
+
6668::FFFFFIIHHHIIIIIIIIIIIIIIIIIIIIIIIII????BBIIIIIFFFFFFFFFFFFFFFFFFFFFFFFFFFFF;;;;;FFFFBBBBBDB54100/22//7723
@JI6ZREA02HHNK8
ACGAGATGTTGGAGGGCAAGTCTGGTGCCAGCAGCCGCGGTAATTCCAGCTCCAATAGCGTATATTAAAGTTGTTGC
+
4444////66;64.00<>BBBBDDFHHFFFFFFF888C??@CCFFFFFFFHHFFFFFFFFFFFFFF==<FFDBBA?4
@JI6ZREA02JEA6Z
ACGAGATGTTGGAGGGCAAGTCTGGTGCCAGCAGCCGCGGTAATTCCAGCTCCAATAGCGTATATTAAAGTTGTTGCAGTTAAAAAGCTCGTAGTTGAATTTCGGGGTC
+
FFFFFFFFFFFIIHHHIIIIIIIIIIIIIIIIIIIIIIIIIIIIIIIIIIIIFFFFFFFFFFFFFFFFFFFFFFFDDDA::55555?@@@AA@?>>@==..,://,,,-
@JI6ZREA02GEWZR
ACGAGATGTTGGAGGGCAAGTCTGGTGCCAGCAGCCGCGGTAATTCCAGCTCCAATAGCGTATATTAAAGTTGTTGCAGTTAAAAAGCTCGTAGTTGAATTTCGGGATCAGCAGGTTGGTCTTGCCACTGGTATGTACTAGCTTGCTGATTCCTCCTTCTTGTAGAACCGTAATGCCATTAATTTGGTGTTGCGGGGAAACAGGACTGTTACTTTGAAAAATTAGAGTGTTTAAAGCAGGCTAACGCTTGAATACATTAGCATGGAATAATGAAATAGGACGTTCGATCCTATTTTGTGGTTTCTAGGATTGACGTAATGATTAATAGGGATAGTTGGGGCATTAGTATTCAATTGTCAGAGGTGAAATTCTTGGATTTATTGAAGACTAACTACTGCGAAAGCATTTGCCAAGGATGTTTTCATTAATCAAGAACGAAAGTTAGGGATCGAAGACGATCAGATACCGTCGTAGTCTTAACCATAACTATAGCCGACTAGGGATCGGATGATGTTAATTTTTAATGA
+
IIIIIIIIIIIIIHHHIIIIIIIIIIIIIIIIIIIIIIIIIIIIIIIIIIIIIIIIIIIIIIIIIIHHHIIIIIIIIIIII;;===IIIIIIIIIIIIIHHHIHHHIIIIIIIIIIIHHHIIIIIIIIIIIIIIIIIIIIIIIIIIIIFFFIIIBBBBHHHIIIIIIIIIGFFIIIIIBBBBHHHIIIHHHIICCBBHHHF5;;HIIIIIIIHHHI>>>;;66.;IIIIHEHHHHIIIIII>;88=IEEFGGDEFIEEDIIIIIIIIIIIIIHHHIIEE<<<IIIIIIIIII@@@?A6AAEEEIIIAAA<<<EIIHHHIHHHIIIIIHHHHIIIDD@@BAHHIIIIIIIIIIIIIEBBEDD??@BBBBBBBBBBBIEEED::EE@535?BCCCCCA?;5555BBB>>>BBBHH@@=@HA777>>==<:588330030---06913337888:86586<;;;;:;:::31021:8793444//,,,,,,,//533474:8:::688:;;;;;7.--20---,,,,),,
@JI6ZREA02IWHOM
ACGAGATGTTGGAGGGCAAGTCTGGTGCCAGCAGCCGCGGTAATTCCAGCTCCAATAGCGTATATTAAAGTTGTTGCAGTTAAAAAGCTCGTAGTTGAATTTCGGGGTTTATCCGTTGGTCGGGCTTTTGGGTCTGTACTGGTGTGATGGATTCCTACCTTCTGAATAACCAGCATGTCATTAATTTGGTGCGTTGGGGAAGCAGGACTGTTACCTTGAAAAAATTAGAGTGCTTAAAGCAGGCTATTGCCTGAATACATTAGCATGGAATAATGAAATAGGACGCATGGTTCTATTTTGTGGTTTTCTAGGATCACCGTAATGATTAATAGGGATAGTTGGGGCATTAGTATTCAATTGTCAGAGGTGAAATTCTTGGATTTATTGAAGACTAACTTCTGCGAAAGCATTTGCCAAGGATGTTTTCATTAATCAAGAACGAAAGTTAGGGATCGAAGACGACCAGATACCGTCGTAGTCTTAACCATAAACTATAGCCGACTAGGGATCGGACGATGTTAATTTTTAATGTACTCG
+
FFFFFFFFFFFIIHHHIIIIIIIIIIIIIIIIIIIIIIIIIIIIIIIIIIIIFFFFFFFFFFFFFFFFFFFFFFFDDDD::66666AFFFFFFFFFFFFFFFF====888AFFFFFFDDDFFFF<6666CCFFDDFFFFFFFFFFFFFFFFFFFFFFFFFFFFFFFFFFFFFFFFFFFFFFFFFFFFFFFFFFFFAA??FFFFDCCFFFFFFFDDDDF77776666,DDFDDCFFFFFFFFFFFFFFFFFFFFFIIIIIGGGGGFFDGGGGGGD:555F>BB??<<<94444767,,,,:1--,,,.3/>999<<?@:5555===ABAAAB;88=???44////9<>><<>?ADAA???DDDDDDDDDD>>=>832288;2...--99222372228;;;332226673...300665410,,,,--04877466::88:93338::-1------207691400027:4---148120461144,,,,,,,,,,..0033410.000.226677012257:://500--)272204,
@JI6ZREA02JUFM6
ACGAGATGTTGGAGGGCAAGTCTGGTGCCAGCAGCCGCGGTAATTCCAGCTCCAATAGCGTATATTAAAGTTGTTGCAGTTAAAAAGCTCGTAGTTGAATTTC
+
FFFFFFFFFFFIIHHHIIIIIIIIIIIIIIIIIIIIIIIIIIIIIIIIIIIIFFFFFFFFFFFFFFFFFFFFFFFFFD?<:77555B???@AAA>>=99111.
@JI6ZREA02J1ZCM
ACGAGATGTTGGAGGGCAAGTCTGGTGCCAGCAGCCGCGGTAATTCCAGCTCCAATAGCGTATATTAAAGTTGTTGCAGTTAAAAAGCTCGTAGTTGAATTTCGGGGTCAGCAGGTTGGTCGTGCCACTGGTATGCACTGGTCTCGCTGATTCCTCCCTCTTGAAGAACCGTAATGCCATTAAGTTGGTGTTGCGGGGAAACAGGACTGTTACTTTGAAAAAATTAGAGTGTTTAAAGCAAGCTAACGCTTGAATACATTAGCATGGAATAATGAAATAGGACGATCGATCCTATTTTGTGGTTTCTAGGGTTGACGTAATGATTAATAGGGATAGTTGGGGCATTAGTATTCAATTGTCAGAGGTGAAATTCTTGGATTTATTGAAGACTGACTACTGCGAAAGCATTTGCCAAGGATGTTTTCATTAATCAAGAACGAAAGTTAGGGATCGAAGACGATCAGATACCGTCGTAGTCTTAACCNTAAACTATGCCGACTAGGGATCGGATGATGTTAATTTTTAA
+
IIIIIIIIIIIIIHHHIIIIIIIIIIIIIIIIIIIIIIIIIIIIIIIIIIIIIIIIIIIIIIIIIIHHHIIIIIIIIIIII;;;;;IIIIIIIIIIIIIHHHICCCCIIIIIIIIIIIIIIIIIIIIIIIIIIIIIIIIIIIIIIIIIIIIIIIIHHHIFGGIIIIIIIIIIIIIIIIIIIIIIIIGGGIIIIICCCCHHHIABBIIIIIIIIHHHI<<<<99GG5IIIIIHHHHHHIIIIIIIIIIIIIIIIIIIIIIIIIIIIIIIIIIIIIHHHIIIIIIIIIIIHHDD>@////5.::100;?HEEEIIIIIIIIIIGGGGIIIGA==@DB@662222<;ADFFEEGAAAGIDDCDHHHHIHHHHHHHIIIDDD666?;;HHHFHHHHHHHHHFD@666BCDDBB@DDDEED@>@<2222;;=:6648;84008:667<881999:<<<==:587<??==<=>???<<=7877<::==;2!346882--..258163000233...322223433-----0.
@JI6ZREA02FJXGR
ACGAGATGTTGGAGGGCAAGTCTGGTGCCAGCAGCCGCGGTAATTCCAGCTCCAATAGCGTATATTAAAGTTGTTGCAGTTAAAAAGCTCGTAGTTGAATTTCGGGGTCAGCAGGTTGGTCGTGCCACTGGTATGTACTGGCTTCGCTGATTCCTCCTTTCTGAAGAACTGTAATGTCATTAATTTGGTGTTGCAGGGAAACAGGACTGTTACTTTGAAAAAATTAGAGTGTTTAAAGCAGGCTAACGCTTGAATACATTAGCATGGAATAATGAAATAGGACGTTCGATCCTATTTTGTGGTTTCTAGGATTGACGTAATGATTAATAGGGATAGTTGGGGCATTAGTATTCAATTGTCAGAGGTGAAATTCTTGGATTTATTGAAGACTAACTACTG
+
FFFFFFFFFFFIIIIIIIIIIIIIIIIIIIIIIIIIIIIIIIIIIIIIIIIIFFFFFFFFFFFFFFFFFFFFFFFFFFFFF=====FFFFFFFFFFFFFFFFF@@@@FFFFFFFFFFFFFFFFFFFFFFFFFFFFFFFFFFFFFFFFFFFFF<<666FFFFFFDFCDDFFFFDDDFFFFFFFFDDDFFFFFFFFFFFFFFFFFFFFFFFFFFFFFFF666666DD/FFDDDFFFFFFFFFFFFFFFFFFFFFFFFDIIIIGGGGFDDDDDCCCFG?GC:CDDF<::????>><901114/=>88;BAIDDDDDIIIIIDDDAAADA???BBBDDDDDD==?=DDAA???DDDDDDDDDDDDDDDDDD>>>???>>BBB;;;822884227...266968
@JI6ZREA02IKZSE
ACGAGATGTTGGAGGGCAAGTCTGGCGCCTTACGGGAAACAGTCGACTGCCAAGGCACACAGGGGGATA
+
@@AFFFFFFFFFIDDDHHHHHHHFFHHHHDIFHFFFFFFGFE::::::AAD::88AAAAA=331118>?
@JI6ZREA02JBWBC
ACGAGATGTTGGAGGGCAAGTCTGGTGCCTTACGGGAAACAGTCGACTGCCAAGGCACACAGGGGATA
+
IIIIIIIIIIIIIHHHIIIIIIIIIIIIIIIIIHHH???IIIIIIIIIIIIIIIIIIIIIICCCCIII
@JI6ZREA02H6EKY
ACGAGATGTTGGAGGGCAAGTCTGGTGCCAGCAGCCGCGGTAATTCCAGCTCCAATAGCGTATATTAAAGTTGTTGCAGTTAAAAAGCTCGTAGTTGAATTTCGGGATTAGTATGTTGGTCGTACCTTCGGTACGTACTGGTGTTACTGATTCCTACCTTCTGATGAACCATCATGTCATTAATTTGGTGTGGCGGGGAATCAGGACTGTTACTTTGAAAAAATTAGAGTGTTTAAAGCAGGCTCGCGCTTGAATACATTAGCATGGAATAATGAAATAGGACGTTGATCCTATTTTGTGGTTTCTAGGATTGACGTAATGATTAATAGGGATAGTTGGGAGCATTAGTATTCAATTGTCAGAGGTGAAATTCTTGGATTTATCGAAGACTAACTACTGCGAAAGCATTTGCCAAGGATGTTTCATTAATCAAGAACGAAAGTTAGGGATCGAAGACGATCAGATACCGTCGTAGTCTTAACCATAAACTATGCCGACTAGGGATCGGATGATGTTATTTTTAATGTACTCATTTCGGC
+
IIIIIIIIIIIIIHHHIIIIIIIIIIIIIIIIIIIIIIIIIIIIIIIIIIIIIIIIIIIIIIIIIIHHHIIIIIIIIIIGG88888GIIIIIIIIIIIIHHHIHHHIIIIIIIIIIIIIIIIIIIIIIIIIIIIIIIIIIIIIIIIIIIIIIIIIIIIIIIIIIIIIIIIIIIIIIIIIIIIIGGGIIIIIIIICCCCIIIIIIIIIIIIIIIHHEI66666666,BIIIIHHHHHHIIIIIIIIIIIIIIIIIIIIIIIIIIIIIIIIIIIIGAAAIIIIIIIIIIIIIIIICCB@A2==HHHIIIAAAIIIIIIIIIIIIIIIIIIHAAAIIIIIGAAA@GGIIIIIIIIGGGIHHHHHDCCFIEEBBDDD==AAEBA<<4<DFFCCDFFC??>HCDDCBBBCDDBBB@>>==9986////.3::887::4/../2666724-67;<<;;;;6587<888;:;:;<87577<::=<<==//.47;;;:258665802/000/8322385555445,--,,//+522211368;;;;;
@JI6ZREA02J0HVF
ACGAGATGTTGGAGGGCAAGTCTGGTGCCAGCAGCCGCGGTAATTCCAGCTCCAATAGCGTATATTAAAGTTGTTGCAGTTAAAAAGCTCGTAGTTGAATTTCGGGGT
+
FFFFFFFFFFFIIIIIIIIIIIIIIIIIIIIIIIIIIIIIIIIIIIIHHIHHFFFFFFFFFFFFFFFFFFFFFFFFFDD??66655ABBBBBBDDFFDB;86=21/,,
@JI6ZREA02I5U2R
ACGAGATGTTGGAGGGCAAGTCTGGTGCCAGCAGCCGCGGTAATTCCAGCTCCAATAGCGTATATTAAAGTTGTTGCAGTTAAAAAGCTCGTAGTTGAATTTCGGGATCAGTAC
+
FFFFFFFFFFFIIHHHIIIIIIIIIIIIIIIIIIIIIHHHIHHHHHHHHIIIFFFFFFFFFFFFFFFFFFFFFFFFFFFFF????=FFFFFFFFFFFFFFF?:1119>=<..-.
@JI6ZREA02G7ZJS
ACGAGATGTTGGAGGGCAAGTCTGGTGCCAGCAGCCGCGGTAATTCCAGCTCCAATAGCGTATATTAAAGTTGTTGCAGTTAAAAAGCTCGTAGTTGAATTTCGGGGTACA
+
FFFFFFFFFFFIIHHHIIIIIIIIIIIIIIIIIIIIIIIIIIIIIIIIIIIIFFFFFFFFFFFFFFFFFFFFFFFDDA:5555222????????@><880..724//.3--
@JI6ZREA02HHBCR
ACGAGATGTTGGAGGGCAAGTCTGGTGCCAGCAGCCGCGGTAATTCCAGCTCCAATAGCGTATATTAAAGTTGTTGCAAGTTAAAAAGCTCGTAGTTGAATTTCGGGGTCAGTCAGGTTGGTCGTGCCTATGGGTATGTACTGGCTTTACTGATTCC
+
FFFFFFFFFDD?@6314489>??888<ABBBBBB3335=AA=<<<ABBB@@?????AADDF?@??DFFFFDD??@D===A@@;;<<7DDBBAA<884442...722224944444466688642366899=0004<AAA@@?8::==8982<=992.
@JI6ZREA02HB3I5
ACGAGATGTTGGAGGGCAAGTCTGGTGCCAGCAGCCGCGGTAATTCCAGCTCCAATAGCGTATATTAAAGTTGTTGCAGTTAAAAAGCTCGTAGTTGAATTTCGGGGTCAGTAGGTTGGTCGTGCCAATGGTGTGTACTGGCTTTACTGATTCCTCCTTCTTGAAGAACTGTAATGTCATTAATTTGGTGTTGCAGGGAAACAGGACTGTTACTTTGAAAAAATTAGAGTGTTTAAAGCAGGCTAACGCTTGAATACATTAGCATGGAATAATGAAATAGGACGTTCGATCCTATTTTGTTGGTTTCTAGGATTGACGTAATGATTAATAGGGATAGTTGGGGCATTAGTATTCAATCGTCAGAGGTGAAATTCTTGGATTTATTGAAGACTAACTACTGCGAAAGCATTTGCCAAGGATGTTTTCATTAATCAAGAACGAAAGTTAGGGATCGAAGACGATCAGATACCGTCGTAGTCTTAACCATAAACTATGCCGACTAGGGATCGGATGATGTTAATTTTTAATGTACTCATTCGG
+
IIIIIIIIIIIIIHHHIIIIIIIIIIIIIIIIIIIIIIIIIIIIIIIIIIIIIIIIIIIIIIIIIIHHHIIIIIIIIIIII?????IIIIIIIIIIIIIHHHICCCCIIIIIIIIIIIIIIIIIIIIIIIIIIIIIIIIIIIHHHIIIIIIIIIIIIIIIIIIIIIIIIIIIIIIIIIIIIIIHHHIIIIIIIIIHHHHHHIIIIIIIIIIIIHHHI<;;;88>>-GGGGIHHHHHHIIIIIIIIIIIIIIIIIIIIIIIIIIIIIIIIIIIIG:::IIIIGFAAAIIIIAAAGBBBAG<<GG;;;GIIIIIIIIIIIIIIIIIIIIIIIHHHIIIIGG8888AIIGGDDDDIIIIFFFEEEEEEE@4222DD<88DDEBEB?;;DDHHHHIFFFFEFEED?<<<@@@===@@DDDA<88=7777===?<:0444400=;644:==52222888?=<:=<<==<4242444:<<<=<;=;;;;/--3,,,-2,,-,.18796888:;;==888:885566/////76+8588113669..
@JI6ZREA02FF5FV
ACGAGATGTTGGAGGGCAAGTCTGGTGCCAGCAGCCGCGGTAATTCCAGCTCCAATAGCGTATATTAAAGTTGTTGCAGTTAAAAAGCTACGTAGTTGAATTTCGGGGTCAGTAGGTTGGTCGTGCCAATGGTATGTACTGGCTTTACTGATTCCTCCTTCTTGAAGAACTGTAATGTCATTAATTTGGTGTTGCAGGGAAACAGGACTGTTACTTTGAAAAAATTAGAGTAGTTTAAAGCAGGCTAACGCTTGAATACATTAGCATGGAATAATGAAATAGGACGTTCGATCCTATTTTGTTGGTTTCTAGGATTGACGTAATGATTAATAGGGATAGTTGGGGCATTAGGTATTCAATTGTCAGAGGTGAAATTCTTGGATTTATTGAAG
+
FFFFFFFFFDBAA333:A>??ABBBFC@@@FHHHIIIIIIIHHHH@@@EEFFFFFCCCFFFFFFFF??FDFF?888<CFDD7777;FCCCFFFFFFFFFFFFFFA@@?F??<=<<:::BBDDCC???FFFFFFFFFFFFFFFFFFFFFFFFFFFFF====FFFFDA:666?ADAAABDDAAADB===A868:AAAA33188;A>AA5566666??==A57776666,6:BBB=;;=?FFFFF666?FFFFFFFF?::<FD:::DDAAAABBAAA?91119488=?<4236::998:,,,,-,,--,,,34>6669>?@@:988<<<<>@@@@;;;<===A>4444>>><8//.4=<::<@@888<<=>B?8///??BBB443;==B77><<8
@JI6ZREA02FVC0Y
ACGAGATGTTGGAGGGCAAGTCTGGTGCCAGCAGCCGCGGTAATTCCAGCTCCAATAGCGTATATTAAAGTTGTTGCAGTTAAAAGGCTCGTAGTTGAATTTCGGGATTAGTAGGTTGGTCGTGCCTCTGGTATGCACTGGCTTTACTGGTTCCTCCTTCTTGAAGAACTGTAATGTCATTAATTTGGTGTTGCAGGGAAACAGGACTGTTACTTTGAAAAAATTAGAGTGTTTAAAGCAGGCTAACGCTTGAATACATTAGCATGGAATAATGAAATAGGACGTTTGATCCTATTTTGTTGGTTTCTAGGATTGACGTAATGATTAATAGGGATAGTTGGGGCATTAGTATTCAATTGTCAGAGGTGAAATTCTTGGATTTATTGAAGACTAACTACTGCGAAAGCATTTGCCAAGGATGTTTTCATTAATCAAGAACGAAAGTTAGGGATCGAAGACGATCAGATACCGTCGTAGTCTTAACCATAAACTATGCCGACTAGGGATCGGGATGATGTTAATTTTTAATGTACTCT
+
HHHHHHHHHHHIIBBBIIIIIIIIIIIIIIIIIIIIIIIIIIIIIIIIIIIIHHHHHHHHHHHHHHHHHHHHHHHGGGH@B6666BBHHHHHHHHHHHHHHHHHHHHHHHHHH>>>>HHHHHHHHHHHHHHHHHHHHHHHHH:::BEHHHHHHHHHHHHHHHHHHHHHHHHHFFFHHHHHHHHHHHHH@BBBEHHEEEHHHHHHHHHHHHHHHCCCG666662@>3DEEG;889HHHHHHHHHH@@@HHHHHHHHHHHHHHHHHHDDDDGHH@@222B<DDE?4222;@DBA?A66996//;;444BAG@@@BHHHHHHHHHHHHHHHHH222;HHHHHA99=BBBHHB@@@@GGGBBA?>>>=999:999AAB??AAA444=77<<<223399998?;999===9999==A>><<998:2----6666444:::;99;83336772611----6644646::::8:8==;868:;:660020..,,,..1.,,,,33524.0000-----6111454436-----..,5444.,,
@JI6ZREA02H75DC
ACGAGATGTTGGAGGGCAAGTCTGGTGCCAGCAGCCGCGGTAATTCCAGCTCCAATAGCGTATATTAAAGTTGTTGCAGTTAAAAAGCTCGTAGTTGAATTTT
+
FFFFFFFFFFFIIHHHIIIIIIIIIIIIIIIIIIIIIIIIIIIIIIIIIIIIFFFFFFFFFFFFFFFFFFFFFFFFFFFFF;;;;;FFFFFBA??<=99,,,,
@JI6ZREA02F5KMR
ACGAGATGTTGGAGGGCAAGTCTGGTGCCAGCAGCCGCGGTAATTCCAGCTCCAATAGCGTATATTAAAGTTGTTGCAGTTAAAAAGCTCGTAGTTGAATTTCGGGGTCAGTAGGTTGGTCGTGCCAAT
+
FFFFFFFFFFFIIHHHIIIIIIIIIIIIIIIIIIIIIIIIIIIIIIIIIIIIFFFFFFFFFFFFFFFFFFFFFFFFFFFFF?????FFFFFFFFFFFFFFFFFAA=<8::BBBB@8888=:89922../
@JI6ZREA02I6A6P
ACGAGATGTTGGAGGGCAAGTCTGGTGCCAGCAGCCGCGGTAATTCCAGCTCCAATAGCGTATATTAAAGTTGTTGCAGTTAAAAAGCTCGTAGTTGAATTTTAGGCCTGA
+
FFFFFFFFFFFIIHHHIIIIIIIIIIIIIIIIIIIIIIIIIIHHHHHIIIIIFFFFFFFFFFFFFFFFFFFFFFFFFFFFF?????FFFFFFFFDBAAA44221111133.
@JI6ZREA02H76ZA
ACGAGATGTTGGAGGGCAAGTCTGGTGCCAGCAGCCGCGGTAATTCCAGCTCCAATAGCGTATATTAAAGTTG
+
668666CCCFFGI@@@IIIIIIIIIIIIIIIIIIIIIIIIIIIHHHHIIFBB@FFFFFCCCFFD?=310?<;/
@JI6ZREA02GFM0K
ACGAGATGTTGGAGGGCAAGTCTGGTGCCAGCAGCCGCGGTAATTCCAGCTCCAATAGCGTATATTAAAGTTGTTGCAGTTAAAAAGCTCGTAGTTGAATTTCGGGATCAGCAGGTTGGTCTTGCCACTGGTATG
+
FFFFFFFFFFFIIHHHIIIIIIIIIIIIIIIIIIIIIIIIIIIIIIIIIIIIFFFFFFFFFFFFFFFFFFFFFFFFFFFFF???==FFFFFFFFFFFFFFFFF===FFFFFDDDBBBBB9555?887;<978:2.
@JI6ZREA02GXPV8
ACGAGATGTTGGAGGGCAAGTCTGGTGCCAGCAGCCGCGGTAATTCCAGCTCCAATAGCGTATATTAAAGTTGTTGCAGTTAAAAAGCTCGTAGTTGAATTTCGGGATCAATACGTGGTCGTGCTTTCGGGTACGTACTGGCGTTCA
+
FFFFFFFFFFFIIIIIIIIIIIIIIIIIIIIIIIIIIIIIIIIIIIIIIIIIFFFFFFFFFFFFFFFFFFFFFFFFFFFFF=====FFFFFFFFFFFFF==;?8864//..//4444<??ABDCDDFF;;:FFDABBA?4242222.
@JI6ZREA02HWM3S
ACGAGATGTTGGAGGGCAAGTCTGGTGCCAGCAGCCGCGGTAATTCCAGCTCCAATAGCGTATATTAAAGTTGTTGCAGTTAAAAAGCTCGTAGTTGAATTTCGGGGA
+
FFFFFFFEEEFIIHHHIIIIIIIIIIIIIIIIIHHHFFFFHDDDDFHHHHIHFFFFFFFFFFFFFFFFFFFFFDA@@@A44/////8>?====?>=8866663,,,,.
@JI6ZREA02I3XW7
ACGAGATGTTGGAGGGCAAGTCTGGTGCCAGCAGCCGCGGTAATTCCAGCTCCAATAGCGTATATTAAAGTTGTTGCAGTTAAAAAGCTCGTAGTTGAATTTCGGGATCAAGGTGCCGGTCATGCCTTTGGTATGTACTGACATCATTGATTTCTCCCTTCTGATGAACTGTGATGTCATTAATTTGGTGTCATGGAGAATCAGGACTGTTACTTTGAAAAATTAGAGTGTTTAAAGCAAGCACACGCTTGAATACATTAGCATGGAATAATGAAATAGGACGTTTGATCCTATTTTGTTGGTTTCTAGGATCGACGTAATGATTAATAGGGATAGTTGGGGGCATTAGTATTCAATTGTCAGAGGTGAAATTCTTGGATTTATTGAAGACTAACTACTGCGAAAGCATTTGCCAAGGATGTTTTCATTAATCAAGAACGAAAGTTAGGGGATCGAAGACGATCAGATACCGTCGTAGCCTTAACCA
+
IIIIIIIIIIIIIHHHIIIIIIIIIIIIIIIIIIIIIIIIIIIIIIIIIIIIIIIIIIIIIIIIIIHHHIIIIIIIIIIII?????IIIIIIIIIIIIIHHHIHHHIIIIIIIIIIIIIIIIIIIIBBBIIIIIIIIIIIIIIIIIIIIIHHHIFHHHIIIIIIIIIIIIIIIIIIIIIIIIIHHHIIIIIIIIIIIIIIIIIIIIIIIHHIIB??E5555533-6BDHD?55355GIIIIIIHHHIIIIIIIIIIHHHIIIIIIIHHHIIIIHBBE?EGB61133;?D544679=?8//AAHHHIIIAAAAAAEHIIIIIIIIIIIIIB?8;A?A33,,,,-59AA;=:BGIIIIBBBHHHBBBDDDBBHHEB88;;EEBB:44?AA98;>4444299::444;>>>:::A:::8222730111:322776996.--3-----2900011::::=:658::<<83231;;300147422223321.
@JI6ZREA02JUZBX
ACGAGATGTTGGAGGGCAAGTCTGGTGCCAGCAGCCGCGGTAATT
+
F???EFFFFFFIIHHHIIIIIIIIIIIIIIIHGD=<<;62/----
@JI6ZREA02JWDXK
ACGAGATGTTGGAGGGCAAGTCTGGTGCCAGCAGCCGCGGTAATTCCAGCTCCAATAGCGTATATTAAAGTTGTTGCAGTTAAAAAGCTCGTAGTTGAATTTCGGGGATAGTAAGTTGGTC
+
F666?@===FFGHHHHIIIIIIIIIIIIIIIIIIIIIIIIIIIIIIIIIIIIFFFFFFFFFFFFFFFFFFFFFFDBBBB::33363=BAA?AABDF?8655;>22223.-.---211111.
@JI6ZREA02HDN93
ACGAGATGTTGGAGGGCAAGTCTGGTGNCCAGCAGCCGCGGTAATTCCAGCTCCAATAGCGTATATTAAAGTTGTTGCAGTTAAAAAGCTCGTAGTTGAA
+
FFFFFFFFFFFIIHHHIIIIIIIIIII!HHHHHFF@<<CDFGAAAAACFFFFFFCCCFFFFFFFFFFF??DA@=;;6777..-----67:====9523..
@JI6ZREA02I39SJ
ACGAGATGTTGGAGGGCAAGTCTGGTGCCCGCAGCCGCGGTAATTCCAGCTCCAATAGCGTATATTAAAGTTGTTGCAGTTAAAAAGCTCGTAGTTGAATTTCGGGGTCAGCAAGTTGGTCGTGCCACTGGTATGCACTGGCTTTGCTGATTCCTCCTTCTTGTAGAACCGTAATGCCATTAAGTTGGTGTCGCGGGGAAACAGGACTGTTACTTTGAAAAAATTAGAGTGTTTAAAGCAGGCTAGCGCCTGAATACATTAGCATGGAATAATGAAATAGGGACGTTCGATCCTATTTTGTGGTTTCTAGGATTGACGTAATGATTAATAGGGATAGTTGGGGCAGTTAGTATTCAATTGTC
+
FFFFFFFFFFFIIHHHIIIIIIIIIIIHHHIIIIIIIIIIIIIIIIIIIIIIFFFFFFFFFFFFFFFFFFFFFFFFFFFFF=====FFFFFFFFFFFFFFFFF====DFFFFFFFFFFFFFFFFDDDDFFFFFFFFFFFFF?888???DDDDDA???FFFFFFFFFFFFFFFFFFFFFFFFFFFFFFFFFFFFF==;9===:35559<<<<??888?//////01,4489A=??FFFDDDDFFFFFFCCDDFFFFDGGGGGFCCAA@@@?===7...3.111--,----::----.2223.22666?9?444444<<8444?99:ABBBB?:::AADAA9977==BBA@@888=::888>::
@JI6ZREA02H4OE8
ACGAGATGTTGGAGGGCAAGTCTGGTGCCTTACGGGAAACAGTCGACTGCCAAGGCACACAGGGGATA
+
IIIIIIIIIIIIIHHHIIIIIIIIIIICCCCGIHHHHHHIIIIIIIIIIIIHHHHIIIIIICCCCIII
@JI6ZREA02I750M
ACGAGATGTTGGAGGGCAAGTCTGGTGCCAGCAGCCGCGGTAATTCCAGCTCCAATAGCGTATATTAAAGTTGTTGCAGTTAAAAAGCTCGTAGTTGAATTTCGGGATTAGTACGCTGGTCGTGCCTTTCGGTACGTACTGGTGTTACTGTAGTTTCTACCTTCTGACGAACCATCATGTCATTAATTTGGTGT
+
668666AA?FFGIHHHIIIIIIIIIIIIIIIIIIIIIIIIIIIIIIIIIIIIFFFFFFFFFF@=;;::FFFFFFFFFFFFF?????FFFFFFFD===@F?=;?666<..//////-.79==9==.000100004=?====66330004////3666>9?<=???CDDDDDDDFF<<<<FFFFFDDD?FFAA944
@JI6ZREA02FSC3U
ACGAGATGTTGGAGGGCAAGTCTGGTGCCAGCAGCCGCGGTAATTCCAGCTCCAATAGCGTATATTAAAGTTGTTGCAGTTAAAAAGCTCGTAGTTGAATTTCGGGGTCAGTAGT
+
FFFFFFFFFFFIIHHHIIIIIIIIIIIIIIIIIIBBBIIIIIIIIIIIIIIIFFFFFFFFFFFFFFFFFFFFFFFFFFFFF?????FFFFFFFFFFFFFFFFFAA??ABA400/3
@JI6ZREA02F18L8
ACGAGATGTTGGAGGGCAAGTCTGGTGCCAGCAGCCGCGGTAATTCCAGCTCCAATAGCGTATATTAAAGTTGTTGCAGTTAAAAAGCTCGTAGTTGAATTTCGGGATCA
+
FFFFFFFFFFFIIHHHIIIIIIIIIIIIIIIIIIIIIIIIIIIIIIIIIIIIFFFFFFFFFFFFFFFFFFFFFFFFFFFFF88888FFFFFFFFFFFFFFF?=444<733
@JI6ZREA02GI4YP
ACGAGATGTTGGAGGGCAAGTCTGGTGCCAGCAGCCGCGGTAATTCCAGCTCCAATAGCGTATATTAAAGTTGTTGCAGTTAAAAAGCTCGTAGTTGAA
+
111335=BAA>AAFHHIIIHIIIIIIIIIIIIIIIIIIIIIHHHHHHHHHHDDDEFFFFFFFFFFFFFFFFFFFFFFC88666777DBBBA???;;=66
@JI6ZREA02H8PSI
ACGAGATGTTGGAGGGCAAGTCTGGTGCCAGCAGCCGCGGTAATTCCAGCTCCAATAGCGTATATTAAAGTTGTTGCAGTTAAAAAGCTCGTAGCTGAATTTCGGGGTTAGCAAGTTGGTCGTGCCAATGGTATGTACTGGCTCGCTGATTCCTCCTTCTTGTAGAACCGTAATGCCATTAATTTAGTGTTGCGGGGAAACAGGACTGTTACTTTGAAAAAATTAGAGTGTTTAAAGCAGGCTAGCGCCTGAATACATTAGCATGGAATAATGAAATAGGACGTTCGAACCTATTTTGTTGGTTTCTAGGATTGACGTAATGATTAATAGGGATAGTTGGGGCATTAGTATTCAATTGTCAGAGGTGAAATTCTTGGATTTATTGAAGACTGACTACTGCGAAAGCATTTGCCAAGGATGTTTTCATTAATCAAGAACGAAAGTTAGGGATCGAAGACGATCAGATACCGTCGTAGTCTTAACCATAAACTATGCCGACTAGGGATCGGATGATGTTTAATTTTTAATG
+
IIIIIIIIIIIIIHHHIIIIIIIIIIIIIIIIIIIIIIIIIIIIIIIIIIIIIIIIIIIIIIIIIIHHHIIIIIIIIIIFF:::::IIIIIIIIIIIIIHHHICCBBIIIHIIIIIIIIIIIIIIIIIIIIIIIIIIIIIIIIIIIIIIIIIIIHHHHIIIIIIIIIIIIIIIIIIIIIIIIHHHIIIIIIIICCAAHHHHFFFIIIIIIIIHHHI;;;;99>>-IHIIIHHHHHHIIIIIIIIIB>>>FIIIFDEDIIIIIIIIIIIIHHHIHHHIHHHII@@@HIIIHHHH??=@D::DD222D?G@@@@@IHIIIFFIIIIIH@@@IBEIDDDII@@@@DHHHIIIIIIIIIIHHHHHHHB::8@BBCA:88::A///4/4:>A@=ACCCBBDBB::455=@??555?::::AA?C<3431::::1103201..50---02606666333::<9;88:::8688;;86566;:::7799--,,,,,,,,/10439697588688;:88888:888<<115//00*3
@JI6ZREA02IQHIV
ACGAGATGTTGGAGGGCAAGTCTGGTGCCAGCAGCCGCGGTAATTCCAGCTCCATAGCGTATATTAAAGTTGTTGCAGTTAAAAAGCTCGTAGTTGAATTTCGGGATCAATATATTGGTCGTGCCTCCGTAGTGCACTGGTATTATTGATTTCTACCTTCTGACGAACTGTGATGTCATTAATTTGGTGTCATGGGGAATCAGGACTGTTACTTTGAAAAAATTAGAGTGTTTAAAGCAGGCACACGCTTGAATACATTAGCATGGAATAATGAAATAGGACGTTTGACCCTATTTTGTTGGTTTCTAGGATCGACGTAATGATTAATAGGGATAGTTGGGGGCATTAGTATTCAATTGTCAGAGGTGAAAGTTCTTGGATTTATTGAAGACT
+
FFFFFFFFFFFIIHHHIIIIIIIIIIIIIIIIIIIIIIIIIIIIIIIIIB;;;;AFFFFFFFFFF@@@FFFFFBBBBB::33333:BBBBDDFFFFFFFFFFFFFFFFFFFFFFFFFFFDDBBA<900044440004>ABDDFFFFFFFFFFFFFFFFFFFFFFFFFFFFFFFFFFFFFFFF666FFFFFFFFDDBBFFFFFFFFFF<<;DD???D666666DD/FFFFFFFFFFFFFFFFFFFFFFFFFFFFFGGGIIIIIIIIIIIIIIIIGGGD8??C????CGGCCCFG??@@F99DDGBBIIIDDDDIIIIIDDDDDDDDDDDDIIIIIIIII???88DDDDA???DA?::88?BBB@@<==D444344@@@@@>444=7:@<;;;7.
@JI6ZREA02JL0DM
ACGAGATGTTGGAGGGCAAGTCTGGTGCCAGCAGCCGCGGTAATTCCAGCTCCAATAGCGTATATTAAAGTTGTTGCAGTTAAAAAGCTCGTAGTTGAATTTCGGGATTAGTACGCTGGTCGTGCCTTCGGTACGTACTGGTGTTACTGATTTCTACCTTCTGACGAACCATCATGTCATTAATTTGGTGTGGTGGGGAATCAGGACTGTTACTTTGAAAAAATTAGAGTGTTTAAAGCAGGCTCGCGCTTGAATACATTAGCATGGAATAATGAAATAGGACGTTGATCCTATTTTGTGGTTTCTAGGATTGACGTAATGATTAATAGGGATAGTTGGGGCATTAGTATTCAATTGTCAGAGGTGAAATTCTTGGATTTATTGAAGACTAACTACTGCGAAAGCATTTGCCAAGGATGTTTTCATTAATCAAGAACGAAAGTTAGGGATCGAAGACGATCAGATACCGTCGTAGTCTTAACCATAACTATGCCGACTAGGGATCGGATGATGTTTAATTTTTAATGTACTCTATTCGGCG
+
IIIIIIIIIIIIIHHHIIIIIIIIIIIIIIIIIIIIIIIIIIIIIIIIIIIIIIIIIIIIIIIIIIHHHIIIIIIIIIIGG88888IIIIIIIIIIIIIHHHICCCIIIIIIIIIIIIIIIIIIIIIIIIIIIIIIIIIIIIIIIIIIIIHHHIIIIIIIIIIIIIIIIIIIIIIIIIIIIIIHHHIIIIIIIICCCCIIIIIIIIIIIIIIIHHHI888888II6IIIIIHHHHHHIIIIIIIIIIIIIIIIIIIIIIIIIIIIIIIIIIIIIHHHIIIIIIIIIIIIIIII<<<<?4?????IIIIIIIIIIIIIIIIIIIIIIIIHCCCIIIIICCCBIIIIIIIIIIIIIIIIIIIGC999EHHEIEEEEIIG666C@@IIIIIIICC??;IE>>=><BE>9888EEIIIIIIII9;99>>>><:787751154...9:A:===?AAAAA==>?@AA>5454AAA===AAA=><?AA>>2000147:::?>A=A@@@@?AA??<<8888.....//2/.11+89:50///79<<<92
@JI6ZREA02GSALY
ACGAGATGTTGGAGGGCAAGTCTGGTGCCAGCAGCCGCGGTAATTCCAGCTCCAATAGCGTATATTAAAGTTGTTGCAGTTAAAAAGCTCGTAGTTGAATTTCGGGGTCAGTAGGTTGGTCGTGCCAATGGTATGTACTGGCTTTACTGATTCCTCCTTCTTGAAGAACTGTAATGTCATTAATTTGGTGTTGCAGGGAAACAGGACTGTTACTTTGAAAAAATTAGAGTGTTTAAAGCAGGCTAACGCTTGAATACATTAGCATGGAATAATGAAATAGGACGTTCGATCCTATTTTGTTGGTTTCTAGGATTGACGTAATGATTAATAGGGATAGTTGGGGCATTAGTATTCAATTGTCAGAGGTGAAATTCTTGGATTTATTGAAGACTAACTACTGCGAAAGCATTTGCCAAGGATGTTTTCATTAATCAAGAACGAAAGTTAGGGATACGAAGACGATCAGATACCGTCGTAGTCTTAACC
+
FFFFFFFFFFFIIHHHIIIIIIIIIIIIIIIIIIIIIIIIIIIIIIIIIIIIFFFFFFFFFFFFFFFFFFFFFFFFFFFDD88888FFFFFFFFFFFFFFFFFDDDDFFFFFFFFFFFFFFFFFFFFFFFFFFFFFFFFFFFFFFFFFFFFFFFFFFFFFFFFFFFFFFFFFFFFFFFFFFFFFFFFFFFFFFFFFFFFFFFFFFFFFFFFFFFFFF777766@@-FFFFFFFFFFFFFFFFFFFFFFFDDDFFFDFDGGGGGDDDDDC???=A===B8???????DDDGDDDG::99A99==000=<D???AADDDDDDDA???AA:88===B==:::::99AA====AAAAA>>@@@>>><<3332448::3229:>88//--38:;:>888>>><<888888677...32220002670000667:740222648:73337::031112---44867446:6212466:7899611217:800
@JI6ZREA02I4G3B
ACGAGATGTTGGAGGGCAAGTCTGGTGCCAGCAGCCGCGGTAATTCCAGCTCCAATAGCGTATATTAAAGTTGTTGCAGTTAAAAAGCTCGTAGTTGAATTTCGGGGTCAGTAGGTTGGTCGTGCCAATGGTATGTACTGGCTTTACTGATTCCTCCTTCTTGAAGAACTGTAATGTCATTAATTTGGTGTTGCAGGGAAACAGGACTGTTACTTTGAAAAAATTAGAGTGTTTAAAGCAGGCTAACGCTTGAATACATTAGCATGGAATAATGAAATAGGACGTTCGATCCTATTTTGTTGGTTTCTAGGATTGACGTAATGATTAATAGGGATAGTTGGGGCATTAGTATTCAATTGTCAGAGGTGAAATTCTTGGATTTATTGAAGACTAACTACTGCGAAAGCATTTGCCAAGGAT
+
FFFFFFFFFFFIIHHHIIIIIIIIIIIIIIIIIIIIIIIIIIIIIIIIIIIIFFFFFFFFFFFFFFFFFFFFFFFFFFFFF?????FFFFFFFFFFFFFFFFFDDDDFFFFFFFFFFFFFFFFFFFFFFFFFFFFFFFFFFFFFFFFFFFFFFFFDDDDFFFFDDDFFFFFFFFFFFFFFFFFDDDFFFCCCFFFFFFFFFFFFFFFFFFFFFDDDF977777DD/DDFFFFFFFFFFFFFFFFFFFFFFFFFDDDDDGGGGGGGGGGGGGDDFCGGGADD::<CCGGFFCCAD=:99B96::000::B????AAADDDDDDAAADDDDDBBBD??:::9976<<<=======BBBBBDDD??>>D?>>==@@>:====///877;;;;;7.../2666732226888888>8886668:
@JI6ZREA02J2FK1
ACGAGATGTTGGAGGGCAAGTCTGGTGCCAGCAGCCGCGGTAATTCCAGCTCCAATAGCGTATATTAAAGTTGTTGCAGTTAAAAAGCTCGTAGTTGAATTTCGGGG
+
FFFFFFFFFFFIIHHHIIIIIIIIIIIIIIIIIIIIIIIIIIIIIIIIIIIIFFFFFFFFFFFFFFFFFFFFFFFFFFFFF???==FFFFFFFFFFFFF?=<?77..
@JI6ZREA02HWMAK
ACGAGATGTTGGAGGGCAAGTCTGGTGCCAGCAGCCGCGGTAATTCCAGCTCCAATAGCGTATATTAAAGTTGTTGCAGTTAAAAAGCTCGTAGTTGAATTTCGGGCTGACGTAGT
+
A6666:DFFFFIIHHHIIIIIIIIIIIIIIIIIIIIIIIIIIIIIIIIIIIIFFFFFFFFFFFFFFFFFFFFFFFFFFFFF?????FFFFFFFDDBB881000.66977332:882
@JI6ZREA02GHG8S
ACGAGATGTTGGAGGGCAAGTCTGGTGCCAGCAGCCGCGGTAATTCCAGCTCCAATAGCGTATATTAAAGTTGTTGCAGTTAAAAAGCTCGTAGTTGAATTTCGGGGTCAGTAGGTTGGTCGTGCCAATGGTGTGTACTGGCTTTACTGATTCCTCCTTCTTGAAGAACTGTAATGTCATTAATTTGGTGTTGCAGGGAAACAGGACTGTTACTTTGAAAAAATTAGAGTGTTTAAAGCAGGCTAACGCTTGAATACATTAGCATGGAATAATGAAATGGGACGTTCGATCCTATTTTGTTGGTTTCTAGGATTGACGTAATGATTAATAGGGATAGTTGGGGCATTAGTATTCAATTGTCAGAGGTGAAATTCTTGGATTTATTGAAGACTAACTACTGCGAAAGCATTTGCCAAGGATGTTTTCATTAATCAAGAACGAAAGTTAGGGATCGAAGACGATCAGATACCGTCGTAGTCTTAACCATAACTATGCCGACTAGGGATCGGATGATGTTAATTTTTAA
+
IIIIIIIIIIIII@@@IIIIIIIIIIIIIIIIIIIIIIIIIIIIIIIIIIIIIIIIIIIIIIIIIIHHHIIIIIIIIIIII?????IIIIIIIIIIIIIHHHICCCCIIIIIIIIIIIIIIIIIIIIIIIIIIIIIIIIIIIHHHIIIIIIIIIHFFFFIIIIIIIIIIIIIIIIIIIIIIIIHHHIIIIIIIIIHHHHHHIIIIIIIIIIIIHHHI;;;;6666,@IHIHHHHHHHIIIIIIIFFFIIIIIIIIIIIIIIIIIIIIIIIIIIIHHHIHHE771;@IIIIIIIIBBB@D::DD999DIIGGHIIHHHIIIIIDDDDDDIHHBBFIIIFF999?DDDDIIIFFFIIIBBBBDDHEDBBBBBBDDBBBDHHHHHH::EEDBBBA=999:=9::9::<?==;<<A==;;82222--,,113684.1222042----422-0024333:::9;87777;63...389:897464499400,,,11./100/1020000022622222220063,,,,,..
@JI6ZREA02I8YKM
ACGAGATGTTGGAGGGCAAGTCTGGTGCCAGCAGCCGCGGTAATTCCAGCTCCAATAGCGTATATTAAAGTTGTTGCAGTTAAAAGNGCT
+
FFFFFFFFFFFII:::IIIIIIIIIIIIIIIIIIIIIIIIIIIIIIIIIIIIFFFFFFFFFFDEEEFFFFFFFDFCAAA8844223!-.3
@JI6ZREA02JD0VG
ACGAGATGTTGGAGGGCAAGTCTGGTGCCAGCAGCCGCGGTAATTCCAGCTCCAATAGCGTATATTAAAGTTGTTGCAGTTAAAAAGCTCGTAGTTGAATTTCGGGGATCAGTACGTTGGTCGTCGACCTTAGGGTACGTACTGGTGGTTACTTGGTTCCTACCTTCCTCGTACGTAACCAATACATAGTCATTCTAATTTTGGGTGTTGGGGGGGAATCGAAGGACGTGTTACTTTAGTAAAAAATTAAAGAGTAGTTTAAAGTACAGGCGTCGACGCTTGAATACATTAGCATGGAATAATGAAATAGGACGTTGATCCTATTTTGTTGGTTCTAGGATTGACGTAATGATTAATAGGGATAGTTGGGGCATTAGTATTCAATTGTCAGAGGTGAAATTCTTGGATTTATTGAAGACT
+
FFFFFFFFFFFIIHHHIIIIIIIIIIIIIIIIIIIIIIIIIIIIIIIIIIIIFFFFFFFFFFFFEEDDFFFFFBAAAAA44/////6<====<==><<<8667////3.....-3---9;?<6666422;2/..,,2:39522112..../.779988722/......65:8:888;;....424332:577113,--,,,,,,,1.11,,,,,,,55::7---.242436<=:111271,,,,,,--+++.,2322,,,,,,2.1321--.34448?ABBDGGGGGIGGGGGGGDDDDFGDCA???DADD555>>???<<9:....9/544334ADDDDDDDDDDDDDDDD::::BB///<@@@>>3333@@@>8323=888?BBB@@@@B==<:///><>88888888877><<3232
@JI6ZREA02JV7B8
ACGAGATGTTGGAGGGCAAGTCTGGTGCCAGCAGCCGCGGTAATTCCAGCTCCAATAGCGTATATTAGAGTTGTTGCAGTTAAAAAGCTCGTAGTTGAATTTCGGGATCAGCAGGTTGGTCTTGCCACTGGTATGTACTAGCTTGCTGATTCCTCCTTCTTGTAGAACCGTAATGCCATTAATTTGGTGTTGCGGGGAAACAGGACTGTTACTTTGAAAAAATTAGAGTGTTTAAAGCAGGCCAGCGCCTGAATACATTAGCATGGAATAATGAAATAGGACGTTCGAACCTATTTGTGGTTTCTAGGATTGACGTAATGATTAATAGGGATAGTTGGGGGCATTAGTATTCAATTGTCAGAGGTGAAATTCTTGGATTTATTGAAGACTGACTACTGCGAAAGCATTTGCCAAGGATGTTTCATTAATCAAGAACGAAAGTTAGGGATCGAAGACGATCAGATACCGTCGTAGTCTTAACCATAAACTATGCCGACTAGGGATCGGATGATGTTAATTTTTTAATGTAC
+
IIIIIIIIIIIIIHHHIIIIIIIIIIIIIIIIIIIIIIIIIIIIIIIIIIIIIIIIIIIIIIIIIIIIIIIIIIIIIIIII?????IIIIIIIIIIIIIHHHIHHHIIIIIIIIIIIIIIIIIIIIIIIIIIIIIIIIIIIIIIIIIIIIIIIIIIIIGGGIIIIIIIIIIIIIIIIIGGGGHHHIIIIIIIIAA@@GGGHDGGIIIIHHIICBBD44444488,DDGGHDEEBBBIIIGGGGGIIIIIIIIIIIIIIIIIIIIIIIIHHHIIHHHIIIIIHHAAAAGGGGDA55571AABBBGIIGGGIIGGGG===IIIIIIIIIHBBHD=76644444?CGGBCBDDFFAAAACBCHHHHHHHHHHHHHHHHHHBBBHH;;;;BBHHFFIIFFFC;555BECA>>>AAA==886;0--.339:;;8;;;855;:7779;;59962333;;;9=<<888868<>>3202>>::866==;648667;8-233848487555433333888886;<<//////00)31:5
@JI6ZREA02FEIZN
ACGAGATGTTGGAGGGCAAGTCTGGTGCCAGCAGCCGCGGTAATTCCAGCTCCAATAGCGTATATTAAAGTTGTTGCAGTTAAAAAGCTCGTAGTTGAATTTCGGGGTATCA
+
FFFFFFFFFFFIIHHHIIIIIIIIIIIIIIIIIIIIIIIIIIIIIIIIIIIIFFFFFFFFFFFFFFFFFFFFFFFFFFFFF==?==FFFFFFFDDBB<<888:222..32..
@JI6ZREA02J4S91
ACGAGATGTTGGAGGGCAAGTCTGGTGCCAGCAGCCGCGGTAATTCCAGCTCCAATAGCGTATATTAAAGTTGTTGCAGTTAAAAAGCTCGTAGTTGAATTTCGGGG
+
11133:ADDBDDFFHHIHIIIIIIIIIIIIIIIIIIIIIIIIIIIIIIIIIIFFFFFFFFFFFFFFFFFFFFFFDBBBB==333335:BAAAABDFFFD?:894422
@JI6ZREA02JWJ6B
ACGAGATGTTGGAGGGCAAGTCTGGTGCCAGCAGCCGCGGTAATTCCAGCTCCAATAGCGTATATTAAGGTTGTTGCAGTTAAAAAGCTCGTAGTTGAATTTCGGGATCAGCAGGTTGGTCTTGCCACTGGTATGTACTAGCTTGCCGATTCCTCCTTCTTGTAGAACCGTAATGCCATTAATTTGGTGTTGCGGGGAAACAGGACTGTTACTTTGAAAAAATTAGAGTGTTTAAAGCAGGCTAGCGCCTGAATACATTAGCATGGAATAATGAAATAGGACGTTCGAACCTATTTTGTTGGTTTCTAGGATTGACGTAATGATTAATAGGGATAGTTGGGGCATTAGTATTCAATTGTCAGAGGTGAAATTCTTGGATTTATTGAAGACTAACTACTGCGAAAGCATTTGCCAAGGATGTTTTCATTAATCAAAGAACGAAAGTTAGGGATCGAAGACGATCAGATACCGTCGTAGTCTTAACCATAACTATGCCGACTAGGGATCGGATGATGTTTAATTTTTAA
+
FFFFFFFFFFFIIHHHIIIIIIIIIIIIIIIIIIIIIIIIIIIIIIIIIIIIFFFFFFFFFFFFFFFFFFFFFFFFFFFFF;;;;;FFFFFFFFFFFFFFFFFFFFFFFFFFFFFFFFFFFFFFFFFFFFFFFFFFFFFFFFFFFFFFFFFFFFFFFFFFFFFFFFFFFFA@@FFFFFFFFFFFFFF@@@@FF====FFCD9<<FFFFDDDFFFFF77777766,?C??????::;FDDDDDDDFC;;;;CFFFDFDDGGIGGGGGGGIIGGGGGDF????FDDDGGDD:::?::99A66::20054BAAAABDDDDAAADDDDD???????A??:::====DDDDDDDDIDDIIDD?===DDD=8888>DD==:<<@;;;82288432::;9;<<;;832///;8766676888:::::11106688770----202:4222822-110022662006446662121:::9899:75657::774----0046667746444346622260000...00-----,,
@JI6ZREA02FDWN5
ACGAGATGTTGGAGGGCAAGTCTGGTGCCAGCAGCCGCGGTAATTCCAGCTCCAATAGCGTATATTAAAGTTGTTGCAGTTAAAAAGCTCGTAGTTGAATTTCGGGATCAGCAGGTTGGTCGTGCCACTGGTATGCACTGGCTTTGCTGGTTCCTCCTTTCTGAAGAACTGTAATGCCATTAATTTGGTGTTGCAGGGAAACAGGACTGTTACTTTGAAAAAATTAGAGTGTTTAAAGCAGGCTAGCGCCTGAATACATTAGCATGGAATAATGAAATAGGACGTTCGAACCTATCTGTTGGTTTCTAGGATTGACGTAATGATTAATAGGGATAGTTGGGGGCATTAGTATTCAATTGTCAGAGGTGAAATTCTTGGATTTATTGAAGACTGACTACTGCGAAAGCATTTTGCCAAGGATGTTTTTCATTAATCAAGAACGAAAGTTAGGGGATCGAAGACGATCAGATACCGTCGTAGTCTTTAAACCNTAAACTATGCCGACTAGGGGATCAGATGATGTTATTTTTTAA
+
IIIIIIIIIIIII666IIIIIIIIIIIIIIIIIIIIIIIIIIIIIIIIIIIIIIIIIIIIIIIIIIHHHIIIIIIIIIIII;;;;;IIIIIIIIIIIIIHHHIHHHIIIIIIIIIIIIIIIIIIIIIIIIIIIIIIIIIIIIHHHIIIIIIIIIFBBGGHIIIIIIIIIIIIIIIIIIIIIIIHHHIIIIIIIIIHHHHHHIIIIIIII666?GHHI666689II5IIIIIHHHHHHIIIIIIIIIGGGGIIIIIIII????IIIIIIICAGGIFEE?6>>A>;887;<EEE>;?CCIIIIIHHHIIIIIIIIIIIIIIIIIIGGGGIIFFEICC???77777CIIIIIIIIIIIIIIIIIIIIIIIIHHHGGGIIIIIF???HHGGGIIIIIIIIIIIIIEBBBCD<222/:9::::6173,,,,,.300//.777933960.,,,,,,,,,099<99<;??=:::>=>:::A???=<4471,,,,,,,!3,,,.,,4<===?;?:5555@::::?AAAAAA?>//66//44
@JI6ZREA02H4AFI
ACGAGATGTTGGAGGGCAAGTCTGGTGCCAGCAGCCGCGGTAATTCCAGCTCCAATAGCGTATATTAAAGTTGTTGCAGTTAAAAAGCTCGTAGTTGAATTTCGGGGTCAGTAGGTTGGTCGTGCCAATGGTGTGTACTGGCTTTACTGATTCCTCCTTCTTGAAGAACTGTAATGTCATTAATTTGGTGTTGCAGGGAAACAGGACTGTTACTTTGAAAAAATTAGAGTGTTTAAAGCAGGCTAACGCTTGAATACATTAGCATGGAATAATGAAATAGGACGTTCGATCCTATTTTGTTGGTTTCTAGGATTGACGTAATGATTAATAGGGATAGTTGGGGCATTAGTATTCAATTGTCAGAGGTGAAATTCTTGGATTTATTGAAGACTAACTACTGCGAAAGCATTTGCCAAGGATGTTTTCATTAATCAAGAACGAAAGTTAGGGATCGAAGACGATCAGATACCGTCGTAGTCTTAACCATAAACTAT
+
HHHHHHHHHHHIIHHHIIIIIIIIIIIIIIIIIIIIIIIIIIIIIIIIIIIIHHHHHHHHHHHHHHHHHHHHHHHHHHHHH;;;;;HHHHHHHHHHHHHHHHHCCCCHHHHHHHHHHHHHHHHHHHHHHHHHHHHHHHHHHHHHHHHHHHHHHHHHHHHHHHHHHHHHHHHHHHHHHHHHHHHHHHHHHHHHHHHHHHHHHHHHHHHHHHHHHHHHH66666699,EEEEEHHHHHHHHHHHHHHHHHE@@@EHHHHHHHHHHHHHHHHHHHHHHHHHHHHHHHHHHGGG;;;?55555//99888><D;;;;;BHHHHHHHHHHHB@@@B@@@BBBGG9999BEGEB656@@BBBEBA?ADA=///8=<=E=32299D>==944>AA=899=92322;999999=AA99999>>>>>:;;111177;;:80---749;6333:;;49111222;;:9;::;;;7676;;:8688:88:7777---2----1,.
@JI6ZREA02JX8K4
ACGAGATGTTGGAGGGCAAGTCTGGTGCCAGCAGCCGCGGTAATTCCAGCTCCAATAGCGTATATTAAAGTTGTTGCAGTTAAAAAGCTCGTAGTTGAATTTCGGG
+
FFFFFFFFFFFIIIIIIIIIIIIIIIIIIIIIIIIIIIIIIIIIIIIIIIIIFFFFFFFFFFFFFFFFFFFFFFFFFFFFF==???FFFFFFFFFFFFFFFFFF65
@JI6ZREA02H6R0N
ACGAGATGTTGGAGGGCAAGTCTGGTGCCAGCAGCCGCGGTAATTCCAGCTCCAATAGCGTATATTAAAGTTGTTGCAGTTAAAAAGCTCGTAGTTGAATTTCGGGA
+
FFFFFFFFFFFIIIIIIIIIIIIIIIIIIIIIIIIIIIIIIIIIIHIIIIIIFFFFFFFFFFFFFFFFFFFFFFFFFFFFF?????FFFFFFFFB@@<<621.,,,3
@JI6ZREA02FLJEA
ACGAGATGTTGGAGGGCAAGTCTGGTGCCAGCAGCCGCGGTAATTCCAGCTCCAATAGCGTATATTAAAGTTGTTGCAGTTAAAAAGCTCGTAGTTGAATTTCGGGATCAGCAGGTTGGTCTTGCCACTGGTATGTACTAGCTTGCTGATTCCTCCTTCTTGTAGAACCGTAATGCCATTAATTTGGTGTTGCGGGGAAACAGGACTGTTACTTTGAAAAAATTAGAGTGTTTAAAGCAGGCTAGCGCCTGAATACATTAGCATGGAATAATGAAATAGGACGTTCGAACCTATTTTGTGGTTTCTAGGATTGACGTAATGATTAATAGGGATAGTTGGGGCATTAGTATTCAATTGTCAGAGGTGAAATTCTTGGATTTATTGAAGACTGACTACTGCGAAAGCATTTGCCAAGGATGTTTTCATTAATCAAGAACGAAAGTTAGGGATCGAAGACGATCAGATACCGTCGTAGTCTTAACCNTAAACTATGCCGACTAGGGATCGGATGATGTTAATTTTTAATGTACTC
+
IIIIIIIIIIIIIHHHIIIIIIIIIIIIIIIIIIIIIIIIIIIIIIIIIIIIIIIIIIIIIIIIIIHHHIIIIIIIIIIII88888IIIIIIIIIIIIIHHHIHHHIIIIIIIIIIIGGGIIIIIIIIIIIIIIIIIIIIIIIIIIIIIIIIIIIIIIIIIIIIIIIIIIIIIIIIIIIIIIHHHIIIGGGIICCBBHHHIFGGIIIIIIIIBB?B111111BB0IIIIIHHHHHHIIIIIIIIIIGGGIIIIIIIIIIIIIIIIIIIIIIIIHHHIIIIIIIIIIIIIIIIICCB@G6DDHHHIIIIGDBBGIII888IDDGGDDDDBBBDIIIIICCCCIIIIIIIIIIIIIIIGDGI<<334DFEEEEEEEIIG444<=?IIIIIIGGGIIIII<<<<<FDGGBBEEDDB>>>>=5222288.,.,6<92/..4:::8===3==88444:77043;<<44348???=<=>?>=?==:://!44:::7078:;==043:::7:87;<8882-,,33,,,,,,,*555500
@JI6ZREA02JWS97
ACGAGATGTTGGAGGGCAAGTCTGGTGCCAGCAGCCGCGGTAATTCCAGCTCCAATAGCGTATATTAAAGTTGTTGCAGTTAAAAAGCTCGTAGTTGAATTTCGGGATCAGCAGGTTGGTCTTGCCACTGGTATGTACTAGCTTGCTGATTCTTCCTTCTTGTAGAACCGTAATGCCATTAATTTGGTGTTGCGGGGAAACAGGACTGTTACTTTGAAAAAATTAGAGTGTTTAAAGCAGGCTAGCGCCTGAATACATTAGCATGGAATAATGAAATAGGACGTTCGAACCTATTTTGTGGTTTCTAGGAATGACGTAATGATTAATAGGGATAGTTGGGGCATTAGTATTCAATTGTCAGAGGTGAAATTCTTGGATTTATTGAAGCTGACTACTGCGAAAGCATTTGCCAAGGATGTTTTCATTAATCAAGAACGAAAGTTAGGGATCGAAGACGATCAGATACCGTCGTAGTCTTAACCATAAACTATGCCGACTAGGGATCGGATGATTGTTAATTTTTAATGTACTCTA
+
IIIIIIIIIIIIIHHHIIIIIIIIIIIIIIIIIIIIIIIIIIIIIIIIIIIIIIIIIIIIIIIIIIHHHIIIIIIIIIIII?????IIIIIIIIIIIIIHHHIHHHIIIIIIIIIIIIIIIIIIIIIIIIIIIIIIIIIIIIIIIIIIIFFFIIIIIIFFFIIIIIIIIIIIIIIIIIFFFFHHHIIIIHHHIABAAHHHIHIIIIIIIIIIHHHI9;;;;;BB0IIIIIHHHHHHHIIIIIIIIIFFFIIIIIIIIIIIIIIIHHHHIIIID777IIIIIIIGGHIDD@@@@9999?6??666;9EBBBDBBDDFIIID@@@DIHHHHHHIDDDIICCAADDDDIIIHHFIIGGGC?CC5444:8::=CAA;;:::=:50--?D:9::CCBD:::??>B=BB??;=::::A=;;8=:/...37::::888888;;6555<<;48666888:::9866:;;3136<<><;<<:61318==664866886--.,03525/,,,,11035511223469;/////44+9797...3
@JI6ZREA02I2MID
ACGAGATGTTGGAGGGCAAGTCTGGTGCCAGCAGCCGCGGTAATTCCAGCTCCAATAGCGTATATTAAAGTTGTTGCAGTTAAAAAGCTCGTAGTTGAATTTCGGGATCAGCAGGTTGGTCGTGCCACTGGTATGCACTGGCTTTGCTGGTTCCTCCTTTCTGAAGAACTGTAATGCCATTAATTTGGTGTTGCAGGGAAACAGGACTAGTTACTTTGAAAAAATTAGAGTGTTTAAAGCAGGCTAACGCTTGAATACATTAGCATGGAATAATGAAATAGGACGTTCGATCCTATTTGTGTTTCTAGGATTGACGTAATGATTAATAGGGATAGTTGGGGGCATTAGTATTCAATTGTCAGAGGTGAAATTCTTGGATTTATTGAAGACTAACTACTGCGAAAGCATTTGCCAAGGATGTTTCATTAATCAAGAACGAAAGTTAGGGATCGAAGACGATCAGATACCGTCGTAGTCTTAACCATAAACTATGCCGACTAGGGATCGGATGATGTTAATTTTTTAATGTACTCATTC
+
IIIIIIIIIIIIIHHHIIIIIIIIIIIIIIIIIIIIIIIIIIIIIIIIIIIIIIIIIIIIIIIIIIHHHIIIIIIIIIIBB88888FIIIIIIIIIIIIHHHIHHHIIIIIIIIIIIFFFIIIHBBBFIIIIIIIIIIIIIIHHHIIIIIIIIIB>>>>HIIIIF>>>IIIIIIHIIIIIIIIHHH>>9FFFFIIHHHHEEIIIII>=988;;D@@;D00222253,5A<><==@:;;;??DD?6666;GGGGDDDDIIIIIIIIIGG@@?BEE?111;166?BBDDEEEE<???;;631333?E=E?@@GIIII@666EED::;;892205:BDAA22244BB??<><:;;??BEAA?B4449=AA<<:A::88::=444?::BBB===BDEBB899==DB<<9::///A=>>>7;83-----29977467;75576555;==69968777:::9;:8777;:;:;;;:9::;:631133644922264-1326464985220662333333311;;0055//00)78:3.--269
@JI6ZREA02HEAOS
ACGAGATGTTGGAGGGCAAGTCTGGTGCCAGCAGCCGCGGTAATTCCAGCTCCAATAGCGTATATTAAAGTTGTTGCAGTTAAAAAGCTCGTAGTTGAATTTCGGGGTTAGCAGGTCGGTCGTGCCAATGGTATGCACTGGCTCGCTGACTCCTCCTTCTTGTAGAACCGTAATGCCATTAATTTGGTGTTGCGGGGAAACAGGACTGTTACTTTGAAAAAATTAGAGTGTTTAAAGCAGGCACACGCTTGAATACATTAGCATGGAATAATGAAATAGGACGTTTGACCCTATTTTGTTGGTTTCTAGGATCGACGTAATGATTAATAGGGATAGTTGGGGCATTAGTATTCAATTGTCAGAGGTGAAATTCTTGGATTTATTGAAGACTAACTACTGCGAAAGCATTTGCCAAGGATGTTTTCATTAATCAAAGAACGAAAGTTAGGGATCGAAGACGATCAGATACCGTCGTAGTCTTAACCATAACTATGCCGACTAGGGATCGGATGATGTTATTTTTAATG
+
IIIIIIIIIIIII@@@IIIIIIIIIIIIIIIIIIIIIIIIIIIIIIIIIIIIIIIIIIIIIIIIIIHHHIIIIIIIIIIII;;;;;IIIIIIIIIIIIIHHHI@@@@DDIIIIIIIIIIIIIIIIIIIIIIIIIIIIIIIIIIIIIIIIIIIIIIIIIFFFIIIIIIIIIIIIIIIIIIIIIHHHFFDHIIGD7777@@BD?DDIIIIIIIIHHHI;;;;99>>-FHIIIHHHHHHIIIIIIIIIIIIIIIIIIIIIEEDIHHHIIIIIIIIIEEEIIIIIIDEEHIIHHHHIBCA?<22@@EBBG>D@@@DDDIIIIIIID@@@@@@DHHHIIIIIICBBADDDDHIHHHIIIIIHHEEEHDB>:355=BB:88BBDEE@>44:ADCA?5444489@::9::=9::=;=?BBBBBBBB;7731:99987-,,,,1-03----4:=3888:;;;=<:9;::8888688<::888<><8:8:;;640.--.000322034::8888:;;;:93311//1,,,,,//+1
@JI6ZREA02F80WN
ACGAGATGTTGGAGGGCAAGTCTGGTGCCAGCAGCCGCGGTAATTCCAGCTCCAATAGCGTATATTAAAGTTGTTGCAGTTAAAAAGCTCGTAGTTGAATTTCGGGATTAGTAGGTTGGTCGTGCCTCTGGTATGTACTGGCTTTACTGGTTCCTCCTTCTTGAAGAACTGTAATGTCATTAATTTGGTGTTGCAGGGAAACAGGACTGTTACTTTGAAAAAATTAGAGTGTTTAAAGCAGGCTAACGCTTGAATACATTAGCATGGAATAATGAAATAGGACGTTTGATCCTATTTTGTTGGTTTCTAGGATTGACGTAATGATTAATAGGGATAGTTGGGGGCATTAGTATTCAATTGTCAGAGGTGAAATTCTTGGATTTATTGAAGACTAACTACTGCGAAAGCATTTGCCAAGGATGTTTTCATTAATCAAGAACGAAAGTTAGGGATCGAAGACGATCAGATACCGTCGTAGTCTTAACCATAAACTATGCCGACTAGGGATCGGATGATGTTAATTTTTAATGACTC
+
IIIIIIIIIIIIIHHHIIIIIIIIIIIIIIIIIIIIIIIIIIIIIIIIIIIIIIIIIIIIIIIIIIHHHIIIIIIIIIIII?????IIIIIIIIIIIIIHHHIHHHIIIIIIIIIIIIIIIIIIIIIIIIIIIIIIIIIIIIHHHIIIIIIIIIIIIIIIIIIIIIIIIIIIIIIIIIIIIIIHHHIIIIIIIIIHHHHHHIIIIIIIIGGGIHHHI8;;;89>>-GIHIHHHHHHHIIIIIIIIIIIIIIIIIIIIIIIIIIIIIIIIIIIIIHHHIIIIGGGGGHIIGGEEG99993//;;444C?GGHHHHHHIIIIIIIIIIIIIIHHHIIIIII::?=:GGIIIIIIIIHHHHHHHCCCBBEE?>>>55533CCEB>BE>>FF@:8;F??::8EE??>;;;>?;000;;?CCCC9>>7777===>><0...845943004..-111189::<;53228;;=;=<==;2022;9;=;;<<220897732-688;;<9<;888888888;88554433,,,,,..+5552/
@JI6ZREA02HIIBZ
ACGAGATGTTGGAGGGCAAGTCTGGTGCCAGCAGCCGCGGTAATTCCAGCTCCAATAGCGTATATTAAAGTTGTTGCAGTTAAAGA
+
FFFFFFFFFFFIIHHHIIIIIIIIIIIIIIIIIIIIIIDDIHIIIIHHIIIIFFFFFFFFFFDDDDDDFA@?FFF??==>?8663-
@JI6ZREA02HYFGL
ACGAGATGTTGGAGGGCAAGTCTGGTGCCAGCAGCCGCGGTAATTCCAGCTCCAATAGCGTATATTAAAGTTGTTGCAGTTAAAAAGCTCGTAGTTGAATTTCGGGATTAGTAGGTTGGTCGTGCCTCTGGTATGTACTGGCTTTACTGGTTCCTCCTTCTTGAAGAACTGTAATGTCATTAATTTGGTGTTGCAGGGAAACAGGACTGTTACTTTGAAAAAATTAGAGCGTTTAAAGCAGGCTAACGCTTGAATACATTAGCATGGAATAATGAAATAGGACGTTTGATCCTATTTTGTTGGTTTCTAGGATTGACGTAATGATTAATAGGGATAGTTGGGGGCATTAGTATTCAATTGTCAGAGGTGAAATTCTTGGATTTATTGAAGACTAACTACTGCGAAAGCATTTGCCAAGGATGTTTTCATTAATCAAGAACGAAAGTTAGGGATCGAAGACGATCAGATACCGTCGTAGTCTTAACCATAAACTATGCCGACTAGGGATCGGATGATGTTAATTTTTAATGACTC
+
IIIIIIIIIIIIIHHHIIIIIIIIIIIIIIIIIIIIIIIIIIIIIIIIIIIIIIIIIIIIIIIIIIHHHIIIIIIIIIIII????=IIIIIIIIIIIIIHHHIHHHIIIIIIIIIIIIIIIIIIIIIIIIIIIIIIIIIIIIBBBFIIHHHHIIIFFFFIIIIIIIIIIIIFFFHIIIIIIIIHHHIF@FFHIII==;==@@>@@IIIIFFDICDBG22222255,;DDDDEEHHHHIIIIIIIIIIIIIIIIIHHHIIIIIIIIIIIIIIIIH777IIIIIIFBBBFGE;:;;99965//;;DBBIIIHHHIHDDDIIIIIDDDHIIIIHHHF@@;;;55755DDDGIIIIIDDDBEEEDEE:999:BBBBHHHHHHHHHHHHHHHHB=344BB998?====<<<AAA444=>AAAAA9;;331177:;::5777755;:333133376667:;;;6031::::713033:6466311:88;;.--226631-02267969744442---2699620022////-..*541,,
@JI6ZREA02H4UQI
ACGAGATGTTGGAGGGCAAGTCTGGTGCCAGCAGCCGCGGTAATTCCAGCTCCAATAGCGTATATTAAAGTTGTTGCAGTTAAAAAGCTCGTAGTTGAATTTCGGGGTTAGCAGGTCGGTCGTGCCAATGGTATGCACTGGCTCGTCT
+
FFFFFFFFFFFIIHHHIIIIIIIIIIIIIIIIIIIIIIIIIIIIIIIIIIIIFFFFFFFFFFFFFFFFFFFFFDBBBBB==66666?DDBBDDFFFDDDFFFFAA??FFFFFFFFFFFFFFFFFDDDCCAAAABA??=:97::972--
@JI6ZREA02GLLGO
ACGAGATGTTGGAGGGCAAGTCTGGTGCCAGCAGCCGCGGTAATTCCAGCTCCAATAGCGTATATTAAAGTTGTTGCAGTTAAAAAGCTCGTAGTTGAATTTC
+
FFFFFFFFFFFII666IIIIIIIIIIIIIIIIIIIIIIIIIIIIIIIIIIIIFFFFFFFFFFFFFFFFFFFFFFFFFDA@@;;???FFFFFDDB>;<66,,,.
@JI6ZREA02I5188
ACGAGATGTTGGAGGGCAAGTCTGGTGCCAGCAGCCGCGGTAATTCCAGCTCCAATAGCGTATATTAAAGTTGTTGCAGTTAAAAAGCTCGTAGTTGAATTTCGGGGATAGTACGCG
+
FFFFFFFFFFFIIHHHIIIIIIIIIIIIIIIIIIIIIIIIIIIIIIIIIIIIFFFFFFFFFFFFFFFFFFFFFFFFFFFFF=====FFFFFFFFFDBAA8884...,.353223///
@JI6ZREA02FOXUH
ACGAGATGTTGGAGGGCAAGTCTGGTGCCAGCAGCCGCGGTAATTCCAGCTCCAATAGCGTATATTAAAGTTGTTGCGT
+
FFFFFFFFFFFII666IIIIIIIIIIIIIIIIIIIIIIIIIIIIIIIIIIHHFFFFFDAAABBB553119=<<;794//
@JI6ZREA02I0XNW
ACGAGATGTTGGAGGGCAAGTCTGGTGCCAGCAGCCGCGGTAATTCCAGCTCCAATAGCGTATATTAAAGTTGTTGCAGTTAAAAAGCTCGTAGTTGAATTTCGGGGTCAGCAGGTTGGTCGTGCCACTGGTATGTACTGGCTTCGCTGATTCCTCCTTTCTGAAGAACTGTAATGTCATTAATTTGGTGTTGCAGGGAAACAGGACTGTTACTTTGAAAAAATTAGAGTGTTTAAAGCAGGCTAACGCTTGAATACATTAGCATGGAATAATGAAATAGGACGTTCGATCCTATTTGTGGTTTCTAGGATTGACGTAATGATTAATAGGGATAGTTGGGGCATTAGTATTCAATTGTCAGAGGTGAAATTCTTGGATTTATTGAAGACTAACTACTGCGAAGGCATTTGCCAAGGATGTTTTCATTAATCAAGGACGAAAGTTAGGGATCGAAGACGATCAGATACCGCCGTAGTCTTAACCATAAACTATGCCGACTAGGGATCGGATGATG
+
IIIIIIIIIIIIIHHHIIIIIIIIIIIIIIIIIIIIIIIIIIIIIIIIIIIIIIIIIIIIIIIIIIHHHIIIIIIIIIIII???==IIIIIIIIIIIIIHHHICCCCIIIIIIIIII@@@IIIIIIIIIIIIIIIIIIIIIIIIIIIIIIIIIIIIIHHHIIIIIIIIIIIIGGGIIIIIIIIHHHIIIIIIIIIHHHHHHIIIIIIIIIIIIHHHI<<<<99;;,BIIIIHHHHHHIIIIIIIIIIIIIIIIIIIIIIIIIIIIIIIIIIIIIHHHIIIIIIIIIGEHHGG<735351<<BB@HCIIGGGIIIIIIIIIIIIIIHDA775>A@A@=///0;@>>@@?@@GGIIIIHCDDHHHIIIHHHHHHHHHHHHEBC;;@@@?8<<CFFFEIFHD<<<??@DBBBAA???33250----3566441568//.40667<==2799;<<888:9=;;<<<<:<:???==>88778=>??2204797871688=<=04244<:<<======83
@JI6ZREA02H16OS
ACGAGATGTTGGAGGGCAAGTCTGGTGCCAGCAGCCGCGGTAATTCCAGCTCCAATAGCGTATATTAAAGTTGTTGCAGTTAAAAAGCTCGTAGTTGAATTTCGGGA
+
FFFFFFFFFFFIIHHHIIIIIIIIIIIIIIIIIIIIIIIIIIIIIIIIIIIIFFFFFFFFFFFFFFFFFFFFFFFFFFFFF88888FFFFFFFFFFFFFF=<?886<
@JI6ZREA02JLTQA
ACGAGATGTTGGAGGGCAAGTCTGGTGCCAGCAGCCGCGGTAATTCCAGCTCCAATAGCGTATATTAAAGTTGTTGCAGTTAAAAAGCTCGTAGTTGAATTTCGGGATCAATATATCGGTCGTG
+
FFFFFFFFFFFFE888<?DDFFFFFFFFGDDBBB44484444488==??9988<<<>@@@A:5556===BBBB@>8::AA@22255=A:::DDFFF@@@FFFFFFFDD???==B=4446<<;=6
@JI6ZREA02IO4L2
ACGAGATGTTGGAGGGCAAGTCTGGTGCCAGCAGCCGCGGTAATTCCAGCTCCAATAGCGTATATTAAAGTTGTTGCAAGTTAAAAGCTCGTAGTTGTAAGTTCGGGTCAGCAGGTCGGTCGTGCCACTGGTATGCACTGGCTTCGCTGATTCCTCC
+
FFFFFFFFFFFIIHHHIIFF@@?6669889:<<:51/,--/----11774422>><<<???98888111?>>32187564.-,,,,-7=9:9:21--,-----.,,,59==?ABACDDFFFFFFFFFFFFFFFFFFFFFFFF???AA<444999;..
@JI6ZREA02F7KPE
ACGAGATGTTGGAGGGCAAGTCTGGTGCCAGCAGCCGCGGTAATTCCAGCTCCAATAGCGTATATTAAAGTTGTTGCAGTTAAAAAGCTCGTAGTTGAATTTCGGGGTCAGTAGGTTGGTCGTGCCAATGGTGTGTACTGGCTTTACTGATTCCTCCTTCTTGAAGAACTGTAATGTCATTAATTTGGTGTTGCGGGGAAACAGGACTGTTACTTTGAAAAATTAGAGTGTTTAAAGCAGGCTAACGCTTGAATACATTAGCATGGAATAATGAAATAGGACGTTCGATCCTATTTTGTTGGTTTCTAGGATTGACGTAATGATTAATAGGGATAGTTGGGGGCATTAGTATTCAATTGTCAGAGGTGAAATTCTTGGATTTATTGAAGACTGACTACTGCGAAAGCATTTGCCAAGGATGTTTTCATTAATCAAGAACGAAAGTTAGGGATCGAAGACGATCAGATACCGTCGTAGTCTTAACC
+
FFFFFFFFFFFIIHHHIIIIIIIIIIIIIIIIIIIIIIIIIIIIIIIIIIIIFFFFFFFFFFFFFFFFFFFFFFFFFFFEE;;;;;FFFFFFFFFFFFFFFFF===<FFFDDA6688CCFFFFFFFFFFFFFFFFFFFFFFD6668CFFDDDDDFFFFC???AA<<=AAA:555:BDDDAAAA==?DD86665=9:99=;45366FFC666:B;;;A1112211-0<<<<888456ADFFFFDFFFFFFFFFFFDFDGIGGGGGDDDD555A:111<:>=8988>ABA?444999952//::===BAB::::???ADDDDDAAADDDDD????D?:::55755AAADDDA?????ADB?>??=====>===DD========;82288<888877;>222332888;::888>>>>>442661511666:774666:552----7770222422---006402262124:::4459:71200880.
@JI6ZREA02F34LM
ACGAGATGTTGGAGGGCAAGTCTGGTGCCAGCAGCCGCGGTAATTCCAGCTCCAATAGCGTATATTAAAGTTGTTGCAGTTAAAAAGCTCGTAGTTGAATTTCGGGATCAATATATTGGTCGTGCCTCTGGTATGAACTGGTATTATTGATTTCTACCTTCTGACGAACTGTGATGTCATTAATTTGGTGTCATGGGGAATCAGGACTGTTACTTTGAAAAAATTAGAGTGTTTAAAGCAGGCTAACGCTTGAATACATTAGCATGGAATAATGAAATAGGACGTTCGATCCTATTTTGTTGGTTTCTAGGATTGACGTAATGATTAATAGGGATAGTTGGGGGCATTAGTATTCAATTGTCAGAGGTGAAATTCTTGGATTTATTGAAGACTAACTACTGCGAAAGCATTTGCCAAGGATGTTTTCATTAATCAAGAACGAAAGTTAGGGATCGAAGACGATCAGATACCGTCGTAGTCTTAACCATAAACTATGCCGACTAGGGATCGGATGATGTTAATTTTTTAATGTACTCA
+
IIIIIIIIIIIIIHHHIIIIIIIIIIIIIIIIIIIIIIIIIIIIIIIIIIIIIIIIIIIIIIIIIIHHHIIIIIIIIIIII:::::IIIIIIIIIIIIIHHHIHHHIIIIIIIIIIIIIIIIIIIIIIIIIIIIIIIIIIIIIIIIIIIIHHHIIIIIIIIIIIIIIIIIIIIIIIIIIIIIIHHHIIIIIIIICCCCIIIIIIIIIIIIIIIHHHI<<<<<<GG5IIIIIHHHHHHIIIIIIIIIIIIIIIIIIIIIIIIIIIIIIIIIGGGGGHHIIIIIIIIIIIIIIIIIBBBBIBBIIHHHIIIIIIIIIIIIBDDIIIIIIIIIHHHIII>>>====9IIIIGGGIIIGGGIIIIIIIIFFGDBBDIIIHHIIIHHHIIIIIIIIIIHIIIIIDGGIHFBABBBBBG<<<<<<:>?7777>>??<<;????==?>===>??7<<88:::::75:<;==<:8:7:::87<8:88?==??<<:>=<<:8-34279<6<2....4500255755//,,,,,,,,,,)2252002
@JI6ZREA02JVH4T
ACGAGATGTTGGAGGGCAAGTCTGGTGCCAGCAGCCGCGGTAATTCCAGCTCCAATAGCGTATATTAAAGTTGTTGCAGTTAAAAAGCTCGTAGTTGAATTTCGGGGTCAGTAGGTTGGTCGTGCCAATGGTATGTACTGGCTTTACTGATTCCTCCTTCTTGAAGAACTGTAATGTCATTAATTTGGTGTTGCAGGGAAACAGGACTGTTACTTTGAAAAAATTAGAGTGTTTAAAGCAGGCTAACGCTTGAATACATTAGCATGGAATAATGAAATAGGACGTTCGATCCTATTTTGTTGGTTTCTAGGATTGACGTAATGATTAGTAGGGATAGTTGGGGCATTAGTATTCAATTGTCAGAGGTGAAATTCTTGGATTTATTGAAGACTAACTACTGCGAAAGCATTTGCCAAGGATGTTTTCATTAATCAAAGAACGAAAGTTAGGGATCGAAGACGATCAGATACCGTCGTAGTCTTAACCATAACTATGCCGACTAGGGATCGGATGATGTTTAATTTTTAATGTACTCTATTCGG
+
IIIIIIIIIIIIIHHHIIIIIIIIIIIIIIIIIIIIIIIIIIIIIIIIIIIIIIIIIIIIIIIIIIHHHIIIIIIIIIIII;;;;;HIIIIIIIIIIIIHHHICCCCIIIIIIIIIIIIIIIIIIIIIIIIIIIIIIIIIIIHHHIIIIIIIIIIIIIIIIIIIIIIIIIIIIIIIIIIIIIIHHHIIIIIIIIIHHHHHHIIIIIIIIIIIIHHHI66666699,FHIIIHHHHHHIIIIIIIIIIIFFFIIIIIIIIIIIIIIIIIIIIIIIHHHHHIIDDDHHIIIIIIII====@66@@555DAI@@@@@@HIIIIIIHHHIIIIIHHHIGFGIG6666;BB????BGFDDDDDDHHHHHHHHDBEHHH=====BEEB=//4:BDDB:4444BDAAA?<<<====B;=::::===:7----244433,,,,,1,-1,,,,130,,,,/,,-20349467777676;;;:9:876674799400----0./10416020444469---23337666;;115//..)3666-,,1135,-
@JI6ZREA02FNR3P
ACGAGATGTTGGAGGGCAAGTCTGGTGCCAGCAGCCGCGGTAATTCCAGCTCCAATAGCGTATATTAAAGTTGTTGCAGTTAAAAAGCTCGTAGTTGAATTTCGGGATCAGTACGTTGGTCGTGCCTTAGGTACGTACTGGTGTTACTGGTTCCTACCTTCTGACGAACCATCATGTCATTCATTTGGTGTGGCGGGGAATCAGGACTGTTACTTTGAAAAAATTAGAGTGTTTAAAGCAGGCTCGCGCTTGAATACATTAGCATGGAATAATGAAATAGGACGTTGATCCTATTTTGTGGTTTCTAGGATTGACGTAATGATTAATAGGGATAGTTGGGGCATTAGTATTCAATTGTCAGAGGTGAAATTCTTGGATTTATTGAAGACTAACTACTGCGAAAGCATTTGCCAAGGATGTTTTCATTAATCAAGAACGAAAGTTAGGGATCGAAGACGATCAGATACCGTCGTAGTCTTAACCATAACTATGCCGACTAGGGATCGGATGATGTTATTTTTAATG
+
IIIIIIIIIIIII:::IIIIIIIIIIIIIIIIIIIIIIIIIIIIIIIIIIIIIIIIIIIIIIIIIIHHHIIIIIIIIII;;33333?IIIIIIIIIIIIHHHIHHHIIIIIIIIIIIIIIIIIIIIIIIIIIIIIIIIIIIIIIIIIIIIIIIIIIHHHHIIIIIIIIIIIIIIIIIIIIIIIHHHIIIIIIIIAAAAIIIIIIIIIIIIIIIEBBE444444CC2IIIIIHHHHHHIIIIIIIIIIIIIIIIIIIIIIIIIIIIIIIIIIIIIHHHIIIIIIIIIIIIHHHI;;;;H>HHIIFIIIIIIIIIIIIIIIIIIIIIIIIHHHIIIIII@@@@IIHHHIIIIIIIIIIIIIIII???DHHHIIIIIIIIHHHIIIIIHHHHIIIIIIIIHD???HIIIHFEEEEGGGGF?90000<?@@=;6:88=77=4...43=1333;?@@@<:477EEE<<<<@EEEEDEEEEEEEEEC77422347@@@@@CCC@77777@C@@???===..1----,;;0:
@JI6ZREA02F43GF
ACGAGATGTTGGAGGGCAAGTCTGGTGCCAGCAGCCGCGGTAATTCCAGCTCCAATAGCGTATATTAAAGTTGTTGCAGTTAAAAAGCTCGTAGTTGAATTTCGGGGTTAGCAGGTCGGTCGTGCCAATGGTATGCACTGGCTCGCTGACTCCTCCTTCTTGTAGAACCGTAATGCCATTAAGTTGGTGTTGCGGGGAAACAGGACTGTTACTTTGAAAAAATTAGAGTGTTTAAAGCAGGCTAGCGCCTGAATACATTAGCATGGAATAATGAAATAGGACGTTCGAACCTATTTGTTGGTCCTAGGATTGACGTAATGATTAATAGGG
+
FFFFFFFFFFFIIHHHIIIIIIIIIIIIIIIIIIIIIIIIIIIIIIIIIIIIFFFFFFFFFFFFFFFFFFFFFFFFFFFFF?????FFFFFFFFFFFFF??=A664400<199889<==BBBDDDDDDDAA???<<4444448=<9::777798,,../..//=<;;<<9422<:113----.,,557111271222...8044??ABDFFFFFFF777777;;-??DBB;44111??988@@BBDAAAAFFFFCCCDDDGGGFDDDDIIIGGGG??4::?:5446<<<;93....3/7...66<?A@@@A?555:=<:99<<8888844
@JI6ZREA02IVUD2
ACGAGATGTTGGAGGGCAAGTCTGGTGCCAGCAGCCGCGGTAATTCCAGCTCCAATAGCGTATATTAAAGTTGTTGCAGTTAAAAAGCTCGTAGTTGAATTTC
+
FFFFFFFFFFFIIHHHIIIIIIIBBBIIIIIIIIIIIIIIIHHHHHHHHIIIFFFFFFFFFFFFFFFFFFFFFFFFFFFFF=====FFFFFFFFFFFDB;86=
@JI6ZREA02IEGKA
ACGAGATGTTGGAGGGCAAGTCTGGTGCCAGCAGCCGCGGTAATTCCAGCTCCAATAGCGTATATTAAAGTTGTTGCAGTTAAAAAGCTCGTAGTTGAATTTC
+
/00000144>>AB??CHIIIIIIIIIIIIIIIIIIIIIIIIIIIIIIIIIIIFFFFFFFFFFFFFFFFFFFFFDBAAAA44/////6<====<<===866117
@JI6ZREA02HM8ZZ
ACGAGATGTTGGAGGGCAAGTCTGGTGCCAGCAGCCGCGGTAATTCCAGCTCCAATAGCGTATATTAAAGTTGTTGCAGTTAAAAAGCTCGTAGTTGAATTTCGGGG
+
0111111<<@ABD<==HIIIIIIIIIIIIIIIIIIIIIIIIBBBBDDIIIIHFFFFFFFFFFFFFFFFFFFFDA>????44/////3<=====?AD:::::=<6442
@JI6ZREA02JRF7P
ACGAGATGTTGGAGGGCAAGTCTGGTGCCAGCAGCCGCGGTAATTCCAGCTCCAATAGCGTATATTAAAGTTGTTGCAGTTAAAAAGCTCGTAGTTGAATTTCGGGATCAAG
+
FFA@@FFFFFFIIHHHIIIIIIIIIIIIIIIIIIIIIIIIIIIIIIIIIIIIFFFFFFFFFFFFFFFFFFFFFFFFFFFFF?????FFFFFFFFFFF6655;40..777113
@JI6ZREA02JZAI4
ACGAGATGTTGGAGGGCAAGTCTGGTGCCAGCAGCCGCGGTAATTCCAGCTCCAATAGCGTATATTAAAGTTGTTGCAGTTAAAAAGCTCGTAGTTGAATTTCGGGATCAGCAGGTTGGTCGTGCCACTGGTATGCACTGGCTTTGCTGGTTCCTCCTTTCTGAAGAACTGTAATGCCATTAATTTGGTGTTGCAGGGAAACAGGACTGTTACTTTGAAAAAATTAGAGTGTTTAAAGCAGGCACACGCTTGAATACATTAGCATGGAATAATGAAATAGGACGTTTGACCCTATTTTGTTGGTTTCTAGGATCGACGTAATGATTAATAGGGATAGTTGGGGGCATTAGTATTCAATTGTCAGAGGTGAAATTCTTGGATTTATTGAAGACTAACTACTGCGAAAGCATTTGCCAAGGATGTTTCATTAATCAAGAACGAAAGTTAGGGATCGAAGACGATCAGATACCGTCGTAGTCTTAACCATAAACTATGACCGACTAGGATCGGATGATGTTAATTTTTTAATGTACTC
+
FFFFFFFFFFFIIHHHIIIIIIIIIIIIIIIIIIIIIIIIIIIIIIIIIIIIFFFFFFFFFFFFFFFFFFFFFFFFFFFFF?????FFFFFFFFFFFFFFFFFFFFFFFFFFFFFFFFFFFFFFFFFFFFFFFFFFFFFFFFDDDFFFFFFFFFFDDDDFFFFFFFFFFFFFFFFFFFFFFFF666FF>;<:ABB=????C<366CFFFFFFFFFFF66666666,ACFDD??CFFFFFCCCFFFFC???CFFFGGFDDDDFFFGGGGGDDDAA322A:>>?@>8869<666:5,,..3..22226?<B==?ADDDDDDAAA@@@@<<<80///9??>>12255::ABBBBBB=::8???>??===>?>===BBB====>;;;<77<<<<:>>>>@@@@8333;;8;::822364444410,,,,,,67774666:88:10037::0322466222002046666468::21019:97:79::110212277--,,,,1110,,,,,03300222218::--////44)69:6--
@JI6ZREA02JWT47
ACGAGATGTTGGAGGGCAAGTCTGGTGCCAGCAGCCGCGGTAATTCCAGCTCCAATAGCGTATATTAAAGTTGTTGCAGTTAAAAAGCTCGTAGTTGAATTTCGGGGTCAGTAGGTTGGTCGTGCCAATGGTATGTACTGGCTTTACTGATTCCCTCCTTCTTGAAGAACTGTAATGTCATTTAATTTGGTGTTGCGAGGGAAACAGGACTGTTACTTTAGAAAAAATTAGAGTAGTTTAAAGCAGGCTAACGCTTGAATACATTAGCATGGAATAATGAAATAGGACGTTCGATCCTATTTTGTTGGTTTCTAGGATTGACGTAATGATTAATAGGGATAGTTGGGGCATTAGTATTCAATTGTCAGAGGTGAAATTCTTGGATTTATTGAAGACTAACTACTGCGAAAGCACTTGCCAAGGATGTTTTCATTAATC
+
FFFFFFFFFFFIIHHHIIIIIIIIIIIIIIIIIIIIIIIIIIIIIIIIIIIIFFFFFFFFFFFFFFFFFFFFFFFFFFFFF?????FFFFFFFFFFFFFFFFFDDDDFFFFFFFFFFFFFFFFFFFFFFFFFFFFFFFFFFF:889=:??42...627962224<8888<<<<<<==64000000745;;7>AB?66355==;8?9=>?B553119;88??//////44,9<0000468888??@1115AB<<<889>B@<988<@@?9944449<@<<555:8DDDDDAACC???CCA7544<550000044A@@@@BBDDDDDD==<@?=962.//4///./4454AAAAAADDD>??DDDDDDDDBB@88444:4322228888<228=?>>B@<==>B>8888;;;<3324:::<::66466111077777400
@JI6ZREA02FQS1R
ACGAGATGTTGGAGGGCAAGTCTGGTGCCAGCAGCCGCGGTAATTCCAGCTCCAATAGCGTATACTAAAGTTGTTGCAGTTAAAAAGACTCGTAGTTGAATTTCGGGATCAATATATTGGTCGTGCCTCTGGTATGAACTGGTATTATTGATTTCTACCTTCTGACGAACTGTGATGTCATTAATTGGTGTCATGGGGAATCAGGAACTGTTACTTTGAAAAAATTAGAGTGTTTAAAGCAGGCACACGCTTGAATACATTAGCATGGAATAATGAAATAGGACGTTTGACCCTATTTTGTGGTTTCTAGGATCGACGTAATGATTAATAGGGATAGTTGGGGGCATTAGTATTC
+
FFFFCC?665544;<<===:::CFFFFFFFFHHHFFF:::FFFFFDDDFFFFFFDDDFDDDDBBB:333A:::::BBDFFF;===;F>FFFFFFFFFFFFFFFFF?<::ADDDDDAAAAADDDDD?????CFFCC???FFFFFFFAAAA??8880/0040003??>==AAA<=<<9967:;;22.,--,,2:::...088@????<??>000040..7--------+3967/...248A?<<<AACDFFFFDDDGGGF?3325:AAAADA=???D?===155::5548==661:9,,,,3,--,,,717566<?@B===ABBAA======;66999911,,,,,-3---77><=<
@JI6ZREA02H835C
ACGAGATGTTGGAGGGCAAGTCTGGTGCCAGCAGCCGCGGTAATTCCAGCTCCAATAGCGTATATTAAAGTTGTTGCAGTTAAAAAAGCTCGTAGTTG
+
FFFFFFFFFFFIIHHHIIIIIIIIIIIIIIIIIIIIIIIIHHHHHHHHHIHHFFFFFFFFFFFF::666FFDDDBAAAFFF666666FAA??===;;6
@JI6ZREA02HL62G
ACGAGATGTTGGAGGGCAAGTCTGGTGCCAGCAGCCGCGGTAATTCCAGCTCCAATAGCGTATATTAAAGTTGTTGCAGTTAAAAAGCTCGTAGTTGAATTTTAGGCCTGGCCGGATGGTCCGTCTTTGGCGAGTACTGTTCTGTCGTCGGGTCTATCCTTCTGGTGAGCCGGGATGCCCTTTATTGGGTGTGTCGGGGAACCAGGACCATTACCTTGAAAAAATTAGAGTGTTTAAAGCGGGCATTTGCTTGAATAGATTAGCATGGAATAATAGAATAGGACGTTGGTTCTATTTTGTTGGTTTTAGGACCACCGTAATGATTAATAGGGATAGTTGGGGGCATTAGTATTCAATTGTCAGAGGTGAAATTCTTGGATTTATTGAAGACTAACTATTGCGAAAGCATTTGCCAAGGATGTTTTCATTAATCAAGAACGAAAGTTAGGGGATCGAAGACGATCAGATACCGTCGTAGTCTTAACCATAAACTATGCCGACTAGGAATCGGGCACGTTATTTTCATGACTCGTTCGGCGCCTT
+
IIIIIIIIIIIIIBBBIIIIIIIIIIIIIIIIIIIIIIIIIIIIIIIIIIIIIIIIIIIIIIIIGG;;;IIIIIIIIIIII88888IIIIIIIIIIIIICCCCIIIIIIIIIIIIIIIIIIIIIIHHHIIIIIIIIIIIIIIIIIIIIIHHHIIIIIIIIIIIIIIIIIIIHHHIIIHHHHHHIIIHHHIIIIIICCCCIIIIIIIIIIIIIIIIIII;;;<88II5IIIIIHHHHHHII>>>GIHHHIIIIIIIIIIIIIIIIIIIIIIIIIIIIIIIIIIIIIIIIIIIIII@==<=22DC9999HC?<776;FAAADGIIIIIIIIHHHIIIIII::?=:IIIIIIIIIGGGGHHHHHHHHHHHHHEEHED88<<D666E>>DDDCCFHEC@@>EED65666CDA>>BEEFHHDDC=?7;77=>==<<9888899=7557:<<77733:;;8886487:<==;:<:??82027=<<=6566110811131-58665:22,,,442-,,,,-/-,,2....588883313788442.//,,
@JI6ZREA02GGBZ9
ACGAGATGTTGGAGGGCAAGTCTGGTGCCAGCAGCCGCGGTAATTCCAGCTCCAATAGCGTATATTAAAGTTGTTGCAGTTAAAAAGCTCGTAGTTGAATTTCGGGGTTAGCAGGTCGGTCGTGCCAATGGTATGCACTGGCTCGCTGACTCCTCCTTCTTGTAGAACCGTAATGCCATTAATTTGGTGTTGCGGGGAAACAGGACTGTTACTTTGAAAAAATTAGAGTGTTTAAAGCAGGCTAACGCTTGAATACATTAGCATGGAATAATGAAATAGGACGTTCGACCCTATTTTGTTGGTTTCTAGGATCGACGTAATGATTAATAGGGATAGTTGGGGGCATTAGTATTCAATTGTCAGAGGTGAAATTCTTGGATTTATTGAAGACTAACTACTGCGAAAGCATTTGCCAAGGATGTTTTCATTAATCAAGAACGAAAGTTAGGGATCGAAGACGATCAGATACCGTCGTAGTCTTAACCNTAAACTATGCCGACTAGGGATCGGGATGATGTTATTTTTAATGACTCATTTCGGC
+
IIIIIIIIIIIIIHHHIIIIIIIIIIIIIIIIIIIIIIIIIIIIIIIIIIIIIIIIIIIIIIIIIIHHHIIIIIIIIIIII?????IIIIIIIIIIIIIHHHICCCCIIIIIIIIIIIIIIIIIIIIIIIIIIIIIIIIIIIIIIIIIIIIIIIIIIIHFFFHIHHIIIIIIIIIIIIIIIIHHHIIIFFFIIAA@@FFHHABBIIIIIIIIHHHI666666II3IIIIIHHHHHHIIIIIIIIIIIIIIIIIIIIIIIIIIIIIIIIIIIID555@:IIDDDDDDIIHHEII===:7//;;B@@@<IIIIIIIIIIIIIIIIIIIIIIHEEGGD;65.....==;;::9;DFDDDIHHHHHHH===HHHEEDDDBDB=///944:=:424:A????B?::9;;<9::444ABEEE===:;774177::::9777744;:300-..0...6:9:;;:9:867777678;3....6;;:;::;;:8!7666.--/100/4.1,,,0/1,,,,,46222076//522::*333302455962-
@JI6ZREA02GIYI3
ACGAGATGTTGGAGGGCAAGTCTGGTGCCAGCAGCCGCGGTAATTCCAGCTCCAATAGCGTATATTAAAGTTGTTGCAGTTAAAAAGCTCGTAGTTGAATTTCGGGGTTAGCAGGTCGGTCGTGCCAATGGTATGCACTGGCTCGCTGACTCCTCCTTCTTGTAGAACCGTAATGCCATTAATTTGGTGTTGCGGGGAAACAGGACTGTTACTTTGAAAAAATTAGAGTGTTTAAAGCAGGCTAGCGCCTGAATACATTAGCATGGAATAATGAAATAGGACGTTCGAACCTATTTTGTTGGTTTCTAGGATTGACGTAATGATTAATAGGGATAGTTGGGGCATTAGTATTCAATTGTCAGAGGTGAAATTCTTGGATTTATTGAAGACTGACTACTGCGAAAGCATTTGCCAAGGATGTTTTCATTAATC
+
FFFFFFFFFFFIIHHHIIIIIIIIIIIIIIIIIIIIIIIIIIIIIIIIIIIIFFFFFFFFFFFFFFFFFFFFFFFFFFFFF???==FFFFFFFFFFFFFFFFFAA=<8352=ABBB<99:ADDDAAAAD???DFFFFFFFFFFFFFFFFFFFFFFFFFCCCFFFF????FFFFFFFFFFFFFFFFFFFFFFFF?===CD@@@FFFFFDBBA?;889//////44,<<ABB?FFFFFDDDFFFFFFFDDA???CADDDDDDDDA???DDDDDDD==?D:AAAA9:8AA>>>>?=....:3522.../0>===>AADDDAAADDDDIDDDDBB?DDDDAA0000<@<<<AAAAAAADDDBDDB?>8888;;;::888:::8442//:<888>:::>:888332666;77...388888888:111166668702
@JI6ZREA02HEVLL
ACGAGATGTTGGAGGGCAAGTCTGGTGCCAGCAGCCGCGGTAATTCCAGCTCCAATAGCGTATATTAAAGT
+
FFFFFFFFFFFIIIIIIIIIIIIIIIIIIHHIIHGFF:::EFFFFDDBBDDAACCCAAADBA??>>866//
@JI6ZREA02IKYF3
ACGAGATGTTGGAGGGCAAGTCTGGTGCCAGCAGCCGCGGTAATTCCAGCTCCAATAGCGTATATTAAAGTTGTTGCAGTTAAAAAGCTCGTAGTTGAATTTCGGGATCAGCAGGTTGGTCGTGCCACTGGTATGCACTGGCTTTGCTGGTTCCTCCTTTCTGAAGAACTGTAATGCCATTAATTTGGTGTTGCAGGGAAACAGGACTGTTACTTTGAAAAAATTAGAGTGTTTAAAGCAGGCTAACGCTTGAATACATTAGCATGGAATAATGAAATAGGACGTTCGATCCTATTTTGTTGGTTTCTAGGATTGACGTAATGATTAATAGGGATAGTTGGGGGCATTAGTATTCAATTGTCAGAGGTGAAATTCTTGGATTTATTGAAGACTAACTACTGCGAAAGCATTTGCCAAGGATGTTTTCATTAATCAAGAACGAAAGTTAGGGATCGAAGACGATCAGATACCGTCGTAGTCTTAACCATAAACTATGCCGACTAGGGATCGGATGATGTTAATTTTTTAATGTACTCATTC
+
IIIIIIIIIIIIIHHHIIIIIIIIIIIIIIIIIIIIIIIIIIIIIIIIIIIIIIIIIIIIIIIIIIHHHIIIIIIIIIIII;;;;;IIIIIIIIIIIIIHHHICCCIIIIIIIIIIIIIIIIIIIIIIIIIIIIIIIIIIIIHHHIIIIIIIIIIIIHHHIIIIIIIIIIIIIIIIIIIIIIIHHHIIIIIIIIIHHHHHHIIIIIIIIIIIIHHHI666668;;,GIIIIHHHHHHIIIIIIIIIIIIIIIIIIIIIIIIIIIIIIIIIIIIIHHHIIIIIIIIIIIIIIGHG>@>@?44CCHHHIIIIIIIIIIIIIIIIIIIIIIII777?IIIII9998:GIIIIIIIIIGGGIIIIIIIIIIIIHHHIIIIIIIIHHHIHHIIIFEGIIIIIIIEGGIHFFEC???CEEEAADD;=:0000::??>>;?AA:77A?:::>AA:=<:::::A>:7:@A>>>:::=BAAAAAAAA:::=AA44254==::49:::>A;?9000::AAAA????A??A?......;;*5258245:==
@JI6ZREA02HL4G0
ACGAGATGTTGGAGGGCAAGTCTGGTGCCAGCAGCCGCGGTAATTCCAGCTCCAATAGCGTATATTAAAGTTGTTGCAGTTAAAAAGCTCGTAGTTGAATTTCGGGGTCAGCAGGTTGGTCGTGCCACTGGTATGCACTGGCTTCGCTGATTCCTCCTTTCTGAAGAACTGTAATGTCATTAATTTGGTGTTGCAGGGAAACAGGACTGTTACTTTGAAAAAATTAGAGTGTTTAAAGCAGGCTAACGCTTGAATACATTAGCATGGAATAATGAAATAGGACGTTCGATCCTATTTTGTTGGTTTCTAGGATTGACGTAATGATTAATAGGGATAGTTGGGGGCATCAGTATTCAATTGTCAGAGGTGAAATTCTTGGATTTATTGAAGACTAACTACTGCGAAAGCATTTGCCAAAGGATGTTTTCATTTAATCAAGAACGAAAGTTAAGGGATCGAAGACGATCAGATACCGTCGTAGTCTT
+
IIIIIIIIIIIII:::IIIIIIIIIIIIIIIIIIIIIIIIIIIIIIIIIIIIIIIIIIIIIIIIIIHHHIIIIIIIIIIII88888HIIIIIIIIIIIIHHHI@@@@IIIIIIIIIIIIIIIIIIIIIIIIIIIIIIIIIIIIIIIIIIIIIIIHGGGGHIIIIIHHHIIIIIIIIIIIGGFFHHHIIIIIIIIIHHHHHHIIIIIIIIIIIIHBBB67776666,;FIIIEEEEHHHGGGGIIIIIIIGGGIIIIIIIIIIIIIIIIIIIIIIHHHHHHIHHHHGB@ADA=89//116//:::::EAIEEDEHHIIIHHHGDDDDDDA9555<IIIII;===8EEEHIIIIIHHHHHHHHHHHHHHHHHHHHHB==??CBB??44;;?A?CC>???BC???>>;;255000700,,,,,,1,,,,,,1,,,//,,,,1.152.../03,,,,,1,,,00/.3007777477::30.//5435,,
@JI6ZREA02GLH5A
ACGAGATGTTGGAGGGCAAGTCTGGTGCCAGCAGCCGCGGTAATTCCAGCTCCAATAGCGTATATTAAAGTTGTTGCAGTTAAAAAGCTCGTAGTTGAATTTCGGGGTCAGTAGGTTGGTCGTGCCAATGGTATGTACTGGCTTTACTGATTCCTCCTTCTTGAAGAACTGTAATGTCATTAATTTGGTGTTGCAGGGAAACAGGACTGTTACTTTGAAAAAATTAGAGTGTTTAAAGCAGGCTAACGCTTGAATACATTAGCATGGAATAATGAAATAGGACGTTCGATCCTATTTTGTTGGTTTCTAGGATTGACGTAATGATTAATAGGGATAGTTGGGGCATTAGTATTCAATTGTCAGAGGTGAAATTCTTGGATTTATTGAAGACTAGTACTA
+
FFFFFFFFFFFIIHHHIIIIIIIIIIIIIIIIIIIIIIIIIIIIIIIIIIIIFFFFFFDDBBBB55333354A>>=??B??66666CFFFFFFFFFFFFFFFFDDDDFFFFFFFFFFFFFFFFF6666ADFFFFFFFFFFFFFFFFFFFFFFFFF@@@@FFFFFFFFFFFF@@@DFFFFFFFFFFFFFFFFFFFF<<<FFFFFFFFFFF???D???B222222::-ABBBB?CCFFFFFFFFFFDDDFFFFFFFGGGIIIIGGGIDDDDGIIIIDDDFAGGDF???ADDBBBA@66664//>>000AAB=??ADDDDDDDDDDDDDDD??:::====AB9999AADDA???ADDDDDDDDDDDD>>==888??BB@888;==B77866;;770,,,,,,
@JI6ZREA02FIFZ4
ACGAGATGTTGGAGGGCAAGTCTGGTGCCAGCAGCCGCGGTAATTCCAGCTCCAATAGCGTATATTAAAGTTGTTGCAGTTAAAAAGACTCGTAGTTGAATTTCGGGAT
+
666D@@AFFFFIIHHHIIIIIIIIIIIIIIIIIIIIIIIIIIIIIIIIIIIIFFFFFFFFFFFFFFFFFFFFFB>?===..-----30===?ADFFFFFFF?=A<;400
@JI6ZREA02HFAKW
ACGAGATGTTGGAGGGCAAGTCTGGTGCCAGCAGCCGCGGTAATTCCAGCTCCAATAGCGTATATTAAAGTTGTTGCAGTTAAAAAGCTCGTAGTTGAATTTCGGGG
+
FFFFFFFFFFFIIHHHIIIIIIIIIIIIIIIIIIIIIIIIIIHHHHHHHHHHFFFFFFFFFFFFFFFFFFFFFFFFFFFFF????=FFFFDBBA>=966.,,3,,,,
@JI6ZREA02JX3QY
ACGAGATGTTGGAGGGCAAGTCTGGTGCCAGCAGCCGCGGTAATTCCAGCTCCAATAGCGTATATTAAAGTTGTTGCAGTTAAAAAGCTCGTAGTTGAATTTCGGGGTCAGTAGGTTGGTCGTGCCAATGGTGTGTACTGGCTTTACTGATTCCTCCTTCTTGAAGAACTGTAATGTCATTAATTTGGTGTTGCAGGGAAACAGGACTGTTACTTTGAAAAAATTAGAGTGTTTAAAGCAGGCTAACGCTTGAATACATTAGCATGGAATAATGAAATAGGACGTTCGATCCTATTTTGTTGGTTTCTAGGATTGACGTAATGATTAATAGGGATAGTTGGGGCATTAGTATTCAATTGTCAGAGGTGAAATTCTTGGATTTATTGAAGACTAACTACTGCGAAAGCATTTGCCAAGGATGTTTTCATTAATCAAGAACGAAAGTTAGGGATCGAAG
+
IIIIIIIIIIIIIHHHIIIIIIIIIIIIIIIIIIIIIIIIIIIIIIIIIIIIIIIIIIIIIIIIIIHHHIIIIIIIIIIII;;;;;IIIIIIIIIIIIIHHHI@@@@IIIIIIIIIIIIIIIIIIIIIIIIIIIIIIIIIIIDDBGF?DGGGGGF88::BBIIIIIIIIIIIIIIIIIIIIIIHHHIIIIIIIIIGGGHHHIIIIIIIIIIGGBBBG111111DD5IGGIIHHHHHHIIIIIIIIIIIIIIIIIIIIIIIIIIIIIIIIIIIIIGGGIIIIGGGIIIIIIGFFD99976//550007:HDDEGGIIIIIIIIIIIIIIIIAAACGEG@@2222<DEGCDDDEIIIIHHHHHHHHHHHHEEBEBA>>A;;0000/4???=;?A555545CEECBBEHHHHHHHHHHHHDC==7777<<44225888=99;:7772447;;;<=;4446
@JI6ZREA02FRQC3
ACGAGATGTTGGAGGGCAAGTCTGGTGCCAGCAGCCGCGGTAATTCCAGCTCCAATAGCGCATATTAAAGTTGTTGCAAGTTAAAAAGCTCGTAGTTGAATTTCGGGATCAGTACGTTGGTCGTGCCTTAGGTACGTACTGGTGTTACTGGTTCCTACCTTCTGACGAACCATCATGTCATTCATTTGGTGTGGGGGGGAATCAGGACTGTTACTTTGGAAAAATTAGAGTGTTTAAAGCAGGCTCGCGCTTGAATACATTAGCATGGAATAATGAAATAGGACGTTGATCCTATTTTGTGGTTTCTAGGATTGACGTAATGATTAATAGGGATAGTTGGGGCATTAGTATTCAATTGTCAGAGGTGAAATTCTTGGATTTATTGAAGACTAACTACTGCGAAAGCATTTGCCAAGGATGTTTTCATTAATCAAGAACGAAAGTTAGGGATCGAAGACGATCAGATACCGTCGTAGTCTTAACCAT
+
IIIIIIIIIIIIIHHHIIIIIIIIIIIIIIIIIIIIIIIIIIIIIIIIIIIIIIIIIIIIIIII??665DDGEEEC><==BH77777GIIGIGIHHGG?????IHEEIIIIIIIIDBBIIIIIIIGGGGIIIIIIIIIIIIIIIIIGDBDGGGGGFIIIIHFFBBBBIIIIIIIIIIIIIIIGGGGHIIIII5599944IIIIBBBGGIIIIIIBBCHH66666II;IIIIIHHHHHHIIIIIIIIIIIIIGGGGGIIIIIIIIIIIIIIGGGIIHHHIIIIIIIIIIIIIIIIAAA?A6FFBHHIIIAAAIIIIIGGGIIIIIIIIIIBAAEHED<<2222;ADDCA<@AAAAGIHFEHHHHHHHHHHBEEEEEE@<11154:EA;;8;DEE<<8@E<<5666CDA===ADD<<662D=44328888//-32020081---16=3777:==<<<>587:====>>>?>=<<<<<77855::73.3
@JI6ZREA02HW6CB
ACGAGATGTTGGAGGGCAAGTCTGGTGCCAGCAGCCGCGGTAATTCCAGCTCCAATAGCGTATATTAAAGTTGTTGCAGTTAAAAAGCTCGTAGTTGAATTTCGGGATTAGTACGCTGGTCGTGCCTTCGGTACGTACTGGTGTTACTGATTTCTACCTTCTGACGAACCATCATGTCATTAATTTGGTGTTGCGGGGAAACAGGACTGTTACTTTGAAAAAATTAGAGTGTTTAAAGCAGGCTAGCGCCTGAATACATTAGCATGGAATAATGAAATAGGACGTTCGAACCTATTTTGTTGGTTTCTAGGATTGACGTAATGATTAATAGGGATAGTTGGGGGCATTAGTATTCAATTGTCAGAGGTGAAATTCTTGGATTTATTGAAGACTGACTACTGCGAAAGCATTTGCCAAGGATGTTTTCATTAATCAAAGAACGAAAGTTAGGGATCGAAGACGATCAGATACCGTCGTAGTCTTAACCATAAACT
+
IIIIIIIIIIIIIHHHIIIIIIIIIIIIIIIIIIIIIIIIIIIIIIIIIIIIIIIIIIIIIIIIIIHHHIIIIIIIIIIII:::::IIIIIIIIIIIIIHHHIHHHIIIIIIIIIIIIIIIIIIIIIIIIIIIIIIIIIIIIIIIIIIIIHHHIIIIIIIIIIIIIIIIIIIIIIIIIIIIIIBBBGGDIIIII>>>>===A<A@EIGB=>>GBBBI;;;<99II5IIIIIBBBHHHIIIIIIIIIGBBBIIIIIIIIIIIIIIIIIIIIIIIIHHHIIIIIGGGFDEEDAAD;////5./>>000@IIIIIIIIIIIIIIIIIIIIIIIHHHIIIIAA77777DDGGDDDIIIIIFFFFEFFDCCCDCBBBE<<88@AEBBB?7;ADECCDD<<<DCCCDDCBBE?@@BBBDDDDDEE9==221155,,,,.-,,,2,.5/..08660---1888665486<==;;787888202<=:2421::7703,,,22
@JI6ZREA02G04FT
ACGAGATGTTGGAGGGCAAGTCTGGTGCCAGCAGCCGCGGTAATTCCAGCTCCAATAGCGTATATTAAAGTTGTTGCAGTTAAAAAGCTCGTAGTTGAATTTCGGGATCAATATATTGGTCGTGCCTCCGGTATGCACTGGTATTATTGATTTCTACCTTCTGACGAACTGTGATGTCATTAATTTGGTGTCATGGGGAATCAGGACTGTTACTTTGAAAAAATTAGAGTGTTTAAAGCAGGCACACGCTTGAATACATTAGCATGGAATAATGAAAATAGGACGTTTGACCCTATTTTGTTGGTTTCTAGGATCGACGTAATGATTAATAGGGATAGTTGGGGGCATTAGTATTCAATTGTCAGAGGTGAAATTCTTGGATTTATTGAAGACTAACTACTGCGAAAGCATTTGCCAAGGATGTTTTCATTAATCAAGAACGAAAGTTAGGGATCGAAGACGATCAGATACCGTCGTAGTCTTAACCATAAACTATGCCGACTAGGGATCGGATGATGTTAATTTTT
+
IIIIIIIIIIIIIHHHIIIIIIIIIIIIIIIIIIIIIIIIIIIIIIIIIIIIIIIIIIIIIIIIIIHHHIIIIIIIIIIII?????IIIIIIIIIIIIIHHH>666CIIIIIIIIIIIIIIIIIIIIIIIIIIIIIIHHHHHIIIIIIIIHHHIIIGFFFIIIIIIBBBIIIIIIIIIIIIFF666GGIIIIIICCCCIIIIIIIIIE<<;;A;;?C222446HI5IIIIIHHHHHHHGBBBIIIIIIIIIIIIIIIIAAAIIIIIEEEDEA@:1111=3AA=?9:;BFE==>AA000.0-,--,,,57A<>>EGIIIDEDIIIIIIHHHIHHHIIIIII???=8IHHHIIIIIA<;;EE@=?C;:555B;;;BBEDHHHHHHHHHHHHDDCB;99>9242=92222433,,,3444443.11--,-39998:0333<9;=<776:;:-2226...88<9=<::::><><=;86468:8631122006933370-133;684868::9::;;:::8831133//5//
@JI6ZREA02JE9U9
ACGAGATGTTGGAGGGCAAGTCTGGTGCCAGCAGCCGCGGTAATTCCAGCTCCAATAGCGTATATTAAAGTTGTTGCAGTTAAAAAGCTCGTAGTTGAATTTCGGGATCAA
+
FFFFFFFFFFFIIHHHIIIIIIIIIIIIIIIIIIIIIIIIIIIIIIIIIIIIFFFFFFFFFFFFDDDDF===FFFFFFFFF????=FFFFFFFFDBA>>;884,,,773--
@JI6ZREA02HTNT8
ACGAGATGTTGGAGGGCAAGTCTGGTGCCAGCAGCCGCGGTAATTCCAGCTCCAATAGCGTATATTAAAGTTGTTGCAGTTAAAAAGACTCGTAGTTGAATTTCGGGA
+
FFDDDFFDDD??@FFF@??DEEEDDEFFFDDDDDDDA663=====>>@@BBBBD???ACFFFDDDD668FCDDDFDDDFFF????=FBFFFFFFFFFFFF?;9=6623
@JI6ZREA02J3UVI
ACGAGATGTTGGAGGGCAAGTCTGGTGCCAGCAGCCGCGGTAATTCCAGCTCCAATAGCGTATATTAAAGTTGTTGCAGTTAAAAAGCTCGTAGTTGAATTTCGGGATCAGT
+
FFFFFFFFFFFII:::IIIIIIIIIIIIIIIIIIIIIIIIIIIIIIIIIIIIFFFFFFFFFFFFFFFFFFFFFFFFFDDDF;;;;;FFFFFFFFFFFFFFFFF??=B@?440
@JI6ZREA02IMAWJ
ACGAGATGTTGGAGGGCAAGTCTGGTGCCAGCAGCCGCGGTAATTCCAGCTCCAATAGCGTATATTAAAGTTGTTGCAGTTAAAAAGCTCGTAGTTGAATTTCGGGATCAGTACGTTGGTCGTGCCTTAGGTACGTACTGGTGTTACTGGTTCCTACCTTCTGACGAACCATCATGTCATTCATTTGGTGTGGGGGGGAATCAGGACTGTTACTTTGAAAAAATTAGAGTGTTTAAAGCAGGCTCGCGCTTGAATACATTAGCATGGAATAATGAAATAGGACGTTGATCCTATTTTGTTGGTTTCTAGGATTGACGTAATGATTAATAGGGATAGTTGGGGCATCAGTATTCAATTGTCAGAGGTGAAATTCTTGGATTTATTGAAGACTAACTACTGCGAAAGCATTTGCCAAGGATGTTTTCATTAATCAAGAACGAAAGTTAGGGATCGAAGACGATCAGATACCGTCGTAGTCTTAACCATAAACTATAGCCGACTAGGGATCGGATGATGTTTAATTTTTAATGTACTC
+
IIIIIIIIIIIIIHHHIIIIIIIIIIIIIIIIIIIIIIIIIIIIIIIIIIIIIIIIIIIIIIIIIIHHHIIIIIIIIIIII=====IIIIIIIIIIIIIHHHIHHHIIIIIIIIIIIIIIIIIIIIIIIIIIIIIIIIIIIIIIIIIIIIIIIIIIIIIIIIIIIIIIIIIIIIIIIIIIIIIHEEEE?E@///////;;EEEGHIIIIIIIIBB@G144111<<-DCCHEBDDBBBIIGGGIIIIIIIIIIIIIIIIIIIIIII====IIIIIHHHIIIIIIIIIIIIIIIICBBBI@@AA422GDIIHHIIIIIIIIIIIIIIIIIG===AIIIIIBBAAGAAAIIIIIGGGGIIIHHHDCCCDCBBHHHFEEHHIEBBC;;AA<<8@DC>@@CEC@<5666C@@>>@DDDFF<<8D?;;77???A>>5888<98;2000724-214744488:8;<;;;<878788<:9:>=;;=;;::1103---./,//2032525/,,,-98...33348777==1155599-<;<4/-
@JI6ZREA02GSXPI
ACGAGATGTTGGAGGGCAAGTCTGGTGCCAGCAGCCGCGGTAATTCCAGCTCCAATAGCGTATATTAAAGTTGTTGCAGTTAAAAAGCTCGTAGTTGAATTTC
+
FFFFFFFFFFFIIIIIIIIIIIIIIIIIIIIIIIBBBHHHHIIIIIHHIIIIFFFFFFFFFFFFFFFFFFFFFFFFFFFFF?????FFFFFFFFFFFFD=<<<
@JI6ZREA02I81FO
ACGAGATGTTGGAGGGCAAGTCTGGTGCCAGCAGCCGCGGTAATTCCAGCTCCAATAGCGTATATTAAAGTTGTTGCAGTTAAAAAGCTC
+
111111398AABD<==IIIIIIIIIIIIIIIIIIIIHIIHFDDHHFHFHFFFFFFFFFFFFFFFFFFFFFFFFFFFFFFFF??=<7DBD:
@JI6ZREA02IS1Q3
ACGAGATGTTGGAGGGCAAGTCTGGTGCCAGCAGCCGCGGTAATTCCAGCTCCAATAGCGTATATTAAAGTTGTTGCAGTTAAAAAGCTCGTAGTTGAATTTCGGGGATC
+
9//0014111889==?GGIIIIIIIIIIIIIIIIIIIIIIIIIIIIIIIIIIFFFFFFFFFFFFFFFFFFFFFFFFFFFFF88888FFDDAAAAAA?880..722..7..
@JI6ZREA02FZ0E1
ACGAGATGTTGGAGGGCAAGTCTGGTGCCAGCAGCCGCGGTAATTCCAGCTCCAATAGCGTATATTAAAGTTGTTGCAGTTAAAAAGCTCGTAGTTGAATTTCGGGGTCAGTAGGTTGGTCGTGCCAATGGTGTGTACTGGCTTTACTGATTCCTCCTTCTTGAAGAACTGTAATGTCATTAATTTGGTGTTGCAGGGAAACAGGACTGTTACTTTGAAAAAATTAGAGTGTTTAAAGCAGGCTAACGCTTGAATACATTAGCATGGAATAATGAAATAGGACGTTCGATCCTATTTTGTTGGTTTCTAGGATTGACGTAATGATTAATAGGGATAGTTGGGGCATTAGTATTCAATTGTCAGAGGTGAAATTCTTGGATTTATCGAAGACTAACTACTGCGAAAGCATTTGCCAAGGATGTTTTCATTAATCAAAGAACGAAAGTTAGGGATACGAAGACGATCAGATACCGTCGTAGTCTTAACCAT
+
FFFFFFFFFFFIIHHHIIIIIIIIIIIIIIIIIIIIIIIIIIIIIIIIIIIIFFFFFFFFFFFFFFFFFFFFFFFFFFF??88888FFFFFFFFFFFFFFFFFDDDDFFFFFFFFFFFFFFFFFFFFFFFFFFFFFFFFFFFFFFEEDFFFFFFFFFFFDDDFFFFFFFFFFFFFFFFFFFFFFFFFFADDDDA=663::=B9=?DDFFFFFFFFFF999977FF0FFFDD???FFFFFFFFFFFFFFFFFFFFGDFDGGGGGFFDDDDGDDDFGGGGAGG::<DDGGGGDDDB7766@6500...47?<<<>>@DD?555DAAADA???BBBD??:::??==AAADDAAADDDDDDDDDD??>D==888=DB===<=B==88/33>><:<:88888;9732...233226;2222;;<::1100227887-----622610039::5955---227775:97::::7:9::65459:1120074..,,
@JI6ZREA02H4WKI
ACGAGATGTTGGAGGGCAAGTCTGGTGCCAGCAGCCGCGGTAATTCCAGCTCCAATAGCGTATATTAAAGTTGTTGCAGTTAAAAAGCTCGTAGTTGTATTTCGGGATCAGTACGTTGGTCGTGCCTTAGGTACGTACTGGTGTTACTGGTTCCTACCTTCTGACGAACCATCATGTCATTCATTTGGTGTGGCGGGGAATCAGGACTGTTACTTTGAAAAAATTAGAGTGTTTAAAGCAGGCTCGCGCTTGAATACATTAGCATGGAATAATGAAATAGGACGTTGATCCTATTTTGTGGTTTCTAGGATTGACGTAATGATTAATAGGGGTAGTTGGGGCATTAGTATTCAATTGTCAGAGGTGAAATTCTTGGATTTATTGAAGACTAACTACTGCGAAAGCATTTGCCAAGGATGTTTTCATTAATCAAAGAACGAAAGTTAGGGATCGAAGACGATCAGATACCGTCGTAGTCTTAACCATAACTATGCCGACTAGGGATCGGATGATGTTATTTTTAA
+
IIIIIIIIIIIIIHHHIIIIIIIIIIIIIIIIIIIIIIIIIIIIIIIIIIIIIIIIIIIIIIIIIIHHHIIIIIIIIIIII;;;;;IIIIIIIIIIIIIHHHIHHHIIIIIIIIIIIIIIIIIIIIIIIIIIIIIIIIIIIIIIIIIIIIIIIIIIIIIIIIIIIIIIIIIIIIIIIIIIIIIHHHIIIIIIII????IIIIIIIIIIIIIIIHHHI<<<<99II5IIIIIHHHHHHIIIIIIIIIIIIIIIIIIIIIIIIIIIIIIIIIIIIIHHHIIIIAAAAAIIIGGGIBBC@G2==HHHIIIIIIIIIIIIIIIIIIIIIIIH=888BB5::0000;@ADEGEEIIIIIIIHHHHHHHHHHHHHIHHCCDDDHEEF;;DEA<8<@E@552<@DDCBBB?A@@BBFDDDDEEEEE7777;;;;;;0////812:53348./----8888665042;===<787??=<<>>?><=;;;;110.--.1458665804288;;;444498855432,,,,,,,
@JI6ZREA02I87XT
ACGAGATGTTGGAGGGCAAGTCTGGTGCCAGCAGCCGCGGTAATTCCAGCTCCAATAGCGTATATTAAAGTTGTTGCAGTTAAAAAGCTCGTAGTTGAATTTCGGGATT
+
FFFFFFFFFFFIIHHHIIIIIIIIIIIIIIIIIIIIIIIIIIIIIIIIIIIIFFFFFFFFFFFFFFFFFEDDFFFFFFDAC88888FFFFDFFFFFFFD;86:221:--
@JI6ZREA02HEJ5C
ACGAGATGTTGGAGGGCAAGTCTGGTGCCAGCAGCCGCGGTAATTCCAGCTCCAATAGCGTATATTAAAGTTGTTGCAGTTAAAAAGCTCGTAGTTGAATTTCGGGATTAGTACGCTGGTCGTGCCTTCGGTACGTACTGGTGTTACTGATTTCTACCTTCTGACGAACCATCATGTCATTAATTTGGTGTGGTGGGGAATCAGGACTGTTACTTTGAAAAAATTAGAGTGTTTAAAGCAGGCTCGCGCTTGAATACATTAGCATGGAATAATGAAATAGGACGATCGATCCTATTTTGTGGTTTCTAGGGTTGACGTAATGATTAATAGGGATAGTTGGGGCATTAGTATTCAATTGTCAGAGGTGAAATTCTTGGATTTATTGAAGACTGACTACTGCGAAAGCATTTGCCAAGGATGTTTTCATTAATCAAGAACGAAAGTTAGGGATCGAAGACGATCAGATACCGTCGTAGTCTTAACCATAAACTATGCCGACTAGGGATCGGATGATGTTAATTTTTAATGTACTC
+
IIIIIIIIIIIIIHHHIIIIIIIIIIIIIIIIIIIIIIIIIIIIIIIIIIIIIIIIIIIIIIIIIIHHHIIIIIIIIIIII???==IIIIIIIIIIIIIHHHIHHHIIIIIIIIIIIIIIIIIIIIIIIIIIIIIIIIIIIIIIIIIIIIHHHIIIIIIIIIIIIIIIIIIIIIIIIIIIIIIBBBIIIIIIIIBBBBIIIIIIIIIIIIIIIHHHI9<<<<<II6IIIIIHHHHHHIIIIIIIIIIIIIIIIIIIIIIIIIIIIIIIIIIIIIHHHIIIIIIIIIIIIIIIED1111<2;;1227@IBCCEHCIIIIIIIIIIIIGGGHFFIIIICC7777GGEEIIIIIIIIIIIIIIIIIIIIEHHHIICBBIIIHHHIHHIIGFEGGIIIIIIIGCCCCHIIIHHFIGGGDDD@700000:=????;?AAAAA>4227AAB@A>>?>>>>>==>?@AA::::=AAAA?A?A?AAAAAA00/5<==A?745554:;>::::455AAAA>>>>>>AA2221122*:<A>44
@JI6ZREA02GJA1I
ACGAGATGTTGGAGGGCAAGTCTGGTGCCAGCAGCCGCGGTAATTCCAGCTCCAATAGCGTATATTAAAGTTGTTGCAGTTAAAAAGCTCGTAGTTGAATTTCGGGATCAGCAGGTTGGTCTCGCCACTGGTATGTACTAGCTTGCTGATTCCTCCTTCTTGTAGAACCGTAATGCCATTAATTTGGTGTTGCGGGGAAACAGGACTGTTACTTTGAAAAAATTAGAGTGTTTAAAGCAGGCTAGCGCCTGAATACATTAGCATGGAATAATGAAATAGGACGTTCGAACCTATTTTGTGGTTTCTAGGATTGACGTAATGATTAATAGGGATAGTTGGGGCATTAGTATTCAATTGTCAGAGGTGAAATTCTCGGATTTATTGAAGACTGACTACTGCGAAAGCATTTGCCAAGGATGTTTTCATTAATCAAGACGAAAGTTAGGGATCGAAGACGATCAGATACCGTCGTAGTCTTAACCNTAAACTATGCCGACTAGGGATCGGATGATGTAATTTTTAATGTACTCA
+
IIIIIIIIIIIIIBBBIIIIIIIIIIIIIIIIIIIIIIIIIIIIIIIIIIIIIIIIIIIIIIIIIIHHHIIIIIIIIII??88888GIIIIIIIIIIIIHHHIGGGIIIIIIIIIIIIIIIIIIIIIIIIIIIIIIIIIIIIIIIIIIIIIIIIIIIIIIIIIIIIIIIIIIIIIIIIIIIIHHHIIIIIIIICBAAGGGG9??IIIIIGGH@@@D22222111,;EEGGBBDEHHIIIGGGIIIIIIIIGGGIIIIIIIIIIIIIIIIIIIIHHHIIIIAAAIHGGGGEEG?1111;2::112@?HGIIIIIIIG===IIIIIIIIIHHHIIIIIIBBBAGFFAAADEIEFFFIIHEHFFFC?@>@ABE@<8;>ED111<44ADEEEEHHFH@??HHHCBBEFD@@@EEDA==??;:0--,,253322266230314441220---58:==;6487>==<878;==4/./2=;6866==22!48;842-244;<;031226733268=88442444471100*8<=<613
@JI6ZREA02HDB28
ACGAGATGTTGGAGGGCAAGTCTGGTGCCAGCAGCCGCGGTAATTCCAGCTCCAATAGCGTATATTAAAGTTGTTGCAGTTAAAAAGCTCGTAGTTGAATTTCGGGGTCAGT
+
FFFFFFFFFFFIIHHHIIIIIIIIIIIIIIIIIIIIIIIIIIIIIIIIIIIIFFFFFFFFFFFFFFFFFFFFFFFFFFFFF;;;;;FFFFFFFFFFFFFFFFFAA@=AB<10
@JI6ZREA02JRGUB
ACGAGATGTTGGAGGGCAAGTCTGGTGCCAGCAGCCGCGGTAATTCCAGCTCCAATAGCGTATATTAAAGTTG
+
668666???DDGH:::IIIIIIIIIIIIIIIIIIIIIIIIIIIIIIIIIIIIFFFFFFFFFFFFAA544>;;/
@JI6ZREA02FWKQC
ACGAGATGTTGGAGGGCAAGTCTGGTGCCAGCAGCCGCGGTAATTCCAGCTCCAATAGCGTATATTAAAGTTGTTGCAGTTAAAAAGCTCGTAGTTGAATTTC
+
FFFFFFFFFFFIIHHHIIIIIIIIIIIIIIIIIIIIIIIIIIIIIIIIIIIIFFFFFFFFFFFFFFFFFFFFDBA@@@A44/////8??==???ABA886627
@JI6ZREA02F880D
ACGAGATGTTGGAGGGCAAGTCTGGTGCCAGCAGCCGCGGTAATTCCAGCTCCAATAGCGTATATTAAAGTTGTTGCAGTT
+
FFFFFFFFFFFIIHHHIIIIIIIIIIIIIIIIIIIIIIIIIIIIIIIIIIIIFFFFFFFFFFFFFFFFFFFFFBA?>>>44
@JI6ZREA02JVMHH
ACGAGATGTTGGAGGGCAAGTCTGGTGCCAGCAGCCGCGGTAATTCCAGCTCCAATAGCGTATATTAAAGTTGTTGCAGTTAAAAAGCTCGTAGTTGAATTTCGGGATTAGTACGCTGGTCGTGCCTTCGGTACGTACTGGTGTTACTGATTTCTACCTTCTGACGAACCATCATGTCATTAATTTGGTGTTGTCAGGGAAACAGGACGTGTTACTTTGGAAAAAATTAGAGTTGTTTAAAAGCAGGCTTAAACGCTTGAATACATTAGCAATGGAATAATGAAAT
+
FFFFFFFFFFFIIHHHIIIIIIIIIIIIIIIIIIIIIIIIIIIIIIIIIIIIFFFFFFFFFFFFFFFFFFFFFFFFFFFFF?????FFFFFFFFFFFFD?==4110<866723436:---7695--..,..24<7=8666;=3000/;::333=..----,,::.---66><9999=DDBBBA<<<5403423244...2489<>>?>898>@<93...-,,--,,--+.2---5111,,,,8::953--,,,23=11369989=AABA:::BBBA>9888:6663
@JI6ZREA02HVXWA
ACGAGATGTTGGAGGGCAAGTCTGGTGCCAGCAGCCGCGGTAATTCCAGCTCCAATAGCGTATATTAAAGTTGTTGCAGTTAAAAAGCTCGTAGTTGAATTTCGGGGTCAGTAGGTTGGTC
+
FFFFFFFFFFFIIHHHIIIIIIIIIIIIIIIIIIIIIIIHHHFDDDDFFHFFFFFFFFFFFFFFFFFFFFFFFFDDDDB::33333BBBBBBDDFFFDD==;?6644044446995511,.
@JI6ZREA02H79LK
ACGAGATGTTGGAGGGCAAGTCTGGTGCCAGCAGCCGCGGTAATTCCAGCTCCAATAGCGTATATTAAAGTTGTTGCATTAAAAAGCTCGTAGTTGAATTTCGGGATCAA
+
FFFFFFFFFFFIIHHHIBBBIIIIIIIIIIIIIIIIIIIIIIIIIIIIIIIIFFFFFFFFFFFFFFFFC888CCFC<888=????FFFFFFFFFFFFD?=;4...:<:--
@JI6ZREA02IQLI8
ACGAGATGTTGGAGGGCAAGTCTGGTGCCAGCAGCCGCGGTAATTCCAGCTCCAATAGCGTATATTAAAGTTGTTGCAGTTAAAAAGCTCGTAGTTGAATTTCGGGA
+
FFFFFFFFFFFIIHHHIIIIIIIIIIIIIIIIIIIIIIIIIIIIIIIIIIIIFFFFFFFFFFFFFFFFFFFFFFFFFFFFF=====FFFFFFFFFFFFFF?<A9964
@JI6ZREA02GOKOD
ACGAGATGTTGGAGGGCAAGTCTGGTGCCAGCAGCCGCGGTAATTCCAGCTCCAATAGCGTATATTAAAGTTGTTGCAGTTAAGAAGCTCGTAGTTGAATTTCGGGATCAATATATTGGTCGTGCCTCCGGTATGCACTGGTATTATTGATTTCTACCTTCTGACGAACTGTGATGTCATTAATTTGGTGTCATGGGGAATCAGGACTGTTACTTTGAAAAAATTAGAGTGTTTAAAGCAGGCACACGCTTGAATACATTAGCATGGAATAATGAAATAGGACGTTTGACCCTATTTTGTTGGTTTCTAGGATCGACGTAATGATTAATAGGGATAGTTGGGGGCATTAGTATTCAATTGTCAGAGGTGAAATTCTTGGATTTATTGAAGACTAACTACTGCGAAAGCATTTGCCAAGGATGTTTTCATTAATCAAGAACGAAAGTTAGGGATCGAAGACGATCAGATACCGTCGTAGTCTTAACCATAAACTATG
+
IIIIIIIIIIIIIHHHIIIIIIIIIIIIIIIIIIIIIIIIIIIIIIIIIIIIIIIIIIIIIIIIIIHHHIIIIIIIIIIIIIIIIIIIIIIIIIIIIIIHHHIHHHIIIIIIIIIIIIIIIIIIIIIIIIIIIIIIIIIIIIIIIIIIIIHHHIIIIIIIIIIIIIIIIIIIIIIIIIIIIII:::IIIIIIII?>>>GGIIIIIIIIIIGHH=:8=------/-+3:=?A755335DIIGGGIGGIIIIIBBBAAIIIIIIIIIIIIIIIIIIHHHIIIIIIIHHHIIHHEII==<<=22AA;;;GCIHFGGIIIIIIIIIIIIIIIIIHGGGIIIII::=::IIIIIIIIIG==<<<ECEEEC5568222EEDCCDDEEEBC;;<<<EEDD112<EECDD?@@E?@ABBBEEF<<6604<77724444<<<==<400=755<>?>52227<<<??<<=>>???<:<<?>4202;:8781122--,-/0053,,-
@JI6ZREA02F2P08
ACGAGATGTTGGAGGGCAAGTCTGGTGCCAGCAGCCGCGGTAATTCCAGCTCCAATAGCGTATATTAAAGTTGTTGC
+
;;;FFFFFFFFII:::IIIIIIIIIIIIIIIIIIIIIIIIIIIIIIIIIIHHFFFFFF???ABA4400.:66/,,2/
@JI6ZREA02FP3MS
ACGAGATGTTGGAGGGCAAGTCTGGTGCCAGCAGCCGCGGTAATTCCAGCTCCAATAGCGTATATTAAAGTTGTTGCAGTTAAAAAGCTCGTAGTTGAATTTCGGGGT
+
C666??<<:DDFF:::HIIIIIIIIIIIIIIIIIIIIBBBIIIHHHHHIIIIFFFFFFFFFFFFFFFFF===@@@FFFFFF?????FFFFFFFDDDD?=110042511
@JI6ZREA02GYR27
ACGAGATGTTGGAGGGCAAGTCTGGTGCCAGCAGCCGCGGTAATTCCAGCTCCAATAGCGTATATTAAAGTTGTTGCAGTTAAAAAGCTCGTAGTTGAATTTCGGGGTTAGCAGGTCGGTCGTGCCAATGGTATGCACTGGCTCGCTGACTCCTCCTTCTTGTAGAACCGTAATGCCATTAATTTGGTGTTGCGGGGAAACAGGACTGTTACTTTGAAAAAATTAGAGTGTTTAAAGCAGGCTAGCGCCTGAATACATTAGCATGGAATAATGAAATAGGACGTTCGAACCTATTTTGTTGGTTTCTAGGATCGACGTAATGATTAATAGGGATAGTTGGGGCATTAGTATTCAATTGTCAGAGGTGAAATTCTTGGATTTATTGAAGACTAACTACTGCGAAAGCATTTGCCAAGGATGTTTTCATTAATCAAGAACGAAAGTTAGGGATCGAAGACGATCAGATACCGTCGTAGTCTTAACCATAAACTATGCCGACTAGGGATCGGATGATGTTATTTTTAATGACTC
+
IIIIIIIIIIIII@@@IIIIIIIIIIIIIIIIIIIIIIIIIIIIIIIIIIIIIIIIIIIIIIIIIIHHHIIIIIIHHHH<<33333AIIIIIIIIIIIIHHHICCCCIIIIIIIIIIIIIIIIIIIIIIIIIIIIIIIIIIIIIIIIIIIIIIIIIIIIIIIIIIIIIIIIIIIIIIIGGFFFFHIIHIHHHIBBAABBBBAGGIIIIIIIIEEEI666666EE5IIIIIHHHHHHIIIIIIIIIIFFFIIIIIIIIEEDIIIIIIHHHIIIIHHHIIIIIIIHHHHII<<<A=?@?A66DDBBBI@E666AIIIIHAAAAEIIGGFB?666EB??::5555ABA?;;9?EGGGGGBBBB;;:?BDDBB>CCC??A;;11/477AAA98;BBCBBBCA??>>>>>;;;;>CCAAA>>;:310007966440333849;:6637980...1...2286766:::8686=;;8888:8674494,,,1,,,,/,/1098303055547769511111//1,,,,,,,*1111/
@JI6ZREA02G6OA4
ACGAGATGTTGGAGGGCAAGTCTGGTGCCAGCAGCCGCGGTAATTCCAGCTCCAATAGCGTATATTAAAGTTGTTGCAGTTAAAAAGCTCGTAGTTGAATTTCGGGATCAGCAGGTTGGTCGTGCCACTGGTATGCACTGGCTTTGCTGGTTCCTCCTTTCTGAAGAACTGTAATGCCATTAATTTGGTGTTGCAGGGAAACAGGACTGTTACTTTGAAAAAATTAGAGTGTTTAAAGCAGGCTAACGCTTGAATACATTAGCATGGAATAATGAAATAGGACGTTCGATCCTATTTGTTGGTTTCTAGGATTGACGTAATGATTAATAGGGATAGTTGGGGGCATTAGTATTCAATTGTCAGAGGTGAAATTCTTGGATTTATTGAAGACTAACTACTGCGAAAGCATTTGCCAAGGATGTTTCATTAATCAAGAACGAAAGTTAGGGATCGAAGACGATCAGGTACCGTCGTAGTCTTAACCATAAACTATGCCGACCAGGGATCGGATGATGTTAATTTTTAATGTACTC
+
IIIIIIIIIIIIIHHHIIIIIIIIIIIIIIIIIIIIIIIIIIIIIIIIIIIIIIIIIIIIIIIIIIHHHIIIIIIIIIIII:::::IIIIIIIIIIIIIHHHIHHHIIIIIIIIIIIIIIIIIIIIIIIIIIIIIIIIIIIIHHHIIIIIIIIIIIIHHHIIIIIIIIIIIIIIIIIIIIIIIHHHIIIIIIIIIHHHHHHIIIIIIII>>>FHHHI8;;;8899,@@HIHHHHHHHIIIIIIIIIIIIIIIIIIIIIIIIIIIIIIIIIIIIIHHHIIIIHHHIIGGEEDA<;333614;;@??GIIHDDDDHI@@;;;GGGGGGGGD555;DDDDD44755DDDDDDDII@@@@HHHHHHHHHHHHBBBB:433::A///?7<BDB===B=====DB::9=;<A==;;;=::88;;862---2266116997..---0028-----013229978:8::::777:;;01081311:8:==1103199;:0133787...777133;;;;77778:;;//2//..*-,,1,,
@JI6ZREA02F8OFL
ACGAGATGTTGGAGGGCAAGTCTGGTGCCAGCAGCCGCGGTAATTCCAGCTCCAATAGCGTATATTAAAGTTGTTGCAGTTAAAAAGCTCGTAGTTGAATTTCGGGATC
+
FFFFFFFFFFFIIHHHIIIIIIIIIIIIIIIIIIIIIIIIIIIIIIIIIIIIFFFFFFFFFFFFFFFFFA@@DDFFFFFFF????=FFFFFFFFFFF???=9?666=3.
@JI6ZREA02IPZ04
ACGAGATGTTGGAGGGCAAGTCTGGTGCCAGCAGCCGCGGTAATTCCAGCTCCAATAGCGTATATTAAAGTTGTTGCAGTTAAAAAGCTCGTAGTTGAATTTCGGGGTCAGCAGGTTGGTCGTGCCACTGGTATG
+
FFFFFFFFFFFIIHHHIIIIIIIIIIIIIIIIIIIIIIIIIIIIIIIIIIIIFFFFFFFFFFFFFFFFFFFFFFFFFFFFF=====FFFFFFFFFDDBB==:533116@@@@@@@BDFFDDDDA=<<=<666:2.
@JI6ZREA02FFEWP
ACGAGATGTTGGAGGGCAAGTCTGGTGCCAGCAGCCGCGGTAATTCCAGCTCCAATAGCGTATATTAAAGTTGTTGCAGTAAAAAGTAACTCGTAGTTGTAATTACGGGTTCGACGTAGTT
+
555311A?>AABD666HHIIIIIHIIIIIIIIIIIIIIIIIIIIIIIIIIIIFFFFFF????DB>>444:;7/,,24///,,,,,-2/-3223276;<4000448<<99>==7:9//----
@JI6ZREA02H775V
ACGAGATGTTGGAGGGCAAGTCTGGTGCCAGCAGCCGCGGTAATTCCAGCTCCAATAGCGTATATTAAAGTTGTTGCAGTTAAAAAGCTCGTAGTTGAATTTCGGGATCAGTAC
+
DD;;;=AFFFFHHHHHIIIIIIIIIIIIIIIIIIIIHHDDFHHHHHHHHIIIFFFFFFFFFFFFFFFFFFFFFFFFFFFFF????=FFFFFFFFBA?88888/..,3::733-.
@JI6ZREA02HUPZ0
ACGAGATGTTGGAGGGCAAGTCTGGTGCCAGCAGCCGCGGTAATTCCAGCTCCAATAGCGTATATTAAAGTTGTTGCAGTTAAAAAGCTCGTAGTTGAATTTCGGGGTTAGCAGGTCGGTCGTGCCAATGGTATGCACTGGCTCGCTGACTCCTCCTTCTTGTAGAACCGTAATGCCATTAATTTGGTGTTGCGGGGAAACAGGACTGTTACTTTGAAAAAATTAGAGTGTTTAAAGCAGGCTAGCGCCTGAATACATTAGCATGGAATAATGAAATAGGACGTTCGAACCTATTTTGTTGGTTTCTAGGATTGACGTAATGATTAATAGGGATAGTTGGGGCATTAGTATTCAATTGTCAGAGGTGAAATTCTTGGATTTATTGAGGACTGACTACTGCGAAAGCATTTGCCAAGGATGTTTTCATTAATCAAGAACG
+
HHHHHHHHHHHIIHHHIIIIIIIIIIIIIIIIIIIIIIIIIIIIIIIIIIIIHHHHHHHHHHHHHHHHHHHHHHGGGGG6633333@GGGGHHHHHHHHHHHHCCCCHHHHHHHHHHHHHHHHHHHHHHHHHHHHHHHHHHHHHHHHHHHHHHHFFFFHHHHHHHHHHHE>;;HHHHHHHGHHHHEE@BBBDG=;;;BB@<588GGHHHHHHHHCG67776666,9H@@@EHHHHHHHHHHHHHHHEEEHHHHEDDHHHHHHHHHHHHHHHHHHHCD<DDHGE@@@BDDBBAB00226//<<;::D<B666;BBGEEEEEGEEEGGEB@@;;;BBBBB9999EEGHHHGGGHBBBHH989ADDDBA899=BA>8899><<93//=A???BB===H@@@HHHHH>@AA>>=B4444AA=<211117:;;8849996441,
@JI6ZREA02JWMRE
ACGAGATGTTGGAGGGCAAGTCTGGTGCCAGCAGCCGCGGTAATTCCAGCTCCAATAGCGTATATTAAAGTTGTTGCAGTTAAAAAGCTCGTAGTTGAATTTCGGGGTTAGCAGGTCGGTCGTGCCAATGGTATGCACTGGCTCGCTGACTCCTCCTTCTTGTAGAACCGTAATGCCATTAATTTGGTGTTGCGGGGAAACAGGACTGTTACTTTGAAAAAATTGAGTGTTTAAAGCAGGCTAGCGCCTGAATACATTAGCATGGAATAATGAAATAGGACGTTCGAACCTATTTTGTTGGTTTCTAGGATTGACGTAATGATTAATAGGGATAGTTGGGGCATTAGTATTCAATTGTCAGAGGTGAAATTCTTGGATTTATTGAAGACTGACTACTGCGAAAGCATTTGCCAAGGATGTTTTCATTAATCAAAGAACGAAAGTT
+
FFFFFFFFFFFIIHHHIIIIIIIIIIIIIIIIIIIIIIDIIIIIIHIIIIIIFFFFFFFFFFFFFFFFFFFFFFFFFFFFF=====FFFFFFFFFFFFFFFFFDDBBFFFFFFFFFFFFFFFFFFFFFDDDFFDDDFFFFFFFFFFFFFFFCCC??????==ABBBBB::556BAAAA=<=====<<6888??44448888245BBDBBAAA888?//////0./4<<<88;455AAAADAAA?AAAAA?=::9ADGGGGGGGGGGGFDDDD====8==555::ABBBA>AA::975//88=98::@455?BBB:::::BAAAB====?==AAAABB9999DDDA::8DDDDBBBB=888?8333:888<832244>8882//8=BBB?<<=BB>>>8888==88344;@BB@@<<:><111169770003,,,0,,0,,,,1,,
@JI6ZREA02IFCXH
ACGAGATGTTGGAGGGCAAGTCTGGTGCCAGCAGCCGCGGTAATTCCAGCTCCAATAGCGTATATTAAAGTTGTTGCAGTTAAAAAGCTCGTAGTTGAATTTCGGGGTCAGTAGGTTGGTCGTGCCTATGGTATGTACTGGCTTTACTGATTCCTCCTTCTTGAAGAACTGTAATGTCATTAATTTGGTGTTGCAGGGAAACAGGACTGTTACTTTGAAAAAA
+
FFFFFFFFFFFII???IIIIIIIIIIIIIIIIIIIIIIIIIIIIIIIIIIIIFFFFFFFFFFFFFFFFFFFFFFFFFFFFF==?==FFFFFFFFFFFFFFFFFA@::AAAB53333188AA>?ABDFD@@@FFFFFFFFFFDDDFCA<BBAA<<<434438<<<<433>@<8888<==AA>>>8<<@43333=<<;<<<88<61134?11119888A2222//
@JI6ZREA02F4P33
ACGAGATGTTGGAGGGCAAGTCTGGTGCCCGCAGCCGCCGGT
+
FFFFFFFFFFFIIHHHIIIHHFHCAAA<;;<444223665-/
@JI6ZREA02FEUY5
ACGAGATGTTGGAGGGCAAGTCTGGTGCCAGCAGCCGCGGTAATTCCAGCTCCAATAGCGTATATTAAAGTTGTTGCAGTTAAAAAGCTCGTAGTTGAATTTCGGGATCAGTACGTTGGTCGTGCCTTAGGTACGTACTGGTGTTACTGGTTCCTACCTTCTGACGAACCATCATGTCATTCATTTGGTGTGGCGGGGAATCAGGACTGTTACTTTGAAAAAATTAGAGTGTTTAAAGCAGGCTCGCGCTTGAATACATTAGCATGGAATAATGAAATAGGACGTTGATCCTATTTTGTGGTTTCTAGGATTGACGTAATGATTAATAGGGATAGTTGGGGCATTAGTATTCAATTGTCAGAGGTGAAATTCTTGGATTTATTGAAGACTAACTACTGCGAAAGCATTTGCCAAGGATGTTTTCATTAAATCAAAGAACGAAAGTTAGGGGATCGAAGACGATCAGATACCGTCGTAGTCTTAACCATAAACTATGCCGACTAGGGATCGGATGATGTTATTTTTAATGTACTCATTTCGGCGCC
+
IIIIIIIIIIIIIGGGIIIIIIIIIIIIIIIIIIIIIIIIIIIIIIIIIIIIIIIIIIIIIIIIIIHHHIIIIIIIIIIII???==IIIIIIIIIIIIIHHHIHHHIIIIIIIIIIIIIIIIIIIIIIIIIIIIIIIIIIIIIIIIIIIIIIIIIIIIIIIIIIIIIIIIIIIIIIIIIIIIIHHH??9DDCCH@A@@HHIIIIIIIIIHHHIHEEI666666HH5IIIIIHHHHHHIIIIIIIIIIIIIIIIIIIIIIIIIIIIIIIIIIIIIHHHIIII???IIIIIIIII>>>>D4??IIFIIIIIIIIIIIIIIIIIIIIIIIIHHHIIIDCCB>>>DIIIHHHIIIIIIIIIIIIIICCDHHHHIIIIIIII;;;?CAIIIDDCIEAAAAICA72222@A=755?======;:3,,,,/866,,,14,,,4-0;:111----,,,,-48888;;=>C@@@@@@@<<<ECCCCC@<::<<443?4446:<=?==@@@<4112@@7777AACEEEE@44444EE07777@C@633===;;31
@JI6ZREA02FORXS
ACGAGATGTTGGAGGGCAAGTCTGGTGCCAGCAGCCGCGGTAATTCCAGCTCCAATAGCGTATATTAAAGTTGTTGCAGTTAAAAAGCTCATAGTTGAATTTCGGGATCAGTACGTTGGTCGTGCCTTAGGTACGTACTGGTGTTACCGGTTCCTACCTTCTGACGAACCATCATGTCATTCATTTGGTGTGGCGGGGAATCAGGACTGTTACTTTGAAAAAATTAGGGTGTTTAAAGCAGGCTCGCGCTTGAATACATTAGCATGGAATAATGAAATAGGACGTTGATCCTATTTTGTTGGTTTCTAGGATTGACGTAATGATTAATAGGGATAGTTGGGGCATTAGTATTCAATTGTCAGAGGTGAAATTCTTGGATTTATTGAAGACTAACTACTGCGAAAGCATTTGCCAAGGATGTTTTCATTAATCAAGAACGAAAGTTAGGGATCGAAGACGATCAGATACCGTCGTAGTCTTAACCATAACTATGCCGACTAGGGATCGGATGATGTTAATTTTTAATGTAC
+
IIIIIIIIIIIIIHHHIIIIIIIIIIIIIIIIIIIIIIIIIIIIIIIIIIIIIIIIIIIIIIIIIIHHHIIIIIIIIIIII;;;;;IIIIIIIIIIIIIHHHIHHHIIIIIIIIIIIIIIIIIIIIIIIIIIIIIIIIIIIIIIIIIIIIIIGGGIIIIIIIIIIIIIIIIIIIIIIIGBBBIGGGIIIIIIIICCCCIIIIIIIIIIIIIIIHHHI888888II5HHHG>BBHHHHIIIIIIIIIIIIIIIIIAAAGIIIIIIIIIIIIIIIG777IIIIIIGGGIIIAAAGBBCAA66II<;;III===IIIIIIIIIIIIIIIIIIHHBHIIIAA5555ADGHGHGGIIIIIIH646@HIFFD>AA@FFD=<@@@BB><44<<AEEEEEC@?>ECDDEBBB?AABBBD<<<<DDEF>7777====770444859=<777<??7>972444==<:=<><<<<:<:>>?>=><=<:<::==:50.--.141329796;;;;86886688884///881/22266*31//
@JI6ZREA02JLKE2
ACGAGATGTTGGAGGGCAAGTCTGGTGCCAGCAGCCGCGGTAATTCCAGCTCCAATAGCGTATATTAAAGTTGTTGCAGTTAAAAAGCTCGTAGTTGAATTTCGGGGTAGCAGGT
+
FFFFFFFFFFFIIHHHIIIIIIIIIIIIIIIIIIIIIIIIIIIIIIIIIIIIFFFFFFFFFFFFFFFFFFFFFFFFFFFFF=====FFFFFFFFFFFFD===<1000-4.::113
@JI6ZREA02JSSYP
ACGAGATGTTGGAGGGCAAGTCTGGTGCCAGCAGCCGCGGTAATTCCAGCTCCAATAGCGTATATTAAAGTTGTTGCAGTTAAAAAGCTCGTAGTTGAATTTCGGGGTC
+
FFFFFFFFFFFII666IIIIIIIIIIIIIIIIIIIIIIIIIIIIIIIIIIIIFFFFFFFFFFFFFFFFFFFFFFFFFFFFF;;;;;FFFFFFFFFFDCA==;A572.,-
@JI6ZREA02GIKMO
ACGAGATGTTGGAGGGCAAGTCTGGTGCCAGCAGCCGCGGTAATTCCAGCTCCAATAGCGTATATTAAAGTTGTTGCAGTTAAAAAGCTCGTAGTT
+
FFFFFFFFFFFIIHHHIIIIIIIIIIIIIIIIIIIIIIIIIIIIIIIIIIIIFFFFFFFFFFFFFFFFFFFFFFFFFFFFF????=FFFFFD?50.
@JI6ZREA02GUSP1
ACGAGATGTTGGAGGGCAAGTCTGGTGCCAGCAGCNNNCG
+
F88:@===<FFFGFFHHHIIHHHHFFFFFFAAA<9!!!:4
@JI6ZREA02J0JLO
ACGAGATGTTGGAGGGCAAGTCTGGTGCCAGCAGCCGCGGTAATTCCAGCTCCAATAGCGTATATTAAAGTTGTTGCAGTTAAAAAGCTCGTAGTTGAATTTCGGGGTAT
+
FFFFFFFFFFFIIHHHIIIIIIIIIIIIIIIIIIIIFHHHFFFFFFFFFHFDDDDFFFFFFFFFFFFFFFFFFFFFFFFFF?????FFFFFFFFFDDBB=<80000./73
@JI6ZREA02GXZD0
ACGAGATGTTGGAGGGCAAGTCTGGTGCCAGCAGCCGCGGTAATTCCAGCTCCAATAGCGTATATTAAAGTTGTTGCAGTTAAAAAGCTCGTAGTTGAATTTCGGGATCAATA
+
FFFFFFFFFFFII666HHIIIIIIIIIIIIIIIIBBBIIIIIIIIIIIIIIIFFFFFFFFFFFFFFFFFFFFEDDFFFFFF?????FFFFFFFFFFFFFFFC<631<?=;;72
@JI6ZREA02J2S2K
ACGAGATGTTGGAGGGCAAGTCTGGTGCCAGCAGCCGCGGTAATTCCAGCTCCAATAGCGTATATTAAAGTTGTTGCAGTTAAAAAGCTCGTAG
+
FFFFFFFFFFFIIHHHIIIIIIIIIIIIIIIIIIIIIIIIIIIIIIIIIIIIFFFFFFFFFFFFFFFFFFFFFFFDDDFFF;;;;;BBAA?==8
@JI6ZREA02F4325
ACGAGATGTTGGAGGGCAAGTCTGGTGCCAGCAGCCGCGGTAATTCCAGCTCCAATAGCGTATATTAAAGTTGTTGCAGTTAAAAAGCTCGTAGTTGAATTTCGGGATTAGTACGCTGGTCGTGCCTTGGTACGTACTGGTGTTACT
+
FFFFFFFFFFFIIHHHIIIIIIIIIIIIIIIIIIIIIIIIIIIIIHHHHIIIFFFFFFFFFFFFFFFFFFFFFFFFFFFFF?????FFFFFFFFFFFFF?=;?866<-.////////;;=?ABDFF;;;;FFFFFFFFFFFFDDB<6
@JI6ZREA02GMBUM
ACGAGATGTTGGAGGGCAAGTCTGGTGCCAGCAGCCGCGGTAATTCCAGCTCCAATAGCGTATATTAAAGTTGTTGCAGTTAAAAAGCTCGTAGTTGAATTTCGGGGTCAGCAGGCTGGTCGTGCCACTGGTATGAACTGGTCTCGCTGATTCCTCCTTTCTGAAGAACTGTAATGTCATTAATTTGGTGTTGCAGGGAAACAGGACTGTTACTTTGAAAAAATTAGAGTGTTTAAAGCAGGCAATTGCTTGAATACATTAGCATGGAATAATGAAATAGGACGTTCAAACCTATTTGTTGGTTTCTAGGATTGACGTAATGATTAATAGGGATAGTTGGGGGCATTAGTATTCAATTGTCAGAGGTGAAATTCTTGGATTTATTGAAGACTGACTACTGCGAAAGCATTTGCC
+
FFFFFFFFFFFIIHHHIIIIIIIIIIIIIIIIIIIIIIIIIIIIIIIIIIIIFFFFFFFFFFFFFFFFFFFFFFFFFFFFF?????FFFFFFFFFFFFFFFFFBBEEFFFFFFFFFFFFFFFFFFFFFFFFFFFFFFFFFFFFFFFFFFDDDFFFFD???D>DF?:::??DDDDDDDFFFFDD:::DD>;<<CFFFFFFFFFFFFFFFFFFFFF??A62222255,?A???????FFFDD;;;?FFFDDDDDFFCCCDDDDGFFFDDDDGIIIIIIGGAGGGGG:::===B@@:44494488;88<<A>>A=:::==::8@<<<<>>@<0005:==BB55755:::ADDBB84445B@888::;9;7222262...20366662288888>>>@@<888>>>8886770003,,
@JI6ZREA02H6BH7
ACGAGATGTTGGAGGGCAAGTCTGGTGCCAGCAGCCGCGGTAATTCCAGCTCCAATAGCGTATATTAAAGTTGTTGCAGTTAAAAGCTCGTAGTTGAATTTCGGGATAGTAGGTGT
+
FFFFFFFFFFEIIHHHIIIIIIIIIIIIIIIIIIHHHFFDEBB??FFFFFFDDDDFFBBAAAAB33333:8==<<===?4411118?AABABBBDDDB;;84...7.-.-2---,-
@JI6ZREA02I52I2
ACGAGATGTTGGAGGGCAAGTCTGGTGCCAGCAGCCGCGGTAATTCCAGCTCCAATAGCGTATATTAAAGTTGTTGCAGTTAAAAAGCTCGTAGTTGAATTTCGGGATCAATATATTGGTCGTGCCTCCGGTATGCACTGGTATTATTGATTTCTACCTTCTGACGAACTGTGATGTCATTAATTTGGTGTCATGGGGAATCAGGACTGTTACTTTGAAAAAATTAGGGTGTTTAAAGCAGGCACACGCTTGAATACATTAGCATGGAATAATGAAATAGGACGTTTGACCCTATTTTGTTGGTTTCTAGGATCGACGTAATGATTAATAGGGATAGTTGGGGGCATTAGTATTCAATTGTCAGAGGTGAAATTCTTGGATTTATTGAAGACTAACTACTGCGAAAGCATTTGCCAAGGATGTTTTCATTAATCAAGAACGAAAGTTAGGGATCGAAGACGATCAGATACCGTCGTAGTCTTAACCATAAACTATGCCGACTAGGGATCGGATGATGTTAATTTTTTAATGTACTTTATTCGGC
+
IIIIIIIIIIIIIHHHIIIIIIIIIIIIIIIIIIIIIIIIIIIIIIIIIIIIIIIIIIIIIIIIIIHHHIIIIIIIIIIGG88888HIIIIIIIIIIIIHHHIHHHIIIIIIIIIIIIIIIIIIIIIIIIIIIIIIIIIIIIIIIIIIIIHHHIIIIIIIIIIIIIIIIIIIIIIIIIIIIIIHHHIIIIIIIICCCCIIIIIIIIIIIIIIIHHHI67774466,;;BB>BBBEEHIIIIIIIIIIIIIIIIIIIIIIIIIIIIIIIIIIIIIHHHIIIIIIIAA?EA=::=8////5..88669G?GFGGIIIIIIIIIIIIIIGGGA555GIIIII;;==:AAAAHGGGIHFFCHHHHHHHFFFF>@@BEEC??AAA555://5;AC@AC55553EEEEEBBE?@@BBHFCCAAAA9<3....339:4449<8...36777<<<499998888888;8688;8686=<;758897-.-,00//.2///31-13268:7:7522133...222253400,,,,,,..)5455//14008.,,
@JI6ZREA02IQ1KK
ACGAGATGTTGGAGGGCAAGTCTGGCGCCTTACGGGAAACAGTCGACTGCCAAGGCACACAGGGGATA
+
IIIIIIIIIIIIIBBBIIIIIIIIIIIIIIIIIHHHCCCIIIIIIIIIIIIIIIIIIIIIICCCCIII
@JI6ZREA02J3080
ACGAGATGTTGGAGGGCAAGTCTGGTGCCAGCAGCCGCGGTAATTCCAGCTCCAATAGCGTATATTAAAGTTGTTGCAGTTAAAAACGCTCGTAGTTGAATTTCGGGATCAGCAGGTTGGTCGTGCCACTGGTATGCACTGGCTTTGCTGGTTCC
+
FFFFFFFFFFFHHHHHIIHHHIIIIIIIIIIIIHDDEFDDBBBDDFFFHHHHFFFFFFFFFFFFFFFDDDFFFFFFFFFFF???;;EFFFFFFFFFFFFFFFFF===CDBBBBA8855555:>?A>AAADFFFFFFFDDDFFFFC?AA?><666.
@JI6ZREA02FHNVN
ACGAGATGTTGGAGGGCAAGTCTGGTGCCAGCAGCCGCGGTAATTCCAGCTCCAATAGCGTATATTAAAGTTGTTGCAGTTAAAAAGCTCGTAGTTGAATTTCGGGATCAGCAGGTTGGTCTTGCCACTGGTATGTACTAGCTTGCTGATTCCTCCTTCTTGTAGAACCGTAATGCCATTAATTTGGTGTTGCGGGGAAACAGGACTGTTACTTTGAAAAAATTAGAGTGTTTAAAGCAGGCCAGCGCCTGAATACATTAGCATGGAATAATGAAATAGGACGTTCGAACCTATTTTGTGGTTTCTAGGATTGACGTAATGATTAATAGGGATAGTTGGGGCATTAGTATTCAATTGTCAGAGGTGAAATTCTTGGATTTATTGAAGACTGACTACTGCGAAAGCATTTGCCAAGGATGTTTTCATTAATCAAGAACGAAAGTTAGGGATCGAAGACGATCAGATACCGTCGTAGTCTTAACCATAAACTATGCCGACTAGGGATCGGATGATGTTAATTTTTAATGTAC
+
GIIIIIIIIIIII:::IIIIIIIIIIIIIIIIIIIIIIIIIIIIIIIIIIIIIIIIIIIIIIIIIIHHHIIIIIIIIII??66666?IIIIIIIIIIIIHHHIHHHIIIIIIIIIIIIIIIIIIIIIIIIIIIIIIIIIIIIIIIIIIIIIIIIIIIIIIIIIIIIIIIIIIIIIIIIIIIIHHHIIIIIIIICCBBHHGGFIIIIIIIIIIHHHI999988II?IIIIIHHHHHHIIIIIIIIIIIGGGIIIIIIIIIIIIIIIIIIIIIIIHHHIIIIIIGGGIIIIIIII::::?4CC???IIIGGGIIIIIIIIIIIIIIIIIIHEEIIIIEE7777CCIIIIIIIIIIIIIIIIIGECCCIHHHIIIIIIIIHHHIHHIIIIIIIIIIIIIIIGCCCCEEBBBBBBBBBBBAEE7777>AAA>>=AA:52257773/......2888<<=;??@::::454AAA@@AAAA:54455===A=>=::4>??A??2000004=<778<:::><>A?2221166+8785
@JI6ZREA02GFG18
ACGAGATGTTGGAGGGCAAGTCTGGTGCCAGCAGCCGCGGTAATTCCAGCTCCAATAGCGTATATTAAAGTTGTTGCAGTTAAAAAGCTCGTAGTTGAATTTCGGGATCAATATATTGGTCGTGCCTCCGGTATGCACTGGTATTATTGATTTCTACCTTCTGACGAACTGTGATGTCATTAATTTGGTGTCATGGGGAATCAGGACTGTTACTTTGAAAAAATTAGAGTGTTTAAAGCAGGCACACGCTTGAATACATTAGCATGGAATAATGAAATAGGACGTTTGACCCTATTTTGTTGGTTTCTAGGATCGACGTAATGATTAATAGGGATAGTTGGGGGCATTAGTATTCAATTGTCAGAGGTGAAATTCTTGGATTTATTGAAGACTAACTACTGCGAAAGCATTTGCCAAGGATGTTTTCATTAATCAAGAACGAAAGTTAGGGATCGAAGACGATCAGATACCGTCGTAGTCTTAACCATAAACTATGCCGACTAGGGATCGGATGATGTTAATTTTTATAATG
+
IIIIIIIIIIIIIHHHIIIIIIIIIIIIIIIIIIIIIIIIIIIIIIIIIIIIIIIIIIIIIIIIIIHHHIIIIIIIIIIII=====IIIIIIIIIIIIIHHHIFFFIIIIIIIIIIIIIIIIIIIIIIIIIIIIIIIIIIIIIIIIIIIF>>>IHIIIIIIIIIIIIIIIIIIIIIIIIHHFF666IIHHHIIICCCCIIIIIIIIIIB>>>FHHHI888899;;,FIIIIHHHHHHIIIIIIIFFFFHHHHIIIHHHIIIIIIIIIIIIIIIIHHHIIIIII@@@EIHIBBDB9995://55444?9BBBDGIIIIIIIIIHHHIHHFFB;::DBB::-----==A83525AB???AAC;???>445=B=BDBBBB@@@BEBD:8BBBBBB:99>>?@9::@==;9::555C::::DD;>>;;418888<<8::8300;8333:88-1111333;;:8:88888:8::;:3106:;:8866;;864733393,,,,,,,.1/001/339:8888::::86/////0+00/1
@JI6ZREA02IPHXY
ACGAGATGTTGGAGGGCAAGTCTGGTGCCAGCAGCCGCGGTAATTCCAGCTCCAATAGCGTATATTAAAGTTGTTGCAGTTAAAAAGCTCGTAGTTGAA
+
F666?C???DFFF666IIIIIIIIIIIIIIIIIIIIIIIIIIIIIIIIIIIIFFFFFFFFFFFFFFFFFFFFDBB???900//111=<<<==:997211
@JI6ZREA02JHYR5
ACGAGATGTTGGAGGGCAAGTCTGGTGCCAGCAGCCGCGGTAATTCCAGCTCCAATAGCGTATATTAAAGTTGTTGCAGTTAAAAAGCTCGTAGTTGAATTTCGGGATCAATATATTGGTCGTGCCTCCGGTATGCACTGGTATTATTGATTTCTACCTTCTGACGAACTGTGATGTCATTAATTTGGTGTCATGGGGAATCAGGACTGTTACTTTGAAAAAATTAGAGTGTTTAAAGCAGGCACACGCTTGAATACATTAGCATGGAATAATGAAATAGGACGTTTGACCCTATTTTGTTGGTTTCTAGGATCGACGTAATGATTAATAGGGATAGTTGGGGGCATTAGTATTCAATTGTCAGAGGTGAAATTCTTGGATTTATTGAAGACTAACTACTGCGAAAGCATTTGCCAAGGATGTTTTCATTAATCAAGAACGAAAGTTAGGGATCGAAGACGATCAGATACCGTCGTAGTCTTAACCATAAACTAT
+
IIIIIIIIIIIIIHHHIIIIIIIIIIIIIIIIIIIIIIIIIIIIIIIIIIIIIIIIIIIIIIIIIIHHHIIIIIIIIIIII?????IIIIIIIIIIIIIHHHIHHHIIIIIIIIIIIIIIIIIIIIIIIIIIIIIIIIIIIIIIIIIIIIHHHIIIIIIIIIIIIIIIIIIIIIIIIIIIIIIHHHIIIIIIIICCCCIIIIIIIIIII>>=IEBBG44446688,DFIIIHHHHHHIIIIIIIIIIIIIIIIIIIIIIIIIIIIIIIIIIIIIIIIH:@@ID@@@HIIHHHHI??==@66@@555D?GGDDDHHIIIDDDIHHHIIIII<;;@ABB::.....::AABDBBE?<<:::BBBBDDDEEEEBBBBBBBDDD==54//5:BBBCC@>::8B@??>;;;9::::;>4422;;4::111133:;::9:::<98310058<=49996888::<;>:::::3131==:1011868<::;;...3666:8-1
@JI6ZREA02IBREE
ACGAGATGTTGGAGGGCAAGTCTGGTGCCAGCAGCCGCGGTAATTCCAGCTCCAATAGCGTATATTAAAGTTGTTGCAGTTAAAAAGCTCGTAGTTGAATTTCGGGGTA
+
FFFFFFFFFFFIIHHHIIIIIIIIIIIIIIIIIIIIHHHHHHHHHHHHHHHIFFFFFFFFFFFFFFFFFFFFFFFFFFFFF?????FFFFFFFFFFFFFF=<?422.2.
@JI6ZREA02FHNKV
ACGAGATGTTGGAGGGCAAGTCTGGTGCCAGCAGCCGCGGTAATTCCAGCTCCAATAGCGTATATTAAAGTTGTTGCAGTTAAAAAGCTCGAGTTGAATTTCGGGATCAATATATTGGTCGTGCCTCTGGTATGAC
+
FFFFFFFFFFFIIHHHIIIIIIIIIIIIIIIIIIIIIIIIIIIIIIIIIIIIFFFFFFFFFFFFFFFFFA@@FFFFFFFFF?=???FFF;;;:?DBBB====666:DDDDDDDDCDDDFFFFFFFFFFFDDDD=<4
@JI6ZREA02JNL4Y
ACGAGATGTTGGAGGGCAAGTCTGGTGCCAGCAGCCGCGGTAATTCCAGCTCCCATAGCGTATATTAAAGTTGTTGCAGTTAAAAAGCTCGTAGTTGAATTTCGGGATCAATATATTGGTCGTGCCTCCGGTATGCACTGGTATTATTGATTTCTACCTTCCGACGAACTGTGATGTCATTAATTTGGTGTCATGGGGAATCAGGACTGTTACTTTGAAAAAATTGAGTGTTTAAAGCAGGCACACGCTTGAATACATTAGCATGGAATAATGAAATAGGACGTTTTGACCCTATTTGTTGGTTTCTAGGATCGACGTAATGATTAATAGGGATAGTTGGGGGCATTAGTATTCAATTGTCAGAGGTGAAATTCTTGGATTTATTGAAGACTAACTACTGCGAAAGCATTTGCCAAGGATGTTTTCATTAATCAAGAACGAAAGTTAGGGATCGAAGACGATCAGATACCGTCGTAGTCTTAACCATAAACTATGCCGACTAGGGATCGGATGATGTTAATTTTTTAATGTACTCATTTC
+
IIIIIIIIIIIIIHHHIIIIIIIIIIIIIIIIIIIIIIIIIIIIIIIIIIIHHHIIIIIIIIIIIIHHHIIIIIIIIIIII?????IIIIIIIIIIIIIHHHIHHHIIIIIIIIIIIIIIIIIIIIIIIIIIIIIIIIIIIIIIIIIIIIHHHIIDBBGGIIIIIIIIIIIIIIIIIIIIIIIHHHIIIIIIIICCCCIIIIIIIIIIGBBBIHHHI9<<<<<GGGIIIIHHHHHHIIIIIIIIIIIIIIIIIIIIIGAAAGGIIIIIIIIIIHEBH?GGE<2331/4=755<5//172266@<<HCIAAAIIIIIIIHHHIIHIAAAD@==@BAB::.....;@DAADBBE=778DDE>@@DCCED>666@@<88AAEBEEF>>EEEEEEE55552@>66455=<<<>>@DDDFFA@>==7777??>>>>=======?>===><<5=<<7444==><<::<<<<:<>???>=><=<<<::88/--34--.10/2032243-...1389:9555552200,,,,,,,,*6462//32663
@JI6ZREA02J0ZCP
ACGAGATGTTGGAGGGCAAGTCTGGTGCCAGCAGCCGCGGTAATTCCAGCTCCAATAGCGTATATTAAAGTTGTTGCAGTTAAAAAGCTCGTAGTTGAATTTCGGGGTTAGCAGGTCGGTCGTGCCAATGGTATGCACTGGCTCGCTGACTCCTCCTTCTTGTAGAACCGTAATGCCATTAATTTGGTGTTGCGGGGAAACAGGACTGTTACTTTGAAAAAATTAGAGTGTTTAAAGCAGGCTAGCGCCTGAATACATTAGCATGGAATAATGAAATAGGACGTTCGAACCTATTTTGTTGGTTTCTAGGATTGACGTAATGATTAATAGGGATAGGTTGGGGCATTAGTATTCAATTGTCAGAGGTGAAATTCTTGGATTTATTGAAGACTGACTACTGCGAAAGCATTTGCCAAGGATGTTTTCATTAATCAAAGAACGAAAGTTAGGGATCGAAGACGATCAGAT
+
FFFFFFFFFFFIIHHHIIIIIIIIIIIIIIIIIIIIIIIIIIIIIIIIIIIIFFFFFFFFFFFFFFFFFFFFFFFFFFFFF==?==FFFFFFFFFFFFFFFFF=@@@FFF?DDFFFFFFFFFFFFFFFFFFFFFFFFFFFFFFFFFFFFFFFFFFFFF===FFFFFFFFFFFFFF@@A@DFFFFFFFFFFDDD@A@@DDDFFFFFFFF@?@FFDDD677766;;-FFDDDDFFFFFFFFFFFFFFD??@FFFFFGGGGGDFCCCCCCADBBBB===A::::A95548ABAA?>4444933.....44?====@@BDDBBB:::=A::8<<;884448<<444499=ABBDDDDDDDDB@@@>88823244888><<888;;;@77>8888>>>><<333??>;;;<<==;;>8888@<:66111166::4446---3--0,,,,022-2227:::::98:88::::12
@JI6ZREA02GDJP3
ACGAGATGTTGGAGGGCAAGTCTGGTGCCAGCAGCCGCGGTAATTCCAGCTCCAATAGCGTATATTAAAGTTGTTGCAGTTAAAAAGCTCGTAGTTGAATTTCGGGGTTAGCAGGTCGGTCGTGCCAATGGTATGCACTGGCTCGTTGACTCCTCCTTCTTGTAGAACCGTAATGCCATTAATTTGGTGTTGCGGGGAAACAGGACTGTTACTTTGAAAAAATTAGAGTGTTTAAAGCAGGCTAGCGCCTGAATACATTAGCATGGAATAATGAAATAGGACGTTCGAACCTATTTTGTTGGTTTCTAGGATTGACGTAATGATTAATAGGGATAGTTGGGGGCATTAGTATTCAATTGTCAGAGGTGAAATTCTTGGATTTATTGAAGACTGACTACTGCGAAAGCATTTGCCAAGGATGTTTTCATTAATCAAGAACGAAAGTTAGGGATCGAAGACGATCAGATACCGTCGTAGTCTTAACCATAACTATGCCGACTAGGGATCGGATGATGTTATTTTTAA
+
IIIIIIIIIIIIIHHHIIIIIIIIIIIIIIIIIIIIIIIIIIIIIIIIIIIIIIIIIIIIIIIIIIHHHIIIIIIIIIIII?????IIIIIIIIIIIIIHHHI>>>>IIIIIIIIIIIIIIIIIIIIIIIIIIIIIIIIIIIIIIIIIIIIIIIIIIIIIIIIIIIIIIIIIIIIIIIIIFF:::IIIIIIIG??>>FDB@599IIIIIIIIHHHI;;;;6966,>HIIIHHHHHHIIIIIIIIIIFFFFIIIIIIIIIIIIIHHHIIIIID@555D?GGFGDDDDDGGIIIFAA??@;@IIHHHIIIDDDHHHIIIDDDIIIIIIIIIH@@@DIIII55;55@@@DFGFDDD@@@B===BBBBBDB===HHHHHHBBBHHHHHHHHHHBBBBDEEEEB::9;;<;::///::===AAB;;4744::::::03337449820.,------/111444464133:;67133;<<<<;:8:8:;;664----000100/206454447:;:::2222434,,,,,,,
@JI6ZREA02FWQEQ
ACGAGATGTTGGAGGGCAAGTCTGGTGCCAGCAGCCGCGGTAATTCCAGCTCCAATAGCGTATATTAAAGTTGTTGCAGTTAAAAAGCTCGTAGTTGAATTTCGGGATCAATATATTGGTCGTGCCTCTGGTATGAACTGGTATTATTGATTTCTACCTTCTGACGAACTGTGATGTCATTAATTTGGTGTCATGGGGAATCAGGACTGTTACTTTGAAAAAATTAGAGTGTTTAAAGCAGGCACACGCTTGAATACATTAGCATGGAATAATGAAATAGGACGTTTGACCCTATTTTGTTGGTTTCTAGGATCGACGTAATGATTAATAGGGATAGTTGGGGGCATTAGTATTCAATTGTCAGAGGTTGAAAATTCTTGGATTTATTGAAGACTAACTACTGCGAAAGCATTTGCCAAGGATGTTTTCATTAATCAAGAACGAAAGTTAGGGATCGAAGACGATCAGATACCGTCGTAGTCTTAACCATAAACTAT
+
HHHHHHHHHHHIIEIIIIIIIIIIIIIIIIIIII;;;IIIIIIIIIIIIIIIHHHHHHHHHHHHHHHHHHHHHHHHHHHHH????=HHHHHHHHHHHHHHHHHHHHHHHHHHHHFFFFFHHHHHHHHHHHHHHHHHHHHFFFHHHHHHHHHHHHHHHHFFFHHHHHHHHHHHHHHHHHDDD@@888DD@GHGGHBBBBHHHGG<;;@BD666?444:222222;;-GHHHHEEEHHHHHHEE@<<<EHHEEDDE@@@HHHDDDDHHHHFDBBEG;;;;4;9<A<;8884///48//,,3/5;;///><D@@@E;;;;HHHGBBBHHB@@@HHHHHHHHH88==8HBBBHHHHHHHBAAABBA=>=22222...,,,85;==;999?77AA>=:A999;==92338...=93,..922222069900012222::5:::200;:445<==49998777;71026:::760202261011266;::;;::9;97121-1
@JI6ZREA02HSHPK
ACGAGATGTTGGAGGGCAAGTCTGGTGCCAGCAGCCGCGGTAATTCCAGCTCCAATAGCGTATATTAAAGTTGTTGCAGTTAAAAAGCTCGTAGTTGAATTTCGGGGATCAAGTACGTCGGTCGTCGACTTTCGGGTACGTACTGGCGTCTATTGGTTC
+
@@AFFFFFFFFIIHHHIIIIIIIIIIIIIIIIIIIIIIIIIIIIIIIIIIIIFFFFFFFFFFFFFFFFFEDDFFFFFFFFF==???FFFFDDBAA@@8800042211=331././43239>??==<<<?98840..243.552---.,32231199113
@JI6ZREA02HQRSG
ACGAGATGTTGGAGGGCAAGTCTGGTGCCAGCAGCCGCGGTAATTCCAGCTCCAATAGCGTATATTAAAGTTGTTGCAGTTAAAAAGCTCGTAGTTGAATTTCGGGA
+
FFFFFFFFFFFIIHHHIIIIIIIIIIIIIIIIIIIIIIIIIIIIIIIIIIIIFFFFFFFFFFFFFFFFFFFFFFFFFFFFF?????FFFFFFFFFFFDA8663,,,7
@JI6ZREA02IPFL5
ACGAGATGTTGGAGGGCAAGTCTGGTGCCAGCAGCCGCGGTAATTCCAGCTCCAATAGCGTATATTAAAGTTGTTGCAGTTAAAAAGCTCGTAGTTGAATTTCGGGATCAAGGTGCCGGTCATGCCTTTGGTATGTACTGACATCATTGATTTCTCCCTTCTGATGAACTGTGATGTCATTAATTTGGTGTCATGGAGAATCAGGACTGTTACTTTGAAAAATTAGAGTGTTTAAAGCAAGCACACGCTTGAATACATTAGCGTGGAATAATGAAATAGGACGTTTGATCCTATTTTGTTGGTTTCTAGGATCGACGTAATGATTAATAGGGATAGTTGGGGGCATTAGTATTCAATTGTCAGAGGTGAAATTCTTGGATTTATTGAAGACTAACTACTGCGAAAGCATTTGCCAAGGATGTTTTCATTAATCAAGAACGAAAGTTAAGGGATCGAAGACGATCAGATACCGTCGTAGTCTTAACCATAAACTATGCCGACTAGGGATC
+
IIIIIIIIIIIIIHHHIIIIIIIIIIIIIIIIIIIIIIIIIIIIIIIIIIIIIIIIIIIIIIIIIIHHHIIIIIIIIIIII?????IIIIIIIIIIIIIHHHIHHHIIIIIIIIIIIIIIIIIIIIHHHIIIIIIIIIIIIIIIIIIIIIHHHIIHHHIIIIIIIIIIIIIIIIIIIIIIIIIHHHIIIIIIIIIIIIIIIIIIIIIIGGGIIHHHI>>>>>66/CGIIIHHHHHHIIIIIIIIIIIIIIIIIIIIIIIIIIIIIIIIIIIIIHHHIIIICCFCCEIIIAA@A13334//;=@@@ICIIIIIIIIIIIIIIIIIIIIIICCBBFCD;;.....<ADDCGEIIIIIIIIIIIIGC666BHHHIIIIIIIIHHHI==BBB=;<<777;=>;<<777=>@@==BG>>?>EEEAA7779:555>>=?A50//54::<>A?7:====A:55542:9>==>>:::AAAA?AAAAAAAAAA?==><==::4::>><=7:9::;<85
@JI6ZREA02J6D1D
ACGAGATGTTGGAGGGCAAGTCTGGTGCCAGCAGCCGCGGTAATTCCAGCTCCAATAGCGTATATTAAAGTTGTTGCAGTTAAAAAAGCTCGTAGTTGAATTTCGGGGATCAGCGTAGGTTAGTCTTCGCCACGTGGTATGTACGTTAGCTTGCTTCGACTTTCCTCCTTACTTAGTAGAAACCGTAATCGCCTAATTTAAGTTGGTGTGCGGGGAAACAGGACTGTTACTTTGAAAAAATTAGAGTGTTTAAAGCAGGCC
+
A53668<<<FFGGFHHIIIIIIIIIIIIIIIIIIHFFFHHHHHHHHHIIIIIFFFFFFFFFFFF@@@@FFFFDBA????44/-----3<====:<;<44222242222::77776776665662/.--357:6442237343=<3223342244../3:511175.,,--3,,,-.12-,,,11-.,,2..--.-1,,,,,3..--,1223..,,,,.32;;=??=;;::1117,,,,,-21/=====8880006::97--
@JI6ZREA02HS88R
ACGAGATGTTGGAGGGCAAGTCTGGTGCCAGCAGCCGCGGTAATTCCAGCTCCAATAGCGTATATTAAAGTTGTTGCAGTTAAAAAGCTCGTAGTTGAA
+
FFFFFFFFFFFII???IIIIIIIIIIIIIIIIIIIIIIIIIIIIIIIIIIIIFFFFFFFFFFFFFFFFFFFFFFFFFFDDD;;775BBAA?=:9966..
@JI6ZREA02HW0KS
ACGAGATGTTGGAGGGCAAGTCTGGTGCCAGCAGCCGCGGTAATTCCAGCTCCAATAGCGTATATTAAAGTTGTTGCAGTTAAAAAGCTCGTAGTTGAATTTCGGGATTAGTACGCTGGTTGTGCCTTCGGTACGTACTGGTGTTACTGATTTCTACCTTCTGACGAACCATCATGTCATTAATTTGGTGTGGTGGGGAATCAGGACTGTTACTTTGAAAAAATTAGAGTGTTTAAAGCAGGCTCGCGCTTGAATACATTAGCATGGAATAATGAAATAGGACGTTTGACCCTATTTTGTTGGTTTCTAGGATCGACGTAATGATTAATAGGGATAGTTGGGGCATTAGTATTCAATTGTCAGAGGTGAAATTCTTGGATTTATTGAAGACTAACTACTGCGAAAGCATTTGCCAAGGATGTTTTCATTAATCAAGAACGAAAGTTAGGGATCGAAGACGATCAGATACCGTCGTAGTCTTAACCAT
+
HHHHHHHHHHHIIHHHIIIIIIIIIIIIIIIIIIIIIIIIIIIIIIIIIIIIHHHHHHHHHHHHHHHHHHHHHHHHHHHHH?????HHHHHHHHHHHHHHHHHEEEHHHHHHHHHHHHHHHHHHHHFFFHHFFBBBHHHHHHHHHHHHHHHHHHHHHHHHHHHHHHHHHHHHHHHHHHHHHHHHHHHHHHHHHHCCCCHHHHHHHHHHHHHHHHHHH66666699,@EHHHHHHHHHHHHHHHHHHHE<<<@HH;<;HHHHHHHHHHHHHHHHHHHHHHHHHHDDCHHHHC@@@====@68BB@@@BAG;;;BHHHHHHHHHHHHHB;99;;;>A?AAA0222@BGGEEEGGHHHHHHH@AAHH===?===B=988>>A<<99//39>=89992338?;999;<999999;>9999AA?;;474177:;::0---746:6333:::276112227784768;;;7676=;;:9:8:8120.443.,,
@JI6ZREA02H2I9I
ACGAGATGTTGGAGGGCAAGTCTGGTGCCAGCAGCCGCGGTAATCCCAGCTCCAATAGCGTATATTAAAGTTGTTGCAGTTAAAAAGCTCGTAGTTGAATTTCGGGATTAGTACGCTGGTCGTGCCTTCGGTACGTACTGGTGTTACTGATTTCTACCTTCTGACGAACCATCATGTCATTAATTTGGTGTGGTGGGAAATCAGGACTGTTACTTTGAAAAAATTAGAGTGTTTAAAGCAGGCTCGCGCTTGAATACATTAGCATGGAATAATGAAATAGGACGTTGATCCTATTTTGTGGTTTCTAGGATTGACGTAATGATTAATAGGGATAGTTGGGGCATTAGTATTCAATTGTCAGAGGTGAAATTCTTGGATTTATTGAAGATTAACTACTGCGAAAGCATTTGCCAAGGATGTTTTCATTAATCAAGAACGAAAGTTAGGGATCGAAGACGATCAGATACCGTCGTAGTCTTAACCATAAACTATGCCG
+
IIIIIIIIIIIIIHHHIIIIIIIIIIIIIIIIIIIIIDBBIIIHHHHIIIIIIIIIIIIIIIIIIIHHHIIIHHIIIIIII;;;;;BCCIIIIIIIIIIHHHIHHHHGIIIIII>>@@BHIIIIIIIIIIIIIIIIIIIIIIIIIIIIIIHHHBABGIHHHIIIIHHHFFFIIIIIIIIBBBBHHHIIIIIIIH666HHHBBBBGIIIIIIIIHHHI9;;;99II5IIIIIHHHHHHIIIIIIIIIIIIIIIIIIIIIIIIIIIIIIIIIIIIIHHHIIIIDFDEEIIIHHHICCCAH:DDHHHIIIHHHIIIIIIIIIIIIIIIIIIHHHIIIIIICCCCHHHIIIIIIHEEEIIHHHHHHB?@=BBEEDDDDDCD555:8:???>8::>>:8898?:4//.9::;;;A>>>>ACCC;22223:;;:8033330080003899-...1888;;:9<:<<<<:9:9==><;<6866<::==6648..-980-...4
@JI6ZREA02GPRBT
ACGAGATGTTGGAGGGCAAGTCTGGTGCCAGCAGCCGCGGTAATTCCAGCTCCAATAGCGTATATTAAAGTTGTTGCAGTTAAAAAGCTCGTAGTTGAATTTCGGGGG
+
FFFFFFFFFFFIIHHHIIIIIIIIIIIIIIIIIIIIIIIIIIIIIIIIIIIIFFFFFFFFFFFFFFFFFFFFFFFFFFFFF????=FFFFFFFFFB?><631.,,,,,
@JI6ZREA02GU6XL
ACGAGATGTTGGAGGGCAAGTCTGGTGCCAGCAGCCGCGGTAATTCCAGCTCCAATAGCGTATATTAAAGTTGTTGCAGTTAAAAAGCTCGTAGTTGAATTTCGGGGTCAGCAGGTTGGTCGTGCCACTGGTATGTACTGGCTTCGCTGATTCCTCCTTTCTGAAGAACTGTAATGTCATTAATTTGGTGTTGCAGGGAAACAGGACTGTTACTTTGAAAAAATTAGAGTGTTTAAAGCAGGCTAACGCTTGAATACATTAGCATGGAATAATGAAATAGGACGTTCGATCCTATTTTGTGGTTTCTAGGATTGACGTAATGATTAATAGGGATAGTTGGGGCATTAGTATTCAATTGTCAGAGGTGAAATTTCTTGGATTTATTGAAGACTAACTACTGCGAAAGCATTTGCCAAGGATGTTTCATTAATCAAGAACGAAAGTTAGGGATCGAAGACGATCAGNTACCGTCGTAGTCTTAACCATAAACTATGCCGACTA
+
HHHHHHHHHHHII:::IIIIIIIIIIIIIIIIIIIIIIIIIIIIIIIIIIIIHHHHHHHHHHHHHHHHHHHHHHHHHHHHH88888HHHHHHHHHHHHHHHHHCCAAHHHHHHHHHHHHHHHHHHHHHHHHHHHHHHHHHHHHHHHHHHHHHHHHHHHHHHHHHFBBBHHHHHHHHHHHHHHHHHHHHHHHHHHHHHHHHHHHHHHHHHHHHHHHCG66622266,@D@@@@CCHHHHHHHHHHHHHHHHHHHHHHHHHHHHHHHHHHHHEEGG666G>GGBB9;;BBAA888:00006/55=<<D<G;;;HHHB;;;@BGGGGG@@@B@>>?:955555555599BDBEGGEBBBAAHDAA?=?A=996.,,3-/003,,,224;=;;:<999??BB9999999333444388=878622----279740227:6971003:;;2966877222:9;::777-!--;;;8588:61218;;6102667;:01222679;:
@JI6ZREA02JMRFE
ACGAGATGTTGGAGGGCAAGTCTGGTGCCAGCAGCCGCGGTAATTCCAGCTCCAATAGCGTATATTAAAGTTGTTGCAGTTAAAAAGCTCGTAGTTGAATTTCGGGATCAG
+
FFFFFFFFFFFIIHHHIIIIIIIIIIIIIIIIIIIIIIIIIIIIIIIIIIIIFFFFFFFFFFFFFFFFFFFFFFFFFFFFF=====FFFFFFFFFFFFFFFFFF??D::63
@JI6ZREA02FZAX7
ACGAGATGTTGGAGGGCAAGTCTGGTGCCAGCAGCCGCGGTAATTCCAGCTCCAATAGCGTATATTAAAGTTGTTGCAGTTAAAAAGCTCGTAGTTGAATTTCGGGATC
+
66888:DCCDDFHFHHI???IIIIIIIIIIIIIIIIIIIIIIIIIIIIIIIIFFFFFFFFFFFFFFFFF===FFFFFFFFF?????FFFFFFFFFFFFF?=;A;;84//
@JI6ZREA02IODNI
ACGAGATGTTGGAGGGCAAGTCTGGTGCCAGCAGCCGCGGTAATTCCAGCTCCAATAGCGTATATTAAAGTTGTTGCAGTTAAAAAGCTCGTAGTTGAATTTCGGGGTCAGTAGGTTGGTCGTGCCAATGGTGTGTACTGGCTTTACTGATTCCTCCTTCTTGAAGAACTGTAATGTCATTAATTTGGTGTTGCAGGGAAACAGGACTGTTACTTTGAAAAAATTAGAGTGTTTAAAGCAGGCTAACGCTTGAATACATTAGCATGGAATAATGAAATAGGACGTTCGATCCTATTTTGTTGGTTTCTAGGATTGACGTAATGATTAATAGGGATAGTTGGGGCATTAGTATTCAATTGTCAGAGGTGAAATTCTTGGATTTATTGAAGACTAACTACTGCGAAAGCATTTGCCAAGGATGTTTTCATTAATCAAGAACGAAAGTTAGGGATCGAAGACGATCAGATACCGTCGTAGTCTTAACCATAAACTATGCCGACTAGGGATCGGATGATG
+
IIIIIIIIIIIIIHHHIIIIIIIIIIIIIIIIIIIIIIIIIIIIIIIIIIIIIIIIIIIIIIIIIIHHHIIIIIIIIIIII???==IIIIIIIIIIIIIHHHI@@@@IIIIIIIIIIIIIIIIIIIIIIIIIIIIIIIIIIIHHHIIIIIIIIIIGGGGIIIIIIIIIIIIIIIIIIIIIIIIHHHIIIIIIIIIHHHHHHIIIIIIIIIIIIHHHI9<<<99GG5IIIIIHHHHHHIIIIIIIIIIIIIIIIIIIIIIIIIIIIIIIIIIIII===IIIIHIAAAGGGGFFDG<99<G<<AA222=IIIIIGGGIIIIIIIIIIIIIGG555=IIIII>>>@GGIIIIIIIIIIIHHHHHHHHHHD>@@BDAA=CDDE<<<F>>FFHHHHHHCCCCHCDDEBBBC<<111<<;A???;:=----3399720322444<7336<=?7>772448>>><>>><884247??<757:<::><<==7604//-8701322189=:88;;::9995552-
@JI6ZREA02I6KN2
ACGAGATGTTGGAGGGCAAGTCTGGTGCCAGCAGCCGCGGTAATTCCAGCTCCAATAGCGTATATTAAAGTTGTTGCAGTTAAAAAGCTCGTAGTTGAATTTCGGGGAT
+
D888::==DCFGHHHHIIIIIIIIIIIIIIIIIIIIIIIIIIIIIIIIIIIIFFFFFFFFFFFFFFFFFFFFFFFFFFFFF;;;;;FFFFFFFFFFFFF?=;?4222//
@JI6ZREA02GQ9L0
ACGAGATGTTGGAGGGCAAGTCTGGTGCCAGCAGCCGCGGTAATTCCAGCTCCAATAGCGTATATTAAAGTTGTTGCAGTTAAAAAGCTCGTAGTTGAATTTCGGGATCAAGTCA
+
A668?<886DDDFFFFHHIIIIIIIIIIIIIIIIIHHFDDHHHHHFFFFHIIFFDDDFFFFFFFFFFFFFFFFFFFFFFFF=====FFFFFFFFFFFFF??=5110<<766774/
@JI6ZREA02I6K1J
ACGAGATGTTGGAGGGCAAGTCTGGTGCCAGCAGCCGCGGTAATTCCAGCTCCAATAGCGTATATTAAAGTTGTTGCAGTTAAAAAGCTCGTAGTTGAATTTCGGGA
+
FFFFFFFFFFFIIHHHIIIIIIIIIIIIIIIIIIIIIIIIIIIIIIIIIIIIFFFFFFFFFFFFFFFFFFFFFFFFFFFCD88888FFFFFFFFFFFFB<989..,3
@JI6ZREA02F6RWE
ACGAGATGTTGGAGGGCAAGTCTGGTGCCAGCAGCCGCGGTAATTCCAGCTCCAATAGCGTATATTAAAGTTGTTGCAGTTAAAAAGCTCGTAGTTGAATTTCGGGGTTAGCAGGTCGGTCGTGCCAATGGTATGCACTGGCTCGCTGACTCCTCCTTCTTGTAGAACCGTAATGCCATTAATTTGGTGTTGCGGGGAAACAGGACTGTTACTTTGAAAAAATTAGAGTGTTTAAAGCAGGCTAGCGCCTGAATACATTAGCATGGAATAATGAAATAGGACGTTCGAACCTATTTTGTTGGTTTCTAGGATTGACGTAATGATTAATAGGGATAGTTGGGGCATTAGTATTCAATTGTCAGAGGTGAAATTCTTGGATTTATTGAAGACTGACTACTGCGAAAGCATTTGCCAAGGATGTTTTCATTAATCAAGAACGAAAGTTAGGGATCGAAGACGATCAGATACCGTCGTAGTCTTAACCAT
+
IIIIIIIIIIIIIHHHIIIIIIIIIIIIIIIIIIIIIIIIIIIIIIIIIIIIIIIIIIIIIIIIIIHHHIIIIIIIIIIII?????IIIIIIIIIIIIIHHHICCCCIIIIIIIIIIIIIIIIIIIIIIIIIIIIIIIIIIIIIIIIIIIIIIIIIIIIIIIIIIIIIIIIIIIIIIIIIIIHHHIIIIIIIICC@@GGHIFGGIIIIIIIIHHHI666666BB0IHIIIHHHHHHIIIIIIIIIIHHHIIIIIIIIIIIIIIIIIIIIDDDIHHHIIIIHHHIIIIIIIIII=999C886622269GDDDIIIIIIIIIIHHHIIHHHHBBGGGG<<5555<DGGGGGGIIIIIIHHHHHHH??@BBEEHHEBBBBBHHHE::BBDHHB@@@BHHHDBBBBBEB@@??BCAA==8865.,,,,113344.323849;60006;;29991333:;<9:998888686;;3202231:98899000.
@JI6ZREA02JTZXJ
ACGAGATGTTGGAGGGCAAGTCTGGTGCCAGCAGCCGCGGTAATTCCAGCTCCAATAGCGTATATTAAAGTTGTTGCAGTTAAAAAGCTCGTAGTTGAATTTCGGGGTCAGCAGGTTGGTCGTGCCACTGGTATGCACTGGCTTTGCTGATTCCTCCTTTCTGAAGAACTGTAATGTCATTAATTTGGTGTTGCAGGGAAACAGGACTGTTACTTTGAAAAAATTGAGTGTTTAAAGCAGGCTAACGCTTGAATACATTAGCATGGAATAATGAAATAGGACGTTCAAGCCTATTTTGTTGGTTTCTAGGATTGACGTAATGATTAATAGGGATAGTTGGGGGCATTAGTATTCAATTGTCAGAGGTGAAATTCTTGGATTTATTGAAGACTAACTACTGCGAAAGCATTTGCCAAGGATGTTTTCATTAATCAAGACGAAAGTTAGGGATCGAAGATGATCAGACCGTCGTAGTCTTAACCATAAACTNTGCCGACTGGGATCGGATGATGTTAATTTTTTAATGTACTCATTC
+
HHHHHHHHHHHIIHHHIIIIIIIIIIIIIIIIIIIIIIIIIIIIIIIIIIIIHHHHHHHHHHHHHHHHHHHHHHHHHHHHH=====HHHHHHHHHHHHHHHHH@@@@HHHHHHHHHHHHHHHHHHHHHHHHHHHHHHHHHHHEEEHHHHHHHHHBBBEEHHHHHE>;;BEHHHHHHHHHHHHHHHHHE<BBBHGHHHCHHBB<BBHHHHHHHHHHHH666666@@@EEEEHHHHHHHHHHHHHHHHHHEEEHHHHHHHHHHHHHHHHHHHHHHHHHH<DDDDHGGEDDDD;5500000//55;;;GAH;;;BHHHHHHHHHHHHHHGGG;;;;BBBEE00000>BBBEDBGGEBBBDD===AA@??AD>>HHH=8899H>>>B:7>==??>9///2=?=<3///9=><999A9888;;892-,,--1367767:72028777:---117:;;;8610272222767987466;61211;;---200220!02261-----7;;;;;;;777:1122//55//00):861,,,031
@JI6ZREA02JUY97
ACGAGATGTTGGAGGGCAAGTCTGGTGCCAGCAGCCGCGGTAATTCCAGCTCCAATAGCGTATATTAAAGTTGTTGCA
+
FFFFFFFFFFFFFFFFF??@EFHFFHHDDEFHHHGGF===@BHHHIIIIIIIFFFFFFC?:::=AA331988==;=74
@JI6ZREA02F0RDI
ACGAGATGTTGGAGGGCAAGTCTGGTGCCAGCAGCCGCGGTAATTCCAGCTCCAATAGCGTATATTAAAGTTGTTGCAGTTAAAAAGCTCGTAGTTGAATTTCGGGATCAATATATTGGTCGTTGTCCTCCGGTATGCACTGGTATTATTGATTTCTACCTTCTGACGAACTATGATGTCATTAATTTGGTGTCATGGGGAATCAGGAACTGTTACTTTGAAAAAATTGAGTGTTTAAAGCAGGCACACGCTTGAATACATTAAGCATGGAATAATGAATAGGACGTTTGACCCTATTTTGTTGGTTTCTAGGATCGACGTAATGATTAA
+
FF???FFFFFFIIHHHIIIIIIIIIIIIIIIIIIIIIIIIIIIIIIIIIIIIFFFFFFFFFFFF@@@@@FFFFFFFFFFFF???==FFFFFFFFFFFFFFFFFCC?DBB==<<<=<<<<=401144<<AAAABDDD===?@>>8922322472114/42<4448<AAAAAAABDD?66655<>AA<<844088::=,,,,11333----.3.--.31117,,,,,,--3753-,,2666=:74449<::::@AA@@@@@B5555=<<?==<<<>@844448444<8886==66232,,,,-,-11,,,-175557333<84228<<=?44
@JI6ZREA02JZBNG
ACGAGATGTTGGAGGGCAAGTCTGGTGCCAGCAGCCGCGGTAATTCCAGCTCCAATAGCGTATATTAAAGTTGTTGCAGTTAAAAAGCTCGTAGTTGAATTTCGGGG
+
FFFFFFFFFFFIIHHHIIIIIIIIIIIIIIIIIIIIIIIIIIIIIIIIIIIIFFFFFFDBBBBB33333144AAA@BDFFF==???FFFFFFFFFFFDB===:3331
@JI6ZREA02IW3ML
ACGAGATGTTGGAGGGCAAGTCTGGTGCCAGCAGCCGCGGTAATTCCAGCTCCAATAGCGTATATTAAAGTTGTTGCAGTTAAAGAGCTCGTAGTTGAATTTCGGGGTTAGCAGGTCGGTCGTGCCAATGGTATGCACTGGCTCGCTGACTCCTCCTTCTTGTAGAACCGTAATGCCATTAATTTGGTGTTGCGGGGAAACAGGACTGTTACTTTGAAAAAATTAGAGTGTTTAAAGCGGGCATTTGCTTGAATAGATTAGCATGGAATAATAGAATAGGACGTTGGTTCTATTTTGTTGGTTTTAGGACCACCGTAATGATTAATAGGGATAGTTGGGGGCATTAGTATTCAATTGTCAGAGGTGAAA
+
FFFFFFFFFFFIIHHHIIIIIIIIIIIIIIIIIIIIIIIIIIIIIIIIIIIIFFFFFFFFFFFFFFDDDFFFFFFFFFFFFFFFFFFFFFFFFFFFFFFFFFFDDDDFFFFFFFFFFDDEFFFFFFFFFFFFFFFFFFFFFFFFFFFFFFFFFFFFFFFFFFFFFFFFFFFFFFFFFFFFFFFFFFF>AAACC=;;=CCFFFFFFDFFFFDD666:622222==-AAAAA==;;88?<00.34...::.004>AA@BBBB:::?AAAAADBBD???CD???FCAAAAAAA840...71521,,,.36;<9662239889::991115,,,-31---,,,,,-3579889<<?>@@>>:::76...2200
@JI6ZREA02GCOPP
ACGAGATGTTGGAGGGCAAGTCTGGTGCCAGCAGCCGCGGTAATTCCAGCTCCAATAGCGTATATTAAAGTTGTTGCAGTTAAAAAGCTCGTAGTTGAATTTCGGGGATCA
+
FFFFFFFFFFFIIHHHIIIIIIIIIIIIIIIIIIIIIIIIIIIIIIIIIIIIFFFFFFFFFFFFFFFFFFFFFFFFFFFFF?????FFFFFFFDDBAA>444942227///
@JI6ZREA02GI4N0
ACGAGATGTTGGAGGGCAAGTCTGGTGCCAGCAGCCGCGGTAATTCCAGCTCCAATAGCGTATATTAAAGTTGTTGCAGTTAAAAAGCTCGTAGTTGAATTTTCGGGGTAC
+
FFFFFFFFFFFII666IIIIIIIIIIIIIIIIIIIIIIIIIIIIIIIIIIIIFFFFFFFFFFFFFFFFFFFFDB@=>><00-----6<====<===<8622.,...,,,3-
@JI6ZREA02JWW97
ACGAGATGTTGGAGGGCAAGTCTGGTGCCAGCAGCCGCGGTAATTCCAGCTCCAATAGCGTATATTAAAGTTGTTGCAGTTAAAAAGCTCGTAGTTGAATTTCGGGGTCAGTAGGTTGGTCGTGCCAATGGTATGTACTGGCTTTACTGATTCCTCCTTCTTGAAGAACTGTAATGTCATTAATTTGGTGTTGCAGGGAAACAGGACTGTTACTTTGAAAAAATTAGAGTGTTTAAAGCAGGCTAACGCTTGAATACATTAGCATGGAATAATGAAATAGGACGTTCGATCCTATTTTGTTGGTTTCTAGGATTGACGTAATGATTAATAGGGATAGTTGGGGCATTAGTATTCAATTGTCAGAGGTGAAATTCTTGGATTTATTGAAGACTAACTACTGCGAAAGCATTTGCCAAGGATGTTTTCATTAATCAAAGAACGAAAGTTAGGGATCGAAGACGATCAGATACCGTCGTAGTCTTAACCATAACTATGCCGACTAGGGATCAGATGATGTTTAATTTTT
+
FFFFFFFFFFFII:::IIIIIIIIIIIIIIIIIIIIIIIIIIIIIIIIIIIIFFFFFFFFFFFFFFFFFFFFFFFFFFFFF;;;;;FFFFFFFFFFFFFFFFFDDDBFFFFFFFFFFFFFFFFFFFFFFFFFFFFFFFFFFFFFFFFFFFFFFFFDDEEFFFFFFFFFFFFFFFFFFFFFFFFFFFFFDDEFFFFFFFFFFFFFFFFFFFFFFFFFF66666666,;?FFCCCFFFFFFFFFFFFFFFFFFFFFDDDDGGIGGGFDDGGFDDCCGCCC:AD???CCDDDDDDDB6666?6688...9<A444<BBDDDDDDDDDDD???ABBBDDDDDD9999B===::8:ABBBBBBBDDD?>>>?>==;@>322888///827:@8888?BDDDDB===>===33388;????>888::151166667700,,,0,-0,,,,16702001666::75:78::22121::21011:78:8888000-----0020677464666422261226::22277//-,,
@JI6ZREA02HF8CN
ACGAGATGTTGGAGGGCAAGTCTGGTGCCAGCAGCCGCGGTAATTCCAGCTCCAATAGCGTATATTAAAGTTGTTGCAGTTAAAAAGCTCGTAGTTGAATTTCGGGATCAATATATTGGTCGTGCCTCCGGTATGCACTGGTATTATTGATTTCTACCTTCTGACGAACTGTGATGTCATTAATTTGGTGTCATGGGGAATCAGGACTGTTACTTTGAAAAAAATTAGAGTGTTTAAAAGCAAGGGCTAACGACGTCTTAGAACTACTAGTTAGACTAGTAGGTAAATAAGTAAGTAAAGTAGGTACGTTAGACCCCTAATTTTTGTTTGGTTTTCTAGGGATTCGACGTAATGATTAATAGGGATAGTTGGGGGCATTAGTATTCAATTGTCAGAGGTGAAATTCTTGGATTTATTGAAGACTAACTACTGCGAAAGCATTTGCCAAGGATGTTTTCATTAATCAAGAACGAAAGTTAGGGATCGAAGACGATCAGATACCGTCGTAGTCTTAACCATAAACTAT
+
FFFFFFFFFFFIIHHHIIIIIIIIIIIIIIIIIIIIIIIIIIIIIIIIIIIIFFFFFFFFFFFFFFFFFFFFFFFFFFFFF?????FFFFFFFFFFFFFFFFFFFFFFFFFFFFFFFFFFFFFFFFFFFFFFFFFFFFFFFFFFFFFFFFDDDFFFFFFFFFFFFFFFFFFFFFFFFFFFFFFFFFFFFFFFFF6666FFFFDDAAAA?;;73,,,7,,,,,,,--+3==:2,,,,,,,53--,,,..--23125-----3----,2-------2335:==11-,,12..--,,--,,15-,----81---55,,,,---..2.--+++--,,..3/3,,,-1133377766=<988888>8669;;;99-----37;;;;;;<=84444B@>>><<<:8///44>224438;;B88??:76::9988888:2----077000400,,,,492----2677884222644:93338::-----66222869886666121:::00007773,,,,11.,,,,,,,,
@JI6ZREA02HDYA9
ACGAGATGTTGGAGGGCAAGTCTGGTGCCAGCAGCCGCGGTAATTCCAGCTCCAATAGCGTATATTAAAGTTGTTGCAGTTAAAAAGCTCGTAGTTGAATTTCGGGATCAAGGTGCCGGTCATGCCTTTGGTATGTACTGACATCATTGATTTCTCCCTTCTGATGAACTGTGATGTCATTAATTTGGTGTCATGGAGAATCAGGACTGTTACTTTGAAAAATTGAGTGTTTAAAGCAAGCACACGCTTGAATACATTAGCATGGAATAATGAAATAGGACGTTTGATCCTATTTTGTTGGTTTCTAGGATCGACGTAATGATTAATAGGGATAGTTGGGGGGCATTAGTATTCAATTGTCAGAGGTGAAATTCTTGGATTTATTGAAGACTAACTACTGCGAAAGCATTTGCCAAGGATGTTTTCATTAATCAAGAACGAAAGTTAGGGGATCGAAGACGATCAGATACCGTCGTAGTCTTAACC
+
IIIIIIIIIIIIIHHHIIIIIIIIIIIIIIIIIIIIIIIIIIIIIIIIIIIIIIIIIIIIIIIIIIHHHIIIIIIIIIIII?????IIIIIIIIIIIIIHHHIBBBIIIIIIIIIIIIIIIIIIII@@@IIIIIIIIIIIIIIIIIIIIIHHHIIHHHIIIIIIIIIIIIIIIIIIIIIIIBB666HF@EEIIIIIIFFFIIIIIIII>988=BBBG77779999>IIIHHHHHHIIIIIIIHHIIIIIIIIIIIIIIIIIIIIIIIIIIIHHHHIIIIID@;;;;@G;666999=;22BDBBBG=G@@@@HHHIIIIIIIIIIIIIIB?;=?8:11,,,,,,37999;=BEDDDDBB:8:=BBBBBBBEEHHBBBBBHEEEE:8:::98:==;;==;8992...233,,,307;777596000022227314331..1,,,,/04000006333;;:9;::777::;:;;;:46020790022//
@JI6ZREA02JMJHN
ACGAGATGTTGGAGGGCAAGTCTGGTGCCAGCAGCCGCGGTAATTCCAGCTCCAATAGCGTATATTAAAGTTGTTGCAGTTAAAAAGCTCGTAGTTGAATTTCGGGAT
+
FFFFFFFFFFFIIHHHIIIIIIIIIIIIIIIIIIIIIIIIIIIIIIIIIIIIFFFFFFFFFFFFFFFFFFFFFFFFFFFFF?????FFFFFFFFFDDBA8884...4/
@JI6ZREA02FPPTC
ACGAGATGTTGGAGGGCAAGTCTGGTGCCAGCAGCCGCGGTAATTCCAGCTCCAATAGCGTATATTAAAGTTGTTGCAGTTAAAAAGCCCGTAGTTGAATTTCGGGGTCAGCAGGTTGGTCGTGCCACTGGTATGTACTGGCTTCGCTGATTCCTCCTTTCTGAAGAACTGTAATGTCATTAATTTGGTGTTGCAGGGAAACAGGACTGTTACTTTGAAAAAATTAGAGTGTTTAAAGCAGGCTAACGCTTGAATACATTAGCATGGAATAATGAAATAGGACGTTCGATCCTATTTTGTGGTTTCTAGGATTGACGTAATGATTAATAGGGATAGTTGGGGCATTAGTATTCAATTGTCAGAGGTGAAATTCTTGGATTTATTGAAGACTAACTACTGCGAAAGCATTTGCCAAGGATGTTTTCATTAATCAAGAACGAAAGTTAGGGATCGAAGACGATCAGATACCGTCGTAGTCTTAACCATAAACTAT
+
HHHHHHHHHHHIIHHHIIIIIIIIIIIIIIIIIIIIIIIIIIIIIIIIIIIIHHHHHHHHHHHHHHHHHHHHHHHHHHHHH???==HHHHHHHHHHHHHHHHHCCCCHHHHHHHHHHHHHHHHHHHHHHHHHHHHHHHHHHHHHHHHHHHHHHHHHHHHHHHHHHEEFHHHEEEHHHHHHHHHHHHHHHHHHHHHBBBHHHHHHHHHHHHHHHHEEE666666@@-HHEDDCCCECBE@@@BG<<<;BG@@@DGGEGHHHHHHDDDHHHHHHHHHHHHHDD665DDEEDDDDA?22226/>>;;;B<GHHHHHHHHHHHHHHHHHHHHH@@@BBBB@@2222;;EGGGGGHHHHHHHH@AAHD===@==>AAA========944==D@@ABB?@@@@=====<<99999994444A>:>;171177;;::0222744:60006;;2966677:;;:9;887777678;;;:9:8:88:8:;;844-----0-,
@JI6ZREA02FSD1C
ACGAGATGTTGGAGGGCAAGTCTGGTGCCAGCAGCCGCGGTAATTCCAGCTCCAATAGCGTATATTAAAGTTGTTGCAGTTAAAAAGCTCGTAGTTGAATTTCGGGATCAATATATTGGTCGTGCCTCCGATATGCACTGGTATTATTGATTTCTACCTTCTGACGAACTGTGATGTCATTAATTTGGTGTCATGGGGAATCAGGACTGTTACTTTGAAAAAATTAGAGTGTTTAAAGCAGGCACACGCTTGAATACATTAGCATGGAATAATGAAATAGGACGTTTGACCCTATTTTGTTGGTTTCTAGGATCGACGTAATGATTAATAGGGATAGTTGGGGGCATTAGTATTCAATTGTCAGAGGTGAAATTCTTGGATTTATTGAAGACTAACTACTGCGAAAGCATTTGCCAAGGATGTTTTCATTAATCAAGAACGAAAGTTAGGGATCGAAGACGATCAGATACCGTCGTAGTCTTTAACCATAAA
+
IIIIIIIIIIIIIHHHIIIIIIIIIIIIIIIIIIIIIIIIIIIIIIIIIIIIIIIIIIIIIIIIIIHHHIIIIIIIIIIII?????IIIIIIIIIIIIIHHHIBBBIIIIIIIIIIIIIIIIIIIIIIIIIIIIIIIIIIIIIIIIIIIIHHHIIIIIIIIIIIIIIIIIIIIIIIIIIIIIIHHHIIIIIIII>>>>GFIIIFFDIIA?>AA8337,,,--,11+:===A656333?GGEGGGFFHIIGGBBBHHIIIIIIIIIIIIIIIIIIHHHIAGGGA<==?ED>>;A>11137//55;;;GAGAAAGHHIHG===IIIII==:AGAAAHIHHH====:HHHIIIIIIHGFC@@@BHHCBBHHHHHHHHHHHHHHEE@:44CCA?>CE::::>E???>>>>BA?;;;??EEE00.8;3332;333225;==844<;777;..-222;333;988;99===86868888588:878---..//150//
@JI6ZREA02JXC06
ACGAGATGTTGGAGGGCAAGTCTGGTGCCAGCAGCCGCGGTAATTCCAGCTCCAATAGCGTATATTAAAGTTGTTGCAGTTAAAAAGCTCGTAGTTGAATTTCGGGGTCAGCAGGTTGGTCGTGCCACTGGTAT
+
FFFFFFFFFFFIIHHHIIIIIIIIIIIIIIIIIIIIIIIIIIIIIHIIIIIIFFFFFFFFFFFFFFFFFFFFFFFFFFFFF=====FFFFFFFFFFFFFFFFFDDDDFFFFFFFFFFFFFFFFFFFDBBA???4
@JI6ZREA02IG3SH
ACGAGATGTTGGAGGGCAAGTCTGGTGCCAGCAGCCGCGGTAATTCCAGCTCCAATAGCGTATATTAAAGTTGTTGCAGTTAAAAAAGCTCGTAGTTGAAATTTTCGGGGG
+
FFFFFFFFFFFII???IIIIIIIIIIIIIIIIIIIIIIIIIIIIIIIIIIIIFFFFFFFFFFFFFFFFFFFFFFFFFE?==667773@99898400.30002222400500
@JI6ZREA02F3O69
ACGAGATGTTGGAGGGCAAGTCTGGTGCCAGCAGCCGCGGTAATTCCAGCTCCAATAGCGTATATTAAAGTTGTTGCAGTTAAAAAGCTCGTAGTTGAATTTCGGGATTAGTACGCTGGTCGTGCCTTCGGTACGTACTGGTGTTACTGATTTCTACCTTCTGACGAACCATCATGTCATTAATTTGGTGTGGTGGGGAATCAGGACTGTTACTTTAGAAAAATTAGAGTGTTTAAAGCAGGCTCGCGCTTGAATACATTAGCATGGAATAATGAAATAGGACGTTGATCCTATTTTGTGGTTTCTAGGATTGACGTAATGATTAATAGGGATAGTTGGGGCATTAGTATTCAATTGTCAGAGGTGAAATTCTTGAATTTATTGAAGACTAACTACTGCGAAAGCATTTGCCAAGGATGTTTTCATTAATCAAAGAACGAAGTTAGGGATCGAAGACGATCAGATACCGTCGTAGCCTTAACCNTAAACTNTGCCGACTAGGGNTCGGATGATGTTTATTTTTAATGACTC
+
IIIIIIIIIIIIIHHHIIIIIIIIIIIIIIIIIIIIIIIIIIIIIIIIIIIIIIIIIIIIIIIIIIHHHIIIIIIIIIIII=====IIIIIIIIIIIIIHHHIFFFIIIIIIIIIIIIIIIIIIIIIIIIIIIIIIIIIIIIIIIIIIIIHHHIIIIIFFFFIIIIIIIIIIIIIIIIIIIIIHHHIGAEEE;;111154???=>>?AA==<:2,,-.,,,,,11-98A?A=@@BB====IDDDDIIFFHHHHHHIIIIIHDDDH@@@@GIIFD;;;D<HHIIIGEGEEEE?;33336/;;@@?B<I;;;DIIIIIIIIHDDDHIIIIHHEIII@@@9999;;DGGGGFF;;;;@@B?AA===?:2///>>AAAAAA====::DDBBBDBBB998A?::9:;<===;::::8>>22293----144444.1,,,1-02-----.96778::;;;;9311377313199532311/,,,,,,..!400010!023346494---!-299955555///1,,,,,//*111,,
@JI6ZREA02H9N7V
ACGAGATGTTGGAGGGCAAGTCTGGTGCCAGCAGCCGCGGTAATTCCAGCTCCAATAGCGTATATTAAAGTTGTTGCAGTTAAAAAGCTCGTAGTTGAATTTCGGGG
+
FFFFFFFFFFFIIHHHIIIIIIIIIIIIIIIIIIIIIIIIIIIIIIIIIIIIFFFFFFFFFFFFFFFFFFFFFFFFFFFFF?????FFFFFFFFFFFDB==?=4400
@JI6ZREA02IX5A2
ACGAGATGTTGGAGGGCAAGTCTGGTGCCAGCAGCCGCGGTAATTCCAGCTCCAATAGCGTATATTAAAGTTGTTGCAGTTAAAAAGCTCGTAGTTGAATTTCGGGGTCAGCAGGTTGGTCGTGCCACTGGTATGCACTGGTCTCGCTGATTCCTCCCTCTTGTAGAACCGTAATGCCATTAAGTTGGTGTTGCGGGGAAACAGGACTGTTACTTTGAAAAAATTAGAGTGTTTAAAGCAAGCTAACGCTTGAATACATTAGCATGGAATAATGAAATAGGATGATCGATCCTATTTTGTTGGTTTCTAGGGTTGACGTAATGATTAATAGGGATAGTTGGGGGCATTAGTATTCAATTGTCAGAGGTGAAATTCTTGGATTTATTGAAGACTAACTACTGCGAAAGCATTTGCCAAGGATGTTTCATTAATCAAGAACGAAAGTTAGGGATCGAAGACGATCAGATACCGTCGTAGTCTTAACCNTAAACTATGCCGACTAGGGATCGGATGATGTTAATTTTTAATGTACTCA
+
IIIIIIIIIIIIIHHHIIIIIIIIIIIIIIIIIIIIIIIIIIIIIIIIIIIIIIIIIIIIIIIIIIHHHIIIIIIIIIIII<<<<<IIIIIIIIIIIIIHHHICCCCIIIIIIIIIIIIIIIIIIIIIIIIIIIIIIIIIIIIIIIIIIIIIIIIHHHIIIIIIIIHHIIB;::BIIIIIIIG>>>HHIIIIIICCCCHHHIIIIIIIIIIIIHEEI66666455,=DGGF===EHHIIIIIIIIIIIIIIIIIIIIIIIIIIIIIIIIIIIIIHHHIIHHHIIIIIIIIAAA?99993//55422A4=355555;;BCBDGIIHHHHIIBA=?A?A8:..---;?DDCDBGIIIIHHHHHHHHHHHHHHHHHHHHHHHHHHHB;;HHHHHHI?:::8EECA:555ECCBBBCAAAA==683---..66886:<;3008><<<>>>6<<<<3338898;;;;;;;9;;<<82022866;8;<<62!338832-232<;<9<;833233===<83336;<<1////00+5352/,-
@JI6ZREA02H9KYO
ACGAGATGTTGGAGGGCAAGTCTGGTGCCAGCAGCCGCGGTAATTCCAGCCTAC
+
FFFFFFFFFFFII666IIIIIIIIIIIIIIIIIHBBBHHHHFFDBBAA?>=00/
@JI6ZREA02G9TBV
ACGAGATGTTGGAGGGCAAGTCTGGTGCCAGCAGCCGCGGTAATTCCAGCTCCAATAGCGTATATTAAAGTTGTTGCAGTTAAAAAGCTCGTAGTTGAATTTCGGGATTAGTACGCTGGTCGTGCCTTCGGTACGTACTGGTGTTACTGATTTCTACCTTCTGACGAACCATCATGTCATTAATTTGGTGCGGTGGGGAAATCAGGACTGTTACTTTGAAAAAATTAGAGTGTTTAAAGCAGGCTCGCGCTTGAATACATTAGCATGGAATAATGAAATAGGACGTTGATCCTATTTTGTGGTTTCTAGGATTGACGTAATGATTAATAGGGATAGTTGGGGCATTAGTATTCAATTGTCAGAGGTGAAATTCTTGGATTTATTGAAGATTAACTACTGCGAAAGCATTTGCCAAGGATGTTTCATAATA
+
FFFFFFFFFFFIIHHHIIIIIIIIIIIIIIIIIIIIIIIIIIIIIIIIIIIIFFFFFFFFFFFFFFFFFFFFFFFFFFFFF?????FFFFFFFFFFFFFFFFFFFFFFFFFFFFFFFFFFFFFFFFFFFFFFFFFFFFFFFFFFFFFFFFFFFFFFFFFFFFFFFFFFFFFFFFFFFFFFFFFDC=A>464227.000448?????BFFFFFCCCCCD666666??-FFFFFFFFFFFFFFFFFFFFFFFFFFFIGGGIIIIIIGGGGIIIDDDIIIIIIIIIF?@@DGIGGGG==?=D6????BDADAAADDDIDD???DDDDDDDDDBBBADIIID???=DDDDDDDDDDDDDA??>?DDDD>?===>DDDDDDD?444327@@>3244>>==:@@@<888;<<<;;;B===<@<<>822.,,,,,,,
@JI6ZREA02GSER2
ACGAGATGTTGGAGGGCAAGTCTGGTGCCAGCAGCCGCGGTAATTCCAGCTCCAATAGCGTATATTAAAGTTGTTGCAGTTAAAA
+
FFFFFFFFFFFIIIIIIIIIIIIIIIIIIIIIIIIIIIIIIIIIIIIIIIIIFFFFFFFFFFFFFFFFFFFFFDDDB@A44..,,
@JI6ZREA02FZKN5
ACGAGATGTTGGAGGGCAAGTCTGGTGCCAGCAGCCGCGGTAATTCCAGCTCCAATAGCGTATATTAAAGTTGTTGCAGTTAAAAAGCTCGTAGTTGAATTTCGGGGTCAGTAGGTTGGTCGTGCCTATGGTATGCACTGGTATTATTGATTTCTACCTTCTGACGAACTGTGATGTCATTAATTTGGTGTCATGGGGAATCAGGACTGTTACTTTGAAAAAATTAGAGTGTTTAAAGCAGGCACACGCTTGAATACATTAGCATGGAATAATGAAATAGGACGTTTGACCCTATTTGTTGGTTTCTAGGATCGACGTAATGATTAATAGGGATAGTTGGGGGCATTAGTATTCAATTGTCAGAGGTGGAATTCTTGGATTTATTGAAGACTAACTACTGCGAAAGCATTTGCCAAGGATGTTTCATTAATCAAGAACGAAAGTTAGGGATCGAAGACGATCAGATACCGTCGTAGTCTTAACCATAAACTATGCCGATAGGGATCGGATGATGTTAATTTTTTAATGTACTC
+
IIIIIIIIIIIIIHHHIIIIIIIIIIIIIIIIIIIIIIIIIIIIIIIIIIIIIIIIIIIIIIIIIIHHHIIIIIIIIIIII?????IIIIIIIIIIIIIHHHIBBBBIIIIIIIIIIIIIIIIIIIIIIIIIIIIIIIIIIIIIIIIIIIHHHIIIIIIIIIIIIIIIIIIIIIIIIIIIIIIHHHIIIIIIII@@@@IIIIIIIIIIIFFFIHHHI;;;;99;;,FHIIIHHHHHHIIFFFIIIIIIIIIIIIIIIIIIIIIIIIIIIIHHHHHHHIIIIIIHHBBGE???:5111519==444A?G@@@DIIIIIDDDIIIIIHHFF<<<@IFIFF66788IIIIIIIII@@@@EE@=@@BBBDEBBBBDDBBBBBC:::>77CA:425C@@BBB@9::>B==9:::;;A...,48;7.---.3;;::9;;<>;;><777<=;01116333;:6488688::8:8:::856686:><<==1103633.,,/1,,,,,,,,,,,5445513....33//555588):133//
@JI6ZREA02IL2SF
ACGAGATGTTGGAGGGCAAGTCTGGTGCCAGCAGCCGCGGTAATTCCAGCTCCAATAGCGTATATTAAAGTTGTTGCAGTTAAAAAGCTCGTAGTTGAATTTCGGGG
+
FFFFFFFFFFFIIIIIIIIIIIIIIIIIIIIIIIIIIIIIIIIIIIIIIIIIFFFFFFFFFFFFFFFFFFFFFFFFFFDDD;;===FFFFDDDDBB?=;..,7..,,
@JI6ZREA02IYTXT
ACGAGATGTTGGAGGGCAAGTCTGGTGCCAGCAGCCGCGGTAATTCCAGCTCCAATAGCGTATATTAAAGTTGTTGCAGTTAAAAAGCTCGTAGTTGAATTTCGGGGA
+
FFFFFFFFFFFIIHHHIIIIIIIIIIIIIIIIIIIIIIIIIIIIIIIIIIIIFFFFFFFFFFFFFFFFFFFFFFFFFFFFF==;;;FFFFDBBAA>?86...3,,,,3
@JI6ZREA02J48CV
ACGAGATGTTGGAGGGCAAGTCTGGTGCCAGCAGCCGCGGTAATTCCAGCTCCAATAGCGTATATCAAAGTTGTTGCAGTTAAAAAGCTCGTAGTTGAATTTCGGGATTAGTAAGTTGGTCGTGCCTCTGGTATGTACTGGCTTTACTGGTTCCTCCTTCTTGAAGAACTGTAATGTCATTAATTTGGTGTTGCAGGGAAACAGGACTGTTACTTTGAAAAAATTAGAGTGTTTAAAGCAGGCTAACGCTTGAATACATTAGCATGGAATAATGAAATAGGACGATCGATCCTATTTTGTGGTTTCTAGGATTGACGTAATGATTAATAGGGATAGTTGGGGCATTAGTATTCAATTGTCAGAGGTGAAATTCTTGGATTTATTGAAGACTAACTACTGCGAAAGCATTTGCCCAGGATGTTTCCATTAAATCAAGAACGAAGTTAGGGATCGAAGACGATCAGATACCGTCGTAGTCTTAACCATAACTAT
+
IIIIIIIIIIIIIHHHIIIIIIIIIIIIIIIIIIIIIIIIIIIIIIIIIIIIIIIIIIIIIIIIIIHHHIIIIIIIIIIII<<<<<IIIIIIIIIIIIIHHHIHHHIIIIIIIIIIIIIIIIIIIIIIIIIIIIIIIIIIIIHHHIIIGGGGIIIIIIIIIIIIIIIIIIIIIIIIIIIIIIIHHHGGFIIIIIIHHHHHHIIIIIIIIIHIIBBBG444222DD3DCEGD8::GGHIIIIIIIIIIIIIIIIIIIIIIIIIIIIIIIIIIIIIHHHIIIIIIIIIIIIIAAAD=>=<F;==5558DIIIIIIIIIIIIIIIIIIIIIIHHHIIIIIICCAAIIIIIIIIIIIIIIHHHHHDC??@CHHHFFIHHHHH@@@C>>HD@?>AEEECCCE@@;;;;7;;6..0;;==AAA@?:444662,,,,,.2002.1810028=<>>><<<<?<758:<<<<<:>>??>:0228><=;;==6644///245
@JI6ZREA02HO37G
ACGAGATGTTGGAGGGCAAGTCTGGTGCCAGCAGCCGCGGTAATTCCAGCTCCAATAGCGTATATTAAAGTTGTTGCAGTTAAAAAGCTCGTAGTTGAATTTCGGGGTCAGCAGGTTGGTCGTGCCACTGGTGTGCACTGGCTTCGCTGATTCCTCCTTTCTGAAGAACTGTAATGTCATTAATTTGGTGTTGCAGGGAAACAGGACTGTTACTTTGAAAAAATTGAGTGTTTAAAGCAGGCTAACGCTTGAATACATTAGCATGGAATAATGAAATAGGACGTTCGATCCTATTTTGTTGGTTTCTAGGATTGACGTAATGATTAATAGGGATAGTTGGGGGCATTAGTATTCAATTGTCAGAGGTGAAATTCTTGGATTTATTGAAGACTAACTACTGCGAAAGCATTTGCCAAGGATGTTCCATTAATCAAGAACGAAAGTTAGGGATCGAAGACGATCAGATACCGTCGTAGTCTTAACCATAAACTATGACCGACTAGGGATCGGATGATGTTAATTTTTTAATGTACTC
+
HHHHHHHHHHHIIHHHIIIIIIIIIIIIIIIIIIIIIIIIIIIIIIIIIIIIHHHHHHHHHHHHHHHHHHHHHHHHHHHHH?????HHHHHHHHHHHHHHHHHCCCCHHHHHHHHHHHHHHHHHHHHHHHHHHHHHHHHHHHHHHHHHHHHHHHHHHHHHHHHEEEHHHHHHHHHHHHHHHHHHHHHHHBBBHHHHHHHHHHHHHHHHHHHHGCC@G222222666@<;<@CHHHHHHHHHHHHHHHH@@@EEEHHHDDDHHHHHHHHHHHHHHHHHHHHHHHHHHHHH@;;;9999E88;;555@@HGBBBEHHHHHHHHHHHGGGEE>;99>9:9922222>AABBBBEE@;;;HDDHDDDDBBB?==;A932299A///944999;:AAB???==999=;;<=>>;;9<<;;;8862-----66888467720021333:;;0611122266002402227676;;2006777021177----02290------8767300202100111111..00,,,,,,,,)1341,,
@JI6ZREA02GHQE4
ACGAGATGTTGGAGGGCAAGTCTGGTGCCAGCAGCCGCGGTAATTCCAGCTCCAATAGCGTATATTAAAGTTGTTGCAGTTAAAAAGCTCGTAGTTGAATTTCGGGGTCGGTAGGTTGGTCGTGCCAATGGTGTGTACTGGCTTTACTGATTCCTCCTTCTTGAAGAACTGTAATGTCATTAATTTGGTGTTGCAGGGAAACAGGACTGTTACTTTGAAAAAATTAGAGTGTTTAAAGCAGGCTAACGCTTGAATACATTAGCATGGAATAATGAAATAGGACGTTCGATCCTATTTTGTTGGTTTCTAGGATTGACGTAATGATTAATAGGGATAGTTGGGGGCATTAGTATTCAATTGTCAGAGGTGAAATTCTTGGATTTATTGAAGACTAACTACTGCGAAAGCATTTTGCCAAAGGATGTTTTCATTAATCAAGAAACGAAAGTTAAGGGATCGAAGACGATCAGATACCGTCGTAGTCTTAACCATAAACTATGCCGACTAGGGATC
+
FFFFFFFFFFFII@@@IIIIIIIIIIIIIIIIIIIIIIIIIIIIIIIIIIIIFFFFFFFFFFFFFFFFFFFFFFFFFFFFF==??=FFFFFFFFFFFFFFFFFEEEEFFFFFFFFFFFFFFFFFFFFFFFFFFFFFFFFFFF===FFFFFFFFFFFFFFFFFFFFCACCD:666ADFFFFFFFFFFFD>DDFFFFDCCCDFFFFFFFFFCCAD?=;@22222233,:DAAA???FFFFFFFFFFFFDDDFFFFFGDFDGIGGGGGGGGD???AB===A8::4448===<:1133....3..99888A<BBDDDAAAAA???DDDDDDBBB===<?84442221149>@BBBBB=554B??======>?>;;;<<<:>@?>444877><42238222228887;666973,,,,700,,,,,-30,,,,0300..1330--,,,1/--300,-00002222274777:::2125::65479:77:77::7546579:9412269:6874430--
@JI6ZREA02GBB38
ACGAGATGTTGGAGGGCAAGTCTGGTGCCAGCAGCCGCGGTAATTCCAGCTCCAATAGCGTATATTAAAGTTGTTGCAGTTAAAAAGCTCGTAGTTGAATTTCGGGATCAAGT
+
FFA@@FFFFFFIIHHHIIIIIIIIIIIHHHHHFF:::EFFFFGFFFFHHHFDEFFFFFFFFFFFFFFFFFFFFFFFFFFFF?????FFFFFFFFFFF::::;10..<77113.
@JI6ZREA02IRBVI
ACGAGATGTTGGAGGGCAAGTCTGGTGCCAGCAGCCGCGGTAATTCCAGCTCCAATAGCGTATATTAAAGTTGTTGCAGTTAAAAAGCTCGTAGTTGAATTTCGGGGTCAGTAGGTTGGTCGTGCCTATGGTATGTACTGGCTTTACTGATTCCTCCTTCTTGAAGAACTGTAATGTCATTAATTTGGTGTTGCAGGGAAACAGGACTGTTACTTTGAAAAAATTAGAGTGTTTAAAGCAGGCTAACGCTTGAATACATTAGCATGGAATAATGAAATAGGACGTTCGATCCTATTTTGTTGGTTTCTAGGATTGACGTAATGATTAATAGGGATAGTTGGGGCATTAGTATTCAATTGTCAGAGGTGAAATTCTTGGATTTATTGAAGACTAACTACTGCGAAAGCA
+
FFFFFFFFFFFIIHHHIIIIIIIIIIIIIIIIIIIIIIIIIIIIIIIIIIIIFFFFFFFFFFFFFFFFFFFFFFFFFFF<<88888CFFFFFFFFFFFFFFFFEE==@@AADFFFFFFFFFFFFFDCDFFFFDDDDDDFF?<<:?BBABBAA::99<AA>><<<8444@A@=556:DDAAADD?CC==9AA@?><00044;<688ABFFFFFFFFFF66666666,:B=====?:;;FFDCCCD:;;?FFFFFFGGGGDDCFFFFBB@@@>>8900094....6;>@?<<<=BB9:99A00::555DAD:::?AADDDDDDDDDDDDDDD?===BBBAA6667??>AAAAAA====BBBBD8888>=:;;8;6322223....-/7402039../2292332006973
@JI6ZREA02FRUUS
ACGAGATGTTGGAGGGCAAGTCTGGTGCCAGCAGCCGCGGTAATTCCAGCTCCAATAGCGTATATTAAAGTTGTTGCAGTTAAAAAGCTCGTAGTTGAATTTCGGGGTCAGCAGGTTGGTCGTGCCACTGGTATGAACTGGTTTCGCTGATTCCTCCTTTCTGAAGAACTGTAATGTCATTAATTTGGTGTTGCAGGGAAACAGGACTGTTACTTTGAAAAAATTAGAGTGTTTAAAGCAGGCTAACGCTTGAATACATTAGCATGGAATAATGAAATAGGACGTTTGATCCTATTTTGTGATTTCTAGGATTGACGTAATGATTAATAGGGATAGTTGGGGCATTAGTATTCAATTGTCAGAGGTGAAATTTCTTGGATTTATTGAAGACTAACTACTGCGAAAGCATTTGCCAAGGATGTTTTCATTAATCAAGAACGAAAGTTAGGGATCGAAGACGATCAGATACCGTCGTAGTCTTAACC
+
IIIIIIIIIIIIIHHHIIIIIIIIIIIIIIIIIIIIIIIIIIIIIIIIIIIIIIIIIIIIIIIIIIHHHIIIIIIIIIIII:::::FIIIIIIIIIIIIHHHICCCCIIIIIIIIIIIIIIIIIIIIIIIIIIIIIIIIIIHHHIIIIIIIIIIIIIHHHIIIIIHHHIIIIIIIIIIIIIIIHHHIIH>@@IIIHHHHHHIABBIIIIIIIIHCCI66622277,DGGIIHHHHHHIIIIIIIIIIIIIIIIIIIIIIIIIIIIIIIIIIIIIHHHIIIIIIIHHHIIIIIII???=@2;;555DIIIIIIIIIIHDDDDDDHIIIID@??B?????22226;BEGEEEGFDDDIED==::9;=?;722..,3--7770,..44AABBBBDEHHHHHB===HEE=::::BBAAAA>>::71111:;;;888;;;:8831...122-2224223:7647887773131;;:88:876676:;;81
@JI6ZREA02GSSY6
ACGAGATGTTGGAGGGCAAGTCTGGTGCCAGCAGCCGCGGTAATTCCAGCTCCAATAGCGTATATTAAAGTTGTTGCAGTTAAAAAGCTCGTAGTTGAATTTCGGGATTAGTACGCTGGTCGTGCCTTCGGTACGTACTGGTGTTACTGATTTCTACCTTCTGACGAACCATCATGTCATTAATTTGGTGTGGTGGGGAATCAGGACTGTTACTTTGAAAAAATTAGAGTGTTTAAAGCAGGCTACGCGTC
+
FFFFFFFFFFFIIHHHIIIIIIIIIIIIIIIIIIIIIIIIIIIIIIIIIIIIFFFFFFFFFFFFFFFFFFFFFFFFFFFFF;;;;;FFFFFFFFFFFFFFFFFFFFFFFFFFFFFFFFFFFFFFFFFFFFFFFFFFFFFFFFFFFFFFFFFFFFFFFFFFFFFFFFFFFFFFFFFFFFFFFFFFFFFFFFFFFF;;;;FFFFFFFFFFFFFFFFFFF777766;;-CCDDB===:::AA?>=><==:93/-
@JI6ZREA02JTHDB
ACGAGATGTTGGAGGGCAAGTCTGGTGCCAGCAGCCGCGGTAATTCCAGCTCCAATAGCGTATATTAAAGTTGTTGCAGTTAAAAAGCTCGTAGTTGAATTTC
+
FFFFFFFFFFFIIHHHIIIIIIIIIIIIIIIIIIIIIHHIIIHHHHHHHIIIFFFFFFFFFFFFFFFFFFFFFFFFFFFFF=====FFFFFFFFDDBB>661.
@JI6ZREA02JJEY9
ACGAGATGTTGGAGGGCAAGTCTGGTGCCAGCAGCCGCGGTAATTCCAGCTCCAATAGCGTATATTAAAGTTGTTGCAGTTAAAAAGCTCGTAGTTGAATTTCGGGGTCAGCAGGCTGGTCGTGCCACTGGTATGCACTGGCTTCGCTGATTCCTCCTTTCTGAAGAACTGTAATGTCATTAATTTGGTGTTGCAGGGAAACAGGACTGTTACTTTGAAAAAATTAGAGTGTTTAAAGCAGGCTAACGCTTGAATACATTAGCATGGAATAATGAAATAGGACGATCGATCCTATTTTGTTGGTTTCTAGGGTTGACGTAATGATTAATATGGATAGTTGGGGGCATTAGTATTCAATTGTCAGAGGTGAAATTCTTGGATTTATTGAAGACTGACTACTGCGAAAGCATTTGCCAAGGATGTTTTC
+
FFFFFFFFFFFIIHHHIIIIIIIIIIIIIIIIIIIIIIIIIIIIIIIIIIIIFFFFFFFFFFFFFFFFFFFFFFFFFFFFF88888FFFFFFFFFFFFFFFFFDDDBFFFFFEEEFFFFFFFFFEEEDFFFFFFFFFFFFFFFFFFFFFA@@DDFFFF??DAFFF????CDDDDDDFF<<<<<FFFCC>ABBBBB=881114288A@<=???FFDCC67776666,;DFFFFFFFFFFFFFFFFFFCCCFFFFFFDDDAACFFFGCCCCFGGGGCCCC:DDGFDDFGGGC???A:===:00::==;A:?000:87<<<<<@A:::=BBDDBA>?<<<==/////<<=>??@ABDAA?DDDDDDDDB>?>===???>>BDD===822BB?=:<<888D===<<>8888884443444266478021--
@JI6ZREA02IB7IG
ACGAGATGTTGGAGGGCAAGTCTGGTGCCAGCAGCCGCGGTAATTCCAGCTCCAATAGCGTATATTAAAGTTGTTGCAGTTAAAAAGCTCGTAGTTGAATTTTAGGCCTGGCC
+
FFFFFFFFFFFIIHHHIIIIIIIIIIIIIIIIIIIIIHHHHHHDDDDHHHIIFFFFFFFFFFFFFFFFFFFFFFFFFDDDF==??=FFFFFFFFFFFCC6631<><<;:55--
@JI6ZREA02GTQU9
ACGAGATGTTGGAGGGCAAGTCTGGTGCCAGCAGCCGCGGTAATTCCAGCTCCAATAGCGTATATTAAAGTTGTTGCAGTTAAAAAGCTCGTAGTTGAATTACGGTAGTAC
+
FFFFFFFA@@FII:::IHIIIIIIIIIIIIIIIIIIHB==@HIHHHHHHHIIFFFFFFFFFFFFFFFFFA@@FBAAABA881111/=?>=<9:9<<88622//-15512-.
@JI6ZREA02HTVMF
ACGAGATGTTGGAGGGCAAGTCTGGTGCCAGCAGCCGCGGTAATTCCAGCTCCAATAGCGTATATTAAAGTTGTTGCAGTTAAAAAGCTCG
+
???FFFFFFFFIIHHHIIIIIIIIIIIIIIIIIIHHHHHHHHHHFFFHIHHHFFFFFFFFFFFFFFFFFFFFFFBBAAA88--,,,2::-.
@JI6ZREA02JU1RB
ACGAGATGTTGGAGGGCAAGTCTGGTGCCAGCAGCCGCGGTAATTCCAGCTCCAATAGCGTATATTAAAGTTGTTGCAGTTAAAAAGCTCGTAGTTGAATTTCGGGGTA
+
666FDEEFFFFIIHHHIIIIIIIIIIIIIIIIIIIIIIIIIIIIIIIIIIIIFFFFFFFFFFFFFFFFFFFFFFFFFFFFF?????FFFFFFFFFFDBB=<;40...,7
@JI6ZREA02FZDK9
ACGAGATGTTGGAGGGCAAGTCTGGTGCCAGCAGCCGCGGTAATTCCAGCTCCAATAGCGTATATTAAAGTTGTTGCAGTTAAAAAGCTCGTAGTTGAATTTCGGGATCAGTACGTTGGTCGTGCCTTAGGTACGTACTGGTGTTACTGGTTCCTACCTTCTGACGAACCATCATGTCATTCATTTGGTGTGGCGGGGAATCAGGACTGTTACTTTGAAAAAATTAGAGTGTTTAAAGCAGGCTCGCGCTTGAATACATTAGCATGGAATAATGAAATAGGACGTTGATCCTATTTTGTGGTTTCTAGGGTTGACGTAATGATTAATAGGGATAGTTGGGGCATTAGTATTCAATTGTCAGAGGTGAAATTCTTGGATTTATTGAAGACTGACTACTGCGAAAGCATTTGCCAAGGATGTTTTCATTAATCAAGAACGAAAGTTAGGGATCGAAGACGATCAGATACCGTCGTAGTCTTAACCATAAACTATGCCGACTAGGGATCGGATGATGTTTAATTTTTAATGTACTCTATTCGG
+
IIIIIIIIIIIIIHHHIIIIIIIIIIIIIIIIIIIIIIIIIIIIIIIIIIIIIIIIIIIIIIIIIIHHHIIIIIIIIIIII==???IIIIIIIIIIIIIHHHIHHHIIIIIIIIIIIIIIIIIIIIIIIIIIIIIIIIIIIIIIIIIIIIIIIIIIGGGGIIIIIIIIIIIIIIIIIIIIIIIHHHIIIIIIII@@@@GGIIIIIIIIIIIIIHHHI<<<<99II5IIIIIHHHHHHIIIIIIIIIGGGIIIIIIIIIIIIIIIIIIIIIIIIIHHHIIIIGGGGFGGHGGC<3333<2@@B@@GCHAAAIH5==EAAAGGGGGGGFG755>@BD5500/0;;;;@DCCDEIHHIIIHHHHHCCDCHHHHH@>>HHHHHHHHHHHHHHHHHHHHHHHDDCBBECDDBBB@<<<<AA>DD7777====::032230091---58=3777<;;888648::4444242===:9:>?<7866=:1103---37-/20658486///68999888984//-22111//00*8;=822246;=88
@JI6ZREA02F3ERB
ACGAGATGTTGGAGGGCAAGTCTGGTGCCAGCAGCCGCGGTAATTCCAGCTCCAATAGCGTATATTAAAGTTGTTGCAGTTAAAACGCTCGTAGTTGAATTTCGGGATCAGCAGGTTGGTCGTGCCACTGGTATGCACTGGCTTTGCTGGTTCCTCCTTTCTGAAGAACTGTAATGCCATTAATTTGGTGTTGCAGGGAAACAGGACTGTTACTTTGAAAAAATTAGAGTGTTTAAAGCAGGCTAACGCTTGAATACATTAGCATGGAATAATGAAATAGGACGTTCGATCCTATTTTGTTGGTTTCTAGGATTGACGTAATGATTAATAGGGATAGTTGGGGGCATTAGTATTCAATTGTCAGAGGTGAAATTCTTGGATTTATTGAAGACTAACTACTGCGAAAGCATTTGCCAAGGATGTTTCATTAATCAAGAACGAAAGTTAGGGATCGAAGACGATCAGATACCGTCGTAGTCTTAACCATAAACTAT
+
IIIIIIIIIIIIIHHHIIIIIIIIIIIIIIIIIIIIIIIIIIIIIIIIIIIIIIIIIIIIIIIIIIHHHIIIIIIIIIIIICCCCIIIIIIIIIIIIIIHHHIHHHIIIIIIIIIIIFFFIIIIIIIIIIIIIIIIIIIIIIHHHIIIIIIIIIIIIHHHIIIIIIIIIIIIIIIIIIIIIIIHHHIIIHHHIIIHHHHHHIIIIIIIIIIIIHHHI66666665,@FGGDDDFHHHIIIIIIIIIIIIFFFIIIIIIHHHIIIIIIIIIIIIIHHHIH<<<@IIGBDDBA;45////5.188666B?EDDDGGDDDFIFIIIGDDDDFI<<<<GFGFF55566DDGDDDDGG<665BBEDDDDDDHHHHHEEEEDDEDB000>8:CDA>;?D4449;@>??@<<;455:<<CA=>>;>88.....3;;::9;;;:8881005<<=<<99:;;>=;:9;<<::::8::==;:9<<>:8866==:64311631-0
@JI6ZREA02GB8X6
ACGAGATGTTGGAGGGCAAGTCTGGTGCCAGCAGCCGCGGTAATTCCAGCTCCAATAGCGTATATTAAAGTTGTTGCAGTTAAAAAGCTCGTAGTTGAATTTCGGGGATCAA
+
FFFFFFFA@@FFF666F??@BEHFFHIHFHHHHFFFF8888<FFFFFHHIIIFFFFFFFFFFFF====FFFFFFFFFFFFF???==FFFFFFFFDB::8;;840...4::65
@JI6ZREA02IQRT3
ACGAGATGTTGGAGGGCAAGTCTGGTGCCAGCAGCCGCGGTAATTCCAGCTCCAATAGCGTATATTAAAGTTGTTGCAGTTAAAAAGCTCGTAGTTGAATTTCGGGATCAGCAGGTTGGTCGTGCCACTGGTATGCACTGGCTTTGCTGGTTCCTCCTTTCTGAAGAACTGTAATGCCATTAATTTGGTGTTGACAGGGAAACAGGACTGTTAACTTTGAAAAAATTGAGTGTTTAAAGCAGGCTAACGCTTGAATGCATTAGC
+
FFFFFFFFFFFIIHHHIIIIIIIIIIIIIIHHFFFD??::::=====BBA@??FFDDDDDDD??8866=BBA@@@89:::=55555=BBBBBBBBDA::666A===BBBD??AFFFFFFFFFFF@@A@FFFFFFFFDDDCCD???AAA5554<<A4444896=ABBBBBBDDDDD::::?BBB<<<@<9==:5665=====;A>AAAA:55444?886<--//--92449<300188<???>@B=:::ABAAAAAABBBBAA99
@JI6ZREA02IN1B6
ACGAGATGTTGGAGGGCAAGTCTGGTGCCAGCAGCCGCGGTAATTCCAGCTCCAATAGCGTATATTAAAGTTGTTGCAGTTAAAAAGCTCGTAGTTGAATTTCGGGATCAATATATTGGTCGTGCCTCTGGTATGAACTGGTATTATTGATTTCTACCTTCTGACGAACTGTGATGTCATTAATTTGGTGTCATGGGGAATCAGGACTGTTACTTTGAAAAAATTAGAGTGTTTAAAGCAGGCACACGCTTGAATACATTAGTATGGAATAATGAAATAGGACGTTTGACCCTATTTGTTGGTTTCTAGGATCGACGTAATGATTAATAGGGATAGTTGGGGGCATTAGTATTCAATTGTCAGAGGTGAAATTCTTGGATTTATTGAAGACTAACTACTGCGAAAGCATTTGCCAAGGATGTTTCATTAATCAAGAACGAAAGTTAGGGATCGAAGACGATCAGATACCGTCGTAGTCTTAACCATAAACTATGCCGACTAGGGATCGGATGATGTTAATTTTTTAATGTACTC
+
IIIIIIIIIIIIIHHHIIIIIIIIIIIIIIIIIIIIIIIIIIIIIIIIIIIIIIIIIIIIIIIIIIHHHIIIIIIIIIIII???==IIIIIIIIIIIIIHHHIGGGIIIIIIIIIIIIIIIIIIIIIIIIIIIIIIIIIIIIIIIIIIIIHHHIHIHIIIIIIIIIIIIIIIIIIIIIIIIIIHHHIIIIIIIICCCCIIIIIIIIIII>>>GCBBG44444666,BIIIIHHHHHHIIIIIIIIIIIIIIIIIIIIIIIIIIIIIIIIIIIIIHHHIIIIIIIHHBIGBBAC>11161455444A>GDDDIIIIIIGGDHGGDDDDDF555;CEGGG77777FFGGEGFFGFG==;;FBCCFFFFFHEEEFF@==FFEBBBB;;CC@?>FFFFBBBHBCCBHEEBCCBB>C;;2222:83---.3::884323854<4333893-...2;;;<:89<;;;;;8686=;3206;=;;=<;<<220366631-4866484;2325488668333222300,,,,,,,,)88:8--
@JI6ZREA02F1BHL
ACGAGATGTTGGAGGGCAAGTCTGGTGCCAGCAGCCGCGGTAATTCCAGCTCCAATAGCGTATATTAAAGTTGTTGCAGTTAAAAAGCTCGTAGTTGAATTTCGGGATCAATATATTGGTCGTGCCTCTGGTATGAACTGGTATTATTGATTTCTACCTTCTGACGAACTGTGATGTCATTAATTTGGTGTCATGGGGAATCAGGACTGTTACTTTGAAAAAATTAGAGTGTTTAAAGCAGGCACGCGCTTGAATACATTAGCATGGAATAATGAAATAGGACGTTTGACCCTATTTTGTTGGTTTCTAGGATCGACGTAATGATTAATAGGGATAGTTGGGGGCATTAGTATTCAATTGTCAGAGGTGAAATTCTTGGATTTATTGAAGACTGACTACTGCGAAAGCATTTGCCAAGGATGTTTTCATTAATCAAGAACGAAAGTTAGGGATCGAAGACGATCAGATACCGTCGTAGTCTTAACCATAAACTATGCCGACTAGGGATCGG
+
IIIIIIIIIIIIIHHHIIIIIIIIIIIIIIIIIIIIIIIIIIIIIIIIIIIIIIIIIIIIIIIIIIHHHIIIIIIIIIIII?????IIIIIIIIIIIIIHHFF:::IIIIIIIIIIIIIIIIIIIIIIIIIIIIFFFIIIIIIIIIIIIIHHHIIIIIIIIIIIIIIIIIIIIIIIIIIIIII>>>IIHHHIII>>>>FFIIIIIIIIB@@@IHHHI;;;;6666,@IHG@@@EDHHIIIIIIIIIIIIIIIIIIIIIIIIIIIIIIIIIHHHHHHHHHHHHIIHHHIIHHHHHCC?<7//;;HHHIIIDDDIIIIIIIIIIHHHI@@@HHHHHIIIII==;88DDD@;;9D???BBBA:244BDDB==444EEEDDEEEEHHB88HH====HHHHHBBBBBBHEEB===;<A:::88847600-...33888::;;99;:3338;:-...1377;;7464:::731317767466:8864499740-------466989464544464,,
@JI6ZREA02JK86X
ACGAGATGTTGGAGGGCAAGTCTGGTGCCAGCAGCCGCGGTAATTCCAGCTCCAATAGCGTATATTAAAGTTGTTGCAGTTAAAAAGCTCGTAGTTGAATTTCGGGATTAGTACGCTGGTCGTGCCTTCGGTACGTACTGGTGTTACTGATTTCTACCTTCTGACGAACCATCATGTCATTAATTTGGTGTGGTGGGGAATCAGGACTGTTACTTTGAAAAAATTAGAGTGTTTAAAGCAGGCTACGCGTC
+
FFFFFFFFFFFII???IIIIIIIIIIIIIIIIIIIIIIIIIIIIIIIIIIIIFFFFFFFFFFFFFFFFFFFFFFFFFFF@@88888DFFFFFFFFFFFFFFFFFFFFFFFFFFFFFFFFFFFFFFFFFFFFFFFFFFFFFFFFFFFFFFFFFFFFFFFFFFFFFFFFFFFFFFFFFFFFFFFF666BB>AAA>?1333::BBBABBFFF;;;FFF?D62666666,:=BBB;;;==?DA=<899>=:964/
@JI6ZREA02JTD7R
ACGAGATGTTGGAGGGCAAGTCTGGTGCCAGCAGCCGCGGTAATTCCAGCTCCAATAGCGTATATTAAAGTTGTTGCAGTTAAAAAGCTCGTAGTTGAATTTCGGGATCAAGGTGCCGGTCATGCCTTTGGTATGTACTGTACATCATTGATTTCTCCCTTCTGATGAACTGTGATGTC
+
FFFFFFFFFFFIIHHHIIIIIIIIIIIIIIIIIIIIIIIIIIIIIIIIIIIIFFFFFFFFFFFFFFFFFFFFFFFFFFFFF?????FFFFFFFFFFFFF???:111<<<<>4448>A???=>>?1331144:??==>>84444344:9;:7...0088<@@9<<BBBDDA54487<===
@JI6ZREA02GL8KZ
ACGAGATGTTGGAGGGCAAGTCTGGTGCCAGCAGCCGCGGTAATTCCAGCTCCAATAGCGTATATTAAAGTTGTTGCAGTTAAAAAGCTCGTAGTTGAATTTCGGGATCAATATATTGGTCGTGCCTCTGGTATGAACTGGTATTATTGATTTCTACCTTCTGACGAACTGTGATGTCATTAATTTGGTGTCATGGGGAATCAGGACTGTTACTTTGAAAAAATTAGAGTGTTTAAAGCAGGCACACGCTTGAATACATTAGCATGGAATAATGAAATAGGACGTTTGACCCTATTTTGTTGGTTTCTAGGATCGACGTAATGATTAATAGGGATAGTTGGGGGCATTAGTATTCAATTGTCAGAGGTGAAATTCTTGGATTTATTGAAGACTAACTACTGCGAAAGCATTTGCCAAGGATGTTTTCATTAATCAAGAACGAAAGTTAGGGATCGAAGACGATCAGATACCGTCGTAGTCTTAACCATAAACTATGCCGACTAGGGATCGGATGATG
+
IIIIIIIIIIIIIHHHIIIIIIIIIIIIIIIIIIIIIIIIIIIIIIIIIIIIIIIIIIIIIIIIIIHHHIIIIIIIIIIII?????IIIIIIIIIIIIIHHHI@@@IIIIIIIIIIIIIIIIIIIIIIIIIIIIIIIIIIIIIIIIIIIIHHHIIIIIIIIIIIIIIIIIIIIIIIIIIIIIIHHHIIHIIIIICCCCIIIIIIIIII>>>>IHHHI;;;;;;>>-IIIIIHHHHHHIIIIIIIGGGIIIIIIIIIIIGGGIIIIIIIIIIIIIHHHIIIIIIHHHHIIEEEII8888=26FF:::IIIIHHHIIIIHAAAIIIIIHHHHGAAAIIIII;;===IIGA==:GIIIIFFFIEHFCBBBCH;;;HHHHHHHHHHHHHHHHCBBHHFFBBBBBCC:;;>>>;;;;B422222593----3933219<===<986557<=8-...6333861032;===;9;<==;98:686:866;;664;99986-238=;;58455543-,,25552-
@JI6ZREA02IZJQD
ACGAGATGTTGGAGGGCAAGTCTGGTGCCAGCAGCCGCGGTAATTCCAGCTCCAATAGCGTATATTAAAGTTGTTGCAGTTAAAAAGCTCGTAGTTGAATTTCGGGATTAGTACGCTGGTCGTGCCTTCGGTACGTACTGGTGTTACTGATTTCTACCTTCTGACGAACCATCATGTCATTAATTTGGTGTGGTGGGGAATCAGGACTGTTACTTTGAAAAAATTAGAGTGTTTAAAGCAGGCTCGCGCTTGAATACATTAGCATGGAATAATGAAATAGGACGTTGATCCTATTTTGTGGTTTCTAGGATTGACGTAATGATTAATAGGGATAGTTGGGGCATTAGTATTCAATTGTCAGAGGTGAAATTCTTGGATTTATTGAAGACTAACTACTGCGAAAGCATTTGCCAAGGATGTTTTCATTAATCAAGAACGAAAGTTAGGGATCGAAGACGATCAGATACCGTCGTAGTCTTAACCAT
+
HHHHHHHHHHHIIHHHIIIIIIIIIIIIIIIIIIIIIIIIIIIIIIIIIIIIHHHHHHHHHHHHHHHHHHHHHHHHHHHHH????=HHHHHHHHHHHHHHHHHHHHHHHHHHHHHHHHHHHHHHHHHHHHHHHHHHHHHHHHHHHHHHHHHHHHHHHHHHHHHHHHHHHHHHHHHHHHHHHHHHHHBB@HHHHH====HHHHHHHHHHHHHHHHHHG66666699,EHHHHHHHHHHHHHHHHHHHHHHHHHHHHHHHHHHHHHHHHHHHHHHHHHHHHHH@@@@@HHHHHHHBBB=D8DD@@@@HHBBBBHHHHHHHHHHHHHHHHBBBHHHHHHHBCAAHHHHHHHHHHHHHHHHHHHHHHHA===HHA===AADH>>D::D=998A999BBBB?99344=?AA;;9<<<<;22239---,14487702---0471---6::2667:;;;;;6476:7772121::71016;:777744,,,,
@JI6ZREA02HE3DR
ACGAGATGTTGGAGGGCAAGTCTGGTGCCAGCAGCCGCGGTAATTCCAGCTCCAATAGCGTATATTAAAGTTGTTGCAGTTAAAAAGCTCGTAGTTGAATTTCGGGATCAATATATTGGTCGTGCCTCCGGTATGCACTGGTATTATTGATTTCTACCTTCTGACGAACTGTGATGTCATTAATTTGGTGTCATGGGGAATCAGGACTGTTACTTTGAAAAAATTAGAGTGTTTAAAGCAGGCACACGCTTGAATACATTAGCATGGAATAATGAAATAGGACGTTTGACCCTATTTTGTTGGTTTCTAGGATCGACGTAATGATTAATAGGGATAGTTGGGGGCATTAGTATTCAATTGTCAGAGGTGAAATTCTTGGATTTATTGAAGACTAACTACTGCGAAAGCATTTGCCAAGGATGTTTTCATTAATCAAGAACGAAAGTTAGGGATCGAAGACGATCAGATACCGTCGTAGTCTTAACCATAAACTACGCCGACTAGGGATCGGATGATGTTATTTTTTAATGTACTCATTC
+
IIIIIIIIIIIIIHHHIIIIIIIIIIIIIIIIIIIIIIIIIIIIIIIIIIIIIIIIIIIIIIIIIIHHHIIIIIIIIIIII?????IIIIIIIIIIIIIHHHIHHHIIIIIIIIIIIIIIIIIIIIIIIIIIIIIIIIIIIIIIIIIIIIHHHIIIIIIIIIIIIIIIIIIIIIIIIIIIIIIBBBIIHHHIIICCCCIIIIIIIIII>>>IIHHCI666666GG5IIIIIHHHHHHIIGGGIIIIIIIIIIIIHHIIIIIIIIIIIIIHHHIIHHHIAGGIIGGGHIIHHHII????A::FFEEEIIIGGGHIIIIH===HIIIIDDDHA=;;???>?44444??CEGGGIIHHHHHFFHFF;::?@BHHEFEEEEFHC222B;>FFA:8;AEEEE8::;;>;;;>??>>>CCCCCEF<>>7;77==>>>><88830032006;<<37966333<<648623383236<<;6468;86866222208333840431113031222488:9955555//2,,,,,,//)5465/136::
@JI6ZREA02HC9HE
ACGAGATGTTGGAGGGCAAGTCTGGTGCCAGCAGCCGCGGTAATTCCAGCTCCAATAGCGTATATTAAAGTTGTTGCAGTTAAAAAGCTCGTAGTTGAATTTCGGGATCAGTAC
+
FFFFFFF;;;??IHHHIIIIIIIIIIIIIIIIIIIIIIHHHHIGGGFHHHHHFFFFFFFFFFFFFFFFFFFFFFFFFFFFF?????FFFFFFFFFFFFFFFFC:88?74433-.
@JI6ZREA02FD3BI
ACGAGATGTTGGAGGGCAAGTCTGGTGCCAGCAGCCGCGGTAATTCCAGCTCCAATAGCGTATATTAAAGTTGTTGCAGTTAAAAAGCTCGTAGTTGAATTTCGGGGATTAGTACGCTGGTCGTGCCTTCGGTACGTACTAGTGTTACTGATTTCTACCTTTCTGACGAACCATCATGTCATTAATTTGGGTGTGGTGGGGAATCTAGGACTAGTTACTTTGAAAAAAATTAGAGTGTTTAAAGCAGGCTCGCGCTTGAATACATTAGCATGGAATAATGAAATAGGAACGTTGATCCTATTTTGTGGTTTCTAGGATTGACGTAATGATTAATAGGGATAGTTGGGGCATTAGTATTCAATTGTCAGAGGTGAAATTCTTGGATTTATTGAAGA
+
FFFFFFFFFFDD@666:?DDAAADFFFFFFFDDD5559:844488=>AA<98:BBBBBDDD:<<<?FFFFDBAAA@??<01111114?AA?AAA???==.../....37;==>=9:<CFFFDDBBDDD?66666AADAAABDDFFFC<::==;;A:<4400.62:<==..003<???989<>@>>;;<00007?==?5556>>=:::=AADBB?9657111.,,,,,,,--+789:93220113=BBBAABBDD????AD:9:AB:::==?====?8863.,,3.55---,--5771123,,,,3,--,,,-19--.267>?40//<??<<<<<4000<?AA@@4444:ABB:444<@@B@@@33388>>>DB>>>===>>???>>=B88?B<3.
@JI6ZREA02J6T7K
ACGAGATGTTGGAGGGCAAGTCTGGTGCCAGCAGCCGCGGTAATTCCAGCT
+
??<8889/..../266722344<444>B@BBDDDDA?666D====<<@@??
@JI6ZREA02HTT8Z
ACGAGATGTTGGAGGGCAAGTCTGGTGCCAGCAGCCGCGGTAATTCCAGCTCCAATAGCGTATATTAAAGTTGTTGCAGTTAAAAAGCTCGTAGTTGAATTTCGGGATCAGTACGTTGGTCGTGCCTTAGGTACGTACTGGTGTTACTGGTTCCTACCTTCTGACGAACCATCATGTCATTCATTTGGTGTGGCGGGGAATCAGGACTGTTACTTTGAAAAAATTAGAGTGTTTAAAGCAGGCTCGCGCTTGAATACATTAGCATGGAATAATGAAATAGGACGTTCGAACCTATTTTGTTGGTTTCTAGGATTGACGTAATGATTAATAGGGATAGTTGGGGCATTAGTATTCAATTGTCAGAGGTGAAATTCTTGGATTTATTGAAGACTGACTACTGCGAAAGCATTTGCCAAGGATGTTTTCATTAATCAAAGAACGAAAGTTAGGGATCGAAGACGATCAGATACCGTCGTAGTCTTAACCATAAACTATGCCGACTAGGGATCGGATGATGTTTAATTTTTAATGTACTC
+
IIIIIIIIIIIIIHHHIIIIIIIIIIIIIIIIIIIIIIIIIIIIIIIIIIIIIIIIIIIIIIIIIIHHHIIIIIIIIIIII;;;;;IIIIIIIIIIIIIHHHIHHHIIIIIIIIIIIIIIIIIIIIIIIIIIIIIIIIIIIIIIIIIIIIIIIIIIHHHHIIIIIHHHIIIIIIIIIIIIIIIHHHIIIHHHHI8:::IIIIIIIIIIIIIIIHHHI666666BB0IIIIIHHHGGGIIIIIIIIIIIIIIIIIIIIIHHHIIIIIIIIIIIIIHHHIIIIHHHHHHIIIIIII<<<<<26??222??G<<<EIIIIIIIIIIIEEDAAAHHBHIIIIIBB@@EEEEHHHIIDAAAHHHBBBHHHHEDBBBD?533;;?;;;A::CDBB8;;BBEE??????EEE?;;;;BCAAA===;7.---,,1332211,,..--9700089926630...:80030799;3131888989<=<<=<<==610300097003..-34745550338:8888873339;//1--00*7833-,
@JI6ZREA02FNYVH
ACGAGATGTTGGAGGGCAAGTCTGGTGCCAGCAGCCGCGGTAATTCCAGCTCCAATAGCGTATATTAAAGTTGTTGCAGTTAAAAAGCTCGTAGTTGAATTTCGGGGTTAGCGTAGGTCGGTCGTCGACAGTGGTATGCACGTGGCTCGTTGACTCCTCCTTCTTGTAGAACCGTAATGCCATTAATTTGGTGTTGCGGGGAAACAGGACTGTTACTTTGAAAAAATTAGAGTGTTTAAAGCAGGCTAGCGCCTGAATACATTAGCATGGAATAATGAAATAGGACGTTCGAACCTATTTTGTTGGTTCTAGGATTGACGTAATGATTAATAGGGATAGTTGGGGGCATTAGTATTCAATTGTCAGAGGTGAAATTCTTGGATTTATTGAAGACTAG
+
FFFFFFFDDDFII:::IIIIIIIIIIIIIIIIIIIIIIIIIIIIIIIIIIIIFFFFFFFFFFFFFFFFFFFFFFFFFFFFF;;;;;FFFFFFFFFF???F?=?6422774..-..-127512-,-22.--.3---.233323.--..6:9<<>>?>BBBBDDFFFDDDFFFFFFFFFFFFFFFFAA666AAAB===A9;;;?==BABBBA::889>888<///222>>0ABBBD???FFFFFFFFFFFFFDDDDFGGGGGGDDDGGGG????DDGGGGGGGIIIDFDDA?A?<<;71,,,,-,+--,,34?@BBDDDDIDDDDDDIIIDDDD?;;??=<44/////9<>>??>AADDDDDDDDDDDDDD==///::><<667.//27472228;;67
@JI6ZREA02FERYZ
ACGAGATGTTGGAGGGCAAGTCTGGTGCCAGCAGCCGCGGTAATTCCAGCTCCAATAGCGTATATTAAAGTTGTTGCAGTTAAAAAGCTCGTAGTTGAATTTCGGGG
+
FFFFFFFFFFFII@@@IIIIIIIIIIIIIIIIIIIIIIIIIIIIIIIIIIIIFFFFFFFFFFFFFFFFFFFF:888?DD?=55555BBBBA?><<<?66.,,../..
@JI6ZREA02FU82B
ACGAGATGTTGGAGGGCAAGTCTGGTGCCAGCAGCCGCGGTAATTCCAGCTCCAATAGCGTATATTAAAGTTGTTGCAGTTAAAAAGCTCGTAGTTGAATTTCGGGGTCTACGTA
+
A688:=F===FFIHHHIIIIIIIIIIIIIIIIIIIIIIIIIIIIIIIIIIIIFFFFFFFFFFFFFFFFFFFFFFFFFFA::55555AAAA@@@AAB=88888<222.,/343322
@JI6ZREA02IBXU5
ACGAGATGTTGGAGGGCAAGTCTGGTGCCAGCAGCCGCGGTAATTCCAGCTCCAATAGCGTATATTAAAGTTGTTGCAGTTAAAAAGCTCGTAGTTGAATTTCGGGATTAGTACGCTGGTCGTGCCTTCGGTACGTACTGGTGTTACTGATTTCTACCTTCTGACGAACCATCATGTCATTAATTTGGTGTGGTGGGGAATCAGGACTGTTACTTTGAAAAAATTAGAGTGTTTAAAGCAGGCTCGCGCTTGAATACATTAGCATGGAATAATGAAATAGGACGTTGATCCTATTTTGTGGTTTCTAGGATTGACGTAATGATTAATAGGGATAGTTGGGGCATTAGTATTCAATTGTCAGAGGTGAAATTCTTGGATTTATTGAAGACTAACTACTGCGAAAGCATTTGCCAAGGATGTTTTCATTAATCAAGAACGAAGTTAGGGATCGAAGACGATCAG
+
IIIIIIIIIIIIIHHHIIIIIIIIIIIIIIIIIIIIIIIIIIIIIIIIIIIIIIIIIIIIIIIIIIHHHIIIIIIIIIIHH;;;;;IIIIIIIIIIIIIHHHIHHHIIIIIIIIIIIIIIIIIIIIIIIIIIIIIIIIIIIIIIIIIIIIBBBIHIIIIGGGIIEE====<BIIIIIIIIIIIHHHIIIIIIIICCCCIIIIIIIIIIIGEEE999://////<<3A?BABBBB===GFIIIIIIIIHHBBBIIIIIIIIIIIIIIIIIIIIIIHHHIIIIIIIIIIIIEDDD<9<<<2;;;<<D?G<<<EIIIIIIIIIHHHIIIIHBBBBDFE??2222;?;;;?EFFDEEEIIHHHHHHHB@=@@HHHHHHHHHHHHE==EDCCB;111>ACAA::9>>>A?>444A:::82229?0000799;110333:89820068=;9999::<=:6588::833
@JI6ZREA02FXTA9
ACGAGATGTTGGAGGGCAAGTCTGGTGCCAGCAGCCGCGGTAATTCCAGCTCCAATAGCGTATATTAAAGTTGTTGCAGTTAAAAAGCTCGTAGTTGAATTTCGGGATCAGTACGTTGGTCGTGCCTTAGGTACGTACTGGTGTTACTGGTTCCTACCTTCTGACGAACCATCATGTCATTCATTTGGTGTGGCGGGGAATCAGGACTGTTACTTTGAAAAAATTAGAGTGTTTAAAGCAGGCACACGCTTGAATACATTAGCATGGAATAATGAAATAGGACGTTCGATCCTATTTTGTGGTTTCTAGGATTGACGTAATGATTAATAGGGATAGTTGGGGCATTAGTATTCAATTGTCAGAGGTGAAATTCTTGGATTTATTGAAGACTAACCACTGCGAAGGCATTTGCCAAGGATGTTTTCATTAATCAAGAACGAAAGTTAGGGATCGAAGACGATCAGATACCGTCGTAGTCTTAACCATAAACTATGCCGACTAGGGATCGGATGATGTTTAATTTTTAATGTAC
+
IIIIIIIIIIIIIHHHIIIIIIIIIIIIIIIIIIIIIIIIIIIIIIIIIIIIIIIIIIIIIIIIIIHHHIIIIIIIIIIII?????IIIIIIIIIIIIIHHHIHHHIIIIIIIIIIIIIIIIIIIIIIIIIIIIIIIIIIIIIIIIIIIIIIIIIIFFFFFHIIIIIIIIIIIIIIIIIIIIIHHHIIIIIIIIAAAAIIIIIIIIIIIIIIIHHHI;;;;66;;,FIIIIHHHHHHIIIIIIIFFFIIIIIIIIIIIIIIIIIIIIIIIHHHIHHHIIIIIIIIIIIIIIIIICCB?@6@@EEEIII666<DIIID<<<IIIIIIFFFBBBDGD<<<9999DDGIIIIIIIIIIIHHHHHBBBBBBBBBDB:88BBBBBBB88:::98C>>>>>88::?>>>@>>>;;::88888865.----379;874768;9930---0690300033796448::8888686=<;:9::;:8:7799400.---.0-/104496:83220376673333300066//1//0.*177.
@JI6ZREA02IND2H
ACGAGATGTTGGAGGGCAAGTCTGGTGCCAGCAGCCGCGGTAATTCCAGCTCCAATAGCGTATATTAAAGTTGTTGCAGTTAAAAAGCTCGTAGTTGAATTTC
+
FFFFFFFFFFFIIHHHIIIIIIIIIIIIIIIIIIIIIIIIIIIIIIIIIIIIFFFFFFFFFFFFFFFFFFFFFDB@@@A8:333118@AA???AAA@<<2113
@JI6ZREA02HZ3I6
ACGAGATGTTGGAGGGCAAGTCTGGTGCCAGCAGCCGCGGTAATTCCAGCTCCAATAGCGTATATTAAAGTTGTTGCAGTTAAAAAGCTCGTAGTTGAATTTCGGGATCA
+
FFFFFFFFFFFHH666IIIIIIIIIIIIIIIIIIIIIIIIIIIIIIIIIIIIFFFFFFFFFFFFFFFFFFFFFFFFFFFFF?????FFFFFFFFFFFFFFF=A;;;A911
@JI6ZREA02G3B1E
ACGAGATGTTGGAGGGCAAGTCTGGTGCCAGCAGCCGCGGTAATTCCAGCTCCAATAGCGTATATTAAAGTTGTTGCAGTTAAAAAGCTCGTAGTTGAATTTCGGGG
+
FFFFFFFFFFFIIHHHIIIIIIIIIIIIIIIIIIIIIIIIIIIIIIIIIIIIFFFFFFFFFFFFFFFFFEDDFFFFFFFFF?????FFFFFFFFFFCA>996:..,,
@JI6ZREA02JDENG
ACGAGATGTTGGAGGGCAAGTCTGGTGCCAGCAGCCGCGGTAATTCCAGCTCCAATAGCGTATATTAAAGTTGTTGCAGTTAAAAAGCTCGTAGTTGAATTTCGGGATCAG
+
FFFFFFFFFFFII:::IIIIIIIIIIIIIIIIIIIIIIIIIIIIIIIIIIIIFFFFFFFFFFFFFFFFFFFFFFFFFFFFF=====FFFFFFF@@@FFF==<F?==A@444
@JI6ZREA02JDI8P
ACGAGATGTTGGAGGGCAAGTCTGGTGCCAGCAGCCGCGGTAATTCCAGCTCCAATAGCGTATATTAAAGTTGTTGCAGTTAAAAAGCTCGTAGTTGAATTTC
+
556666<<<FFIIHHHIIIIIIIIIIIIIIIIIIIIIIIIIIIIIIIIIIIIFFFFFFFFFFFFFFFFFFFFFFDBBBB5533333=BBBAAABAA???862/
@JI6ZREA02GIKB5
ACGAGATGTTGGAGGGCAAGTCTGGTGCCAGCAGCCGCGGTAATTCCAGCTCCAATAGCGTATATAAAGTTGTTGCAGTTAAAAAGCTCGTAGTTGAATTTCGGGG
+
EEFFFFFFFFFIIHHHIIIIIIIIIIIIIIIIIIIIIIIIIIIIIDDHHIIIFFFFFFFFFF??;;;FFFFFFFFFFFFF;;???FFFFFFFFFDB>?6437,,,,
@JI6ZREA02FZ03B
ACGAGATGTTGGAGGGCAAGTCTGGTGCCAGCAGCCGCGGTAATTCCAGCTCCAATAGCGTATATTAAAGTTGTTGCAGTTAAAAAGCTCGTAGTTGAATTTCGGGGTCAGCAGGTTGGTCGTGCCACTGGTATGCACTGGCTTCGCTGATTCCTCCTTTCTGAAGAACTGTAATGTCATTAATTTGGTGTTGCAGGGAAACAGGACTGTTACTTTGAAAAAATTGAGTGTTTAAAGCAGGCAATTGCTTGAATACATTAGCATGGAATAATGAAATAGGACGTTCAAACCTATTTGTTGGTTTCTAGGATTGACGTAATGATTAATA
+
FFFFFFFFFFFIIHHHIIIIIIIIIIIIIIIIIIIIIIIIIIIIIIIIIIIIFFFFFFFFFFFFFFFFFFFFFFFFFFFFF?????FFFFFFFFFFFFFFFFF@@@@FFFFFFFFFFFFFFFFFFFFFFFFFFFFFFFFFFFFFFFFFFFFFFFFFFCCCFFFFDDDDFFFFFFFFFDA@@DCF??DD>:<<C???FFFFFFFFFFFFFFFFFFDDD677777@@?@;;;:?====A6666CCFFFFDDFFFFFGFDDDDFCCAADDDDD????CCC:DGDDD?=<;;8==72....-/22226:7?===<<<AB::88=<<;<9962
@JI6ZREA02HNYEQ
ACGAGATGTTGGAGGGCAAGTCTGGTGCCAGCAGCCGCGGTAATTCCAGCTCCAATAGCGTATATTAAAGTTGTTGCAGTTAAAAAGCTCGTAGTTGAATTTCGGGATTAGTAGGTTGGTCGTGCCTCTGGTATGTACTGGCTTTACTGGTTCCTCCTTCTTGAAGAACTGTAATGTCATTAATTTGGTGTTGCAGGGAAACAGGACTGTTACTTTGAAAAAATTAGAGTGTTTAAAGCAGGCTAACGCTTGAATACATTAGCATGGAATAATGAAATAGGACGTTTGATCCTATTTTGTTGGTTTCTAGGATTGACGTAATGATTAATAGGGATAGTTGGGGGCATTAGTATTCAATTGTCAGAGGTGAAATTCTTGGATTTATTGAAGACTAACTACTGCGAAAGCATTTGCCAAGGATGTTTTCATTAATCAAGAACGAAAGTTAGGGATCGAAGACGATCAGATACCGTCGTAGTCTTAACCATAAACTATGCCGACTAGGGATCGGATGATGTTAATTTTTAATGAC
+
IIIIIIIIIIIIIHHHIIIIIIIIIIIIIIIIIIIIIIIIIIIIIIIIIIIIIIIIIIIIIIIIIIHHHIIIIIIIIIIII:::::IIIIIIIIIIIIIHHHIHHHIIIIIIIIIIIIIIIIIIIIIIIIIIIIIIIIIIIIHHHIIIIIIIIIIIIIIIIIIIIIHHIIIFGGIIIIIIIII>>>IIIIIIIIIHHHHHHIHIIIIIB>>>IHHHI666688;;,GIIIIHHHHHHIIIIIIIIIIIIIIIIIIIIIIIIIIIIIIIIIIIHA555HHEEDGFBEHIIIAAAD==<<8//88BBEIIGGEDEEIIEA666IIIIIIIIIIBBDEEE?A00000<?EEEEEFHIIIEECCCCD;51118>BBDBBBBBBHHHHH==EEB:8;@555:;CCCCA;;;>??>>;;;;BB??8<<3733<<;;995888855<6336:;=4962233:==:8:9<<<<<:<:;;82026898=<:;;1103666.--038;68031::=:<<;;;99551//00,,,,,,,*511
@JI6ZREA02FZKSY
ACGAGATGTTGGAGGGCAAGTCTGGTGCCAGCAGCCGCGGTAATTCCAGCTCCAATAGCGTATATTAAAGTTGTTGCAGTTAAAAAGCTCGTAGTTGAATTTC
+
FFFFFFFFFFFIIHHHIIIIIIIIIIIIIIIIIIIIIIIIIIIIIIIIIIIIFFFFFFFFFFFFFFFFFFFFFDB@@@<44////-6=<<<<<666977,,,3
@JI6ZREA02IGMMM
ACGAGATGTTGGAGGGCAAGTCTGGTGCCAGCAGCCGCGGTAATTCCAGCTCCAATAGCGTATATTAAAGTTGTTGCAGTTAAAAAGCTCGTAGTTGAATTTCGGGATT
+
FFFFFFFFFFFIIHHHB???IIIIIIIIIIIIIIIIIIIIIIIIIIIIIIIIFFFFFFFFFFFFFFFFFFFFFFFFFFFFF==???FFFFFFFFFFFFFFFFD=;8?44
@JI6ZREA02H3LNK
ACGAGATGTTGGAGGGCAAGTCTGGTGCCAGCAGCCGCGGTAATTCCAGCTCCAATAGCGTATATTAAAGTTGTTGCAGTTAAAAAGCTCGTAGTTGAATTTCGGGATCAATACGTCGGTCGTGCTTTCGGGTACGTACTGGCGTCATTGGTTTCTCCTTTCTGACGAACCATGATGTCATTAATTTGGTGTTATGGGGAGTTAGGACTGTTACTTCGAAAAAATTAGAGTGTTTAAAGCAGGCATTAGCTTGAATACATTAGCATGGAATAATGAAATAGGACGTTCGATCCTATTTTGTTGGTTTCTAGGATCAACGTAATGATTAATAGGGATAGTTGGGGCACTAGTATTCAATTGTCAGAGGTGAAATTCTTGGATTTATTGAAGACTAACTACTGCGAAAGCATTTGCCAAGGATGTTTTCATTAATCAAGAACGAAAGTTAGGGATCGAAGACGATCAGATACCGTCGTAGTCTTAACCATAACTATGCCGACTAGGGATCGGATGATGTTAATTTTTAATGTACTC
+
IIIIIIIIIIIIIHHHIIIIIIIIIIIIIIIIIIIIIIIIIIIIIIIIIIIIIIIIIIIIIIIIIIHHHIIIIIIIIIIII????=IIIIIIIIIIIIIHHHIHHHIIIIIIIIIIIIIIIIIIIFFFIHHHIIIIIIIIIIIIIIIIIIIFFFIIIIHHHIIIIIIIIIIIIIIIIIIIIIII:::IIIIIGGG====F6>>BIIIIIIIIIIIIII66666655,@GGIIHHHFFFIIIIIIIIIIIIIIIIIIHHHIIIIIIIIIIIIIIIIHHHD:@@I@777DIIIDDDI====@66DD555;<G;;;DGGGIIIHFDDDIIHDDDBB?BBBBBB2222;?BBBEEGIIIIHHHHHHHHH99:8=BBDB:22444<<<944=>:98::B?@===@A:9//.8992229::::::5;;7733;;::660322200:1...8;;366663337788:887777676;;:656::86747990/.1,,,,.,,,,14194442022772222241433,,-,,,,*1144,,
@JI6ZREA02IIF2R
ACGAGATGTTGGAGGGCAAGTCTGGTGCCAGCAGCCGCGGTAATTCCAGCTCCAATAGCGTATATTAAAGTTGTTGCAGTTAAAAAGCTCGTAGTTGAATTTCGGGATCAATATATTGGTCGTGCCTCCGTAGTGCACTGGTATTATTGATTTCTACCTTCTGACGAACTGTGATGTCATTAATTTGGTGTCATGGGGAATCAGGACTGTTACTTTGAAAAAATTAGAGTGTTTAAAGCAGGCACACGCTTGAATACATTAGCATGGAATAATGAAATAGGACGTTTGACCCTATTTTGTGGTTTCTAGGATCGACGTAATGATTAATAGGGATAGTTGGGGGCATTAGTATTCAATTGTCAGAGGTGAAATTCTTGGATTTATTGAAGACTAACTACTGCGAAAGCATTTGCCAAGGATGTTTTCATTAATCAAGAACGAAAGTTAGGGATTCGAAGACGATCAGATACCGTCGTAGTCTTAACCATAAACTATGCCGACTAGGGATCGGATGATGTTAATTTTTATAAT
+
IIIIIIIIIIIIIHHHIIIIIIIIIIIIIIIIIIIIIIIIIIIIIIIIIIIIIIIIIIIIIIIIIIHHHIIIIIIIIIIFF;;;;;IIIIIIIIIIIIIHHHIHHHIIIIIIIIIIIIIIIIIIIG?2216;661113DGGIIIIIIIIIHHHIHFFFIIIIIIIIIIIIIIIIIIIIIIIII>>>IIIIIIIICCCCIIIIIIIIIFFFIIIHDCI666666>>-HIIIIHHHHHHIIIIIIIHHHIIIIIIIIIIHHHIIIIIHHHHHIIIIHHHI@DDIIHHHHIIBBBDF99977/66@?BGAGDDDHIIIIIIIIIIIIIIIII666@@@@FI77888IHHHIIIIIIIIIHHHHHHHB99:BBBBEEBBBEHDBBBD88BBBB===AB????=A:4///;==667?222222862--,-6699730---600242..1330--,1,,,-63/---46673136;;3101:;::;::;;665:66220-0222/1.51000/110666666211771122/6,440
@JI6ZREA02HL4Q6
ACGAGATGTTGGAGGGCAAGTCTGGTGCCAGCAGCCGCGGTAATTCCAGCTCCAATAGCGTATATTAAAGTTGTTGCAGTTAAAAAGCTCGTAGTTGAATTTCGGGATTAGTACGCTGGTCGTGCCTTCGGTACGTACTGGTGTTACTGATTTCTACCTTCTGACGAACCATCATGTCATTAATTTGGTGTGGTGGGAAATCAGGACTGTTACTCTGAAAAAATTAGAGTGTTTAAAGCAGGCTCGCGCTTGAATACATTAGCATGGAATAATGAAATAGGACGTTGATCCTATTTTGTGGTTTCTAGGATTGACGTAATGATTAATAGGGATAGTTGGGGCATTAGTATTCAATTGTCAGAGGTGAAATTCTTGGATTTATTGAAGATTAACTACTGCGAAAGCATTTGCCAAGGATGTTTTCATTAATCAAGAACGAAAGTTAGGGATCGAAGACAATCAGATACCGTCGTAGTCTTAACCATAAACTATGCCGACTAGGGATCGGATGATGTTATTTTTAATG
+
IIIIIIIIIIIIIHHHIIIIIIIIIIIIIIIIIIIIIIIIIIIIIIIIIIIIIIIIIIIIIIIIIIHHHIIIIIIIIIIII:::::IIIIIIIIIIIIIHHHIHHHIIIIIIIIIIIIIIIIIIIIIIIIIIIIIIIIIIIIIIIIIIIIHHHIIIIIIIIIIIIIIIIIIIIIIIIIIIIIIFFFIIIIIIIIHHHHHHIIIIIIIIIIIIIHHHI9;;;8866,>FIIIHHHHHHIIIIIIIHIIIIIIIIIFDFIIIIIIIIIIIIFDDDA555IIIIIIIGEEEEAA@?11116.;;88;D?G666AEIIIIIIIIHHHIIIIIHHHHEDEHHB><;DDGDD<9<AAAAAIIHHHHHHHHHHHBBBBBBDDCC111>::CAA98;;>>CCCA455555>A??;>>::8>;8857.,,,,,1332/.168300<<777<==49666=:33368866::;8681...69:8866869==21073337710.,,,1.1/110/1100111111//1,,,,,//*1
@JI6ZREA02IMM0V
ACGAGATGTTGGAGGGCAAGTCTGGTGCCAGCAGCCGCGGTAATTCCAGCTCCAATAGCGTATATTAAAGTTGTTGCAGTTAAAAAGCTCGTAGTTGAATTTC
+
FFFFFFFFFFFHH@@@FFFHFHHHHIIIHHHIIIIHHBBBFHHHHHHHHIIIFFFFFFFFFFFFFFFFFEDDFFFEEEFFF?????FFFFFFFFFFFFD=;;?
@JI6ZREA02ICF4G
ACGAGATGTTGGAGGGCAAGTCTGGTGCCAGCAGCCGCGGTAATTCCAGCTCCAATAGCGTATATTAAAGTTGTTGCAGTTAAAAAGCTCGTAGTTGAATTTCGGGGATAGTAGTGGT
+
FFFFFFFFFFFII???IIIIIIHHHHHHHHHIHHDDEFFFFFFFFFFHHHHHFFFFFFFFFFFFFFFFFFFFFFFFEAA@F?????FFFFFFFDAA?=>8867,,,,..53----112
@JI6ZREA02ILCFI
ACGAGATGTTGGAGGGCAAGTCTGGTGCCAGCAGCCGCGGTAATTCCAGCTCCAATAGCGTATATTAAAGTTGTTGCAGTTAAAAAGCTCGTAGTTGAATTTCGGGGTA
+
FFFFFFFFFFFIIHHHIIIIIIIIIIIIIIIIIIIIIIIIIIIIIIIIIIIIFFFFFFFFFFFFFFFFFFFFFFFFFFFFF?????FFFFFFFFFFFFFF?<?422274
@JI6ZREA02INC1T
ACGAGATGTTGGAGGGCAAGTCTGGTGCCAGCAGCCGCGGTAATTCCAGCTCCAATAGCGTATATTAAAGTTGTTGCAGTTAAAAAGCTCGTAGTTGAATTTCGGGATTAGTACGCTGGTCGTGCCTTCGGTACGTACTGGTGTTACTGATTTCTACCTTCTGACGAACCATCATGTCATTAATTTGGTGTGGTGGGAAGTCAGGACTGTTACTTTGAAAAAATTAGAGTGTTTAAAGCAGGCTACGCG
+
FFFFFFFFFFFIIHHHIIIIIIIIIIIIIIIIIIIIIIIIIIIIIIIIIIIIFFFFFFFFFFFFFFFFFFFFFFFFFFFFF?????FFFFFFFFDBBAA;;4000.4669?><4444>AAA84111AA988>?=?=<63222,--33173,,,..<999751444=.0003999:BBBDDFFFFFF??<AA445=<<44111:BDDBB@>;==6663------11+:9==?;=;;;;A?98840009<8
@JI6ZREA02H5IUM
ACGAGATGTTGGAGGGCAAGTCTGGTGCCAGCGGCCGCGGTAATTCCAGCTCCAATAGCGTATATTAAAGTTGTTGCAGTTAAAAAGCTCGTAGTTGAATTTCGGGATCAGTACGTTGGTCGTGCCTTAGGTACGTACTGGTGTTACTGGTTCCTACCTTCTGACGAACCATCATGTCATTCATTTGGTGTGGCGGGGAATCAGGACTGTTACTTTGAAAAAATTAGAGTGTTTAAAGCAGGCTCGCGCTTGAATACATTAGCATGGAATAATGAAATAGGACGTTGGTCCTATTTTGTTGGTTTCTAGGATTGACGTAATGATTAATAGGGATAGTTGGGGGCATTAGTATTCAATTGTCAGAGGTGAAATTCTTGGATTTATTGAAGACTAACTACTGCGAAAGCATTTGCCAAGGATGTTTTCATTAATCAAAGAACGAAAGTTAGGGATCGAAGACGATCAGATACCGTCGTAGTCTTAACCATAAACTATGCCGACTAGGAATCGGATGATGTTTATTTTTAATG
+
IIIIIIIIIIIIIHHHIIIIIIIIIIIIIIIIIIIIIIIIIIIIIIIIIIIIIIIIIIIIIIIIIIHHHIIIIIIIIIIII?????IIIIIIIIIIIIIHHHIHHHIIIIIIIIIIIIIIIIIIIIIIIIIIIIIIIIIIIIIIIIIIIIIIIIIIIIIIIIIIIIIIIIIIIIIIIIIIIIIHHH?>9IIIII::::IIIIIIIIIIIIIIIHHHI<<<<<<GG5IIIIIHHHHHHIIIIIIIIIIIIIIIIIIIIIIIIIIIIIIIIIIIIIHHHIIIIIIIIIIIIGGFI@@B@>22GGHHHIIIGGGIIIIIIIIIIIIIIIIII;;;>IIIII===::GGGIIIIIIIGGGIIIIIIEECCG;777BBB@@DDEBBBE>=BBBA@GIHHIIIIIGGDHFFABB777B<<<<BB@??8777?==?==24///:17?=888?::1<<<<:::>>=:><=???:7:7==43033423:77;;330:768:817::;:<8=<4433::===:::::333=112//77+4
@JI6ZREA02IC3S2
ACGAGATGTTGGAGGGCAAGTCTGGTGCCAGCAGCCGCGGTAATTCCAGCTCCAATAA
+
FFFFFFFFFFFII666HHIIIIIIIIIIIIIIIIIIIIIIIIIIIIIIGDBAAA=/..
@JI6ZREA02IDQHW
ACGAGATGTTGGAGGGCAAGTCTGGTGCCAGCAGCCGCGGTAATTCCAGCTCCAATAGCGTATATTAAAGTTGTTGCAGTTAAAAAGCTCGTAGTTGAATTTCGGGATCAGCAGGTTGGTCTTGCCGCT
+
FFFFFFFFFFFII666IIIIIIIIIIIIIIIIIIIIIIIIIIHHHIIIIIIIFFFFFFFFFFFFFFFFFFFFFFFFFFFFF88888FFFFFFFFFFFFFFFF=663BB???><4444888311:---13
@JI6ZREA02GOVYO
ACGAGATGTTGGAGGGCAAGTCTGGTGCCAGCAGCCGCGGTAATTCCAGCTCCAATAGCGTATATTAAGGTTGTTGCAGTTAAAAAGCTCGTAGTTGAATTTCGGGATCAGTACGTTGGTCGTGCCTTAGGTACGTACTGGTGTTACTGGTTCCTACCTTCTGACGAACCATCATGTCATTCATTTGGTGTGGGGGGGAATCAGGACTGTTACTTTGAAAAAATTAGAGTGTTTAAAGCAGGCTCGCGCTTGAATACATTAGCATGGAATAATGAAATAGGACGTTGATCCTATTTTGTTGGTTTCTAGGATTGACGTAATGATTAATAGGGATAGTTGGGGCATTAGTATTCAATTGTCAGAGGTGAAATTCTTGGATTTATTGAAGACTAACTACTGCGAAAGCATTTGCCAAGGATGTTTTCATTAATCAAAGAACGAAAGTTAGGGATCGAAGACGATCAGATACCGTCGTAGTCTTAACCATAAACTATGCCGACTAGGGATCGGATGATGTTATTTTTAA
+
IIIIIIIIIIIIIHHHIIIIIIIIIIIIIIIIIIIIIIIIIIIIIIIIIIIIIIIIIIIIIIIIIIIIIIIIIIIIIIIBB88888GIIIIIIIIIIIIHHHIHHHIIIIIIIIIIIIIIIIIIIIIIIIIIIIIIIIIIIIIIIIIIIIIIGGGGBBCCIIIIIIIIIIIIIIIIIIIIIIIHFEGD<?@//////-99ABBFGIIIBBBIIHHHI;<<<88;;,IIIIIHHHHHHIIIIIIIIIIIIIIIIIIIIIIIIIIIIIIIIIIIIG:::IIIIIIIIIIIIIIII5333B68CC666GIIIIIIIIIIIIIIIIIIIIIIIHHHIIIIGG::::IIIIABAAIIGGGIIIIIIIIHIIIHHFIIECCGGG<77744EEEEEEEAA775AABBA<;;<<<<<BDGGEEGB@B?7773=<:;9904...4--50..08:902237<<<;:75:7=>>::343::?>>>??>8:87==770..,,-0,253304087::;<:4444<<<<72/2,,,,,//
@JI6ZREA02JF2UL
ACGAGATGTTGGAGGGCAAGTCTGGTGCCAGCAGCCGCGGTAATTCCAGCTCCAATAGCGTATATTAAAGTTGTTGCAGTTAAAAAGCTCGTAGTTGAATTTCGGGGTCAGCAGGT
+
FFFFFFFFFFFIIHHHIIIIIIIIIIIIIIIIIIIIIIIIIIIIIIIIIIIIFFFFFFFFFFFFFFFFFFFFFFFFFFFDD88888FFFFFFFFFFFFFFFFFDDDAFFFC?<<67
@JI6ZREA02FO05U
ACGAGATGTTGGAGGGCAAGTCTGGTGCCAGCAGCCGCGGTAATTCCAGCTCCAATAGCGTATATTAAAGTTGTTGCAGTTAAAAAGCTCGTAGTTGAATTTCGGGATCAGTACGTTGGTCGTGCCTTAGGTACGTACTGGTGTTACTGGTTCCTACCTTCTGACGAACCATCATGTCATTCATTTGGTGTGGCGGGGAATCAGGACTGTTACTTTGAAAAAATTAGAGTGTTTAAAGCAGGCTCGCGCTTGAATACATTAGCATGGAATAATGAAATAGGACGTTGATCCTATTTTGTGGTTTCTAGGATTGACGTAATGATTAATAGGGATAGGTTGGGGCATTAGTATTCAATTGTCAGAGGTGAAA
+
FFFFFFFFFFFIIHHHIIIIIIIIIIIIIIIIIIIIIIIIIIIIIIIIIIIIFFFFFFFFFFFFFFFFFFFFFFFFFFFFF;;;;;FFFFFFFFFFFFFFFFFFFFFFFFFFFFFFFFFFFFFFFFFFFFFFFFFFFFFFFFFFFFFFFFFFFFFFFFFFFFFFFFFFFFFFFFFFFFFFFFFFFF??<FFFFF6666CCFFFFFFFFFFFFFFFFF777766;;-DFFFFF????CDDDBB::::?:::?=ABDDBBDDDFFCCCCACGGGGGCCDF?CCADDDDD?=44472522.-.....3/<666;=9::?AAAAA?>A<<<<844494///05545998:DDA?:4448A<:::3322232222
@JI6ZREA02GL47S
ACGAGATGTTGGAGGGCAAGTCTGGTGCCAGCAGCCGCGGTAATTCCAGCTCCAATAGCGTATATTAAAGTTGTTGCAGTTAAAAAGCTCGTAGTTGAATTTCGGGATCAATATATTGGTCGTGCCTCTGGTATGAACTGGTATTATTGATTTCTACCTTCTGACGAACTGTGATGTCATTAATTTGGTGTCATGGGGAATCAGGACTGTTACTTTGAAAAAATTAGAGTGTTTAAAGCAGGCACACGCTTGAATACATTAGCATGGAATAATGAAATAGGACGTTTGACCCTATTTTGTTGGTTTCTAGGATCGACGTAATGATTAATAGGGATAGTTGGGGGCATTAGTATTCAATTGTCAGAGGTGAAATTCTTGGATTTATTGAAGACTAACTACTGCGAAAGCATTTGCCAAGGATGTTTTCATTAATCAAGAACGAAAGTTAGGGATCGAAGACGATCAGATACCGTCGTAGTCTTAACCACAAACTATGCCGACTAGGGATCGGATGATGTTAATTTTTTAATGTACTCA
+
IIIIIIIIIIIIIHHHIIIIIIIIIIIIIIIIIIIIIIIIIIIIIIIIIIIIIIIIIIIIIIIIIIHHHIIIIIIIIIIII=====IIIIIIIIIIIIIHHHIHHHIIIIIIIIIIIIIIIIIIIIIIIIIIIIIIIIIIIIIIIIIIIIHHHIIIIIIIIIIIIIIIIIIIIIIIIIIIIIIHHHIIIIIIIICCCCIIIIIIIHIIIGGGIHEEI666666>>-GIHIHHHHHHHIIIIIIIIIIIIIIIIIIIIIIIIIIIIIIIIIIIIIHHHIHHHIIHHHHIIEEBGG???87//88EEEIIIIHHHHHIIIIIIIIIIIHGGGHHHIIIIIG74444??C?2226AFGGEEEFEHHCBBBFE;;;EE;88AAAAAA?77CEEB?CC::::BB:;;>>>BBCA;;;CCEEEC;5887777====<<9==8...39336;<<16666333;91-.-49983131::84444844322338744667;<-238<;;58455543.,,-283331166......41)5252/,-
@JI6ZREA02GF5YZ
ACGAGATGTTGGAGGGCAAGTCTGGTGCCAGCAGCCGCGGTAATTCCAGCTCCAATAGCGTATATTAAAGTTGTTGCAGTTAAAAAGCTCGTAGTTGAATTTC
+
FFFFFFFFFFFIIHHHIIIIIIIIIIIIIIIIIIIIIIIIIIIIIIIIIIIIFFFFFFFFFFFFFFFFFFFFFFFFFFFFF88888FFFFFFFFFFFFF?=9?
@JI6ZREA02G92R7
ACGAGATGTTGGAGGGCAAGTCTGGTGCCAGCAGCCGCGGTAATTCCAGCTCCAATAGCGTATATTAAAGTTGTTGCAGTTAAAAAGCTCGTAGTTGAATTTCGGGGTTAGCAGGTCGGTCGTGCCAATGGTATGCACTGGCTCGCTGACTCCTCCTTCTTGTAGAACCGTAATGCCATTAATTTGGTGTTGCGGGGAAACAGGACTGTTACTTTGAAAAAATTAGAGTGTTTAAAGCAGGCTAGCGCCTGAATACATTAGCATGGAATAATGAAATAGGACGTTCGAACCTATTTTGTTGGCTTCTAGGATTGACGTAATGATTAATAGGGATAGTTGGGGCATTAGTATTCAATTGTCAGAGGTGAAATTCTTGGATTTATTGAAGACTGACTACTGCGAAAGCATTTGCCAAGGATGTTTTCATTAATCAAGAACGAAAGTTAGGGATCGAAGACGATCAGATACCGTCGTAGTCTTAACCATAAACTATGCCGACTAGGGATCGGATGATGTTAATTTTTAATGTACTCA
+
IIIIIIIIIIIIIGGGIIIIIIIIIIIIIIIIIIIIIIIIIIIIIIIIIIIIIIIIIIIIIIIIIIHHHIIIIIIIIIIII==???IIIIIIIIIIIIIHHHI@@@@IIIIIIIIIIIIIIIIIIIIIIIIIIIIIIIIIIIIIIIIIIIIIIIIIIIIIIIIIIIIIIIIIIIIIIIIIIIHHHIIIIIIIICC@@GGGGFIIIIIIIIIIHHHI<<<<99??-IIIIIHHHHHHIIIIIIIIIICCCIIIIIIIIIIIIIIIIIIIIIIIIHHHIIII???CCIIIIIIIICCBBI<<GGIIIIIIIIIIIIIIIIIIIIIIIIIIIHHHIIIIIICCCBIIIIGGGIIIIIIIIIIIIIIFFGIHHHIIIIIIII666CCHIIIEEGIIIIIIIIIGFHHHFGGHHFIIIGGGEE>:0000:=??;;;???>;;A:///9::7999<:::>>>?A?@AAA>=>ABBAA?A@A@<><<==00.5499=<49:::>?7:455;?>5555>AAA???==22///66+<677005
@JI6ZREA02JZCYH
ACGAGATGTTGGAGGGCAAGTCTGGTGCCAGCAGCCGCGGTAATTCCAGCTCCAATAGCGTATATTAAAGTTGTTGCAGTTAAAAAGCTCGTAGTTGAATTTTAGGGCCTGGACCGGA
+
@===DFFFFFFHIHHHIIIIIIIIIIIIIIIIIIIIIIIIIIIIIIIIIIIIFFFFFFFFFFFF@???C???B@@?AAA8:33333BBBBBDDFFFDDD997630..99:1-.--123
@JI6ZREA02GGFHU
ACGAGATGTTGGAGGGCAAGTCTGGTGCCAGCAGCCGCGGTAATTCCAGCTCCAATAGCGTATATTAAGTGTCTTGCAGTTAAAAAGCTCGTAGTTGAATTTCGGGGAT
+
FFFFFFFFFFFII???IIIIIIIIIIIIIIIIIIIIIIIIIIIIIIIIIIIIFFFFFFFFFFDB444498800007>??>>13357DDDDAAABAA===6664,,,,.3
@JI6ZREA02FI9QP
ACGAGATGTTGGAGGGCAAGTCTGGTGCCAGCAGCCGCGGTAATTCCAGCTCCAATAGCGTATATTAAAGTTGTTGCAGTTAAAAAGCTCGTAGTTGAATTTCGGGGTCAGCAGGTTGGTCGTGCCACTGGTATGTACTGGCTTCGCTGATTCCTCCTTTCTGAAGAACTGTAATGTCATTAATTTGGTGTTGCAGGGAAACAGGACTGTTACTTTGAAAAAATTAGAGTGTTTAAAGCAGGCTAGCGCCTGAATACATTAGCATGGAATAATGAAATAGGACGTTCGAACCTATTTTGTGGTTTCTAGGATTGACGTAATGATTAATAGGGATAGTTGGGGCATTAGTATTCAATTGTCAGAGGTGAAATTCTTGGATTTATTGAAGACTGACTACTGCGAAAGCATTTGCCAAGGATGTTTTCATTAATCAAGAACGAAAGTTAGGGATCGAAGACGATCAGATACCGTCGTAGTCTTAACCATAAACTATGCCGACTAGGGATCGGATGATGTTAATTTTTTAATGTACTC
+
IIIIIIIIIIIIIHHHIIIIIIIIIIIIIIIIIIIIIIIIIIIIIIIIIIIIIIIIIIIIIIIIIIHHHIIIIIIIIIIII???==IIIIIIIIIIIIIHHHICCCCIIIIIIIIIIIIIIIIIIIIIIIIIIIIIIIIIIIIIIIIIIIIIIIIIIHHHIIIIIIIIIIIIIIIIIIIIIIIHHHIIIIIIIIIHHHHHHIIIIIIIIIIIG888B688666GG5IIIIIHHHHHHIIIIIIIIIIGGGIIIIIIIIIIIIIIIIIIIIIIIIHHHIIIIIIIAAAFGGGGGD5555:/FFEEEIIIIIIIIIIIIIIIIIIIIIIIIE@@@BCD::00006;AACDAEGIIIIIHHHHH@???AEBBBE>;88<<D11154:EEDCCEEFHHHHHH<<<@@ECDDBBA<<<AA?C;?3----33665569;;854=:777<44-77;:<<<=;20426===878:888;9<;<76866==110311185-132;:;9<:<<<;==>=<84444<>??0055..00)4;=421
@JI6ZREA02FUFUE
ACGAGATGTTGGAGGGCAAGTCTGGTGCCAGCAGCCGCGGTAATTCCAGCTCCAATAGCGTATATTAAAGTTGTTGCAGTTAAAAAGCTCGTAGTGATTACGG
+
A6666:<::DDGGDDIIIIIIIIIIIIIIIIIIIIIIIIIIIIIIIIIIIIIFFFFFFFFFFFFDD===DCCDBA@@@@881111/<=====:3/002967--
@JI6ZREA02J6KOJ
ACGAGATGTTGGAGGGCAAGTCTGGTGCCAGCAGCCGCGGTAATTCCAGCTCCAATAGCGTATATTAAAGTTGTTGCAGTTAAAAAGCTCGTAGTTGAATTTCGGGATCAAGGTGCCGGTCATGCCTTTGGTATGTACTGACATCATTGATTTCTCCCTTCTGATGAACTGTGATGTCATTAATTTGGNGTCATGGAGAATCAAGGACTGTTACTTTGAAAAATTGAGTGTTTAAAGCAAGCACACGCTTGAATACATTAGCATGGAATAATGAAATAGGACGTTTGATCCTATTTAGTTGGTTTCTAGGATTGACGTAATGATTAATAGGGATAGTTGGGGGGCATTAGTATTCAATTGTCAGAGGTGAAATTCTTGGATTTATTGAAGAC
+
FFFFFFFFFFFHHHHHIIIIIIIIIIIIIIIIIIDDFHHHIHHHFFFHHIIHFD@A@FFFFFFFFFFFFFFFFFFFFFDDD;;=;;?DFFFFFFFFFFFFFFF:::DFFFFFFFFFFFFFFFFFFF???<<9CFCCCFFFFFFFFFFFFF???A8:655535BBBA555AFFFFDBB@@>?8800000!/4===9;4/004>88888>??<:998==B55311<<<??>4000014?AAAABDFFDDDFFFFFFDFD:::DDA?===<<863....:355571,,,237---3,,,--,,5511137<888>BBBBBBAA???<<<<8;.,,131355,,,,,,--5573128@BBBB>888?B@///28888872244>844277><@<23
@JI6ZREA02JMSPJ
ACGAGATGTTGGAGGGCAAGTCTGGTGCCAGCAGCCGCGGTAATTCCAGCTCCAATAGCGTATATTAAAGTTGTTGCAGTTAAAAAGCTCGTGGTTGAATTTCGGGATTAGTACGCTGGTCGTGCCTTCGGTACGTACTGGTGTTACTGATTTCTACCTTCTGACGAACCATCATGTCATTAATTTGGTGTGGTGGGAAATCAGGACTGTTACTTTGAAAAAATTAGAGTGTTTAAAGCAGGCTCGCGCTTGAATACATTAGCATGGAATAATGAAATAGGACGTTGATCCTATTTTGTGGTTTCTAGGATTGACGTAATGATTAATAGGGATAGTTGGGGCATTAGTATTCAATTGTCAGAGGTGAAATTCTTGGATTTATTGAAGATTAACTACTGCGAAAGCATTTGCCAAGGATGTTTTCATTAATCAAAGAACGAAAGTTAGGGATCGAAGACAATCAGATACCGTCGTAGTCTTAACCATAAACTATGCCGACTAGGGATCGGATGATGTTATTTTTAATGTACTC
+
IIIIIIIIIIIIIHHHIIIIIIIIIIIIIIIIIIIIIIIIIIIIIIIIIIIIIIIIIIIIIIIIII@@@IIIHFEEGHI8833336FIIIIIIIIIIIIHHHIHHHIIIIIIIIIIIIIIIIIIIIIIIIIIIIIIIIIIIIIIIIIIIIHHHIIIIIIIIIIIIIIIIIIIIIIIIIIIIIIBBBIIIIIIIIHHHHHHIIIIIIIIIIIIIHHHI<<<<99>>-GGIIIHHHHHHIIIIIIIIIIIIIIIIIIIIIIIIIIIIIIIIIIIII===IIIIIIIIIIIIGGGICCB@=2==HHHIIIIIIIIIIIIIIIIIIIIIIIIHHHIIIIIICCCBGGGIIIIIIIIIIIIHEEE<52228<;7??B;;956000048=<<=;AEE5644??AACBBBCDDBBBDDD<<<<8@@7231889:88-.,,,-,,220002360---:444;;648;<888<:><==?><>>=<:<::=:1103---310132:<=9=;84428;==888883213/////77+8599--
@JI6ZREA02IJ3T7
ACGAGATGTTGGAGGGCAAGTCTGGTGCCAGCAGCCGCGGTAATTTCAGCTCCAATAGCGTATATTAAAGTTGTTGCAGTTAAAAAGCTCGTAGTTGAATTTCGGGGTCAGCAGGTTGGTCGTGCCACTGGTATGCACTGGCTTCACTGATTCCTCCTTCTTGAAGAACTGTAATGTCATTAATTTGGTGTTGCAGGGAAACAGGACTGTTACTTTGAAAAAATTGAGTGTTTAAAGCAGGCTAACGCTTGAATACATTAGCATGGAATAATGAAATAGGACGTTCGATCCTATTTGTGGTTTCTAGGATTGACGTAATGATTAATAGGGATAGTTGGGGGCATTAGTATTCAATTGTCAGAGGTGAAATTCTTGGATTTATTGAAGACT
+
FFFFFFFFFFFIIHHHIIIIIIIIIIIIIIIIIIIIIIIIIIIHHHIIIIIIFFFFFFFFFFFFFFFFFFFFFFFFFFFFF?????FFFFFFFFFFFFFFFFF@@@@FFFFFFFFFFFFFFFFFFFFFF@@@FFFFFFFFFFFFFFFFFFFFFD@??CCFFFFFFFFFFFFFFFFFFFF@@@@FFFDDABDDDAA666???D8::DDFFFFFFFFFF666666@@@FFFFFFFFFFFDDDDDFFFDDD;;;DFFGGGGGGIGFFDDGGGDDDD::::4DDAAABAA???><840000/44888A<BDDDDDDDDDAAADBBBB===A5444>??==11125<<<<<<>AB:555BB888<8888:8888<4/..44>888<44;;6667.
@JI6ZREA02G0EOS
ACGAGATGTTGGAGGGCAAGTCTGGTGCCAGCAGCCGCGGTAATTCCAGCTCCAATAGCGTATATTAAAGTTGTTGCAGTTAAAAAGCTCGTAGTTGAATTTCGGGGTNTAGTA
+
FFFFFFFFFFFIIHHHIIIIIIIIIIIIIIIIIIIIIIIIIIIIIIIIIIIIFFFFFFFFFFFFFFFFFFFFFFFFFFFFF==??=FFFFFFFFFFFFF?FFF;911/!04=//
@JI6ZREA02FSNDJ
ACGAGATGTTGGAGGGCAAGTCTGGCGCCTTACGGGAAACAGTCGATGCCAAGGCACACAGGGGATA
+
IIIIIIIIIIIIIHHHIIIIIIIIIIIIIIIIIHHHCCCIIIIIIIIIIIIIIIIIIIIICCCCIII
@JI6ZREA02IWTT9
ACGAGATGTTGGAGGGCAAGTCTGGTGCCAGCAGCCGCGGTAATTCCAGCTCCATAGCGTATATTAAAGTTGTTGCAGTTAAAAAGCTCGTAGTTGAATTTCGGGGGTCAG
+
FFFFFFFFFFFII@@@IIIIIIIIIIIIIIIIIIIIH===BIHHFFFHIIIB@===FFFFFFFFFFFFFFFFFFFFFDAA33331<@A?????>>8888864000--28..
@JI6ZREA02HOWYH
ACGAGATGTTGGAGGGCAAGTCTGGTGCCAGCAGCCGCGGTAATTCCAGCTCCAATAGCGTATATTAAAGTTGTTGCAGTTAAAAAGCTCGTAGTTGAATTTCGGGATC
+
FFFFFFFFFFFIIHHHIIIIIIIIIIIIIIIIIIIIIIIIIIIIIIIIIIIIFFFFFFFFFFFFFFFFFFFFFFFFFFFFF????=FFFFFFFFFFFFFFF?:100:73
@JI6ZREA02JMV6I
ACGAGATGTTGGAGGGCAAGTCTGGTGCCCGCAGCCGCGGTAATTCCAGCTCCAATAGCGTATATTAAAGTTGTTGCAGTTAAAAAGCTCGTAGTTGAATTTCGGGATCAATATATCGGTCGTGCTTCGGTATGTACTGGTATTATTGATTTCTCCCTTCTGACGAACTATGATGTCATTAATTTGGTGTTATGGGGAATCAGGACTGTTACTTTGAAAAAATTAGAGTGTTTAAAGCAGGCTAACGCTTGAATACATTAGCATGGAATAATGAAATAGGACGTTCGATCCTATTTTGTGGTTTCTAGGATTGACGTAATGATTAATAGGGATAGTTGGGGCATTAGTATTCAATTGTCAGAGGTGAAATTCTTGGATTTATTGAAGACTAACTACTGCGAAGGCATTTGCCAAGGATGTTTTCATTAATCAAGAACGAAAGTTAGGGATCGAAGACGATCAGATACCGTCGTAGTCTTAACCATAACTAT
+
IIIIIIIIIIIIIHHHIIIIIIIIIIIHHHIIIIIIIIIIIIIIIIIIIIIIIIIIIIIIIIIIIIHHHIIIIIIIIIIII;;;;;IIIIIIIIIIIIIHHHIHHHIIIIIIIIIIIIIIIIIIIIIIIIIIIIIIIIIIIIIIIIIIIHHHIIHHHIIIIIIIIIIIIIIIIIIIIIIIIIHHHIIIIIIIICCCCIIIIIIIIIIIIIIIHHHI;;;;;;FF3IHIIIHHHHHHIIIIIIIIIHIIIIIIIIIIIIIIIIIIIIIIIIIIIHHHIIHH;;<DDIIIIIIIICCCBH:DDHHHIIIIIIIIIIIIIIIIHHHID@@@HHHIIIIDD9999DD;;;DGFFD@@@IIIHHH=9444BHHEDBBBDDBB000988=>>??ABA9442?=4442254330003,,,,00573....6699870---20070---4690611133777:9;88::;3131379886131674499440----000
@JI6ZREA02IPN9B
ACGAGATGTTGGAGGGCAAGTCTGGTGCCAGCAGCCGCGGTAATTCCAGCTCCAATAGCGTATATTAAAGTTGTTGCAGTTAAAAAGCTCGTAGTTGAATTTCGGGGTCAGCAGGTTGGTCGTGCCACTGGTATGTACTGGCTTCGCTGATTCCTCCTTTCTGAAGAACTGTAATGTCATTAATTTGGTGTTGCAGGGAAACAGGACTGTTACTTTGAAAAAATTGAGTGTTTAAAGCAGGCTAACGCTTGAATACATTAGCATGGAATAATGAAATAGGACGTTCGATCCTATTTTGTGGTTTCTAGGATTGACGTAATGATTAATAGGGATAGTTGGGGCATTAGTATTCAATTGTCAGAGGTGAAATTCTTGGATTTATTGAAGACTAACTACTGCGAAAGCATTTGCCAAGGATGTTTCATTAATCAAGAACGAAAGTTAGGGATCGAAGACGATCAGATACCGTCGTAGTCTTAACCATAAACTATGCCGACTAGGGATCGGATGATGTTAATTTTTAATGTACT
+
IIIIIIIIIIIIIGGGIIIIIIIIIIIIIIIIIIIIIIIIIIIIIIIIIIIIIIIIIIIIIIIIIIHHHIIIIIIIIIIII???==IIIIIIIIIIIIIHHHICCCCIIIIIIIIIIIIIIIIIIIIIIIIIIIIIIIIIIIIIIIIIIIIIIIGGGGGHIIIIIIIIIIIIIIIIIIIIIHHHHHIIIIHHHII999BBDIAFFHHIHFEAA444?//---/>>?CEGFEHHHHHIIIIIIIIIIIIIIIIIIIII===GHGGGIIIIIIIIHHHIIIIGGGIIIIIHGGDA88888/A?@BBGIIHHHHIIIGGAAAIIIIIGGGHHHHIIHAAA@@BAGGGGIIIIIIIIIIIHHHHFF::;?>>B;;;88;;;BBEB;;HHHHHHHHH??>BBCCBBB>:;;;ABE>>>>CB=;5...3899886::8300<6000;<<2222633333;9<;;888;;=;=<;6022862322339658699>>5688;;=4823386332::8883...331151144+3233-
@JI6ZREA02G3LLD
ACGAGATGTTGGAGGGCAAGTCTGGTGCCAGCAGCCGCGGTAATTCCAGCTCCAATAGCGTATATTAAAGTTGTTGCAGTTAAAAAGCTCGTAGTTGAATTTCGGGATCAATATATTGGTCGTGCCTCCGGTATGCACTGGTATTATTGATTTCTACCTTCTGACGAACTGTGATGTCATTAATTTGGTGTCATGGGGAATCAGGACTGTTACTTTGAAAAAATTAGAGTGTTTAAAGCAGGCACACGCTTGAATACATTAGCATGGAATAATGAAATAGGACGTTTGACCCTATTTTGTTGGTTTCTAGGATCGACGTAATGATTAATAGGGATAGTTGGGGGCATTAGTATTCAATTGTCAGAGGTGAAATTCTTGGATTTATTGAAGACTAACTACTGCGAAAGCATTTGCCAAGGATGTTTTCATTAATCAAGAACGAAAGTTAGGGATCGAAGACGATCAGATACCGTCGTAGTCTTAACCATAAACTATGCCGACTAGGGATCGGATGATGTTAATTTTTA
+
IIIIIIIIIIIIIHHHIIIIIIIIIIIIIIIIIIIIIIIIIIIIIIIIIIIIIIIIIIIIIIIIIIHHHIIIIIIIIIIII?????IIIIIIIIIIIIIHHHIHHHIIIIIIIIIIIIIIIIIIIIIIIIIIIIIIIIIIIIIIIIIIIIHHHIIIIIIIIIIIIIIIIIIIIIIIIIIIIIIHHHIIIIIIIICCCCIIIIIIIIIIBBBIIHEEI666666;;,GHIIIHHHHHHIIIIIIIIIIIIIIIIIIIIIIIIIIIIIIIIIIIIIGGGIIIIIIIHHHIIAAAHIBB@?=22==HHHIIIIHHHIIIIIIIIIIIIIIIII===?GEGEE11111=?EEGGGGIHGGCHHHDFFCBBFFBAAACCCBBEEEBBEF>;CC@?>CHFFFFEF?@@BBB>:;;;;;A22228858.----38::774888858=<<<<>>><>>96333;;;9=99;;;;9;9==8656<=<<=<<>><658722381...32348;9888;;;83333338;<://2//0
@JI6ZREA02GZM88
ACGAGATGTTGGAGGGCAAGTCTGGTGCCAGCAGCCGCGGTAATTCCAGCTCCAATAGCGTATATTAAAGTTGTTGCAGTTAAAAAGCTCGTAGTTGAATTTCGGGGTCAGTAGGTTGGTCGTGCCAATGGTGTGTACTGGCTTTACTGATTCCTCCTTCTTGAAGAACTGTAATGTCATTAATTTGGTGTTGCAGGGAAACAGGACTGTTACTTTGAAAAAATTAGAGTGTTTAAAGCAGGCTAACGCTTGAATACATTAGCATGGAATAATGAAATAGGACGTTCGATCCTATTTTGTTGGTTTCTAGGATTGACGTAATGATTAATAGGGATAGTTGGGGCATTAGTATTCAATTGTCAGAGGTGAAATTCTTGGATTTATTGAAGACTAACTACTGCGAAAGCATTTGCCAAGGATGTTTTCATTAATCAAGAACGAAAGTTAGGGATCGAAGACGATCAGATACCGTCGTAGTCTTAACCATAACTATGCCGACTAGGGATCGGATGATGTTTAATTTTTAATGTACTC
+
FFFFFFFFFFFIIHHHIIIIIIIIIIIIIIIIIIIIIIIIIIIIIIIIIIIIFFFFFFFFFFFFFFFFFFFFFFFFFFFFF?????FFFFFFFFFFFFFFFFFDDDDFFFFFFFFFFFFFFFFFFFFFFFFFFFFFFFFFFF===DCADDDDDDFDDDDDDDFFFFFFFFFFFFFFFFD@@@@FFFFFFFFFFFFDDDFFFFDDEFFFFFFFFFFFF67777766,;DDDDFFFFFFFFFFFFFFFFFFFFFFFGGGGGGGGGFDDDDDGDDDFCGCF?DDDD???DDDDDBBB4444<6688...97B====ADDDDDDDDDDDDA???B??D??=AA9999AA==?DDDDDDDDDDD>???>>===;;;B<3228888888//34422:;22288<8333888><:888888<:8886:1100226774-----04:43338::49957:::::98:89666212122:7577977777660000,,,..,,,,,,067442026:::62222599:://55586+:96---
@JI6ZREA02HW222
ACGAGATGTTGGAGGGCAAGTCTGGTGCCAGCAGCCGCGGTAATTCCAGCTCCAATAGCGTATATTAAAGTTGTTGCAGTTAAAAAGCTCGTAGTTGAATTTCGGGATCAGT
+
FFFFFFFFFFFIIHHHIIIIIIIIIIIIIIIIIIIIIIIIIIIIIIIIIIIIFFFFFFFFFFFFFFFFFFFFFFFFFFFFF?????FFFFFFFFFFFFFFFFD?==BA:333
@JI6ZREA02H1BAE
ACGAGATGTTGGAGGGCAAGTCTGGTGCCAGCAGCCGCGGTAATTCCAGCTCCAATAGCGTATATTAAAGTTGTTGCAGTTAAAAAGCTCGTAGTTGAATTTCGGGGAT
+
FFFFFFFEEEFIIHHHIIIIIIIIIIIIIIIIIIIIIIHHHHHHHHHHHHHHFFFFFFFFFFFFFFFFFDDDFFFFFFFFF;;777DDBBA??@@>88844272222//
@JI6ZREA02I1VCA
ACGAGATGTTGGAGGGCAAGTCTGGTGCCAGCAGCCGCGGTAATTCCAGCTCCAATAGCGTATATTAAAGTTGTTGCAGTTAAAAAGCTCGTAGTTGAATTTCGGGGTCAGTAGGTTGGTCGTGCCAATGGTATGTACTGGCTTTACTGATTCCTCCTTCTTGAAGAACTGTAATGTCATTAATTTGGTGTTGCAGGGAAACAGGACTGTTACTTTGAAAAAATTAGAGTGTTTAAAGCAGGCTAACGCTTGAATACATTAGCATGGAATAATGAAATAGGACGTTTGACCCTATTTGTGGTTTCTAGGATCGACGTAATGATTAATAGGGATAGTTGGGGG
+
@@A@@FFFFFFFF@@@FFHIHHHIIIIIIIIIIIIIIIIIIIIIIIIIIIIIFFFFFFFFFFFFFFFFFFFFFFFFFFFFF;;;;;FFFFFFFFFFFFFFFFF@=;9>A??940000003<>??=>AAFFFFFFFFFFFFFFFFFFFFFFDDDDFFFFFFFFFFFFCCCFDD@@?FFFFFFFF???DA<=:88<<444888>9@AAA@900/7661=,,,,--.-+759<<888444<AAAA?4556:FCCCFFFDFIIIIGGGGGIIIIDDDFGG?D>8863..,15-,,,--,,,-,--11184>2449<<<889>>84444<<<@861787811,,,,,
@JI6ZREA02HWA9Y
ACGAGATGTTGGAGGGCAAGTCTGGTGCCAGCAGCCGCGGTAATTCCAGCTCCAATAGCGTATATTAAAGTTGTTGCAGTTAAAAAGCTCGTAGTTGAATTTCGTGATTAGTACG
+
FFFFFFFFFFFIIHHHIIIIIIIIIIIIIIIIIIIIIIIIIIIIIIIIIIIIFFFFFFFFFFFFFFFFFFFFFFFFFFFFF=====FFFFFFFFFFFFFF?=B4049693.,-.-
@JI6ZREA02HXVR5
ACGAGATGTTGGAGGGCAAGTCTGGTGCCAGCAGCCGCGGTAATTCCAGCTCCAATAGCGTATATTAAAGTTGTTGCAGTTAAAAAGCTCGTAGTTGAATTTCGGGATCAGTACGTTGGTCGTGCCTTAGGTACGTACTGGTGTTACTGGTTCCTACCTTCTGACGAACCATCATGTCATTCATTTGGTGTGGCGGGGAATCAGGACTGTTACTTTGAAAAAATTAGAGTGTTTAAAGCAGGCTCGCGCTTGAATACATTAGCATGGAATAATGAAATAGGACGTTGATCCTATTTTGTGGTTTCTAGGATTGACGTAATGATTAATAGGGATAGTTGGGGCATTAGTATTCAATTGTCAGAGGTGAAATTCTTGGATTTATTGAAGACTAACTACTGCGAAAGCATTTGCCAAGGATGTTTTCATTAATCAAAGAACGAAAGTTAGGGATCGAAGACGATCAGATACCGTCGTAGTCTTAACCATAAACTATGCCGACCAGGGATCGGATGATGTTTATTTTTAA
+
IIIIIIIIIIIIIHHHIIIIIIIIIIIIIIIIIIIIIIIIIIIIIIIIIIIIIIIIIIIIIIIIIIHHHIIIIIIIIIIII;;;;;IIIIIIIIIIIIIHHHIHHHIIIIIIIIIIIIIIIIIIIIIIIIIIIIIIIIIIIIIIIIIIIIIIIIIIFFBBBIIIIIIIIIIIIIIIIIIIIIIHHHIIIIIIIIAAAAIIIIIIIIIIIIIIIHHHI;;;;;;>>-FHIIIHHHHHHIIIIIIIIIIIHFFFIIHHHIIIIIIIIIIIIIHHHHIIIHHIIDDDIIIIIGGFI===<<2<<BBBGAG666<<<DIIIFFIHHHHHHHIHHHFIIDDDAAB@DDDDIIIIIH@@@IIB=@@HHHB@=@BHHHHHHHHHHHHHHHHHHHHEBB:::8BA::455=>??==BBBBBBBBBCC3333;;331143.,,5-.5/,,,,,,,,,,/1116686;::;;;3131<<8646897791100,,,,,,,11,/1007940022203799993111///5,,,,,,,
@JI6ZREA02JM4IA
ACGAGATGTTGGAGGGCAAGTCTGGTGCCAGCAGCCGCGGTAATTCCAGCTCCAATAGCGTATATTAAAGTTGTTGCAGTTAAAAAGCTCGTAGTTGAATTTCGGGGTATC
+
?66666:AADBBD8::IIIIIIIIIIIIIIIHHHIIH=??IIIHHIIIIIIHFFFFFFFFFFFF==666FFFBA>????44/////8<AAAABBBBAA?996/,,,,,.-.
@JI6ZREA02JAOIH
ACGAGATGTTGGAGGGCAAGTCTGGTGCCAGCAGCCGCGGTAATTCCAGCTCCAATAGCGTATATTAAAGTTGTTGCAGTTAAAAAGCTCGTAGTTGAATTTCGGGATTAGTA
+
FFFFFFFFFFFII???IIIIIIIIIIIIIIIIIIIIIIIIIIIIIIIHHIIIFFFFFFFFFFFFFFFFFFFFFFFFFFFDD;;===FFFFFFFFFFCCC?=;90..7512.,-
@JI6ZREA02IZY1O
ACGAGATGTTGGAGGGCAAGTCTGGTGCCAGCAGCCGCGGTAATTCCAGCTCCAATAGCGTATATTAAAGTTGTTGCAGTTAAAAAGCTCGTAGTTGAATTTCGGGGTTAGCAGGTCGGTCGTGCCAATGGTATGCACTGGCTCGCTGACTCCTCTCTGTAGAACCGTAATGCCATTAATTTGATGTTGCGGGGAAACAGGACTGTTACTTTAGAAAAAATTAGAGTGTTTAAAGCAGGCTAGCGCCTGAATACATTAGCATGGAATAATGAAATAGGACGTTCGAACCTATTTTGTGGTTTCTAGGATTGACGTAATGATTAATAGGGATAGTTGGGGCATTAGTATTCAATTGTCAGAGGTNAAATTCTTGGATTTATTGAAGACTGACTACTGCGAAAGCATTTGCCAAGGATGTTTTCATTAAATCAAGAACGAAAGTTAGGGATCGAAGACGATCAGATACCGTCGTAGTCTTAACCATAAACTATGCCGACTAGGGATCGGATGATGTAATTTTTAA
+
FDA@@@FFFFFHIHHHIIIIIIIIIIIIIIIIIIIIIIIIIIIIIIIIIIIIFFFFFFFFFFFFFFFFFFFFDB>?===..----,27====?@BFFFFFFFF??==AACFFFFFDDAAADDA???AABAAABBBB====>???9877::766/./////7===??<556DD???AB=====BA?98889464411186BBAAAA<<<<8888>//////<<-??89::??????DFFFC???FFFFFFFFFFFG:::FFFFAAAABBBBA888<8<>44000AA8844422522<3.000044?>>?==?AAAAAA?::::DDDD?==D?????6666@@AA@944555:ABB@@@BDD>>?!=;=@>322448===B::BD?>>DB@>;;9963.....279666;;;;;9983...--,044///13,--..0,,,,.02-222466:::88:972222165:::1017211259::554:371210----778:9:::566:::22222122//2//00
@JI6ZREA02HLYMB
ACGAGATGTTGGAGGGCAAGTCTGGTGCCAGCAGCCGCGGTAATTCCAGCTCCAATAGCGTATATTAAAGTTGTTGCAGTTAAAAAGCTCGTAGTTGAATTTCGGGATTAGTACGCTGGTCGTGCCTTCGGTACGTACTGGTGTTACTGATTTCTACCTTCTGACGAACCATCATGTCATTAATTTGGTGTGGTGGGGAATCAGGACTGTTACTTTGAAAAAATTAGAGTGTTTAAAGCAGGCTCGCGCTTGAATACATTAGCATGGAATAATGAAATAGGACGTTGATCCTATTTTGTGGTTTCTAGGATTGACGTAATGATTAATAGGGATAGTTGGGGCATTAGTATTCAATTGTCAGAGGTGAAATTCTTGGATTTATTGAAGACTAACTACTGCGAAAGCATTTGCCAAGGATGTTTTCATTAATCAAGAACGAAAGTTAGGGATCGAAGACGATCAGATACCGTCGTAGTCTTAACCATAAACTNTGCCGACTAGGGATCGGATGATGTTTATTTTTAATGTAC
+
IIIIIIIIIIIIIHHHIIIIIIIIIIIIIIIIIIIIIIIIIIIIIIIIIIIIIIIIIIIIIIIIIIHHHIIIIIIIIIIII?????IIIIIIIIIIIIIHHHIHHHIIIIIIIIIIIIIIIIIIIIIIIIIIIIIIIIIIIIIIIIIIIIHHHIIIIIIIIIIIIIIIIIIIIIIIIIIIIHHHHHIIIIIIHF6666GGIIIGGFHII@@@FFHHI77776666,>@HIHHHHHHHIIIIIFFFFFFHIIIIIIHHHIIIIIIIIIIIIIIIDEEHIHHH@@@DDGGGGGGG7777;2DDEEEIIIIDDDHIIIIGFFD;;;;@@DDBB?BGGGDD9999@@IIIIIIIIHHGIIEDEE==4448BBEEDDDDIEB000=88=BA=:=DD=998BBBBB<<<9::::;=====8:8==000029331002699442----17902227::::::976673331367;;:9:;;8676:994446-----!0204452572---2226444444/0/1,,,,,//+4311
@JI6ZREA02FY080
ACGAGATGTTGGAGGGCAAGTCTGGTGCCAGCAGCCGCGGTAATTCCAGCTCCAATAGCGTATATTAAAGTTGTTGCAGTTAAAAAGCTCGTAGTTGAATTTCGGGGATTAGTACGCTGGTCGTGCCTTCGGTACGTACTGGTGTTACTGATTTCTACCTTCTGACGAACCATCATGTCATTAATTTGGCGTGGTGGGGAATCGAAGGACTGTTACTTTGAAAAAATTAAGAGTGTTTAAAGACAGGCTCGACGCTTGAATACATTAGCATGGAATAATGAAATAGGACGTTGATCCTATTTTGTGGTTTCTAGGATTGACGTAGTGATTAATAGGGATAGTTGGGGCATTAGTATTCAATTGTCAGAGGTGAAATTCTTGGATTTATTGAAGACTAACTACTGCGAAAGCATTTGCCAAGGATGTTTTCATTAAATCAAAGAACGAAAGTTAGGGATCGAAGACGATCAGATACCGTCGTAGTCTTAACCATAAACTATGCCGACTAGGGATCGGATGATGTTA
+
??AFFFFFFFFIIHHHIIIIIIIIIIIIIIIIIIIIIIIIIIIIIIIIIIIIFFFFFFFFFFFFFFFFFFFFFFFFFFFFF?????FFFFFFFFFFDBB;;;411009223<??<889<<<?AA?444488>=98344??88662247877.../-79<<;66444326111443../47;;22...<<<340005555==?445:88=??>==>?4449222222@@00BBB==:::==5525=@>??8998?5549<<?>ABA=????FGIDDFGIGGG??B:AA:1100.3=666:,..09/==000=<DDDDDDDDD?:::?DDDDDDDD???BBA===0000ABAABBAAADDDDDDD>???>>>?D>>=???BBBB?///<88>@@8888<>8888>??>>>=======???B:::662100044,,,,,.0,,,,,,44...,,,,,,,.40,--44:89::::7:9::61017644644660006222640466:464:72228:6222744441.0
@JI6ZREA02GJW59
ACGAGATGTTGGAGGGCAAGTCTGGTGCCAGCAGCCGCGGTAATTCCAGCTCCAATAGCGTATATTAAAGTTGTTGCAGTTAAAAAGCTCGTAGTTGAATTTCGGGGTTAGCAGGTCGGTCGTGCCAATGGTATGCACTGGCTCGCTGACTCCTCCTTCTTGTAGAACCGTAATGCCATTAATTTGGTGTTGCGGGGAAACAGGACTGTTACTTTGAAAAAATTGAGTGTTTAAAGCAGGCTAGCGCCTGAATACATTAGCATGGAATAATGAAATAGGACTTCGATCCTATTTTGTGGTTTCTAGGATTGACGTAATGATTAATAGGGATAGTTGGGGCATTAGTATT
+
FFFFFFFFFFFII@@@IIIIIIIIIIIIIIIIIIIIIIIIIIIIIIIIIIIIFFFFFFFFFFFFFFFFFFFFFFFFFFFFF;;;;;FFFFFFFFFFFFFFFFFAAAAFFD;A:544<<88888<8888BBBBAAADDDDFFDDAAAAAAA?<<84445555:<BBDDFFFDDDDFFFFFFFFFFF??9BBBB=9999==;@:>>BAAAAAA?;;;A222222<<<?@@=:::?FFFFFFFFFFFFCACFF?;;;CCDDGGFFFGGDDDDDBA====155:544????<<890000>3;;62447AAAAAADDDDDDDDDAAAAADDB??BBBB??5555<>;;9989--
@JI6ZREA02JHQIY
ACGAGATGTTGGAGGGCAAGTCTGGTGCCAGCAGCCGCGGTAATTCCAGCTCCAATAGCGTATATTAAAGTTGTTGCAGTTAAAAAGCTCGTAGTTGAATTTCGGGATCAATACGTCGGTCGTGCTTTCGGGTACGTACTGGCGTCATTGGTTTCTCCTTTCTGACGAACCATGATGTCATTAATTTGGTGTTATGGGGAGTTAGGACTGTTACTTTGAAAAAATTAGAGTGCTTAAAGCAGGCATTAGCTTGAATACATTAGCATGGAATAATGAAATAGGACGTTCGATCCTATTTTGTGGTTTCTAGGATCAACGTAATGATTAATAGGGATAGTTGGGGCATTAGTATTCAATTGTCAGAGGTGAAATTCTTGGATTTATTGAAGACTAACTACTGCGAAAGCATTTGCCAAGGATGTTTTCATTAATCAAGAACGAAAGTTAGGGATCGAAGACGATCAGATACCGTCGTAGTCTTAACCAT
+
IIIIIIIIIIIIIHHHIIIIIIIIIIIIIIIIIIIIIIIIIIIIIIIIIIIIIIIIIIIIIIIIIIHHHIIIIIIIIIIII=====IIIIIIIIIIIIIHHHIHHHIIIIIIIIIIIIIIIIIIIHHHIHHHIIIIIIIIIIIIIIIIIIIHHHIIIIHHHIIIIIIIIIIIIIIIIIIIIIIIHHHIIIIIIIICCCCIBGGIIIIIIIIIIIHHHI666666FF5IIIIIIIIHHHIIIIIIIIIIIIIGBBAIIIIIIIIIIIIIIIIIIIIHHHIIIIGG<==IIIIGGGI@BBAF;FF===AIGGGHIIIIIIIHHIIGGIEEAAABBEFIIIG====FIFF==;==EIIGEEEEEF@<2224ABBEED=>@@HHHHC;;HHD?>@DFEEEEEED<<111@@@>BBDDDDDEEE?=77778888>>:===40081-,,230,,,,,299:9369668<84247===<9<;=:2311::,,,-
@JI6ZREA02HG1X8
ACGAGATGTTGGAGGGCAAGTCTGGTGCCAGCAGCCGCGGTAATTCCAGCTCCAATAGCGTATATTAAAGTTGTTGCAGTCAAAAAGCTCGTAGTTGAATTTCGGGATCAGTACGTTGGTCGTGCCTTAGGTACGTACTGGTGTTACTGGTTCCTACCTTCTGACGAACCATCATGTCATTCATTTGGTGTGGGGGGGAATCAGGACCGTTACTTTGAAAAAATTAGAGTGTTTAAAGCAGGCTCGCGCTTGAATACATTAGCATGGAATAATGAAATAGGACGTTGATCCTATTTTGTTGGTTTCTAGGATTGGCGTAATGATTAATAGGGATAGTTGGGGCATTAGTATTCAATTGTCAGAGGTGAAATTCTTGGATTTATTGAAGACTAACTACTGCGAAAGCATTTGCCAAGGATGTTTTCATTAATCAAGAACGAAAGTTAGGGATCGAAGACGATCAGATACCGTCGTAGTCTTAACCAT
+
IIIIIIIIIIIIIHHHIIIIIIIIIIIIIIIIIIIIIIIIIIIIIIIIIIIIIIIIIIIIIIIIIIHHHIIIIIIIIIIII>>>>>IIIIIIIIIIIIIHHHIHHHIIIIIIIIIIIIIIIIIIIIIIIIIIIIIIIIIIIIIIIIIIIIIIIIIIIIIIIIIIIIIIIIIIIIIIIIIIIIIHHHIIIII:::::55IIIIIIIIIIIIIIIHHHI;;;;99>>-IIIIIHHHHHHIIIIIIIIIIIIIIIIIHHIIIIIIIIIIIIIIIIIIHHHIIIIHHHHHIIIAAAHBBAAH==HHAAAIIIAAAEHHHIIIIIIIIIIIDDAAABBGGGFF5555AAIIIIIIIIHHHIHHHHHHHHHDDBBBDC?88;;?>>>944AA>>;:5445589ACCC>>>CCC>>>?5442;;:>:1111338:<:0333:89:60008:;361118888888;888888686;;:6569:8897899000.
@JI6ZREA02HA9GF
ACGAGATGTTGGAGGGCAAGTCTGGTGCCAGCAGCCGCGGTAATTCCAGCTCCAATAGCGTATATTAAAGTTGTTGCAGTTAAAAAGCT
+
??AFFFFFFFFII@@@IIIIIIIIIIIIIIIIIIIIIIIIIIIIIIIIIIIIFFFFFFFFFFFFFFFFFFFFFFFFFFFFF<<<;;F88
@JI6ZREA02HQEMH
ACGAGATGTTGGAGGGCAAGTCTGGTGCCAGCAGCCGCGGTAATTCCAGCTCCAATAGCGTATATTAAAGTTGTTGCAGTTAAAAAGCTCGTAGTTGAATTTCGGGGTCAGCAGGTTGGTCGTGCCACTGGTATGTACTGGCTTCGCTGATTCCTCCTTTCTGAAGAACTGTAATGTCATTAATTTGGTGTTGCAGGGAAACAGGACTGTTACTTTGAAAAAATTAGAGTGTTTAAAGCAGGCTAACGCTTGAATACATTAGCATGGAATAATGAAATAGGACGTTCGATCCTATTTTGTGGTTTCTAGGATTGACGTAATGATTAATAGGGATAGTTGGGGCATTAGTATTCAATTGTCAGAGGTGAAATTCTTGGATTTATTGATGACTAACTACTGCGAAAGCATTTGCCAAGGATGTTTTCATTAATCAAGAACGAAAGTTAGGGATCGAAGACGATCAGATACCGTCGTAGTCTTAACCATAAACTATGCCGACTAGGGATCGGATGATGTTAATTTTTTAATGTACTCATTC
+
IIIIIIIIIIIIIHHHIIIIIIIIIIIIIIIIIIIIIIIIIIIIIIIIIIIIIIIIIIIIIIIIIIHHHIIIIIIIIIIII<<<<<IIIIIIIIIIIIIHHHI@@@@IIIIIIIIIIIIIIIIIIIIIIIIIIIIIIIIIIIIIIIIIIIIIIIIBBCCCIIIIIIIIIIIIIIIIIIIIIIIHHHIIIIIIIIICCCHHHIIIIIIIIIIIIHHHI<<<<99HH5IIIIIHHHHHHIIIIIIHHHIIIIIIIIIIIIIIIIIIIIIIIIIIIIHHHIIIIIIIIIIIIIGGEB3335?4==@@CIIIIIIIIIIIHHHHIIIIIIIIIHHHIIIIIIAAAAIIIIIIIIIIIIIIIIIIIDDCIIIHHHIIIIIIII;;;DAAIIIIII????;7;CIIFBEEEHD;;;DCCGGD@=@@7777<<=@><;:88:66:4...48=3...:<<<CCC@EEE@@@CEEEEEEEDEECAACAAEE@@@CAAAC@9:<<@:<65////4=:88:=??<<;@@@00000099)77<@;;<=@@
@JI6ZREA02GWT6L
ACGAGATGTTGGAGGGCAAGTCTGGTGCCAGCAGCCGCGGTAATTCCAGCTCCAATAGCGTATATTAAAGTTGTTGCAGTTAAAAAGCTCGTAGTTGAATTTCGGGATTAGTACGCTGGTCGTGCCTTCGGTACGTACTGGTGTTACTGACTTCTACCTTCTGACGAACCATCATGTCATCAATTTGGTGTGGTGGGGAATCAGGACTGTTACTTTGAAAAAATTAGAGTGTTTAAAGCAGGCTCGCGCTTGAATACATTAGCATGGAATAATGAAATAGGACGTTGATCCTATTTTGTGGTTTTAGGACCACCGTAATGATTAATAGGGATAGTTGGGGCATTAGTATTCAATTGTCAGAGGTGAAATTCTTGGATTTATTGAAGACTAACTATTGCGAAAGCATTTGCCAAGGATGTTTTCATTAATCAAGAACGAAAGTTAGGGGTCGAAGACGATCAG
+
IIIIIIIIIIIIIIIIIIIIIIIIIIIIIIIIIIIIIIIIIIIIIIIIIIIIIIIIIIIIIIIIIIHHHIIIIIIIIIIII???==IIIIIIIIIIIIIHHHIHHHIIIIIIIIIIIIIIIIIIIIIIIIIIIIIIIIIIIIIIIIIIIIIIIIIIIIIIIHIIIIIIIIIIIIIIIIIIIIIHHHIIIIIIIICCCCIIIIIIIIIIIIIIIHHHI;;;;66II3IIIIIFFFHHHIIIIIIIIIIIIIIIIIIIIIIIIIIIIIIIIIFFFG555DI@@@DFEEEEDA=;=/,,,3---,,,,7;:;88:8EBDDDBBBBDGGEB5338?;=33////4====???BDDDGIIGDDDEEEEB=444BB:88::A:<;=77==B===BDDEEDBBBB9::B===BBB:::=======7744;;;;::5333755;:333:;:-....07-664497:;;;7
@JI6ZREA02GOOT0
ACGAGATGTTGGAGGGCAAGTCTGGTGCCAGCAGCCGCGGTAATTCCAGCTCCAATAGCGTATATTAAAGTTGTTGCAGTTAAAAAGCTCGTAGTTGAATTTCGGGGGTCAGT
+
FFFFFFFFFFFIIHHHIIIIIIIIIIIIIIIIIIIIIIIIIIIIIIIIIIIIFFFFFFFFFFFFFFFFFFFFFFFFFFFFF?????FFFFFFFFFDD??655?20000783..
@JI6ZREA02HZXPI
ACGAGATGTTGGAGGGCAAGTCTGGTGCCAGCAGCCGCGGTAATTCCAGCTCCAATAGCGTATATTAAAGTTGTTGCAGTTAAAAAGCTCGTAGTTGAATTTCGGGA
+
FFFFFFFFFFFIIHHHIIIIIIIIIIIIIIIIIIIIIIIIIIIIIIIIIIIIFFFFFFFFFFFFFFFFFFFFFFFFFFFFF?????FFFFFFFFFFFFFF?<?9633
@JI6ZREA02F60YR
ACGAGATGTTGGAGGGCAAGTCTGGTGCCAGCAGCCGCGGTAATTCCAGCCCCAATAGCGTATATTAAAGTTGTTGCAGTTAAAAAGCTCGTAGTTGAATTTCGGGGTCAGTAGGTTGGTCGTGCCAATGGTGTGTACTGGCTTTACTGATACCTCCTTCTTGAAGAACTGTAATGTCATTAATTTGGTGTTGCAGGGAAACAGGACTGTTACTTTGAAAAAATTAGAGTGTTTAAAGCGGGCTAACGCTTGAATACATTAGCATGGAATAATGAAGTAGGACGTTCGATCCTATTTTGTGGTTTCTAGGATTGACGTAATGATTAATAGGGATAGTTGGGGGCATTAGTATTCAATTGTCAGAGGTGAAATTCTTGGATTTATTGAAGACTAACTACTGCGAAAGCATTTGCCAAGGATGTTTTCATTAATCAAGAACGAAAGTTAGGGATCGAAGACGATCAGATACCGTCGTAGTCTTAACCATAAACTATGCCGACTAGGG
+
FFFFFFFFFFFIIHHHIIIIIIIIIIIIIIIIIIIIIIIIIIHHHHHHH;;::FFFFFFFFFFFFFFFFFFFFFFFFFFFF???==FFFFFFFFFFFFFFFFFDDDBFFFFFFFFFFFFFFFFFFFFFFFFFFFFFFFFFFF@@@ACAFFFFFFDDDDDFFFFFFFFFFFA<<<@FFFFFFFFFFFFF>???DDD665???A<??FFFFFFDFF??B22226666,??DDFFFFFFFFFF;;;;FFFFFFFFFFGDFDGIIIGGGGIIIIIIIIGGGGIIIGFDDDDDFDDAAA99955/::=??D<DAAADDDDIIDDDIIIIIIIIDBBBDDIDDD88888DDAAADAA=====BBB>??BB>>?>=8888?====D>>>D::DDDDD=33388>DDB?===>DDD4448??>>@<<:6111166667747:774421003122-3337:::::76:79::::7:122:7698:8464477000200020-477202498422
@JI6ZREA02HGO6W
ACGAGATGTTGGAGGGCAAGTCTGGTGCCAGCAGCCGCGGTAATTCCAGCTCCAATAGCGTATATTAAAGTTGTTGCAGTTAAAAAGCTCGTAGTTGAATTTTAGGGCCTGGACCGG
+
F@A@@FFDDDFIIIIIIIIIIIIIIIIIIIIIIIIIIIIIIBBBBDDHHHFFFFFFFFFFDDAA5555=110866===:..///11<????AABBB:::66768...66<71.-...
@JI6ZREA02J0UV3
ACGAGATGTTGGAGGGCAAGTCTGGTGCCAGCAGCCGCGGTAATTCCAGCTCCAATAGCGTATATTAAAGTTGTTGCAGTTAAAAAGCTCGTAGTTGAATTTCGGGGTCAGTAGGTTGGTCGTGCCAATGGTGTGTACTGGCTTTACTGATTCCTCCTTCTTGAAGAACTGTAATGTCATTAATTTGGTGTTGCAGGGAAACAGGACTGTTACTTTGAAAAAATTAGAGTGTTTAAAGCAGGCTAACGCTTGAATACATTAGCATGGAATAATGAAATAGGACGTTCGATCCTATTTTGTTGGTTTCTAGGATTGACGTAATGATTAATAGGGATAGTTGGGGCATTAGTATTCAATTGTCAGAGGTGAAATTCTTGGATTTATTGAAGACTAACTACTGCGAAAGCATTTGCCAAGGATGTTTTCATTAATCAAGAACGAAAGTTAGGGATCGAAGACGATCAGATACCGTCGTAGTCTTAACCATAAACTATGCCGACTAGGGATCGGATGATGTTTAATTTTTAATGTACT
+
HHHHHHHHHHHIIHHHIIIIIIIIIIIIIIIIIIIIIIIIIIIIIIIIIIIIHHHHHHHHHHHHHHHHHHHHHHHHHHHHH=====HHHHHHHHHHHHHHHHHCCCCHHHHHHHHHHHHHHHHHHHHHHHHHHHHHHHHHHHHHHHHHHHHHHHHHHHEBBBHHHHHHHHHHEFFHHHHHHHHHHHHHHHHHHHHHHHHHHHHHHHHHHHHHHHEEE666666DE3HHHHHHHHHHHHHHHHHHE@@@@@@DFGGEGEFFGGHGHDDDDHHHHHHHHHHHHHHHHHHHHHHHHH?;99E8866222@AH@@@EHHHHHHHHHHHHHHBBBHHHHHHHHHCCB=BBHHHHHHHHHHHDDD@AADD999=;<<BBA88999===?88ABDDDDDD?@@@D?AA?==<=9999;===AA998;;441177:;660222204:6333:;;29961227;;:9:612277676;;;:9<:;:8:88;;4446-,,,,,,,,,11.1034346687::2222166:://5//40*276-,
@JI6ZREA02G9KRQ
ACGAGATGTTGGAGGGCAAGTCTGGTGCCAGCAGCCGCGGTAATTCCAGCTCCAATAGCGTATATTAAAGTTGTTGCAGTTAAAAAGCTCGTAGTTGAA
+
FFDD@@???FFIIHHHIIIIIIIIIIIIIIIIIIIIIIIIIIIIIIIIIIIIFFFFFFFFFFFFDDDDD::8DBAAABB==33333<AA?====99511
@JI6ZREA02F52CM
ACGAGATGTTGGAGGGCAAGTCTGGTGCCAGCAGCCGCGGTAATTCCAGCTCCAATAGCGTATATTAAAGTTGTTGCAGTTAAAAAGCTCGTAGTTGAATTTCGGGGATCAGCGTAGGTTGGTCTTCGCCACGTGGTATGTACGTTAGCTTG
+
FFFFFFFFFFFIIHHHIIIIIIIIIIIIIIIIIIIIIIIIIIIIIIIIIIIIFFFFFFFFFFFFFFFFFFFFDBA?>>>00-----6<======<=8440..422//:77774343555575,.--271135442449444??=<966422/
@JI6ZREA02JKEAS
ACGAGATGTTGGAGGGCAAGTCTGGTGCCAGCAGCCGCGGTAATTCCAGCTCCAATAGCGTATATTAAAGTTGTTGCAGTTAAAAAGCTCGTAGTTGAATTTCGGGGTCAGCAGGTTGGTCGTGCCACTGGTATGCACTGGTCTCGCTGATTCCTCCCTCTTGTAGAACCGTAATGCCATTAAGTTGGTGTTGCGGGGAAACAGGACTGTTACTTTGAAAAATTAGAGTGTTTAAAGCAAGCTAACGCTTGAATACATTAGCATGGAATAATGAAATAGGACGATCGATCCTATTTGTGGTTTCTAGGGTTGACGTAATGATTAATAGGGATAGTTGGGGCATTAGTATTCAATTGTCAGAGGTGAAATTCTTGGATTTATTGAAGACTGACTACTGCGAAAGCATTTGCCAAGGATGTGTTCATTAATCAAGAACGAAAGTTAGGGATCGAAGACGATCAGATA
+
FFFFFFFFFFFIIHHHIIIIIIIIIIIIIIIIIIIIIIIIIIIIIIIIIIIIFFFFFFFFFFFFFFFFFFFFFFFFFFF@@88888FFFFFFFFFFFFFFFFFDDDDFFFFFFEEDDFFFFFFFFFFFFFFFFFFFFFFFFFFFFFFFFFFFFFFFFFFDDDFFDDDDDD6666:?DBBBBABDFFFFFDAAAA9:99366:8CFDBBA>???8624-----223=====8;;8::::8899<ABA===AAADDDAAADDCCCCDDDDGGGGGGGGF8??DFGGBBAAAAA::21251:8<;;?<B=???:4:??AABBAAAD?:88BBBDAAADD===9AAADDDA???AAAAAA@>>>>>23.///88888<>@;==B::DD=======DDB>======;888888344:92428:8455::::996::::88:53339::0111026666740..03320-,
@JI6ZREA02GEERZ
ACGAGATGTTGGAGGGCAAGTCTGGTGCCAGCAGCCGCGGTAATTCCAGCTCCAATAGCGTATATTAAAGTTGTTGCAGTTAAAAAGCTCGTAGTTGAATTTCGGGGTCAGCAGGCTGGTCGTGCCACTGGTATGAACTGGTCTCGCTGATTCCTCCTTTCTGAAGAACTGTAATGTCATTAATTTGGTGTTGCAGGGAAACAGGACTGTTACTTTGAAAAAATTAGAGTGTTTAAAGCAGGCAATTGCTTGAATACATTAGCATGGAATAATGAAATAGGACGTTCAAACCTATTTTGTTGG
+
FFFFFFFFFFFIIHHHIIIIIIIIIIIIIIIIIIIIIIIIIIIIIIIIIIIIFFFFFFFFFFFFFFFFFFFFFFFFFFFFF?????FFFFFFFFFFFFFFFFF@@@@FFFFFFFFFFFFFFFFFFFFFFFFFFFFFFFFFFFFFFFFFFFFFFFFFFFFFFFFFFFFFFFFFFFFFFFFFFFFFFFFFF@@@FFFFFFFFDD@@@FFFFFDBB===A22222255,ADDDFFFFFFFFFFFFFFFFFFFFFFFFFDFIIIIFDDDDGIIIDDDGGGGF:CCDFC:::???DBB<55444//44
@JI6ZREA02GQ0Z2
ACGAGATGTTGGAGGGCAAGTCTGGTGCCAGCAGCCGCGGTAATTCCAGCTCCAATAGCGTATATT
+
D666:=:::BBBD666FHIIIIIIIIIIIIIIIIIIIIIIIIIIIIHHHHGDDDD@><434499--
@JI6ZREA02GEA6A
ACGAGATGTTGGAGGGCAAGTCTGGTGCCAGCAGCCGCGGTAATTCCAGCTCCAATAGCGTATATTAAAGTTGTTGCAGTTAAAAAGCTCGTAGTTGAATTTCGGGATCAGTACGTTGGTCGTGCCTTAGGTACGTACTGGTGTTACTGGTTCCTACCTTCTGACGAACCATCATGTCATTCATTTGGTGTGACGGGGAATCAGGACTGTTACTTTGAAAAAATTAGAGTGTTTAAAGCAGGCTCGCGCTTGAATACATTAGCATGGAATAATGAAATAGGACGTTGATCCTATTTTGTGGTTTCTAGGATTGACGTAATGATTAATAGGGATAGTTGGGGCATTAGTATTCAATTGTCAGAGGTGAAATTCTTGGATTATTGAAGACTAACTACTGCGAAAGCATTTGCCAAGGATGTTTTCATTAATCAAGAACGAAAGTTAGGGATCGAAGACGATCAGATACCGTCGTAGTCTTAACCATAAACTATAGCCGACTAGGGATCGGATGATGTTTAATTTTTAATGTAC
+
IIIIIIIIIIIIIHHHIIIIIIIIIIIIIIIIIIIIIIIIIIIIIIIIIIIIIIIIIIIIIIIIIIHHHIIIIIIIIIIII<<<<<IIIIIIIIIIIIIHHHIHHHIIIIIIIIIIIIIIIIIIIIIIIIIIIIIIIIIIIIIIIIIIIIIIIIHGGGGGIIIIIHHHIIIIIIIIIIIIIIIHHHGGDHIIIIBBAAHHIIIIIIIIIIIIIHHHI666666;;,GGIIIHHHGGGIIIIIIIHIHHHIIIIIIIIIIIIIIHHHIIIHHHII===IIHHFFDGEEGB554:////5.44//0A<GGGIIIIIIIIIIIIIIIIHDDB=;;?BGEE6666==CEBCBEEDAAAAAFCEECBBFFB555CCECCE;;1222?544A=BA44558E>??:;;;>?;;;;???CC;;8;?8433<<886648698443----18;29778;;>>>><;::;;;=>>>>>8656>>>;<;8681103-,-.3,,-..2497:755883333338<<<777881151188-:633
@JI6ZREA02GGXFU
ACGAGATGTTGGAGGGCAAGTCTGGTGCCAGCAGCCGCGGTAATTCCAGCTCCAATAGCGTATATTAAAGTTGTTGCAGTTAAAAAAGCTCGTAGTTGAATTTCGGGGT
+
FFFFFFFFFFFIIHHHIIIIIIIIIIIIIIIIIIIIIIIIIIIIIIIIIIIIFFFFFFFFFFFFFF===FFFBA>====..------3:===?ABDFFFFF?=A422/.
@JI6ZREA02H9I2C
ACGAGATGTTGGAGGGCAAGTCTGGTGCCAGCAGCCGCGGTAATTCCAGCTCCAATAGCGTATATTAAAGTTGTTGCAGTTAAAAAGCTCGTAGTTGAATTTCGGGGTCAGCAGGCTGGTCGTGCCACTGGTATGAACTGGTCTCGCTGATTCCTCCTTTCTGAAGAACTGTAATGTCATTAATTTGGTGTTGCA
+
FFFFFFF886??A666DDDFFHHBBBIIIIIIIIIIIIIIIHHDDDDHHHHHFFFFFFFFFFFFFFFFFFFFA>=????22--///<????AABDFFFFFFFF====DFFFFFFFFFFFFFFFFFFFFFFFFFFF666=FFFFFCCCFFFFF??<<<???A<ABBB333=AAA>?@@@?>><<888662,--5:7
@JI6ZREA02F8BV8
ACGAGATGTTGGAGGGCAAGTCTGGTGCCAGCAGCCGCGGTAATTCCAGCTCCAATAGCGTATATTAAAGTTGTTGCAGTTAAAAAGCTCGTAGTTGAATTTCGGGGATTAGT
+
FFFFFFF???DDHHHHIIDIIIIIIIIIIIIIIIIIIIIIIIIIIIIIIIIIFFFFFFFFFFFFFFFFFDDDFFFFFFFFF;;;;;FFFFFFFDBA?>>662.,,,,3112.,
@JI6ZREA02INP7O
ACGAGATGTTGGAGGGCAAGTCTGGTGCCAGCAGCCGCGGTAATTCCAGCTCCAATAGCGTATATTAAAGTTGTTGCAGTTAAAAAGCTCGTAGTTGAATTTCGGGG
+
FFFFFFFFFFFIIHHHIIIIIIIIIIIIIIIIIIIIII???IIIIIIIIIIIFFFFFFFFFFFFFFF??888??FFFFFFF?????FFFFFFFFFF?=<;;;<4422
@JI6ZREA02G9DSN
ACGAGATGTTGGAGGGCAAGTCTGGTGCCAGCAGCCGCGGTAATTCCAGCTCCAATAGCGTATATTAAAGTTGTTGCAGTTAAAAAGCTCGTAGTTGAATTTC
+
FFA@@FFFFFFIH:::IIIIIIIIIIIIIIIIIIIIIIIIIIIIIIIIIIIIFFFFFFFFFFFFFFDDDFFFFFFFFFF??88888FFFFDDBBA??>>....
@JI6ZREA02G0OYE
ACGAGATGTTGGAGGGCAAGTCTGGTGCCAGCAGCCGCGGTAATTCCAGCTCCAATAGCGTATATTAAAGTTGTTGCAGTTAAAAAGCTCGTAGTTGAATTTCGGGATTAGTAGGTTGGTCGTGCCTCTGGTATGCACTGGCTTTACTGGTTCCTCCTTCTTGTAGAACCGTAATGCCATTAATTTGGTGTTGCGGGGTAAACAGGACTGTTACGTTTGAAAAAATTAGGAGTGTTTAAAGCAAAGGCCAGCGTACCTGAATACATTAGCATGGAATAATGAAATAGGACGTTCGAACCTATTTAGTTGG
+
FFFFFFFFFFFIIHHHIIIIIIIIIIIIIIIIIIIIIIIIIIIIIIIIIIIIFFFFFFFFFFFFFFFFFFFFFFFFFFFFF?????FFFFFFFFFFFFF??:51109>;67666688866:888==<888<:::=AAADDFCCCCAA>AAA?>83000033343<<>?>>?ABA::::BAA>>88<886884444422=6644/0000<<;;=:<6669-,,,,,51+---,.2,,,,,,-7,,,1111::3-.--26<;73136966333366<<?=<89888A<>==>>0014100.<71115-,,--
@JI6ZREA02HKUCB
ACGAGATGTTGGAGGGCAAGTCTGGTGCCAGCAGCCGCGGTAATTCCAGCTCCAATAGCGTATATTAAAGTTGTTGCAGTTAAAAAGCTCGTAGTTGAATTTCGGGGTCAGCAGGTTGGTCGTGCCACTGGTATGAACTGGTTTCGCTGATTCCTCCTTTCTGAAGAACTGTAATGTCATTAATTTGGTGTTGCAGGGAAACAGGACTGTTACTTTGAAAAAATTAGAGTGTTTAAAGCAGGCTAACGCTTGAATACATTAGCATGGAATAATGAAATAGGACGTTCAAACCTATTTTGTTGGTTTCTAGGTATTGACGTAATGATTAATAGGGATAGTTGGGGCAGTTAGTATTCAATTGTCAGAGGTGAAATTC
+
FFFFFFFFFFFIIHHHIIIIIIIIIIIIIIIIIIIIIIIIIIIIIIIIIIIIFFFFFFFFFFFFFFFFFFFFFFFFFFFFF;;;;;FFFFFFFFFFFFFFFFFDDDDFFFFFFFFFFFFFFFFFFFFDDDDFFFFFFFFFF===FFFDDDDDDCAAA???D>D???ADFFFCCCAFFDDDDAA99:DA9888<<<;88111:<AAAA?>;;=<6667,,,,--22/=???@=?FFFFDDD;;;CFDD?????ADDAAABBBAA????AAABBAA;;;@:44498222111553.,,,,-,,--,,,329-....279?=<;>8444488862226:6322222277...922222<;;::888332897222662.
@JI6ZREA02J21LI
ACGAGATGTTGGAGGGCAAGTCTGGTGCCAGCAGCCGCGGTAATTCCAGCTCCAATAGCGTATATTAAAGTTGTTGCAGTTAAAAAGCTCGTAGTTGAATTTCGGGATCAATATATTGGTCGTGCCTCTGGTATGCACTGGTATTATTGATTTCTACCTTCTGACGAACTGTGATGTCATTAATTTGGTGTCATGGGGAATCAGGACTGTTACTTTGAAAAATTAGAGTGTTTAAAGCAGGCACACGCTTGAATACATTAGCATGGAATAATGAAATAGGACGTTTGACCCTATTTTGTTGGTTTCTAGGATCGACGTAATGATTAATAGGGATAGTTGGGGGCATTAGTATTCAATTGTCAGAGGTGAAATTCTTGGATTTATTGAAGACTAACTACTGCGAAAGCATTTGCCAAGGATGTTTTCATTAATCAAGAACGAAAGTTAGGGATCGAAGACGATCAGATACCGTCGTAGTCTTAACCATAAACTAT
+
IIIIIIIIIIIIIHHHIIIIIIIIIIIIIIIIIIIIIIIIIIIIIIIIIIIIIIIIIIIIIIIIIIHHHIIIIIIIIIIII?????IIIIIIIIIIIIIHHHIHHHIIIIIIIIIIIIIIIIIIIIIIIIIIIIIIIIIIIIIIIIIIIIBBBIIIIIIIIIIIIIIIIIIIIIIIIIIGIII>>>IIIIIIIICCCCIIIIIIIIIG9659?==85-----44,??BHEEHHHHHIIIIIIIIIIIIIIIIIGDFIIIIIIIIIIIIIIIIIHHHIIIIIIHHHHIIHHEIIAA?85//<<EEEIIIEEDHIHHHIIIIIIIIIHHHH<<<AIIIII68888EEEEIIIIIHAAAHHBBBEEEEEDB555HHEDHBBBEEED::DEB:355:B??=DBBB?@@EBBBBBBB@@@??;88:7774::;=::5888:88>:777<=;46222388;;848668888686===<9<68663....:84:6113600
@JI6ZREA02JICRC
ACGAGATGTTGGAGGGCAAGTCTGGTGCCAGCAGCCGCGGTAATTCCAGCTCCAATAGCGTATATTAAAGTTGTTGCAGTTAAAAAGCTCGTAGTTGAATTTCGGGATTAGTAGGTTGGTCGCGCCTCTGGTATGCACTGGCTTTACTGGTTCCTCCTTCTTGAAGAACTGTAATGTCATTAATTTGGTGTTGCAGGGAAACAGGACTGTTACTTTGAAAAAATTAGAGTGTTTAAAGCAGGCTAACGCTTGAATACATTAGCATGGAATAATGAAATAGGACGTTTGATCCTATTTTGTTGGTCTCTAGGATTGACGTAATGATTAATAGGGATAGTTGGGGCATTAGTATTCAATTGTCAGAGGTGAAATTCTTGGATTTATTGAAGACTAACTACTGCGAAAGCATTTGCCAAGGATGTTTTCATTAATCAAGAACGAAAGTTAGGGATCGAAGACGATCAGATACCGTCGTAGTCTTAACCA
+
IIIIIIIIIIIIIHHHIIIIIIIIIIIIIIIIIIIIIIIIIIIIIIIIIIIIIIIIIIIIIIIIIIHHHIIIIIIIIIIII==?==IIIIIIIIIIIIIHHHIFFFIIIIIIIIIIIIIIIIIIIIIIIIIIIIIIIIIIIIHHHIIIIIIIIIIIIIIIIIIIIIIIIIIIIIIIIIIIIIIHHHIFFFFFIIIHHHHHBBAFFIIIIIIIIHHHI66666666,9@HHHHHHHHHIIIIIIIIIHIHIIIIIIHHHIIIIIIIIIIIIIHHHHHHIIIIIIDEEEDHIIIIICCAAH;@IIIIIIIIHDDDHHIIIIIIIIIIIIIIHHHHHIIIIICCBAHHHIIIIIIIIIIHH===EBB99:::::AAA?AAAA:::?7:BB>98::A999=BBB:9::<?AA<;;=4444AA=:3100069;;770---4124/,,,,,,,,,,/11199003183333136;;;;<<:;6130499,,,
@JI6ZREA02HL4GP
ACGAGATGTTGGAGGGCAAGTCTGGTGCCAGCAGCCGCGGTAATTCCAGCTCCAATAGCGTATATTAAAGTTGTTGCAGTTAAAAAGCTCGTAGTTGAATTTC
+
FFFFFFFFFFFIIHHHIIIIIIIIIIIIIIIIIIIIIIIIIIIIIIIIIIIIFFFFFFFFFFFFFFFFFFFFFFFFFFFFF???==FFFFFFFFFDB@>6623
@JI6ZREA02JMC1N
ACGAGATGTTGGAGGGCAAGTCTGGTGCCAGCAGCCGCGGTAATTCCAGCTCCAATAGCGTATATTAAAGTTGTTGCAGTTAAAAAGCTCGTAGTTGAATTTCGGGGTCAGTAGGTTGGTCGTGCCAATGGTGTGTACTGGCTTTACTGATTCCTCCTTCTTGAAGAACTGTAATGTCATTAATTTGGTGTTGCAGGGAAACAGGACTGTTACTTTAGAAAAAATTAGAGTGTTTAAAGCAGGCTAACGCTTGAATACATTAGCATGGAATAATGAAATAGGACGTTCGATCCTATTTTGTTGGTTTCTAGGATTGACGTAATGATTAATAGGGATAGGTTGGGGCATTAGTATTCAATTGTCAGAGGTGAAATTCTTGGATTTATTGAAGACTAACTACTGCGAAAGCATTTGCCAAGGATGTCTTCATTAATCAAGAACGAAGTTAGGGATCGAAGACGATCAGATACCGTCGTAGTCTTAACCAT
+
FFFFFFFFFFFIIHHHIIIIIIIIIIIIIIIIIIIIIIIIIIIIIIIIIIIIFFFFFFFFFFFFFFFFFFFFFFFFFFFFF?????FFFFFFFFFFFFFFFFFDDDDFFFFFFFFFFFFFFFFFFFFFFFFFFFFFFFFFFFFFFFFFFFFFFFFFFFFFFFFFF@@@DFFFFFFFFFA@@FFFFFFFFFFFEDEDFFFFFFFFFFFFFFFFFF666C66666666,CF?;;;FFFFFFFFDDDFFFDDCCDCFGGDFDDDGGGFFDDGGFDDDFCDDFADDDGGGGGDCC????::77?69DD????:D:::?DDDAA===AAAAA:88<988<94////4444<<=>@BBBBAA??DDBDBBB@@<8888884/..2236622//344228888@@>>8333;;;88888884422,,,0742,---267700036462-----202327666::76:88:::212166:9899:9464484..,,
@JI6ZREA02GZITP
ACGAGATGTTGGAGGGCAAGTCTGGTGCCAGCAGCCGCGGTAATTCCAGCTCCAATAGCGTATATTAAAGTTGTTGCAGTTAAAAAGCTCGTAGTTGAATTTCGGGATCAATATATTGGTCGTGCCTCTGGTATGAACTGGTATTATTGATTTCTACCTTCTGACGAACTGTGATGTCATTAATTTGGNGTCATGGGGAATCAGGACTGTTACTTTGAAAAAATTAGAGTGTTTAAAGCAGGCACACGCTTGAATACATTAGCATGGAATAATGAAATAGGACGTTTGACCCTATTTTGTGGTTTCTAGGATTGACGTAATGATTAATAGGGATAGTTGGGGGCATTAGTATTCAATTGTCAGAGGTGAAATTCTTGGATTTATTGAAGACTAACTACTGCGAAAGCATTTGCCAAGGATGTTTTCATTAATCAAGACGAAAGTTAGGGATCGAAGACGATCAGATACCGTCGT
+
HHHHHHHHHHHIIHHHIIIIIIIIIIIIIIIIIIIIIIIIIIIIIIIIIIIIHHHHHHHHHHHHHHHHHHHHHHHGGGG;<66666DGHHHHHHHHHHHHHHF;;;HHHHHHHHHHHHHHHHHHHHHHHHHHHHHHHHHHHHHHHHHHHH>>>H:>>EHHHHHHHHHHHHHHHHHHHHGGGBB42222!66DDD9;;=DEHGGGHHHE999<<HCCG66666666,;EGGE=66336@G@@@GGGGHHHHHHHHHHHHHHHHHHHHHHHHHHHHHHHH<DDHHD@@@EGBB>DB66966/66000><DABB666;H@666;EGGHHBBBHHHHGGGEE55555EEEE@@>BBBB>>>>9333A?BBBB===DDD=====>99988EEB??AB3339:933329668992229200000011-,,,443433.10,,,,,,,,,,,,,,,,111441.206777789777942,,
@JI6ZREA02HHPG7
ACGAGATGTTGGAGGGCAAGTCTGGTGCCAGCAGCCGCGGTAATTCCAGCTCCAATAGCGTATATTAAAGTTGTTGCAGTTAAAAAGCTCGTAGTTGAATTTCGGGATCAAGTA
+
FFFFFFFDDDFHH:::HHIIIIIIIIIIIIIIIIIIIIIIIIHHHIIIHHHIFFFFFFFFFFFFFFFFFFFF@@@FFFDDD==??=FFFFFFFFFFFFFFF?66119?=<<77,
@JI6ZREA02JI31G
ACGAGATGTTGGAGGGCAAGTCTGGTGCCAGCAGCCGCGGTAATTCCAGCTCCAATAGCGTATATTAAAGTTGTTGCAGTTAAAAAGCTCGTAGTTGAATTTCGGGATCAGCAGGTTGGTCGTGCCACTGGTATGCACTGGCTTTGCTGGTTCCTCCTTTCTGAAGAACTGTAATGCCTATTAATTTGGTGTTGCAGGGAAACAGGACTGTTAACTTTGAAAAAATTGAGTGTTTAAAGCAGGCTAACGCTTGAATACATTAGCATGGAATAATGAAATGGACGTTCGATCCTATTTTGTGGTTTCTAGGGTTGACGTAATGATTAATAGGGATAGTTGGGGCATTAGTATTCAATTGTCAGAGGTGAAATTC
+
@@ADEEFFFFFIIHHHIIIIIIIIIIIIIIIIIIIIIIHIIIIIIIIIIIIIFFFFFFFFFFFFFFFFFFFFFFFFFFFFF????=FFFFFFFFFFFFFFFFFFFFFFFFDCCFFFFFFFFFFFD@A@FFFFFDFFFFFFFF===FFFFDDDDDC888:==9DCFDDDDDFFDDDD6666?DDB===>=9=?=<<<00.662404449444=>@@=556667766??@DFFFFFFFFFFFFFFC6666AA:::BBBDDG:::FFCAAAAA?>>=<..........-9<<<<;9:222.7---,,,3.3,,,66/44??>>B@BBBAAAB4222<<<66....339<><898844488>:::8622386600,,
@JI6ZREA02J2CBN
ACGAGATGTTGGAGGGCAAGTCTGGTGCCAGCAGCCGCGGTAATTCCAGCTCCAATAGCGTATATTAAAGTTGTTGCAGTTAAAAAGCTCGTAGTTGAATTTCGGGGTCAGTAGGTTGGTCGTGCCAATGGTATGTACTGGCTTTACTGATTCCTCCTTCTTGAAGAACTGTAATGTCATTAATTTGGTGTTGCAGGGAAACAGGACTGTTACTTTGAAAACATTAGAGTGTTTAAAGCAGGCTAACGCTTGAATACATTAGCATGGAATAATGAAATAGGACGTTCGATCCTATTTTGTGGTTTCTAGGATTGACGTAATGATTAATAGGGATAGTTGGGGCATTAGTATTCAATTGTCAGAGGTGAAATTCTTGGATTTATTGAAGACTGACTACTGCGAAAGCATTTGCCAAGGATGTTTTCATTAATCAAGAACGAAAGTTAGGGATCGAAG
+
IIIIIIIIIIIIIBBBIIIIIIIIIIIIIIIIIIIIIIIIIIIIIIIIIIIIIIIIIIIIIIIIIIFFFIIIIIIIIIIII===<<IIIIIIIIIIIIIHHHIAAAAIIIIIIIIIIIIIIIIIIIIIIIIIIIIIIIIIIIHHHIIIIIIIIIHHHHHIIIIIIIIIIIIIIIIIIIIIIIIHHHIIIBBBIII=====DIHHHIIIIIIIIHHHI@@@@F<HHIIIIHFFFFHHHIIIIIIIIIIIIFFFIFDDDI@@@IHHHIIIIIIIIIHHHIIHHHIIIIHHHI@@@EBB@<<2<<HHHIII@@@HIIIIIHHHIIIDDDDHIH@@@HIIIIBB@?@@@DIIIIIIDDDD:535BHHHHDDBHHHHI==?@?B=;944???:8::CCBBBD@55455B>:555BD??>>AA=>3....3999444998300363336..-166:888;81
@JI6ZREA02GS18N
ACGAGATGTTGGAGGGCAAGTCTGGTGCCAGCAGCCGCGGTAATTCCAGCTCCAATAGCGTATATTAAAGTTGTTGCAGTTAAAAAGCTCGTAGTTGAATTTCGGGATTAGTACGCTGGTCGTGCCTTCGGTACGTACTGGTGTTACTGATTTCTACCTTCTGACGAACCATCATGTCATTAATTTGGTGTGGTGGGGAATCAGGACTGTTACTTTGAAAAAATTAGAGTGTTTAAAGCAGGCTCGCGCTTGAATACATTAGCATGGAATAATGAAATAGGACGTTGATCCTATTTTGTGGTTTCTAGGATTGACGTAATGATTAATAGGGATAGTTGGGGCATTAGTATTCAATTGTCAGAGGTGAAATTCTTGGATTTATTGAAGACTAACTACTGCGAAAGCATTTGCCAAGGATGTTTTCATTAATCAAGAACGAAAGTTAGGGATCGAAGACGATCAGATACCGTCGTAGTCTTAACCATAAACTATAGCCGACTAGGGATCGGATGATGTTTAATTTTTAATGTAC
+
IIIIIIIIIIIIIHHHIIIIIIIIIIIIIIIIIIIIIIIIIIIIIIIIIIIIIIIIIIIIIIIIIIHHHIIIIIIIIIIII=====IIIIIIIIIIIIIHHHIHHHIIIIIIIIIIIIIIIIIIIIIIFIIIIIIIIIIIIIIIIIIIIIHHHIIIIIIIIIIIIIIIIIIIIIIIIIIIIHH:::IIHHHIIICCCCIIIIIIIFIIIIIIIHHHI666666;;,BIIIIEHHFFFIIIIIIIIIIIIIIIIIHHIIIIIIIIIIIIIIIIII<<<D?HHFIDDDIIIGGFG<<<<<2@@<<<IIIDDDIIIIIIIIIIHHHIDDDDB??>BBB@@00026;BEEEEEGD@@@IIHHHHHHHHBBBHHHHHHD@@@BB:4//:??9255>>>>=DA??>==B>??=BBB::::AA=?>111177;;87032330490000723-116:33333<9;::::::8::==;:9:886686899000300184-003298;481338688:6733315///00,,,,,,,),151
@JI6ZREA02IH3DM
ACGAGATGTTGGAGGGCAAGTCTGGTGCCAGCAGCCGCGGTAATTCCAGCTCCAATAGCGTATATTAAAGTTGTTGCAGTTAAAAAAGCTCG
+
FFFFFFFFFFFII:::IIIIIIIIIIIIIIIIIIIIIIIIIIIIIIIIIIIIFFFFFFFFFFFFFFDDDFFFFFFFFF=<:2266--3/.-.
@JI6ZREA02GWA2A
ACGAGATGTTGGAGGGCAAGTCTGGTGCCAGCAGCCGCGGTAATTCCAGCTCCAATAGCGTATATTAAAGTTGTTGCAGTTAAAAAGCTCGTAGTTGAATTTCGGGATTAGTAC
+
FFFFFFFFFFFIIHHHIIIIIIIIIIIIIIIIIIIIIIIIIIIIIIIIIIIIFFFFFFFFFFFFFFFFFFFFFFFFFFFFF?????FFFFFFFFFFFFFFFFA865AAA??8//
@JI6ZREA02FQ73S
ACGAGATGTTGGAGGGCAAGTCTGGTGCCAGCAGCCGCGGTAATTCCAGCTCCAATAGCGTATATTAAAGTTGTTGCAGTTAAAAAGCTCGTAGTTGAATTTCGGGGA
+
??<<666??DDFF:::IIIIIIIIIIIIIIIIIIIIIFIIIIIIIIIIIIIIFFFFFFFFFFFFFFFFFFFFEDDFFFFFF?????FFFFFFFFFFFFD;889..,,3
@JI6ZREA02GI1H0
ACGAGATGTTGGAGGGCAAGTCTGGTGCCAGCAGCCGCGGTAATTCCAGCTCCAATAGCGTATATTAAAGTTGTTGCAGTTAAAAAGCTCGTAGTTGAATTTCGGGGTCAGCAGGTTGGTCGTGCCACTGGTATGTACTGGCTTCGCTGATTCCTCCTTTCTGAAGAACTGTAATGTCATTAGTTTGGTGTTGCAGGGAAACAGGACTGTTACTTTGAAAAAATTAGAGTGTTTAAAGCAGGCTAACGCTTGAATACATTAGCATGGAATAATGAAATAGGACGTTCGATCCTATTTTGTGGTTTCTAGGATTGACGTAATGATTAATAGGGATAGTTGGGGCATTAGTATTCAATTGTCAGAGGTGAAATTCTTGGATTTATTGAAGACTAACTACTGCGAAAGCATTTGCCAAGGATGTTTTCATTAATCAAGAACGAAAGTTAGGGATCGAAGACGATCAGATACCGTCGTAGTCTTAACCATAAACTATGCCGACTAGGGATCGGATGATGTTAATTTTTAATGTACTCA
+
IIIIIIIIIIIIIGGGIIIIIIIIIIIIIIIIIIIIIIIIIIIIIIIIIIIIIIIIIIIIIIIIIIHHHIIIIIIIIIIII=====IIIIIIIIIIIIIHHHIBBBBIIIIIIIIIIIIIIIIIIIIIIIIIIIIIIIIIIGGGIIIIIIIIIIIIIHHHIIIIIIIIIIIIIIIIIIIIIIIHHHIIIIIIIIIHHHHHHIIIIIIIIIIIIHHHI<<<<99;;,BGIIIHHHHHHIIIIIIGGGGIIIIIIIIIIIIIIIIIIIIIIIIIII777IDFF==<HGGGHHEEEG8888=/88BBEIIIIIIIIIIIIIIIIIIIIIIIIHEBGGGHAA6668AADGGGGGIIIAAAAEEEEDC556CB<<<<DCCEEE666<44EEDCCAA;;442C@;64001CDD@B@DA=???=;;///--.3:6446:=4///8:77=>??<>>>><<<==758:>==<878:???>=>>?><==<??22047><<:57888;=9=;<<<:<<??=<888<:>?=2241144+8688113
@JI6ZREA02GH0W9
ACGAGATGTTGGAGGGCAAGTCTGGTGCCAGCAGCCGCGGTAATTCCAGCTCCAATAGCGTATATTAAAGTTGTTGCAGTTAAAAAGCTCGTAGTTGAATTTCGGGATCAAGTG
+
FFFFFFFFFFFIIHHHIIIIIIIIIIIIIIIIIIIIIIIIIIIIIIIIIIIIFFFFFFFFFFFFFFFFFFFFFFFFFFF??88888FFFFFFFFFFFFFFFF6331<??><7.-
@JI6ZREA02F0502
ACGAGATGTTGGAGGGCAAGTCTGGTGCCAGCAGCCGCGGTAATTCCAGCTCCAATAGCGTATATTAAAGTTGTTGCAGTTAAAAAGCTCGTAGTTGAATTTCGGGGAT
+
FFFFFFFFFFFIIHHHIIIIIIIIIIIIIIIIIIIIIIIIIIIIIIIIIIIIFFFFFFFFFFFFFFFFFFFFFFFFFFFFF;;;;7DAAADDDBA><;;611.,,,,..
@JI6ZREA02GV06Z
ACGAGATGTTGGAGGGCAAGTCTGGTGCCTTACGGGAAACAGTCGACTGCCAAGGCACACAGGGGATA
+
IIIIIIIIIIIIIHHHICCGIIIIIIICCCCHIHHHHHHIIIIIIIIIIIIIIIIIIIIIICCCCIII
@JI6ZREA02HIEHL
ACGAGATGTTGGAGGGCAAGTCTGGTGCCTTACGGGAAACAGTCGACTGCCAAGGCACACAGGGGATA
+
IIIIIIIIIIIII???IIIIIIIIIIIHHHHIIHHHHHHIIIIIIIIIIIIIIIIIIIIIICCCCIII
@JI6ZREA02HEGCW
ACGAGATGTTGGAGGGCAAGTCTGGTGCCAGCAGCCGCGGTAATTCCAGCTCCAATAGCGTATATTAAAGTTGTTGCAGTTAAAAAGCTCGTAGTTGAATTTCGGGGTATCAAGT
+
FFFFFFFFFFFIIHHHIIIIIIIIIIIIIIIIIIFFFFBBBDFCCCCGGHFHFFFFFFFFFFFFFFFFFFFFFFFFFFFFF?????FFFFFFFFFDD=<100<4422-.-4294/
@JI6ZREA02GHHFM
ACGAGATGTTGGAGGGCAAGTCTGGTGCCAGCAGCCGCGGTAATTCCAGCTCCAATAGCGTATATTAAAGTTGTTGCAGTTAAAAAGCTCGTAGTTGAATTTCGGGATCAATATATTGGTCGTGCCTCTGGTATGAACTGGTATTATTGATTTCTACCTTCTGACGAACTGTGATGTCATTAATTTGGTGTCATGGGGAATCAGGACTGTTACTTTGAAAAAATTGAGTGTTTAAAGCAGGCACACGCTTGAATACATTAGCATGGAATAATGAAATAGGACGTTTGACCCTATTTTGTTGGTTTCTAGGATCGACGTAATGATTAATAGGGATACGTTGGGGGCATTAGGTATTCAATTGTCAGAGGTGAAATTCTTGGA
+
FFFFFFFFFFFIIHHHIIIIIIIIIIIIIIIIIIBBBHFFHFFDDDDHFFFFFFFFFFFFFFFFFFFFFFFF???@AEDFF????=FFFFFFFFFFFFFFFFFFFFFCCCCCFFFFFFFFFFFFFFFFFFFFDDD:::A???DDDDBDDD666?<?????DDFFFFFFFFFFFFFFFFFFFFF666FFAFFFFF6666FFDDDBBDF?6666@FFFF777999@@@FFFFFFFFFFFFCAADDAAAAB889>>989=5555BBAAABBBBDDB555A:AAAAB==?DA?==B@44449//440..99?888@@@BDA:::====@A=8888;A55000822522<<44///.4>;<2224>:<<32288:;86;;755743
@JI6ZREA02J1W97
ACGAGATGTTGGAGGGCAAGTCTGGTGCCAGCAGCCGCGGTAATTCCAGCTCCAATAGCGTATATTAAAGTTGTTGCAGTTAAAAAGCTCGTAGTTGAATTTCGGGATCAATATATTGGTCGTGCCTCCGGTATGCACTGGTATTATTGATTTCTACCTTCTGACGAACTATGATGTCATTAATTTGGTGTCATGGGGAATCAGGACTGTTACTTTGAAAAAATTAGAGTGTTTAAAGCAGGCTCGCGCTTGAATACATTAGCATGGAATAATGAAATAGGACGTTGATCCTATTTTGTTGGTTTCTAGGATTGACGTAATGATTAATAGGGATAGTTGGGGGCATTAGTATTCAATTGTCAGAGGTGAAATTCTTGGATTTATTGAAGACTAACTACTGCGAAAGCATTTGCCAAGGATGTTTTCATTAATCAAGAACGAAAGTTAGGGATCGAAGACGATCAGATACCGTCGTAGTCTTAACCATAAACTATGCCGACTAGGGATCGGATGATGTTTAATTTTTTAATGTAC
+
IIIIIIIIIIIIIHHHIIIIIIIIIIIIIIIIIIIIIIIIIIIIIIIIIIIIIIIIIIIIIIIIIIHHHIIIIIIIIIIII????=IIIIIIIIIIIIIHHHIHHHIIIIIIIIIIIIIIIIIIIIIIIIIIIIIIIIIIIIIIIIIIIIHHHIIIIIIIIIIIIIIIIIIIIIIIIIIIIIIHHHIIIIIIIICCCCIIIIIIIIIIIIIIIHHHI888886II5IIIIIHHHHHHIIIIIIIIIIIIIIIIIIIIIIIIIIIIIIHHIIIG=:::GAIIIIIIIIIIIIIIBB@?=22GGHHHIIIAAAIIIIIIIIIIIIIIIHAA887=ADDGG77777IIIIIIIIIIIAA@AA>@@D@@@D>111A@ECCDDDBBB?;;DED<8<@EFFHHFCDDFEEE?@AABAA@@EE@@><=77724444::9<<<<99=;666<=8-/---389::2485:8888686;;;:9;;=;7422==::9<;224:1688:;=6;2//.1489999833310000,,,,,,,,)2/--
@JI6ZREA02JH7V4
ACGAGATGTTGGAGGGCAAGTCTGGTGCCAGCAGCCGCGGTAATTCCAGCTCCAATAGCGTATATTAAAGTTGTTGCAGTTAAAAAGCTCGTAGTTGAATTTCGGGGTCTAGTAGGTGT
+
:::<???4429<911144==AGGGGIIIIIIIIIIIIIIIIIIIIIIIIIIIFFFFFFFFFFFF@@===FFFFFFFFFFFF????=FFFFFFFFFFFFFFFFF;944///4<2----,-
@JI6ZREA02HDMK5
ACGAGATGTTGGAGGGCAAGTCTGGTGCCAGCAGCCGCGGTAATTCCG
+
FFFFFFFFFFFIIHHHIIIIIIIIIIIIIIIIIIIIIIIDFFFDBA?0
@JI6ZREA02I30QV
ACGAGATGTTGGAGGGCAAGTCTGGTGCCAGCAGCCGCGGTAATTCCAGCTCCAATAGCGTATATTAAAGTTGTTGCAGTTAAAAAGCTCGTAGTTGAATTTCGGGGTCAGTAGGTTGGTCGTGCCAATGGTGTGTACTGGCTTTACTGATTCCTCCTTCTTGAAGAACTGTAATGTCATTAATTTGGTGTTGCAGGGAAACAGGACTGTTACTTTGAAAAAATTAGAGTGTTTAAAGCAGGCTAACGCTTGAATACATTAGCATGGAATAATGAAATAGGACGTTCGATCCTATTTTGTTGGTTTCTAGGATTGACGTAATGATTAATAGGGATAGTTGGGGCATTAGTATTCAATTGTCAGAGGTGAAATTCTTGGATTTATTGAAGACTAACTACTGCGAAAGCATTTGCCAAGGATGTTTTCATTAATCAAAGAACGAAAGTTAGGGATACGAAGACGATCAGATACCGTCGTAGTCTTAACC
+
FFFFFFFFFFFIIHHHIIIIIIIIIIIIIIIIIIIIIIIIIIIIIIIIIIIIFFFFFFFFFFFFFFFFFFFFFFFFFFFFF???==FFFFFFFFFFFFFFFFFBBBBFFFFFFFFFFFFFFFFFFFFFFFFFFFFFFFFFFFFFFFFFFFFFFFFFFFFFFFFFFFFFFFFFFFFFFFFFFFFFFFFDDDDDFFFDDDFFFFFFFFFFFDDDDFFFF77776666,@@FFFFFFFFFFFFFFFFFFFFFFFFFD???DGGGGGGGGGGDFDDDF555D>DDDA???ADDDDDDB6667A6688000:<BAAAABBDAA555DDDDDDAAABB?DA?:::9976<?>>?988=8:8:B@@BBB===>8888>DD?>>???>=83//8><<:<:888<<;88884429996667////::8661210666787-----2-02....16602-----227786844222212122:888894020063.,
@JI6ZREA02JHSYA
ACGAGATGTTGGAGGGCAAGTCTGGTGCCAGCAGCCGCGGTAATTCCAGCTCCAATAGCGTATATTAAATTGTTGCAGTTAAAAGCTCGTAGTTGAATTTCGGGGTCA
+
FFFFFFFFFFFII???IIIIIIIIIIIIIIIIIIHHHHHHIHHHHHHHHHHHFFFFFFFFFFFF??66688FFDFFFFFFAAAAFFFFFFFFFFFFDF??:44427=7
@JI6ZREA02JR5HB
ACGAGATGTTGGAGGGCAAGTCTGGTGCCAGCAGCCGCGGTAATTCCAGCTCCAATAGCGTATATTAAAGTTGTTGCAGTTAAAAAGCTCGTAGTTGAATTTCGGGATCAG
+
FFFFFFFFFFFIIIIIIIIIIIIIIIIIIIIIIIIIIIIIIIIIIIIIIIIIFFFFFFFFFFFFFFFFFFFFFFFFFFFFF=====FFFFFFFFFFFFFFFFF??=B=:33
@JI6ZREA02J2M4F
ACGAGATGTTGGAGGGCAAGTCTGGTGCCAGCAGCCGCGGTAATTCCAGCTCCAATAGCGTATATTAAAGTTGTTGCAGTTAAAAAGCTCGTAGTTGAATTTTAGGCCTGGCC
+
FFFFFFFFFFFII@@@IIIIIIIIIIIIIIIIIIIIIIIIIIIIIIIIIIIIFFFFFFFFFFFFFFFFFFFFFFFFFFFFF???==FFFFFFFFFFFFFE==;B@><<:9;..
@JI6ZREA02IZDGR
ACGAGATGTTGGAGGGCAAGTCTGGTGCCAGCAGCCGCGGTAATTCCAGCTCCAATAGCGTATATTAAAGTTGTTGCAGTTAAAAAGCTCGTAGTTGAATTTC
+
666F@@AFFFFIIHHHIIIIIIIIIIIIIIIIIIIIIIIIIIIIIIIIIIIIFFFFFFFFFFFFFFFFFEDDDA>?===..---,,2::9:8:99;655,,,.
@JI6ZREA02FDLU1
ACGAGATGTTGGAGGGCAAGTCTGGTGCCAGCAGCCGCGGTAATTCCAGCTCCAATAGCGTATATTAAAGTTGTTGCAGTTAAAAAGACTCGTAGTTGAATTTCGGGATTAGTAGGTTGGTCGTGCCTCT
+
AA:88=>42151/,..4-./4:9;>====>?<<<../2../..66;;:<:<<<=>?>?<89:===B==?DDF:::ADDBBB55577?4AADDDDFFFFFFFFFFF<<<CFFFCCCFDDDDBBBBA44434
@JI6ZREA02HTD7F
ACGAGATGTTGGAGGGCAAGTCTGGTGCCAGCAGCCGCGGTAATTCCAGCTCCAATAGCGTATATTAAAGTTGTTGCAGTTAAAAAGACTCGTAGTTG
+
FDAACFF655444;<<<<8:::C???FFFFHHHHIIH===HHHHHHHHHIIIFFFFFFFFFFFFDD;;;FFFFFFFFFFFF==<75=.44443431--
@JI6ZREA02JCGM6
ACGAGATGTTGGAGGGCAAGTCTGGTGCCAGCAGCCGCGGTAATTCCAGCTCCAATGCGTATATTAAGTTGTTGCAGTTAAAAAGCTCGTAGTTGAATTTCGGGATCAGCGAGTTGGTCTTGCCACTGGTATGTACT
+
FFFFFFFFFFFII???IIIIIIIIIIIIIIIIIIIIIIIIIIIIIIIIIIIHFF==::=BBAA4433333BAAAAABAC;;;;;FFFFFFFFFDDBB<<80..,..33332.--.9<8445BDDDDDBBBB=33335
@JI6ZREA02GQ9W2
ACGAGATGTTGGAGGGCAAGTCTGGTGCCAGCAGCCGCGGTAATTCCAGCCCCAATAGCGTATATTAAAGTTGTTGCAGTTAAAAAGCTCGTAGTTGAATTTCGGGATCAATATATTGGTCGTGCCTCCGGTATGCACTGGTATTATTGATTTCTACCTTCTGACGAACTGTGATGTCATTAATTTGGTGTCATGGGGAATCAGGACTGTTACTTTGAAAAATTAGAGTGTTTAAAGCAGGCACACGCTTGAATACATTAGCATGGAATAATGAAATAGGACGTTTGACCCTATTTGTTGGTTCTAGGATCGACGTAATGATTAATAGGGATAGTTGGGGGCATTAGTATTCAATTGTCAGAGGTGAAATTC
+
FFFFFFFFFFFIIHHHIIIIIIIIIIIIIIIIIIIIIIIIIIIGGGGFF6666FFFFFFFFFFFFFFFFFFFFFFFFFFFF88888FFFFFFFFFFFFFFFFFFFFFFFFFFFFFFFFFFFFFFFFF====DFFFFFFFFFFFFFFFFFFFFFFFFFFFFFFFFFFFFFFFFFFFFFD???FF:;;CCDDFFFFAADDFFFFFFFFFF?4447666:-----22-:===?;==???FC???FFFFFFFFFFFFFGGGDDDFFFFDDGGDGGDF???D8??BA==;;A@;;8>=000449000047A<=<@BBDDDDDDDDDDDDDDD?=;<@AA8800///>>==?AA?A====BB=333<<<;::688:43
@JI6ZREA02HBE9M
ACGAGATGTTGGAGGGCAAGTCTGGCGCCTTACGGGAAACAGTCGACTGCCAAGGCACACAGGGGATA
+
IIIIIIIIIIIIIHHHIIIIIIIIIIIHHHHHIHHHHHHIIIIIIIIIIIIIIIIIIIIIICCCCIII
@JI6ZREA02IAPO1
ACGAGATGTTGGAGGGCAAGTCTGGTGCCAGCAGCCGCGGTAATTCCAGCTCCAATAGCGTATATTAAAGTTGTTGCAGTTAAAAAGCTCGTAGTTGAATTTCGGGATTAGTACGCTGGTCGTGCCTTCGGTACGTACTGGTGTTACTGATTTCTACCTTCTGACGAACCATCATGTCATTAATTTGGTGTGGTGGGGAATCAGGACTGTTACTTTGAAAAAATTAGAGTGTTTAAAGCAGGCTCGCGCTTGAATACATTAGCATGGAATAATGAAATAGGACGTTGATCCTATTTTGTGGTTTCTAGGATTGACGTAATGATTAATAGGGATAGTTGGGGCATTAGTATTCAATTGTCAGAGGTGAAATTCTTGGATTTATTGAAGACTAACTACTGCGAAAGCATTTGCCAAGGATGTTTTCATTAATCAAGAACGAAAGTTAGGGATCGAAGACGATCAGATACCGTCGTAGTCTTAACCATAAACTATGCCGACTAGGGATCGGATGATGTTATTTTTAATGTACTC
+
IIIIIIIIIIIIIHHHIIIIIIIIIIIIIIIIIIIIIIIIIIIIIIIIIIIIIIIIIIIIIIIIIIHHHIIIIIIIIIIII?????IIIIIIIIIIIIIHHHIHHHIIIIIIIIIIIIIIIIIIIIIIIIIIIIIIIIIIIIIIIIIIIIHHHIIIIIIIIIIIIIIIIIIIIIIIIIIIIHHHHHIIIHHHHHCCCCIIIIIIIIIIIIIIIHHHI77776666,;IIIIHHHHHHIIIIIIIHIHIIIIIIIIIIIIIIIIIIIIIIIIIIIHHHIIIIGGGIIIIIIIIIBBB@A2==HGGGIIGGGIIIIIIHHHIHHHIIIIIHAAAIIIGG@@;9AAGIIIIIIIIIIIICBCCCBBHHHHHHHHHHHHHCBBBB;;AAA?>AE::552AA?A>>>>>AAABBC????>?>C;4444;;==<<8;;;9552,,,,/,,,,,,32236689<;9;;;868<888;<><=<9;88<<;40.---.1-/20345131...18:66555555//2,,,,,,,*2/22/,
@JI6ZREA02IVEHG
ACGAGATGTTGGAGGGCAAGTCTGGTGCCAGCAGCCGCGGTAATTCCAGCTCCAATAGCGTATATTAAAGTTGTTGCAGTTAAAAAGCTCGTAGTTGAATTTCGGGATTAGTACG
+
FFFFFFFFFFFII:::IIIIIIIIIIIIIIIIIIIIIIIIIIIIIIIIIIIIFFFFFFFFFFFFFFFFFFFFFDBAAAA44111118?A???AABDDAA;88<6623---.,-.2
@JI6ZREA02JUJVH
ACGAGATGTTGGAGGGCAAGTCTGGTGCCAGCAGCCGCGGTAATTCCAGCTCCAATAGCGTATATTAAAGTTGTTGCAGTTAAAAAGCTCGTAGTTGAATTTCGGGGTA
+
FFFFFFFFFFFIIHHHIIIIIIIIIIIIIIIIIIIIIIIIIIIIIIIIIIIIFFFFFFFFFFFFFFFFFFFFFFFFFFFFF?????FFFFFFFFFFFDD?==4000.23
@JI6ZREA02JFABC
ACGAGATGTTGGAGGGCAAGTCTGGTGCCAGCAGCCGCGGTAATTCCAGCTCCAATAGCGTATATTAAAGTTGTTGCAGTTAAAAAGCTCGTAGTTGAATTTCGGGATCAGTAC
+
FFFFFFFFFFFIIHHHIIIIIIIIIIIIIIIIIIIIIHIIIHHHHIIIIIIIFFFFFFFFFFFFFFFFFFFFFFFFFFFFF?????FFFFFFFFFFFFFFFFFF?=B44444//
@JI6ZREA02JPZ3I
ACGAGATGTTGGAGGGCAAGTCTGGTGCCAGCAGCCGCGGTAATTCCAGCTCCAATAGCGTATATTAAAGTTGTTGCAGTTAAAAAGCTCGTAGTTGAATTTCGGGGCTAG
+
FFFFFFFFFFFIIHHHIIIIIIIIIIIIIIIIIIIIIIIIIIIIIIIIIIIIFFFFFFFFFFFFFFFFFFFFFFFFFFFFF?????FFFFFFFFFFFFFFF?B770./44/
@JI6ZREA02HR546
ACGAGATGTTGGAGGGCAAGTCTGGTGCCAGCAGCCGCGGTAATTCCAGCTCCAATAGCGTATATTAAAGTTGTTGCAGTTAAAAAGCTCGTAGTTGAATTTCGGGGTCAGCAGGTTGGTCGTGCCACTGGTATGAACTGGTTTCGCTGATTCCTCCTTTCTGAAGAACTGTAATGTCATTAATTTGGTGTTGCAGGGAAACAGGACTATTACTTTGAAAAAATTAGAGTGTTTAAAGCAGGCTAACGCTTGAATACATTAGCATGGAATAATGAAATAGGACGTTCAAACCTATTTTGTTGGTTTCTAGGATTGACGTAATGATTAATAGGGATAGTTGGGGCATTAGTATTCAATTGTCAGAGGTGAAATTCTTGGATTTATTGAAGACTAACTACTGCGAAAGCATTTGCCAAGGATGTTTTCATTAATCAAAGAACGAAAGTTAGGGATCGAAGACGATCAGATACCGTCGTAGTCTTAACCATAAACTAT
+
FFFFFFFFFFFII@@@IIIIIIIIIIIIIIIIIIIIIIIIIIIIIIIIIIIIFFFFFFFFFFFFFFFFFFFFFFFFFFF<<66666CFFFFFFFFFFFFFFFFEEEEFFFFFFFFFFFFFFFFFFFFFFFFFFFFFFFFFFFFFFFFFFFFFFFF@??@FFFFFFFFFFFFDDDFFFFFFFFFFFFFFF@@@FFFFFFFFFFFFFFFFFFFDD?==B111111==-AABDFFFFFFFFFFFFFFFFFFFFFFFFIGGGIIIFFFFDIGGGGDDD::::488444>>?444<<>922223//44...99?A><<=AAAABBBA=:::::AA===A===BB9999<<<<<988<<<>@>>>@@@@@3338;;8<832266;6222227442239<;<;:;<8824426776667244488<::1000666774-----600610038::27551222::88:776662121226768774020044...0,,,,,,,
@JI6ZREA02H8XWS
ACGAGATGTTGGAGGGCAAGTCTGGTGCCAGCAGCCGCGGTAATTCCAGCTCCAATAGCGTATATTAAAGTTGTTGCAGTTAAAAAGCTCGTAGTTGAATTTCGGGATCAGTACGTTGGTCGTGCCTTAGGTACGTACTGGTGTTACTGGTTCCTACCTTCTGACGAACCATCATGTCATTCATTTGGTGTGGGGGGGAATCAGGACTGTTACTTTGAAAAAATTAGAGTGTTTAAAGCAGGCTCGCGCTTGAATACATTAGCATGGAATAATGAAATAGGACGTTGATCCTATTTTGTTGGTCTCTAGGATTGACGTAATGATTAATAGGGATAGTTGGGGCATTAGTATTCAATTGTCAGAGGTGAAATTCTTGGATTTATTGAAGACTAACTACTGCGAAGGCATTTGCCAAGGATGTTTTCATTAATCAAGAACGAAAGTTAGGGATCGAAGACGATCAGATACCGTCGTAGTCTTAACCNTAAACTATAGCCGACTAGGGATCGGATGATGTTTAATTTTTAATGTACTCTATTCGGCGCC
+
IIIIIIIIIIIIIHHHIIIIIIIIIIIIIIIIIIIIIIIIIIIIIIIIIIIIIIIIIIIIIIIIIIHHHIIIIIIIIIIII=====IIIIIIIIIIIIIHHHIGGGIIIIIIIIIIIIIIIIIIIIIIIIIIIIIIIIIIIIIIIIIIIIIIIIIIIIIIIIIIIIIIIIIIIIIIIIIIIIIHHEGG?EE1111111@@HHHHIIIIIIIIIHHHI<<<<99>>-IIIIIHHHHHHIIIIIIIIIIIIIIIIIIIIIIIIIIIIIIIIIIIIIHHHIIIIIIIIIIIIIIIICCB?=22GGIIIIIIIIIIIIIIGGGIIIIIIIIIIHHHIIIIGG====IIIIIIIIIIIIIIHHHHHHHHHHHHHHFFIEEEED222<4:DDD@>@EE>>>>A;:5...113.,,,:9999998@=777788<<>>9<<<85582...68=3776688444;9=;<888=:<:==?>=>>?><=<;==51!222,-,,,,-0513037688688;84444;;777;;-----44-98:9////11:665656
@JI6ZREA02IJ23N
ACGAGATGTTGGAGGGCAAGTCTGGTGCCAGCAGCCGCGGTAATTCCAGCTCCAATAGCGTATATTAAAGTTGTTGCAGTTAAAAAGACTCGTAGTTGAATTTCGGGA
+
FFFFFFFFDD==@FFFECAADFFB??FFDFFFFFDDB555B==333199BBBABAACDDFFFFFFD???D::<<?CCAAAB777<;F;DDDDFFFDBBAA====1100
@JI6ZREA02JQI2F
ACGAGATGTTGGAGGGCAAGTCTGGTGCCAGCAGCCGCGGTAATTCCAGCTCCAATAGCGTATATTAAAGTTGTTGCAGTTAAAAAGCTCGTAGTTGAATTTCGGGGTCAGCAGGTTGGTCGTGCCACTGGTATGAACTGGTTTCGCTGATTCCTCCTTTCTGAAGAACTGTAATGTCATTAATTTGGTGTTGCAGGGAAACAGGACTGTTACTTTGAAAAAATTAGAGTGTTTAAAGCAGGCTAACGCTTGAATACATTAGCATGGAATAATGAAATAGGACGTTCAAACCTATTTTGTTGGTTTCTAGGATTGACGTAATGATTAATAGGGATAGTTGGGGCATTAGTATTCAATTGTCAGAGGTGAAATTCTTGGATTTATTG
+
FFFFFFFFFFFII@@@IIIIIIIIIIIIIIIIIIIIIIIIIIIIIIIIIIIIFFFFFFFFFFFFFFFFFFFFFFFFFFFFF???==FFFFFFFFFFFFFFFFFAA==9DFFFFFFDD===DFFFFFFFFFFFFFDDDFFFFFFFFFFFFFFFFFFFFFFFFFFFFD@@AAFFFFFFFFFFFDD???DA8555:??<;;;=::366DDDDDDDD?==A22222211,48@??;;==?FFFF;;;?FFDDDDFF;;:<?CDGGCCCFDIIIIDDDFGGGF>=<<?>>==4....3.///.3---....34>968889=ABAAABAAAAAABA=========9966:==BAAAA:89<>>>>:<<888888886<63222276005--,
@JI6ZREA02HI4P5
ACGAGATGTTGGAGGGCAAGTCTGGTGCCAGCAGCCGCGGTAATTCCAGCTCCAATAGCGTATATTAAAGTTGTTGCAGTTAAAAAGCTCGTAGTTGAATTTCGGGATCAATATATCGGTCATGCTTCGGTATGTACTGGTATTATTGATTTCTCCCTTCTGACGAACTATGATGTCATTAATTTGGTGTTATGGGGAATCAGGACTGTTACTTTGAAAAAATTGAGTGTTTAAAGCAGGCTAACGCTTGAATACGTTAGCATGGAATAATGAAATAGGACGTTCGATCCTATTTGTGGTTTCTAGGATTGACGTAATGATTAATAGGGATAGTTGGGGCATTAGTATTCAATTGTCAGAGGTGAAATTCTTGGATTTATTGAAGACTAACTACTGCGAAAGCATTTGCCAAGGATGTTTTCATTAATCAAGAACGAAAGTTAGGGATCGAAGACGATCAGATACCGTCGTAGTCTTAACCATAAACTATGCCGACTAGGGATCGGATGATGTTATTTTTAATGTACTC
+
IIIIIIIIIIIIIHHHIIIIIIIIIIIIIIIIIIIIIIIIIIIIIIIIIIIIIIIIIIIIIIIIIIHHHIIIIIIIIIIII=====IIIIIIIIIIIIIHHHIHHHIIIIIIIIIIIIIIIIIIIIIIIIIIIIIIIIIIIIIIIIIIIHHHIIHHHIIIIIIIIIIIIIIIIIIIIIIIIIHHHIIIIIIIICCCCIIIIIIIIIIIIIIIHBBB666666===IIIIHHHHHHIIGGGIBBBGIIIIIIIIIIIIIIIIIIIIIIIIIIIHHHIIHHGGGIIGEGGEE;;3311/>>:;;G?IHIIIIIIIIIIIIIIIIIIIIEB?BGEC662200;?DDCD?BDDFGFIIIDCC@??BFHHHHHHHHHHHHHHHHHHIFC?>AEB????EA??>>>>>A;;;>;;;??886:5.,,,2502114868;88=;555>>>6><9:;;;;;;8;99===3232==;88;894232233.--3333:80233323034522133<;883338478-----11-:8:822
@JI6ZREA02JUW7Q
ACGAGATGTTGGAGGGCAAGTCTGGTGCCAGCAGCCGCGGTAATTCCAGCTCCAATAGCGTATATTAAAGTTGTTGCAGTTAAAAAGCTCGTAGTTGAATTTCGGGGTCAGTAGGTTGGTCGTGCCAATGGTATGTACTGGCTTTACTGATTCCTCCTTCTTGAAGAACTGTAATGTCATTAATTTGGTGTTGCAGGGAAACAGGACTGTTACTTTGAAAAAATTAGAGTGTTTAAAGCAGGCTAACGCTTGAATACATTAGCATGGAATAATGAAATAGGACGTTCGATCCTACTTTGTTGGTTTCTAGGATTGACGTAATGATTAATAGGGATAGTTGGGGCATTAGTATTCAATTGTCAGAGGTGAAATTCTTGGATTTATGAAGACTAACTACTGCGAAAGCATTTGCCAAGGATGTTTTCATTAATCAAGAACGAAAGTTAGGGATCGAAGACGATCAGATACCGTCGTAGTCTTAACCATAACTATGCCGACTAGGGATCGGATGATGTTAATTTTTAATGTACTCATTTCGGCG
+
IIIIIIIIIIIIIIIIIIIIIIIIIIIIIIIIIIIIIIIIIIIIIIIIIIIIIIIIIIIIIIIIIIHHHIIIIIIIIIIII=====IIIIIIIIIIIIIHHHICCCCIIIIIIIIIIIIIIIIIIIIIIIIIIIIIIIIIIIHHHIIIIIIIIIIFFFFIIIIIIIIIIIIHIIIIIIIIIIIHHHIIIIIIIIIHHHHHHIHHHIIIIFFFFFFFI8;;;;;FF3IHHIIHHHHHHIIIIIF@999@IIIIIIIIIIIIIIIIIIIIIIIIIIHHHIIIIDDDIIIGGGGGG74111:7944///5<E;;;;@IIIIIIIIIIHH@@@DHHHIIIIDD????DDGIGGGGID@@@===BAADB99:8444AAA<<AAA4444/988223988;;8;=?:9/..444::::::::AA?B;4331:::;;:0...74960--,7960----6669974668:733176;;;:9::;813049941.,,,,/./100764613378::;:3337776:;;//2//00*6----,1000544/.
@JI6ZREA02GE344
ACGAGATGTTGGAGGGCAAGTCTGGTGCCAGCAGCCGCGGTAATTCCGC
+
FFFFFFF;;;DDB666FFGIIIIIIIIIIIIIIIIIIIGDBB@@>../,
@JI6ZREA02I8HQM
ACGAGATGTTGGAGGGCAAGTCTGGTGCCAGCAGCCGCGGTAATTCCAGCTCCAATAGCGTATATTAAAGTTGTTGCAGTTAAAAAGCTCGTAGTTGAATTTCGGGATTAGTACGCTGGTCGTGCCTTCGGTACGTACTGGTGTTACTGATTTCTACCTTCTGACGAACCATCATGTCATTAATTTGGTGTGGTGGGGAATCAGGACTGTTACTTTGAAAAAATTAGAGTGTTTAAAGCAGGCTCGCGCTTGAATACATTAGCATGGAATAATGAAATAGGACGTTGATCCTATTTTGTGGTTTCTAGGATTGACGTAATGATTAATAGGGATAGTTGGGGCATTAGTATTCAATTGTCAGAGGTGAAATTCTTGGATTTATTGAAGACTAACTACTGCGAAAGCATTTGCCAAGGATGTTTTCATTAATCAAGAACGAAAGTTAGGGATCGAAGACGATCAGATACCGTCGTAGTCTTAACCATAACTATGCCGACTAGGGATCGGATGATGTTTAATTTTTAATGTACTC
+
IIIIIIIIIIIIIHHHIIIIIIIIIIIIIIIIIIIIIIIIIIIIIIIIIIIIIIIIIIIIIIIIIIHHHIIIIIIIIIIII?????IIIIIIIIIIIIIHHHIHHHIIIIIIIIIIIIIIIIIIIIIIIIIIIIIIIIIIIIIIIIIIIIHHHIFGGIIIIIIIIIIIIIIIIIIIIIIIIII@@@IIIIIIII>>>>IIIIIIIIIIIIIIIHEEI666666BB0IHIIIHHHGGGIIIIIIIIIIIIIIIIIIIIIIIIIIIIIIIIIIIIIGGGIIIIGGGGGIIIIIII<>>>B2>>>>>IIIIIGGGIIIIIIIIIIIIIIIIHHHIIIIII;;;:BGIIIIIIIIIIIIIIIIIHDDDGDHHHIIIHHIIIHHHI??IIB757BFDDDEIEGGDBBFABBBBBIGGGGBB@GI====????>>7::::5582---822-...2<<::::8><>??>:8:8???A=A>?>>?>=??770////34787:8<6:7///3<=???>>>>?>==??112----)2022,,
@JI6ZREA02HBN7Z
ACGAGATGTTGGAGGGCAAGTCTGGTGCCAGCAGCCGCGGTAATTCCAGCTCCAATAGCGTATATTAAAGTTGTTGCAGTTAAAAAGCTCGTAGTTGAATTTCGGGATTAGTACGCTGGTCGTGCCTTCGGTACGTACTGGTGTTACTGATTTCTACCTTCTGACGAACCATCATGTCATTAATTTGGTGTGGTGGGGAATCAGGACTGTTACTTTGAAAAAATTAGGGTGTTTAAAGCAGGCACACGCTTGAATACATTAGCATGGAATAATGAAATAGGACGTTTGACCCTATTTTGTTGGTTTCTAGGATCGACGTAATGATTAATAGGGATAGTTGGGGGCATTAGTATTCAATTGTCAGAGGTGAAATTCTTGGATTTATTGAAGACTAACTACTGCGAAAGCATTTGCCAAGGATGTTTTCATTAATCAAAGAACGAAAGTTAGGGATCGAAGACGATCAGATACCGTCGTAGTCTTAACCATAAACTATGCCGACTAGGGATCGGATGATGTTTAA
+
IIIIIIIIIIIIIIIIIIIIIIIIIIIIIIIIIIIIIIIIIIIIIIIIIIIIIIIIIIIIIIIIIIHHHIIIIIIIIIIII?????IIIIIIIIIIIIIHHHIHHHIIIIIIIIIIIIIIIIIIIIIIIIIIIIIIIIIIIIIIIIIIIIHHHIIIIIIIIIIIIIIIIIIIIIIIIIIIIII>>>IIHIIIIICCCCIIIIIIIIIIIIGEE;;;A//////55,===B?DHHHHHIIIIIIIIIIIIIIIIIIIIIIIIIIIIIIIIIIIIIHHHIIII@@@HHHIIEEEII5555;6;GGBBBIII@@@DIIIIIIIIIIIIIIIIIHHHHIIIDD55555DDDGFGDDDHHHHHHDHHHHEDBBBBBBB===B:::B<BD<:==:98BB=;;==@==92...;3....98888>>463111022698801,,,4--1/,,,/00,/,,,,,,33112006:::8::;;31011316:::;;110761136-...3:969755402266662111//0,,
@JI6ZREA02FVPB4
ACGAGATGTTGGAGGGCAAGTCTGGTGCCAGCAGCCGCGGTAATTCCAGCTCCAATAGCGTATATTAAAGTTGTTGCAGTTAAAAAGCTCGTAGTTGAATTTCGGGATCAAGGTGCCGGTCATGCCTTTGGTATGTACTGACATCATTGATTTCTCCCTTCTGATGAACTGTGATGTCATTAATTTGGTGTCATGGAGAATCAGGACTGCTACTTTGAAAAATTAGAGTGTTTAAAGCAAGCACACGCTTGAATACATTAGCATGGAATAATGAAATAGGACGTTTGATCCTATTTTGTTGGTTCTAGGATCGACGTAATGATTAATAGGGGATAGGTT
+
FFFFFFFFFFFIIHHHIIIIIIIIIIIIIIIIIIIIIIIIIIIIIIIIIIIIFFFFFFFFFFFFFFFFFFFFFFFFFFFFF=====FFFFFFFFFFFFFFFFFFFFFFFFFFFFFFFFFFFFFFFFFFFFFFFFFFFFFFFFFFFFFFFF@@@FFFFFFFFFFFFFFFFFFFFFFFFFFFFFFFFF663;<FFFCCCCFFFFFFFFFFFFBBB<;8<///----,78973.0044;AABBBDFFFFFFFFFFFDDDDGGGGGGGGGGGG9<:A555B>BBA:555?BBBAAA?44444//440008?>=??AAB?5554?>:999923///..7><<;=
@JI6ZREA02HILV9
ACGAGATGTTGGAGGGCAAGTCTGGTGCCAGCAGCCGCGGTAATTCCAGCTCCAATAGCGTATATTAAAGTTGTTGCAGTTAAAAAGCTCGTAGTTGAATTTCGGGATCAGCAGGTTGGTCTTGCCACTGGTATGTACTAGCTTGCTGATTCCTCCTTCTTGTAGAACCGTAATGCCATTAATTTGGTGTTGCGGGGAAACAGGACTGTTACTTTGAAAAAATTAGAGTGTTTAAAGCAGGCCAGCGCCTGAATACATTAGCATGGAATAATGAAATAGGACGTTCGAACCTATTTTGTGGTTTCTAGGATTGACGTAATGATTAATAGGGATAGTTGGGGCATTAGTATTCAATTGTCAGAGGTGAAATTCTTGGATTTATTGAAGACTGACTACTGCGAAAGCATTTGCCAAGGATGTTTTCATTAATCAAGAACGAAAGTTAGGGATCGAAGACGATCAGATACCGTCGTAGTCTTAACCATAAACTATGCCGACTAGGGATCGGATGATGTTAATTTTTAATG
+
IIIIIIIIIIIIIHHHIIIIIIIIIIIIIIIIIIIIIIIIIIIIIIIIIIIIIIIIIIIIIIIIIIHHHIIIIIIIIIIII:::::IIIIIIIIIIIIIHHHIHHHIIIIIIIIIIIIIIIIIIIIIIIIIIIIIIIIIIIIIIIIIIIIIIIIIIIIIIIIIIIIIIIIIIIIIIIIIIIIHHHIIIIIIIICCCCHHHIIIIIIIIIIIIHHHI666666;;,IIIIIHHHHHHIIIIIIIIIIGGGIIIIIIIIIIIIIII::::IIIII===IIIIAAAGGIIIIGGGF@BB@G6AA::8GIIIIIIIIIIIAAAIIIIIIIIIGGGGIIIII@@@@IIIIIIIIIIIIIIIHHHHHHC?@>@@HIHDCCDDHHHH?;;DDDCCHFEFIIIIF<6666HHHHBEEFEECCAA>;0----35663325:4/..8:777<==299;:88888:9877===878<??====>?>===>??77589>>8616888:3-.-226588223333385566//2//44+8
@JI6ZREA02HBBOK
ACGAGATGTTGGAGGGCAAGTCTGGTGCCAGCAGCCGCGGTAATTCCAGCTCCAATAGCGTATATTAAAGTTGTTGCAGTTAAAGAGCTCGTAGTTGAATTTCGGGATCAGCAGGTTGGTCGTGCCACTGGTATGCACTGGCTTTGCTGGTTCCTCCTTTCTGAAGAACTGTAATGCCATTAATTTGGTGTTGCAGGGAAACAGGACTGTTACTTTGAAAAAATTAGAGTGTTTAAAGCAGGCTAACGCTTGAATACATTAGCATGGAATAATGAAATAGGACGTTCGATCCTATTTTGTTGGTTTCTAGGATTGACGTAATGATTAATAGGGATAGTTGGGGCATTAGTATTCAATTGTCAGAGGTGAAATTCTTGGATTTATTGAAGACTAACTACTGCGAAAGCATTTGCCAAGGATGTTTTCATTAATCAAGAACGAAAGTTAGGGATCGAAGACGATCAGATACCGTCGTAGTCTTAACCATAAACTATGCCGACTAGGGATCGGATGATGTTAATTTTTTAATGTACTC
+
IIIIIIIIIIIIIHHHIIIIIIIIIIIIIIIIIIIIIIIIIIIIIIIIIIIIIIIIIIIIIIIIIIHHHIIIIIIIIIIFF;;;IIIIIIIIIIIIIIIHHHIHHHIIIIIIIIIFFFFIIIIIFFFHIIIIIIIIIIIIIIHHHIIIIIIIIIBBBFFHIIIIIIIIIIIIFFFIIIIIIIIHHHIFDFHIIIH===DD@@<DDGGG=666>HHHI8;;;;;HH3IIF@;555;;BG@===GHIIIIIIIIIIIHHHHHIHDDDIIIIIIIIIBEBG@II@@@@@IIGG@;;;====;22@@BBBIIIDDDDDDIIIIIIIGDDDDD@@633;?AA88//0055A>AA=AAEG;;:::8::A===:2///>>A<?AAA<B==88BD:98:BDBBBBD9::9=;<9:444:A>>>>::8::4444;;;;<:8777:88;8555;=:011167::;;40318::73136;;:10119:8:7722004622220-02298:8:67778:;333333336<;;//5555<9)31371.
@JI6ZREA02IC3B3
ACGAGATGTTGGAGGGCAAGTCTGGTGCCAGCAGCCGCGGTAATTCCAGCTCCAATAGCGTATATTAAAGTTGTTGCAGTTAAAAAGCTCGTAGTTGAATTTCGGGGTCAGCAGGTTGGTCGTGCCACTGGTATGCACTGGTCTCGCTGATTCCTCCCTCTTGAAGAACCGTAATGCCATTAAGTTGGTGTTGCGGGGAAACAGGACTATTACTTTGAAAAAATTAGAGTGTTTAAAGCAAGCTAACGCTTGAATACATTAGCATGGAATAATGAAATAGGACGATCGATCCTATTTTGTGGTTTCTAGGGTTGACGTAATGATTAATAGGGATAGTTGGGGCATTAGTATTCAATTGTCAGAGGTGAAATTCTTGGATTTATTGAAGACTGACTACTGCGAAAGCATTTGCCAAGGATGTTTTCATTAATCAAGAACGAAAGTTAGGGATCGAAGACGATCAGATACCGTCGTAGTCTTAACCATAAACTATGCCGACTAGGGATCGGATG
+
HHHHHHHHHHHIIHHHIIIIIIIIIIIIIIIIIIIIIIIIIIIIIIIIIIIIHHHHHHHHHHHHHHHHHHHHHHHHHHHHH;;;;;HHHHHHHHHHHHHHHHHCCCCHHHHHHHHHHHHHHHHHHHHHHHHHHHHHHHHHHHHHHHHHHHHHHHHHHHHFFFHHHHHHHHHHHHHHHHHHHHHHHHHHHHHHHHCCBBHHHHFFFHHHHHHHHHHHH6;;;66<<-HHHGECCCCEEEHHHHHHHHHHHHHHHHHHHHHHHHHHHHHHHHHHHHHHHHHHHH;<;DGDDDDD?>00005/<>999><G@@@BB:@@EBBB>>>662224>@>@@BBGGBB99@;;;BGBBBEEEEEBB@ABA??93///9BAA??AAA>>>@88BBA@===>>AA??@99999<==>;<<AAA==88692----2144331462---:1002788066667777674:667:72121;;;:9:8:86768;;-----0024,0222774602230213341,
@JI6ZREA02GY8RV
ACGAGATGTTGGAGGGCAAGTCTGGTGCCAGCAGCCGCGGTAATTCCAGCTCCAATAGCGTATATTAAAGTTGTTGCAGTTAAAAAGCTCGTAGTTGAATTTCGGGGTCAGCAGG
+
???FFFFFFFFIIHHHIIIIIIIIIIIIIIIIIIIIIIIIIIIIIIIIIIIIFFFFFFFFFFFFFFFFFFFFFFFFFFFFF?????FFFFFFFFFFFFFFFFD:7422673..--
@JI6ZREA02JUIZ2
ACGAGATGTTGGAGGGCAAGTCTGGTGCCAGCAGCCGCGGTAATTCCAGCTCCAATAGCGTATATTAAAGTTGTTGCAGTTAAAAAGCTCGTAGTTGAATTTCGGGGTCAGCAGGTTGGTCGTGCCACTGGTATGCACTGGTCTCGCTGATTCCTCCCTCTTGTAGAACCGTAATGCCATTAAGTTGGTGTTGCGGGGAAACAGGACTGTTACTTTGAAAAAATTAGAGTGTTTAAAGCAGGCTAACGCTTGAATACATTAGCATGGAATAATGAAATAGGACGTTCGATCCTATTTTGTGGTTTCTAGGATTGACGTAATGATTAATAGGGATAGTTGGGGCATTAGTATTCAATTGTCAGAGGTGAAATTCTTGGATTTATTGAAGACTAACTACTGCGAAAGCATTTGCCAAGGATGTTTTCATTAATCAAGAACGAAAGTTAGGGATCGAAGACGATCAGATACCGTCGTAGTCTTAACC
+
HHHHHHHHHHHIIHHHIIIIIIIIIIIIIIIIIIIIIIIIIIIIIIIIIIIIHHHHHHHHHHHHHHHHHHHHHHHHHHHHH:::::HHHHHHHHHHHHHHHHH@@@@HHHHHHHHHHHHHHHHHHHHHHHHHHHHHHHHHHHHHHHHHHHHHHHHEEEHHHHHHHHHHHHHHHHHHHHHHHHHHHHHHHHHHHHBBAABBBB9>>HHHHHHHHHHHH666666<<-EHHHHHHHHHHHHHHHHHHHHHHEEEHHHHHHHHHHHHHHHHHHHHHHHHHHHHH@@@DDHHGGFHHHBCA=D8HHHHHHHH;;;BHEEEB;;;GEEEEB@@@BHHHHHHHHCCB=BBBHHHBBBBEGGGAA:>>99///3===BBBBDDHH>>>?88BB9989332?=899<<9999;99999<888474331,,,,11481..1029662----17;2662877222:9;:::::2126;;:64446446,,,,,,
@JI6ZREA02JT4FV
ACGAGATGTTGGAGGGCAAGTCTGGTGCCAGCAGCCGCGGTAATTCCAGCTCCAATAGCGTATATTAAAGTTGTTGCAGTTAAAAAGCTCGTAGTTGAATTT
+
FFFFFFFFFFFIIHHHIIIIIIIIIIIIIIIIIIIIIIIIIIIIIIIIIIIIFFFFFFFFFFFFFFFFFFFFFFFEEEFFF?????FFFFFFFBA??==...
@JI6ZREA02FSV40
ACGAGATGTTGGAGGGCAAGTCTGGTGCCAGCAGCCGCGGTAATTCCAGCTCCAATAGCGTATATTAAAGTTGTTGCAGTTAAAAAGCTCGTAGTTGAATTTCGGGATC
+
FFFFFFFFFFFIIHHHIIIIIIIIIIIIIIIIIIIIIIIIIIIIIIIIIIIIFFFFFFFFFFFFFFFFFFFFFFFFFFFFF?????FFFFFFFFFFDBB8884...7//
@JI6ZREA02J0CDK
ACGAGATGTTGGAGGGCAAGTCTGGTGCCAGCAGCCGCGGTAATTCCAGCTCCAATAGCGTATATTAAAGTTGTTGCAGTTAAAAAGCTCGTAGTTGAATTTCGGGATCAGCAGGTTGGTCTTGCCACTGGTATGTACTAGCTTGCTGATTCCTCCTTCTTGTAGAACCGTAATGCCATTAATTTGGTGTTGCGGGGAAACAGGACTGTTACTTTGAAAAAATTAGAGTGTTTAAAGCAGGCTAACGCTTGAATACATTAGCATGGAATAATGAAATAGGACGTTCGATCCTATTTTGTGGTCTCTAGGATTGACGTAATGATTAATAGGGATAGTTGGGGCATTAGTATTCAATTGTCAGAGGTGAAATTCTTGGATTTATTGAAGACTAACTACTGCGAAAAGCATTTGCCAAGG
+
8::??@A?>ABD:666FDDFHIIIIIIIIIIIIIIIIIBBBHHIIIIIIIIIFFFFFFFFFFFFFFFFFFFFFFFFFFDAA77888CFFFFFFFFFFFFFFFCCC?DDDDDDDFFFFCCCFFFFFFFFDDDFFFFFFFFFFFFFFFFDDDBAAAA>><444<@<=::::DCCCDDFFFFF@@;;;DDDFFFFF@A@@FFFFFFFFFCCCFCC665527772266,66FFFFFFFFFFFFFFFFFFFFFFFFFFFDFDDDGFDDDDGGGGGGGGGGCF>DD::9::BBAA:::=9999A6=?DD:::?DDDDDDDAAAADIIDDDDDDDBBBD???BB4444??><8988>>A@@>8888=888;:2448:97222272222//38888:888<<<<<;32....6770003045500
@JI6ZREA02G559N
ACGAGATGTTGGAGGGCAAGTCTGGTGCCAGCAGCCGCGGTAATTCCAGCTCCAATAGCGTATATTAAAGTTGTTGCAGTTAAAAAGCTCGTAGTTGAATTTCGGAGGTCAG
+
FFFFFFFFFFFIIHHHIIIIIIIIIIIIIIIIIIIIIIIIIIIIIIIIIIIIFFFFFFFFFFFFDDDDFFFFFFFFFFFFF???==FFFFDDBAA>=22..,31-.,,.33.
@JI6ZREA02JJE1Q
ACGAGATGTTGGAGGGCAAGTCTGGTGCCAGCAGCCGCGGTAATTCCAGCTCCAATAGCGTATATTAAAGTTGTTGCAGTTAAAAAGCTCGTAGTTGAATTTCGGGATCAGT
+
FFFFFFFFFFFIIHHHIIIIIIIIIIIIIIIIIIIIIIHHIIIII;;;@FIIFFFFFFFFFFFFFFFFFFFFFFFFFFFCC66666CFFFFFFFFFFFFFFFF?=;?94///
@JI6ZREA02GDB21
ACGAGATGTTGGAGGGCAAGTCTGGTGCCAGCAGCCGCGGTAATTCCAGCTCCAATAGCGTATATTAAAGTTGTTGCAGTTAAAAAGCTCGTAGTTGT
+
D<<8::=<?CFGGFHHIIIIIIIIIIIIIIIIIIHHFFFHHHFDDDDHFHHFFFFFFFFFFFFFDDDCFFFFDDDDDDCDD75755544446<<95-,
@JI6ZREA02JYNSJ
ACGAGATGTTGGAGGGCAAGTCTGGTGCCAGCAGCCGCGGTAATTCCAGCTCCAATAGCGTATATTAAAGTTGTTGCAGTTAAAAAGCTCGTAGTTGAATTT
+
55556666ADBDDFFHIIIIIIIIIIIIIIIIIIIIIIIIIIIIIIIIIIIDDDEFFFFFFFFFFFFFFFFFFFFFFFFFF=====FFFFDBA????66.,,
@JI6ZREA02GRH2F
ACGAGATGTTGGAGGGCAAGTCTGGTGCCAGCAGCCGCGGTAATTCCAGCTCCAATAGCGTATATTAAAGTTGTTGCAGTTAAAAAGCTCGTAGTTGAATTTC
+
FFFFFFFFFFFIIHHHIIIIIIIIIIIIIIIIIIIIIIIIIIIIIIIIIIIIFFFFFFFFFFFFFFFFF===DDFFFFFFF=====FFFFFFFFFFDCA;86=
@JI6ZREA02F0MSJ
ACGAGATGTTGGAGGGCAAGTCTGGTGCCAGCAGCCGCGGTAATTCCAGCTCCAATAGCGTATATTAAAGTTGTTGCAGTTAAAAAGCTCGTAGTTGAATTTCGGGATCAGCAGGTTGGTCTTGCCACTGGTATGTACTAGCTTGCTGATTCCTCCTTCTTGTAGAACCGTAATGCCATTAATTTGGTGTTGCGGGGAAACAGGACTGTTACTTTGAAAAAATTAAGAGTGTTTAAAGCGGGCATTTGCTTGAATAGATTAGCATGGAATAATAGAATAGGAACGTTGGTTCTATTTTGTTGGTTTTAGGACCTACCGTAATGATTAATAGGGATAGTTGGGGGCATTAGTAGTTCAATTGT
+
FFFFFFFFFFFII:::IIIIIIIIIIIIIIIIIIIIIIIIIIIIIIIIIIIIFFFFFFFFFFFFFFFFFFFFFFFFFFFFF?????FFFFFFFFFFFFFFFFFFFFFFFFFFFFFFFFFFFFFFFFFFFFFFFDA@AFFF?666DDDFD????FFFFFDDDFFFFFFFDDD:::?D==<<<<<;;<<9>AABB9999==::8:DDBB@>;==1113,,,,,,--++31===6668884400097666<=<4444449????9444<>><43386:9;=<11---,22..,,.6:42449/6AA4442:;86........69???AAAAADBBBADAA==55722998889><///<::::>:
@JI6ZREA02FNQKO
ACGAGATGTTGGAGGGCAAGTCTGGTGCCAGCAGCCGCGGTAATTCCAGCTCCAATAGCGTATATTAAAGTTGTTGCAGTTAAAAAGCTCGTAGTTGAATTTCGGGGTCAGCAGGTTGGTCGTGCCACTGGTATGCACTGGTCTCGCTGATTCCTCCCTCTTGTAGAACCGTAATGCCATTAAGTTGGTGCTGCGGGGAAACAGGACTGTTACTTTGAAAAAATTAGAGTGTTTAAAGCAGGCTAACGCTTGAATACATTAGCATGGAATAACGAAATAGGACGATCGATCCTATTTTGTGGTTTCTAGGGTTGACGTAATGATTAATAGGGATAGTTGGGGCATTAGTATTCAATTGTCAGAGGTGAAATTCTTGGATTTATTGAAGACTGACTACTGCGAAAGCATTTGCCAAGGATGTTTTCATTAATCAAGAACGAAAGTTAGGGATCGAAGACGATCAGATACCGTCGTAGTCTTAACCATAAACTATGCCGACTAGGGATCGGATGATGTTAATTTTTAATGTACTC
+
IIIIIIIIIIIIIHHHIIIIIIIIIIIIIIIIIIIIIIIIIIIIIIIIIIIIIIIIIIIIIIIIIIHHHIIIIIIIIIIII???==IIIIIIIIIIIIIHHHICCCCIIIIIIIIIIHHHIIIIIIIIIIIIIIIIIIIIIIIIIIIIIIIIIIHGFFIHHHIIIIIIIIIIIIIIIIIIIIIIIIIIIIIIIICCCCHHHHHIIIIIIIIIIHCEG66644488,FIIIFFFHHHHIIIIII>>>>GIIIIIIIIIIIIIIHHHHIIIIIIIF444HIHHHIIIIIIIIIGGG<<<<<2AAAAAIIIEEEAA:HHA<<<DAAAEDDDHHHHIIIIDD@@C@EEHIIIDDDIHHHIEEEEHB???@=BHHHHHHHHHHHHHHHHHHBBBBEEBBBBBDBBBBBHBBBHHHEDCCAAA;=3,,,,11,,,,.13630058330-..-00047556200318:::8688;;86466866:0022740300330-132279697522133888:88798899///---,*1211/,
@JI6ZREA02GC6WZ
ACGAGATGTTGGAGGGCAAGTCTGGTGCCAGCAGCCGCGGTAATTCCAGCTCCAATAGTGCATATTAAAGTTGTTGCAGTTAAAAAGCTCGTAGTTGAATTTCGGGATCAATATATTGGTCGTGCCTCTGGTATGAACTGGTATTATTGATTTCTACCTTCTGACGAACTGTGATGTCATTAATTTGGTGTCATGGGGAATCAGGACTGTTACTTTGAAAAATTAGAGTGTTTAAAGCAGGCACACGCTTGAATACATTAGCATGGAATAATGAAATAGGACGTTTGACCCTATTTTGTTGGTTTCTAGGATCGACGTAATGATTAATAGGGATAGTCGGGGGCATTAGTATTCAATTGTCAGAGGTGAAATTCTTGGATTTATTGAAGACTAACTACTGCGAAAGCATTTGCCAAGGATGTTTTCATTAATCAAGAACGAAAGTTAGGGATCGAAGACGATCAG
+
HHHHHHHHHHHIIHHHIIIIIIIIIIIIIIIIIIIIIIIIIIIIIIIIIIIIHHHHHHHHHHHHHHHHHHHHHHHHHHHHH?????HHHHHHHHHHHHHHHHH???HHHHHHHHHHHHHHHHHHHHHHHHHHHHHHHHHHHHHHHHHHHHHHHHHHFFFFHHHHHHHHHHHHHHHHHHHHHHHHHHHHHHHHHHCCCCHHHHHHHHHH<;9AA8884----/99.;=@DECHHHHHHHHHHHHEEEHHHHHHHHHHHHHHHHHHHHHHHHHHHHHHH:@@DHHHHHHGDDDGG===<;22;;D@@GHH;;;BHHHH@666HHHHHHEEHHHBBBBEEE55555@;;;GEEBB>>@@9998ADDDDDDDHHHHHA??AAA>>>?88AAA?==>===??=999?==<333999A444444222020062----07;;:55;6333:77-1120---2030204222-
@JI6ZREA02IJQ3I
ACGAGATGTTGGAGGGCAAGTCTGGTGCCAGCAGCCGCGGTAATTCCAGCTCCAATAGCGTATATTAAAGTTGTTGCAGTTAAAAAGCTCGTAGTTGAATTTCGGGNTAGTACGNGTGGTCGNGCCTTCGGTACGTACTGGTGTTACTGATTTCTACCTTCTGACGAACCATCATGTCATTAATTTGGTGTGGTGGGGAATCAGGACTGTTACTTTGAAAAAATTAGAGTGTTTAAAGCAGGCTCGCGCTTGAATACATTAGCATGGAATAATGAAATAGGACGTTGATCCTATTTTGTGGTTTCTAGGATTGACGTAATGATTAATAGGGATAGTTGGGGCATTAGTATTCAATTGTCAGAGGTGAAATTCTTGGATTTATTGAAGACTAACTACTGCGAAAGCATTTGCCAAGGATGTTTTCATTAATCAAGAACGAAAGTTAGGGATCGAAGACGATCAGATACCGTCGTAGTC
+
HHHHHHHHHHHIIHHHIIIIIIIIIIIIIIIIIIIIIIIIIIIIIIIIIIIIHHHHHHHHHHHHHHHHHHHHHHHHHHHHH:::::HHHHHHHHHHHGGD>;0//-!.3.--.-!-045B;6!8BHHHHHHHHHHHHHHHHHHHHHHHHHHHHHHHHHHHHHHHHHHHHHHHHHHHHHHHHHHHHHHHHHHHHHCCCCHHHHHHHHHHHHHEE888H67776699,@HHHHHHHHHHHHHHHHHHHDDDDFGFGHHHHHHHHHHHHHHHHHHHHHHHHHHHHHHHHHHHHHHHCCC@@2;;HHHHHHBBBBBBHHH@@@GEEEEEEEB666EEEEEE9999BBBGEHHHHHHHHHHHHHHA@??AHHHHHHHHHHHHHHH@88HHA989=?BBDBB?99999>======D====AA@HH4444;;;;::42222002,,,,300-0..7222870026:;;:7678;;7646:;:62
@JI6ZREA02GFGB6
ACGAGATGTTGGAGGGCAAGTCTGGTGCCAGCAGCCGCGGTAATTCCAGCTCCAATAGCGTATATTAAAGTTGTTGCAGTTAAAAAGCTCGTAGTTGAATTTCGGGATCAAGGTGCCGGTCATGCCTTTGGTATGTACTGACATCATTGATTTCTCCCTTCTGATGAACTGTGATGTCATTAATTTGGTGTCATGGAGAATCAGGACTGCTACTTTGAAAAATTGAGTGTTTAAAGCAAGCACACGCTTGAATACATTAGCATGGAATAATGAAATAGGACGTTTGATCCTATTTTGTTGGTTTCTAGGATCGACGTAATGATTAATAGGGGATAGGTTGGGGCATTAGTATTCAATTGTCAGAGGTGAAA
+
FFFFFFFFFFFIIHHHIIIIIIIIIIIIIIIIIIIIIIIIIIIIIIIIIIIIFFFFFFFFFFFFFFFFFFFFFFFFFFFFF==??=FFFFFFFFFFFFFFFFFFFFFFFFFFFFFFFFFFFFFFFFFFFFFFFFFFFFFFFFFFFFFFFFFFFFFFFFFFFFFFFFFFFFFFFFFFFFFFFFFFFFFFFFFFFFFFFFFFFFFCCCDDBBA@=888<1//1/../39:<88;;;=?AAADAAAAFFFFFFFFFFFGGGIGGDDDDIIIIIIFC??DABBB41111<?>===>2466900<<444?AB:::?DDDDDDDBB??=>>=33..,,-311711,,,.7766<<8966769;;7233322030000
@JI6ZREA02GFGEQ
ACGAGATGTTGGAGGGCAAGTCTGGTGCCAGCAGCCGCGGTAATTCCAGCCCACTAG
+
FFFFFFFFFFFDF666FFFHHHHHHIIIIIIIIIIIIIIIIIIFFDBA?6214.///
@JI6ZREA02H36VO
ACGAGATGTTGGAGGGCAAGTCTGGTGCCAGCAGCCGCGGTAATTCCAGCTCCAATAGCGTATATTAAAGTTGTTGCAGTTAAAAAGCTCGTAGTTGAATTTCGGGGTCAGCAGGTTGGTCGTGCCACTGGTATGTACTGGCGTTCGTCTGATTCCTCCTTTCCTTGAAGAACTAGTAATAGTCACTTAATTTAGGTTGTTGTCAGGGAAACGAAGGACGTGTTACTTTGTAAACAATTAGAGTGTTTAAAGCAGGCTAACGCTTGAATACATTAGCATGGAATAATGAAATAGGACGTTCGATCCTATTTTGTTGGTTTCTAGGATTGACGTAATGATTAATAGGGATAGTTGGGGGCATTAGTATTCAATTGTCAGAGGTGAAATTCTTGGATTTATTGAAGACTAACTACTGCGAAAGCATTTGCCAAAGGATGTTTTCATTAATCAAGGACGAAAGTTAGGGATCGAAGACGATCAGATACCGTCGTAGTCTTAACCNTAAACTATGCCGACTAGGGATCGGATGATGTTAATTTTTTAATGTACTC
+
HHHHHHHHHHHIIHHHIIIIIIIIIIIIIIIIIIIIIIIIIIIIIIIIIIIIHHHHHHHHHHHHHHHHHHHHHHHHHHHHH:::::HHHHHHHHHHHHHHHHHCCCCHHHHHHFFFEHHHHHHHHGGGGEB?A;6463-...,..2215577....,1122211..322-,,37264;886:8??;8655,,,,26..,,,8::6---215<2,,//242445:<<3124/5500//99BDGBDDEHHHHHHHE@@@DGHHD666@DHHHHHHHHHHHHHHHHHHHHHHHHHH666@G;;;;?DDBBB9999@44BB@@@HHHBBBHHHHHHHHHHHHHHHHHH666BBB@@@===?5HHHHHHHHHHAAAHHHHHHHHHHH@>>HHHHHHHHHHHHHHH===HDDBB?@@B?999=<97762---9,,,,,00-4,,,,,228988699;22020112722-2668222;:6478<;;::8;<==;<688:8:766;;:6!2---2606777:;9;::::677;;;;;972--------,,11)7355,,
@JI6ZREA02FOCOX
ACGAGATGTTGGAGGGCAAGTCTGGTGCCAGCAGCCGCGGTAATTCCAGCTCCAATAGCGTATATTAAAGTTGTTGCAGTTAAAAAGCTCGTAGTTGAATTTCGGGA
+
FFFFFFFFFFFIIHHHIIIIIIIIIIIIIIIIIIIIIIIIIIIIIIIIIIIIFFFFFFFFFFFFFFFFFFFFFFFFFFFFF=====FFFFFFFFFFFFD=;9?6663
@JI6ZREA02HH8QP
ACGAGATGTTGGAGGGCAAGTCTGGTGCCAGCAGCCGCGGTAATTCCAGCTCCAATAGCGTATATTAAAGTTGTTGCAGTTAAAAAGCTCGTAGTTGAATTTCGGGATCAGCAGGTTGGTCTTGCCACTGGTATGTACTAGCTTGCTGATTCCTCCTTCTTGTAGAACCGTAATGCCATTAATTTGGTGTTGCGGGGAAACAGGACTGTTACTTTGAAAAAATTAGAGTGTTTAAAGCAGGCTAGCGCCTGAATACATTAGCATGGAATAATGAAATAGGACGTTCGAACCTATTTTGTGGTTTCTAGGATTGACGTAATGATTAATAGGGATAGTTGGGGCATTAGTATTCAATTGTCAGAGGTGAAATTCTTGGATTTATTGAAGACTGACTACTGCGAAAGCATTTGCCAAGGATGTTTTCATTAATCAAGAACGAAAGTTAGGGATCGAAGACGATCAGATACCGTCGTAGTCTTAACCATAAACTATGCCGACTAGGGATCGGATGATGTTAATTTTTAATGTACTCATTCGGC
+
IIIIIIIIIIIIIHHHIIIIIIIIIIIIIIIIIIIIIIIIIIIIIIIIIIIIIIIIIIIIIIIIIIHHHIIIIIIIIIIII?????IIIIIIIIIIIIIHHHIHHHIIIIIIIIIIIIIIIIIIIIIIIIIIIIIIIIIIIIIIIIIIIIIIIIIIIIIIIIIIIIIIIIIIIIIIIIIIIIHHHHHIIIIIICCBBHHHIIIIIIIIIIIIHHHI<<<<88HH5IIIIIHHHHHHIIIIIIIIIIIIIIIIIIIIIIIIIIIIIIIIIIIII???IIIIHHHHHIIIIIIIICCCAH4??HHHIIIIIIIIIIIIIIIIIIIIIIIIHHHIIIIIIBBCCIIIIIIIIIIIIIIIIIIIII;;;HHHHIIIIIIII????CHIIIIIIIIIIIIIIIDD???IIIHHFIGDDDDDD:2....15==<<<===@>>C@=::;<<4ABA@@@EEE@?C@@CC@<<<@EEEEBAAE@@@@AEEA@@@AB?@@=@@@@EEBEEC<<<<<CC@?:8441111,,,,,,,.868833538:334
@JI6ZREA02GVJJ8
ACGAGATGTTGGAGGGCAAGTCTGGTGCCAGCAGCCGCGGTAATTCCAGCTCCAATAGCGTATATTAAAGTTGTTGCAGTTAAAAAGCTCGTAGTTGAATTTCGGGGT
+
FFFFFFFFFFFII@@@IIIIIIIIIIIIIIIIIIIIIIIIIIIIIIIIIIIIFFFFFFFFFFFFFFFFFFFFFFFFDDD::66666?DDDDFFFFFFFF?=<?44..,
@JI6ZREA02FPWX3
ACGAGATGTTGGAGGGCAAGTCTGGTGCCAGCAGCCGCGGTAATTCCAGCTCCAATAGCGTATATTAAAGTTGTTGCAGTTAAAAAGCTCGTAGTTGAATTTCGGGGTTAGCAGGTCGGTCGTGCCAATGGTATGCACTGGCTCGCTGACTCCTCCTTCTTGTAGAACCGTAATGCCATTAATTTGGTAGTTGCGGGGAAACAGGACGTGTTACTTTGAAAAAATTTGAGTTGTTTAAAAGCAGGCTTAAGCGCCTGAATACATTAGCATGGAATAATGAAATAGGACGTTCGAAACCTATTTTGTTGGTTTCCTAGGTATTGACGTAATGATTAATAGGGATAGTT
+
FFFFFFFFFFFIIHHHIIIIIIIIIIIIIIIIIIIIIIIIIIIIIIIIIIIIFFFFFFFFFFFFFFFFFFFFFFFFFFFFF?????FFFFFFFFFFFFF??=B6600--4.73117311555552222444898<>>=?>=998989<44444>=======<8988888?988??>>@>>66222;2-//..3<444488;BABB:9898=;<:111.,,,,,,,,,.3---2,,,,,..9::953-...476667:667<988884433<<<<<3237666:4..-..2288,,,22722///5/522.....4:99756634489699732444388444<??88
@JI6ZREA02HYAIT
ACGAGATGTTGGAGGGCAAGTCTGGTGCCAGCAGCCGCGGTAATTCCAGCTCCAATAGCGTATATTAAAGTTGTTGCAGTTAAAAAGCTCGTAGTTGAATTTCGGGGTTAGCAGGTCGGTCGTGCCAATGGTATGCACTGGCTCGCTGACTCCTCCTTCTTGTAGAACCGTAATGTCATTAATTTGGTGTTGCGGGGAAACAGGACTGTTACTTTGAAAAAATTGAGTGTTTAAAGCAGGCTAGCGCCTGAATACATTAGCATGGAATAATGAAATAGGACGTTCGAACCTATTTTGTTGGTTTCTAGGATTGACGTAATGATTAATAGGGATAGTTGGGGCATTAGTATTCAATTGTCAGAGGTGAAATTCTTGGATTTATTGAAGACTAACTACTGCGAAAGCATTTGCCAAGGATGTTTTCATTAATCAAGAACGAAAGTTAGGGATCGAAGACGATCAGATACCGTCGTAGTCTTAACCATAAACTATGCCGACTAGGGATCGGATGATGTTAATTTTTAATGTACTC
+
IIIIIIIIIIIII:::IIIIIIIIIIIIIIIIIIIIIIIIIIIIIIIIIIIIIIIIIIIIIIIIIIHHHIIIIIIIIIIII?????IIIIIIIIIIIIIHHHICCCCIIIIIIIIIIIIIIIIIIIIIIIIIIIIIIIIIIIIIIIIIIIIIIIIIIIBBBIIIIIIIIIIIIIIIIIIIIIHHHIIHHHHIICCBBHHHHFFFIIIIB@@IHHHI;;;;66>>>@IIHHHHHHHIIIIIIIIIF@@@IIIIIIIIIIIIIIIIIIIIHHHIHHHIIII;;<;;IIIIHHHICCC@@22;;HHHIIII;;;;DIII@@@IIIIIDDDDB;;;GDDDD;@BBIIIIIIIIIIIIIIIHHHHHHHHHHHHHHHHBBBBBEEED::BD=98::B9998@9:4444<?===<BB====DBDDB443177::::0...758;:3328:3-...1322227697:::33...:;:1011316;::990006-----,/,,,16497757677333:333318::222//..)3496//
@JI6ZREA02IJX1S
ACGAGATGTTGGAGGGCAAGTCTGGTGCCAGCAGCCGCGGTAATTCCAGCTCCAATAGCGTATATTAAAGTTGTTGCAGTTAAAAAGCTCGTAGTTGAATTTCGGGGTCAGTAGGTTGGTCGTGCCAATGGTGTGTACTGGCTTTACTGATTCCTCCTTCTTGAAGAACTGTAATGTCATTAATTTGGTGTTGCAGGGAAACAGGACTGTTACTTTGAAAAAATTAGAGTATTTAAAGCAGGCTAACGCTTGAATACATTAGCATGGAATAATGAAATAGGACGTTCGATCCTATTTTGTTGGTTTCTAGGATTGACGTAATGATTAATAGGGATAGTTGGGGCATTAGTATTCAATTGTCAGAGGTGAAATTCTTGGATTTATTGAAGACTAACTACTGCGAAAGCATTTGCCAAGGATGTTTTCATTAATCAAGAACGAAAGTTAGGGATCGAAGACGATCAGATACCGTCGTAGTCTTAACCAT
+
IIIIIIIIIIIIIHHHIIIIIIIIIIIIIIIIIIIIIIIIIIIIIIIIIIIIIIIIIIIIIIIIIIHHHIIIIIIIIIIHH;;;;;IIIIIIIIIIIIIHHHICCCCIIIIIIIIIIIIIIIIIIIIIIIIIIIIIIIIIIIHHHIIIIIIIIII>>>>IIIIIIIIIIIIIIIIIIIIIIIIHHHIIIIIIIIIHHHHHFGDIIIIIIBBBIHHHI;;;;99>>-IIIIIHHHHHHIIIIIIIIIIIIIIIIIIIIIIIIIIIIIIIIHHHIIHHHIIIIDFAAAIIIIIIII==99?66::///25EBAAAAIIIIIIIIIIIIDAAAIIBDIIIDD@@@@EIIIHAAAHIIIIHHHHHHHH555BEBBDA522;;C4448//58;869524452@AAA>;;;555;;>???>>AA=<<221188:;::0...858:6336:==39962338;:84866888:9:9;;><;<<>99:8:::740.
@JI6ZREA02F08SA
ACGAGATGTTGGAGGGCAAGTCTGGTGCCAGCAGCCGCGGTAATTCCAGCTCCAATAGCGTATATTAAAGTTGTTGCAGTTAAAAAGCTCGTAGTTGAATTTCGGGATTAGTACGCTGGTCGTGCCTTCGGTACGTACTGGTGTTACTGATTTCTACCTTCTGACGAACCATCATGTCATTAATTTGGTGTGGTGGGGAATCAGGACTGTTACTTTGAAAAAATTAGAGTGTTTAAAGCAGGCTCGCGCTTGAATACATTAGCATGGAATAATGAAATAGGACGTTCGATCCTATTTTGATGGTTTCTAGGATTGACGTAATGATTAATAGGGATAGTTGGGGGCATTAGTATTCAATTGTCAGAGGTGAAATTCTTGGATTTATTGAAGACTAACTACTGCGAAAGCATTTGCCAAGGATGTTTCATTAATCAAGAACGAAAGTTAGGGATCGAAGACGATCAGATACCGTCGTAGTCTTAACCATAAACTATGCCGACCAGGGATCGGATGATGTTAATTTTTAATGTACTC
+
IIIIIIIIIIIIIHHHIIIIIIIIIIIIIIIIIIIIIIIIIIIIIIIIIIIIIIIIIIIIIIIIIIHHHIIIIIIIIIIII?????IIIIIIIIIIIIIHHHI@@@IIIIIIIIIIIIIIIIIIIIIIIIIIIIIIIIIIIIIIIIIIIIHHHIIIIIIIIIIIIIIIIIIIIIIIIIIIIIIFFFIIHIIIII????GGIIIIIIIIIIIIIHHHI8;;;88>>-GIIIIHHHHHHIIIIIIIHIIIIIIIIIIIIIIIIIIIIIIIIIDDDF<<<IIIIIIHHHIIIIHHHICCCCIIIIIHHHIIIEEDHHHHIIIIIIIIIIHDDDB?<=A?=33-----55=ABDBEGIIIHHHHHHDDCCDCC>5544:88::>///97:DDBBBDHHHHHHHBBBBBBB?;;;>::8;;;;;43.---.39987478:<99<9777<=80222288888:9;:9::83236===989::99<<<==96589998602333:;99:8820332238333318;;1151100*36332.
@JI6ZREA02HP6O1
ACGAGATGTTGGAGGGCAAGTCTGGTGCCAGCAGCCGCGGTAATTCCAGCTCCAATAGCGTATATTAAAGTTGTTGCAGTTAAAAAGCTCGTAGTTGAATTTCGGGATCAGCAGGTTGGTCTTGCCACTGGTATGTACTAGCTTGCTGATTCCTCCTTCTTGTAGAACCGTAATGCCATTAATTTGGTGTTGCGGGGAAACAGGACTGTTACTTTGAAAAAATTAGAGTGTTTAAAGCAGGCCAGCGCCTGAATACATTAGCATGGAATAATGAAATAGGACGTTCGAACCTATTTTGTGGTTTCTAGGATTGACGTAATGATTAATAGGGATAGTTGGGGCATTAGTATTCAATTGTCAGAGGTGAAATTCTTGGATTTATTGAAGACTGACTACTGCGAAAGCATTTGCCAAGGATGTTTTCATTAATCAAGAACGAAAGTTAGGGATCGAAGACGATCAGATACCGTCGTAGTCTTAACCATAAACTATG
+
GGIIIIIIIIIIIGGGIIIIIIIIIIIIIIIIIIIIIIIIIIIIIIIIIIIIIIIIIIIIIIIIIIHHHIIIIIIIIIIGG88888IIIIIIIIIIIIIHHHIHHHIIIIIIIIIIIIIIIIIIIIIIIIIIIIIIIIIIIIIIIIIIIIIIIIIIIIIIIIIIIIIIIIIIIIIIIIIIIIHHHIIIIIIIICCCCHHHIIIIIIIIIIIIHHHI666666II5IIIIIHHHHHHIIIIIIIIIIIIIIIIIIIIIIIIIIIIGGGGIIIIIHHHIIIIIIGGGIIFFAAA?9999D2<<886D?HDDEHIIIIIGGGIIIIIGEDGBBBGDD=======DDDDGIIIIIIIIIIHHHHHHC?@>BBHHHD88<<DHHHH;;DHDCCD@A@FFFFEA@<<<EC@@ABBDDABB>><;5---/39:=664<=><99?<<<=>><5777<=8888:8;::<<<878:??A>=>>?><=<>>>//./277=<213
@JI6ZREA02HSSKR
ACGAGATGTTGGAGGGCAAGTCTGGTGCCAGCAGCCGCGGTAATTCCAGCTCCAATAGCGTATATTAAAGTTGTTGCAGTTAAAAAGCTCGTAGTTGAATTTCGGGGATAGTAC
+
FFFFFFFFFFFII???IIIIIIIIIIIIIIIIIIIIIIIIIIIIIIIIIIIIFFFFFFFFFFFFFFFFFFFFFFFFFFFFF?????FFFFFFFFFFFFFFF?B770./46////
@JI6ZREA02GG0SK
ACGAGATGTTGGAGGGCAAGTCTGGTGCCAGCAGCCGCGGTAATTCCAGCTCCAATAGCGTATATTAAAGTTGTTGCAGTTAAAAAGCTCGTAGTTGAATTTCGGGGTCAGTAGGTTGGTCGTGCCTATGGTATGTACTGGCTTTACTGATTCCTCCTTCTTGAAGAACTGTAATGTCATTAATTTGGTGTTGCAGGGAAACAGGACTGTTACTTTGAAAAAATTAGAGTGTTTAAAGCAGGCTAACGCTTGAATACATTAGCATGGAATAATGAAATAGGACGTTCGATCCTATTTTGTTGGTTTCTAGGATTGACGTAATGATTAATAGGGATAGTTGGGGCATTAGTATTCAATTGTCAGAGGTGAAATTCTTGGATTTATTGAAGACTAACTACTGCGAAAGCATTTGCCAAGGATGTTTTCATTAATCAAGAACGAAAGTTAGGGATCGAAGACGATCAGATACCGTCGTAGTCTTAACCATAAACTATGCCGACTAGGGATCGGGTGATGTTAATTTTTAAT
+
IIIIIIIIIIIIIIIIIIIIIIIIIIIIIIIIIIIIIIIIIIIIIIIIIIIIIIIIIIIIIIIIIIHHHIIIIIIIIIIII?????IIIIIIIIIIIIIHHHICCCCIIIIIIIIIIIIIIIIIIIIIIIIIIIIIIIIIIIHHHIIIIIIIIIIIIIIIIIIIIIIIIIIIIIIIIIIIIIIHHHIIIIIHIIIHHHHHHIIIIIIIIIIIIHHHI;;;;;;FF5IHFFFHHHHHHIIIIIIIIIIIIIIIIIHHHIIIIIIIIIIIIIIIIIHHHIIII@@@HHIIIIEEDIBBBBI<<II999DIIDDDHIIIIIIIIIIIIIIIIIHHHIIIIDD@@??@DIIHDDDFIIIIEEB=@@BBBBC?<;=?::8=BBBBBBB88BBEED??>>BB=>9::9::<>>>;;;C5555::8:;3731::::::8888855;6557<==699863338888:::::::68688:888<><<;:89900.3--,,/,/100494:88888:95551,1,,,,00,,,,,,,)
@JI6ZREA02JJ623
ACGAGATGTTGGAGGGCAAGTCTGGTGCCAGCAGCCGCGGTAATTCCAGCTCCAATAGCGTATATTAAAGTTGTTGCAGTTAAAAAGCTCGTAGTTGAATTTCGGGGTATAG
+
FFFFFFFFFFFIIHHHIIIIIIIIIIIIIIIIIIIIIIIIIIIIIIIIIIIIFFFFFFFFFFFFFFFFFFFFFFFFFFFFF?????FA==<DBA=;977,,,.,,,,,7823
@JI6ZREA02JY093
ACGAGATGTTGGAGGGCAAGTCTGGTGCCAGCAGCCGCGGTAATTCCAGCTCCAATAGCGTATATTAAAGTTGTTGCAGTTAAAAAGCTCGTAGTTGAATTTCGGGATCAGCAGGTTGGTCTTGCCACTGGTATGTACTAGCTTGCTGATTCCTCCTTCTTGTAGAACCGTAATGCCATTAATTTGGTGTTGCGGGGAAACAGGACTGTTACTTTGAAAAAATTAGAGTGTTTAAAGCAGGCCAGCGCCTGAATACATTAGCATGGAATAATGAAATAGGACGTTCGAACCTATTTTGTGGTTTCTAGGATTGACGTAATGATTAATAGGGATAGTTGGGGCATTAGTATTCAATTGTCAGAGGTGAAATTCTTGGATTTATTGAAGACTGACTACTGCGAAAGCATTTGCCAAGGATGTTTTCATTAATCAAGAACGAAAGTTAGGGATCGAAGACGATCAGATACCGTCGTAGTCTTAACCNTAAACTAGTGCCGACTAGGGNTCGGATGATGTTAATTTTTAATGTACTC
+
IIIIIIIIIIIIIHHHIIIIIIIIIIIIIIIIIIIIIIIIIIIIIIIIIIIIIIIIIIIIIIIIIIHHHIIIIIGEIII55/////1;DCIEIIIIIIIHHHIHHHIIIIIIIIIIIGGGIHHIIIIIIIIIIIIIIIIIIIIIIIIIGGGIIIGGGGIIIIIIIIIIIIIIIIIIIIIIIIHHHIIIIIIIICCAABBBHHIIIIIIHHGGBBBG444444BB0IIHIHHHHHHHIIIIIIIIIIBBBIIIIIIIIIIIIIIIIIIIIIIII===FAFGA=477:@DD:8:://11;144555;<GGGGGGIIIIFGGA===AHHIIEEEIIIIHH?999AFHHHHHHHIIIIIIIHHH@?555>BHEFFIEEHHH;;;?;HHHHHHHHHHHHHHHHHBBBHHCCBBH@@@EEEECB>11113820110862.--8;563...1999;====;6586<;;;;:;<>>>><>>>><=<>882.!.2556/,---..13.22522!33888;888=>>>>33555<<-3...-1
@JI6ZREA02GS2B5
ACGAGATGTTGGAGGGCAAGTCTGGTGCCAGCAGCCGCGGTAATTCCAGCTCCAATAGCGTATATTAAAGTTGTTGCAGTTAAAAAGCTCGTAGTTGAATTTCGGGATTAGTACGCTGGTCGTGCCTTCGGTACGTACTGGTGTTACTGATTTCTACCTTCTGACGAACCATCATGTCATTAATTTGGTGTGGTGGGGAATCAGGACTGTTACTTTGAAAAAATTAGAGTGTTTAAAGCAGGCTCGCGCTTGAATACATTAGCATGGAATAATGAAATAGGACGTTGATCCTATTTTGTGGTTTCTAGGATTGACGTAATGATTAATAGGGATAGTTGGGGCATTAGTATTCAATTGTCAGAGGTGAAATTCTTGGATTTATTGAAGACTAACTACTGCGAAAGCATTTGCCAAGGATGTTTTCATTAATCAAGAACGAAAGTTAGGGATCGAAGACGATCAGATACCGTCGTAGTCTTAACCATAAACTATGCCGACTAGGGATCGGATGATGTTTATTTTTAA
+
HHHHHHHHHHHIIHHHIIIIIIIIIIIIIIIIIIIIIIIIIIIIIIIIIIIIHHHHHHHHHHHHHHHHHHHHHHHHHHHHH=====HHHHHHHHHHHHHHHHHHHHHHHHHHHHHHHHHHHHHHHHHHHHHHHHHHHHHHHHHHHHHHHHHHHHHH>>>>HHGGG@@@EEHHHHGGGHHHHBB666EE<BBEEB4466@@GGGGGGHHHEEDGC@=D20002222,66;;B@@@BCCHHHHHHEEEHHHHHHHH@@@HHHHHHHHHHHHHHHHH;;;G<BB66499?::555:6666B8BB@@@GAHB@@@@@@HHHHHBBBHHHGGG@;;;@@;;;99;BBBBBHHHHHHBBBHGDBBBA???A=444==BBBBBB;==B:<BA93239=;;;:?=932449;93449AAAA=;;:93----277777277720020---422-666::::;;86::<;;:767:;:2---1:::97844..--,,,,,,.134.20;:777::::;:22211,,,4,,,,,31
@JI6ZREA02HVSXB
ACGAGATGTTGGAGGGCAAGTCTGGTGCCAGCAGCCGCGGTAATTCCAGCTCCAATAGCGTATATTAAAGTTGTTGCAGTTAAAAAGCTCGTAGTTGAATTTCGGGGTCAGCAGGTTGGTCGTGCCACTGGTATGCACTGGCTTCGCTGATTCCTCCTTTCTGAAGAACTGTAATGTCATTAATTTGGTGTTGCAGGGAAACAGGACTGTTACTTTGAAAAAATTAGAGTGTTTAAAGCAGGCTAACGCTTGAATACATTAGCATGGAATAATGAAATAGGACGTTCGATCCTATTTGTTGGTTCTAGGATTGACGTAATGATTAATAGGGATAGTTGGGGGCATTAGTATTCAATTGTCAGAGGTGAAATTCTTGGATTTATTGAAGACTAACTACTGCGAAAGCATTTGCCAAGGATGTTTTCATTAATCAAGAACGAAAGTTAGGGATTCGAAGACGATCAGATACCGTCGTAGTCTTAACCNTAAACTATGCCGACTAGGGATCGGATGATGTTAATTTTTTAATGTAC
+
FFFFFFFFFFFII???IIIIIIIIIIIIIIIIIIIIIIIIIIIIIIIIIIIIFFFFFFFFFFFFFFFFFFFFFFFFFFFDD88888FFFFFFFFFFFFFFFFF====AFFFFFFFFFDDDFFFFFFFFFFFFFFFFFFFFFFFFFFFFFFFFFFDDDCCFFFDDDFFFFFFCCCFFFFFFDDD???AA<666ABB????F?A9<<FFFFFFFFFFFF66666666,;CCCCFFFFFFFFFFFFFFFFFFFFDDDDDFDGGGGGGGAAA==<==<0009000048>>??==6667662.--....9<?>>AABDDDA:::B@@@>>><3/...7676811122@AAA@<<<A:555B??>BBBBBB@@;;=B<823448;;;<77@@83338;<888;;83///8883448995550003,,,,,,034442443,--2-,,,.00,2224666:::88:446622024762000464797788--!,,,,,.,,,,0.01602234677766222655::--////66):9:6
@JI6ZREA02IR1AE
ACGAGATGTTGGAGGGCAAGTCTGGTGCCAGCAGCCGCGGTAATTCCAGCTCCAATAGCGTATATTAAAGTTGTTGCAGTTAAAAAGCTCGTAGTTGAATTTCGGGA
+
FFFFFFFFFFFIIHHHIIIIIIIIIIIIIIIIIIIIIIIIIIIIIIIIIIIIFFFFFFFFFFFFFFFFFA@@FFFFFFFFF==??=FFFFFFFFFFFFB<667,,,3
@JI6ZREA02J1R1R
ACGAGATGTTGGAGGGCAAGTCTGGTGCCAGCAGCCGCGGTAATTCCAGCTCCAATAGCGTATATTAAAGTTGTTGCAGTTAAAAAGCTCGTAGTTGAATTTCGGGATTAGGTA
+
FCCCDDD=44444000<<<><<<455AAABBBBBBAA455B==4444<<AA@@<445=AAAAAADDFFFF===DFFFFFFF====;???FCCCCFDAAA;;8?9664-----,-
@JI6ZREA02GJG9O
ACGAGATGTTGGAGGGCAAGTCTGGTGCCAGCAGCCGCGGTAATTCCAGCTCCAATAGCGTATATTAAAGTTGTTGCAGTTAAAAAGCTCGTAGTTGAATTTCGGGG
+
FFFFFFFFFFFIIHHHIIIIIIIIIIIIIIIIIIIIIIIIIIIIIIIIIIIIFFFFFFFFFFFFFFFFFFFFFFFFFFFFF?????FFFFFFFFFFFFD=;8=21,,
@JI6ZREA02IKGHX
ACGAGATGTTGGAGGGCAAGTCTGGTGCCAGCAGCCGCGGTAATTCCAGCTCCAATAGCGTATATTAAAGTTGTTGCAGTTAAAAAGCTCGTAGTTGAATTTCGGGGTCAGTAGGTTGGTCGTGCCTATGGTATGTACTGGCTTTACTGATTCCTCCTTCTTGAAGAACTGTAATGTCATTAATTTGGTGTTGCAGGGAAACAGGACCGTTACTTTGAAAAAATTAGAGTGTTTAAAGCAGGCTAACGCTTGAATACATTAGCATGGAATAATGAAATAGGACGTTCGATCCTATTTTGTGGTTTCTAGGATTGACGTAATGATTAATAGGGATAGTTGGGGGCATTAGTATTCAATTGTCAGAGGTGAAATTCTTGGATTTATGAAGACTAACTACTGCGAAAGCATTTGCCAAGGATGTTTTCATTAATCAAGAACGAAATTAGGGATCGAAGACGATCAGATACCGTCGTAGTCTTAACCATAAACTATGCCGACTAGGGATCGGATGATGTTAATTTTT
+
HHHHHHHHHHHIIBBBIIIIIIIIIIIIIIIIIIIIIIIIIIIIIIIIIIIIHHHHHHHHHHHHHHHHHHHHHHGGGGE6633333@GGGHHHHHHHHHHHHHCCCCHHHHHHHHHHHHHHHHHFFFHHHHHHHHHHHHHHHHHHHHHHHHHHHH==>>HHHHHHHHHHHHHHHHEEEHHHHHBBBHHDFFEEHHHHHHHBB@HHHEEDEEB>=9;>00000055,A?BBE@CCEHHHHHHHHEEEHH@@@EHHHDDDHHHHHHHHHHHHHHHHHHHHHHH@@@DEEEDD99:>66666/66=;@GAGGBBBBHHHHHHGHBBBBBBBB@@HHHB;;;55;58HGE;;;9@GGGGGBBB===A=333@>>=BBEEEID=44494=>A3239?=998B?AAB=<<?>9444A9998==;=6----22778899;;:4464000-----2022288769812277460227000.1..778-,,,,-222---022;:;69733342---114411..00,,,,,
@JI6ZREA02G76Z9
ACGAGATGTTGGAGGGCAAGTCTGGTGCCAGCAGCCGCGGTAATTCCAGCTCCAATAGCGTATATTAAAGTTGTTGCAAGTTAAAAAGCTCGTAGTTGAATTTCGGGATTAGTAGGTTGGTCGTGCCTCTGGTATGCACTGGCTTTACTGGTTCCTCCTTCTGAAGAACTGTAATGTCATTTAAGTTTGGTGTTGGCAGGGAAACAGGACTGTTACTTTAGAAAAAATTAGAGTAGTTTAAAGCAGGCTAACGCTTGAATACATTAGCATGGAATAATGAAATAGGACGTTTGATCCTATTTTGTTGGTTTCTAGGATTGACGTAATGATTAATAGGGATAGTTGGGGCATTAGTATTCAATTGTCAGAGGTGAAATTCTTGGATTTATTGAAGACTAACTACTGCGAAAAGCATTTGCCAAGGATGTTTTCATTAATCAAAGAACGAAAGTTAGGGATCGAAGACGATCAGATACCGTCGTAGTCTTAACCAT
+
FFFFFFFFFFFIIIIIIIIIIIIHHHF<::=@@?8832224222299:<9988@@@@@AA@=555::8;<<<?AAC??@FFF===;;FFFDDDD?=::::::=B==?DDDFFFFFFCAAABBBBB311448>?>=444<?113:;;??<@>>>><333411198<888AAAA==<===7...../--4972;;;==?A333:88?:><=?<911141118?55552244,981118888;;=BBDDDDDFFFF???????DDBBABBBBA5555:9BAA888A>BBBB=555AAFDDDB7799B:555000:<B:::ADDDIIDDDDDDDD?:88===A::0006666AAA=::8:D>???BB@@BB?>>832448<<>862236622//326667995555743,,,,,,47700030277664::1111227888022222--:72228870----22222868896662121:::8898:41--,0031.,
@JI6ZREA02IKNIH
ACGAGATGTTGGAGGGCAAGTCTGGTGCCAGCAGCCGCGGTAATTCCAGCTCCAATAGCGTATATTAAAGTTGTTGCAGTTAAAAAGCTCGTAGTTGAATTTCGGGGTCAGTAGGTTGGTCGTGCCAATGGTATGTACT
+
FFFFFFFFFFFII@@@IIIIIIIIIIIIIIIIIIIIIIIIIIIIIIIIIIIIFFFFFFFFFFFFFFFFFFFFFFFFFFFFF????=FFFFFFFFFFFFFFF?B::41/00000866666>AAA:::88A>;<<6434//
@JI6ZREA02JHAFA
ACGAGATGTTGGAGGGCAAGTCTGGTGCCAGCAGCCGCGGTAATTCCAGCTCCAATAGCGTATATTAAAGTTGTTGCAGTTAAAAAGCTCGTAGTTGAATTTCGGGGTCAGCAGGCTGGTCGTGCCACTGGTATGTACTAGCTTGCTGATTCCTCCTTCTTGTAGAACCGTAATGCCATTAATTTGGTGTTGCGGGGAAACAGGACTGTTACTTTGAAAAAATTAGAGTGTTTAAAGCAGGCACACGCTTGAATACATTAGCATGGAATAATGAAATAGGACGTTTGATCCTATTTTGTGGTTTCTAGGATTGACGTAATGATTAATAGGGATAGTTGGGGCATTAGTATTCAATTGTCAGAGGTGAAATTCTTGGATTTATTGAAGACTAACTACTGCGAAAGCATTTGCCAAGGATGTTTTCATTAATCAAGAACGAAAGTTAGGGATCGAAGACGATCAGATACCGTCGTAGTCTTAACC
+
HHHHHHHHHHHII???IIIIIIIIIIIIIIIIIIIIIIIIIIIIIIIIIIIIHHHHHHHHHHHHHHHHHHHHHHHHHHHBB:::::HHHHHHHHHHHHHHHHHCCCCHHHHHHHHHHHHHHHHHHHHHHHHHHHHHHHHHHHHHHEDDGGGD<888<<HHHHHHEFFHHHHHHHHHHHHHBB999HGEGGGGG====>><D@DDGGHH><<EEHHH777766<<-@@HHHHHHHHHHHHHHHHHHHHHHHHHHHHHHHHHHHHHHHHHDDDG@666B<DD66465;B@>;;;;/000:2??==;DAHHHHHHHHHHHHHHBB;;;;9@@@@EEEBBBBB99BBEGHBBBBHEEEGGEBB=33333@<9999A8899A>>>H<<DDA@@HD=9998B=999444=>>944399AA998A>11117:99874222---27220----266:7667764788666646022:1011247;::;;11
@JI6ZREA02IJZ89
ACGAGATGTTGGAGGGCAAGTCTGGTGCCAGCAGCCGCGGTAATTCCAGCTCCAATAGCGTATATTAAAGTTGTTGCAGTTAAAAAGCTCGTAGTTGGATTTCGGGATCAATATATTGGTCGTGCCTCTGGTATGCACTGGTATTATTGATTTCTACCTTCTGACGAACTGTGATGTCATTAATTTGGTGTCATGGGGAATCAGGATTGTTACTTTGAAAAAATTAGAGTGTTTTAAAGCAGGCACACGCGTTGAATACATTAGCATGGAATAATGAAATAGGACGTTTGACCCTATTTTGTTGGTTTCTAGGATCGACGTAATGATTAATAGGGATAGTTGGGGGCATTAGTATTCAATTGTCAGAGGTGAAATTCTTGGATTTATTGAAGACTGACTACTGCGAAAGCATTTGCCAAGGATGTTTTCATTATCAAGAACGAAAGTTAGGGATCGAAGACGATCAGATACCGTCGTAGTCTTAA
+
HHHHHHHHHHHIIHHHIIIIIIIIIIIIIIIIIIIIIIIIIIIIIIIIIIIIHHHHHHHHHHHHHHHHHHHHHHHHHHHEE:::::HHHHHHHHHHHHHHHHHHHHHHHHHHHHHFFFFHHHHHHHHHHHHHHHHHHHHHHHHHHHHHHHHHHHHHHHHHHHHHHHHHHHHHHHHHHHHHHHHBBBHHHHHHHH>>>>HHHHHHHHHHHHHHGC==D22000/--+3:=32,,,,,,,2:755:<:=<55555:99:8BBBBDGHHHHHHHHHHHHHHHD7;;HDD@@@@DCCBGH??=<6//;;@@@G8>222;GDBB9556BEE;;;;BB@@@EEGGEE55855@@@BGGGGHHAAAHHHHDDDD999?=9999=======>>@88DDD@@AAAADDDB=>>=<<<933449>9999;:5:;151122221027;;99:6333:;;47611222::847477772020222004.10464422
@JI6ZREA02J54L3
ACGAGATGTTGGAGGGCAAGTCTGGTGCCAGCAGCCGCGGTAATTCCAGCTCCAATAGCGTATATTAAAGTTGTTGCAGTTAAAAAAGCTCGTAGTTGAATTTCGGGGATAG
+
0141133:8AABD?FFHHIIIIIIIIIIIIIIHHFFFGFC@<<::??DDFECCFFFFFFFFFFFDD666DCDBA>====22------6====?AABDDDB==;?4422473/
@JI6ZREA02IQTHK
ACGAGATGTTGGAGGGCAAGTCTGGTGCCAGCAGCCGCGGTAATTCCAGCTCCAATAGCGTATATTAAAGTTGTTGCAGTTAAAAAGCTCGTAGTCGAATTTCGGGGCAGTAGGTTGGTCGTGCCAATGGTGTGTACTGG
+
FFFFFFFFFFFII666IIIIIIIIIIIIIIIIIIIIIIIIIIIIIIIIIIIIFFFFFFFFFFFFFFFFFFFFFFFFFFFFF88886ABBBBD:<8::CFFFFF@@===AFFFFFFFDDDAAA???:::544A???><844
@JI6ZREA02JZPD8
ACGAGATGTTGGAGGGCAAGTCTGGTGCCAGCAGCCGCGGTAATTCCAGCTCCAATAGCGTATATTAAAGTTGTTGCAGTTAAAAAGCTCGTAGTTGAATTTCGGGGTTAGCAGGTCGGTCGTGCCAATGGTATGCACTGGCTCGCTGACTCCTCCTTCTTGTAGAACCGTAATGCCATTAATTTGGTGTTGCGGGGAAACAGGACTGTTACTTTGAAAAAATTAGAGTGTTTAAAGCAGGCTAGCGCCTGAATACATTAGCATGGAATAATGAAATAGGACGTTCGAACCTATTTTGTTGGTTTCTAGGATTGACGTAATGATTAATAGGGATAGTTGGGGCATTAGTATTCAATTGTCAGAGGTGAAATTCTTGGATTTATTGAAGACTGACTACTGCGAAAGCATTTGCCAAGGATGTTTTCATTAATCAAGAACGAAAGTTAGGGATCGAAGACGATCAGATACCGTCGTAGTCTTAACCATAACTATGCCGACTAGGGATCGGATGATGTTTAATTTTATAAT
+
IIIIIIIIIIIIIHHHIIIIIIIIIIIIIIIIIIIIIIIIIIIIIIIIIIIIIIIIIIIIIIIIIIHHHIIIIIIIIIIII???==IIIIIIIIIIIIIHHHICCCCIIIIIIIIIIIIIIIIIIIIIIIIIIIIIIIIIIIIIIIIIIIIIIIIIIIHHHIIIIIIIIIIIIIIIIIIIIIHHHIIIIIIIICCCCHHHIFIIIIIIIIIIHHHI9;;;88GG5IIIIIHHHHHHIIIIIIIIIIFFFIIIIIIIIIIIIIIIIIIIIIIIIHHHIIIIIIHHHIIIIHFGF<<<<<22AABBBEII<<<EIIIIIIIIIIIIIDDDDB??>?>?>>22206;EEEEEEGHEEEIHDBBBDDE??8;;BDB?==??BBBBC:7????=CDDDEEDDDHB?@@HHBBBBBHBBBB;;8@<7;44::;;::03223043----02:26338:::;:648:<::83131;;:6011368:7799444311314688::;9=:::::<<::::8888666;;334/0-011
@JI6ZREA02FUV5P
ACGAGATGTTGGAGGGCAAGTCTGGTGCCAGCAGCCGCGGTAATTCCAGCTCCAATAGCGTATATTAAAGTTG
+
666DAAADDDDFB666IIIIIIIIIIIIIIIIIIIIIIIIIIIIIIIIIIIIFFFFFFFFFFFF::10.=<<3
@JI6ZREA02HG8L8
ACGAGATGTTGGAGGGCAAGTCTGGTGCCAGCAGCCGCGGTAATTCCAGCTCCAATAGCGTATATTAAAGTTGTTGCAGTTAAAAAGCTCGTAGTCGAATTTCGGGGTCAGTAGGTTGGTCGTGCCAATGGTGTGTACTGGCTTTACTGATTCCTCCTTCTTGAAGAACTGTAATGTCATTAATTTGGTGTTGCAGGGAAACAGGACTGTTACTTTGAAAAAATTAGAGTGTTTAAAGCAGGCTAACGCTTGAATACATTAGCATGGAATAATGAAATAGGACGTTTGATCCTATTTTGTTGGTTTCTAGGATTGACGTAATGATTAATAGGGATAGTTGGGGCATTAGTATTCAATTGTCAGAGGTGAAATTCTTGGATTTATTGAAGACTAACTACTGCGAAAGCATTTGCCAAGGATGTTTTCATTAAATCAAGAACGAAAGTTAGGGATCGAAGACGATCAGATACCGTCGTAGTCTTAACCATAACTATG
+
FFFFFFFFFFFIIHHHIIIIIIIIIIIIIIIIIIIIIIIIIIIIIIIIIIIIFFFFFFFFFFFFFFFFFFFFFFFFFFFFF=====FFFFFFFFFFFFFFFFFDDDDFFFFFFFFFFFFFFFFFFFFFFFFFFFFFFFFFFFFFFFFFFFDDDDFFFFFFFFFFFFFFFFF@@@DFFFFFFFFFFFFFFFFFFFFFFFFFFF@@@FFFFFFFFFF?D666666DD0BBBDFFFFFFFFFFFFFFFFFFCCDFFFDDDGGGIGGGIIIGGGIIDFDDCGAGGC?<::DCFDDDDD:===?66??BBBDADAAAAAAADDDDDAAADIDAAAB??DDBB>>44449<<>??>?ABBDDDDDDDD?>>>DD==>D?83344?>>>D::DDD>>?DDDDDD>===>===><<44488<<<66673....00,,,,,,0000..6000278802331---22449879::2121:::7679:99:88::400,,,,..,,
@JI6ZREA02IYKD2
ACGAGATGTTGGAGGGCAAGTCTGGTGCCAGCAGCCGCGGTAATTCCAGCTCCAATAGCGTATATTAAAGTTGTTGCAGTTAAAAAGCTCGTAGTTGAATTTCGGGATCAGCAGGTTGGTCTTGCCACTGGTATGTACTAGCTTGCTGATTCCTCCTTCTTGTAGAACCGTAATGCCATTAATTTGGTGTTGCGGGGAAACAGGACTGTTACTTTGAAAAAATTAGAGTGTTTAAAGCAGGCTAGCGCCTGAATACATTAGCATGGAATAATGAAATAGGACGTTCGAACCTATTTTGTGGTTTCTAGGATTGACGTAATGATTAATAGGGATAGTTGGGGCATTAGTATTCAATTGTCAGAGGTGAAATTCTTGGATTTATTGAAGACTGACTACTGCGAAAGCATTTGCCAAGGATGTTTTCATTAATCAAGAACGAAAGTTAGGGATCGAAGACGATCAGATACCGTCGTAGTCTTAACCATAAACTATGCCGACTAGGGATCGGATGATGTTAATTTTTAATG
+
IIIIIIIIIIIIIHHHIIIIIIIIIIIIIIIIIIIIIIIIIIIIIIIIIIIIIIIIIIIIIIIIIIHHHIIIIIIIIIIII?????IIIIIIIIIIIIIHHHIHHHIIIIIIIIIIIIIIIIIIIIIIIIIIIIIIIIIIIIIIIIIIIIIIIIIIIIIIIIIIGGGIIIIIIIIIIIIIIIHHHIIIIIIIICCCCHHHIIIIIIIIIIIIHHHI999666;;,GIIIIHHHHHHIIIIIIIIIIIIIIIIIIIIIIIIIIIIIIIIIIIII>>>IIIIIIGGGFIGDDDGH>>>>B6FFHHHIIIBBDIIIIIIGGGIIIIIIGGGGHHIIIIIIBBCCIGGGIIIIIIIIIIIIEIIBA777;BBFIIIHHIIIHHHIIIIIHDDGIIIIIEEEG<7444EEEBBBDA???996:0.....8::774<=??<<?<:::=>>6<<<<>>>>>=:?>>???>8:8::?>>>??>A?AA??887:>=>?=27:::;=5:34/..4<===>4444<??=222//00*4
@JI6ZREA02J0GK1
ACGAGATGTTGGAGGGCAAGTCTGGTGCCAGCAGCCGCGGTAATTCCAGCTCCAATAGCGTATATTAAAGTTGTTGCAGTTAAAAAGCTCGTAGTTGAATTTCGGGATCAATATATTGGTCGTGCCTCTGGTATGAACTGGTATTATTGATTTCTACCTTCTGACGAACTGTGATGTCATTAATTTGGTGTCATGGGGAATCAGGACTGTTACTTTGAAAAAATTAGAGTGTTTAAAGCAGGCACACGCTTGAATACATTAGCATGGAATAATGAAATAGGACGTTTGACCCTATTTTGTTGGTTTCTAGGATCGACGTAATGATTAATAGGGATAGTTGGGGGCATTAGTATTCAATTGTCAGAGGTGAAATTCTTGGATTTATTGAAGACTAACTACTGCGAAAGCATTTGCCAAGGATGTTTTCATTAATCAAGAACGAAAGTTAGGGATCGAAGACGATCAGATACCGTCGTAGTCTTAACCATAAACTATGCCGACTAGGGATCGGATGATGTTAATTTTTTAATGTACT
+
HHHHHHHHHHHIIHHHIIIIIIIIIIIIIIIIIIIIIIIIIIIIIIIIIIIIHHHHHHHHHHHHHHHHHHHHHHHHHHHHH=====HHHHHHHHHHHHHHHHB666HHEEEHHHHHHHHHHHHHHHHHHHHHHHHHHHHHHHHHHHHHHHHHHHHHHHHHHHHHHHHHHHHHHHHHHHHHHEE666HHHHHHHHCCCCHHHHHHFGGGD2205499D000/0099-ABB?;;;;CCEGGGGGGHEEEEEHHHHHHHHHHHHHHHHHHHHH<<;@@HHH<DD;;:@CHHHH@@@E9999B6300/2257DBBBBGGHHHHHH@@@@BHEEE>;989=933-////5:AABDBEBBBBBAAA?AA>=333:;;;AAA::>>>999?7499>BBBBB?998?9999999999999944444407;111177;;8647:;;99:1003:770666677:::85::8::72121;;:8466768:8877665;77776-1227:;674322066222622---177//555566):8;2-
@JI6ZREA02F57A5
ACGAGATGTTGGAGGGCAAGTCTGGTGCCAGCAGCCGCGGTAATTCCAGCTCCAATAGCGTATATTAAAGTTGTTGCAGTTAAAAAGCTCGTAGTTGAATTTCGGGG
+
FFFFFFFFFFFIIHHHIIIIIIIIIIIIIIIIIIIIIIIIIIIIIIIIIIIIFFFFFFFFFFFFFFFFFFFFFFFFFFFFF;;;;;FFFFFFFFFFFFD?FF:5410
@JI6ZREA02G61KG
ACGAGATGTTGGAGGGCAAGTCTGGTGCCAGCAGCCGCGGTAATTCCAGCTCCAATAGCGTATATTAAAGTTGTTGCAGTTAAAAAGCTCGTAGTTGAATTTCGGGATAC
+
FFFFFFFFFFFIIIIIIIIIIIIIIIIIIIIIIIIIIHHHHBBBBDDFFHHFFFFFFFFFFFFF<<666ADFFFDDDFFFF;;;;;FFFFFFFFDDAA>866:1113.-.
@JI6ZREA02F13AW
ACGAGATGTTGGAGGGCAAGTCTGGTGCCAGCAGCCGCGGTAATTCCAGCTCCAATAGCGTATATTAAAGTTGTTGCAGTTAAAAAGCTCGTAGTTGAATTTCGGGGTC
+
FFFFFFFFFFFIIHHHIIIIIIIIIIIIIIIIIIIIIIIIIIIIIIIIIIIIFFFFFFFFFFFFFFFFFFFFFDBBAAA88111//8>????>=>A?>=866://,,,-
@JI6ZREA02JO7RM
ACGAGATGTTGGAGGGCAAGTCTGGTGCCAGCAGCCGCGGTAATTCCAGCTCCAATAGCGTATATTAAAGTTGTTGCAGTTAAAAAGCTCGTAGTTGAATTTCGGGA
+
FFFFFFFFFFFIIHHHIIIIIIIIIIIIIIIIIIIIIIIIIIIIIIIIIIIIFFFFFFFFFFFFFFFFF===FFFEEEEEF?????FFFFFFFFFFFFB<963,,,3
@JI6ZREA02GFTYS
ACGAGATGTTGGAGGGCAAGTCTGGTGCCAGCAGCCGCGGTAATTCCAGCTCCAATAGCGTATATTAAAGTTGTTGCAGTTAAAAAGCTCGTAGTTGAATTTCGGGA
+
FFFFFFFFFFFIIHHHIIIIIIIIIIIIIIIIIIBBBHHHFFFFFFHHHIIIFFFFFFFFFFFFFFFFFFFFFFFFFFFFF?????FFFFFFFFFFDDA8663,,,3
@JI6ZREA02IKYRQ
ACGAGATGTTGGAGGGCAAGTCTGGTGCCAGCAGCCGCGGTAATTCCAGCTCCAATAGCGTATATTAAAGTTGTTGCAGTTAAAAAGCTCGTAGTTGAATTTCGGGGATCAGCTAGGTTGGTCTTCGCCACGTGGTATGTACTAGCTTGCTGATTCTTCCTTCTTGTAGAACCGTAATGCCATTAATTTGGTGTTGCGGGGAAACAGGACTGTTACTTTGAAAAAATTAGAGTGTTTAAAGCAGGCTAGCGCCTGAATACATTAGCATGGAATAATGAAATAGGACGTTCGAACCTATTTTGTGGTTTCTAGGATTGACGTAATGATTAATAGGGATAGTTGGGGCATTAGTATTCAATTGTCAGAGGTGAAATTCCTGGATTTATTGAAGACTAACTACTGCGAAAGCATTTGCCAAGGATGTTTTCATTAATCAAGAACGAAAGTTAGGGATCGAAGACGATCAGATACCGTCGTAGTCTTAACCATAAACTAT
+
IIIIIIIIIIIIIIIIIIIIIIIIIIIIIIIIIIIIIIIIIIIIIIIIIIIIIIIIIIIIIIIIIIBBBIIIIGEDDDD5611111:ADBDBDBBBA88///3----3777....6:22,,,.---322.,..--06>AA?A?ED<;;DEEED66777@@IIFFFIIIIIIIIIIIIIIIIIIIIIHHHIIIIIIIICCBBBBBIIIIIII@@@DGBB@E111111@@0GGGIIHHHHHHIIIIIIIIIIHHHIIIIIIIIIIIIIIIIIIIIIIII777IIHGFGFGGII;;;;DG=?==;2;;BEEIIIDDDDHHIID;;;IIIIIIIIIEEEIIIIIICCAAHDDDIIIIIIIHHHHHHHHHHDDDD=;;44//.4=A444?88==BHHEHEHHBBBH==9::<?==::::::===:8;;4744;;;;::5333:9971...8;;37668::;;;:9;::777:8:633369::97797766-,,,,,,43,,
@JI6ZREA02HVPWC
ACGAGATGTTGGAGGGCAAGTCTGGTGCCAGCAGCCGCGGTAATTCCAGCTCCAATAGCGTATATTAAAGTTGTTGCAGTTAAAAAGCTCGTAGTTGAATTTCGGGGTCAGCAGGTTGGTCGTGCCACTGGTATGAACTGGTTTCGCTGATTCCTCCTTTCTGAAGAACTGTAATGCCATTAATTTGGTGTTGCAGGGAAACAGGACTGTTACTTTGAAAAAATTAGAGTGTTTAAAGCAAGCTAACGCTTGAATACATTAGCATGGAATAATGAAATAGGACGATCGATCCTATTTTGTGGTTTCTAGGGTTGACGTAATGATTAATAGGGATAGTTGGGGCATTAGTATTCAATTGTCAGAGTGAAATTCTTGGATTTATTGAAGACTGACTACTGCGAAAGCATTTGCCAAGGATGTTTTCATTAATCAAGAACGAAAGTTAGGGATCGAAGACGATCAGATACCGTCGTAGTCTTAACC
+
FFFFFFFFFFFIIHHHIIIIIIIIIIIIIIIIIIIIIIIIIIIIIIIIIIIIFFFFFFFFFFFFFFFFFFFFFBAAAA?44///1/4>??AABDFFFFFFFFF8888FFFFFFFFFFFFFFFFFFFFFFFFFFFFFFFFFFFFFFFFFFFFFFFF<:::?D>DDDCACFFFFFFFFFFFDAAA===BD63666:?====???@FFFFFFFFFFFF?D66622255,=AAAA=?????FFFFFFFCDDFFFFFFFGIIIDDDGFFFDGGGDDDBB222:4:8898??AAAA@===9977=6DD????<DBBBDD<DDDDDDB998888844448>?AAA6777?ADDDDDDDD?==BB@@@3////288888><>BDD====88BB8333888>@@<;83244888766632044,,,3,,,,,0344774666200:83220---000020,,,..317666712122:8899:77:78::00
@JI6ZREA02HTA4S
ACGAGATGTTGGAGGGCAAGTCTGGTGCCAGCAGCCGCGGTAATTCCAGCTCCAATAGCGTATATTAAAGTTGTTGCAGTTAAAAAGCTCGTAGTTGAATTTCGGGATCAA
+
86668CFFFFFFFHHHIIIIIIIIIIIIIIIIIIIIIIIIIIIIIIIIIIIIFFFFFFFFFFFFFFFFFFFFFFFFFFFFF=====FFFFFFFFFDDBB=;;400.4<=11
@JI6ZREA02IXCBW
ACGAGATGTTGGAGGGCAAGTCTGGTGCCAGCAGCCGCGGTAATTCCAGCTCCAATAGCGTATATTAAAGTTGTTGCAGTTAAAAAGCTCGTAGTTGAATTTTAGGGCCTGGCCGGATGGTCCGTCTTTGGCGAGTACTGTTCTGTCGTCGGGTCTATCCTTCTGGTCGAGCCGGGA
+
44556::665BDGFFHIIIIIIIIIIIIIIIIIIIIIIIIIIIIIIIIIIIIFFFFFFFFFFFF::::<FFFDDBBDDFCC;;;;;FFFFFFFDDCDDD==:99366::DAA>>AABAB@<44448111<<<<<???BD:::??DDDDDA5666ADBA8888>>4444348<9666<
@JI6ZREA02JZJPB
ACGAGATGTTGGAGGGCAAGTCTGGTGCCAGCAGCCGCGGTAATTCCAGCTCCAATAGCGTATATTAAAGTTGTTGCAGTTAAAAAGCTCGTAGTTGAATTTCGGGGTCAGCAGGTTGGTCGTGCCACTGGTATGTACTGGCTTCGCTGATTCCTCCTTTCTGAAGAACTGTAATGTCATTAATTTGGTGTTGCAGGGAAACAGGACTGTTACTTTGAAAAAATTAGAGTGTTTAAAGCAGGCTAACGCTTGAATACATTAGCATGGAATAATGAAACAGGACGTTCGATCCTATTTTGTGGTTTCTAGGATTGACGTAATGATTAATAGGGATAGTTGGGGCATTAGTATTCAATTGTCAGAGGTGAAATTCTTGGATTTATTGAAGACTAACTACTGCGAAAGCATTTGCCAAGGATGTTTTCATTAATCAAGAACGAAAGTTAGGGATCGAAGGCGATCAGATACCGTCGTAGTCTTAACCATAAACTATGACCGACTAGGGATCGGATGATGTTAATTTTTAATGTAC
+
IIIIIIIIIIIIIHHHIIIIIIIIIIIIIIIIIIIIIIIIIIIIIIIIIIIIIIIIIIIIIIIIIIHHHIIIIIIIIIIII?????IIIIIIIIIIIIIHHHIAAAAIIIIIIIIIIIIIIIIIIIIIIIIIIIIIIIIIIIIIIIIIIIIIIFBBBFFHHHIIIIIIIIHBBBBIHIIIIIIHHHIIIIIIIIIFFFFFFE@DDIIII999>>CBG25772666,>@IIIHEHHHHIIIIIIIIIIIIFFFIIIIIIIIIIDDDGIGGGDDDB335@<DDFGDDBEBDDAA<>13336/;:@??EAIIHHHHHIIIDDDGGG666659BBBFGF;;;99;;DDDDD;9;FIGDDDBBADA====A?444==A<<===4422//9;440,,,..8222==86::===4444:AAAAA=A;1111;:::11033::88;6556<==69668:;;;;1130::;630206664444600211;;1102226:8213...::9;644447922222111//44,,,,,,,)1411
@JI6ZREA02FL3L5
ACGAGATGTTGGAGGGCAAGTCTGGTGCCAGCAGCCGCGGTAATTCCAGCTCCAATAGCGTATATTAAAGTTGTTGCAGTTAAAAAGCTCGTAGTTGAATTTCGGGG
+
4536668??FFGHHHHIIIIIIIIIIIIIIIIIIIIIIIIIIIIIIIIIIIIFFFFFFFFFFFFFFFFFFFFFFFFFFFFF?????FFFFFFFFDB?=;661.,,,,
@JI6ZREA02GNQMX
ACGAGATGTTGGAGGGCAAGTCTGGTGCCAGCAGCCGCGGTAATTCCAGCTCCAATAGCGTATATTAAAGTTGTGC
+
444333:::BBDGFFHIIIIIIIIIIIIIIIIIIHFFFFFHBB==@@FFGGFFFFFFFFFFFDC<::88?>>434/
@JI6ZREA02HNSNZ
ACGAGATGTTGGAGGGCAAGTCTGGTGCCAGCAGCCGCGGTAATTCCAGCTCCAATAGCGTATATTAAAGTTGTTGCAGTTAAAAAGCTCGTAGTTGAATTTCGGGATTAGTACGCTGGTCGTGCCTTCGGTACGTACTGGTGTTACTGATTTCTACCTTCTGACGAACCATCATGTCATTAATTTGGTGTGGTGGGGAATCAGGACTGTTACTTTGAAAAAATTAGAGTGTTTAAAGCAGGCTCGCGCTTGAATACATTAGCATGGAATAATGAAATAGGACGTTGATCCTATTTTGTGGTTTCTAGGATTGACGTAATGATTAATAGGGATAGTTGGGGCATTAGTATTCAATTGTCAGAGGTGAAATTCTTGGATTTATTGAAGACTAACTACTGCGAAAGCATTTGCCAAGAATGTTTTCATTAATCAAGAACGAAAGTTAGGGATCGAAGACGATCAGATACCGTCGTAGTCTTAACCNTAAACTATGCCGACTAGGGATCGGATGATGTTATTTTTAAT
+
IIIIIIIIIIIIIHHHIIIIIIIIIIIIIIIIIIIIIIIIIIIIIIIIIIIIIIIIIIIIIIIIIIHHHIIIIIIIIIIII???==IIIIIIIIIIIIIHHHIHHHIIIIIIIIIIIIIIIIIIIIIIIIIIIIIIIIIIIIIIIIIIIIHHHIIIIIIIIIIIIIIIIIIIIIIIIIIIIII>>>GGDFHIII@@@@IIIIIIIIIIIHHIIEBBG22224455,;BEEGEEE=>>IIIIIIIHIHIIIIIIIFDFIIIIIIIIIIIIIIIIIHHHIIII<<<AAIIIEEDICCB@F:DDHHHIIIAAAAAHIIIIIIIIIIIIHHHHHHIIIIIICCCCIIII<<9AHIIIIIIHHHHHB555=HHEDDCCCDDB11154:CC?98;CAA>>;AA:5//.2=95...=2242?<<AC21128;==8847631..1,,,,,,,,0007333;;:9<:<888:<><==86569><<<::;;11!3...340/10049470...47769911115321,,,,,//+
@JI6ZREA02J0GCQ
ACGAGATGTTGGAGGGCAAGTCTGGTGCCAGCAGCCGCGGTAATTCCAGCTCCAATAGCGTATATTAAAGTTGTTGCAGTTAAAAAGCTCGTAGTTGAATTTCGGGGTCAGTAGGTTGGTCGTGCCTATGGTATGTACTGGCTTTACTGATTCCTCCTTCTTGAAGAACTGTAATGTCATTAATTTGGTGTTGCAGGGAAACAGGACTGTTACTTTGAAAAAATTAGAGTGTTTAAAGCAGGCTAACGCTTGAATACATTAGCATGGAATAATGAAATAGGACGTTCGATCCTATTTTGTTGGTTTCTAGGATTGACGTAATGATTAATAGGGATAGTTGGGGCATTAGTATTCAATTGTCAGAGGTGAAATTCTTGGATTTATTGAAGACTAATTACTGCGAAAGCATTTGCCAAGGATGTTTTCATTAATCAAGAACGAAAGTTAGGGATCGAAGACGATCAGATACCGTCGTAGTCTTAACCAT
+
IIIIIIIIIIIII@@@IIIIIIIIIIIIIIIIIIIIIIIIIIIIIIIIIIIIIIIIIIIIIIIIIIHHHIIIIIIIIII==66666EIIIIIIIIIIIIHHHICCCCIIIIIIIIIIIIIIIIIIIIIIIIIIIIIIIIIIIHHHIIIIIIIIIIFFFFIIIIIIIIIIIF>>>IIIIFBBBBHHHIIIIIIIIIHHHHHHIIIIIIID<;;C:99A000022;<-IFFHIHHHHHHIIIIIIIIIIIIIIIIIIIIHEEDHIIIIIIIHHHIIHHHIIDE777HIIIIIDDDD<<<<@66DD@@@GIID@<<<DIIH<<<IIIIIIIIIEBBDGFG@@5222;?EEEBDDDFIIIHEEHBBBH>>?BBB=B?532::B===D::BDHHBBBHHHHEEBBBBBBB:::;;=?5555BB?;;35318833110333;99;8533:;;3611....8686978::886::;::8888:8<;::;;440.
@JI6ZREA02GZX8B
ACGAGATGTTGGAGGGCAAGTCTGGTGCCAGCAGCCGCGGTAATTCCAGCTCCAATAGCGTATATTAAAGTTGTTGCAGTTAAAAAGCTCGTAGTTGAATTTCGGGATCAATATATTGGTCGTGCCTCTGGTATGAACTGGTATTATTGATTTCTACCTTCTGACGAACTGTGATGTCATTAATTTGGTGTCATGGGGAATCAGGACTGTTACTTTGAAAAAATTAGAGTGTTTAAAGCAGGCACACGCTTGAATACATTAGCATGGAATAATGAAATAGGACGTTTGACCCTATTTTGTTGGTTTCTAGGATCGACGTAATGATTAATAGGGATAGTTGGGGGCATTAGTATTCAATTGTCAGAGGTGAAATTCTTGGATTTATTGAAGACTAACTACTGCGAAAGCATTTGCCAAGGATGTTTTCATTAATCAAGAACGAAAGTTAGGGATCGAAGACGATCAGATACCGTCGTAGTC
+
IIIIIIIIIIIII@@@IIIIIIIIIIIIIIIIIIIIIIIIIIIIIIIIIIIIIIIIIIIIIIIIIIHHHIIIIIIIIIIII?????IIIIIIIIIIIIIHHHIHHHIIIIIIIIIIIIIIIIIIIIIIIIIIIIIIIIIIIIIIIIIIIIHHHIIIIIIIIIIIIIIIIIIIIIIIIIIIIIIHHHIIIIIIIICCCCIIIIIIIHIIIIIIICBBG44444265,ABDDB666888HIIIIIIIIIIIIIIIIIIIIIIIIIIIIIIIIIIIIHHHIIIIHHDEEHIIAAAIIBC@@F:;HHHHHIIIIIIIIIIIIIIIIIGDDDDDF20/3=AA;;---..6:AAADBEFDEA@@@EDEEBBBBHHHHHHBBBBHHHHEED::BBBBBBBC????>9;;>>>>9;:::;>::::::4:8111188;;640333:5586556:;=4666633333648648:;8689888:9::;:23
@JI6ZREA02IX8SI
ACGAGATGTTGGAGGGCAAGTCTGGTGCCAGCAGCCGCGGTAATTCCAGCTCCAATAGCGTATATTAAAGTTGTTGCAGTTAAAAAGCTCGTAGTTGAATTTCGGGATCAATATATTGGTCGTGCCTCTGGTATGAACTGGTATTATTGATTTCTACCTTCTGACGAACCATCATGTCATTAATTTGGTGTGGTGGGGAATCAGGACTGTTACTTTGAAAAAATTAGAGTGTTTAAAGCAGGCTCGCGCTTGAATACATTAGCATGGAATAATGAAATAGGACGTTGATCCTATTTTGTTGGTTTCTAGGATTGACGTAATGATTAATAGGGATAGTTGGGGGCATTAGTATTCAATTGTCAGAGGTGAAATTCTTGGATTTATTGAAGACTAACTACTGCGAAAGCATTTGCCAAGGATGTTTTCATTAATCAAGAACGAAAGTTAGGGATTCGAAGACGATCAGATACCGTCGTAGTCTTAACCATAAACTATGCCGACTAGGGATCGGATGATGTTATTTTTTAATGTACTC
+
IIIIIIIIIIIIIHHHIIIIIIIIIIIIIIIIIIIIIIIIIIIIIIIIIIIIIIIIIIIIIIIIIIHHHIIIIIIIIIIGG;;;;;IIIIIIIIIIIIIHHHIHHHIIIIIIIIIIIIIIIIIIIIIIIIIIIIIIIIIIIIIIIIIIIIHHHIIIIIIIIIIIIIIIIIIIIIIIIIIIIIIHHHIIIIIIIICCCCIIIIIIIIIIIIIIIHCBI44446666,?GIIIHHHHHHIIIIIIIIIIIIIIIIIIIIIIIIIIIIIIIIIIIIIHHHIIIIIIIIIIIIGGHG>>>??44HHEEEIII???GIIIIIGGGIIIIIIIIIHHFIIIIII77777IIIIEEEEIIIGGGGIEGGIIIIIIHHHIIIIIIIIHHHIH>GGGCBCI?=??;IEGEABBBEB>>>BAAA@<<<:::000055==??;?AA>;;?>877733....7..//77=6879<<=:9:4555979>?>>?>>AA::7:<99??74555452:???>:::AA==<<73/23,,,,,,44,969<99
@JI6ZREA02J0LDG
ACGAGATGTTGGAGGGCAAGTCTGGTGCCAGCAGCCGCGGTAATTCCAGCTCCAATAGCGTATATTAAAGTTGTTGCAGTTAAAAAGCTCGTAGTTGAATTTCGGGG
+
FFFFFFFFFFFIIHHHIIIIIIIIIIIIIIIIIIIIIIIIIIIIIIIIIIIIFFFFFFFFFFFFFFFFFFFFFFFFFFFFF????=FFFFFFFFFFFFB<96<..,,
@JI6ZREA02FY926
ACGAGATGTTGGAGGGCAAGTCTGGTGCCAGCAGCCGCGGTAATTCCAGCTCCAATAGCGTATATTAAAGTTGTTGCAGTTAAAAAGCTCGTAGTTGAATTTCGGGGTCAGTAGGTTGGTCGTGCCAATGGTGTGTACTGGCTTTACTGATTCCTCCTTCTTGAAGAACTGTAATGTCATTAATTTGGTGTTGCAGGGAAACAGGACTGTTACTTTGAAAAAATTAGAGTGTTTAAAGCAGGCTAACGCTTGAATACATTAGCATGGAATAATGAAATAGGACGTTCGATCCTATTTTGTTGGTTTCTAGGA
+
FFFFFFFFFFFII:::IIIIIIIIIIIIIIIIIIIIIIIIIIIIIIIIIIIIFFFFFFFFFFFFFFFFFFFFFFFFFFFFF????=FFFFFFFFFFFFFFFFFBBBBFFFFFFFFFFFFFFFFFFFFFFFFFFFFFFFFFFFFFFFFFFFFFFFFFFFFFFFFFFFFFFFFFFFFFFFFFFFFFFFFFFFFFFFFFFFFFFFFFFFFFFFFFFFFFF997766;;-FFFFFFFFFFFFFFFFFFFFFFFFFFFFFGIIIIIIIIIIIIIIIIIIIIIIIGGDFDDDGGFFDDDD7777A66>>;;;?9>822
@JI6ZREA02J2L02
ACGAGATGTTGGAGGGCAAGTCTGGTGCCAGCAGCCGCGGTAATTCCAGCTCCAATAGCGTATATTAAAGTTGTTGCAGTTAAAAAGCTCGTAGTTGAATTTCGGGGTCA
+
FFFFFFFFFFFIIHHHIIIIIIIIIIIIIIIIIIIIIIIIIIIIIIIIIIIIFFFFFFFFFFFFFFFFFFFFFFFFFFFFF???==FFFFFFFDDDAA>888<22/.,-.
@JI6ZREA02G3XTT
ACGAGATGTTGGAGGGCAAGTCTGGTGCCAGCAGCCGCGGTAATTCCAGCTCCAATAGCGTATATTAAAGTTGTTGCAGTTAAAAAGCTCGTAGTTGAATTTCGGGATTAGTAGTTGGTCGTGCTCTGGTATGCACTGGTCTTACTGGTTCCTCCTTCTTGAAGAACTGTAATGTCATTAATTTGGTGTTGCAGGGAAACAGGACTGTTACTTTGAAAAAATTAGAGTGTTTAAAGCAGGCTAACGCTTGAATACATTAGCATGGAATAATGAAATAGGACGTTTGAAT
+
FFFFFFFFFFFIIHHHIIIIIIIIIIIIIIIIIIIIIIIIIIIIIIIIIIIIFFFFFFFFFFFFFFFFFFFFFFFFFFFFF?????FFFFFFFFFFFFD?==?4424222:1----1157552332/..3494446=66698<>841000?AA<<<==??FFFFFFFFFFFFFFFFFFFFF666FFFFFFFFFFFFFFFFFFFFFFFFFFFFFFF777766@@-FFDDDFFFFFFFFFFFFFFFFFFDDDFFFFGGGGGGGFFAA??=ABB:111@>BA<<8666<613
@JI6ZREA02HSYGV
ACGAGATGTTGGAGGGCAAGTCTGGTGCCAGCAGCCGCGGTAATTCCAGCTCCAATAGCGTATATTAAAGTTGTTGCAGTTAAAAAGCTCGTAGTTGAATTTCGGGATCAATATATTGGTCGTGCCTCCGGTATGCACTGGTATTATTGATTTCTACCTTCTGACGAACTATGATGTCATTAATTTGGTGTCATGGGGAATCAGGACTGTTACTTTGAAAAAATTAGAGTGTTTAAAGCAGGCACACGCTTGAATACATTAGCATGGAATAATGAAATAGGACGTTTGACCCTATTTTGTTGGTTTCTAGGATCGACGTAATGATTAATAGGGATAGTTGGGGGCATTAGTATTCAATTGTCAGAGGTGAAATTCTTGGATTTATTGAAGACTAACTACTGCGAAAGCATTTGCCAAGGATGTTTTCATTAATCAAGAACGAAAGTTAGGGATCGAAGACGATCAGATACCGTCGTAGTCTTAACCATAAACTATG
+
IIIIIIIIIIIIIHHHIIIIIIIIIIIIIIIIIIIIIIIIIIIIIIIIIIIIIIIIIIIIIIIIIIHHHIIIIIIIIIIII?????IIIIIIIIIIIIIHHHIHHHIIIIIIIIIIIIIIIIIIIIIIIIIIIIIIIIIIIIIIIIIIIIHHHIIIIIIIIIIIIIIIIIIIIIIIIIIIIIIHHHIIIIIIIICCCCIIIIIIIIIIBBBBGHHHI;;;;;;>>-IIIIIHHHHHHIIIIIIIIIIIIIIIIIIIIIIIIIIIIIIIIIIIIIHHHIIIIIIHHHHIIHHHII===<8//AABBBIIIIIIIIIIIIIIIIIIIIIIIIHHHIIIIII???==IHHHIIIIIIIIHHHHHHEEHHHB8111BBHHHEHHHHHHHHHHHHHHHHHBBBHBBBHHHEDDCBBBC5544::8990000::33118;;;:88<97779;;39666888==<;>:<:::><<:==:6569:98:6466744.--032-,,
@JI6ZREA02G24GA
ACGAGATGTTGGAGGGCAAGTCTGGTGCCAGCAGCCGCGGTAATTCCAGCTCCAATAGCGTATATTAAAGTTGTTGCAGTTAAAAAGCTCGTAGTTGAATTTCGGGATCAGTACGTGGTCGTG
+
FFFFFFFFFFFIIHHHIIIIIIIIIIIIIIIIIIIIIIIIIIIIIIIIIIIIFFFFFFFFFFFFFFFFFA@@FFFFFFFFF;;;;;FFFFFFFFFFFFF??==444><<<:73/--118:65-
@JI6ZREA02IK5ZI
ACGAGATGTTGGAGGGCAAGTCTGGTGCCAGCAGCCGCGGTAATTCCAGCTCCAATAGCGTATATTAAAGTTGTTGCAGTTAAAAAGCTCGTAGTTGAATTTCGGGGTCAGTA
+
666:;DFFFFFIIHHHIIIIIIIIIIIIIIIIIIIIIIIIIIIIIIIIIIIIFFFFFFFFFFFFFFFFFFFFFFFFFFFDD;;;;;FFFFFFFFFFFFD:88?252.,-...-
@JI6ZREA02ISO6A
ACGAGATGTTGGAGGGCAAGTCTGGTGCCAGCAGCCGCGGTAATTCCAGCTCCAATAGCGTATATTAAAGTTGTTGCAGTTAAAAAGCTCGTAGTTGAATTTCGGGGTCAGTAGGTTGGTCGTGCCAATGGTATGTACTGGCTTTACTGATTCCTCCTTCTTGAAGAACTGTAATGTCATTAATTTGGTGTTGCAGGGAAACAGGACTGTTACTTTGAAAAAATTAGAGTGTTTAAAGCAGGCTAACGCTTGAATACATTAGCATGGAATAATGAAATAGGACGATCGATCCTATTTTGTGGTTTCTAGGGTTGACGTAATGATTAATAGGGATAGTTGGGGCATTAGTATTCAATTGTCAGAGGTGAAATTCTTGGATTTATTGAAGACTAACTACTGCGAAAGCATTTGCCAAGGATGTTTTCATTAATCAAGAACGAAAGTTAAGGATACGAAGACGATCAGATACCGTCGTAGTCTTAACC
+
IIIIIIIIIIIIIHHHIIIIIIIIIIIIIIIIIIIIIIIIIIIIIIIIIIIIIIIIIIIIIIIIIIHHHIIIIIIIIIIII=====IIIIIIIIIIIIIHHHIAAAAIIIIIIIIIIIIIIIIIIIIIIIIIIIIIIIIIIIHHHIHHIIIIIIIIIIIIIIIIIIIIIIIIIIIIIIIIIIIBBBIIIIIIIIIHHHHHHIIIIIIIIIIIIHHHI;;;;99FF3IIIIIHHHHHHIIFFFIIIIIIIIIIIIIIII@@@IIIIIIIIIIIIIHHHIIIIIIIIHHHII@@@B9999;2::100:7D555:;<GGFGFGIGGGIIIIIB@@@GFGII;;;;DDIIIIIIFDDDGGB:8:=BBBBBBBBBAAAAAA==44498:ADBBBBBBEDDDE=::9=BB9::;::::::8;;:=90000226;640333:89:6333:;;--11031328776977677767633369:::002049900
@JI6ZREA02F1W4N
ACGAGATGTTGGAGGGCAAGTCTGGTGCCAGCAGCCGCGGTAATTCCAGCTCCAATAGCGTATATTAAAGTTGTTGCAGTTAAAAAGCTCGTAGTTGAATTTCGGGGTCAGTAGGTTGGTCGTGCCAATGGTATGTACTGGCTTTACTGATTCCTCCTTCTTGAAGAACTGTAATGTCATTAATTTGGTGTTGCAGGGAAACAGGACTGTTACTTTGAAAAAATTAGAGTGTTTAAAGCAGGCTAACGCTTGAATACATTAGCATGGAATAATGAAATAGGACGTTCGAACCTATTTTGTTGGTTTCTAGGATTGACGTAATGATTAATAGGGATAGTTGGGGGCATTAGTATTCAATCGTCAGAGGTGAAATTCTTGGATTTATTGAAGACTGACTACTGCGAAAGCATTTGCCAAGGATGTTTTCATTAATCAAGAACGAAAGTTAGGGATCGAAGACGATCAGATACCGTCGTAGTCTTAACCATAACTATGCCGACTAGGGATCGGATGATGTTTAATTTTTAATGTACTCTATTCGG
+
IIIIIIIIIIIIIBBBIIIIIIIIIIIIIIIIIIIIIIIIIIIIIIIIIIIIIIIIIIIIIIIIIIHHHIIIIIIIIIIII:::::FIIIIIIIIIIIIHHHI@@@@IIIIIIIIIIIIIIIIIIIIIIIIIIIIIIIIIIIHHHIIIIIIIIIIIIIIIIIIIIIIIIIIIIIIIIIIIIIIHHHIIIIIIIIIHHHHHFFFIIIIIIIIIIHHHI666666==-IIDDDHHHHHHIIIIIIIIIIIFFFIIIIIIIIIIIIIIIIIIIIIIIEEEEIIIIIIHHHIDD@@?E99996//;;444B>GGDDDIIIIIIIIHHHHIIIIIB<<<BBBEE22222;??BEEEGG@<<:DEEBBB?>445=BBBDDC==??BBBBB88BBBDDB@?@EEBBBDDBBBBBBBBB::::::EB9;>7777;;;<<80...7443---046603330...88:9;668883131==:8888:88:8:;;644700340-..,4749742203798888333166;;115//..)369900/1/0920
@JI6ZREA02JX504
ACGAGATGTTGGAGGGCAAGTCTGGTGCCAGCAGCCGCGGTAATTCCAGCTCCAATAGCGTATATTAAAAGTTGTTGCAGTTAAAAAAGCTCGTAGTTGAATTTCGGGGTCTAGTAGTGGTC
+
::<<8::??FFFHFHHIIIIIIIIIIIIIIIIIIIIIIHBBBBHHHFHHHHHFFFFFFBBBBBB556663=>>=<8===<.0///---6==??ABDFFDDDFF?D99640434<2---15-.
@JI6ZREA02I90AI
ACGAGATGTTGGAGGGCAAGTCTGGTGCCAGCAGCCGCGGTAATTCCAGCTCCAATAGCGTATATTAAAGTTGTTGCAGTTAAAAAGCTCGTAGTTGAATTTCGGGATCAATACGTCGGTCGTGCTTTCGGGTACGTACTGGCGTCATTGGTTTCTCCTTTCTGTACGAACC
+
FFFFFFFFFFFIIHHHIIIIIIIIIIIIIIIIIIIIIIIIIIIIIIIIIIIIFFFFFFFFFFFFFFFFFFFFFFFFFFFFF?????FFFFFFFFFFFDD==;41004942276776622397=84...32222:=7=8888ABBA??>>AA555=9@>888=4900/32222
@JI6ZREA02FEIJJ
ACGAGATGTTGGAGGGCAAGTCTGGTGCCAGCAGCCGCGGTAATTCCAGCTCCAATAGCGTATATTAAAGTTGTTGCAGTTAAAAAGCTCGTAGTTGAATTTCGGGATCAATATATTGGTCGTGCCACTGGTATGAACTGGTTCG
+
FFFFFFFFFFFIIIIIIIIIIIIIIIIIIIIIIIIIIIIIIIIIIIIIIIIIFFFFFFFFFFFFFFFFFFFFFFFFFFFFF????=FFFFFFFFFFFFF==<D==;AA?44444488AAA455?DDDDDBBAB=4444?222131
@JI6ZREA02G28U6
ACGAGATGTTGGAGGGCAAGTCTGGTGCCAGCAGCCGCGGTAATTCCAGCTCCAATAGCGTATATTAAAGTTGTTGCAGTTAAAAAGCTCGTAGTTGAATTTCGGGATTAGTAGGTTGGTCGTGCCTCTGGTATGTACTGGCTTTACTGGTTCCTCCTTCTTGAAGAACTGTAATGTCATTAATTTGGTGTTGCAGGGAAACAGGACTGTTACTTTGAAAAAATTAGAGTGTTTAAAGCAGGCTAACGCTTGAATACATTAGCATGGAATAATGAAATAGGACGTTTGATCCTATTTTGTTGGTTTCTAGGATTGACGTAATGATTAATAGGGATAGTTGGGGGCATTAGTATTCAATTGTCAGAGGTGAAATTCTTGGATTTATTGAAGACTAACTACTGCGAAAGCATTTGCCAAGGATGTTTTCATTAATCAAGAACGAAAGTTAGGGATCGAAGACGATCAGATACCGTCGTAGTCTTAACCATAAACTATGCCGACTAGGGATCGGATGATGTTTAATTTTTAATG
+
IIIIIIIIIIIIIHHHIIIIIIIIIIIIIIIIIIIIIIIIIIIIIIIIIIIIIIIIIIIIIIIIIIHHHIIIIIIIIIIII?????IIIIIIIIIIIIIHHHIHHHIIIIIIIIIIIIIIIIIIIIIIIIIIIIIIIIIIIIHHHIIIIIIIIIIIIIIIIIIIIHHHIIIIIIIIIIIFFFFHHHIIIIIIIIIHHHHHFFDFFIIIIHHIIFFFI;;;;6666,BHIIIHHHHHHIIIIIIIIIIIIIIIIIIIIIIIIIIIIIIIIIIIIIHHHIIHHHHIHHEIGG<;<@<9997//@@BEEIIIGHHIIIID@@@@IGGDDDDFF666@IFDDD88;77DDHHIIIIIDDDBHHHHHHHHHHHHHHHHHH==@@BBEBD::CD:98::44448A@A?@;;;@::///5:AAA::58>;;77;;;<<<588::89;:555<88066668:;;86588:::::8:8::><;<<><:;:<::1103666..-.33::;9;88886876455551,,,,,,,,,,,,,+1
@JI6ZREA02FSKV0
ACGAGATGTTGGAGGGCAAGTCTGGTGCCAGCAGCCGCGGTAATTCCAGCTCCAATAGCGTATATTAAAGTTGTTGCAGTTAAAAAGCTCGTAGTTGAA
+
FFFFFFFFFFFIIHHHIIIIIIIIIIIIIIIIIIIIHFDDFHIHHHHHHHIIFFFFFFFFFFFF8886:DDBBBAABBA==55553?>>=<<:9752--
@JI6ZREA02JCMY6
ACGAGATGTTGGAGGGCAAGTCTGGTGCCAGCAGCCGCGGTAATTCCAGCTCCAATAGCGTATATTAAAGTTGTTGCAGTTAAAAAGCTCGTAGTTGAATTTCGGGATCAATATATTGGTCGTGCCTCGTGTATGAACTGGTATTATTGATTTCTACCTTCTGACGAACTGTGATGTCATTAATTTGGTGTCATGGGGAATCAGGACTGTTACTTTGAAAAAATTAGAGTGTTTAAAGCAGGCACACGCTTGAATACATTAGCATGGAATAATGAAATAGGACGTTTGACCCTATTTTGTTGGTTTCTAGGATCGACGTAG
+
FFFFFFFFFFFIIHHHIIIIIIIIIIIIIIIIIIIIIIIIIIIIIIIIIIIIFFFFFFFFFFFFFFFFFFFFFFFFFFFFF;;;;;DDDDFFC::::=FFFFF??@FFFFFFFFFFFFFFFFFDBB:55555555:=BBDFFFFFFFFFFFFFFFFFFFFFFFFFFFFFFFFFFFFFFFFFFFFFFFFFFFFFFAA@@FFFFFFFFFF<;;FFFFFF677766DD/FFFFF;;;FFFFFFFFFFFFFFFFFFFFGGIIIIIIIIIIIIG@??DFGGGG:CCDFDDDGGFCC?DD==77?00::===B<@<<<<:::6....
@JI6ZREA02GALUY
ACGAGATGTTGGAGGGCAAGTCTGGTGCCAGCAGCCGCGGTAATTCCAGCTCCAATAGCGTATATTAAAGTTGTTGCAGTTAAAAAGCTCGTAGTTGAATTTCGGGATCAGTATGTTGGTCGTACCTTCGGTACGTACTGGTGTTACTGATTCCTACCTTCTGATGAACCATCATGTCATTAATTTGGTGTGGCGGGGAATCAGGACTGTTACTTTGAAAAAATTAGAGTGTTTAAAGCAGGCTCGCGCTTGAATACATTAGCATGGAATAATGAAATAGGACGTTGATCCTATTTTGTGGTTTCTAGGATTGACGTAATGATTAATAGGGATAGTTGGGAGCATTAGTATTCAATTGTCAGAGGTGAAATTCTTGGATTTATTGAAGACTAACTACTGCGAAAGCATTTGCCAAGGATGTTTTCATTAATCAAGAACGAAAGTTAGGGATCGAAGACGATCAGATACCGTCGTAGTCTTAACCATAAACTATGCCGACTAGGGATCGGACGATGTTAATTTTTAATGTACTCGTTCGGCGCC
+
IIIIIIIIIIIIIHHHIIIIIIIIIIIIIIIIIIIIIIIIIIIIIIIIIIIIIIIIIIIIIIIIIIHHHIIIIIIIIIIII?????IIIIIIIIIIIIIHHHIHHHIIIIIIIIIIIIIIIIIIIIIIIIIIIIIIIIIIIIIIIIIIIIIIIIIIIIIIIIIIIIIIIIIIIIIIIIIIIIIHHHIIIIIIIICCCCIIIIIIIIIIIIIIIHHHI666666BB0IIIIIHHHHHHIIIIIIIIIIIIIIIIIIIIIIIIIIIIIIIIIIIIIHHHIIIIAAAGGIIIIIIG::::A6FD===IIIGGGIIIIIIIIIIIIIIIIIIHHHIIIIIIHAAA=GGIIIIIIIIIIIIIIHHHHHHHFEB@@@<644<<FEEHHHHHHHIIHHHHHHHIHHHCHHH?@@BEBE6533<<;=3----.39:889==?=<<?<<<=>??7>>9:<<==87042<888<78788<:9:>?><<::==220876641-132958-.-22679;888:0248<>??3355555+82442:;88888841-
@JI6ZREA02FXFZQ
ACGAGATGTTGGAGGGCAAGTCTGGTGCCAGCAGCCGCGGTAATTCCAGCTCCAATAGCGTATATTAAAGTTGTTGCAGTTAAAAAGCTCGTAGTTGAATTTCGGGGAT
+
FFFFFFFFFFFIIHHHIIIIIIIIIIIIIIIIIIIIIIIIIIIIIIIIIIIIFFFFFFFFFFFFFFFFF===FDBBBBBBB55552?@A?>=<===888...7/1//3.
@JI6ZREA02G9GSZ
ACGAGATGTTGGAGGGCAAGTCTGGTGCCAGCAGCCGCGGTAATTCCAGCTCCAATAGCGTATATTAAAGTTGTTGCAGTTAAAAAGCTCGTAGTTGAATTTCGGGATCAATATATTGGTCGTGCCTCTGGTATGAACTGGTATTATTGATTTCTACCTTCTGACGAACCATCATGTCATTAATTTGGTGTGGTGGGGAATCAGGACTGTTACTTTGAAAAAATTGAGTGTTTAAAGCAGGCTCGCGCTTGAATACATTAGCATGGAATAATGAAATAGGACGTTGATCCTATTTTGTTGGTTTCTAGGATTGACGTAATGATTAATAGGGATAGTTGGGGGCATTAGTATTCAATTGTCAGAGGTGAAATTCTTGGATTTATTGAAGACTAACTACTGCGAAAGCATTTGCCAAAGGATGTTTTCATTAATCAAGAACGAAAGTTAGGGATCGAAGACGATCAGATACCGTCGTAGTCTTAACCATAAACTATGCCGACTAGGGATCGGATGATGTTATTTTTTAATGTACTCA
+
IIIIIIIIIIIIIHHHIIIIIIIIIIIIIIIIIIIIIIIIIIIIIIIIIIIIIIIIIIIIIIIIIIHHHIIIIIIIIIIII?????IIIIIIIIIIIIIHHHIHHHIIIIIIIIIIIIIIIIIIIIIIIIIIIIIIIIIIIIIIIIIIIIHHHIIIIIIIIIIIIIIIIIIIIIIIIIIIIIIHHHIIIIIIII>>>>IIIIIIIIIICCCIIBB@I444444EGGIIIIHHHHHHIIIIIIIIIIIIIIIIIIIIIIIIIIIIIIIIIIIIIHHHIIIIIIIIIIII????AB@@G<AIIHHHIIIIIIIIIIIIIIIIIIIIIIIIHHHIIIIII77777GGIIIIIIIIIIIIIIIIIIIIII;666GGIIIIIIHHHFCCIIIEEGIEECCAEA@@777<;==::6<11---11-33,,,.88??>>;=>>A??::2229?A:=444:>>>>?=A>?>>>><><=?=:7:4544:==AA<<;>=A=::4:::>@A@A<>>>=>A>==<<<<5../---,,,55*<255778
@JI6ZREA02IY3H4
ACGAGATGTTGGAGGGCAAGTCTGGTGCCAGCAGCCGCGGTAATTCCAGCTCCAATAGCGTATATTAAAGTTGTTGCAGTTAAAAAGCTCGTAGTTGAATTTCGGGGA
+
440011144AAAB?FFIIIIIIIIIIIIIIIIIIIIIIIIIIIIIIIIIIIIFFFFFFFFFFFFFFFFFFFFFFFFFFFFF88888FFFFFFFFFFFAA331<42.,.
@JI6ZREA02F7YQE
ACGAGATGTTGGAGGGCAAGTCTGGTGCCAGCAGCCGCGGTAATTCCAGCTCCAATAGCGTATATTAAAGTTGTTGCAGTTAAAAAGCTCGTAGTTGAATTTCGGGATCAGCAGGTTGGTCGTGCCACTGGTATGCACTGGCTTTGCTGATTCCTCCTTTCTGAAGAACTGTAATGCCATTAATTTGGTGTTGCGGGGAAACAGGACTGTTACTTTGAAAAAATTGAGTGTTTAAAGCAGGCCAGCGCCTGAATACATTAGCATGGAATAATGAAATAGGACGTTCGAACCTATTTGTTGGTTTCTAGGATTGACGTAATGATTAATAGGGATAGTTGGGGGCATTAGTATTCAATTGTCAGAGGTGAAATTCTTGGATTTATTGAAGACTGACTACTGCGAAAGCATTTGCCAAGGATGTTTTCATTAATCAAGAACGAAAGTTAGGGATCGAAGCGATCAGATACCGTCGTAGTCTTAACCATAAACTATGCCGACTAGGGATCGG
+
IIIIIIIIIIIIIHHHIIIIIIIIIIIIIIIIIIIIIIIIIIIIIIIIIIIIIIIIIIIIIIIIIIHHHIIIIIIIIIIII:::::BIIIIIIIIIIIIHHHIHHHIIIIIIIIIIIIIIIIIIIIIIIIIIIIIIIIIIIIHHHIIIIIIIGGGGIHHHIIIIIGGGIIIIIIIIIIIIIHHBBBIICHHHHI????DDDD<AAHHG?;::=666=------<>?ACGFDHHHHHIIIIIIIIIIIIIIIIIIIIIIIIIIIIGGAAAHIIIHHHIIIIIII===AGGEE?9111624::;;?GIIIIIIIIIIHAAAIIIIIAAAGHGGGIIIII77777=AFHHIGGFDDFFI@;8;;HHHHHHEEHHH@==;;;BBBE>;555:8@FEEEEEEEEE?A>>E?;110><8888753-,,,,-200221592300<800088817776333=;232>;;;;<=<>>=;9668;886422110333131-13224848452213200
@JI6ZREA02JZYN4
ACGAGATGTTGGAGGGCAAGTCTGGTGCCAGCAGCCGCGGTAATTCCAGCTCCAATAGCGTATATTAAAGTTGTTGCAGTTAAAAAGCTCGTAGTTGAATTTCGGGGATC
+
FFFFFFFFFFFIIHHHIIIIIIIIIIIIIIIIIIIIIIIIIIIIIIIIIIIIFFFFFFFFFFFFFFFFFFFFFFFFFFFFF;;;;;FFFDDDDBBBBB@88894422444
@JI6ZREA02J362F
ACGAGATGTTGGAGGGCAAGTCTGGTGCCAGCAGCCGCGGTAATTCCAGCTCCAATAGCGTATATTAAAGTTGTTGCAGTTAAAAAGCTCGTAGTTGAATTTCGGGATTAGTATGTTGGTCGTACCTTCGGTACGTACTGGTGTTACTGATTCCTACCTTCTGATGAACCATCATGTCATTAATTTGGTGTGGCGGGGAATCAGGACTGTTACTTTGAAAAAATTAGAGTGTTTAAAGCAGGCTCGCGCTTGAATACATTAGCATGGAATAATGAAATAGGACGTTGATCCTATTTTGTGGTTTCTAGGATTGACGTAATGATTAATAGGGATAGTTGGGAGCATTAGTATTCAATTGTCAGAGGTGAAATTCTTGGATTTATTGAAGACTAACTACTGCGAAAGCATTTGCCAAGGATGTTTTCATTAATCAAGAACGAAAGTTAGGGATCGAAG
+
IIIIIIIIIIIIIHHHIIIIIIIIIIIIIIIIIIIIIIIIIIIIIIIIIIIIIIIIIIIIIIIIIIHHHIIIIIIIIIIII?????IIIIIIIIIIIIIHHHIDDDIIIIIIIIIIIIIIIIIIIIIIIIIIIIIIIIIIIIIIIIIIIIIIIIIIIIIIIIIIIIIIIIIIIIIIIIIIIIIHHHIIIIIIIICCCCIIIIIIIIIIIGGGFCCBD44444488,DDIIIEDDBBBIIIIIIIIIIIIIIIIIGGGIIIIIIIIIIIIIIIIIHHGGFGGIIIIIIHHDFFI::::=2AAEEEIIIAAAGIIIIIIIIIIIIIIIIH===DGGAAABBA=5=ADDEFDHIIIIIIHHHHHHHHHHHHHHHHH88<<@HHHIIIIHHHHHH?<<<CE@@65111C@@>>BEDDDD<<8D?7777==44225<==40035666644-222<;;;;;2
@JI6ZREA02JZ58W
ACGAGATGTTGGAGGGCAAGTCTGGTGCCAGCAGCCGCGGTAATTCCAGCTCCAATAGCGTATATTAAAGTTGTTGCAGTTAAAAAGCTCGTAGTTGAATTTCGGGATCAATATATTGGTCGTGCCTCTGGTATGAACTGGTATTATTGATTTCTACCTTCTGACGAACTGTGATGTCATTAATTTGGTGTCATGGGGAATCAGGACTGTTACTTTGAAAAAATTAGAGTGTTTAAAGCAGGCACACGCTTGAATACATTAGCATGGAATAATGAAATAGGACGTTTGACCCTATTTTGTTGGTTTCTAGGATCGACGTAATGATTAATAGGGATAGTTGGGGGCATTAGTATTCAATTGTCAGAGGTGAAATTCTTGGATTTATTGAAGACTAACTACTGCGAAAGCATTTGCCAAAGGATGTTTTCATTAATCAAGAACGAAAGTTAGGGATTCGAAGACGATCAGATACCGTCGTAGTCTTTAACCATAAACTATGCCGACTAGGGATCGGATGATGTTAATTTTTTAT
+
IIIIIIIIIIIIIHHHIIIIIIIIIIIIIIIIIIIIIIIIIIIIIIIIIIIIIIIIIIIIIIIIIIHHHIIIIIIIIIIII;;;;;IIIIIIIIIIIIIHHHIHHHIIIIIIIIIIIIIIIIIIIIIIIIIIIIIIIIIIIIIIIIIIIIHHHIIIIIIIIIIIIIIIIIIIIIIIIIIIIIIHHHIIIIIIIICCCCIIIIIIIIIIIIIIIHHHI668666??-EIIIC556??FIIIIIIIICCCGIIIIIIIIIIIIIIIIIIIIIIIIIHHHG=CCIIIHHHIIGGGIICC@?C7<GGHHHIIIGGGGIIIII???IIIIIIIIIHHHIIII==1..11@AA@>B?EIIGGGIIIBCCIIIIIIHHHIIIIIGGGHHHIHHIIIEEGIIIEEBCCCCIEBB;:::::?44////.4<<2246>>::::=AA?:115>5332..-22423355<?<;=>>AA>:::<AAA>=?<><>>000>>>975227??34555457::::?<>>AAAAAAAAAAAA0066..2)
@JI6ZREA02JCZTQ
ACGAGATGTTGGAGGGCAAGTCTGGTGCCAGCAGCCGCGGTAATTCCAGCTCCAATAGCGTATATTAAAGTTGTTGCAGTTAAAAAAGCCTCGTAGTA
+
E@A@FFFFFFFIIHHHIIIIIIIIIIIIIIIIIIIIIIIIIIIIIIIIIIIIFFFFFFFFFFFFFFFD@666DBA?===22-,,,,,5513,.-3522
@JI6ZREA02IEXCB
ACGAGATGTTGGAGGGCAAGTCTGGTGCCAGCAGCCGCGGTAATTCCAGCTCCAATAGCGTATATTAAAGTTGTTGCAGTTAAAAAGCTCGTAGTTGAATTTCGGGATCAGCTAGGTTGGTC
+
FFFFFFFFFFFIIHHHIIIIIIIIIIIIIIIIIIIIIIIIIIIIIIIIIIIIFFFFFFFFFFFFFFFFFFFFFFFFFFFFF=====FFFFFFFFFFFFD::89100<::444331111111.
@JI6ZREA02JQRQM
ACGAGATGTTGGAGGGCAAGTCTGGTGCCAGCAGCCGCGGTAATTCCAGCTCCAATAGCGTATATTAAAGTTGTTGCAGTTAAAAAGCTCGTAGTTGAATTTCGGGGTCAGCAGGTTGGTCGTGCCACTGGTATGTACTGGCTTCGCTGATTCCTCCTTTCTGAAGAACTGTAATGTCATTAATTTGGTGTTGCAGGGAAACAGGACTGTTACTTTGAAAAAATTAGAGTGTTTAAAGCAGGCTAACGCTTGAATACATTAGCATGGAATAATGAAATAGGACGTTCGATCCTATTTTGTGGTTTCTAGGATTGACGTAATGATTAATAGGGATAGTTGGGGCATTAGTATTCAATTGTCAGAGGTGAAATTTCTGGATTTATTGAAGACTAACTACTGCGAAAGCATTTGCCAAGGATGTTTTCATTAATCAAGAACGAAAGTTAGGGATCGAAGACGATCAGATACCGTCGTAGTCTTAACCATAAACTATG
+
HHHHHHHHHHHIIHHHIIIIIIIIIIIIIIIIIIIIIIIIIIIIIIIIIIIIHHHHHHHHHHHHHHHHHHHHHHHHHHHHH;;;;;HHHHHHHHHHHHHHHHHCCCCHHHHHHHHHHHHHHHHHHHHHHHHHHHHHHHHHHHHHHHHHHHHHHHHHHBBBHHHHEBBBHHHHHHHHHHH>>>>HHHHHHEEEHHHEEEEEHHHHHHHHHHHGGC@@E22222268,DDGGHHHHHHHHHHHHHHHHHHHHHHHHHHHHHHHHHHHHHHHHHHHH;;;@:DD;;:@@EEDDDD?9////4.44///99D>@@BEGHHHHHHHBBBHH@@@@@HHBBBGGBB==@@@@@HHHHHHHHHHHHHH===BA=996..,3-007,,,0//9;A?=<999==?B?AA?;====999;AAAAA42296000022220047::744;6333:;:066687777785:8::::2126==;:9:<;<8:88;;110-----00,,
@JI6ZREA02GVOJ2
ACGAGATGTTGGAGGGCAAGTCTGGTGCCAGCAGCCGCGGTAATTCCAGCTCCAATAGCGTATATTAAAGTTGTTGCAGTTAAAAAGCTCGTAGTTGAATTTCGGGGATCA
+
A66668?FFFFFHHHHIIIIIIIIIIIIIIIIIIIIIIIIIIIIIIIIIIIIFFFFFFFFFFFFEEDDFFFFFFFFFFFFF88888FFFFFFFFDBB@@<88/....473.
@JI6ZREA02GZE1E
ACGAGATGTTGGAGGGCAAGTCTGGTGCCAGCAGCCGCGGTAATTCCAGCTCCAATAGCGTATATTAAAGTTGTTGCAGTTAAAAAGCTCGTAGTTGAATTTCGGGGATTA
+
FFFFFFFFFFFIIHHHIIIIIIIIIIIIIIIIIIIIIIIIIIIIIIIIIIIIFFFFFFFFFFFFFFFFFFFFFFFFDDA55111//<?==<<7655911,,,.,,,,3912
@JI6ZREA02G3N6E
ACGAGATGTTGGAGGGCAAGTCTGGTGCCAGCAGCCGCGGTAATTCCAGCTCCAATAGCGTATATTAAAGTTGTTGCAGTTAAAAAGCTCGTAGTTGAATTTCGGGATCAGCAGGTTGGTCTTGCCACTGGTATGTACTAGCTTTGCTAGATTCCTCCTTCTTGTAGAACCGTAATGCCATTAATTGGTGTTGCGGGGAAACNGGACTGTTAACTTTGAAAAAATTGAGTGTTTAAAGCAGGCCAGCGCCTGAATACATTAGCATGGAATATGAAATGGAC
+
FFFFFFFFFFFHHDDDHHHIHHHHIIIIIIIIIIIIHHHHHDDDDFFHHHFDDFFFFFFFFFFFFFFFFFFFFFFFFFF@@;;=;;FFFCAAD:::BB@1139133ABBBBDDDFFF88:DFFFDDDDFFFFFDBBBBAA<40009777799924111<<<BBBDDFFFFFFFFDBA<<<>A44334438;;<<22444448!889<?>44224666:-----/<<<<<>?;=????DDD6666BB<888??@::554ABA????AA>81114;;;444:7
@JI6ZREA02IZ88G
ACGAGATGTTGGAGGGCAAGTCTGGTGCCAGCAGCCGCGGTAATTCCAGCTCCAATAGCGTATATTAAAGTTGTTGCAGTTAAAAAGCTCGTAGTTGAATTTCGAGATTAGTACGCTGGTCGTGCCTTCGGTACGTACTGGTGTTACTGATTTCTACCTTCTGACGAACCATCATGTCATTAATTTGGTGTGGTGGGGAATCAGGACTGTTGCTTTGAAAAAATTAGAGTGTTTAAAGCAGGCTAACGCTTGAATACATTAGCATGGAATAATGAAATAGGACGTTGATCCTATTTTGTGGTTTCTAGGATTGACGTAATGATTAATAGGGATAGTTGGGGCATTAGTATTCAATTGTCAGAGGTGAAATTCTTGGATTTATTGAAGACTAACTACTGCGAAAGCATTTGCCAAGGATGTTTCATTAATCAAGAACGAAAGTTAGGGATCGAAGACGATCGGATACCGTCGTAGTCTTAACCATAAACTNTGCCGACTAGGGATCGGATGATGTTTATTTTTAA
+
IIIIIIIIIIIIIHHHIIIIIIIIIIIIIIIIIIIIIIIIIIIIIIIIIIIIIIIIIIIIIIIIIIHHHIIIIIIIIIIII?????IIIIIIIIIIIIIHHHIIIIIIIIIIIIIIIIIIIIIIIIIIIIIIIIIIIIIIIIIIIIIIIIHHHIIIIIIIIIIIIIIIIIIIIIIIIIIIIIIBBBIIIIIIIICCCCIIIIIIIIII>>=FI666B666666==-FIIIIBBBHHHIIIIIIFFFIIHBBBIIIIIIIIIIIIIIIIH@@@HIHHHIIIIIIIIEEDD==89////0-88::;D?IGHHHIIIIIHHHIIIIIHHHIHBBEEEE:;200055AABA?@BFIGHIIDBBBC@@C?8///44528==?;;;944::BEEEEE>>>=EDBBBBBB9::;;;=20000065-,,,,199874768855;8555:==5<888:;88888800339633022989:6311347991/,,,,,,/!,,,03525/001155,,,1,,,1,,,5,,,,,//
@JI6ZREA02F9GZ4
ACGAGATGTTGGAGGGCAAGTCTGGTGCCAGCAGCCGCGGTAATTCCAGCTCCAATAGCGTATATTAAAGTTGTTGCAGTTAAAAAGCTCGTAGTTGAATTTCGGGATCAATATATTGGTCGTGCCTCCGGTATGCACTGGTATTATTGATTTCTACCTTCTGACGAACTGTGATGTCATTAATTTGGTGTCATGGGGAATCAGGACTGTTACTTTGAAAAAATTAGAGTGTTTAAAGCAGGCACACGCTTGAATACATTAGCATGGAATAATGAAATAGGACGTTTGACCCTATTTTGTTGGTTTCTAGGATCGACGTAATGATTAATAGGGATAGTTGGGGGCATTAGTATTCAATTGTCAGAGGTGAAATTCTTGGATTTATTGAAGACTAACTACTGCGAAAGCATTTGCCAAGGATGTTTTCATTAATCAAGAACGAAAGTTAGGGATCGAAGACGATCAGATACCGTCGTAGTCTTAACCATAAACTATGCCGACTAGGGATCGGATGATGTTTAATTTTTAT
+
IIIIIIIIIIIIIHHHIIIIIIIIIIIIIIIIIIIIIIIIIIIIIIIIIIIIIIIIIIIIIIIIIIHHHIIIIIIIIIIII????=IIIIIIIIIIIIIHHHIFFFIIIIIIIIIIIIIIIIIIIIIIIIIIIIIIIIIIIIIIIIIIIIHHHIIIHHHHIIIIIIIIIIIIIIIIIIIIIIIHHHIIIIIIIICCAAIIIIIIIIIII999>HHHI77776666,@IIIIHHHHHHIF@@@IIIIIIIIIIIIDDDIIIIIIIIIIIIIIIIIHHHIIIIIIHEEEIIHHHIG9999;2211///>9DBBBE;;;@IIHHFIGGGGGGF2226;????44445;;GGFGFGIIGDBBBDDDD===DDDBEHHHDDDEEEEEB=88==BHDEEBBBBB=9::9:::4337669....2246600002269:60333300;:2227990...132299869663333131;;;:9::;:8:8:==8647666:6-133::747677766666677333116;;1122/-)
@JI6ZREA02JLPYQ
ACGAGATGTTGGAGGGCAAGTCTGGTGCCCGCAGCCGCGGTAATTCCAGCTCCAATAGCGTATATTAAAGTTGTTGCAGTTAAAAAGCTCGTAGTTGAATTTCGGGATCAGCAGGTTGGTCGTGCCACTGGTATGCACTGGCTTTGCTGGTTCCTCCTTTCTGAAGAACTGTAATGCCATTAATTTGGTGTTGCAGGGAAACAGGACTAGTTACTTTGAAAAAATTAGAGTGTTTAAAGCAGGCTAAACGCTTGAATACATTAGCATGGAATAATGAAATAGGACGTTTGACCCTATTTTGTGGTTTCTAGGATCGACGTAATGATTAATAGGGATAGTTGGGGCATTAGTATTCAATTGTCAGAGGTGAAATTCTTGGATTTATTGAAGACTAACTACTGCGAAAG
+
FFFFFFFFFFFIIHHHIIIIIIIIIIIIIIIIIIIIIIIIIIIIIIIIIIIIFFFFFFFFFFFFFFFFFFFFFFFFFFFFF=====FFFFFFFFFFFFFFFFFFD@AAAFFFFFFFFFFFFFFF@@ADFFFFFFFFFFFFFF===FFFFDDDDA<<<??FFFFFF???FFFFDDDAACC???????FFADCCCFFF???==BA:::<9898;<=1113,-----22-=???@=???=;@AAAA9110049A@>?>>?AGGDDB===AAA?::9=<?;;;B<888988666.....2///27/24///99A>>????AADDDD::::?DDDD?::::ADDD::96::ADDDDDDDDDBB@888>88///2888<;;:::<8444>77:<<<@:88888:;<3//..6;
@JI6ZREA02G1B2Y
ACGAGATGTTGGAGGGCAAGTCTGGTGCCAGCAGCCGCGGTAATTCCAGCTCCAATAGCGTATATTAAAGTTGTTGCAGTTAAAAAGCTCGTAGTTGAATTTCGGGATCAATATATTGGTCGTGCCTCCGTAGTGCACTGGTATTATTGATTTCTACCTTCTGACGAACTATGATGTCATTAATTTGGTGTCATGGGGAATCAGGACTGTTACTTTGAAAAAATTAGAGTGTTTAAAGCAGGCACACGCTTGAATACATTAGCATGGAATAATGAAATAGGACGTTTGACCCTATTTTGTTGGTTTCTAGGATCGACGTAATGATTAATAGGGATAGTTGGGGGCATTAGTATTCAATTGTCAGAGGTGAAATTCTTGGATTTATTGAAGACTAACTAC
+
FFFFFFFFFFFIIHHHIIIIIIIIIIIIIIIIIIIIIIIIIIIIIIIIIIIIFFFFFFFFFFFFFFFFFFFFFFFFFFFFF;;;;;DFFFFFFFFFFFFFFFF@@@FFFFFFFFFFFFFFDDBBA@<00044444444?ABDFFFFFFFFFFFFFFFFFFFFFFFFFFDA@@DFFFFFFFFFF@@?DDABBBBB333344@AAAAABDDBB@A888?111111>>0ABBBDFFFFFFFFDDDFFFFFFFFFFFFFDGGGGGGGGG:::::?GGG??@FAIIIIIIIIIGC?=BB55552//55===BADDDDDDDDD???=BBB=====8::::DBBDD55585AAAAA???DDDDDDBBBB?888>?888=BB?>>???>>==77><<;;33,,,,,0
@JI6ZREA02FD5NC
ACGAGATGTTGGAGGGCAAGTCTGGTGCCAGCAGCCGCGGTAATTCCAGCTCCAATAGCGTATATTAAAGTTGTTGCAGTTAAAAAGCTCGTAGTTGAATTTCGGGATCAATATATTGGTCGTGCCTCCGGTATGCACTGGTATTATTGATTTCTACCTTCTGACGAACTGTGATGTCATTAATTTGGTGTCATGGGGAATCAGGACTGTTACTTTGAAAAAATTAGAGTGTTTAAAGCAGGCCAGCGCCTGAATACATTAGCATGGAATAATGAAATAGGACGTTCGAACCTATTTTGTTGGTTTCTAGGATTGACGTAATGATTAATAGGGATAGTTGGGGGCATTAGTATTCAATTGTCAGAGGTGAAATTCTTGGATTTATTGAAGACTGACTACTGCGAAAGCATTTGCCAAGGATGTTTTCATTAATCAAGAACGNGAGTTAGGGATCGAAGACGATCAGATACCGTCGTAGTCTTAACCATAAACTATGCCGACTAGGGG
+
IIIIIIIIIIIIIHHHIIIIIIIIIIIIIIIIIIIIIIIIIIIIIIIIIIIIIIIIIIIIIIIIIIHHHIIIIIIIIIIII=====IIIIIIIIIIIIIHHHIHHHIIIIIIIIIIIIIIIIIIIIIIIIIIIIIIIIIIIIIIIIIIIIHHHIIIIIIIIIIIIIIIIIIIIIIIIIIIIIIGGGIIIIIIIIBBAAIIIIIHEEIII;;;????I999999??-IIIIIHHHCCCIIHHHIIIIHHHHHIIIIIIIIIIIIIIIIIIIIIIIHHGD=??II???IIIIIIIE77777//7711177FGIIIIIIIIIIIIIIIIIIHHGGGHIIIII==?::IIIIIIIIIIIIIIIIIIIIIIIIH999CCIIIIIIHHHD==IIIIIIIIIIIHHHIIIHEEIB9444EA=999978/,,,,483333;=@@CC<?8!88////.../:???=;=?@EEE@@@@@CEEC?@@AE<<7777@@?E???<<4ECC@@@@?:1111
@JI6ZREA02IQSEL
ACGAGATGTTGGAGGGCAAGTCTGGTGCCAGCAGCCGCGGTAATTCCAGCTCCAATAGCGTATATTAAAGTTGTTGCAGTTAAAAAGCTCGTAGTTGAATTTCGGGATCAGCAGGTTGGTCGTGCCACTGGTATGCACTGGCTTTGCTGGTTCCTCCTTTCTGAAGAACTGTAATGCCATTAATTTGGTGTTGCAGGGAAACAGGACTGTTACTTTGAAAAAATTAGAGTGTTTAAAGCAGGCTAACGCTTGAATACATTAGCATGGAATAATGAAATAGGACGTTTGACCCTATTTTGTGGTTTCTAGGATCGACGTAATGATTAATAGGGATAGTTGGGGCATTAGTATTCAATTGTCAGAGGTGAAATTCTTGGATTTATTGAAGACTAACTACTGCGAAAGCATTTGCCAAGGATGTTTTCATTAATCAAGAGCGAAAGTTAGGGATCGAAGACGATCAGATACCGTCGTAGTCTTAACCATAAACT
+
FFFFFFFFFFFIIHHHIIIIIIIIIIIIIIIIIIIIIIIIIIIIIIIIIIIIFFFFFFFFFFFFFFFFFFFFFFFFFFFDD88888FFFFFFFFFFFFFFFFFFFFFFFFFFFFFFFFFFFFFFFFFFFFFFFFFFFFFFFFFFFFFFFFFFFFF====DDDFFFCDDFFFFFFFFFFFFFFFFFFFFFFFFFFFFFFFFCC<??DDDB>>>?866:------..,79<<<;==?FFFCDDFFFFFFFFDDDFFFGGGGGGIIFFDDDDGGDDFG???4::AA<0.,9:,,,-2,,,,3-55,,.32?888?ABB:::=<AAA<<44484226<<<66.../49=>=>=?@BDDDDDDDDDDDDDDD>>>D?888??D>==>88BD?>=8333BBBB>==888=====;8886;74433,,,,-,04433497620167664722---0422266402076662121::21055:95211::4102222--
@JI6ZREA02IBPH4
ACGAGATGTTGGAGGGCAAGTCTGGTGCCAGCAGCCGCGGTAATTCCAGCTCCAATAGCGTATATTAAAGTTGTTGCAGTTAAAAAGCTCGTAGTTGAATTTCGGGGTA
+
FFFFFFFFFFFIIHHHIIIIIIIIIIIIIIIIIIIIIIIIIIIIIIIIIIIIFFFFFFFFFFFFFFFFFFFFFFFFFFFFF=====FFFFFFFFFFFDB<96=22.,,.
@JI6ZREA02JWJQR
ACGAGATGTTGGAGGGCAAGTCTGGTGCCAGCAGCCGCGGTAATTCCAGCTCCAATAGCGTATATTAAAGTTGTTGCAGTTAAAAAGCTCGTAGTTGAATTTCGGGATCAGTACGTTGGTCGTGCCTTAGGTACGTACTGGTGTTACTGGTTCCTACCTTCTGACGAACCATCATGTCATTCATTTGGTGTGGCGGGGAATCAGGACTGTTACTTTGAAAAAATTAGAGTGTTTAAAGCAGGCTCGCGCTTGAATACATTAGCATGGAATAATGAAATAGGACGTTGATCCTATTTTGTGGTTTCTAGAATCGACGTAATGATTAATAGGGATAGTTGGGGCATTAGTATTCAATTGTCAGAGGTGAAATTCTTGGATTTATTGAAGACTAACTACTGCGAAAGCATTTGCCAAGGATGTTTTCATTAATCAAGAACGAAAGTTAGGGATCGAAGACGATCAGATACCGTCGTAGTCTTAACCATAAACTATGCCGACTAGGGATCGGATGATGTTTAATTTTTAATG
+
IIIIIIIIIIIIIHHHIIIIIIIIIIIIIIIIIIIIIIIIIIIIIIIIIIIIIIIIIIIIIIIIIIHHHIIIIIIIIIIII????=IIIIIIIIIIIIIHHHIHHHIIIIIIIIIIIIIIIIIIIIIIIIIIIIIIIIIIIIIIIIIIIIIIIIIIBBBBIIIIIIIIIIIIIIIIIIIIIIIHHHFFDHIHHHAC@@FFIIIIIIIIIIIIIHHHI;;;;99;;,BBIIIHHHBBBIIIIIIIIIIIIHFFFFDDEIIIIIIIIIIIIIIIIIHHHIIII<<<@@IHHGIIIBBB=</77EEBD>DDDDDDDHHHIIIIIIIIIIIIHHHIIIIDD@@CAHHHIIIHHHIIDDDDEDDDDD4458:::BBCBB?@@EBBD::DD@:8:::::DDDB?@>BEE>@@BBBHBBBBEEEED771188:<11032230070---469063347:::86031<;;;:8:8==>:9:<<<684444,,,1,,,,,,,,,0456988888:;;;:9888;1....//0,,..*,
@JI6ZREA02IHZTH
ACGAGATGTTGGAGGGCAAGTCTGGTGCCAGCAGCCGCGGTAATTCCAGCTCCAATAGCGTATATTAAAGTTGTTGCAGTTAAAAAGTTCGTAGTTGAATTTCGGGATTAGTACGTTGGTCGTGCCTTCGGTACGTACTGGTGTTACTGATTCCTACCTTCTGACGAACCATCATGTCATTAATTTGGTGTGGCGGGGAATCGAGGACTGTTACTTTGAAAAAATTAGAGTGTTTAAAGCAGGCTCGCGCTTGAATACATTAGCATGGAATAATGAAATAGGACGTTGATCCTATTTTGTTGATTTCTAGGATTGACGTAATGATTAATAGGGATAGGTTGGGGC
+
FFFFFFFFFFFIIHHHIIIIIIIIIIIIIIIIIIIIIIIIIIIIIIIIIIIIFFFFFFFFFFFFFFFFFFFFFFFFFFDDD775554449<>==;;<99.0./444444??AABB==?????DD::::AAADDDFF???CFDDDDDAA998888>:....26777999888<<?AABBBAAAA?=;>=9>?>=9...044?94444ABBBBBBB=?9:222222??-??FFFFFFFFFDDDFFFFFFFFFFFFFIGGGGIIIIIIGCAAABBBA911141<<AA<<<BBBBBBA44423..33....-322299:<<<@AA:::::=====;;=::8<<<44444
@JI6ZREA02IIE7X
ACGAGATGTTGGAGGGCAAGTCTGGTGCCAGCAGCCGCGGTAATTCCAGCTCCAATAGCGTATATTAAAGTTGTTGCAGTTAGAAAGCTCGTAGTTGAATTTCGGGGTTAGCAGGTCGGTCGTGCCAATGGTATGCACTGGCTCGCTGACTCCTCCTTCTTGTAGAACCGTAATGCCATTAATTTGGTGTTGCGGGGAAACAGGACTGTTACTTTGAAAAAATTAGAGTGTTTAAAGCAGGCTAGCGCCTGAATACATTAGCATGGAATAATGAAATAGGACGTTCGAACCTATTTTGTGGTTTCTAGGATTGACGTAATGATTAATAGGGATAGTTGGGGCATTAGTATTCAATTGTCAGAGGTGAAATTCTTGGATTTATTGAAGACTGACTACTGCGAAAGCATTTGCCAAGGATGTTTCATTAATCAAGAACGAAAGTTAGGGATCGAAGACGATCAGATACCGTCGTAGTCTTAACCATAAACTATGCCGACTAGGGATCGGATGATGTTAATTTTTAATGTACTCTATTCGGC
+
IIIIIIIIIIIIIHHHIIIIIIIIIIIIIIIIIIIIIIIIIIIIIIIIIIIIIIIIIIIIIIIIIIHHHIIIIIIIIIIIIIIHHHIIIIIIIIIIIIIHHHICCCCIIIIIIIIIIIIIIIIIIIIIIIIIIIIIIIIIIIIIIIIIIIIIIIIIIIIIIIIIIIIIIIIIIIIIIGGGGGHHHIIIIIIII@@??BBBIIIIIIIIIIIIHHHI999988BB0IIIIIHHHHHHIIIIIIIIIIIIIIIIIIIIIIIIIIIIIIIIIIIIIHHHIIIIGGGHHHIIIIIGG99<<=233332;<GGGFIIIIIIIIIHHHHIHGAAAAAAIIIII@@@?AAGHIIIIIIHHHIICBCFFF555>BBBEA533CCCBBEF>>HHHHHHHFHHHHHFCC?AAB?;;;>>E><<<2207.,,,-200//.532300;6333<==5999688;=320348::83232338;9<<;::;<>>>2208<>>><12338230323258<:9;;883332;==22511..)39=;..-34;<;;6
@JI6ZREA02JPMF2
ACGAGATGTTGGAGGGCAAGTCTGGTGCCAGCAGCCGCGGTAATTCCAGCTCCAATAGCGTATATTAAAGTTGTTGCAGTTAAAAAGCTCGTAGTTGAATTTCGGGGG
+
FFFFFFFFFFFIIHHHIIIIIIIIIIIIIIIIIIIIIIIIIIIIIIIIIIIIFFFFFFFFFFFFFFFFFFFFFFFFFFFFF;;;;;FFFFDDDDBB@@>6667---,,
@JI6ZREA02HFWNM
ACGAGATGTTGGAGGGCAAGTCTGGTGCCAGCAGCCGCGGTAATTCCAGCTCCAATAGCGTATATTAAAGTTGTTGCAGTTAAAAAGCTCGTAGTTGAATTTTAGGCCTGGCCGGATGGTCCGTCTTTGGCGAGTACTGTTCTGTCGTCGGGTCTATCCTTCTGGTGAGCCGGGATGCCCTTTATTGGGTGTGTCGGGGAACCAGGACCATTACCTTGAAAAAATTAGAGTGTTTAAAGCGGGCATTTGCTTGAATAGATTAGCATGGAATAATAGAATAGGACGTTGGTTCTATTTTGTTGGTTTTAGGACCACCGTAATGATTAATAGGGATAGTTGGGGGCATTAGTATTCAATTGTCAGAGGTGAAATTCTTGGATTTATTGAAGACTAACTATTGCGAAAGCATTTGCCAAGGATGTTTTCATTAATCAAGAACGAAAGTTAGGGGATCGAAGACGATCAGATACCGTCGTAGTCTT
+
FFFFFFFFFFFIIIIIIIIIIIIIIIIIIIIIIIIIIIIIIIIIIIIIIIIIFFFFFFFFFFFFFFFFFFFFFFFFFFFFF???==FFFFFFFFFFFFFBBBBFFFFFFFFFFFFFFFFFFFFFFFFFFFFFFFFFFFFFFFFFFFFFFFFFFFFFFFFFFFFFFFFFFFFFFFFFFFFFFFFD@@@@FFFFFFFAAAAFFFFFDDDFFFFFD::99:666222AA/BBBBB===555AB===BA336ADDDFCCCCDDGGGGGGGGGIGFDDDDIIIGGGGDFCDD???=?>>42223--..2222<8684448BDDDBAAAAABBA800/4<??99//11199=<<<=A@=======BB@?>888==;;<<><<:88///877::8888<>BBB>>>B=888=888888:<;;;22222----6977444666:552----778000011---::75:446662127----0789776--
@JI6ZREA02IZWY2
ACGAGATGTTGGAGGGCAAGTCTGGTGCCAGCAGCCGCGGTAATTCCAGCTCCAATAGCGTATATTAAAGTTGTTGCAGTTAAAAAGCTCGTAGTTGAATTTCGGGATTAGTACGCTGGTCGTGCCTTCGGTACGTACTGGTGTTACTGATTTCTACCTTCTGACGAACCATCATGTCATTAATTTGGTGTGGCGGGGAATCAGGACTGTTACTTTGAAAAAATTAGAGTGTTTAAAGCAGGCTCGCGCTTGAATACATTAGCATGGAATAATGAAATAGGACGTTGATCCTATTTTGTGGTTTCTAGGATTGACGTAATGATTAATAGGGATAGTTGGGAGCATTAGTATTCAACTGTCAGAGGTGAAATTCTTGGATTTATTGAAGACTAACTACTGCGAAAGCATTTGCCAAGGATGTTTTCATTAATCAAGAACGAAAGTTAGGGATCGAAGACGATCAGATACCGTCGTAGTCTTAACCATAAACTATGCCGACTAGGGATCGGGATGATGTTAATTTTTAATGTACTCTATTCGGC
+
IIIIIIIIIIIIIHHHIIIIIIIIIIIIIIIIIIIIIIIIIIIIIIIIIIIIIIIIIIIIIIIIIIHHHIIIIIIIIII>>66666FIIIIIIIIIIIIHHHIGGGIIIIIIIIIIIIIIIIIIIIIIIIIIIIIIIIIIIIIIIIIIIIHHHIIIIIIIIIIIIIIIIIIIIIIIIIIIIII>>>IIIIIIII8:::GGIIIIIIIIIIIIIHGGG666666::,BGIIIEEEEHHIIIIIIIIIIIIIIIIIIIIIIIIIIIIIIIIIIIIIHHHIIIIAAAGGIIIFFFI@@B@A2==HHHIIIFGGIIIIGA===IIIIIIIIIHBBEGGHDC222<5<<@@>@?CDGH===<DHHHHHFFFCBBHHD<88DDI@@@F>>IH@?>@F????CEE<<566>?<<<>BDAAC?<<<;4///-38664426:2/../2336;;;2;;>>888==<<=>>?==<:<=AA?>=>>A>=<::??220897742-6888<=43120042-,,,-52222/299/////44+81331113158557
@JI6ZREA02FXI59
ACGAGATGTTGGAGGGCAAGTCTGGTGCCAGCAGCCGCGGTAATTCCAGCTCCAATAGCGTATATTAAAGTTGTTGCAGTTAAAAAGCTCGTAGTTGAATTTCGGGATCAGTACGTTGGTCGTGCCTTAGGTACGTACTGGTGTTACTGGTTCCTACCTTCTGACGAACCATCATGTCATTCATTTGGTGTGGTGGGAAATCAGGACTGTTACTTTGAAAAAATTAGAGTGTTTAAAGCAGGCTCGCGCTTGAATACATTAGCATGGAATAATGAAATAGGACGTTGATCCTATTTTGTGGTTTCTAGGATTGACGTAATGATTAATAGGGATAGTTGGGGCATTAGTATTCAATTGTCAGAGGTGAAATTCTTGGATTTATTGAAGATTAACTACTGCGAAAGCATTTGCCAAGGATGTTTTCATTAATCAAGAACGAAAGTTAGGGATCGAAGACAATCAGATACCGTCGTAGTCTTAACCATAAACTATGCCGACTAGGGATCGGATGATGTTTATTTTTAATG
+
IIIIIIIIIIIIIHHHIIIIIIIIIIIIIIIIIIIIIIIIIIIIIIIIIIIIIIIIIIIIIIIIIIHHHIIIIIIIIIIII?????IIIIIIIIIIIIIHHHIHHHIIIIIIIIIIIIIIIIIIIIIIIIIIIIIIIIIIIIIIIIIIIIIIIIIIIIIIIIIIIIIIIIIIIIIIIIIIIIIHHHIHAFFIHF666==HIIIIIIIIIIIIIHHHI888888BB0IIIIIHHHHHHIIIIIIIIIIIIIIIIIIIIIIIIIIIIIIIIIIIIIHHHIHHHGGGHHIIIIIIG==??A2==555AIIIIIIIIIIIIIIIIIIIIHHGGGHIIIIII<A@?AAGHHIIIIIIIIIIHHHHCBBHH>@@ACCEHHEEC222:;;EE;:8@CFHHHDFFHC?@@EBCCEBBECCCC;;8CC7444;===99433384681---8..---149;;<:88;8;==;868688>><<;=<;<;;<<4443---31-1326798;89886889::83222,,,5,,,,,//*2
@JI6ZREA02FZ3K2
ACGAGATGTTGGAGGGCAAGTCTGGTGCCAGCAGCCGCGGTAATTCCAGCTCCAATAGCGTATATTAAAGTTGTTGCAGTTAAAAAGCTCGTAGTTGAATTTCGGGATCAATATATTGGTCGTGCCTCCGGTATGCACTGGTATTATTGATTTT
+
FFFFFFFFFFFIIHHHIIIIIIIIIIIIIIIIIIIIIIIIIIIIIIIIIIIIFFFFFFFFFFFFFFFFFFFFFFFFFFFFF?????FFFFFFFFFFFFFFFFFFFFFFFFFFFFFFFFFFFFFFFFFFFFFFFFFFFFFFFFFFFFDBA?55.,
@JI6ZREA02G1NSC
ACGAGATGTTGGAGGGCAAGTCTGGTGCCAGCAGCCGCGGTAATTCCAGCTCCAATAGCGTATATTAAAGTTGTTGCAGTTAAAAAGCTCGTAGTTGAATTTCGGGATCAATATATTGGTCGTGCCTCCGGTATGCACTGGTATTATTGATTTCTACCTTCTGACGAACTGTGATGTCATTAATTTGGTGTCATGGGGAATCAGGACTGTTACTTTGAAAAAATTAGAGTGTTTAAAGCAGGCACACGCTTGAATACATTAGCATGGAATAATGAAATAGGACGTTTGACCCTATTTTGTTGGTTTCTAGGATCGACGTAATGATTAATAGGGATAGTTGGGGGCATTAGTATTCAATTGTCAGAGGTGAAATTCTTGGATTTATTGAAGACTAACTACTGCGAAAGCATTTGCCAAGGATGTTTTCATTAATCAAGAACGAAAGTTAGGGATCGAAGACGATCAGATACCGTCGTAGTCTTAACCATAAACTATGCCGACTAGGATCGGATGATGTTAATTTTTTAATGTACTC
+
IIIIIIIIIIIIIHHHIIIIIIIIIIIIIIIIIIIIIIIIIIIIIIIIIIIIIIIIIIIIIIIIIIHHHIIIIIIIIIIII?????IIIIIIIIIIIIIHHHIHHHIIIIIIIIIIIIIIIIIIIIIIIIIIIIIIIIIIIIIIIIIIIIHHHIIIIIIIIIIIIIIIIIIIIIIIIIIIIIIHHHIIIIIIIIBBBBIIIIIIIIIIBBAAG554D11112277,AFFIHHHHHHHIIGGGIIIIIIIIIIIIHHHIIIIIIIIIIIIIIIHH888GAHHIIIHHHIIHHHIICCA?8//==HHHIIIGGGHHHHIIIIIIIIIIGGGGGAAAIGGGH8:==:HHHIIIIIIGGGCHHHHFFIIFFC>555@@CBBEFFEEHHHHHHCBBCE?:::8>5559;;78::777:....2248811119888<<8888855>><<<>>><><663338888;88<<=8686;=;9898;89;:;;;220899932-232<8:53-..1382233988866;;//55//00)8:8822
@JI6ZREA02J0KUM
ACGAGATGTTGGAGGGCAAGTCTGGTGCCAGCAGCCGCGGTAATTCCAGCTCCAATAGCGTATATTAAAGTTGTTGCAGTTAAAAAGCTCGTAGTTGAATTTCGGGATTAGTA
+
EEFFFFFFFFFIIHHHIIIIIIIIIIIIIIIIIIIIHIIHFDDHFFHHHHHDDDEFFFFFFFFFFFFFFFFFFFFFFFFFF????=FFFFFFFFFFFFFFFFFFFFFFFFF64
@JI6ZREA02FVCE6
ACGAGATGTTGGAGGGCAAGTCTGGTGCCAGCAGCCGCGGTAATTCCAGCTCCAATAGCGTATATTAAAGTTGTTGCAGTTAAAAAGCTCGTAGTTGAATTTCGGGG
+
FFFFFFFFFFFIIHHHIIIIIIIIIIIIIIIIIIIIHHHIIHHDDDDHHHHHFFFFFFFFFFFFFFFFFFFFFFFFFFFFF77755B???>=<999877,,,.,,,,
@JI6ZREA02IN456
ACGAGATGTTGGAGGGCAAGTCTGGTGCCAGCAGCCGCGGTAATTCCAGCTCCAATAGCGTATATTAAAGTTGTTGCAGTTAAAAAGCTCGTAGTTGAATTTCGGGGTCAGCAGGTTGGTCGTGCCACTGGTATGCACTGGTCTCGCTGATTCCTCCCTCTTGAAGAACCGTAATGCCATTAAGTTGGTGTTGCGGGGAAACAGGACTGTTACTTTGAAAAAATTAGAGTGTTTAAAGCAAGCTAACGCTTGAATACATTAGCATGGAATAATGAAATAGGACGTTCGATCCTATTTTGTGGTTTCTAGGATTGACGTAATGATTAATAGGGATAGTTGGGGCATTAGTATTCAATTGTCAGAGGTGAAATTCTTGGATTTATTGAAGACTAACTACTGCGAAAGCATTTGCCAAGGATGTTTTCATTAATCAAGAACGAAAGTTAGGGATCGAAGACGATCAGATACCGTCGTAGTCTTAACC
+
IIIIIIIIIIIIIHHHIIIIIIIIIIIIIIIIIIIIIIIIIIIIIIIIIIIIIIIIIIIIIIIIIIHHHIIIIIIIIIIBB88888HIIIIIIIIIIIIHHHICCCCIIIIIIIIIIIIIIIIIIIIIIIIIIIIIIIIIIIIIIIIIIIIIIIH:::EAFFIH@@@BFFIFFFIIIIIIIIFFFHIIIIIIIICCAAHHFF<@@IIIIIIGGBB@E11111133,;BEGFDHHHHHIIIIIIIIIIIIIIIIIHIIIIIIIIIIIIIIIIIIIHHHD@DHHD<;;FIGGGGFG7777@6@@BBEIIIIDDDDDIIIIIGG@;;;@@99;;;?BEGGE9999DDDD665;@GGEEEAAABB400048BBBEEEDHHHHHHHHHHHH===BD444=BDB====BB====;BB::::AA=A:....269988.10,,,,1,,,,/,,,,,/1122997476:;:73131::;888:;;874144//
@JI6ZREA02G5B9C
ACGAGATGTTGGAGGGCAAGTCTGGTGCCAGCAGCCGCGGTAATTCCAGCTCCAATAGCGTATATT
+
<==:::DDCFFGIHHHIIIIIIIIIIIIIIIIIIIIIHHIHHHHHHHHHHHHFFFFFDBAAAAA10
@JI6ZREA02GGB8C
ACGAGATGTTGGAGGGCAAGTCTGGTGCCAGCAGCCGCGGTAATTCCAGCTCCAATAGCGTATATTAAAGTTGTTGCAGTTAAAAAGCTCGTAGTTGAATTTCGGGGAT
+
FFFFFFFFFFFII:::IIIIIIIIIIIIIIIIIIIIIIIIIIIIIIIIIIIIFFFFFFFFFFFF@@@@FFFFBA>????22-----3:<9:9:=<>8440004442244
@JI6ZREA02H5L0Y
ACGAGATGTTGGAGGGCAAGTCTGGTGCCAGCAGCCGCGGTAATTCCAGCTCCAATAGCGTATATTAAAGTTGTTGCAGTTAAAAAGCTCGTAGTTGAATTTCGGGATCAGCAGGTTGGTCTTGCCACTGGTATGTACTAGCTTGCTGATTCCTCCTTCTTGTAGAACCGTAATGCCATTAATTTGGTGTTGCGGGGAAACAGGACTGTTACTTTGAAAAAATTAGAGTGTTTAAAGCAGGCTAACGCTTGAATACATTAGCATGGAATAATGAAATAGGACGTTCGATCCTATTTTGTGGTTTCTAGGATTGACGTAATGATTAATAGGGATAGTTGGGGCATTAGTATTCAATTGTCAGAGGTGAAATTCTTGGATTTATTGAAGACTAACTACTGCGAAAGCATTTGCCAAGGATGTTTTCACTAATCAAGAACGAAAGTTAGGGATCGAAGACGATCAGATACCGTCGTAGTCTTAACCATAAACTATGCCGACTAGGGATCGGATGATGTTTAATTTTTAATGTACTC
+
IIIIIIIIIIIIIIIIIIIIIIIIIIIIIIIIIIIIIIIIIIIIIIIIIIIIIIIIIIIIIIIIIIHHHIIIIIIIIII>>88888HIIIIIIIIIIIIHHHIHHHIIIIIIIIIIIBBBIIIIIIIIIIIIIIIIIIIIIIIIIIIIIIIIIIIIIIHHHIIIIIIIIIIIIIIIIIBBBBHHHIIIIIIII>>>>998<488GGGGDDDIEEEI66666488,AFGIH8;;HHHIIIIIIIIIIIIIIIIIFDFIHHHHIIIIIIIIIIIIHHHF7<<88988IIIIIIIIBBB?A6AA886HHIAAAIIIIID<<<IEE<<<<FGAA??EBDDG9999EEIIIIIIIIIIIIIHHHHHH5558;EEIDCCCBBB555:8:??;:8;BDDBBBDC;5555>CCC;;;:AAAA>>;C;2211:;:;6403227443-----2613337888==:88668888686;;><;<:<9686:990/,,,,-3--,,04796983331:;::::8888222;;115//44+8133-,
@JI6ZREA02GXSG4
ACGAGATGTTGGAGGGCAAGTCTGGTGCCAGCAGCCGCGGTAATTCCAGCTCCAATAGCGTATATTAAAGTTGTTGCAGTTAAAAAGCTCGTAGTTGAATTTCGGGGTCAGTAGGTTGGTCGTGCCAATGGTATGTACTGGCTTTACTGATTCCTCCTTCTTGAAGAACTGTAATGTCATTAATTTGGTGTTGCAGGGAATCAGGTCTGTTACTTTGAAAAAATTAGAGTGTTTAAAGCAGGCTCGCGCTTGAATACATTAGCATGGAATAATGAAATAGGACGTTGATCCTATTTGTGGTTTCTAGGATTGACGTAATGATTAATAGGGATAGTTGGGGCATTAGTATTCAATTGTCAGAGGTGAAATTCTTGGATTTATTGAAGACTAACTACTGCGAAAGCATTTGCCAAGGATGTTTTCATTAATCAAGAACGAAAGTTAGGGATCGAAGACGATCAGATACCGTCGTAGTCTTAACCATAAACTATGCCGACTAGGGATCGGATGATGTTAATTTTTAATGTACTC
+
IIIIIIIIIIIIIHHHIIIIIIIIIIIIIIIIIIIIIIIIIIIIIIIIIIIIIIIIIIIIIIIIIIHHHIIIIIIIIIIII?????IIIIIIIIIIIIIHHHICCCCIIIIIIIIIIIIIIIIIIIIIIIIIIIIIIIIIIIGGGIIIIIIIIIIIIIHGGGIIIIIIIIIIIIIIIIIIIHHBBBIIIIIIIIIHHHIIIIIIIIIIIBBBIHHHI666688;;,GHIIIHHHHHHIIIIIIIIIIIIIIIGBAAAGIIIIIIIIIIIIIIIIHHHIIIIIIIIIGGGGG@?11161::111?<GGIIIIIIIHHHHIIIIIIIIIHBBFGGGDD22227;CCEGGGGHFGGIIIBCCCBBHHHHHHHHCBBHHHHHB:44@@CHDFFEEFFBB:;;:BBB:;;>>>?>==8486:5.---.3::8859;=300>><<<>>>6>><:888==<<;::===8686>>><<<>=<:;:<>>220369<;91688;>=9=;::868;888;33332<==1152200*363322
@JI6ZREA02GPQ8W
ACGAGATGTTGGAGGGCAAGTCTGGTGCCAGCAGCCGCGGTAATTCCAGCTCCAATAGCGTATATTAAAGTTGTTGCAGTTAAAAAGCTCGTAGTTGAATTTCGGGGTCAGTAGGTTGGTCGTGCCAATGGTATGTACTGGCTTTACTGATTCCTCCTTCTTGAAGAACTGTAATGTCATTAATTTGGTGTTGCAGGGAAACAGGACTGTTACTTTGAAAAAATTAGAGTGTTTAAAGCAGGCTAACGCTTGAATACATTAGCATGGAATAATGAAATAGGACGTTCGATCCTATTTTGTTGGTTTCTAGGATTGACGTAATGATTAATAGGGATAGTTGGGGCATTAGTATTCAATTGTCAGAGGTGAAATTCTTGGATTTATTGAAGACTAACTACTGCGAAAGCATTTGCCAAGGATGTTTTCATTAATCAAGAAC
+
FFFFFFFFFFFII@@@IIIIIIIIIIIIIIIIIIIIIIIIIIIIIIIIIIIIFFFFFFFFFFFFFFFFFFFFFFFFFFFFF?????FFFFFFFFFFFFFDDDFDDDBFFFFFFFFFFFFFFFFFFFFFFFFFFFFFFFFFFFFFFFFFFFFFFFD@@@@FFFFFFFFFFFFFFFFFFFFFFFFFFFFFFFFFFFFFFFFFFFFFFFFFFFFFFFFFF66666666,AADDFFFFFFFFFFFFFFFFFFC???CC???DDGGGGGGGGGGGDD??555B>BBA:9::DGGGDDDG@@@@F66@@IBBDAD555?DDDDDBBBA::::::88;88<??A<<4555::=BBBBBDDDDDDD?===DDD>8888>DD888DDD>>=B::BB==88333><:<<><888888888434444><:::1511::661102226442
@JI6ZREA02GSAXT
ACGAGATGTTGGAGGGCAAGTCTGGTGCCAGCAGCCGCGGTAATTCCAGCTCCAATAGCGTATATTAAAGTTGTTGCAGTTAAAAAGCTCGTAGTTGAATTTCGGGATCAGCAGGTTGGTCTTGCCACTGGTATGTACTAGCTTGCTGATTCCTCCTTCTTGTAGAACCGTAATGCCATTAATTTGGTGTTGCGGGGAAACAGGACTGTTACTTTGAAAAAATTAGAGTGTTTAAAGCAGGCCAGCGCCTGAATACATTAGCATGGAATAATGAAATAGGACGTTCGAACCTATTTTGTGGTTTCTAGGATTGACGTAATGATTAATAGGGATAGTTGGGGCATTAGTATTCAATTGTCAGAGGTGAAATTCTTGGATTTATTGAAGACTGACTACTGCGAAAGCATTTGCCAAGGATGTTTTCATTAATCAAGAACGAAAGTTAGGGATCGAAGACGATCAGATACCGTCGTAGTCTTAACCATAAACTATGACCGACTAGGGATCGGATGATGTTAATTTTTAATGTAC
+
IIIIIIIIIIIIIIIIIIIIIIIIIIIIIIIIIIIIIIIIIIIIIIIIIIIIIIIIIIIIIIIIIIHHHIIIIIIIIIIII?????IIIIIIIIIIIIIHHHIHHHIIIIIIIIIIIIIIIIIIIIIIIIIIIIIIIIIIIIIIIIIIIIIIIIIIIIHHHIIIHHHIIIIHHIIIIIIIHHHHHIIIIHFFFACCCHHHIFFFIIIIIIGGBBBD111111BB3EE?@@DEEHHHIIIFFFFFIIIIIIIIIIIIIIIIIID@;;;;DIIIIBBBIIIIIID;;;DII@@@F99==@2;;7766<GGGFDDDDDDIIIID@@@@@@DE@@@GFDDDB;99@@HHIIIDDDIIIIIIDEEBB4443:=BEDD??BBBEH=4//4:EEDDAAAAB99944444:9:::::A;;;78753,,,,,,100//2597300;8556:;=59998::77765788;;73136;;;:9;;;:6766;;11020//43-/,,,,/----225899999733331133//51184+7:77
@JI6ZREA02J4AHW
ACGAGATGTTGGAGGGCAAGTCTGGTGCCAGCAGCCGCGGTAATTCCAGCTCCAATAGCGTATATTAAAGTTGTTGCAGTTAAAAAGCTCGTAGTTGAATTTCGGGG
+
FFFFFFFFFFFIIIIIIIIIIIIIIIIIIIIIIIIIIIIIIIIIIHHHHHIHFFFFFFFFFFFFFFFFFFFFFFFFFFFFF;;777AA::9@@?>>=;;2213..,,
@JI6ZREA02H4X4X
ACGAGATGTTGGAGGGCAAGTCTGGTGCCAGCAGCCGCGGTAATTCCAGCTCCAATAGCGTATATTAAAGTTGTTGCAGTTAAAAAGCTCGTAGTTGAATTTCGGGATCAGTACGTTGGTCGTGCCTTAGGTACGTACTGGTGTTACTGGTTCCTACCTTCTGACGAACCATCATGTCATTCATTTGGTGTGGGGGGGAATCAGGACTGTTACTTTGAAAAAATTAGAGTGTTTAAAGCAGGCTCGCGCTTGAATACATTAGCATGGAATAATGAAATAGGACGTTGATCCTATTTTGTTGGTTTCTAGGATTGACGTAATGATTAATAGGGATAGTTGGGGCATTAGTATTCAATTGTCAGAGGTGAAATTCTTGGATTTATTGAAGACTAACTACTGCGAAAGCATTTGCCAAGGATGTTTTCATTAATCAAGAACGAAAGTTAGGGATCGAAGACGATCAGATACCGTCGTAGTCTTAACCATAACTATGCCGACTA
+
IIIIIIIIIIIIIHHHIIIIIIIIIIIIIIIIIIIIIIIIIIIIIIIIIIIIIIIIIIIIIIIIIIHHHIIIIIIIIIIII=====IIIIIIIIIIIIIHHHIHHHIIIIIIIIIIIIIIIIIIIIIIIIIIIIIIIIIIIIIIIIIIIIIIIIHIIIIIIIIIIIHHHHHIIIIIIIIIIIIHHHIIIII2222222IIIIIIIIIIB>>>IFFFI666688II5IIIIIHHHFFFIIFFFIIFFFIIIIIIIHHHIIIIIIIIEEEEFIIIIHHHIIIIIIIIIIIGDDDD55558//GG@BBGIHHEDEEHHHHHHHIIIIIIIIIBBBEBBB;:0222;;??EEEEGDEEEIBBBEB?:555C>>>CAA<<:;;44494498==699824429;=5444;@;;;:;AA====863,,,,,1133//.566300973334990.--03779984977333863...889:686:;::;;6403--./121,,,,.1/
@JI6ZREA02JIICS
ACGAGATGTTGGAGGGCAAGTCTGGTGCCAGCAGCCGCGGTAATTCCAGCTCCAATAGCGTATATTAAAGTTGTTGCAGTTAAAAAGCTCGTAGTTGAATTTCGGGGTCAGCAGGTTGGTCGTGCCACTGGTATGCACTGGTCTCGCTGATTCCTCCCTCTTGTAGAACCGTAATGCCATTAAGTTGGTGTTGCGGGGAAACAGGACTGTTACTTTGAAAAAATTAGAGTGTTTAAAGCAAGCTAACGCTTGAATACATTAGCATGGAATAATGAAATAGGACGATCGATCCTATTTGTGGTTTCTAGGATTGACGTAATGATTAATAGGGATAGTTGGGGCATTAGTATTCAATTGTCAGAGGTGAAATTCTTGGATTTATTGAAGACTAACTACTGCGAAAGCATTTGCCAAGGATGTTTCATTAATCAAGAACGAAAGTTAGGGATCGAAGACGATCAGATACCGTCGTAGTCTTAACCATAAACTATGCCGACTAGGGATCGGATGATGTTAATTTTTAAT
+
IIIFFFIIFF:99CCC@@@DEEFFFEIIIIIIIIHHHHHHIDBBBIIIIIIIIIFFFIIIIIIIIIHHHIIIIIIIIIIII????;BBBIIIIIIIIIIFFFI@@>>:FIIIIIIBBBBBIIIIIIIIIIIIIIIIIIIIIIIIIIIIIIIIIIIHHHH<@@IIIIIIIIIIIIIIIIIIIIB@>?FFIIIIIICCAA@@@HIIIIIIIHHGIBBBG111111@?3DBEEGEFF999@IIIIFFFFIIIIIIIIIIIIIIIIID7655596=84///425559A?AAADDAA??4555155132;<GGIIIIIIIIIIIIIIII@@@DHBBFGFGFI;;;;DDGGIIIIIIIDDDDHHDDEEED==444D=:88==DBBEE::DDBBBBA=9442??444:;<9::=BB=>>AA::8::...37;;::9;;;75571005:;;366667:;;;88:::777767:==7658;;:8:883311036113801337679;:754022233733331:;;1154498+
@JI6ZREA02FSVHB
ACGAGATGTTGGAGGGCAAGTCTGGTGCCAGCAGCCGCGGTAATTCCAGCTCCAATAGCGTATATTAAAGTTGTTGCAGTTAAAAAGCTCGTAGTTGAATTTC
+
FFFFFFFFFFFIIHHHIIIIIIIIIIIIIIIIIIHHHHHHHHIIIIIIIIIIFFFFFFFFFFFFFFFFFEDDFFFFFFFFF;;;;;FFFFFFFFFFFFD=;6=
@JI6ZREA02HVCT5
ACGAGATGTTGGAGGGCAAGTCTGGTGCCAGCGGCCGCGGTAATTCCAGCTCCAATAGCGTATATTAAAGTTGTTGCAGTTAAAAAGCTCGTAGTTGAATTTCGGGATCAGCAGGTTGGTCGTGCCACTGGTATGCACTGGCTTTGCTGGTTCCTCCTTTCTGAAGAACTGTAATGCCATTAATTTGGTGTTGCAGGGAAACAGGACTGTTAACTTTGAAAAAATTAGAGTGTTTAAAGCAGGCTAACGCTTGAATACATTAGCATGGAATAATGAAATAGGACGTTCGATCCTATTTTGTGGTTTCTAGGATTGACGTAATGATTAATAGGGATAGTTGGGGCATTAGTATTCAATTGTCAGAGG
+
FFFFFFFFFFFIIHHHIIIIIIIIIIIIIII??=HHIFDDFFFFHHFFFHIIFFFFFFFFFFFD::668DAAAADDDFFFF==??;@AAFFFFFFFFFFFFFFFFDDDFFFFFFFFFFFFFFFFFFFFFFFFFFFFFFFFFF;;;FFFFFFFFFFDDDDFFFA?@@FFFFFFDDDFEDDFFFFFFF@@@DFFFFFFFFFFFF>AADDDD54100888=----/1<<-???BDFFFF??DDFFF?63335BBBB=<=ADGDDDA???DDDDBBBAA;;;?44449342<<73226<22449/88444?ABBBBBDDDD?:::<<<<=<<<80004?A@@@6666:?AAAADBB=::8<<>88886..
@JI6ZREA02HEHZF
ACGAGATGTTGGAGGGCAAGTCTGGTGCCAGCAGCCGCGGTAATTCCAGCTCCAATAGCGTATATTAAAGTTGTTGCAGTTAAAAAGCTCGTAGTTGAATTTCGGGGTA
+
0011113<<AAABFFHIIIIIIIIIIIIIIIIIIIIIIIIIIIIIIIIIIIIFFFFFFFFFFFFFFFFFFFFFFFFFFFFF;;???FFFFFFFFFFFFF654<4442//
@JI6ZREA02GVIL3
ACGAGATGTTGGAGGGCAAGTCTGGTGCCAGCAGCCGCGGTAATTCCAGCTCCAATAGCGTATATTAAAGTTGTTGCAGTTAAAAAGCTCGTAGTTGAATTTCGGGATCAATATA
+
FFFFFFFFFFFIIHHHIIIIIIIIIIIIIIIIIIIIIIIIIIIIIIIIIIIIFFFFFFFFFFFFFFFFFEDDFFFFFFFFF=====FFFFFFFFFFFFFFF?=544><<224233
@JI6ZREA02IPGZP
ACGAGATGTTGGAGGGCAAGTCTGGTGCCAGCAGCCGCGGTAATTCCAGCTCCAATAGCGTATATTAAAGTTGTTGCAGTTAAAAAGCTCGTAGTTGAATTTCGGGATTAGTAGGTTGGTCGTGCCTCTGGTATGCACTGGCTTTGCTGGTTCCTCCTTTCTGAAGAACTGTAATGCCATTAATTTGGTGTGGGGGGAATCAGGACTGTTACTTTGAAAAAATTAGAGTGTTTAAAGCAGGCTCGCGCTTGAATACATTAGCATGGAATAATGAAATAGGACGTTGATCCTATTTTGTGGTTTCTAGGATTGGCGTAATGATTAATAGGGATAGTTGGGGCATTAGTATTCAATTGTCAGAGGTGAAATTCTTGGATTTATTGAAGACTAACTACTGCGAAAGCATTTGCCAAGGATGTTTTCATTAATCAAGAACGAAAGTTAGGGATCGAAGACGATCAGATACCGTCGTAGTCTTAACCATAAACTATGCCGACTAGGGATCGGATGATGTTTAATTTTTAATGTACTCTA
+
IIIIIIIIIIIIIHHHIIIIIIIIIIIIIIIIIIIIIIIIIIIIIIIIIIIIIIIIIIIIIIIIIIHHHIIIIIIIIIIII=====IIIIIIIIIIIIIHHHIHHHIIIIIIIIIIIIIIIIIIIIIIIIIIIIIIIIIIIIHHHIIIIIIIIIIIIHHHIIIIIIIIIIIIIIHIIIIIIIIHHHIIIII9;;;99IIIIIIIIIIIIIIIHHHI666666BB0GGGGIHHHHHHIIIIIIIIIIIIIIBBBGHIHHHIIIIIIIIIIIIIIHHHIIIIIIIIIIII===A????=2==BBBGIIFGGGGGGIIIIIIHHHIIIIIA==BD@?33////5:===?ACEIFGGHGA>@HHHHHHHHHHHHHHHCCCHHHH>>EEC?>AC55553>>EC?AABBCCBAA??AA=<<:5..---386611.5398445/,,,/00,,,,/23366858448888688223842236;:88::---....370486:895842221388888899933466-----00+5422---.
@JI6ZREA02GAA8U
ACGAGATGTTGGAGGGCAAGTCTGGTGCCAGCAGCCGCGGTAATTCCAGCTCCAATAGCGTATATTAAAGTTGTTGCAGTTAAAAAGCTCGTAGTTGAATTTCGGGATTAGTACGCTGGTCGTGCCTTCGGTACGTACTGGTGTTACTGATTTCTACCTTCTGACGAACCATCATGTCATTAATTTGGTGTGGTGGGGAATCAGGACTGTTACTTTGAAAAAATTAGAGTGTTTAAAGCAGGCTCGCGCTTGAATACATTAGCATGGAATAATGAAATAGGACGTTGATCCTATTTTGTGGTTTCTAGGATTGACGTAATGATTAATAGGGATAGTTGGGGCATTAGTATTCAATTGTCAGAGGTGAAATTCTTGGATTTATTGAAGACTAACTACTGCGAAAGCATTTGCCAAGGATGTTTTCATTAATCAAGAACGAAAGTTAGGGATCGAAGACGATCAGATACCGTCGTAGTCTTAACCATAAACTATGCCGACTAGGGATCGGATGATGTTTATTTTTTAATGTACTCTATTCGG
+
IIIIIIIIIIIIIHHHIIIIIIIIIIIIIIIIIIIIIIIIIIIIIIIIIIIIIIIIIIIIIIIIIIHHHIIIIIIIIIIII?????IIIIIIIIIIIIIHHHIHHHIIIIIIIIIIIIIIIIIIIIIIIIIIIIIIIIIIIIIIIIIIIIHHHIIIIIIIIIIIIIIIIIIIIIIIIIIIIIIHHHIIIIIIIICCCCIIIIIIIIIIIIIIIHHHI9;;;99GG5IIIIIHHHHHHIIIIIIIIIIIIIIIIIIIIIIIIIIIIIIIIIIIIIHHHIIIIIIHHHIIIIIII????A2==HHHIIIGGGHHIIIHGGGIHHHIHGGGHHHHIIIIIB<<<IIAAAFDDDDGGGDDCDFC@??BCBBEHHHCBBHHHHHHHHHHHHHBC;::BBCEA?;:;>>>??>>>A@CCCFFHHH;;77===>::5888844<60006<;16.--88322759863338686>==><>>=9232199,,,-,,,2/,/2044:591222188...222220002,,,,,,,,)5455//1314:99
@JI6ZREA02J2PUB
ACGAGATGTTGGAGGGCAAGTCTGGTGCCAGCAGCCGCGGTAATTCCAGCTCCAATAGCGTATATTAAAGTTGTTGCAGTTAAAAAGCTCGTAGTTGAATTTCGGGATTAGTAGGTTGGTCGTGCCTCTGGTATGCACTGGCTTTACTGGTTCCTCCTTCTTGAAGAACTGTAATGTCATTAATTTGGTGTTGCAGGGAAACAGGACTGTTACTTTGAAAAAATTAGAGTGTTTAAAGCAGGCACACGCTTGAATACATTAGCATGGAATAATGAAATAGGACGTTTGACCCTATTTTGTTGGTTTCTAGGATCGACGTAATGATTAATAGGGATAGTTGGGGCATTAGTATTCAATTGTCAGAGGTGAAATTCTTGGATTTATTGAAGACTAACTACTGCGAAAGCATTTGCCAAGGATGTTTTCATTAATC
+
FFFFFFFFFFFII666IIIIIIIIIIIIIIIIIIIIIIIIIIIIIIIIIIIIFFFFFFFFFFFFFFFFFFFFFFFFFFFFF;;=;;FFFFFFFFFFFFFFFFFFFFFFFFFFFFFFFDDDFFFFFFFFFFFFFFFFFFFFFF;;;AFFFFFFFFFDDDDFFFFFFF;;<ADFFFFFFFFFFFFFFFFFFFFDDA=333::==6:8AABBBB::310<//////00,5:AAB==??FFFFFFFFC???A??===ABDDD:::CFFFGDDDDGGDC333A>DDDDA555DFGCCFD==9=?66==544<9?444444<?A<<<<998<88888888?@@AA9977???A??=BBA===BB===?===<<<88888:....36662//348>>>>;888>>888888888888882222;;;:2111166::8802
@JI6ZREA02FOKM3
ACGAGATGTTGGAGGGCAAGTCTGGTGCCAGCAGCCGCGGTAATTCCAGCTCCAATAGCGTATATTAAAGTTGTTGCAGTTAAAAAGCTCGTAGTTGAATTTCGGGATCAGTACGTTGGTCGTGCCTTAGGTACGTACTGGTGTTACTGGTTCCTACCTTCTGACGAACCATCATGTCATTCATTTGGTGTGGCGGGGAATCAGGACTGTTACTTTGAAAAAATTAGAGTGTTTAAAGCAGGCTCGCGCTTGAATACATTAGCATGGAGTAATGAAATAGGACGTTGATCCTATTTTGTGGTTTCTAGGATTGACGTAATGATTAATAGGGATAGTTGGGGCATTAGTATTCAATTGTCAGAGGTGAAATTCTTGGATTTATTGAAGACTAACTACTGCGAAAGCATTTGCCAAGGATGTTTTCATTAATCAAGAACGAAAGTTAGGGATCGAAGACGATCAGATACCGTCGTAGTCTTAACCATAAACTATGCCGACTAGGGATCGGATGATGTTATTTTTAATGTAC
+
IIIIIIIIIIIIIBBBIIIIIIIIIIIIIIIIIIIIIIIIIIIIIIIIIIIIIIIIIIIIIIIIIIHHHIIIIIIIIIIGG88888IIIIIIIIIIIIIHHHIHHHIIIIIIIIIIIIIIIIIIIIIIIIIIIIIIIIIIIIIIIIIIIIIIIIIIGGGGIIIIIGGGIIIIIIIIIIGGGGIHHHIIIIIIIIBB@@GGIIIIIIIIIIIIIHEEI666666;;,CCIIIHHHHHHIIIIIIGGGIIIIIGGGIIIIIIIIIIIIIIIIIIIIHHHIIIIIIIIIIIIGGGIBBBAC4?????IIIGGGIIIIIIIIIIIIIIIIIIHHHIIIIII::::GIIIIIIIIIIIIIIIIIIIICCCIHHHIIIIIIIIHHHIIHGGGEBC???ICBCAEB=??BEEECCCIGGGGIIIII7777A>11002:=<<7394,--7..-...288877?;><=>>>>AA@AAA===@A?>=99<<22..,,,.0,03076713,,,,03.,,.3337.,,3,,,,,,,+9677
@JI6ZREA02FVJVP
ACGAGATGTTGGAGGGCAAGTCTGGTGCCAGCAGCCGCGGTAATTCCAGCTCCAATAGCGTATATTAAAGTTGTTGCAGTTAGAAAGCTCGTAGTTGAATTTCGGGATTAGTACGCTGGTCGTGCCTTCGGTACGTACTGGTGTTACTGATTTCTACCTTCTGACGAACCGTCATGTCATTAATTTGGTGTGGTGGGGAATCAGGACTGTTACTTTGAAAAAATTAGAGTGTTTAAAGCAGGCTCGCGCTTGAATACATTAGCATGGAATAATGAAATAGGACGTTGATCCTATTTTGTGGTTTCTAGGATTGACGTAATGATTAATAGGGATAGTTGGGGCATTAGTATTCAATTGTCAGAGGTGAAATTCTTGGATTTATTGAAGACTAACTACTGCGAAAGCATTTGCCAAGGATGTTTTCATTAATCAAGAACGAAGTTAGGGATCGAAGACGATCAGATACCGTCGTAGTCTTAACCATAACTATGCCGACTAGGGATCGGATGATGTTTATTTTTG
+
IIIIIIIIIIIIIHHHIIIIIIIIIIIIIIIIIIIIIIIIIIIIIIIIIIIIIIIIIIIIIIIIIIHHHIIIIIIIIIIIIHB666FIIIIIIIIIFFFFFHIFFFIIIIIIIIIIIIIIIIIIIIIFFFIIIIIIIIIIIIIIIIIIIIHHHFFFIIIIIIIIIIIIIIIIIIIIIIIIIIIHHHIIHHHIII::::IIIIIIIIIIIIIGC:99D//////13,;BEGIHHHHHHIIIIIIIIIF@@@@@DI@@@DIIIIIIIIIIIIIIIIHEEDIIIDDDDDIIIHHHIAAA?@6@@HHHIIIIIIIIII@@@@DGDD6666?B?;;<A<5666666BBEEEEFDDDGHHGGBBBBDD99:======BBDBBBBEBD::EEEED:444=BDB?::9<<<9:::66=22220223300002299880-..30471008775667:;;;;;65788:::71313371016:8:;::;;1103...60132::;4767778:::777766622/,,,,,,,
@JI6ZREA02I4MFJ
ACGAGATGTTGGAGGGCAAGTCTGGTGCCAGCAGCCGCGGTAATTCCAGCTCCAATAGCGTATATTAAAGTTGTTGCAGTTAAAAAGCTCGTAGTTGAATTTCGGGGTCAGCAGGNCTGGTCGTGCCACTGGTATGAACTGGTCTCGCTGATTCCTCCTTTCTGAAGAACTGTAATGTC
+
FFFFFFFFFFFIIHHHIIIIIIIIIIIIIIIIIIIIIIIIIIIIIIIIIIIIFFFFFFFFFFFFFFFFFFFFFFFFFFFFF?????FFFFFFFFFFFDD??=5311118A??>44!BDDDDDDDD<::=BBDDD?888=CFDDDDDDF?<<<::::BB===A9==AA>><<<=<<<944
@JI6ZREA02HDC0F
ACGAGATGTTGGAGGGCAAGTCTGGTGCCAGCAGCCGCGGTAATTCCAGCTCCAATAGCGTATATTAAAGTTGTTGCAGTTAAAAAGCTCGTAGTTGAATTTCGGGGTCAGACAGGTTGGTCGTGCCTTACGTGGTATGCGACTGGCTTTCGGTCTCGTATTCCTCCTTTACCTGAAGAACTGTAATGTACCTAGTTAATTTGGTGGTT
+
FF???FFFFFFII@@@IIIIIIIIIIIIIIIIIIIIIIIIIIIIIIIIIIIIFFFFFFFFFFFFFFFFFFFFFFFFFFFFF=====FFFFFFFFFFFFFFFFD9766244444488==>>A@@BBBBBB=95448=<<:<6323113,,,211.2223275555511,,,.,,,.--2567444488><<9;=?44444000997<<22
@JI6ZREA02HQCXY
ACGAGATGTTGGAGGGCAAGTCTGGTGCCAGCAGCCGCGGTAATTCCAGCTCCAATAGCGTATATTAAAGTTGTTGCAGTTAAAAAGCTCGTAGTTGAATTTCGGGATCAG
+
FFFFFFE???FIIHHHIIIIIIIIIIIIIIIIIIIIIIIIIIIIIIIIIIIIFFFFFFFFFFFFFFFFFFFFFFFFFFFFF=====FFFFFFFFDDBBB==;40004<::4
@JI6ZREA02GWNNK
ACGAGATGTTGGAGGGCAAGTCTGGTGCCAGCAGCCGCGGTAATTCCAGCTCCAATAGCGTATATTAAAGTTGTGC
+
666C???DDDDFF666HHIHHHIHIIIIIIIIIIIIIIIIIIIIIIIIHIIIFFFFFDDDDDDB::100=<;6654
@JI6ZREA02IFJCM
ACGAGATGTTGGAGGGCAAGTCTGGTGCCAGCAGCCGCGGTAATTCCAGCTCCAATAGCGTATATTAAAGTTGTTGCAGTTAAAAAGCTCGTAGTTGAATTTCGGGATCAGTACGTTGGTCGTGCCTTAGGTACGTACTGGTGTTACTGGTTCCTACCTTCTGACGAACCATCATGTCATTCATTTGGCGTGGCGGGGAATCAGGACTGTTACTTTGAAAAAATTGAGTGTTTAAAGCAGGCTCGCGCTTGAATACATTAGCATGGAATAATGAAATAGGACGTTGATCCTATTTTGTGGTTTCTAGGATTGACGTAATGATTAATAGGGATAGTTGGGGCATTAGTATTCAATTGTCAGAGGTGAAATTCTTGGATTTATTGAAGACTAACTACTGCGAAAGCATTTGCCAAGGATGTTTTCATTAATC
+
FFFFFFFFFFFIIHHHIIIIIIIIIIIIIIIIIIIIIIIIIIIIIIIIIIIIFFFFFFFFFFFFFFFFFFFFFFFFFFFFF????=FFFFFFFFFFFFFFFFFFFFFFFFFFFFFFFFFFFFFFFFDDDDDDFFFFFFFFFFFFFFFFFFFFFFC<6666DDDDDACCFFFFFFFFFFFFFFFFFFFFFFFFFF====FFFFFFFFFFFFDBB888A////2/88<<<<=;;;333ABBBBBAAAAAADDDF????AGGGGFCCCCDDGDDDD=??D:AA::9==BBB<<<A7777:/44;;;A<A455555=A@<<<?<<8884334488?AAAA9999AA???ADAAAAABBBBDBB?>3338===B?888>>@;842//32222334422266332228;<<;;8888@<<<<8720000300..10
@JI6ZREA02FRNNW
ACGAGATGTTGGAGGGCAAGTCTGGTGCCAGCAGCCGCGGTAATTCCAGCTCCAATAGCGTATATTAAAGTTGTTGCAGTTAAAAAGCTCGTAGTTGAATTTCGGGGTCAGCAGGTTGGTCGTGCCACTGGTATGAACTGGTTTCGCTGATTCCTCCTTTCTGAAGAACTGTAATGTCATTAATTTGGTGTTGCAGGGAAACAGGACTATTACTTTGAAAAAATTAGAGTGTTTAAAGCAGGCTAACGCTTGAATACATTAGCATGGAATAATGAAATAGGACGTTCAAACCTATTTTGTTGGTTTCTAGGATTGACGTAATGATTAATAGGGATAGTTGGGGCATTAGTATTCAATTGTCAGAGGTGAAATTCTTGGATTTATTGAAGACTAACTACTGCGAAAGCATTT
+
FFFFFFFFFFFIIHHHIIIIIIIIIIIIIIIIIIIIIIIIIIIIIIIIIIIIFFFFFFFFFFFFFFFFFFFFFFFFFFFFF???==FFFFFFFFFFFFFFFFFDDDDFFFFFFFFFFFFFFFFFFFFFFFFFFFFFFFFFFFFFFFFFFFFFFFFFFFFFFFFFFFFFFFFDDCCFFFCCCCCFFFFFFFFFFFFFFFFFFFFFFFFFFFFFFFF?D62222233,:ADDDFFFFFFFFFFFFDDDDFFDDDFFGGIIIIIDDDFDIIIIIIGIGGGF>DDCCC???C??DBB>7766900880009:AAAADDDDDDDDDDAAADAAAAB??D:::??9997?=ADDDDDDAAADDDDDDDDDD=8244;<:3222292222//36;;;9788<<:>8888666677...
@JI6ZREA02GT3FR
ACGAGATGTTGGAGGGCAAGTCTGGTGCCAGCAGCCGCGGTAATCTNCC
+
FFFFFFFFFFF?:666:ADDDDDDGHHHHHHHHHFFFFDBAA>400!00
@JI6ZREA02IH87B
ACGAGATGTTGGAGGGCAAGTCTGGTGCCAGCAGCCGCGGTAATTCCAGCTCCAATAGCGTATATTAAAGTTGTTGCAGTTAAAAGGCTCGTAGTTGAATTTCGGGATTAGTACGCTGGTCGTGCCTTCGGTACGTACTGGTGTTACTGA
+
FFFFFFFFFFFIIHHHIIIIIIIIIIIIIIIIIIIIIIIIIHHHHHHHHIHHFFFFFFFFFFFFFFDDDFFFFFFFFFFFFAA@@DDFFFFFFFFFFFF???:555<A@<<<<<<?<888>==<44448888>?;<4448=<6667763.
@JI6ZREA02GOJMQ
ACGAGATGTTGGAGGGCAAGTCTGGTGCCAGCAGCCGCGGTAATTCCAGCTCCAATAGCGTATATTAAAGTTGTTGCAGTTAAAAAGCTCGTAGTTGAATTTCGGGGGTCAGTAGG
+
FFFFFFFFFFFIIHHHIIIIIIIIIIIIIIIIIIIIIIIIIIIIIIIIIIIIFFFFFFFFFFFFFFFFFFFFFFFFFFF<<88888FFDDBDDDDDDDB331@1100/15:7.---
@JI6ZREA02JZPHP
ACGAGATGTTGGAGGGCAAGTCTGGTGCCAGCAGCCGCGGTAATTCCAGCTCCAATAGCGTATATTAAAGTTGTTGCAGTTAAAAAAGCTCGTAGTTGACTA
+
??::66866DDDGFFHIIIIIIIIIIIIIIIIIIIIHIHHHHFFFFFFFHHHFFFFFFFFFFFFDD666A?AA><====..------3=======<>84..-
@JI6ZREA02HH2TH
ACGAGATGTTGGAGGGCAAGTCTGGTGCCAGCAGCCGCGGTAATTCCAGCTCCAATAGCGTATATTAAAGTTGTTGCAGTTAAAAAGCTCGTAGTTGAATTTCGGGGTATA
+
FFFFFFFFFFFIIHHHIIIIIIIIIIIIIIIIIIIIIIIIIIIIIIIIIIIIFFFFFFFFFFFFFFFFFFFFFFFFFFFFF;;;;;FFFFDDDDFFDDD864<455413--
@JI6ZREA02FM24V
ACGAGATGTTGGAGGGCAAGTCTGGTGCCAGCAGCCGCGGTAATTCCAGCTCCAATAGCGTATATTAAAGTTGTTGCAGTTAAAAAAGCTCGTAGTTGAATTTCGGGGATAGTACGCGTGGTCGTGCC
+
[truncated: 5,994,590 more chars]
