# Supplementary material for: Depression of the soil arbuscular mycorrhizal fungal community by the canopy gaps in a Japanese cedar (Cryptomeria japonica) plantation on Lushan Mountain, subtropical China
Source: PeerJ. 2021 Mar 15;9:e10905. doi: 10.7717/peerj.10905 (PMC7971093; doi:10.7717/peerj.10905)
Supplement: Data S1 [file peerj-09-10905-s001.zip › sample/CCa2.fastq]

@JI6ZREA02F0M7Y
ACTGACTGTTGGAGGGCAAGTCTGGTGCCTTACGGGAACAGTCGACTGCCAAGGCACACAGGGGATA
+
IIIIIIIIIIIII666IIIIIIIIIIIIIIIIIHGGCCGIIIIIIIIIIIIIIIIIIIIICCCCIII
@JI6ZREA02JE2LE
ACTGACTGTTGGAGGGCAAGTCTGGTGCCTTACGGGAAACAGTCGACTGCCAAGGCACACAGGGGATA
+
IIIIIIIIIIIHG666HIIIIIIIIIICBBBBEB99333<AIIIIIHHHHHIIIIIIIIID6666HII
@JI6ZREA02JJMZ8
ACTGACTGTTGGAGGGCAAGTCTGGTGCCTTACGGGAAACAGTCGACTGCCAAA
+
FFFFFFFFFFFIIHHHBBBBIHIHHHHHIIIIIHHHHHFHHFAA<989<88001
@JI6ZREA02JZSJK
ACTGACTGTTGGAGGGCAAGTCTGGTGCCTTACGGGAAACAGTCGACTGCCAAGGCACACAGGGGATA
+
IIIIIIIIIIIIIHHHIIIIIIIIIIIIIIIIIHHH666HIIIIIIIIIIIIIIIIIIIIIBBBBIII
@JI6ZREA02F6CMS
ACTGACTGTTGGAGGGCAAGTCTGGTGCCTTACGGGAAACAGTCGACTGCCAAGGCACACAGGGGATA
+
IIIIIIIIGGGGG666IIIIIIIIIIIIIIIIIGCC666?IIIIIIIIICC????IIIIII;;;;CII
@JI6ZREA02HIO88
ACTGACTGTTGGAGGGCAAGTCTGGTGCCTTACGGGAAACAGTCGA
+
???DFFF888ACFFFFECCFFFFFFDDBB3335;88...65=44//
@JI6ZREA02FTEKK
ACTGACTGTTGGAGGGCAAGTCTGGTGCCTTACGGGAAACAGTCGACTGCC
+
FFFFFFFFDD??@666ADDDDDD::<FDDDDDD:::3118:??=<434944
@JI6ZREA02IUN7E
ACTGACTGTTGGAGGGCAAGTCTGGTGCCTTACGGGAACAGTCGACTGCCAAGGCACACAGGGGATA
+
IIIIIIIIIIIII???IIIIIIIIIIIIIIIIIH??666HIIIIIIIIIIIIIIIIIIIICCCCIII
@JI6ZREA02IZW22
ACTGACTGTTGGAGGGCAAGTCTGGTGCCTTACGGGAACAGTCGACTGCCAAGGCACACAGGGGATA
+
IIIIIIIIIIIIH666HIIIIIIIIIIIIIIIIHGGHHIIIIIIIIIIIIIIIIIIIII?6666DII
@JI6ZREA02HE0R6
ACTGACTGTTGGAGGGCAAGTCTGGTGCCTTACGGGAACAGTCGACTGCCAAGGCACACAGGGGATA
+
IIIIIIIIIIII?666GIIIIIIIIIIIIIIIIHCCCCHIIIIIIIIIIIIIIIIIIIHD;;;;HII
@JI6ZREA02H9K7J
ACTGACTGTTGGAGGGCAAGTCTGGTGCCTTACGGGAAACAGTCGACTGCCAAGGCACACAGGGGATA
+
IIIIIIIIFFF@@666@HIIIIIIIIIIGGGGF;663316=DDDB??@BIIIIIIIIIIIE7777;<;
@JI6ZREA02GZNB9
ACTGACTGTTGGAGGGCAAGTCTGGTGCCTTACGGGAAACAGTCGACTGCC
+
FFFFFFFFFFFIIIIIIHHFHFGCAADAA555====110<:?==5424411
@JI6ZREA02J3UFH
ACTGACTGTTGGAGGGCAAGTCTGGTGCCAGCAGCCGCGGTAATTCCAGCTCCAATAGCGTATATTAAAGTTGTTGCAGTTAAAAAGCTCGTAGTTGAATTTTAGGCCTGACCGGACGGTCCGTCTCTGGCGAGTACTGTTCTGCTGTCGGGTCTATCCTTCTGGTGAGCCGGTATGCCCTTTATTGGGTGTGTCGGGGAACCAGGACCATTACCTTGAAAAAATTAGAGTGTTTAAAGCGGGCTTTTGCTTGAATAGATTAGCATGGAATAATAGAATAGGACGTTGGTTCTATTTTGTTGGTCTAGGACCACCGTAATGATTAATAGGGATAGTTGGGGGCATTAGTATTCAATTGTCAGAGGTGAAATTCTTGGATTTATTGAAGACTAACTACTGCGAAAGCATTTGCCAAGGATGTTTTCATTAATCAAGAACGAAAGTTAGGGGATCGAAGACGATCAGATACCGTCGTAGTCTTAACCATAAACTATGCCGACTAGGGATCGGATGATGTTAATTTTTAATG
+
FFFFFFFFFF==@FFFFCCEEFFDDEFFFFFIIIGHH===HHHHHFFHHHHHFFFFFFFFFFFFFFFFFFFDDDDFFFFDF;;;;;FFFFFFFFFFFFF====CFF????CFFFFFFFFFFFFFFFFFFFFFFFFFFFFFFFFFFFFFFFFFFFFFFFFFFFFFDDDDFFFFFFFFDFFF??=A3366?A9<::A9===BB=:665=<<<9785555:,,,,,,11+:=8:98881118@<;;?6669::ABBBBAAAAACDFDFGDDDDGDDDDGGGGGDD::<DBBA><98944449//66;>=>44444<>@@AA@AAAAAAADD?BBDDAAAA55855DDDDA555ADDDDA??>BBBBB@>:444==?8888@;;=822B?8333>@<<<:88888///8:8888><<@@=888:4411::::88862220420....000-----267777697566::7656::9899:97:79::11065556927:::564612265:::::::::65566/////44*-
@JI6ZREA02I00Z4
ACTGACTGTTGGAGGGCAAGTCTGGTGCCTTACGGGAAACAGTCGACTGCC
+
FEEEFFFFFFFIIHHHIIIIHHHFFFHDD666:FFFFF?DADDB=989988
@JI6ZREA02JU8HA
ACTGACTGTTGGAGGGCAAGTCTGGTGCCTTACGGGAAACAGTCGACTGCCAAGGCACACAGGGGATA
+
IIGGGIIIIIIIIHHHGGGIIIIIIIIIIIIIIF>>666B>IIIIIIIIIIIIIIIIIIII;;;;III
@JI6ZREA02I2BEM
ACTGACTGTTGGAGGGCAAGTCTGGTGCCTTACGGGAACAGTCGACTGCCAAGGCACACAGGGGATA
+
IIIIIIIIIIIII666IIIIIIIIIIIIIIIIIH??;;;IIIIIIIIIIIIIIIIIIIIICCCCIII
@JI6ZREA02JL1HJ
ACTGACTGTTGGAGGGCAAGTCTGGTGCCTTACGGGAAACAGTCGACTGCCAAA
+
FFFFFFFFFFFIIHHHIIIIIIIHHHIII???IHHHHHFHFFDB?<<<988000
@JI6ZREA02ISC6I
ACTGACTGTTGGAGGGCAAGTCTGGTGCCTTACGGGAAACAGTCGAC
+
<<:AAAA<<<889111?>@AAAA>=?>>>><900....,52=:72//
@JI6ZREA02IZXHX
ACTGACTGTTGGAGGGCAAGTCTGGTGCCTTACGGGAAACAGTC
+
@??CFFF<<:??@@@@HGGIIIIIIIHGGAAAB=;;00.34<74
@JI6ZREA02FP9ZJ
ACTGACTGTTGGAGGGCAAGTCTGGTGCCTTACGGGAAACAGTCGACTGCCAAGGCACACAGGGGGATA
+
@@@EFFFFFFFFHHHHIHHFFFIIIIIIIIIIIHHHHHFHFDDBA:899444444?AAAA=55755BB@
@JI6ZREA02ILKSZ
ACTGACTGTTGGAGGGCAAGTCTGGTGCCTTACGGGAAACAGTCGACTGCCAAGGCACACAGGGGATA
+
FFFFFFFFFDA::666DDDDDDD:::DAAAA?800000.37<<<94444:=>>ABAABAA:9966898
@JI6ZREA02JHQIK
ACTGACTGTTGGAGGGCAAGTCTGGTGCCTTACGGGAAACAGTCGACTGCCAAGGCACACAGGGGATA
+
IIIIIIIH;;;9@222CEHHEEC>>=A>>>>IFBBC;9;IFIIIIH???IIHHHHIIIIII@@@@III
@JI6ZREA02GNRP9
ACTGACTGTTGGAGGGCAAGTCTGGTGCCTTACGGGAACAGTCGACTG
+
FFFFFFFFFFDDF:::IIIIIHIHIIIHH@@@EFF?655AA><34344
@JI6ZREA02FG9GA
ACTGACTGTTGGAGGGCAAGTCTGGTGCCTTACGGGAACAGTCGAC
+
DDDFFFFFFFFFF@??FFFFFFF:::EFFFFHGF??:88>?943//
@JI6ZREA02GZK7G
ACTGACTGTTGGAGGGCAAGTCTGGTGCCTTACGGGAAACAGTCGACTG
+
FFFFFFFFFFFHH@@@FDDFDDDDFFH@@;;;BHHFFF?DADB?84344
@JI6ZREA02GNS20
ACTGACTGTTGGAGGGCAAGTCTGGTGCCTTACGGGAAACAGTCGACTGCCAAGGCACACAGGGGATA
+
IIIIIIIIIIIIG666GIIIIIIIIIIIIIIIIH;;666<DIIIIIIIIIIIIIIIIIIII@@@@III
@JI6ZREA02IRMV0
ACTGACTGTTGGAGGGCAAGTCTGGTGCCTTACGGGAACAGTCGACTGCCAAGGCACACAGGGGA
+
FFFFFFFFCAA:<666ABBBBDB545@AAAA44101004>????9::<DFFDDBBBBBB=54448
@JI6ZREA02JVY0B
ACTGACTGTTGGAGGGCAAGTCTGGTGCCTTACGGGAAACAGTCGACTGCCAAGGCACACAGGGGATA
+
FFFFFFFFFFFIIIIIIIIIIIIIIIIIIIIIHFFF663=9<9989899==AA>>??AAA81111<??
@JI6ZREA02JXV23
ACTGACTGTTGGAGGGCAAGTCTGGTGCCTTACGGGAAACAGTCGACTGCCAAGGCACACAGGGGATA
+
IIIIIIIIIIIIIHHHIIIIIIIIIIICCCCGIHCC;;;IIIIIIIIIIIIIIIIIIIIIICCCCIII
@JI6ZREA02HFEZP
ACTGACTGTTGGAGGGCAAGTCTGGTGCCTTACGGGAAACAGTCGACTGCCAAGGCACACAGGGGATA
+
IIIIIIIIIIIIIHHHIIIIIIIIIIIIIIIIIHHHHHHIIIIIIIIIIIIIIIIIIIIIICCCCIII
@JI6ZREA02JPS04
ACTGACTGTTGGAGGGCAAGTCTGGTGCCTTACGGGAAACAGTCGACTGCCAAGGCACACAGGGGATA
+
IIIIIIIIIIIIIBBBIIIIIIIIIIIHHHHIIF??666<IIIIIIIIIIIHHHHIIIIIICCCCIII
@JI6ZREA02JDGLX
ACTGACTGTTGGAGGGCAAGTCTGGTGCCTTACGGGAAACAGTCGAC
+
EEEFFFFFFFFHIHHHFFFHHHF::8?DBAAAD===3118:?>:3//
@JI6ZREA02I52KQ
ACTGACTGTTGGAGGGCAAGTCTGGTGCCTTACGGGAAACAGTCGACTGCCAAGGCACACAGGGGGA
+
FFFFFFFFFFFIIHHHIIIIIIIIIIIHH@@@FHHH@??DADDBA9899::5555BBBAAA557776
@JI6ZREA02JHVK6
ACTGACTGTTGGAGGGCAAGTCTGGTGCCAGCAGCCGCGGTAATTCCAGCTCCAATAGCGTATATTAAAGTTGTTGCAGTTAAAAAGCTCGTAGTTGAATTTCGGGATCAATATATCGGTCGTGCTTCGGTATGTACTGGTATTATTGATTTCTCCCTTCTGACGAACTATGATGTCATTAATTTGGTGTTATGGGGAATCAGGACTGTTACTTTGAAAAAATTAGAGTGTTTAAAGCAGGCACACGCTTGAATACATTAGCATGGAATAATGAAATAGGACGTTTGATCTTATTTGTTGGTTTCTAGGATCGACGTAATGATTAATAGGGATAGTTGGGGGCATTAGTATTCAATTGTCAGAGGTGAAATTCTGGGATTTATTGAAGACTAACTACTGCGAAAGCATTTGCCAAGGATGTTTTCATTAATCAAGAACGAAAGTTAGGGATCGAAGACGATCAGATACCGTCGTAGTCTTAACCNTAAACTATGCCGACTAGGGATCGGATGATGTTAATTTTTTAATGTACTCATTC
+
IIIIIIIIIIIIIHHHIIIIIIIIIIIIIIIIIIIIIIIIIIIIIIIIIIIIIIIIIIIIIIIIIIHHHIIIIIIIIII9933333AGHEIHGIIIIIIHHHI>>>FIIFFFFIIIIIIIIIIIIIIIIIIIIIIIIIIIIIIIIIIIIHFFEFDDFFFIIIIIIIIIIIIIIIIHGGGIHHBBBIIIIFFGICC@@GGIIIIIIIIIIIIIHHHI666688;;,FFIIIHHHHHHIIIIIIFFFIIIIIIIIIIIIIIIIIIIIIIIIDDDIHHHIHEEDGF?=>BA95//.,,,700--,//54AAA@DEDAAAADHHIGIIAAAAIAAAIIIGG56666EDDDDGGGGA<<<A@ECCCCACCC;111;;?;>>>?>BBC44;??>;A52../29455>;;;ACC>;;;:;==8423,,,,,,1,,,,1599;9698633...-1116;;;;:658:9:::<:<:==<6569:99<:<==66!88=:<:36888<>5868::<::323733330022......99)313:447999
@JI6ZREA02JV0ME
ACTGACTGTTGGAGGGCAAGTCTGGTGCCTTACGGGAACAGTCGACTGCCAAGGCACACAGGGGATA
+
FFFFFFFFFF??B666FFFGGGG<:<DBBBB=9111114>????9::<?FFFDDDDDDF?;99;:::
@JI6ZREA02HZRM6
ACTGACTGTTGGAGGGCAAGTCTGGTGCCTTACGGGAAACAGTCGACTG
+
E@@AFFFFFFCCEDDDEDCFDDDCACF?B@@@EFFFF?=B?B@?8434/
@JI6ZREA02IQBD6
ACTGACTGTTGGAGGGCAAGTCTGGTGCCTTACGGGAAACAGTCGACTGCC
+
=<<DFFF===FFFHHHHHHHHHHHHFHDD?==A==;10037=::6434/..
@JI6ZREA02IOQI5
ACTGACTGTTGGAGGGCAAGTCTGGTGCCTTACGGAACAGTCGACTGCCAAGGCACACAGGGGATAGG
+
::8<>>?/..224000<<>????<<?>880000..2285777644448=ABBBA?AAAA9996444<8
@JI6ZREA02HVEO6
ACTGACTGTTGGAGGGCAAGTCTGGTGCCTTACGGGAACAGTCGACTGCCAAGGCACACAGGGGATA
+
@@@DFFFFFFFGF===IIIHHFFFDFDDD:665::=A>?B==@CF?B@FFGDDDBBAAAA11118?=
@JI6ZREA02F8KF7
ACTGACTGTTGGAGGGCAAGTCTGGTGCCTTACGGGAAACAGTCGACTGCC
+
FFFFFFFFFFFIIHHHFDDFFHHDDEFFF@@@FHFFF??BAB?<4///421
@JI6ZREA02FQE03
ACTGACTGTTGGAGGGCAAGTCTGGTGCCTTACGGGAAACAGTCGACTGCCAAGGCACACAGGGGA
+
FFFFFFFFFFC?@666FDDDGGF<:<DBAAA@811110049???=456<?FFDBBBBAAB811118
@JI6ZREA02JA5WY
ACTGACTGTTGGAGGGCAAGTCTGGTGCCAGCAGCCGCGGTAATTCCAGCTCCAATAGCGTATATTAAAGTTGTTGCAGTTAAAAAGACTCGTAGTTGAATTTCGGGGT
+
5566<<<888FFHHHHIIIIIIIIIIIIIIIIIIIIIIIIIIIIIIIIIIIIFFFFFFFFFFFF@@666DFFFFDDDDFFF;;;;;?4ADDDDDBB@?>=6667,,,,,
@JI6ZREA02GOXCZ
ACTGACTGTTGGAGGGCAAGTCTGGTGCCTTACGGGAAACAGTCGACTGCCAAGGCACACAGGGGATA
+
IIIIIIIIIIIIIGGGIIIIIIIIIIIIIIIIIHHHHHHIIIIIIIIIIIIIIIIIIIIIICCCCIII
@JI6ZREA02FTY21
ACTGACTGTTGGAGGGCAAGTCTGGTGCCTTACGGGAAACAGTCGACTGCCAAGGCACACAGGGGATA
+
IIIIIIIIIIIIIHHHIIIIIIIIIIIHHHHHIHHHHHHIIIIIIIIIIIIIIIIIIIIIICCCCIII
@JI6ZREA02G3C6Y
ACTGACTGTTGGAGGGCAAGTCTGGTGCCTTACGGGAAACAGTCGACTGCCAAGGCACACAGGGGGA
+
EEEEFFFEDDFHIHHHIIIIIIIHHHHHFFFFFFF?:::=9<<<4444<>>4566FFFFDF<7<776
@JI6ZREA02GZLT7
ACTGACTGTTGGAGGGCAAGTCTGGTGCCTTACGGGAAACAGTCGAC
+
FFFFFFFFFFFHHHHHHHFHHHH@@=EFFBBBEFF??=;A:?>9///
@JI6ZREA02HWD7Z
ACTGACTGTTGGAGGGCAAGTCTGGTGCCTTACGGGAAACAGTCGACTGCCAAGGCACACAGGGGA
+
FFFFFFFFFFFHHHHHHHHHIIIDDEFDDDDDD=::3318>AAA?:::<CCDBAA???A?400006
@JI6ZREA02H5YKI
ACTGACTGTTGGAGGGCAAGTCTGGTGCCTTACGGGAAACAGTCGACTGCCAAGGCACACAGGGGATA
+
IIIIIIIIIIIIIHHHIIIIIIIIIIIIIIIIIF;;666<IIIIIIIIIIIIIIIIIIIIICCCCIII
@JI6ZREA02GZR8Z
ACTGACTGTTGGAGGGCAAGTCTGGTGCCTTACGGGAAACAGTCGACTGCCAAA
+
FFFFFFFFFFFHIHHHIIHHHHIIHIIIIIIIIHHHHFFHFFBA=<<<<88000
@JI6ZREA02F5JKQ
ACTGACTGTTGGAGGGCAAGTCTGGTGCCTTACGGGAACAGTCGACTGCCAAGGCACACAGGGGATA
+
IIIIIIIIIIIHG666IIIIIIIIIIIIIIF>:;;>998GIIIIIIIIIIIIIIIIIIII@@===CB
@JI6ZREA02H0YNP
ACTGACTGTTGGAGGGCAAGTCTGGTGCCTTACGGGAAACAGTCGACTGCC
+
FFFFFFFFFFFIIHHHBBBFHHHBBBFFH;;;FHHHHFFGFFBA?989944
@JI6ZREA02JII6J
ACTGACTGTTGGAGGGCAAGTCTGGTGCCAGCAGCCGCGGTAATTCCAGCTCCAATAGCGTATATTAAAGTTGTTGCAGTTAAAAAGCTCGTAGTTGAATTTCGGGGAT
+
FFFFFFFFFFFIIHHHIIIIIIIIIIIIIIIIIIIIIIIIIIIIIIIIIIIIFFFFFFFFFFFFFFFFFFFFFFFFFFFFF?????FFFFFFFFFFFFF654<4522..
@JI6ZREA02FYLY7
ACTGACTGTTGGAGGGCAAGTCTGGTGCCTTACGGGAAACAGTCGACTGCCAAGGCACACAGGGGATAGGNA
+
FFFFFFFFFFFFH666HHFHHHIFFHGDBBBA=3110004:><<<456@FFFDBBBDDDF<6633??@@>!<
@JI6ZREA02HM47C
ACTGACTGTTGGAGGGCAAGTCTGGTGCCTTACGGGAACAGTCGACTGCCAAGGCACACAGGGGA
+
FFFFFFFFFF??@666FDDGGGH@<<FFGGDD?633548AA??=44555:BBAAA?=?A?66664
@JI6ZREA02JKM8Q
ACTGACTGTTGGAGGGCAAGTCTGGTGCCTTACGGGAAACAGTCGAC
+
FDDDFFFFFFFFFDDDFFFFHHHFFDDBAAA<411100.37=:73/0
@JI6ZREA02ID0NH
ACTGACTGTTGGAGGGCAAGTCTGGTGCCTTACGGGAAACAGTCGACTGCC
+
FFFFFFFFFFFHHHHHBBBBHIIIDFHHIIIIIHHHHFFGABB@<444944
@JI6ZREA02JI5JF
ACTGACTGTTGGAGGGCAAGTCTGGTGCCTTACGGGAACAGTCGAC
+
DDDFFFFFCC??@:88DDDFFFF866=BBBB:8111448?=<<<44
@JI6ZREA02IZ9O7
ACTGACTGTTGGAGGGCAAGTCTGGTGCCTTACGGGAAACAGTCGACTGCCAAGGCACACAGGGGATA
+
IIIIIIIIIIIIIBBBIIIIIIIIIIIIIIIIIHCC666HIIIIIIIIIIIIIIIIIIIIICCCCIII
@JI6ZREA02GP3U0
ACTGACTGTTGGAGGGCAAGTCTGGTGCCAGCAGCCGCGGTAATTCCAGCTCCAATAGCGTATATTAAAGTTGTTGCAGTTAAAAAGCTCGTAGTTGAATTTCGGGGATAGA
+
/////447599;>136DDFFFGHGGIHIIIIIIIIIHIIIIIIIIIIIIIIIEDDFFDDDDAAA66666?==AAAABBD::66666BBBA????>>844....,,..33-.-
@JI6ZREA02G8JDP
ACTGACTGTTGGAGGGCAAGTCTGGTGCCTTACGGGAAACAGTCGACTGCC
+
FFFFFFFFFFFHI@@@IIHIHHHFFHHFF:::BFFF??=BABA@=989944
@JI6ZREA02IIX7W
ACTGACTGTTGGAGGGCAAGTCTGGTGCCTTACGGGAACAGTCGACTGCCAAGGCACACAGGGGATA
+
IIIIIIIIIIIIIDDDIIIIIIIIIIIIIIIG@@@H@@>IIIIIHHHI>===DDE@@@@999??III
@JI6ZREA02JE14K
ACTGACTGTTGGAGGGCAAGTCTGGTGCCTTACGGGAAACAGTC
+
FFFFFFF???FHIHHHHHHHHHIBBBEDDDDDB==;11049><:
@JI6ZREA02F8E3Y
ACTGACTGTTGGAGGGCAAGTCTGGTGCCTTACGGGAAACAGTCGACTGCCAAGGCACACAGGGGG
+
@@@AFFFFFFFHIHHHIIIHHHHHHFFDBBBBB;8810037<<<<434444<997====9/,,,,,
@JI6ZREA02GK00Z
ACTGACTGTTGGAGGGCAAGTCTGGTGCCTTACGGGAAACAGTCGACTG
+
EDDDFFFFFFFHHHHHHHHHIIIIHHHFF<@<FF??3118:?>:54244
@JI6ZREA02H93DH
ACTGACTGTTGGAGGGCAAGTCTGGTGCCTTACGGGAACAGTCGACTGCCAAGGCACACAGGGGA
+
FFFFDDDD==:::333AAAABBB656ABBBBB=333548AAAA?::::CCDDDDBAAAD?99664
@JI6ZREA02F62PM
ACTGACTGTTGGAGGGCAAGTCTGGTGCCTTACGGGAAACAGTCGACTGCCAAGGCACACAGGGGG
+
DDDDFFFFFFDDFHHHFDDIHIIIIIHIIIIFHHFFFF?D9=<<<9899444444AABBBD77<;;
@JI6ZREA02JV6QL
ACTGACTGTTGGAGGGCAAGTCTGGTGCCTTACGGGAAACAGTCGACTGCCAAGGCACACAGGGGATA
+
IIIIIIIIIIIIIHHHIIIIIIIIIIIHHHHIIHHHHHHIIIIIIIIIIIIIIIIIIIIIICCCCIII
@JI6ZREA02F5M46
ACTGACTGTTGGAGGGCAAGTCTGGTGCCTACGGGAACAGTCGACTGCCAAGGCACACAGGGGATA
+
=<<?>>?/..224.00989====<<=;2244/,,,--26:772444488@@AAA?=:::9;96<>?
@JI6ZREA02IH850
ACTGACTGTTGGAGGGCAAGTCTGGTGCCTTACGGGAAACAGTCGACTGCCAAGGCACACAGGGGGATA
+
FFFFFFFFFFFIIHHHIIIIIIIIIIIIIIIIIHHHHHHIHHFFFFCEECA:886====<3-----37<
@JI6ZREA02GLASF
ACTGACTGTTGGAGGGCAAGTCTGGTGCCTTACGGGAACAGTCGACTGCCAAGGCACACAGGGGATAGGA
+
FFFFFDDDAAA::666ADDDDGG?=?DDDBB=511144<>A?>?456:?FDDDDDBDFF?=;;9:::BA?
@JI6ZREA02JJHGG
ACTGACTGTTGGAGGGCAAGTCTGGTGCCAGCAGCCGCGGTAATTCCAGCTCCAATAGCGTATATTAAAGTTGTTGCAGTTAAAAAGCTCGTAGTTGAATTTCGGGATCAATACGTCGGTCGTGCTTTCGGGTACGTACTGGCGTCATTGGTTTCTCCTTTCTGACGAACCATGATGTCATTAATTTGGTGTTATGGGGAGTTAGGACTGTTACTTTGAAAAAATTAGAGTGTTTAAAGCAGGCATTAGCTTGAATACATTAGCATGGAATAATGAAATAGGACGTTCGATCCTATTTTGTTGGTTCTAGGATCAACGTAATGATTAATAGGGATAGTTGGGGCATTAGTATTCAATTGTCAGAGGTGAAATTCTTGGATTTATTGAAGACTAACTACTGCGAAAGCATTTGCCAAGGATGTTTTCATTAATCAAAGAACGAAAGTTAGGGATCGAAGACGATCAGATACCGTCGTAGTCTTAACCATAAACTNTGCCGACTAGGGATCGGATGATGTTAATTTCTAATGACTCATTCGGCGCC
+
IIIIIIIIIIIIIHHHIIIIIIIIIIIIIIIIIIIIIIIIIIIIIIIIIIIIIIIIIIIIIIIIIIHHHIIIIIIIIIIII88888HIIIIIIIIIIIIHHHC;;;GIIIIIIIIIIIIIIIIIIHHHIHHHIIIIIIIIIIIIIIIIIEECCCGIAA889EFIIIHHHIIFGGGIIIIIIIII>>>IIIIIIII@BAAI;BBHIIIIIIIGGG@@?E111111;<5GGFIHHHHHHHIIIGGGIIIIIIIIIII898AIIIIIHHHIIIIHHFGBBBA7;;;<9;:@@??AA==////5..43//06DA???GGIIHEDDIIIIIA<99IHHIIIIDD@;99ADEEHEAAADEEDDDDBBBBB::;255>AA?2245C>;;5//;?CDCC:99@@?A>:5444:>AA;;;A>;;;;;:93---,15332211...5--52000,,,,,,0351,,,/.1/2551309033389::;:79443322.1,,,,,!21004567633388333:;;;:86688766;3;;:83336899999----
@JI6ZREA02HZS7O
ACTGACTGTTGGAGGGCAAGTCTGGTGCCTTACGGGAAACAGTCGACTGCC
+
FFFFFFFFFFFIIHHHIIIIIIIIIIIIIIIIIHHHHHHIIIHHHFFFF::
@JI6ZREA02GH4SN
ACTGACTGTTGGAGGGCAAGTCTGGTGCCTTACGGGAACAGTCGACTGCCAAGGCACACAGGGGATA
+
IIIIIIIIGGGGG666IIIIIIIIIIIIIIIIGD??;;;IIIGGIIIIIIIIIIIIIIII@@@@BCA
@JI6ZREA02G4C8U
ACTGACTGTTGGAGGGCAAGTCTGGTGCCAGCAGCCGCGGTAATTCCAGCTCCAATAGCGTATATTAAAGTTGTTGCAGTTAAAAAGCTCGTAGTTGAATTTC
+
FFFFFFFFFFFIIHHHIIIIIIIIIIIIIIIIIIIIIIIIIIIIIHHIIIIIFFFFFFFFFFFFFFFFFFFFFFFFFFFDD;;;;;FFFFFFFFFFA=<866:
@JI6ZREA02GC3R5
ACTGACTGTTGGAGGGCAAGTCTGGTGCCAGCAGCCGCGGTAATTCCAGCTCCAATAGCGTATATTAAAGTTGTTGCAGTTAAAAAGCTCGTAGTTGAATTTCGGGATCAGCAGGTTGGTCTTGCCACTGGTATGTACTAGCTTGCTGATTCCTCCTTCTTGTAGAACCGTAATGCCATTAATTTGGTGTTGCGGGGAAACAGGACTGTTACTTTGAAAAAATTAGAGTGTTTAAAGCAGGCTAACGCTTGAATACATTAGCATGGAATAATGAAATAGGACGTTCGATCCTATTTTGTGGTTTCTAGGATTGACGTAATGATTAATAGGGATAGTTGGGGCATTAGTATTCAATTGTCAGAGGTGAAATTCTTGGATTTATTGAAGACTAACTACTGCGAAAGCATTTGCCAAGGATGTTTTCATTAAATCAAGAACGAAAGTTAGGGATCGAAGACGATCAGATACCGTCGTAGTCTTAACCATAAACTATGCCGACTAGGGATCGGATGATGTTTATTTTTAATG
+
IIIIIIIIIIIII:::IIIIIIIIIIIIIIIIIIIIIIIIIIIIIIIIIIIIIIIIIIIIIIIIIIHHHIIIIIGIIII671111/<@GGHGIIIIIIIHHHI;;;IIIIIIIIIGGBBDIIIIIIIIIIIIIIIIIIIIIIIIIIIIIIIIIIIIIIIIIIIIIIIIIIIIIIIIIIIIIIGGGBB>BBBIICCCCHHHIIIIIIII=<;A8:8?------;;3DBCHIHHHHHHIIIIIIIIIIIIIIIIIIIIIIIIIIIIIIIIIIIIIHHHII===AAIIIGGGGGGG6666@6@@332@>IFFGIIIIIIIIIIIIIIIIIIHHHIIIIHH>>>>AAAAAFDIIIIIIIIHHHHHHHCDCBBHHHHHHDDDHEEF>>DD<<8<@EEEECE@@@@<<;;;655=A9999==;:3,,,,-2,,,,,.2005222,---144-777<===?><9<:>==<<:<:<<=6022=<:855665503,,,-1-1266588=;;;<<;866985552,,,-,,,,,//*2
@JI6ZREA02JZF6A
ACTGACTGTTGGAGGGCAAGTCTGGTGCCAGCAGCCGCGGTAATTCCAGCTCCAATAGCGTATATTAAAGTTGTTGCAGTTAAAAAGCTCGTAGTTGAATTT
+
:::DDA;;;FFIIHHHIIIIIIIIIIIIIIIIIIIIIIIIIIIIIIIIIIIIFFFFFFFFFFFFFFFFFFFFFFFFFFFFF???==FFFFFDBA>>=66.,,
@JI6ZREA02F3665
ACTGACTGTTGGAGGGCAAGTCTGGTGCCTTACGGGAACAGTCGACTGCCAAGGCACACAGGGGATA
+
IIIIIIIIIIIIIBBBIIIIIIIIIIIIIIIGBB??:::IIIIIIGGGIIIIIIIIIIIIABBBIII
@JI6ZREA02GUVMT
ACTGACTGTTGGAGGGCAAGTCTGGTGCCTTACGGGAACAGTCGACTGCCAAGGCACACAGGGGATA
+
IIIIIIIIIIIIIHHHIIIIIIIIIIIIIIIIIHCC???IIIIIIIIIIIIIIIIIIIIICCCCIII
@JI6ZREA02IEPIM
ACTGACTGTTGGAGGGCAAGTCTGGTGCCTTACGGGAACAGTCGACTGCCAAGGCACACAGGGGATA
+
FFFFFFFFFFFHH666HHIIIIIHHHHIIIIIHDDDBBBGFFFFEEEEHHFFFDDDDDDC6666:::
@JI6ZREA02IW1G3
ACTGACTGTTGGAGGGCAAGTCTGGTGCCTTACGGGAAACAGTCGACTGCCAAGGCACACAGGGGGATAGGA
+
FFFFFFFFFFFHIHHHIIIIIIIIIIIIIIIIIHHH:88DABB@?444::=8866====</-,,,,278994
@JI6ZREA02HWGXE
ACTGACTGTTGGAGGGCAAGTCTGGTGCCTTACGGGAACAGTCGACTGCCAAGGCACACAGGGG
+
EEEEFFFFFFFIIHHHIIIIIIIBBBFFGFFEA:::::8A@???9445:=BBBA????AB6644
@JI6ZREA02IUDTY
ACTGACTGTTGGAGGGCAAGTCTGGTGCCAGCAGCCGCGGTAATTCCAGCTCCAATAGCGTATATTAAAGTTGTTGCAGTTAAAAAGCTCGTAGTTGAATTTCGGGATCAATACTGT
+
FFFFFFFFFFFIIHHHIIIIIIIIIIIIIIIIIIIIIIIIIIIIIIIIIIIIFFFFFFFFFFFFFFFFFFFFFFFDDDFCC88888FFFFFFFFFFFFFFFFFFFFFDBAA>2////
@JI6ZREA02JC8IK
ACTGACTGTTGGAGGGCAAGTCTGGTGCCAGCAGCCGCGGTAATTCCAGCTCCAATAGCGTATATTAAAGTTGTTGCAGTTAAAAAGCTCGTAGTTGAATTTCGGGG
+
:<<?FC<666DGF===HHIIIIIIIIIIIIIIIHHHHFFFFFFFFFHHHIIHFFFFFFFFFFFCCA???668<<==DFFFF????=FFFFFFF854?=;631.,,,,
@JI6ZREA02JJXIF
ACTGACTGTTGGAGGGCAAGTCTGGTGCCTTACGGGAAACAGTCGACTGCCAAGGCACACAGGGGATA
+
IIIIIIIIIIIIIGGGIIIIIIIIIIIIIIIIIH??666GIIIIIIIIIIIIIIIIIIIIIBBBBIII
@JI6ZREA02J4P01
ACTGACTGTTGGAGGGCAAGTCTGGTGCCAGCAGCCGCGGTAATTCCAGCTCCAATAGCGTATATTAAAGTTGTTGCAGTTAAAAAGCTCGTAGTTGAATTTCGGGGTCAGCAGGTTGGTCGTGCCACTGGTATGTACTGGCTTCGCTGATTCCTCCTTTCTGAAGAACTGTAATGTCATTAATTTGGTGTTGCAGGGAAACAGGACTGTTACTTTGAAAAAATTAGAGTGTTTAAAGCAGGCTAACGCTTGAATACATTAGCATGGAATAATGAAATAGGACGTTCGATCCTATTTTGTGGTTTCTAGGATTGACGTAATGATTAATAGGGATAGTTGGGGCATTAGTATTCAATTGTCAGAGGTGAAATTCTTGGATTTATTGAAGACTAACTACTGCGAAAGCATTTGCCAAGGATGTTTTCATTAATCAAGAACGAAAGTTAGGGATCGAAGACGATCAGATACCGTCGTAGTCTTAACCNTAAACTATGCCGACTAGGGATCGGATGATGTTAATTTTTAATGAC
+
IIIIIIIIIIIIIBBBG@@@GIIIIIIIIIIIIIIIIIIIIIIIIIIIIIIIIIIIIIIIIIIIIIHHHIIIIIIIIIIDD88888GIIIIIIIIIIIIHHHIAAAAIIIIIIIIIIBBDIIIIIIIIIIIIIIIIIIIIIIIIIIIIIIIIIIIIIHEDFDGIGB>>?IIIIIIIIIIIIIIHHHIIIGGGIIIBBBHHGGDIIIIIIIIIIEB@G22224455,<EEIGBEEDGGGIIIIIBBBIIIIIIIIIIIIIIIIIIIIIIIIIIIIHHHIIIIIIIIIIIIIIGGH9999</66302@?HAAAAFIIIIIIIIIIIIIIID@==?AAB33///06;AA@DBCGIIIIGDDHHFFECCDCB6666628@@E666E>>HHHHHHHHHHHHHFDA566@C<6111@AEEEEEEE?7;77=<4422<=?><99>><<<<881;;;<88888758:>>==8787???><>>=<<=::<<22!888842-58668:.--...189999:8888:;==1////66*3..
@JI6ZREA02JKSDE
ACTGACTGTTGGAGGGCAAGTCTGGTGCCAGCAGCCGCGGTAATTCCAGCTCCAATAGCGTATATTAAAGTTGTTGC
+
5554A?44492240009889<AAAAACCDHHIIIIIIIIIIIIIIIIIIIHHFFFDDDFFFFFFFFFFFFFFAA>A9
@JI6ZREA02FX1YO
ACTGACTGTTGGAGGGCAAGTCTGGTGCCAGCAGCCGCGGTAATTCCAGCTCCAATAGCGTATATTAAAGTTGTTGCAGTTAAAAAGCTCGTAGTTGAATTTCGGGGTTAGCAGGTCGGTCGTGCCAATGGTATGCACTGGCTCGCTGACTCCTCCTTCTTGTAGAACCGTAATGCCATTAATTTGGTGTTGCGGGGAAACAGGACTGTTACTTTGAAAAAATTAGAGTGTTTAAAGCAGGCTAGCGCCTGAATACATTAGCATGGAATAATGAAATAGGACGTTCGAACCTATTTTGTTGGTTTCTAGGATTGACGTAATGATTAATAGGGATAGTTGGGGCATTAGTATTCAATTGTCAGAGGTGAAATTCTTGGATTTATTGAAGACTGACTACTGCGAAAGCATTTGCCAAGGATGTTTTCATTAATCAAGAACGAAAGTTAGGGATCGAAGACGATCAGATACCGTCGTAGTCTTAACCNTAAACTNTGCCGACTAGGGATCGGATGATGTTTAATTTTTAAT
+
IIIIIIIIIIIIIBBBIIIIIIIIIIIIIIIIIIIIIIIIIIIIIIIIIIIIIIIIIIIIIIIIIIHHHIIIIIIIIII??66666CIIIIIIIIIIIIHHHICC@@FFIIIIIIIIIIIIIIIIIIIIIIIIIIIIIIIIIIIIIIIIIIIIIBBCCGGGIIIIIIIIIIIIIIIIIIIIIHHHIIIIIIIIA>>>CCCI>CCIIIIEEAE===E//////77,AEEIIHHHHHHIIIIIIIIIGCCCGIIIIIIIIIIIIIIIIIIIIIIC999IIIIIIIIIIIIIIIIF<<<<C77=;466BCIIGGGGIIIIIIIIIIIIIIIGGHHHIIIHE>>>>IIIICCCGIIIIIIIIIIIIIIIIIHHHII?;;CCGHHHI>>GGIIIIIIIIIEEEIG???HIIIHHHIIIIIIGEA?442288....1879<7782--.900-427======97:<>>>:545:AAA>=>>><<=;9<<72!5.../0!0347671323339//.,8<<<88000::1111166+
@JI6ZREA02FOUV1
ACTGACTGTTGGAGGGCAAGTCTGGTGCCAGCAGCCGCGGTAATTCCAGCTCCAATAGCGTATATTAAAGTTGTTGCAGTTAAAAAGCTCGTAGTTGAATTTCGGGATCAGCAGGTTGGTCTTGCCACTGGTATGTACTAGCTTGCTGATTCCTCCTTCTTGTAGAACCGTAATGCCATTAATTTGGTGTTGCGGGGAAACAGGACTGTTACTTTGAAAAAATTAGAGTGTTTAAAGCAGGCCAGCGCCTGAATACATTAGCATGGAATAATGAAATAGGACGTTCGAACCTATTTTGTGGTTTCTAGGATTGACGTAATGATTAATAGGGATAGTTGGGGCATTAGTATTCAATTGTCAGAGGTGAAATTCTTGGATTTATTGAAGACTGACTACTGCGAAAGCATTTGCCAAGGATGTTTTCATTAATCAAGAACGAAAGTTAGGGATCGAAGACGATCAGATACCGTCGTAGTCTTAACCATAAACTATGCCGACTAGGGATCGGATGATGTTAATTTTTAATGTACTC
+
BBBIIIIIIIIII666IIIIIIIIIIIIIIIIIIIIIIIIIIIIIIIIIIIIIIIIIIIIIIIIIIHHHIIIIIIIIIG<=66666EIHHHIIIIIIHHDB@7333<EDA<<<>D???<<7557:A>9<:::B>>>>>??<<;;@GGIIHHHIIIIIIIIIIIIIIIIIIIIIIIIIIIH>>:88IG?BBEEE9=<<777D@IIIIIIDDDG@@@E111144@@3EEGGIEHHHHHIIGGG766@<7777<GGGGGGGGGIGDD@@??;99::;<<:155;C@777@GGGGGI====@2<<E@@@?DIGFDDDHIIHHHIIIIIIIIIHHHIIIIDD6666@GGID@@@DIIIIIIEEEE::4458HHHEEIDDHHHH@@>88EEED=:::?DD>>>>>9::;>55...9478800033,,,,,102874788;9;><777688089<::::<<:9;<<888:686==;:9::;6131133::9<888<<41333:8586=33188==>>::8866880050000*318:66
@JI6ZREA02IQE46
ACTGACTGTTGGAGGGCAAGTCTGGTGCCAGCAGCCGCGGTAATTCCAGCTCCAATAGCGTATATTAAAGTTGTTGCAGTTAAAAAGCTCGTAGTTGAATTTCGGGATC
+
FFFFFFFFFFFII@@@IIIIIIIIIIIIIIIIIIIIIIIIIIIIIIIIIIIIFFFFFFFFFFFFFFFFFA@@FFFFFFFFF==???FFFFFFFFFFCCC?==400.::3
@JI6ZREA02IE8TN
ACTGACTGTTGGAGGGCAAGTCTGGTGCCTTACGGGAAACAGTCGACTGCC
+
FFFFFFFA@@FIIHHHHHHHIIHHHHHFFBBBFFFF655AAB?944449<<
@JI6ZREA02HN2O8
ACTGACTGTTGGAGGGCAAGTCTGGTGCCTTACGGGAAACAGTCGACTGCCAAGGCACACAGGGGGATA
+
FFFFFFFFFFFIIHHHBBBHHHHHHHIHHHIHHHHHFFFHAEEDD@?@@AA5442====<3-----6:<
@JI6ZREA02GFHA6
ACTGACTGTTGGAGGGCAAGTCTGGTGCCAGCAGCCGCGGTAATTCCAGCTCCAATAGCGTATATTAAAGTTGTTGCAGTTAAAAAGCTCGTAGTTGAATTTCGGGATCAATATATCGGTCGTGCTTTCGGTATGTACTGGTATTATTGATTTCTCCCTTTCTGACGAACTATGATGTCATTAATTTGGTGTTATGGGGAATCAGGACTGTTAACTTTGAAAAAATTAGAGTGTTTAAAGCAGGCACACGCTTGAATACATTAGCATGGAATAATGAAATAGGACGTTTGATCTATTTGTGGTTTCTAGGATCGACGTAATGATTAATAGGGATAGTTGGGGGCATTAG
+
FFFFFFFFFFEDFHHHHHHHHHHHHIIIIIIIIIIIIIIIIIIIIIIHHIIIFFFFFFFFFFFFFFDDDFFFFFFFFFFFF????;EEEFFFFFFDDDD???A333==BBDDDFFFDDDBBBBBA66666:<?AAAABBB=====A>>?>668>9622000479998<@AAAAAABD:<66666???DBABBDDF;955444<A888?@AABB>?8889------..,448<?88;;==BDDAAAD???DBBBBAA===?AAAADAAADDBAAABB===5144<<22215733--,,,3.--,,,33><;6344455=A>?AABBBBAA=444<<442////1<>4444
@JI6ZREA02JTNAW
ACTGACTGTTGGAGGGCAAGTCTGGTGCCAGCAGCCGCGGTAATTCCAGCTCCAATAGCGTATATTAAAGTTGTTGCAGTTAAAAGCTCGTAGTTGAATTTCGGGGTTAGCGTAGGTCGTCGTGCCAATGGTATGCACTGGCTCGCTGACTCCTCCTTCTGTAGACCGTAATGCCATTAATTTGGTGTTGCGGGAAACAGGACT
+
FFFFFFFFFFFII666IIIIIIIIIIIIIIIIIIIIIIIIIIIIIIIIIIIIFFFFFFFFFFFFFF;;;FFFDBBABBB666666ADDDDDFFFDDDD??=4000042:..-..6<64///38?444279>??<<<444449>??<90009<;<65552243///.0<>?A?<<=DFFFF666FF>@@>?=622.,,-,---3.
@JI6ZREA02HKBK4
ACTGACTGTTGGAGGGCAAGTCTGGTGCCTTACGGGAAACAGTCGACTGCCAAGGCACACAGGGGGA
+
DDDFFFFEDDFHHHHHHHHIIIIIIIIIIIIHHFFF663::?>?84444880111AAAAAA33755:
@JI6ZREA02J57LE
ACTGACTGTTGGAGGGCAAGTCTGGTGCCAGCAGCCGCGGTAATTCCAGCTCCAATAGCGTATATTAAAGTTGTTGCAGTTAAAAAAGCTCGTAGTTGAATTTC
+
FFFFFFFFFFFIIHHHIIIIIIIIIIIIHHHHHHFFDAAAA????DDDDDDDFFFDDBAAABBB33336:BBA>>=??A88111/118>????ABBD:88866:
@JI6ZREA02GD5F2
ACTGACTGTTGGAGGGCAAGTCTGGTGCCTTACGGGAAACAGTCGACTGCC
+
<<<?FFF???AAA?FFECADDFFGFFFBBBBHHFFF?==A:>99800//..
@JI6ZREA02FHQI7
ACTGACTGTTGGAGGGCAAGTCTGGTGCCAGCAGCCGCGGTAATTCCAGCTCCAATAGCGTATATTAAAGTTGTTGCAGTTAAAAAGCTCGTAGTTGAATTTCGGGATCAATTTATCGGTCGTGCCTCTGGTATGCACTGGTATTATTGATTTCTACCTTCTGACGAACCATGATGTCATTAATTTGGTGTCATGGGGAATCAGGACTGTTACTTTGAAAAAATTAGAGTGTTTAAAGCAAGCACACGCTTGAATACATTAGCATGGAATAATGAAATAGGACGTTTGACCCTATTTTGTTGGTTTCTAGGATCGACGTAATGATTAATAGGGATAGTTGGGGGCATTAGTATTCAATTGTCAGAGGTGAAATTCTTGGATTTATTGAAGACTAACTACTGCGAAAGCATTTGCCAAGGATGTTTTCATTAATCAAGAACGAAAGTTAGGGATCGAAGACGATCAGATACCGTCGTAGTCTTAACCATAAACTATGCCGACTAGGGATCGGATGATGTTAATTTTTTAATGTACTCA
+
IIIIIIIIIIIII:::IIIIIIIIIIIIIIIIIIIIIIIIIIIIIIIIIIIIIIIIIIIIIIIIIIHHHIIIIIIIIIIII88888IIIIIIIIIIIIIHHHIHHHIIIIIHHHIIIIIIIIIIIIIIIIIIIIIIIIIIIIIIIIIIIIHHHIIIIIIIIIIIIIIIIIIIIIIIIIIIIIIHHHIIIIIIII>>>>IIIIIIIIIIIIIIIHHHI669988;;,GGIIIHHHHHHIIIIIIIIIIIIIIIIIIIIIIIIIIIIIIIIIIIIIHHHIIIIIIICCCII;;;GI>>>>C?AIIHHHIIIIIIIIIIIIIIIIIIIIIIIIGGGGIIIII==?==IIIIIIIIIIIIIIIIIIIIIIIIIHHHIIIEEHHIHHHIIIIIGCBCGIEEEEIIGGECCCEEEBBBE<94444785....58??>>=AAAA@@A?8850.0....2533797154>>>>><><AAA>;>>?>95....226<72252.9::=<=;???>>:::>>>>=?<<<<77....---,*7033778
@JI6ZREA02JTNLS
ACTGACTGTTGGAGGGCAAGTCTGGTGCCAGCAGCCGCGGTAATTCCAGCTCCAATAGCGTATATTAAAGTTGTTGCAGTTAAAAAGCTCGTAGTTGAATTTCGGGA
+
FFFFFFFFFFFIIHHHIIIIIIIIIIIIIIIIIIIIHHHHHHHHHHIIIIIIFFFFFFFFFFFFFFFFFFFFFFFFFFFFF?????FFFFFFFFFFFDB;8672113
@JI6ZREA02FZTLZ
ACTGACTGTTGGAGGGCAAGTCTGGTGCCAGCAGCCGCGGTAATTCCAGCTCCAATAGCGTATATTAAAGTTGTTGCAGTTAAAAAGCTCGTAGTTGAATTTCGGGG
+
FFFFFFFFFFFIIHHHIIIIIIIIIIIIIIIIIIIIIHHHHIHHHHHHHIIIFFFFFFFFFFFFFFFFFFFFFFFFFFFFF=====FFFFFFFFFFFFB<96=..,,
@JI6ZREA02JQR61
ACTGACTGTTGGAGGGCAAGTCTGGTGCCAGCAGCCGCGGTAATTCCAGCTCCAATAGCGTATATTAAAGTTGTTGCAGTTAAAAAGCTCGTAGTTGAA
+
FF@===DFFFCCE===HHHHHIIIIIIIIIIIIIIIIIIIIIIIHHIIIIIIFFFFFFFFFFFFFFFFFFFFFFFFFD<8866755A@??==7322321
@JI6ZREA02IN9IL
ACTGACTGTTGGAGGGCAAGTCTGGTGCCTTACGGGAACAGTCGACTGCCAAGGCACACAGGGGA
+
FFFFDDDD???::633ABBBBDD636BBBBA<8111114>???<456:CFDDDDBBDDDA9999=
@JI6ZREA02FQGF0
ACTGACTGTTGGAGGGCAAGTCTGGTGCCTTACGGGAAACAGTCGACTGCCAAGGCACACAGGGGATA
+
IIIIIIIIIIIIIHHHIIIIIIIIIIIIIIIIIHHHHHHIIIIIIIIIIIIIIIIIIIIIICCCCIII
@JI6ZREA02JWODA
ACTGACTGTTGGAGGGCAAGTCTGGTGCCTTACGGGAACAGTCGACTGCCAAGGCACACAGGGGATA
+
DDDCDDDB===::633BBBBDDD::<DBBBBA<111444=>><<4444=A@@@@@>??B:5455898
@JI6ZREA02IKPVH
ACTGACTGTTGGAGGGCAAGTCTGGTGCCAGCAGCCGCGGTAATTCCAGCTCCAATAGCGTATATTAAAGTTGTTGCAGTTAAAAGCTCGTAGTTGAATTTCGGGATCAATATATTGGTCGTGCCTCGTAGTGCAACTGGTATTATTGATTTCTACCTTCTGACGAACTNTGATGTCATTAATTTGGTGTCATGGGGAATCAGGACTGTTACTTTGAAAAAATTAGAGTGTTTAAAG
+
FFFFFFFFFFFII:::IIIIIIIIIIIIIIIIIIIIIIIIIIIIIIIIIIIIFFFFFFFFFFFFFFFFFFFFFDDBBBB566666:DDDDDFFFFFFFFFFFFFFFFFFFFFFFFFFFFFFFDB><89894000004?AABBDDFFFFFFFFFFFFFFFFFFFFFFFD6!6<FFFFFFFFFFFFFFFFFFFFF@@@=FFFFFFFFFFFFFFFFF?D67776633,9AA>96111115
@JI6ZREA02JPFFU
ACTGACTGTTGGAGGGCAAGTCTGGTGCCAGCAGCCGCGGTAATTCCAGCTCCAATAGCGTATATTAAAGTTGTTGCAGTTAAAAAGCTCGTAGTTGAATTTCGGGATCAGCAGGTTGGTCTTGCCACTGGTATGTACTATCTTGCTGATTCCTCCTTCTTGTAGAACCGTAATGCCATTAATTTGGTGTTGCGGGGAAACAGGACTGTTACTTTGAAAAAATTAGAGTGTTTAAAGCAGGCCAGCGCTTGAATACATTAGCATGGAATAATGAAATAGGACGTTCGAACCTATTTTGTGGTTTCTAGGATTGACGTAATGATTAATAGGGATAGTTGGGGCATTAGTATTCAATTGTCAGAGGTGAAATTCTTGGATTTATTGAAGACTGACTACTGCGAAAGCATTTGCCAAGGATGTTTTCATTAATCAAGAACGAAAGTTAGGGATCGAAGACGATCAGATACCGTCGTAGTCTTAACCATAAACTATGCCGACTAGGGATCGGATGATGTTAATTTTTAATGTACTC
+
IIIIIIIIIIIIIHHHIIIIIIIIIIIIIIIIIIIIIIIIIIIIIIIIIIIIIIIIIIIIIIIIIIHHHIIIIIIIIIIII=====IIIIIIIIIIIIIHHHIHHHIIIIIIIIIIIIIIIIIIIIIIIIIIIIIIIIIIIIIIIIIIIIIIIIIIIIIIIIIIIIIIIIIIIIIIIIIIIIHHHIIIIIIIICC??CCCIIIIIIIIIIIIHHHI999988??-IIIIIHHHHHHIIIIIIIIIIIIIIIIIIIIIIIIIIIIIIIIIIIIIHHHIIIIIIIIIIIIIGGGF?@>>C4?????GIIIIIIIIIIIIIIIIIIIIIIIHHHIIIIIIBBBAGGGGIIIIIIIIIIIIIIIIIFFGIHHHIIIIIIIIHHHIIIIIIIIIIIIICCCCCCCCCHIIIHHHIIIIIGGEIG9999>AAA@?@AAA5225====?AA::::@>>::::7:@@AAAAAAABA>===AAAAA??AA==;A=445:49::=??;:45559=<99<<3333//00,,,,,11-878844
@JI6ZREA02H04PL
ACTGACTGTTGGAGGGCAAGTCTGGTGCCAGCAGCCGCGGTAATTCCAGCTCCAATAGCGTATATTAAAGTTGTTGCAGTTAAAAAGCTCGTAGTTGAATTTCGGG
+
86666DAAADDDF666IIIIIIIIIIIIIIIIIIIIIIIIIIIIIIIIIIIIFFFFFFFFFFFFFFFFFFFFFFFFFFFFF88888FCAA@A?????880../.22
@JI6ZREA02F3EZ0
ACTGACTGTTGGAGGGCAAGTCTGGTGCCAGCAGCCGCGGTAATTCCAGCTCCAATAGCGTATATTAAAGTTGTTGCAGTTAAAAAGCTCGTAGTTGAATTTCGGGG
+
FFFFFFFFFFFIIHHHIIIIIIIIIIIIIIIIIIIIIIIIIIIIIIIIIIIIFFFFFFFFFFFFFFFFFFFFFFFFFFFFF?????FFFFFFFFFFFDB<96<,,,,
@JI6ZREA02J10QK
ACTGACTGTTGGAGGGCAAGTCTGGTGCCAGCAGCCGCGGTAATTCCAGCTCCAATAGCGTATATTAAAGTTGTTGCAGTTAAAAAGCTCGTAGTTGAATTTCGGGGGTTCAGCGAGGTTGGTCGTCGACCACGTGGTATGCACGT
+
@@;;;;?FFFFIIHHHIIIIIIIIIIIIIIIIIIIIIIIIIIIIIIIIIIIIFFFFFFFFFFFFEEDDFFFFDDBBDDD5555222?>><==76663.-,,,3-/3,,,,-33.-.--9;;;;42344><23274223733332::
@JI6ZREA02IIUTQ
ACTGACTGTTGGAGGGCAAGTCTGGTGCCTTACGGGAAACAGTCGACTGCCAAGGCACACAGGGGATA
+
FFFFFFFFFFFIIHHHIIHHHHH@@=FFGFFHFFFF866AAAAAA@:::??BAAAAAA@A51100<<=
@JI6ZREA02GOZ9O
ACTGACTGTTGGAGGGCAAGTCTGGTGCCAGCAGCCGCGGTAATTCCAGCTCCAATAGCGTATATTAAAGTTGTTGCAGTTAAAAAGCTCGTAGTTGAATTTCGGGATCA
+
FFFFFFFFFFFIIHHHIIIIIIIIIIIIIIIIIIIIIIIIIIIIIIIIIIIIFFFFFFFFFFFFFFFFFFFFFFFFFFD??88888FFFFFFFFFFFFFF??=444=733
@JI6ZREA02IOOPK
ACTGACTGTTGGAGGGCAAGTCTGGTGCCAGCAGCCGCGGTAATTCCAGCTCCAATAGCGTATATTAAAGTTGTTGCAGTTAAAAAGCCT
+
F@@AAA;;;FFIIHHHIIIIIIIIIIIIIIIIIIIIIIIIIIIIIIHHHHHDDDDFFFFFDDDF<=<<?=<:A><==??..---,,5713
@JI6ZREA02JYMZZ
ACTGACTGTTGGAGGGCAAGTCTGGTGCCTTACGGGAAACAGTCGACTGCCAAGGCACACAGGGGATA
+
IIIIIIIIIIIIIHHHIIIIIIIIIII??;;;DHHHHHHIIIIIIIIIIIIIIIIIIIIIICCCCIII
@JI6ZREA02JV3OX
ACTGACTGTTGGAGGGCAAGTCTGGTGCCAGCAGCCGCGGTAATTCCAGCTCCAATAGCGTATATTAAAGTTGTTGCAGTTAAAAAGCTCGTAGTTGAATTTCGGGGAT
+
00044449=>=>A???FFFHHHHHHIIIIIIIIIIIIIIIIIIIIIIIIIIIFFFFFFFFFFFFFFFFFFFFFFFFFFFFF????=FFFFFFFFFFDBA<96/..,,..
@JI6ZREA02J6GM1
ACTGACTGTTGGAGGGCAAGTCTGGTGCCAGCAGCCGCGGTAATTCCAGCTCCAATAGCGTATATTAAAGTTGTTGCAGTTAAAAAGCTCGTAGTTGAATTTCGGGTGGTACAG
+
FFFFFFFFFFFII666HHIIIIIIIIIIIIIIIIIIIIIIIIIIIIIIIIHHFFFFFFFFFFFFFFFFFCAABBA?<544422333AAA@<==AADDBA;884221..,-..-.
@JI6ZREA02G3S9L
ACTGACTGTTGGAGGGCAAGTCTGGTGCCTTACGGGAAACAGTCGACTGCCAAGGCACACAGGGGGA
+
FFFFFFFFFFFIIHHHIIIIIIIIIIIIHBBBHHFF866BABA?<444::=5566DDFFFF<7777:
@JI6ZREA02GKJHF
ACTGACTGTTGGAGGGCAAGTCTGGTGCCTTACGGGAACAGTCGACGT
+
FFDAAAFFFFFIIHHHIIHFFFFCAAB5555=<;;;>>=?74444000
@JI6ZREA02JSFJU
ACTGACTGTTGGAGGGCAAGTCTGGTGCCAGCAGCCGCGGTAATTCCAGCTCCAATAGCGTATATTAAAGTTGTTGCAGTTAAAAAGCTCGTAGTTGAATTTCGGGATCAATATATTGGTCGTGCCTCCGGTATGCACTGGTATTATTGATTTCTACCTTCTGACGAACTGTGATGTCATTAATTTGGTGTCATGGGGAATCAGGACTGTTACTTTGAAAAAATTAGAGTGTTTAAAGCAGGCACACGCTTGAATACATTAGCATGGAATAATGAAATAGGACGTTTGACCCTATTTTGTTGGTTTCTAGGATCGACGTAATGATTAATAGGGATAGTTGGGGGCATTAGTATTCAATTGTCAGAGGTGAAATTCTTGGATTTATTGAAGACTAACTACTGCGAAAGCATTTGCCAAGGATGTTTTCATTAATCAAGACGAAAGTTAGGGATCGAAGACGATCAGATACCGTCGTAGTCTTAACCATAAACTATGCCGACTA
+
IIIIIIIIIIIIIHHHIIIIIIIIIIIIIIIIIIIIIIIIIIIIIIIIIIIIIIIIIIIIIIIIIIHHHIIIIIIIIIIII=====IIIIIIIIIIIIIHHHIHHHIIIIIIIIIIIIIIIIIIIIIIIIIIIIIIIIIIIIIIIIIIIIHHHIIIIIIIIIIIIIIIIIIIIIIIIIGGGHH:::IIIIIIIICCCCIIIIIIIIIIG>>>FEEEI666666BB0IIIIIHHHHHHIIIIIIIHHHIIIIIIIIIIIHHHIIIIIIIIIIIIIHHHI@EEIH<<<HIIHHHIIBC@85//88EEEIIIAAAEIIIIHEDDIIIIIIIIIHAAAIIIII86;55DGGG6656<AADDDDDCCCDD???=111;;IBBBBBEEHHH=EE@:8;?A>99899::>444>==777?44////8882232::::<<8::330373330..----7333960032:<<:3136==<65223<<><<==998:992..-0326452,,
@JI6ZREA02IJ21Y
ACTGACTGTTGGAGGGCAAGTCTGGTGCCAGCAGCCGCGGTAATTCCAGCTCCAATAGCGTATATTAAAGTTGTTGCAGTTAAAAAGCTCGTAGTTGAATTTTC
+
FFFFFFFFFFFII666IIIIIIIIIIIIIIIIIIIIIIIIIIIIIIIIIIIIFFFFFFFFFFFFFFFFFFFFFFFFC????53331?998434669211//...
@JI6ZREA02H8K2R
ACTGACTGTTGGAGGGCAAGTCTGGTGCCTTACGGGAAACAGTCGACTGCCAAA
+
FFFFFFFFFFFIIHHHIIIIIIHIIIHHHIIIIDDDHFFFAAAA?<<<<44000
@JI6ZREA02GGUA0
ACTGACTGTTGGAGGGCAAGTCTGGTGCCAGCAGCCGCGGTAATTCCAGCTCCAATAGCGTATATTAAAGTTGTTGCAGTTAAAAAGCTCGTAGTTGAATTTCGGGGTCAGCAGGTCTGGTCGTGCCACGTGGTATGAACTGGTCTCGCTGATTCCTCCTTTCTGAAGAACTGTAATGTCATTAATTTGGTGTTGCGAGGAACAGGACTGTTACTTTGAAAAAATTAGAGTGTTTAAAGCAGGCAATTGCTTGAATACATTAGCATGGAATAATGAAATAGGACGTT
+
366888A?CFFGIHHHIIIIIIIIIIIIIIIIIIIIIIIIIIIIIIIIIIIIFFFFFFFFFFFFFFFFFFFFFFFFFFFEE;;===FFFFFFFFFFFFFDDDFAAA@ADDDAA:84442;<:12211.,..-123679;?>888==AADDDDDDFFFFFFFFFFFFFFFFFFFFFFF<<<DFFFF???DD>??:::::::::BDDFFFFF@@@FFDDD67776966,DDFFFFFFFFFF;666?DFFFFFFFFFGGGGGDDDGFFFDDGDDGGGF322?9><=:2-.
@JI6ZREA02JSWW7
ACTGACTGTTGGAGGGCAAGTCTGGTGCCTTACGGGAAACAGTCGACTGCC
+
FFFFFFFFFFDDIHHHIIHHFHIHHHIBB;;;BHHHHFFGFFDB@<<9944
@JI6ZREA02I3EPV
ACTGACTGTTGGAGGCGAAGTCTGGTGCCAGCAGCCGCGGTAATTCCAGCTCCAATAGCGTATATTAAAGTTGTTGCAGTTAAAAAGACTCGTAGTTGAATTTCGGGATCAATATATTGGTCGTGCCTCTGGTATGAACTGGTATTATTGATTTCTACCTTCTGACGAACTGTGATGTCATTAATTTGGTGTCGAATGGGGAATCAGGACTAGTTACTTTGAAAAAATTAGAGTGTTTAAAGCAGGCACACGCTTGAATACATTAGCATGGAATAATGAAATAGGACGTTTGACCCTATTTTGTGGTTCTAGGATCGACGTAATGATTAATAGGGATAGTTGGGGGCATTAG
+
DDCFFFFAAA444><94448<<?444ABAAAFFFDFF<<<G<:::==AADBAAA??@FFFFFFFFFFFFF@@@DFDDBB=<22555A6BBBAAAAAA?==000400.44<;;>=??>ABDDDDFFFFFFFFFFFFFFDDDDDDFFFDDDDFF???ACFFFFFCCDFF@??FFFFFFF<<<@DFFFFFFFFFF?665D9996444==::8?AAAAA==555=222222::-A:::B==?:::DFFFFFFCCDFFFGGDDFDFD555CFFCAABAAAA??0004044443448??888??44444-/.///8?>>??AADDA:::DDDDDDDDD=869:9:66-----389967
@JI6ZREA02GLX0C
ACTGACTGTTGGAGGGCAAGTCTGGTGCCAGCAGCCGCGGTAATTCCAGCTCCAATAGCGTATATTAAAGTTGTTGCAGTTAAAAAGCTCGTAGTTGAATTTCGGGGG
+
11133AAAABBDFHHHIIIIIIIIIIIIIIIIIIIIIIIIIIIIIHHIIIIIFFFFFFFFFFFFFFFFFEDDFFFFFFDCC;;;;;DDBB????>9311,,,.,,,,,
@JI6ZREA02GGEEK
ACTGACTGTTGGAGGGCAAGTCTGGTGCCAGCAGCCGCGGTAATTCCAGCTCCAATAGCGTATATTAAAGTTGTTGCAGTTAAAAAGCTCGTAGTTGAATTTCGGGGTCAGCAGGTGTGT
+
FFFFFFFFFFFII@@@IIIIIIIIIIIIIIIIIIIIIIIIIIIHHHHHHHHHFFFFFFFFFFFFFFFFFFFFFFFFFFFFF==???FFFFFFFFFFFFFFFFFDDDDFFFFFDB@?8866
@JI6ZREA02JH2X2
ACTGACTGTTGGAGGGCAAGTCTGGTGCCAGCAGCCGCGGTAATTCCAGCTCCAATAGCGTATATTAAAGTTGTTGCAGTTAAAAAGCTCGTAGTTGAATTTCGGGGG
+
FFFFFFFFFFFIIHHHIIIIIIIIIIIIIIIIIIIIIIIIIIIIIIIIIIIIFFFFFFFFFFFF88666669BAA?ABDCD88888FFDDBBBDDDA=<442<0//,,
@JI6ZREA02JXOOY
ACTGACTGTTGGAGGGCAAGTCTGGTGCCAGCAGCCGCGGTAATTCCAGCTCCAATAGCGTATATTAAAGTTGTTGCAGTTAAAAAGCTCGTAGTTGAATTTCGGGATCAATATATTGGTCGTGCCTCCGGTATGCACTGGTATTATTGACTTTCTACCTTCTGACGAACTATGATGTCATTAATTTGGTGTCGATGGGGAATCAGGACTGTTAACTTTGAAAAAATTGAGTGTTTAAAGCAGGCACACGCTTGAATACATTAGCATGGAATAATGAAATAGGACGTTTGACCCTATTTTGTGGTTCTAGGATCGACGTAATGATTAATAGGGATAGTTGGGGCATTAGTATTCAATTGTCAGAGGTGAAATTCTTGGATTTATTGAAGACTAACTACT
+
==?EEEFFFFFIIHHHIIIIIIIIIIIIIIIIIIIIIIIIIIIIIIIIIIIIFFFFFFFFFFFFFFFFFFFFFFFFFFFFF88888FFFFFFFFFFFFFFFFF@@@FFFFFC?<8::DCFFFFFFFFFFDDCFFAAADBBBBBB===A<94449?7<000038<998>A??>?A???<998844000>>:><<<AA;;;;BBAAB556::554<<?8889////--22349:3...248?<988?@==:::BBDDDDDDDGGDDDDDDDDA555A?;8894=>44300089666=922244/0/..49@@@?AAADDDDDDAAAAADDA>44223<<22,,,,33;;23224<?>><<788883///8888<;;;;9::4242//32666;;<<<<:83
@JI6ZREA02FSM6X
ACTGACTGTTGGAGGGCAAGTCTGGTGCCAGCAGCCGCGGTAATTCCAGCTCCAATAGCGTATATTAAAGTTGTTGCAGTTAAAAAGCTCGTAGTTGAATTTCGGGATTAGTACGCTGGTCGTGCCTTCGGTACGTACTGGTGTTACTGATTTCTACCTTCTGACGAACCATCATGTCATTAATTTGGTGTGGTGGGAAATCAGGACTGTTACTTTGAAAAAATTAGAGTGTTTAAAGCAGGCTCGCGCTTGAATACATTAGCATGGAATAATGAAATAGGACGTTGATCCTATTTTGTGGTTTCTAGGATTGACGTAATGATTAATAGGGATAGTTGGGGCATTAGTATTCAATTGTCAGAGGTGAAATTCTTGGATTTATTGAAGATTAACTACTGCGAAAGCATTTGCCAAGGATGTTTTCATTAATCAAGAACGAAAGTTAGGGATCGAAGACAATCAGATACCGTCGTAGTCTTAACCNTAAACTNTGCCGACTAGGGATCGGATGATGTTATTTTTAA
+
IIIIIIIIIIIIIGGGIIIIIIIIIIIIIIIIIIIIIIIIIIIIIIIIIIIIIIIIIIIIIIIIIIHHHIIIIIIIIIIDD:::::IIIIIIIIIIIIIHHHIHHHIIIIIIIIIIIIIIIIIIIIIIIIIIIIIIIIIIIIIIIIIIIIHHHIIIIIIIGGGIIIIIIIIIIIIIIIIIIGG:::HHCFGHGD666??HIIIIIIIIIBBBIEB@G22224466,=GIIIHHHHHHIIIIIIIIIIBBBGIIIIIIIIIIIIIIIIIIIIIIIHHHIIIIIIGGGIIIIIIICCCAI>IIHHHIIIGGGIIIIIIIIIIIIIIIIIA===GIIIIIBBBBIIGGGGGIIIIIIIIHHHH@?<<<>HHEHHIEHHHH<<<F>>EEA<466@@@88<AA@;;;=>;6000@<<<<998@622228=??><9===:773-----..-/004888882047<====<=>>>?:9:>><;;:7::11!....-,!/2364513122258863522222//2,,,,,22
@JI6ZREA02J074H
ACTGACTGTTGGAGGGCAAGTCTGGTGCCAGCAGCCGCGGTAATTCCAGCTCCAATAGCGTATATTAAAGTTGTTGCAGTTAAAAAGCTCGTAGTTGAATTTCGGGGTCAGCAGGCTGGTCGTGCCACTGGTATGAACTGGTCTCGCTGATTCCTCCTTTCTGAAGAACTGTAATGTCATTAATTTGGTGTTGCAGGGAAACAGGACTGTTACTTTGAAAAAATTGAGTGTTTAAAGCAGGCTAACGCTTGAATACATTAGCATGGAATAATGAAATAGGACGTTCAAACCTATTTGTGGTTTCTAGGATTGACGTAATGATTAATAGGGATAGTTGGGGCATTAGTATTCAATTGTCAGAGGTGAAATTTCTTGGATTTATTGAAGACTAACTACTGCGAAAGCATTTGCCAAGGATGTTTTCATTAATCAAGAACGAAAGTTAGGGATCGAAG
+
HHHHHHHHHHHIIBBBIIIIIIIIIIIIIIIIIIIIIIIIIIIIIIIIIIIIHHHHHHHHHHHHHHHHHHHHHHHHHHHHH;;===HHHHHHHHHHHHHBBBH@AAAHHHHHHHHHHHHHHHHHHHHHHHHHHHHHHHHHHHHHHHHHHHEEEEH@@@@CDAHHHHHHHHHHHHHHHEB>>>>CCHHG@DDDEGGHEC<<<<9EEHHGGBBBD==;A////11;;;?EEGHHHHHHHHHHHHHHHHHHHHHEEEDHHHHHHHHHHHIIGGGG@32261;9B@;858644///-///4/44;;=DAGEBBBHHHBB@@@EBBBG@@@B;;;BBBBGGBB==@@BBBHHHGGB@@@@BBA><;2238622.,,3-2;;;...27:AB>989BB?===@=99344;?9999<BBBBB998=A4444;;;;:867772002:333622-6666::::76
@JI6ZREA02GTBJM
ACTGACTGTTGGAGGGCAAGTCTGGTGCCAGCAGCCGCGGTAATTCCAGCTCCAATAGCGTATATTAAAGTTGTTGCAGTTAAAAAGCTCGTAGTTGAATTTCGGGGTCAGCAGGTTGGTCGTGCCACTGGTATGTACTGGCTTCGCTGATTCCTCCTTTCTGAAGAACTGTAATGTCATTAATTTGGTGTTGCAGGGAAACAGGACTGTTACTTTGAAAAAATTAGAGTGTTTAAAGCAGGCTAACGCTTGAATACATTAGCATGGAATAATGAAATAGGACGTTCGATCCTATTTGTGGTTTCTAGGATTGACGTAATGATTAATAGGGATAGTTGGGGCATTAGTATTCAATTGTCAGAGGTGAAATTCTTGGATTTATTGAAGACTAACTACTGCGAAAGCATTTGCCAAGGATGTTTTCATTAATCAAGAACGAAAGTTAGGGATCGAAGACGATCAGATACCGTCGTAGTCTTAACCNTAAACTATGCCGACTAGGGATCGGATGATGTTAATTTTT
+
IIIIIIIIIIIII@@@IIIIIIIIIIIIIIIIIIIIIIIIIIIIIIIIIIIIIIIIIIIIIIIIIIHHHIIIIIIIIIIBB;;;;;IIIIIIIIIIIIIHHHI@@@@IIIIIIIIIIIIIIIIIIIIIIIIIIIIIIIIIIIIIIIIIIIIIIIIIIHHHIIIIIBBBBIIIIIIIIIIIIIIHHHIIIBBBIIIHHHHHGGABBIIIIIIGGAAAG444222??0GGFGHHHHHHHIIIIIIIIIIIIIIIIIIHHHIIIIIIIIIII=<<GHHHHIIIIIG<==DFGGGG@;13372;;???G?IIIIIIIIIIGGGHFFFFHHHIEBBDGGGAA6666DDGGD=:=AHIIIIIHBCCHHHHHHHBBECCBBCCC211::<EE?>>?A::::8E@;;444;A;544;AA===222:5111188667779923..2300,,,,,,//4555:61032;<<;868;88899;;=<<=<<==66!88888;38;;;880323354::99988833/366,,,,,
@JI6ZREA02JU1P6
ACTGACTGTTGGAGGGCAAGTCTGGTGCCAGCAGCCGCGGTAATTCCAGCTCCAATAGCGTATATTAAAGTTGTTGCAGTTAAAAAGCTCGTAGTTGAATTTCGGGATCAATTTATCGGTCGTGCCTCTGGTATGCACTGGTATTATTGATTTCTACCTTCTGACGAACCATGATGTCATTAATTTGGTGTCATGGGGAATCAGGACTGTTACTTTGAAAAAATTAGAGTGTTTAAAGCAAGCACACGCTTGAATACATTAGCATGGAATAATGAAATAGGACGTTTGACCCTATTTTGTTGGTTTCTAGGATCGACGTAATGATTAATAGGGATAGTTGGGGGCATTAGTATTCAATTGTCAGAGGTGAAATTCTTGGATTTATTGAAGACTAACTACTGCGAAAGCATTTGCCAAAGGATGTTTTCATTAATCAAGAACGAAAGTTAGGGATCGAAGACGATCAGATACCGTCGTAGTCTTAACCATAAACTATGCCGACT
+
IIIIIIIIIIIIIHHHIIIIIIIIIIIIIIIIIIIIIIIIIIIIIIIIIIIIIIIIIIIIIIIIIIHHHIIIIIIIIIIGG66666IIIIIIIIIIIIIHHHIHHHIIIIIHHHIIIIIIIIIIIIIIIIIIIIIIIIIIIIIIIIIIIIHHHIIIIIIIIIIIIIIIIIIIIIIIIIIIIIIHHHIIIIIIIICCCCIIIIIIIIIIBBBIIHBBB8<<<99>>-IIIIIHHH;;;IIIIIIIIIIIIIIIIIIIIIIIIIIIIIIIIIIIIIHHHIIIIIIIHHHIIHHHIIBB@?B66GGCCCIIIIIIIIIIIIIIIIIIIIIIIIHHFIIHBDD77777DGIGGGFHID>><<<IIIEEECDGE444GGIEEIIIFHHIHHIIIIIIIHHIIIFDGGEBB>;:5441711,,,-,.<<2222<:::==7:::?;;<9433...-..,0222378487:<<<=<<<;;:323<>?<:88>><<:?=8843-7::97:04
@JI6ZREA02FT2JM
ACTGACTGTTGGAGGGCAAGTCTGGTGCCTTACGGGAAACAGTCGACTG
+
EEEEFFFFFFFHIHHHIIIIHIIIIIIIIIIIIHHHHFFDAB9984444
@JI6ZREA02JQFEZ
ACTGACTGTTGGAGGGCAAGTCTGGTGCCAGCAGCCGCGGTAATTCCAGCTCCAATAGCGTATATTAAAGTTGTTGCAGTTAAAAAGCTCGTAGTTGAATTTCGGGGTCAGACAGGCTGGTCGTGCCACGTGGTATGAACTGGTCTCGCTGTATTCCTCCTTTCTGAAGACTGTAATGTCATTAATTTGGTGTTGCAGGGGAAAC
+
FF=;;;;DFFFIIHHHIIIIIIIIIIIIIIIIIIIIIIIIIIIIIIIIIIIIFFFFFFFFFFFFFFFFFFFFFFFFFFFFF?????FFFFFFFFFFFFFFFFF;:640444444..//99==?=<62/0002667679;<<66673346778:1111511,,,,,.---,37:89;=767<0000888>>9?9889944222224
@JI6ZREA02GACD3
ACTGACTGTTGGAGGGCAAGTCTGGTGCCTTACGGGAACAGTCGACTGCCAAGGCACACAGGGGATA
+
FFFFFFFFFFFHH666HHIHHIHIIIHGGGGFF886666DDBBBAAEFHIHFFDDDDDD?6666?AB
@JI6ZREA02FO03B
ACTGACTGTTGGAGGGCAAGTCTGGTGCCAGCAGCCGCGGTAATTCCAGCTCCAATAGCGTATATTAAAGTTGTTGCAGTTAAAAAGCTCGTAGTTGAATTTCGGGGGTCAGTACGTAGGTT
+
FFFFFFFFFFFIIHHHIIIIIIIIIIIIIHHIHHHHHFDDHHHHHHHHHHHIFFFFFFFFFFFFFFFFFCCCFDDDBBBBB55555==ABAA@?>;655331.,,,,,,27..-.282----
@JI6ZREA02J0EZP
ACTGACTGTTGGAGGGCAAGTCTGGTGCCAGCAGCCGCGGTAATTCCAGCTCCAATAGCGTATATTAAAGTTGTTGCAGTTAAAAAGCTCGTAGTTGAATTTCGGGGTCAGCAGGTTGGTCGTGCCACTGGTATGTACTGGCTTCGCTGATTCCTCCTTTCTGAAGAACTGTAATGTCATTAATTTGGTGTTGCAGGGAAACAGGACTGTTACTTTGAAAAAATTAGAGTGTTTAAAGCAGGCTAACGCTTGAATACATTAGCATGGAATAATGAAATAGGACGTTCGATCCTATTTGTGGTTTCTAGGATTGACGTAATGATTAATAGGGATAGTTGGGGCATTAGTATTCAATTGTCAGAGGTGAAATTCTTGGATTTATTGAAGACTAACTACTGCGAAAGCATTTGCCAAGGATGTTTTCATTAATCAAGAACGAAAGTTAGGGATCGAAGACGATCAGATACCGTCGTAGTCTTAACCATAAACTATGCCGACTAGGGNTCGGATGATGTTAATTTTTAA
+
IIIIIIIIIIIIIGGGIIIIIIIIIIIIIIIIIIIIIIIIIIIIIIIIIIIIIIIIIIIIIIIIIIHHHIIIIIIIIII>>88888GIIIIIIIIIIIIHHHICCCCIIIIIIIIIIIIIIIIIIIIIIIIIIIIIIIIIIGGGIIIIIIIIIIIIIHHHIIIIGBBBGIIIIIIIIIIIIIIHHHIIIBBBHIIHHHGGGIHIIIIIIDDCG?99?///---;;-DBB?ABDHHHHIIIIIIIIIIIIIIIIIIIIIIIIIIIIIIIIAAAIIHHHIHHHIIHHHGGGGGG>613331::;;;D<GDFGGHHHIHGGGIIIIIIIIIHHHIIIHAA?9<9AAAFDFDIIIIGGGGEHF@55555BBB>C?;88FFFBBBB;;EEA?>AAAABB?EA;5111>AA?>>>CCFFF@@>CE7777>;332248<9300313331..-177;<<<<82038;8833286;;=<9>>>:6866>>22086668;563339;8;<:88!88888=;8886;<<112//0.
@JI6ZREA02JY0L8
ACTGACTGTTGGAGGGCAAGTCTGGTGCCAGCAGCCGCGGTAATTCCAGCTCCAATAGCGTATATTAAAGTTGTTGCAGTTAAAAAGCTCGTAGTTGAATTTCGGGTTACGTAAGTTCGGTCAGTCGCCTTTCGGTATGTACTGGTCTTTACTGAGTTCCTCCTTCCTTGACGAACCGTGACGTGTCAC
+
FFC?<<8666DDD88:HIIIIIIIIIIIIIIIIIIIIIIIIIIIIIIIIIIIFFFFFFFFFFFFFFFFFFFFFFFFFFFFF=====FFFFFFDB><=9911,.,,,,,.2.1-----.-1523...255,,,111.32.-..-5523111:3/449666221199,,,,444/..;;=>====<==>43
@JI6ZREA02GQ7OQ
ACTGACTGTTGGAGGGCAAGTCTGGTGCCAGCAGCCGCGGTAATTCCAGCTCCAATAGCGTATATTAAAGTTGTTGCAGTTAAAAAGCTCGTAGTTGAATTTC
+
EEF????FFFFIIHHHIIIIIIIIIIIIIIIIIIIIIIIIIIIIIIIIIIIIFFFFFFFFFFFFFFFFFFFFFFFFFFFCD;;;88<FFFFFFDBBBAA;;80
@JI6ZREA02FTOD1
ACTGACTGTTGGAGGGCAAGTCTGGTGCCAGCAGCCGCGGTAATTCCAGCTCCAATAGCGTATATTAAAGTTGTTGCAGTTAAAAAGCTCGTAGTTGAATTTCGGGATCAGCAGGTTGGTCTTGCCACTGGTATGTACTAGCTTGCTGATTCCTCC
+
FFFFBBBBDBBA:666@D?@@FFFHIIIIIIIIIIIIIIIIIIIIIIIIIIIFFFFFFFFFFFFFFFFFFFFFFFFFFFCC88888FFFFDFFDBBBAA;884.../47333355555113124..//:;;<>=>?9::=A=<<A@@@?<<44386
@JI6ZREA02IVYAK
ACTGACTGTTGGAGGGCAAGTCTGGTGCCAGCAGCCGCGGTAATTCCAGCTCCAATAGCGTATATTAAAGTTGTTGCAGTTAAAAAGCTCGTAGTTGAATTTCGGGATCAATATATTGGTCGTGCCTCCGGTATGCACTGGTATTATTGATTTCTACCTTCTGACGAACTATGATGTCATTAATTTGGTGTCATGGGGAATCAGGACTGTTACTTTGAAAAATTGAGTGTTTAAAGCAGGCAATTGCTTGAATACATTAGCATGGAATAATGAAATAGGACGTTCAAACCTATTTTGTGGTTTCTAGGATTGACGTAATGATTAATAGGGATAGTTGGGGGCATTAGTATTCAATTGTCAGAGGTGAAATTCTTGGATTTATTGAAGACTAACTACTGCGAAAGCA
+
FFFFFFFFFFFIIHHHIIIIIIIIIIIIIIIIIIIIIIIIIIIIIIIIIIIIFFFFFFFFFFFFFFFFFFFFFFFFFFFDD88888FFFFFFFFFFFFFFFFFFFFFFFFFFFFFFFFFFFFFFFFFFFFFFFFFFFFFFFFFFFFFFFFFFFF9===DDFFFFFFFFFFFFFFFFFFDDDAA666AA>BBBBB;===DCDDDDFFF?3104:6667----/<<>????<?FFFFFFFFFFFFFFFFFFFFF???DDDDGGGG::::CDGGGGGCC:CCDAA?==888@@?:44644/44;88<<@88:AAAAAB=<<@AA@@::88=:::BBBBA22222??=4//..;;<22227688:;9;96../<<32244<;;==88?B===<@<<<<822336660033
@JI6ZREA02JPM9T
ACTGACTGTTGGAGGGCAAGTCTGGTGCCAGCAGCCGCGGTAATTCCAGCTCCAATAGCGTATATTAAAGTTGTTGCAGTTAAAAAGCTCGTAGTTGAATTTCGGGATCAGCAGGTTGGTCTTGCCACTGGTATGTACTAGCTTGCTGATTCCTCCTTCTTGTAGAACCGTAATGCCATTAATTTGGTGTTGCGGGGAAACAGGACTGTTACTTTGAAAAAATTAGAGTGTTTAAAGCAGGCTAGCGCCTGAATACATTAGCATGGAATAATGAAATAGGACGTTCGAACCTATTTTGTGGTTTCTAGGATTGACGTAATGATTAATAGGGATAGTTGGGGCATTAGTATCCAATTGTCAGAGGTGAAATTCTTGGATTTATTGAAGACTGACTACTGCGAAAGCATTTGCCAAGGATGTTTTCATTAATCAAGAACGAAAGTTAGGGATCGAAGACGATCAGATACCGTCGTAGTCTTAACCNTAAACTATGCCGACTAGGGATCGGATGATGTTAATTTTTAATG
+
IIIIIIIIIIIIIGGGIIIIIIIIIIIIIIIIIIIIIIIIIIIIIIIIIIIIIIIIIIIIIIIIIIHHHIIIIIGEEEG11/////6AHFHGIIIIIIIHHHIHHHIIIIIIIIIIIIIIIIIIIIIIIIIIIIIIIIIIIGGGIIIIIIIIIIIIIIIIIIIIIIIIIIGGGIIIIIIIIIHHHIIIBBBIICCCCHHHIIIIIIIIIIIIGCBI44444466,BHIIIHHHHHHIIIIIIIIIIIIIIIIIIIIIIIIIIIIIIIIIIIIIHHHIIIIIIGGGIIII88797777;2;;1138<IIIIIIIIIIIIIIIIIIIIIIGGGIIIGII>AA?BBBGGIIIIGGGGIIIIIIIIHHGDBBBGGEEE<<<777C>>EEGCCEEEBBBAAABBCBEECBBBBBB>>??//1@5....8<;;2208:4/..42444772-../3:88:97043=444:8>>????;<:<:::7722..!2220-,,020002.2,...8<=;;<?????=??=111//00*<
@JI6ZREA02G9SXY
ACTGACTGTTGGAGGGCAAGTCTGGTGCCTTACGGGAACAGTCGACTGCCAAGGCACACAGGGGA
+
FFFFFFFFFFC?@666DDDDDFF:::DBBBBA5311110>???8444:?AAAAABBBDDC;;;=:
@JI6ZREA02II8QD
ACTGACTGTTGGAGGGCAAGTCTGGTGCCAGCAGCCGCAGTAATTCCAGCTCCAATAGCGTATATTAAAGTTGTTGCAGTTAAAAAGCTCGTAGTTGAATTTCGGGGTTAGCAGGTCGGTCGTGCCAATGGTATGCACTGGCTCGCTGACTCCTCCTTCTTGTAGAACCGTAATGCCATTAATTTGGTGTTGCGGGGAAACAGGACTGTTACTTTGAAAAAATTAGAGTGTTTAAAGCAGGCTAGCGCCTGAATACATTAGCATGGAATAATGAAATAGGACGTTCGAACCTATTTTGTGGTTTCTAGGATTGACGTAATGATTAATAGGGATAGTTGGGGCATTAGTATTCAATTGTCAGAGGTGAAATTCCTGGATTTATTGAAGACTGACTACTGCGAAAGCATTTGCCAAGGATGTTTCATTAATCAAGAACGAAAGTTAGGGATCGAAGACGATCAGATACCGTCGTAGTCTTAACC
+
IIIIIIIIIIIII666IIIIIIIIIIIIIIIIIIIIIIIIIIIIIIIIIIIIIIIIIIIIIIIIIIHHHIIIIIIIIII>>::;;;IIIIIIIIIGGEEBB?7333322E;GGGIIIIIIIIIIIIIIIIIIIIIIIIIIIIIIIIIIIIIIIIIIIIIIIIIIIIIIIIIIIIIIIIIIIIHHHIIFFFFHICCAAFFFIABBIIIIIIIGBBBG166666@@3IIIIIHHHHHHIIIIIIIIIIIIIIIFF@@@HIIIIIIIIIIIIIIIIHHHIIDDDIH@@?<DD??A:///15/:::::D<GIGFGIIIIIIIHFGGEEBBB?22266;;BB999;DDIIIHHHHHIIIIIEDEEBB4448==;AA=A=A=://///7ABA;:=AABBB999:4000BBBBBBBBAAAAAA=:.----244441463...78333:;;3711177::700277222202033:6468766;88990/
@JI6ZREA02IWLNM
ACTGACTGTTGGAGGGCAAGTCTGGTGCCTTACGGGAAACAGTCGACTGCCAAGGCACACAGGGGGATA
+
HFFFHHHHHHHHIHHHHHHIIIIIIIIIIIIIIHHHHHHIFGGGEBBBEHH<;;9CC@@?6//---0:=
@JI6ZREA02GQHWU
ACTGACTGTTGGAGGGCAAGTCTGGGGCCAGCAGCCGCGGTAATTCCAGCTCCAATAGCGTATATCAAAGTTGTTGCGTTAAAAAGCTCGAGTTGATTCGGATCAGCAGGTTGGTCTTGCCACTGGTATGTACTAGCTTGCTGATTCCTCCTTCTTGTAGAACCGTAATGCCATTAATTTGGTGTTGC
+
FFFFFFFFFFFII666FGGHHHH::::GGGGDDD:<=F888<<DDDFFFAECFFFFFFFAAAABBD?=:111<==??94200000=<:23.-,,3/../..7<????@<=??DFFFFFFFFFFFFFFFFFFFFFFFFFFFFFDDDCFFFFFFFFFFFFFFFDDDDBBA:5549<<<<666--,577-.
@JI6ZREA02IDUQ4
ACTGACTGTTGGAGGGCAAGTCTGGTGCCTTACGGGAAACAGTCGACTGCC
+
EDDDDDFFFFDFF:::FB?@EEFGDGFFFCDEF??==;;?04476764422
@JI6ZREA02FSW5W
ACTGACTGTTGGAGGGCAAGTCTGGTGCCAGCAGCCGCGGTAATTCCAGCTCCAATAGCGTATATTAAAGTTGTTGCAGTTAAAAAGCTCGTAGTTGAATTTCGGAATCAATTTATCGGTCGTGCCTTCGGTATGCACTGGTATTATTGATTTCTACCTTCTGACGAATCATGATGTCATTAATTTGGTGTCATGGGGAATCAGGAACTGTTACTTTGAAAAAATTAGAGTGTTTAAAGCAGGCACACGCTTGAATACATTAGCATGGAATAATGAAATAGGACGTTTGACCCTATTTTGTGGTTTCTAGGATCGACGTAATGATTAATAGGGATAGTTGGGGGCATTAGTATTCAATTGTCAGAGGTGAAATTCTTGGATTTATTGAAGACTAACTACTGCGAAAGCATTTGCCAAAGGATGTTTTCATTAATCAAGAACGAAAGTTAGGGATCGAAGACGATCAGATACCGTCGTAGTCCTAACCATAAACTATGCCGACTAGGGATCGGATGAT
+
FFFFFFFFFFFIIHHHIIIIIIIIIIIIIIIIIIIIIIIIIIIIIIIIIIIIFFFFFFFFFFFFFFFFFFFFFFFFFFFFF?????FFFFFFFFFFFFF@@?DAAAAA?8:::=BABBDDDDFFFFFFFFFFFFFFFFFFFFFFFFFFFFFFFFFFFFFFFFFFFFFF<<:?DDBBBB===AA310<;789::900..66<<<66124940009000>//55/211,::AA:88;;==BBBBBBA=?:::??DDDBBDDAACDDAAAADBBAAA===?D>????B===B?;889844400/44224<9?@>=:::DDDDDDD????AAAD?:::ADDAA55755A?>@800004444<<;;;>><///244488><<888888=8:BBBBBBB<<<<88673,,,,03,,,,300,,,00,,,,...0002774666:88:933312221117776661---16:::8:8::61017:99::966444:77121-5:::9:6:122:9::222::::
@JI6ZREA02JU76M
ACTGACTGTTGGAGGGCAAGTCTGGTGCCAGCAGCCGCGGTAATTCCAGCTCCAATAGCGTATATTAAAGTTGTTGCAGTTAAAAAGCTCGTAGTTGAATTTCGGGGTCAGTAGGTTGGTCGTGCCTATGGTATGTACTGGCTTTACTGATTCCTCCTTCTTGAAGAACTGTAATGTCATTAATTTGGTGTTGCAGGGAAACAGGACTGTTACTTTGAAAAAATTAGAGTGTTTAAAGCAGGCTAACGCTTGAATACATTAGCATGGAATAATGAAATAGGACGTTCGATCCTATTTTGTTGGTTTCTAGGATTGACGTAATGATTAATAGGGATAGTTGGGGCATTAGTATTCAATTGTCAGAGGTGAAATTCTTGGATTTATTGAAGACTAACTACTGCGAAAGCATTTGCCAAGGATGTTTTCATTAATCAAGAACGAAAGTTAGGGATCGAAGACGATCAGATACCGTCGTAGTCTTAACCATAACTATGCCGACTAGGGATCGGATGATGTTTAATTTTTAATGTACTC
+
IIIIIIIIIIIIIHHHIIIIIIIIIIIIIIIIIIIIIIIIIIIIIIIIIIIIIIIIIIIIIIIIIIHHHIIIIIIIIIIII=====IIIIIIIIIIIIIHHHICCCCIIIIIIIIIIIIIIIIIIIIIIIIIIIIIIIIIIIHHHIIIIIIIIIIIIIIIIIIIIIIIIIIIIIIIIIIIIIIHHHIIIIIIIIIHHHHHHIIIIIIIIHHIIEEEG444444==-FIIIIHHHHHHIIIIIIIIIIIIIIIIIIIIIIIIIIIIIIIIIIIIIHHHIIIIHHDEEIIIIIIII===<<22;;222<?GGGHHIIIIIIIIIIIIIHHHHHHHIIIIDD@@AAIIIIHHHHHIIIIHDBBBB@???@=BBEEEB==@@EBBBC88?C;535;CCAA?C>?;9;;;9;;;>>C????CCC>>7774::;;<<033330882006:==3999933333:8:9:<<:3236==><<<<<<9:99;;100.--.00032247488888133:;::33389<<==1150000*368800
@JI6ZREA02IBB8J
ACTGACTGTTGGAGGGCAAGTCTGGTGCCAGCAGCCGCGGTAATTCCAGCTCCAATAGCGTATATT
+
<445==5544889<<=AAADAEC???CCABBBBBBBB5555::AABBBBBBDDFC??=<<<?AA44
@JI6ZREA02JELE4
ACTGACTGTTGGAGGGCAAGTCTGGTGCCAGCAGCCGCGGTAATTCCAGCGTCCAATAGCGTATATTAAAGTTGTTGCTAGTTAAAAACGCTACGTAGTTGAATTTCC
+
FDBA??<4..../.,,71247<=444>ABB@=@D688FFDDBDDDDFF@888<CDDDBDDFFF@@==<:?BDBA>=4444422-----4=?==<>=?AA<322333--
@JI6ZREA02JPJP9
ACTGACTGTTGGAGGGCAAGTCTGGTGCCAGCAGCCGCGGTAATTCCAGCTCCAATAGCGTATATTAAAGTTGTTGCAGTTAAAAAGCTCGTAGTTGAATTTCGGGGTCAGCAGGCTGGTCGTGCCACTGGTATGAACTGGTCTCGCTGATTCCTCCTTTCTGAAGACTGTAATGTCATTAATTTGGTGTTGCAGGGAAACAGGACTGTTACTTTGAAAAAATTGAGTGTTTAAAGCAGGCAATTGCTTGAATACATTAGCATGGAATAATGAAATAGGACGTTCAAACCTATTTGTTGGTTTCTAGGATTGACGTAATGATTAATAGGGATAGTTGGGGGCATTAGTATTCAATTGTCAGAGGTGAAATTCTTGGATTTATTGAAGACTAACTACTGCGAAAGCATTTGCCAAGGATGTTTTCATTAATCAAGAACGAAAGTTAGGGATCGAAGACGATCAGATACCGTCGTAGTCTTAACCATAAACTATGACCGACTAGGGATCGGATGATGTTAATTTTTTAATGTACTC
+
HHHHHHH;;;HII???IIIIIIIIIIIIIIIIIIIIIIIIIIIIIIIIIIIIHHHHHHHHHHHHHHHHHHHHHHHHHHHHH;;===HHHHHHHHHHHHHHHHHAAAAHHHHHHHHHHHHHHHHHHHHHHHHHHHHHHHHHHHHHHHHHHHHHHHEEDCCCEAG@<999HHHHHHHHHHHHHHHHHHHHFFFHHHHHHHHHE@BBHHHHFEEHHHHH666666@@@HHHHHHHHHHHHHHHHHHHHHHHHHHHHHHH;;;HHHHHHHHHHHHHHHHHHHHHHH@@@DB>BB>40005105588;D<D>@@@@@BHH@@@GEEHHHGHG@@@@BEEBB44244;><<<><<?;;;;;;BBBBA??DDD>>=BA988BAA///97:BB>;:AA?9998;999=99999999999888886;300007677665::;:66;8444<;;499662222284700266767:;;21011;::;::;;1102002640-----44478432122777:77776:;;//550000)78:2--
@JI6ZREA02HMACG
ACTGACTGTTGGAGGGCAAGTCTGGTGCCAGCAGCCGCGGTAATTCCAGCTCCAATAGCGTATATTAAAGTTATTGCAGTTAAAAAGCTCGTAGTTGAATTTCGGGATCAATATATTGGTCGTGCCTCCGGTATGCACTGGTATTATTGATTTCTACCTTCTGACGAACTGTGATGTCATTAATTTGGTGTCGATGGGGAATCAGGACTAGTTACTTTGAAAAAATTAGAGTGTTTAAAGCAGGCACACGCTTGAATACATTAGCATGGAATAATGAAATAGGACGTTCAAACCTATTTTGTTGGTTTCTAGGATTGACGTAATGATTAATAGGGATAGTTGGGGGCATTAGTATTCAATTGTCAGAGGTGAAATTCTTGGATTTATTGAAGACTGACTACTGCGAAAGCATTTGCCAAGGATGTTTTCATTAATCAAGAACGAAAGTTAGGGATCGAAGACGATCAGATACCGTCGTAGTCTTAACCATAAACTATGCCGACTAGGGATCGGATGATGTTAATTTTTTAATGTACTC
+
@@@AAFFFFFFIIHHHIIIIIIIIIIIIIIIIIIIIIIIIIIIIIIIIIIIIFFFFFFFFFFFFFFFFFFFFFFFFFFFFF?????FFFFFFFFFFFFFFFFF@??D?:::??DA????DDDFFFFC====FFDDDDDD???AAAAAADA336?>DDDFCCCFFFFFFFFFFFFDDDDAAA?=336DDAD?666?====DDDAC???A=<<=;<<1117,,,,,,--,<===?;;===?DDDDA????FFFCCCDGGGGG:::FFFCCCDDD???C?==?7<<A41110486;;<7//.2.--22....2<;==><<=?DBBAA@@@A4443..,599911,,,--3797576<>@B8888<::>><<;3.///88>8888:;==B87>?B===33338<<6776...6732223006644230,,,,,044110226200:94449::49999:::::54679666:565::20007770---22--,-02277-02228960.,,,176----266648::--55--00)246611
@JI6ZREA02FTGNW
ACTGACTGTTGGAGGGCAAGTCTGGTGCCTTACGGGAAACAGTCGACTGCCAAGGCACACAGGGGATA
+
IIIIIIIIIIIIIHHHIIIIIIIIIIICCCCHIHHHHHHIIIIIIIIIIIIIIIIIIIIIICCCCIII
@JI6ZREA02FE956
ACTGACTGTTGGAGGGCAAGTCTGGTGCCTTACGGGAAACAGTCGACTGCCAAAGGCACACAGGGGGA
+
FFFFFFFFFFDDIHHHBBBFFHHDDFHHI???IHHHHHFHFFDB<98998800044AAA??A357555
@JI6ZREA02JP4NN
ACTGACTGTTGGAGGGCAAGTCTGGTGCCAGCAGCCGCGGTAATTCCAGCTCCAATAGCGTATATTAAAGTTGTTGCAGTTAAAAAGCTCGTAGTTGAATTTCGGGGTCAGCAGGTTGGTCGTGCCACTGGTATGTACTGGCTTCGCTGATTCCTCCTTTCTGAAGAACTGTAATGTCATTAATTTGGTGTTGCAGGGAAACAGGACTGTTACTTTGAAAAAATTAGAGTGTTTAAAGCAGGCTAACGCTTGAATACATTAGCATGGAATAATGAAATAGGACGTTCGATCCTATTTGTGGTTTCTAGGATTGACGTAATGATTAATAGGGATAGTTGGGGCATTAGTATTCAATTGTCAGAGGTGAAATTCTTGGATTTATTGAAGACTAACTACTGCGAAAGCATTTGCCAAGGATGTTTCATTAATCAAGAACGAAAGTTAGGGATCGAAGACGATCAGATACCGTCGTAGTCTTAACCATAAACTATGCCGACTAGGGATCGGATGATGTTAATTTTTAATGTACTC
+
IIIIIIIIIIIIIGGGIIIIIIIIIIIIIIIIIIIIIIIIIIIIIIIIIIIIIIIIIIIIIIIIIIHHHIIIIIIIIIIII:::::IIIIIIIIIIIIIHHHI@@@@IIIIIIIIIIIIIIIIIIIIIIIIIIIIIIIIIIIIIIIIIIIIIIIIGGGGHIIIIIIIIIIIIIIIIIIIIIIIHHHIIIGGGIIIHHHHHHIIIIIIIIIIIG>>>I9<;;88BB0IIIIIHHHHHHIIIIIIIIIIIIIIIIIIIIIIIIIIIIIIIIIIIIIHHHIAGGIF<=<@BDDAA>;33382@@BBBIIIIIIIIIIIIIIIIIIIIIIIIHGGGGIIIIBBBBIIIIGGGIIIIAAAAFCDDEEEEEC<<<<<@<<@@D001C:<ED<<8<<@@EECB@<65666CDD@@BEAABBAA>;0///48::75488=<99=:77<:<<5>;;<=<4447587>==<878<??=:9:=A>>?>>==22087224216888684;:;886<<<>=<888<>>??335//00*4;;8--
@JI6ZREA02F1U2G
ACTGACTGTTGGAGGGCAAGTCTGGTGCCAGCAGCCGCGGTAATTCCAGCTCCAATAGCGTATATTAAAGTTGTTGCAGTTAAAAAGCTCGTAGTTGAATTTCGGGATCAG
+
FFFFFFFFFFFIIHHHIIIIIIIIIIIIIIIIIIIIIIIIIIIIIIIIIIIIFFFFFFFFFFFFFFFFFFFFFFFFFFF??66666DDDDDDDFFFFFF@@?B=<<?<7//
@JI6ZREA02H9QAB
ACTGACTGTTGGAGGGCAAGTCTGGTGCCTTACGGGAAACAGTCGACTGCCAAGGCACACAGGGGATA
+
IIIIIIIIIIIIIHHHIIIIIIIIIIIHHHHIIHHHHHHIIIIIIIIIIIIIIIIIIIIIICCCCIII
@JI6ZREA02HRTFI
ACTGACTGTTGGAGGGCAAGTCTGGTGCCAGCAGCCGCGGTAATTCCAGCTCCAATAGCGTATATTAAAGTTGTTGCAGTTAAAAAGCTCGTAGTTGAATTTCGGGATC
+
;666AEFFFFFIIHHHIIIIIIIIIIIIIIIIIIIIIIIIIIIIIIIIIIIIFFFFFFFFFFFFFFFFFFFFFFFFFFFFF?????FFFFFFFFFFFFFFFFD=<9=74
@JI6ZREA02GTA9Y
ACTGACTGTTGGAGGGCAAGTCTGGTGCCAGCAGCCGCGGTAATTCCAGCTCCAATAGCGTATATTAAAGTTGTTGCAGTTAAAAAGCTCGTAGTTGAATTTCGGAATCAATTTATCGGTCGTGCCTTCGGTATGCACTGGTATTATTGATTTCTACCTTCTGACGAATCATGATGTCATTAATTTGGTGTCATGGGGAATCAGGACTGTTACTTTGAAAAAATTAGAGTGTTTAAAGCAGGCACACGCTTGAATACATTAGCATGGAATAATGAAATAGGACGTTTGACCCTATTTTGTTGGTTTCTAGGATCGACGTAATGATTAATAGGGATAGTTGGGGGCATTAGTATTCAATTGTCAGAGGTGAAATTCTTGGATTTATTGAAGACTAACTACTGCGAAAGCATTTGCCAAGGATGTTTTCATTAATCAAGAACGAAAGTTAGGGATCGAAGACGATCAGATACCGTCGTAGTCCTAACATAAACTATGCCGACTAGGGATCGGATGATGTTAATTTTTTAATGTACTC
+
IIIIIIIIIIIIIHHHIIIIIIIIIIIIIIIIIIIIIIIIIIIIIIIIIIIIIIIIIIIIIIIIIIHHHIIIIIIIIIICC88888IIIIIIIIIIIIIHHHIIIIIIIIIHHHIIIIIIIIIIIIIIIIIIIIIIIIIIIIIIIIIIIIHHHIIIIIIIIIIIIIIIIIIIIIIIIIIIIII:::IIIIIIIICCCCIIIIIIIIIIGGGGIEBBI444666??-IIIIIHHHHHHIIIIIIIIIIIIIIIIGGGIIIIIIIIIIIIIIIIIIHHHIIIIIIIHHHIIHHGGH==99B7788222B<IIIIIGGGGIIIIIIIIIIIIIHHHIGGGGI88888GIIIIIIIIGCCCIIIIIIIIIIG6666GGIIIBBBBEH?77999CBIICC??;IIIIEB=<;<<444=9944777??6666?AAA??7:::A?@AA==AAAA=>A>=:::::@@A@>AAA><>??55424<<99::900/7:===A>4:::AAA7::::@=>>AA>>::::??==..//..21*:9:=99
@JI6ZREA02HOLJX
ACTGACTGTTGGAGGGCAAGTCTGGTGCCAGCAGCCGCGGTAATTCCAGCTCCAATAGCGTATATTAAAGTTGTTGCAGTTAAAAAGCTCGTAGTTGAATTTCGGGATTA
+
<5366666:DDGGDDIIIIIIIIIIIIIIIIIIIIIIIIIIIIIIIIIIIIIFFFFFFFFFFFFDDDCCFDB8323:==22---//8????ABDFFFFF?=;90.,:---
@JI6ZREA02J307J
ACTGACTGTTGGAGGGCAAGTCTGGTGCCAGCAGCCGCGGTAATTCCAGCTCCAATAGCGTATATTAAAGTTGTTGCAGTTAAAAACGCTCGTAGTTGAATTTCGGGTC
+
FFFFFFFFFFFFF:::FFFFFHIIIIIHHHHIHH:::FDDEFFFFFFFFHHFFFFFFF???A:::??=::99DDFFFC???;;=;;DDFFFFDDBBAA880..31,,,-
@JI6ZREA02GXVHH
ACTGACTGTTGGAGGGCAAGTCTGGTGCCAGCAGCCGCGGTAATTCCAGCTCCAATAGCGTATATTAAAGTTGTTGCAGTTAAAAAGCTCGTAGTTGAATTTCGGGGTCAGTAGGTTGGTCGTGCCAATGGTATGTACTGGCTTTACTGATTCCTCCTTCTTGAAGAACTGTAATGTCATTAATTTGGTGTTGCAGGGAAACAGGACTGTTACTTTGAAAAAATTAGAGTGTTTAAAGCAGGCTAACGCTTGAATACATTAGCATGGAATAATGAAATAGGACGTTCGATCCTATTTTGTTGGTTTCTAGGATTGACGTAATGATTAATAGGGATAGTTGGGGCATTAGTATTCAATTGTCAGAGGTGAAATTCTTGGATTTATTGAAGACTGACTACTGCGAAAGCATTTGCCAAGGATGTTTTCATTAATCAAGAACGAAAGTTAGGGATCGAAGACGATCAGATACCGTCGTAGTCTTAACCATAACTATGCCGACTAGGGATCGGATGATGTTTAATTTTTAATGTACTC
+
IIIIIIIIIIIIIGGGIIIIIIIIIIIIIIIIIIIIIIIIIIIIIIIIIIIIIIIIIIIIIIIIIIHHHIIIIIIIIIIGG88888IIIIIIIIIIIIIHHHIAAAAIIIIIIIIIIIIIIIIIIIIIIIIIIIIIIIIIIIHHHIIIIIIIIIIIIIIIIIIIIIIIIIIIIIIIIIIIIIIGGGIIIIIIIIIHHHHHHIIIIIIIIIIIGBBBG111111<=-GGGIIHHHHHHIIIIIIIIIIIIIIIIIIIIIIIIIIIIIIIIIIIIIHHHIIIIGGGGGIIIIFFDG9999@66@@222ACIIHIIIIIIIIIIIIIIIGGGGHBBEIIIII>>>>FAAAEIDEEHIHIIIHCDDDCCCA466@D@<88<<<@B@C::DDDC8<<DDFFFIFDDCBBBEAA<<<D<<<<EEE??7777??AA><<====<94/...2;:2444688<<<;9=<;8888787>??<<<>?>:877==:60////60244;<=9=<<<824488888888677=:-----44+2/25,,
@JI6ZREA02ITK6J
ACTGACTGTTGGAGGGCAAGTCTGGTGCCAGCAGCCGCGGTAATTCCAGCTCCAATAGCGTATATTAAAGTTGTTAGCTGTTAAAAAGCTACGTAGTTGAATTTCGGGGTTAGCGAGGTCGGTCGTGCCAATGGTATGCACTGGCTCGCTGACTCCTCCTTCTTGTAGAACCGTAATGCCATTAATTTGGTGTTGCGGGGAAACAGGACTGTTACTTTGAAAAAATTTGAAGTGTTTAAAGCAAGGCTAGCGCCTGAATACATTAGCATGGAATAATGAAATAGGACGTTCGAACCTATTTTGTTGGTTTCTAGGATTGACGTAATGATTAATAGGGATAGTTGGGGCAGTTAGTATTCAATTGTCAGAGGTGAAATTCTTAGGATTTATGAAGACTGACTACTGCGAAAGCATTTGCCAAGGATGTTTTCATTAATCAAGAACGAAAGTTAGGGATCGAAGACGATCAGATACCGTCGTAGTCTTAACCATAAACTATGCCGACTAGGGATCGGATGATGTTAATTTTTAATG
+
<<<AA?A?<<<<900048<<<<?>@BA688BFFFGGGDDDD<<<<6665:ABBBB=<<ABBDBA88444?>=4../377<;;---//84448??=8::AAA654?7774--/-0040./76899>??88::=BB====BBDDDBAAADDDD:::??DDDB@@>AABBA33335ADDBBDDFFFFFDDDFFADDBBB995444884<==<<988<<888=0000-/00./26679622001<<<<AA??AA6666DDDDDDGG?@@FFFFIIID:<<DFIGGGAGGD??555?DDBBBB9:755--::;;;@<?455:=<<@@988?=555A<<<;88<>8988222277...62342;><<<<>;;;;9.,,0,,,003,,,,07666;49:4223:9973229:32444><===;@<<::::82-----2788444976---6.,,,,,,,...13002274644::::8:8::6444420.0..00..,,,,,,,,,,,044.002247666::666::99:://52255+-
@JI6ZREA02GNI5I
ACTGACTGTTGGAGGGCAAGTCTGGTGCCAGCAGCCGCGGTAATTCCAGCTCCAATAGCGTATATTAAAGTTGTTGCAGTTAAAAAGCTCGTAGTTGAATTTC
+
FFFFFFFFFFFIIIIIIIIIIIIIIIIIIIIIIIIIIIIIIIIIIIIIIIIIFFFFFFFFFFFFFFFFFFFFFFFFFFFFF?????FFFFFFFFFFBBA8667
@JI6ZREA02J2WQK
ACTGACTGTTGGAGGGCAAGTCTGGTGCCAGCAGCCGCGGTAATTCCAGCTCCAATAGCGTATATTAAAGTTGTTGCAGTTAAAAAGCTCGTAGTTGAATTTCGGGGTCAGCAGGCTGGTCGTGCCACTGGTATGAACTGGTCTCGCTGATTCCTCCTTTCTGAAGAACTGTAATGTCATTAATTTGGTGTTGCAGGGAAACAGGACTGTTACTTTGAAAAAATTGAGTGTTTAAAGCAGGCAATTGCTTGAATACATTAGCATGGAATAATGAAATAGGACGTTCAAACCTATTTTGTTGGTTTCTAGGATTGACGTAATGATTAATAGGGATAGTTGGGGGCATTAGTATTCAATTGTCAGAGGTGAAATTCTTGGATTTATTGAAGACTAACTACTGCGAAAGCATTTGCCAAGGATGTTTTCATTAATCAAGAACGAAAGTTGGGATCGAAGCGATCAGATACCGTCGTAGTCTTAACCNTAAACTATGCCGACTAGGGATCGGATGATGTAATTTTTTTAATGACT
+
IIIIIIIIIIIII:::IIIIIIIIIIIIIIIIIIIIIIIIIIIIIIIIIIIIIIIIIIIIIIIIIIHHHIIIIIIIIIIII???<<IIIIIIIIIIIIIHHHICCAAHIIIIIIIIIIIIIIIIIIIIIIIIIIIIIIIIIIIIIIIIIIIIBBBFFD==<>IHHHIIIIIIIIIIIIGGGGG>>>IIIIIIIIIHHHHHGGDGGIIIIBBBIHHHI;;;;88;;;BIIIHHHHHHIIIIIIIIIIIIIIIIIIIIIHHHIIIIIIIIIIIIIHHHHHIIIII===GBBAA??99<<8//==DBBIIIIIAAAIIIIIHHHIIIIIDA:777BCB;;;44777FIIIIIIIIIIIIHHHHHHHH555B555CCIEEFHCB@@?;;HHHBBCHH???>?HFFFEEEFC@222@FIEEE?>;=774488;;<<<==<8--.43.-,,,,,,555540,-,8:83313....29;;<88866;;21!85...--25::43031...4899:666652/00,,,,,,,,,(----
@JI6ZREA02FVS99
ACTGACTGTTGGAGGGCAAGTCTGGTGCCAGCAGCCGCGGTAATTCCAGCTCCAATAGCGTATATTAAAGTTGTTGCAGTTAAAAAGCTCGTAGTTGAATTTCGGGGTATCGTAGGTC
+
@;;;AFFFFFFIIHHHIIIIIIIIIIIIIIIIIIIIIIIIIIIIIIIIIIIIFFFFFFFFFFFFFFFFFFFFFFFFFFFFF?????FFFFFFFFFF???==;96442242335311-.
@JI6ZREA02J6AIH
ACTGACTGTTGGAGGGCAAGTCTGTTGCCAGCAGCCGCGGTAATTCCAGCTCCAATAGCGTATATTAAAGTTGCTGCAGTTAAAAAGCTCGTAGTTGAATTTCGGGGTCAGCAGGTTGGTCGTGCCACTGGTATGAACTGGTTTCGCTGATTCCTCCTTTCTGAAGAACTGTAATGTCATTAATTTGGTGTTGCAGGGAAACAGGACTTGTTACTTTGAAAAAATTAGAGTGTTTAAAGCAGGCTAACGCTTGAATACATTAGCATGGAATAATGAAATAGGACGTTCAAACCTATTTTGTGGTTTCTAGGATTGACGTAATGATTAATAGGGATAGTTGGGGCATTAGTATTCAATTGTCAGAGGTGAAATTCTTGGATTTATTGAAGACTAACTACTGCGAAAGCATTTGCCAAGGATGTTTTCATTAATCAAGAACGAAAGTTAGGGATCGAAGACGATCAGATACCGTCGTAGTCTTAACCNTAAACTATGCCGACTAGGGATCGGATGATGTTTAATTTTTAATGTACTC
+
IIIIIIIIIIIII???IIIIIIIIIIIIIIIIIIIIIIIIIIIIIIIIIIIIIIIIIIIIIIIIIIHHHIIIIIIIIIIII==???IIIIIIIIIIIIIHHHICCCCIIIIIIIIIIIIIIIIIIIIIIIIIIIIIIIIIIHHHIIIIIIIIIIIGGGGHIIIIIIIIIIIIIIIIIIIIIIIHHHIIIIIIIIIHHHHHHIIIIIIIIIIIIIHHHI<<<<88;;,GIIIGGGHHHHIIIIIIIIIIIIIIIIIIIIIIIIIIIIIIIIGGGIIHGGGIIIIIIGGGHHHIIIE===<?/:::::?CIIIIIIIIIIIIIIIIIIIIIIHFFIIHG??:::8EEEEIIIIIIIIIIIIIIIGCCCCEHHHIIIEEHHIHHHIIIIIIIIIIIEEEIIIIC?665EGGCEEICCCCIIIBA9999AAAA=<;==??;;52---773.2229===??<;>=@AA>::::AAA???=>=@A>>==72!5.0054.7879==7500004?::78<==>>444>>1161177+>=>>:9
@JI6ZREA02F0VBQ
ACTGACTGTTGGAGGGCAAGTCTGGTGCCAGCAGCCGCGGTAATTCCAGCTCCAATAGCGTATATTAAAGTTGTTGCAGTTAAAAAGCTCGTAGTTGAATTTCGGGGTTAGCAGGTCGGTCGTGCCAATGGTATGCACTGGCTCGCTGACTCCTCCTTCTTGTAGAACCGTAATGCCATTAATTTGGTGTTGCGGGGAAACAGGACTGTTACTTTGAAAAAATTAGAGTGTTTAAAGCAGGCTAGCGCCTGAATACATTAGCATGGAATAATGAAATAGGACGTTCGAACCTATTTTGTTGGTTTCTAGGATTGACGTAATGATTAATAGGGATAGTTGGGGCATTAGTATTCAATTGTCAGAGGTGAAATTCTTGGATTTATTGAAGACTAACTACTGCGAAAGCATTTGCCAAGGATGTTTTCATTAATCAAGAACGAAAGTTAGGGATCGAAGACGATCAGATACCGTCGTAGTCTTAACCATAAACTATGCCGACTAGGGATCGGATGATGTTTAATTTTTAATGTACT
+
IIIIIIIIIIIIIHHHIIIIIIIIIIIIIIIIIIIIIIIIIIIIIIIIIIIIIIIIIIIIIIIIIIHHHIIIIIIIIIIII==???IIIIIIIIIIIIIHHHICCCCIIIIIIIIIIIIIIIIIIIIIIIIIIIIIIIIIIIIIIIIIIIIIIIHHHHIIIIIIHHIIIIIIIIIIIIIIIIHHHIIIIIIIIAA@@FFFF>BBIIIIIIIIBBBI6666668;,FIIIIHHHHHHIIIIIIIIIFFBBBIIIB@@HIIIIIIIIIIIIIIII777HHIIDD@@@IIIIIIIICCB?<//77HHHIIIIHHDDDIIIIIIIIIIIIIIIHHEIIIIDD5555DGGGGDDDDDIIIIHHHHHHHHHH=@@HHHE==??BBB:://5:?B=??DDDDEB:::>=;;@?::::>>>>;==;?7--,,11,,,,.,,,52250000722-3---338:::9;:8::::68133<<9:8:7471100,,,,,,,,,-/120796;:8881338833333303366///,,..*1/1,,
@JI6ZREA02J54A3
ACTGACTGTTGGAGGGCAAGTCTGGTGCCAGCAGCCGCGGTAATTCCAGCTCCAATAGCGTATATTAAAGTTGTTGCAGTTAAAAAGCTCGTAGTTGAATTTCGGGGTCAGCAGGTTGGTCGTGCCACTGGTATGAACTGGTTTCGCTGATTCCTCCTTTCTGAAGAACTGTAATGTCATTAATTTGGTGTTGCAGGGAAACAGGACTGTTACTTTGAAAAAATTAGAGTGTTTAAAGCAGGCTAACGCTTGAATACATTAGCATGGAATAATGAAATAGGACGTCCAGACCTATTTTGTGGTTTCTAGGATTGACGTAATGATTAATAGGGATCGTTGGGGCATTAGTATTCAATTGTCAGAGGTGAAATTCTTGGATTTATTGAAGACTAACTACTGCGAAAGCA
+
FFFFFFFFFFFFF666EFFHHIIHHIIIIIIIIIIIIIIIIIIIIIIIIIIIFFFFFFFFFFFFFFFFFFFFFFFFFFFFF???==FFFFFFFFFFFFFFFFFADBEFFFFFFFFFF@@@FFFFFFFFFFFFFFFFFFFFFFFFFFFFFFDCCCCCCCCFFFFFFFFFFFFFDDDFFFFFFFFFFFFFFFFFFFF???<<<ADFFFFFFFFFFFFFF997766;;-FFFFFFFFFFFFFFFFFFFFFFFFFFFFIDFDIIGGGGGDDDDGGIG????F?GGDFDFDGFDDDDAA=777?6DDGBBA:ADDDDDDA???DDDDDDDDDDD???D500009999AAABDDDDDBBBB:433?>>><<<@;;;88888>><44437:BBBB>??>DDDDDDB@<886;93
@JI6ZREA02H73KO
ACTGACTGTTGGAGGGCAAGTCTGGTGCCAGCAGCCGCGGTAATTCCAGCTCCAATAGCGTATATTAAAGTTGTTGCAGTTAAAAAGCTCGTAGTTGAATTTCGGGGTTAGCAGGTCGGTCGTGCCAATGGTATGCACTGGCTCGCTGACTCCTCCTTCTTGTAGAACCGTAATGCCATTAATTTGGTGTTGCGGGGAAACAGGACTGTTACTTTGAAAAAATTAGAGTGTTTAAAGCAGGCTAGCGCCTGAATACATTAGCATGGAATAATGAAATAGGACGTTCGAACCTATTTTGTTGGTTTCTAGGATTGACGTAATGATTAATAGGGATAGTTGGGGCATTAGTATTCAATTGTCAGAGGTGAAATTCTTGGATTTATTGAAGACTGACTACTGCGAAAGCATTTGCCAAGGATGTTTTCATTAATCAAGAACGAAAGTTAGGGATCGAAGACGATCAGATACCGTCGTAGTCTTAACCA
+
HHHHHHHHHHHII???IIIIIIIIIIIIIIIIIIIIIIIIIIIIIIIIIIIIHHHHHHHHHHHHHHHHHHHHHHHHHHH9966666EGGGHHHHHHHHHHHHHCCCCHHHHHHHHHHHHHHHHHHHHHHHHHHHHHHHHHHHHHHHHHHHHHHHHHHHHHHHHHHHHHHHHHHHHHHHHHHHHHHHHHHHHHHCCCCHHEF9>>HHHHGGGG;;;B22222266,@EGGECCCHHHHHHHHHHHHE@@@DHHHGEDD;;;HHHHHHHHHHHHHHHHHHHHHHH@@@HHHHHHHBB==@99DB555B<E666;>BBDEBBB>>@;;;;99@>>BBEGBB9999;BBEGGGEEBBBBGBB?AA99999244688;662232222//329==AAAABBDDDHHHHH>DAA>>=AAAAAA<:97111127;;::4777;997100067706668777:::9;::7772126;;76488:8664144.,,
@JI6ZREA02IWIU5
ACTGACTGTTGGAGGGCAAGTCTGGTGCCTTACGGGAACAGTCGAC
+
:::?BBB333===:::AAAGDDDDBBA@@44480..1157:772//
@JI6ZREA02G8OGQ
ACTGACTGTTGGAGGGCAAGTCTGGTGCCAGCAGCCGCGGTAATTCCAGCTCCAATAGCGTATATTAAAGTTGTTGCAGTTAAAAAGCTCGTAGTTGAATTTCGGGGTTAGCAGGTCGGTCGTGCCAATGGTATGCACTGGCTCGCTGACTCCTCCTTCTTGTAGAACCGTAATGCCATTAATTTGGTGTTGCGGGGAAACAGGACTGTTACTTTGAAAAAATTAGAGTGTTTAAAGCAGGCTAGCGCCTGAATACATTAGCATGGAATAATGAAATAGGACGTTCGAACCTATTTTGTTGGTTTCTAGGATTGACGTAATGATTAATAGGGATAGTTGGGGCATTAGTATTCAATTGTCGGAGGTGAAATTCTTGGATTTATTGAAGACTGACTACTGCGAAAGCATTTGCCAAGGATGTTTTCATTAATCAAGAAACGAAAGTTAGGGATCGAAGACGATCAGATACCGTCGTAGTCTTAACCAT
+
IIIIIIIIIIIII@@@IIIIIIIIIIIIIIIIIIIIIIIIIIIIIIIIIIIIIIIIIIIIIIIIIIHHHIIIIIIIIIIII;;;;;IIIIIIIIIIIIIHHHF;;99>>IFIIIIIIIIIIIIIIIIIIIIIIIIIIIIIIIIIIIIIIIIIIIIIIIIIIIIIIIIIIIIIIIIIIIIIIIHHHIIIIIIII??==9;;HHIIIIIGGEDD==;A//////>>3DEEGIHHHHHHIIIIIIIIIIFBBBGIIIIIIIIIIIIIIIIIIIIIIHHHIIIIDFDEEDHIIHHII===<A66??22265EBBDGGGIIHHHHIIIIIIIII666<IHIHH;;;<IIEEAAADDDIHGECCCCC?50013;;>AAA;<ACC1115//;?B>;?CCCEHHED;;:;;>>:5/./:4444;>;>=443288:;:84990,,,,1,,,,233-333633388<9=:::::8686==><9<<;11300220/.1
@JI6ZREA02HK5MW
ACTGACTGTTGGAGGGCAAGTCTGGTGCCAGCAGCCGCGGTAATTCCAGCTCCAATAGCGTATATTAAAGTTGTTGCAGTTAAAAAGCTCGTAGTTGAATTTCGGGATCAATTAT
+
FFFFFFFFFFFIIHHHIIIIIIIIIIIIIIIIIIIIIIIIIIIIIIIIIIIIFFFFFFFFFFFFFFFFFDDDFFFFFFFFF=====FFFFFFFFFFDDDDDDFFF?BBAAAA>8/
@JI6ZREA02JJF25
ACTGACTGTTGGAGGGCAAGTCTGGTGCCAGCAGCCGCGGTAATTCCAGCTCCAATAGCGTATATTAAAGTTGTTGCAGTTAAAAAGCTCGTAGTTGAATTTCGGGGTANC
+
//0000048??AB666IIIIIIIIIIIIIIIIIIIIIIIIIIIIIIIIIIIIFFFFFFFFFFFFFFFFC8544229===--,,,--67:==??AABBBB<;84...,.3!.
@JI6ZREA02GQYRL
ACTGACTGTTGGAGGGCAAGTCTGGTGCCAGCAGCCGCGGTAATTCCAGCTCCAATAGCGTATATTAAAGTTGTTGCAGTTAAAAAGCTCGTAGTTGAATTCGGGATCAATATATTGGTCGTGCCTCCGGTATGCACTGGTATTATTGATTTCTACCTTCTGACGAACTATGATGTCATTAATTTGGTGTCATGGGGAATCAGGACTGTTACTTTAGAAAAAATTAAGAGTGTTTAAAGACAGGCACACGCTTGAATACATTAGCATGGAATAATGAAATAGGACGTTTGACCCTATTTTGTTGGTTCTAGGATCGACGTAATGATTAATAGGGATAGTTGGGGGCATTAGTATTCAATTGTCAGAGGTGAAATTCTTGGATTTATTGAAGACTAACTACTGCGAAAGCATTTGCCAAAGGATGTTTTCATTAATCAAGAACGAAAGTTGGGATCGAAGACGATCAGATACCGTCGTAGTCTTAAACCATAAACTATGCCGACTA
+
FFFFFFFFFFFIIHHHIIIIIIIIIIIIIIIIIIIIIIIIIIIIIIIIIIIIFFFFFFFFFFFFFFFFFFFFFFFFFFFFF?????FFFFDA<4212----.,,,..315:8==>><<899=<>>?>@@@::::DDDAAABBBBBBB::333:6==BA===?ADDFDDDDDFFFFDDDDDDD??=::6>A??<6666=:::ABBBAAABBBB=4334------..,,42=<<6668;44248<<<<AA@AAAACCCCCFDGGGGGFDDDDDGDDDB=;;@<4444810044899?<...0?33//..43<<AAA?AADDDDDDDDDDDDDD???DDA55555=55ADDDIIDDDDDDDD??>??DDD=====>DDDDDDDD>>>>//38<<@@332888;;>:8///237610700,,,,,,00,,,,0448774622244672224-----6:::::8864467860----20.14411300--,33-,,,,0.,.000.0.0.
@JI6ZREA02F4BPT
ACTGACTGTTGGAGGGCAAGTCTGGTGCCAGCAGCCGCGGTAATTCCAGCTCCAATAGCGTATATTAAAGTTGTTGCAGTTAAAAAGCTCGTAGTTGAATTTC
+
FFFFFFFFFFFIIHHHIIIIIIIIIIIIIIIIIIIIIIIIIIIIIIIIIIIIFFFFFFFFFFFFFFFFFFFFFFFFFFFFF?????FFFFFFFFFFFFF?=9?
@JI6ZREA02HMV30
ACTGACTGTTGGAGGGCAAGTCTGGTGCCAGCAGCCGCGGTAATTCCAGCTCCAATAGCGTATATTAAAGTTGTTGCAGTTAAAAAAGCTCGTAGTTGAATTTT
+
;666AEFFFFFIIHHHIIIIIIIIIIIIIIIIIIIIIIIIIIIIIIIIIIIIFFFFFFFFFFFF==666DCDDBBAABA::666222BAAAAA?===88844..
@JI6ZREA02IU5VH
ACTGACTGTTGGAGGGCAAGTCTGGTGCCAGCAGCCGCGGTAATTCCAGCTCCAATAGCGTATATTAAAGTTGTTGCAGTTAAAAAGCTCGTAGTTGAATTTCGGGGTCAGCAGGTTGGTCGTGCCACTGGTATGTACTGGCTTCGCTGATTCCTCCTTTCTGAAGAACTGTAATGTC
+
FFFFFFFFFFFIIHHHIIIIIIIIIIIIIIIIIIIIIIIIIIIIIIIIIIIIFFFFFFFFFFFFFFFFFFFFFFFFFFFDD;;;;;FFFFFFFFFFFFFFFFFBBBBFFFFFFFFFFFFFFFFFFFFFDCCABB::::B4444<???>99884438622284<<444499><<<==64
@JI6ZREA02J5VOO
ACTGACTGTTGGAGGGCAAGTCTGGTGCCAGCAGCCGCGGTAATTCCAGCTCCAATAGCGTATA
+
FFFFFFFFFFFIIHHHIIIIIIIDDFHFFFFDDB566D?6666BBABBBBBAC?=<:A>=>???
@JI6ZREA02HNVG9
ACTGACTGTTGGAGGGCAAGTCTGGTGCCAGCAGCCGCGGTAATTCCAGCTCCAATAGCGTACATTAAAGTTGTTGCAGTTAAAAAGCTCGTAGTTGAATTTC
+
FFFFFFFFFFFII:::IIIIIIIIIIIIIIIIIIIIIIIIIIIIIIIHHIIIFFFFFFFF<<<<?F<::AAAAA>?>>>44/////6===<<<?><4226127
@JI6ZREA02FFF8Q
ACTGACTGTTGGAGGGCAAGTCTGGTGCCAGCAGCCGCGGTAATTCCAGCTCCAATAGCGTATATTAAAGTTGTTGCAGTTAAAAAGCTCGTAGTTGAATTTCGGGGTCAGCA
+
FFFFFFFFFFFII@@@IIIIIIIIIIIIIIIIIIIIIIIIIIIIIIIIIIIIFFFFFFFFFFFFFFFFFFFFFFFFFFFFF?????FFFFFFFFDA:::;;;?4222.2373.
@JI6ZREA02IACRX
ACTGACTGTTGGAGGGCAAGTCTGGTGCCTTACGGGAAACAGTCGACTACCAAGGCACACAGGGGATA
+
IIIIIIIIIIIIIHHHIIIIIIIIIIIIIIIIIHGG???IIIIIIIIHG????IIIIIIIH@@@@III
@JI6ZREA02J1OQV
ACTGACTGTTGGAGGGCAAGTCTGGTGCCAGCAGCCGCGGTAATTCCAGCTCCAATAGCGTATATTAAAGTTGTTGCAGTTAAAAAAGCTCGTAGTTGAATTTCGGGG
+
:::;ADFFFFFFHHHHIIIIIIIIIIIIIIIIIIIGHFFFF@<<<DDDDDFFFFFFFFDDDDDF<<666?FDBA>====24-/////47==??ABDFFFD=<9?22/,
@JI6ZREA02FOEP2
ACTGACTGTTGGAGGGCAAGTCTGGTGCCAGCAGCCGCGGTAATTCCAGCTCCAATAGCGTATATTAAAGTTGTTGCAGTTAAAAAGCTCGTAGTTGAATTTCGGGGTCAGCAGGTTGGTCGTGCCACTGGTATGTACTGGCTTCGCTGATTCCTCCTTTCTGAAGAACTGTAATGTCATTAATTTGGTGTTGCAGGGAAACAGGACTGTTACTTTGAAAAAATTAGAGTGTTTAAAGCAGGCTAACGCTTGAATACATTAGCATGGAATAATGAAATAGGACGTTCGATCCTATTTGTGGTTTCTAGGATTGACGTAATGATTAATAGGGATAGTTGGGGCATTAGTATTCAATTGTCAGAGGTGAAATTCTTGGATTTATTGAAGACTAACTACTGCGAAAGCATTTGCCAAGGATGTTTTCATTAATCAAGAACGAAAGTTAGGGATCGAAGACGATCAGATACCGTCGTAGTCTTAACCATAAACTATGCCGACTAGGGATCGGATGATGTTAATTTTTAATGTACTCATTC
+
IIIIIIIIIIFGGDDDIIIIIIIIIIIIIIIIIIIIIIIIIIIIIIIIIIIIIIIIIIIIIIIIIIHHHIIIIIIIIIIII????=IIIIIIIIIIGGGBB;733111:AFA<;;;=IIIIIIIIIIIIIIIIIIIIIIIIIBBBFHHHHIIIH@>>>>HIIIIIIIIIIIFFFFIIIIIIIIFFFBB>EDDIIGE@@===@<GGGGGI666>@CCI66656666,@IGG@@@B;;;GGGGG=6669FIIIIGGHHII;;;IIIIIIIIIIIIIEEB@777774?A???A>>;51111/:B@@?EAI@@@IIIIIIHHHHHHHIIGGGBBBD;65559999DDGGGGDDD;;;;EEA=A=44444=444>>AAADDDBEBD88BBEEDBB99998A?A:444B9::B<<AA=>>2223.----26498849:7...;:333...2777677333:9;::;;;;:;:;;;<9...6:=;;;;1103677;:0---.820203378:::;;;;;::6677/////44*1/11/1440,
@JI6ZREA02IUAAD
ACTGACTGTTGGAGGGCAAGTCTGGTGCCAGCAGCCGCGGTAATTCCAGCTCCAATAGCGTATATTAAAGTTGTTGCAGTTAAAAAGCTCGTAGTTGAATTTCGGGATCAATA
+
;;;EFE???FFIIHHHIIIIIIIIIIIIIIIIIIIIIIIIIIIIIIIIIIIIFFFFFFFFFFFFFFFFFA@@FFFFFFFFF?????FFFFFFFFDBBBA;;8400.4:76672
@JI6ZREA02FLG31
ACTGACTGTTGGAGGGCAAGTCTGGTGCCTTACGGGAAACAGTCGACTGCC
+
DDDDFFFFFFFFFFFHEDDEHHHIIIIIIIIIIHHHHFFF>A:94000448
@JI6ZREA02IGNM7
ACTGACTGTTGGAGGGCAAGTCTGGTGCCAGCAGCCGCGGTAATTCCAGCTCCAATAGCGTATATTAAAGTTGTTGCAGTTAAAAAAGCTCGTAGTTG
+
A::::=DACCFFH@@@IIIIIIIIIIIIIIIIIIIIIIIIIIIIIIIIIIIIFFFFFFFFFFFF==666DFFFFFFFFFFF766666DAA???:9772
@JI6ZREA02ICUAF
ACTGACTGTTGGAGGGCAAGTCTGGTGCCAGCAGCCGCGGTAATTCCAGCTCCAATAGCGTATATTAAAGTTG
+
666888=FFFFGIHHHIIIIIIIIIIIIIIIIIIIIIIIIIIIIIIIIIIIIFFFFFFFFFFFFFFF=;?<;2
@JI6ZREA02HJQHN
ACTGACTGTTGGAGGGCAAGTCTGGTGCCAGCAGCCGCGGTAATTCCAGCTCCAATAGCGTATATTAAAGTTGTTGCAGTTAAAAAGCTCGTAGTTGAATTTCGGGATCAATATATTGGTCGTGCCTCTGGTATGAACTGGTATTATTGATTTCTACCTTCTGACGAACTGTGATGTCATTAATTTGGTGTCATGGGGAATCAGGACTGTTACTTTGAAAAAATTAGAGTGTTTAAAGCAGGCACACGCTTGAATACATTAGCATGGAATAATGAAATAGGACGTTTGACCCTATTTTGTTGGTTTCTAGGATCGACGTAATGATTAATAGGGATAGTTGGGGGCATTAGTATTCAATTGTCAGAGGTGAAATTCTTGGATTTATTGAAGACTAACTACTGCGAAAGCATTTGCCAAAGGATGTTTTCATTAATCAAGAACGAAAGTTAGGGATTCGAAGACGATCAGATACCGTCGTAGTCTTTAACCATAAACTATGCCGACTAGGGATCGGATGATG
+
IIIIIIIIIIIIIHHHIIIIIIIIIIIIIIIIIIIIIIIIIIIIIIIIIIIIIIIIIIIIIIIIIIHHHIIIIIIIIIIII;;;;;IIIIIIIIIIIIIHHHIHHHIIIIIIIIIIIIIIIIIIIIIIIIIIIIIIIIIIIIIIIIIIIIHHHIIIIIIIIIIIIIIIIIIIIIIIIIIIIIIGGGIIIIIIIICCAAIIIIIIIIIIICCDIHHHI<<<<99;;,HIIIIHHHHHHIIIIIIIIIIIIIIIIIIIIIIIIIIIIIIIIIIIIIHHHIIHHIIIHHHIIHHHIICC@@?44IIHHHIIIIIIIIIIIIIIIIIIIIIIIIHHHIIIIII????=IIIIHDDDIIHHHIIIIIIIIIIID999IIIIIIIIHHHIIIIIIIIIIIIIIIIIIB=997==:555=66---3124/,,,,15??<<=@CEEDDC@==<CC@4200:2116@@==@@CEEC@@@@CA@>;==?=4620066>>=@;;:<;4;<<@@?=?477<<ACCC@@@?=5
@JI6ZREA02GAHT1
ACTGACTGTTGGAGGGCAAGTCTGGTGCCAGCAGCCGCGGTAATTCCAGCTCCAATAGCGTATATTAAAGTTGTTGCAGTTAAAAAGCTCGTAGTTGAA
+
@@@EDDFFFFFII???IIIIIIIIIIIIIIIIIIIIIIIIIIIIIIIIIIIIFFFFFFFFFFFFFFFFFFFFFDD?=553311333????>=>==><44
@JI6ZREA02GZ1DY
ACTGACTGTTGGAGGGCAAGTCTGGTGCCAGCAGCCGCGGTAATTCCAGCTCCAATAGCGTATATTAAAGTTGTTGCAGTTAAAAAGCTCGTAGTTGAATTTC
+
5555445544ABB666FIIIIIIIIIIIIIIIIIIIIIIIIIIIIIIIIIIIFFFFFFFFFFFFFFFFFFFFFFFFFFF??88888FFFFFFFFBAA>>661.
@JI6ZREA02FN9WP
ACTGACTGTTGGAGGGCAAGTCTGGTGCCAGCAGCCGCGGTAATTCCAGCTCCAATAGCGTATATTAAA
+
33314449<?44445=BDDDDDD???DBBBB<944488889888:BBDDFDDDFFFFFF886::DD===
@JI6ZREA02IJ4XH
ACTGACTGTTGGAGGGCAAGTCTGGTGCCAGCAGCCGCGGTAATTCCAGCTCCAATAGCGTATATTAAAGTTGTTGCAGTTAAAAAGCTCGTAGTTGAATTTCGGGGT
+
FFFFFFFFFFFIIHHHIIIIIIIIIIIIIIIIIIIIIIIIIIIIIIIIIIIIFFFFFFFFFFFFFFFFFFFFFFFDDDD6633333:BBDDFFFFFFFD=<9:.,,,,
@JI6ZREA02H6LEM
ACTGACTGTTGGAGGGCAAGTCTGGTGCCAGCAGCCGCGGTAATTCCAGCTCCAATAGCGTATATTAAAGTTGTTGCAGTTAAAAAGCTCGTAGTTGAATTTCGGGGTTAGCAGGTCGGTCGTGCCAATGGTATGCACTGGCTCGCTGACTCCTCCTTCTTGTAGAACCGTAATGCCATTAATTTGGTGTTGCGGGGAAACAGGACTGTTACTTTGAAAAAATTAGAGTGTTTAAAGCAGGCTAGCGCCTGAATACATTAGCATGGAATAATGAAATAGGACGTTCGAACCTATTTTGTTGGTTTCTAGGATTGACGTAATGATTAATAGGGATAGTTGGGGCATTAGTATTCAATTGTCAGAGGTGAAATTCTTGGATTTATGAAGACTAACTACTGCGAAAGCATTTGCCAAGGATGTTTTCATTAATCAAGAACGAAAGTTAGGGATCGAAGACGATCAGATACCGTCGTAGTCTTAACC
+
HHHHHHHHHHHIIHHHIIIIIIIIIIIIIIIIIIIIIIIIIIIIIIIIIIIIHHHHHHHHHHHHHHHHHHHHHHHHHHHHH???==HHHHHHHHHHHHHHHHHCCAAHHHHHHHHHHHHHHHHHHHHHHHHHHHHHHHHHHHHHHHHHHHHHHHHHHHHHHHHHHHHHHHHHHHHHHHHHHHHHHHHHHB@@G==<<666D<@@GGHHHHHHHHHH;;776666,8DDDDC@CCHHHHHHHHHHHHHHHHHHHHHHHHHHHHHHHHHHHHHHHHHHHHHHHHHDDDHHHHHHH====D88BB@@@@@G666@HHHHHHHHHHHHHHHHHHHHHHGGGG9999;@@@@BEGGGEEEGBDBBB=3///:999><98899A<<99/34====AB=====999=999;99662300007753,,,,,,144..,,-2205;8333:;;49966222:::9;::2222121;;;858876664766,,
@JI6ZREA02IUMOT
ACTGACTGTTGGAGGGCAAGTCTGGTGCCAGCAGCCGCGGTAATTCCAGCTCCAATAGCGTATATTAAAGTTGTTGCAGTTAAAAAGCTCGTAGTTGAATTTCGGGGTTAGCAGGTCGGTCGTGCCAATGGTATGCACTGGCTCGCTGACTCCTCCTTCTTGTAGAACCGTAATGCCATTAATTTGGTGTTGCGGGGAAACAGGACTGTTACTTTGAAAAAATTAGAGTGTTTAAAGCAGGCTAGCGCCTGAATACATTAGCATGGAATAATGAAATAGGACGTTCGAACCTATTTTGTTGGTTTCTAGGATTGACGTAATGATTAATAGGGATAGTTGGGGCATTAGTATTCAATTGTCAGAGGTGAAATTCTTGGATTTATTGAAGACTGACTACTGCGAAAGCATTTGCCAAGGATGTTTTCATTAATCAAGAACGAAGTTAGGGATCGAAGACGATCAGATACCGTCGTAGTCTTAACCAT
+
IIIIIIIIIIIII:::IIIIIIIIIIIIIIIIIIIIIIIIIIIIIIIIIIIIIIIIIIIIIIIIIIHHHIIIIIIIIIIII;;;;;IIIIIIIIIIIIIHHHG;;;;HHIFIIIIIGGGIIIIIIIIIIIIIIIIIIIIIIIIIIIIIIIIIIIHHHHHHHIIIIIIIIIIIIIIIIIIIIIHHH>>9GGGII??>>HHGGDGIIIIGGGGIHHHI;;;;88;;,BHIIHGGGHHHIIIIIIIIIGBBBGIIIIHHHIIIIIIIIIIIIIIIIHHHGFGIGGGGGGHIIHHII?=??=22A?222C?G;=677AIIIIIIIHG====HIHHHIIIIHHAAAAHIIIHHHIIIHHHIHHHHHHHHHH>@@HHHCBBHHHHHHHHHHHHHHHCCCCCFEEC;555BE?;;;>ECCCCEECC84444;<<<;;03333003...2;=99>><333;;<<=<;888:8:4...101187353466//.2
@JI6ZREA02JFUTE
ACTGACTGTTGGAGGGCAAGTCTGGTGCCAGCAGCCGCGGTAATTCCAGCTCCAATAGCGTATATTAAAGTTGTTGC
+
FFFFFFFFFFFIIHHHIIIIIIIIIIIIIIIIIIIIIIIIHDDDDFFFFE<<<FFFDDDDDDDA====;?=;/,,84
@JI6ZREA02HTD0B
ACTGACTGTTGGAGGGCAAGTCTGGTGCCAGCAGCCGCGGTAATTCCAGCTCCAATAGCGTATATTAAAGTTGTTGCAGTTAAAAAGCTCGTAGTTGAATTTCGGGATTAGTACGTTGGTCATGCCTTCGGTACGTACTGGTGTTACTGATTCCTACCTTCTGACGAACCATCATGTCATTAATTTGGTGTGGCGGGGAATCAGGACTGTTACTTTGAAAAAATTAGAGTGTTTAAAGCAGGCTCGCGCTTGAATACATTAGCATGGAATAATGAAATAGGACGTTGATCCTATTTTGTGGTTTCTAGGATTGACGTAATGATTAATAGGGATAGTTGGGGCATTAGTATTCAATTGTCAGAGGTGAAATTCTTGGATTTATTGAAGACTAACTACTGCGAAAGCATTTTGCCAAGGATGTTTTCATTAAATCAAGAACGAAAGTTAGGGATCGAAGACGATCAGATACCGTCGTAGTCTTAACCNTAAACTATGCCGACTAGGGATCGGATGATG
+
IIIIIIIIIIIIIBBBIIIIIIIIIIIIIIIIIIIIIIIIIIIIIIIIIIIIIIIIIIIIIIIIII;;;IIIIIIIIIICC66666DIIIIIIIIIIIIHHHIHHHIIIIIIIIIIIIIIIIIIIIIIIIIIIIIIIIIIIIIIIIIIIIIIIIIIIIIIIIIIIIIIIIIIIIIIIIIIIIIHHHIIIIIIIH6666??IIIIIIIIIIIIIHHHI<<<<99II5IIIIIHHHHHHIIIIIIIIIIIIIIIIIIIIIIIIIIIIIIIIIIIIIHHHIIIIIIIIIIIIIIIICCC@?2??HHHIIIIIIIIIIIIIIIIIIIIIIIIHHHIIH???CCCBIIIIIIIIIIIIIIIIIIIIIHHHIHHHIIIIIIII999HIIIIIIIIIIIIIIIIIE>777C@50000=::666663/,,,,8;--,,,1:33567;>7130113000:??<<<@?EEEEEEEEEEEEE@?@@@C><001144!<<<<?=9=@AEEEB<<444EECC@@@CCC4
@JI6ZREA02H389V
ACTGACTGTTGGAGGGCAAGTCTGGTGCCTTACGGGAAACAGTCGACTGCCAAGGCACACAGGGGATA
+
HHHHHHHHHHEEE666HHHHHHHGGGIIIIIIIHHH;::EHHHGGEBBBBBBBHHHHHHHHBBAAB@@
@JI6ZREA02IPZR6
ACTGACTGTTGGAGGGCAAGTCTGGTGCCAGCAGCCGCGGTAATTCCAGCTCCAATAGCGTATATTAAAGTTGTTGCAGTTAAAAAGCTCGTAGTTGAATTTCGGGA
+
FFFFFFFFFFFIIHHHIIIIIIIIIIIIIIIIIIIIIIIIIIIIIIIIIIIIFFFFFFFFFFFFFFFFFFFFFFFFFFFFF;;;;;FFFFFFFFFFFDB;86:2113
@JI6ZREA02I5AA0
ACTGACTGTTGGAGGGCAAGTCTGGTGCCAGCAGCCGCGGTAATTCCAGCTCCAATAGCGTATATTAAAGTTGTTGCAGTTAAAAAGCTCGTAGTTGAATTTCGGGG
+
FFFFFFFFFFFIIHHHIIHIIIIHHHIIIIIIIIIIIIIIIIIHHHHHHHHHFFFFFFFFFC?<==FFC<:9BBBBBAA5555555B@@@????>8322,,,3..,,
@JI6ZREA02GHW54
ACTGACTGTTGGAGGGCAAGTCTGGTGCCAGCAGCCGCGGTAATTCCAGCTCCAATAGCGTATATTAAAGTTGTTGCAGTTAAAAAGCTCGTAGTTGAATTTC
+
FFFFFFFFFFFIIHHHIIIIIIIIIIIIIIIII?;;;IIIIIIIIIIIIIIIFFFFFFFFFFFFFFFFFFFFFFFFFFFFF?????FFFFFFFFDA@>>882/
@JI6ZREA02I5BR7
ACTGACTGTTGGAGGGCAAGTCTGGTGCCAGCAGCCGCGGTAATTCCAGCTCCAATAGCGTATATTAAAGTTGTTGCAGTTAAAAAGCTCGTAGTTGAATTTCGGGGTCAGCAGGTTGGTCGTGCCACTGGTATGAACTGGTTTCGCTGATTCCTCCTTTCTGAAGAACTGTAATGTCACTAATTTGGTGTTGCAGGGAAACAGGACTGTTACTTTGAAAAAATTAGAGTGTTTAAAGCAGGCTAACGCTTGAATACATTAGCATGGAATAATGAAATAGGACGTTCAAACCTATTTTGTTGGTTTCTAGGATTGACGTAATGATTAATAGGGATAGTTGGGGCATTAGTATTCAATTGTCAGAGGCGAAATTCTTGGATTTATTGAAGACTAACTACTGCGAAAGCATTTGCCAAGGATGTTTTCATTAATCAAGAACGAAAGTTAGGGATCGAAGACGATCAGATACCGTCGTAGTCTTAACCATAACTATGCCGACTAGGGATCGGATGATGTTAATTTTTAATGTACTC
+
IIIIIIIIIIIIIHHHIIIIIIIIIIIIIIIIIIIIIIIIIIIIIIIIIIIIIIIIIIIIIIIIIIHHHIIIIIIIIIIII88888HIIIIIIIIIIIIHHHI@@@@IIIIIIIIIIIIIIIIIIIIIIIIIIIIIIIIIIHHHIIIIIIIIIIIIIHHHIIIIIIIIIIIIIIIIIIIIIIIHHHIIIIIIIIIHHHHHHIIIIIIIIIIIIHHHI666666II5IIIIIHHHHHHIIIIIIIIIIIIIIIIIIIIIIIIIIIIIIIIHHHIIHHHIIIIIIIIGF766::A733335..44///:9DBDDDDIIIIIIIIIIIIIIII666DIIIFF99;;DDDDFHHHIIIIIHHIBBBDDB>:3000BBDAADBDBE@:44:?B>=?CCA@@?A@>:4//.899777545::A?;:;7711:::<<:033335886553<==69111338;;:9<<<;;:3136==<888:;:1300.,,,.1,,,0447668;9;8:88688<;8833388:88/////44+515,,,
@JI6ZREA02JGG6X
ACTGACTGTTGGAGGGCAAGTCTGGTGCCAGCAGCCGCGGTAATTCCAGCTCCAATAGCGTATATTAAAGTTGTTGCAGTTAAAAAGCTCGTAGTTGAATTTCGGGATCAGCAGGTTGGTCGTGCCACTGGTATGCACTGGCTTTGCTGGTTCCTCCTTTCTGAAGAACTGTAATGCCATTAATTCGGTGTTGCAGGGAAACAGGACTGTTACTTTGAAAAAATTGAGTGTTTAAAGCAGGCTAACGCTTGAATACATTAGCATGGAATAATGAAATAGGACGTTCGATCCTATTTTGTTGGTTTCTAGGATTGACGTAATGATTAATAGGGATAGTTGGGGGCATTAGTATTCAATTGTCAGAGGTGAAATTCTTGGATTTATTGAAGACTAACTACTGCGAAAGCATTTGCCAAGGATGTTTTCATTAATCAAGAACGAAAGTTAGGGATCGAAGACGATCAGATACCGTCGTAGTCTTAACCATAAACTNTGCCGACTAGGGATCGGATGATGTTAATTTTTTAATGTACTCATTC
+
IIIIIIIIIIIIIHHHIIIIIIIIIIIIIIIIIIIIIIIIIIIIIIIIIIIIIIIIIIIIIIIIIIHHHIIIIIIIIIIII;;;;;HIIIIIIIIIIIIHHHIHHHIIIIIIIIIIIIIIIIIIIIIIIIIIIIIIIIIIIIHHHIIIIIIIIIIFFFFHIIIIIFFFIIIIIIIIIIIIIIIIIIIIIIIIIIIHHHHHBB>BBIIIFFFIIHHHI9;;;;;FFFIHIHHHHHHHIIIIIIIIIIII@@@IIIIIIIIIIIIIIIIIIHHHIHHHIIIIIIHDDDDIID;;;99==;//7799BIAGDDDHIIIHHDDDID@@@@@@@666@GGGDD55;77@@DIIIIHHDDDDEEEBB====DB=444::A<<AAA///947AAA??ADDBBBBB9::9<<<9::::;===;;==;62---.3299889;;;755;8556:;;49998:::::88:663333176;;76566;:6766;;110766631!1222024;:733133;;;;77778<;;0055....)38;7002269
@JI6ZREA02J2MQP
ACTGACTGTTGGAGGGCAAGTCTGGTGCCAGCAGCCGCGGTAATTCCAGCTCCAATAGCGTATATTAAAGTTGTTGCAGTTAAAAAGCTCGTAGTTGAATTTCGGGGTCAGCAGGTTGGTCGTGCCACTGGTATGTACTGGCTTCGCTGATTCCTCCTTTCTGAAGAACTGTAATGTCATTAATTTGGTGTTGCAGGGAAACAGGACTGTTACTTTGAAAAAATTAGAGTGTTTAAAGCAGGCTAACGCTTGAATACATTAGCATGGAATAATGAAATAGGACGTTCGATCCTATTTTGTGGTTTCTAGGATTGACGTAATGATTAATAGGGATAGTTGGGGCATTAGTATTCAATTGTCAGAGGTGAAATTCTTGGATTTATTGAAGACTAACTACTGCGAAAGCATTTGCCAAGGATGTTTTCATCAATCAAGAACGAAAGTTAGGGATCGAAGCGATCAGATACCGTCGTAGTCTTAACCATAAACTATGCCGACTAGGGATCGGATGATGTTAATTTTTTAATGTACTCATTTC
+
IIIIIIIIIIIIIBBBIIIIIIIIIIIIIIIIIIIIIIIIIIIIIIIIIIIIIIIIIIIIIIIIIIHHHIIIIIIIIIIII:::::GIIIIIIIIIIIIHHHIAAAAIIIIIIIIIIIIIIIIIIIIIIIIIIIIIIIIIIGGGIIIIIIIIIIIIIHHHGDGIIIIIIIIIIIIIIIIIIII@@@IIIIIIIIIHHHHHHIIIIIIIIIIIIHHHI666666BB0GGIIIHHHHHHIBBBBIGGGIIIIIIIIIIIIIIIIIIIIIIIIIIIIHHHIIIIIIGGGIIIIGGC@11117/@@666;<IIIIIIIIIIIIIIIIIIIIIIHHHIIIGGGAAA@GGIIIIIIIIIIIIIIIIIGDDDGIHHFIIIEHIII777F?>GDDCCDGE7775CCGGCBBEEIIBBBBBGIEEECE?7777>:::;;<===84043555///-68=<>>???8:8???::8:<???>;?====?<:///.-444643-787;==742...2482248888899;;.....-66*7575002,,,5
@JI6ZREA02FQUOV
ACTGACTGTTGGAGGGCAAGTCTGGTGCCAGCAGCCGCGGTAATTCCAGCTCCAATAGCGTATATTAAAGTTGTTGCAGTTAAAAAGCTCGTAGTTGAA
+
56663B===BBBA666IIIIIIIIIIIIIIIIIIIIIIIIIIIIIIIIIIIIFFFFFFFFFFFFFFFFFEDDFFFFFFFFF?????FFD?=<>=<9511
@JI6ZREA02HJTXX
ACTGACTGTTGGAGGGCAAGTCTGGTGCCAGCAGCCGCGGTAATTCCAGCTCCAATAGCGTATATTAAAGTTGTTGCAGTTAAAAAGCTCGTAGTTGAATTTCGGGATCAATATATTGGTCGTGCCTCCGTAGTGCGACTGGTATTATTGATTTCTACCTTCTGACGAACTGTGATGTCATTAATTTGGTGTCATGGGGAATCAGGACTGTTACTTTGAAAAAATTAGAGTGTTTAAAGCAGGCACACGCTTGAATACATTAGCATGGAATAATGAAATAGGACGTTTGACCCTATTTTGTTGGTTTCTAGGATCGACGTAATGATTAATAGGGATAGTTGGGGGCATTAGTATTCAATTGTCAGAGGTGAAATTCTTGGATTTATTGAAGACTAACTACTGCGAAAGCATTTGCCAAGGATGTTTTCATTAATCAAGAACGAAAGTTAGGGATCGAAGACGATCAGATACCGTCGTAGTCTTAACCATAAACTATGCCGACTAGGGATCGGATGATGTTAATTTTTT
+
HHHHHHHHHHHIIHHHIIIIIIIIIIIIIIIIIIIIIIIIIIIIIIIIIIIIHHHHHHHHHHHHHHHHHHHHHHHHHHHHH;;;;;HHHHHHHHHHHHHHHHHHHHHFFFHHHHHHHHHHHHHHG>;2268:6000000?DDEDGGHHHHHBBBHHHHHHHHHHHHHHHHHHHHHHHHHHHHHH666HHHHHHHHAAAAHHHHHHHHHH<866?===B111111GG3GGGHHHHHHHHHHHHHHHHHHHHHHHHHHHHHHHHHHHHHHHHHHHHHHHHD<DDHHHHDDGD>>>BB2222628BB;;@GHHHHHHHHHHHBBBHHHHHHHHHHHHHHHGEE55555BBBBGGGGGHHHHHHHHHHHHHHHHH>>DDDDBDAA444D::BBDD@AA??===DDDDD>>>=========BB>20221111;;221107;=;9971004<==49966777;;:9;::;;;7676=;2101::88;::;;:86:766::----277461,,,422222224443433,,,,,,
@JI6ZREA02FTH87
ACTGACTGTTGGAGGGCAAGTCTGGTGCCAGCAGCCGCGGTAATTCCAGCTCCAATAGCGTATA
+
;;;;EEEFFFFIIHHHIIIIIIIIIIIIIIIIIIIIIIHHHFFDDDD@@@BFFFFFFFFFFFFF
@JI6ZREA02I1GQW
ACTGACTGTTGGAGGGCAAGTCTGGTGCCAGCAGCCGCGGA
+
FFFFFFFFFFFIIHHHIIIIIIIIIIIIIIIIIIIIGD:44
@JI6ZREA02J4DPR
ACTGACTGTTGGAGGGCAAGTCTGGTGCCAGCAGCCGCGGTAATTCCAGCTCCAATAGCGTATATTAAAGTTGTTGCAGTTAAAAAGCTCGTAGTTGAATTTC
+
??@FFFFFFFFIIHHHIIIIIIIIIIIIIIIIIIIIIIIIIIIIDDDIIHHHFFFFFFFFFFFF<<<:?AAA@@@??@@88222228?@@BBBBDDDB@986:
@JI6ZREA02IRH5W
ACTGACTGTTGGAGGGCAAGTCTGGTGCCAGCAGCCGCGGTAATTCCAGCTCCAATAGCGTATATTAAAGTTAGTTGCAGTTGAAAAAGCTCGTAGTTGAATTTCGGGGATCAATATATCGGTCGTGCTTCGGTATGTACTGGTATTATTGATTTCTCCCTTCTGACGAACTATGATGTCATTAATTTGGTGTTAGTAGGGGAATCAGGACTGTTAACTTTGAAAAAATTAGAGTAGTTTAAAGCAGGCACACGCTTGAATACATTAGCATGGAATAATGAAATAGGACGTTTGATCTATTTTGTTGGTTTCTAGGATCGACGTAATGATTAATAGGG
+
FFFFFFFA??655=<<9889::::::DDBDDDDDDDD665B:::8><<<?A>>=:::?CFFDDDDD??FF662<<AAAADDDC;;=;;FFFDBB?<<<<86...4....<:988<<<?BBB????CFA??FDBBBAAAAA?6665BBBAAAB==??<663>>:<<<?A11148=????<993363=<<AA>BB::6665577<<:<=223773----3,,,7,,,,,,-.,<40014;<<==?D??;;;?CDDBBAAAAAA??==>??AA@>>84122AA=;;A<A@B?>8866:3---,,,,-++--,,,77<;<<999??B@=======<<>>984
@JI6ZREA02H0WWV
ACTGACTGTTGGAGGGCAAGTCTGGTGCCAGCAGCCGCGGTAATTCCAGCTCCAATAGCGTATATTAAAGTTGTTGCAGTTAAAAAGCTCGTAGTTGAATTTCGGGCT
+
56663D??=BBDF:::IIIIIIIIIIIIIIIIIIIIIIIIIIIIIIIIIIIIFFFFFFFFFFFFFFFFF===FFFFFFFFF?????FFD@?=??><<22,,,.,,,23
@JI6ZREA02F8WIJ
ACTGACTGTTGGAGGGCAAGTCTGGTGCCAGCAGCCGCGGTAATTCCAGCTCCAATAGCGTATATTAAAGTTGTTGCAGTTAAAAAGCTCGTAGTTGAATTTC
+
FFFFFFFFFFFIIIIIIIIIIIIIIIIIIIIIIIIIH===BHHHHHHIIIIIFFFFFFFFFFFFFFFFFFFFFFFFFFFFF?????FFFFFFFFFFAA>;89=
@JI6ZREA02HTKMN
ACTGACTGTTGGAGGGCAAGTCTGGTGCCAGCAGCCGCGGTAATTCCAGCTCCAATAGCGTATATTAAAGTTGTTGCAGTTAAAAAGCTCGTAGTTGAATTTCGGGGTCTATCCATTGGTCGGGCTTTTGGGTTTGTACTGGTGTGATGGATTCCTACCTTCTGAATAACCGGCATGTCATTTATTTGGTGCGCTGGGGAAGCAGGACTGTTACCTTGAAAAAATTAGAGTGCTTAAAGCAGGCTAATGCCTGAATACATTAGCATGGAATAATGAAATAGGACGCATGGTTCTATTTGTTGGTTTCTAGGATCACCGTAATGATTAATAGGGATAGTTGGGGGCATTAGTATTCAATTGTCAGAGGTGAAATTCTTGGATTTATTGAAGACTAACTTCTGCGAAAGCATTTGCCAAGGATGTTTTCATTAATCAAGAACGAAAGTTAGGGATCGAAGACGATCAGATACCGTCGTAGTCTTAACCATAAACTATGCCGACTAGGGATCGGACGATGTTAATTTTTAATGTACTCGTTCGG
+
77<????755>;=244EIIIIIIIIIIIIIIIIIIIIIIIIIIIIIIIIIIIIIIIIIIIIIIIIIHHHIIIIIIIIIIII;;;;;IIIIIIIIIIIIIHHHIBBAAHIIIIIIIIIIIIIHHHICCCCHBB999IIIIIIIIIIIIIIIIIIIIIIHHIIIIIIIIIIIIIIIFFFIIHBBBF@HHIIIIIIIIAAAAIIFIIIIIIIIIIIIIIII;;;;99;;,BBIIIBBBHHHIIIIIIIIIIIIIIIIIIIIIIIIIIIIIIIIEDDIIEEEI:777<GEBA8885=25///0--4466:B?EGIIIIIHHHIIIIIIIIIIDD666DD@;;;45555DDGGGGDDDD@@@DBBBB?:::EDDEBBBBBBBDDDB55488???B?CC@@@BA@8554::=@?:444:88>800.1,,,,,1144//.56994470003-..-3661333::<9;88:;;:13133=:9::970.-,00,,,1,,,,,,/10445431...8:;;;;:86888866/-.,---*.-.304773344
@JI6ZREA02JY2IB
ACTGACTGTTGGAGGGCAAGTCTGGTGCCTTACGGGAAACAGTCGACTGCCAAGGCACACAGGGGATA
+
IIIIIIIIIIIIIHHHIIIIIIIIIIIIIIIIIHHHHHHIIIIIIIIIIIIIIIIIIIIIICCCCIII
@JI6ZREA02GH211
ACTGACTGTTGGAGGGCAAGTCTGGTGCCAGCAGCCGCGGTAATTCCAGCTCCAATAGCGTATATTAAAGTTGTTGCAGTTAAAAAGCTCGTAGTTGAATTTCGGGATCAATATATTGGTCGTGCCTCTGGTATGAACTGGTATTATTGATTTCTACCTTCTGACGAACTGTGATGTCATTAATTTGGTGTCATGGGGAATCAGGACTGTTACTTTGAAAAAATTAGAGTGTTTAAAGCAGGCACACGCTTGAATACATTAGCATGGAATAATGAAATAGGACGTTTGACCCTATTTTGTTGGTTTCTAGGATCGACGTAATGATTAATAGGGATAGTTGGGGGCATTAGTATTCAATTGTCAGAGGTGAAATTCTTGGATTTATTGAAGACTAACTACTGCGAAAGCATTTGCCAAGGATGTTTTCATTAATCAAGAACGAAAGTTAGGGATCGAAGACGATCAGATACCGTCGTAGTCTTAACCATAAACTATGCCGACTAGGGATCGGATGATGTTAATTTTTTAATGTACTCA
+
IIIIIIIIIIIIIHHHIIIIIIIIIIIIIIIIIIIIIIIIIIIIIIIIIIIIIIIIIIIIIIIIIIHHHIIIIIIIIIIII<<???IIIIIIIIIIIIIHHHIHHHIIIIIIIIIIIIIIIIIIIIIIIIIIIIIIIIIIIIIIIIIIIIHHHIIIIIGGGIIIIIIIIIIIIIIIIIIIIII:::IIIIIIIICCCCIIIIIIIIIIB>>>GHEEI666666>>-IIIIIHHHHHHIIIIIIIIIIIIIIIIIIIIIIIIIIIIIIIIIIIII777GAIIIIIHHHIIHHHIICC??A6<GGHHHIIIIIIIIIIIIIIIIGGGIIIIIBBBBDBB::.....;@DAADBEGA==<<<FEEEEEEEF>222<<EEEEDDBBBHHHHFFFEFHFF<<8CC<<<BBB@@@===@55533348;222288<<>>5888=<<>:77424459666888;;;9=;;888=<=:<<4206<=;682244::8;777=<-2444;=9=<;8878888888:552200,,,,,,,,)5352/,-
@JI6ZREA02IF5M7
ACTGACTGTTGGAGGGCAAGTCTGGTGCCAGCAGCCGCGGTAATTCCAGCTCCAATAGCGTATATTAAAGTTGTTGCAGTTAAAAAGCTCGTAGTTGAATTTCGGGATCAATACGTCGGTCGTGCTTTCGGGTACGTACTGGCGTCATTGGTTTCTCCTTTCTGACGAACCATGATGTCATTAATTTGGTGTTATGGGGAGTTAGGACTGTTACTTTGAAAAAATTAGAGTGTTTAAAGCAGGCATTAGCTTGAATACATTAGCATGGAATAATGAAATAGGACGTTCGATCCTATTTTGTTGGTTTCTAGGATCAACGTAATGATTAATAGGGATAGTTGGGGCATTAGTATTCAATTGTCAGAGGTGAAATTCTTGGATTTATTGAAGACTAACTACTGCGAAAGCATTTGCCAAGGATGTTTTCATTAATCAAGAACGAAAGTTAGGGATCGAAGACGATCAGATACCGTCGTAGTCTTAACCATAACTATGCCGAC
+
HHHHHHHHHHHIIHHHIIIIIIIIIIIIIIIIIIIIIIIIIIIIIIIIIIIIHHHHHHHHHHHHHHHHHHHHHHHHHHHHH;;;;;HHHHHHHHHHHHHHHHHHHHHHHHHHHHHHHHHHHHHHHHHHHHHHHHHHHHHHHHHHHHHHHHHHHHHHHHHHHHHHHHHHHHHHHHHHHHHHHHHHHHHHHHHHHHHCCCCHFHHHHHHHHHHGGD===;111111>>3DEEGGHHHHHHHHHHHHHHHHHHHHHHHHHHHHHHHHHHFFFF@@@EG;;;D<HHHHHHHHHHH@@@G9999B669;2//A<A999>>>@@B>>>BBBBEEBBB@@@BE@6669999B>;;;;@@EGGGDDDDDDDA@?=989;<B932244><<;=//3=====B====:B;<<;96623326234444A<5:;1511777::8----249710006:;27611227::847687777678==;:9:::86768;;110---2600222774
@JI6ZREA02GIJ5N
ACTGACTGTTGGAGGGCAAGTCTGGTGCCAGCAGCCGCGGTAATTCCAGCTCCAATAGCGTATATTAAAGTTGTTGCAAGTTAAAAAGCTCGTAGTTGAATTTCGGGGTTAGCAGGTCGGTCGTGCCAATGGTATGCACTGGCTCGCTGACTCCTCCTTCTTGTAGAACCGTAATGCCATTAATTTGGTGTTGCGGGGAAACAGGGACTGTTACTTTGAAAAAATTAGAGTAGTTTAAAAGCAGGCTAGCGCCTGAATACATTAGCATGGAATAATGAAATAGGACGTTACGAACCTATTTTGTTGGTTTCTAGGTATTGACGTAATGATTAATAGGATAGTT
+
FFFFFFFFDD@BBDHHIIIIIIIIIFHFGHHFFF666?CCADDDDDFHHFHHFFFFFFFFFFFFFFFFFFFFFFFF<886:?7;;;;FFFFFFFFFFFDDDDFF==9996:5:::::?@@BBDDD??@@AFFFFFFFFFFFFA??CAD???BAAABBBB=???886CFFFFDFFFFFC?????=??663?CFFF=:99???B<3118<:422331117,,,,,-22,325:==622....<>>0./4??@AA>??8::8988>???9988<<<>>?988;?7888?@44444<<6671,,,,3++--,,,-29-../44<<A??<??><444/..67775711
@JI6ZREA02GWWUS
ACTGACTGTTGGAGGGCAAGTCTGGTGCCAGCAGCCGCGGTAATTCCAGCTCCAATAGCGTATATTAAAGTTGTTGCAGTTAAAAAG
+
FFFFDDDA884440..:99:>>8445AAABDDDFFFF===IHFFHFFFFHHHFFFFFFFFFFFFFFFFFFFFFFFFFFDDD777766
@JI6ZREA02JSFKQ
ACTGACTGTTGGAGGGCAAGTCTGGTGCCAGCAGCCGCGGTAATTCCAGCTCCAATAGCGTATATTAAAGTTGTTGCAGTTAAAAAGCTCGTAGTTGAATTTCGGGGTCAGCAGGTTGGTCGTGCCACTGGTATGTACTGGCTTCGCTGATTCCTCCTTTCTGAAGAACTGTAATGTCATTAATTTGGTGTTGCAGGGAAACAGGACTGTTACTTTGAAAAAATTAGAGTGTTTAAAGCAGGCTAACGCTTGAATACATTAGCATGGAATAATGAAATAGGACGTTCGATCCTATTTTGTGGTTTCTAGGATTGACGTAATGATTAATAGGGATAGTTGGGGCATTAGTATTCAATTGTCAGAGGTGAAATTCTTGGATTTATTGAAGACTAACTACTGCGAAAGCATTTGCCAAGGATGTTTCATTAATCAAGAACGAAAGTTAGGGATCGAAG
+
HHHHHHHHHHHIIHHHIIIIIIIIIIIIIIIIIIIIIIIIIIIIIIIIIIIIHHHHHHHHHHHHHHHHHHHHHHHHHHH>>88888HHHHHHHHHHHHHHHHHCCCCHHHHHHHHHHHHHHHHHHHHHHHHHHHHHHHHHHHHHHHHHHHHHHHHEECCCGEHHB>;;>BHHHHHHHHFFFHHHHHHHHHHHHHHHEECCCG<@@GGGGBBBB:::?22222266,BEBEE@CC899EHHHHHHHHHHHHHHHHHHHHHHHHHHHHHHHHHHHHHHHH<DDHHDDDEEDAAA<:0222;2>>=<<DHHBBBBHHHHHHHHHBBBHBBBB@>>?ABD;;2002;;BB<><>@EGGGEDDDDD===?AB<9682...883,,,,/4=>22239B?==:B=>9999=9999;<AAAAA>989711177;;::9;;7---21335:770667::2---6
@JI6ZREA02F17E9
ACTGACTGTTGGAGGGCAAGTCTGGTGCCAGCAGCCGCGGTAATTCCAGCTCCAATAGCGTATATTAAAGTTGTTGCAGTTAAAAAGCTCGTAGTTGAATTTCGGGGTCAGTAGGTTGGTCGTGCCAATGGTATGTACTGGCTTTACTGATTCCTCCTTCTTGAAGAACTGTAATGTCATTAATTTGGTGTTGCAGGGAAACAGGACTGTTACTTTGAAAAAATTAGAGTGTTTAAAGCAGGCTAACGCTTGAATACATTAGCATGGAATAATGAAATAGGACGTTCGATCCTATTTTGTTGGTTTCTAGGATTGACGTAATGATTAATAGGGATAGTTGGGGCATTAGTATTCAATTGTCAGAGGTGAAATTCTTGGATTTATTGAAGACTAACTACTGCGAAAGCATTTGCCAAGGATGTTTTCATTAA
+
88=><<<988<84111=BBDDDGFHIIIIIIIIIIIIIIIIIIIIIIIIIIIFFFFFFFFFFFFFFFFFFFFFFFFFFFFF==???FFFFFFFFFFFFFFFFF@@==FFFFFF====FFFFFFFFFFFFFFFFFFFFFFFFF@@@DFFFFFFFFF@@@@FFFFFFFFFFFD@@@FFFFFFFFFFFFFFF@@@DDFFFFFFCC@@@FFFFFFFFFFFF666666?@-DDDDFFFFFFFFFFFFFF???C???FFF???DGGGGFDDBBBA:99BA111<:BBBA555DDDB==<@6666=66AA===BAB555?DDD????DDDDDDDDDDB?=ABBB::0000<?>><<<<ABBBBB??===?>>>==;;;@@>>>888;442//;;2223322222<;:<>;;;8888==?=======::4444::::11
@JI6ZREA02IIDDV
ACTGACTGTTGGAGGGCAAGTCTGGTGCCAGCAGCCGCGGTAATTCCAGCTCCAATAGCGTATATTAAAGTTGTTGCAGTTAAAAAAGCTCGTAGTTGAA
+
FFFFFFFFFFFIIHHHIIIIIIIIIIIIIIIIIIIIIIIIIIIIIIIIIIIIFFFFFFFFFFFFFFDDDFDA?><<<44.-,,,,,,2:==:9:877511
@JI6ZREA02J2UYU
ACTGACTGTTGGAGGGCAAGTCTGGTGCCAGCAGCCGCGGTAATTCCAGCTCCAATAGCGTATATTAAAGTTGTTGCAGTTAAAAAGCTCGTAGTTGAATTTCGGGATCAATTTATCGGTCGTGCCTCTGGTATGCACTAGTATTATTGATTTCTACCTTCTGACGAACCATGATGTCATTAATTTGGTGTCATGGGGAATCAGGACTATTACTTTGAAAAAATTAGAGTGTTTAAAGCAAGCACACGCTTGAATACATTAGCATGGAATAATGAAATAGGACGTTTGACCCTATTTTGTTGGTTTCTAGGATCGACGTAATGATTAATAGGGATAGTTGGGGGCATTAGTATTCAATTGTCAGAGGTGAAATTCTTGGATTTATTGAAGACTAACTACTGCGAAAGCATTTGCCAAGGATGTTTTCATTAATCAAGAACGAAAGTTAGGGATCGAAGACGATCAGATACCGTCGTAGTCTTAACCATAAACTATGCCGACTAGGGATCGGATGATG
+
IIIIIIIIIIIIIHHHIIIIIIIIIIIIIIIIIIIIIIIIIIIIIIIIIIIIIIIIIIIIIIIIIIHHHIIIIIIIIIIII;;;;;IIIIIIIIIIIIIHHHIHHHIIIIIHHHIIIIIIIIIIIIIIIIIIIIIIIIIIIIIIIIIIIIHHHIIIIIIIIIIIIIIIIIIIIIIIIIIIIIIBBBIIIIIIIICCCCIIIIIIIIIIIIIIIHHHI9<<<<<II5IIIIIHHHHHHIBBBGIIIIIIIIIIIIIIIIIIIIIIIIIIIIIIII>>>IIIIHIHBBHIG:::GIBBAAG<<GGHHHIIIIIIIIIIIIIIIIIIIIIIHD:::>DIBAA77799IIIIHGGGIIIIIIIIIIIIIIIG@444GGIHHIIIFHHIHHGGBA@GIAAADEEABBEEBB<<;===B<<7777:??7777????>>;>:::77?A===>??<>>><444>:3043:<<:4347==4303<?==?==??=87:<==??18:::8:7:8;::7::9;<<::44
@JI6ZREA02IUJC0
ACTGACTGTTGGAGGGCAAGTCTGGTGCCAGCAGCCGCGGTAATTCCAGCTCCAATAGCGTATATTAAAGTTGTTGCAGTTAAAAAGCTCGTAGTTGAATTTCGGGGTCAGCAGGTTGGTCGTGCCACTGGTATGTACTGGCTTCGCTGATTCCTCCTTTCTGAAGAACTGTAATGTCATTAATTTGGTGTTGCAGGGAAACAGGACTGTTACTTTGAAAAAATTAGAGTGTTTAAAGCAGGCTAACGCTTGAATACATTAGCATGGAATAATGAAATAGGACGTTCGATCCTATTTTGTGGTTTCTAGGATTGACGTAATGATTAATAGGGATAGTTGGGGCATTAGTATTCAATTGTCAGAGGTGAAATTCTTGGATTTATTGAAGACTAACTACTGCGAAAGCATTTGCCAAGGATGTTTTCATTAATCAAGAACGAAGTTAGGGATCGAAGACGATCAGATACCGTCGTAGTCTTAACCATAAACTATG
+
IIIIIIIIIIIIIHHHIIIIIIIIIIIIIIIIIIIIIIIIIIIIIIIIIIIIIIIIIIIIIIIIIIHHHIIIIIIIIIIBB;;;;;HIIIIIIIIIIIIHHHI@@@@IIIIIIIIIIIIIIIIIIIIIIIIIIIIIIIIIIIIIIIIIIIIIIIIIIHHHHHIIIFFFIIIIIIIIIIIIIHHHHHIIIHHHIIIHHHHHHIHIIIIIIIIGG<<:?222222;;-CBBDDDEEEHHIIIIIIIIIIIIIIIIIHHHIIIIIIIIIIIIIIIIIHHHIIIIIIIIIIIIIDDDD<<<<@6?@766GII@@@HIIIIIDDDIDD<<<<99???BBBE??6666?@DDGGFFFIIIIIHHBBBHEEDBBB;;?4528>>::44444?ADBBBDDBBBBE>:::==B>@:::<CAAAA22293----1500//15623...699:;=98888::::::8:88:;;8688<<8656:><:;:<==110388886013
@JI6ZREA02F2VUJ
ACTGACTGTTGGAGGGCAAGTCTGGTGCCAGCAGCCGCGGTAATTCCAGCTCCAATAGCGTATATTAAAGTTGTTGCAGTTAAAAAGCTCGTAGTTGAATTTCGGGATCAGCAGGTTGGTCTTGCCACTGGTATGTACTAGCTTGCTGATTCCTCCTTCTTGTAGAACCGTAATGCCATTAATTTGGTGTTGCGGGGAAACAGGACTGTTACTTTGAAAAAATTAGAGTGTTTAAAGCAGGCCAGCGCCTGAATACATTAGCATGGAATAATGAAATAGGACGTTCGAACCTATTTTGTGGTTTCTAGGATTGACGTAATGATTAATAGGGATAGTTGGGGCATTAGTATTCAATTGTCAGAGGTGAAATTCTTGGATTTATTGAAGACTGACTACTGCGAAAGCATTTGCCAAGGATGTTTTCATTAATCAAGAACGAAAGTTAGGGATCGAAGACGATCAGATACCGTCGTAGTCTTAACCATAAACTATGCCGACTAGGGATCGGATGATGTTAATTTT
+
IIIIIIIIIIIIIHHHIIIIIIIIIIIIIIIIIIIIIIIIIIIIIIIIIIIIIIIIIIIIIIIIIIHHHIIIIIIIIIIII;;;;;IIIIIIIIIIIIIHHHIHHHIIIIIIIIIIIIIIIIIIIIIIIIIIIIIIIIIIIIIIIIIIIIIIIIIIIIIIIIIIIIIIIIIIIIIIIIIIIIHHHIIIIIIIICC@@GGHIIIIIIIIIIIIHEEI444466??-IIIIIHHHHHHIIIIIIIIIIIIIIIIIIIIIIIIIIIIIIIICGGCIGGGICGGIIGGGIIIIIIII===>C4::555?CIIIIIIIIIIIIIIIIIIIIIIHHHIIIIIIBBBBIIII???GIIIIIIIIIIIII???;CCHIIIIIIIIHHHFCCIIGFEGGGGIIIIIGGFHHHIHGHHHIIIIGGGIC900005?????;?A51//5<::8?=:4444@:::AA<;>?@AAA:::=AAAAAAAAAAAAAAA4425:9<=<678779<7823332<5338<77772/00..--
@JI6ZREA02J0VE5
ACTGACTGTTGGAGGGCAAGTCTGGTGCCAGCAGCCGCGGTAAGTTCCAGCTCCAATAGCGTATATTAAAGTTGTTGCAGTTAAAAAGCTCGTAGTTGAATTTCGGGG
+
FF?<:::ADDAAA888HFGHIIIHIIIIIIIHGDDDD:::666666BBBDDDFFFFFFFFFFFFFFFDDDFFFFFFFFFFFF????=FA===FFFB@==;6664....
@JI6ZREA02F8KT5
ACTGACTGTTGGAGGGCAAGTCTGGTGCCAGCAGCCGCGGTAATTCCAGCTCCAATAGCGTATATTAAAGTTGTTGCAGTTAAAAAGCTCGTAGTTGAATTTCGGGATTAGTAAGTTGGTCGTGCCTCTGGTATGTACTGGCTTTACTGGTTCCTCTTCTTGAAGAACTGTAATGTCATTAATTTGGGTG
+
FFFFFFF:::=<<1119<<<?ABBDFFFFFFHHHFDEFHHHHHHHGGHHHHIFFFFFFFFFFFFFFFFFFFFFFFEEEEEF====;FFFFFFFFFFFFF888A??====BBAAAAABBBB===?><4448<<<<989988<>888>92..0.666/..688988<>AAB::::AAA??;;66611,,,,,
@JI6ZREA02JWGK4
ACTGACTGTTGGAGGGCAAGTCTGGTGCCAGCAGCCGCGGTAATTCCAGCTCCAATAGCGTATATTAAAGTTGTTGCAGTTAAAAAGCTCGTAGTTGAATTTCGGGATCAATATATTGGTCGTGCCTCCGGTATGCACTGGTATTATTGATTTCTACCTTCTGACGAACTATGATGTCATTAATTTGGTGTCATGGGGAATCAGGACTGTTACTTTGAAAAAATTAGAGTGTTTAAAGCAGGCACACGCTTGAATACATTAGCATGGAATAATGAAATAGGACGTTTGACCCTATTTTGTTGGTTTCTAGGATCGACGTAATGATTAATAGGGATAGTTGGGGGCATTAGTATTCAATTGTCAGAGGTGAAATTCTTGGATTTATTGAAGACTAACTACTGCGAAAGCATTTGCCAAGGATGTTTTCATTAATCAAGAACGAAAGTTAGGGATCGAAGACGATCAGATACCGTCGTAGTCTTAACCATAAACTATGCCGACTA
+
IIIIIIIIIIIIIHHHIIIIIIIIIIIIIIIIIIIIIIIIIIIIIIIIIIIIIIIIIIIIIIIIBBBBHIIIIIIIIIIII???==IIIIIIIIIIIIIHHHIHHHIGCBBGIIIIIIIIIIIIIIIIIIIIIIIIIIIIIIIIIIIIIIHHHIIIIIIIIIIIIIIIIIIIIIIIIIIIIII666IIHHHIIICCCCIIIIIIIIIIGGGIIHHHI;;;;99>>-IIIIIHHHHHHIGGGGIIHIIIIIIIIIIIIIIIIIIIIIIIIGAAAGHHHHAGGIIIHHHIIHHHIICCA@G:;IIHHHHHIGGGIIIIIIIIIIIIIIGAAAHHHIIIGGG::?=:HHHIGGGGGDFHFFEECEE;:::;8110>>B<<B>;011:::EE;:8;CFHFFHEEEE?AA>555;;;>????;;5;=4744888;::8888=<<;9777<==32222333;610318<<;323688865;8;89<;;<<210831132013268:7:7
@JI6ZREA02F4YI8
ACTGACTGTTGGAGGGCAAGTCTGGTGCCAGCAGCCGCGATACTC
+
FFFFFFFFFFFIIHHHIIIIIIIIIIIIIIIIIIIIH:6554<3/
@JI6ZREA02GGDHK
ACTGACTGTTGGAGGGCAAGTCTGGTGCCAGCAGCCGCGGTAATTCCAGCTCCAATAGCGTATATTAAAGTTGTTGCAGTTAAAAAGCTCGTAGTTGAATTTC
+
FFFFFFFFFFFII666IIIIIIIIIIIIIIIIIIIIIIIIIIIIIIIIIIIIFFFFFFFFFFFFFFFFFFFFFFFFDDDAA66666CFFFDDDFFFDB@;88:
@JI6ZREA02G7MF2
ACTGACTGTTGGAGGGCAAGTCTGGTGCCAGCAGCCGCGGTAATTCCAGCTCCAATAGCGTATATTAAAGTTGTTGCAGTTAAAAAGCTCGTAGTTGAATTTCGGGGTCAGCAGGTTGGTCGTGCCACTGGTATGTACTGGCTTCGCTGATTCCTCCTTTCTGAAGAACTGTAATGTCATTAATTTGGTGTTGCAGGGAAACAGGACTGTTACTTTGAAAAAATTAGAGTGTTTAAAGCAGGCTAACGCTTGAATACATTAGCATGGAATAATGAAATAGGACGTTCGATCCTATTTGTGGTTTCTAGGATTGACGTAATGATTAATAGGGATAGTTGGGGCATTAGTATTCAATTGTCAGAGGTGAAATTCTTGGATTTATTGAAGACTAACTACTGCGAAAGCATTTGCCAAGGATGTTTTCATTAATCAAGAACGAAAGTTAGGGATCGAAGACGATCAGATACCGTCGTAGTCTTAACCATAAACTATGCCGACTAGGGATCGGATGATGTTAATTTTTAATGTACTCTATTCGGC
+
IIIIIIIIIIIIIGGGIIIIIIIIIIIIIIIIIIIIIIIIIIIIIIIIIIIIIIIIIIIIIIIIIIHHHIIIIIIIIIIBB66666GIIIIIIIIIIIIHHHI@@@@IIIIIIIIIIIIIIIIIIIIIIIIIIIIIIIIIIIIIIIIIIIIIIIIIIHHHIIIIIGBBBIIIIIIIIIIIIIIHHHIIIIIIIIIHHHHHHIIIIIIIIIIGG<::G1111//;<-GEEIGEHHHHHIIIIIIGBBBIIIIIIIIIIIIIIIIIIIIIIGGGIIHHHIIIIIIIIIIIIHGGGD555:2==BBBHCIHGGGGGIGEFEGGGGDDAAAA888=GGIII@BA@GGIIIIIIIIIGGGGHHHHHFFFHHH@@@@@>>HHH<<<HHHII@?>@HFF??>CCED<<<<<<<<<BEAAAAAA>@0////48::5548;=400>:555:>?7><<<<<<==:9<>>===<:<<===;9;;=<6866==//.44124622348:969562213366832222/36:-----44+8455,,-3118221
@JI6ZREA02GLB78
ACTGACTGTTGGAGGGCAAGTCTGGTGCCAGCGGCCGCGGTAATTCCAGCTCCAATAGCGTATATTAAAGTTGTTGCAGTTAAAAAGCTCGTAGTTGAATTTCGGGATCAGCAGGTTGGTCTTGCCACTGGTATGTACTAGCTTGCTGATTCCTCCTTCTTGTAGAACCGTAATGCCATTAATTTGGTGTTGCGGGGAAACAGGACTGTTACTTTGAAAAAATTAGAGTGTTTAAAGCAGGCCAGCGCCTGAATACATTAGCATGGAATAATGAAATAGGACGTTCGAACCTATTTTGTTGGTTTCTAGGATTGACGTAATGATTAATAGGGATAGTTGGGGCATTAGTATTCAATTGTCAGAGGTGAAATTCTTGGATTTATTGAAGACTAACTACTGCGAAAGCATTTGCCAAGGATGTTTTCATTAATCAAAGAACGAAAGTTAGGGATCGAAGACGATCAGATACCGTCGTAGTCTTAACCATAAACTAT
+
HHHHHHHHHHHII:::IIIIIIIIIIIIIIIIIIIIIIIIIIIIIIIIIIIIHHHHHHHHHHHHHHHHHHHHHHHHHHHHH;;;;;HHHHHHHHHHHHHHHHHHHHHHHHHHHHHHHFFFHHHHHHHHHHHHHHHHHHHHHHHHHHHHHHHHHHHHHHHHHHHHHHHHHHFFFHHHHHHHHHHHHHHHHHHHHCCAABBBB<BBHGGD><<EHHHH6;;;;;EE3HHHHHHHHHHHHHHHHHHHHE@@@HHHHHHHHHHHHHHHHHHHHHHHHHHHHHHH;;566EEBB??AA33339//44///57D<>>>EGGHGEEEGEE@@@@>B666>;;;BB9999BEGB@@@@EGGGGGDBDDDA??=>:;;;A932299A<<<@449=9989B@@???B=999999999999A>>=>9989;17116667:70-,,,1,-1,,,,122-222022277:9;:677:7676;;;868:;:8:8799000--,,,.,.
@JI6ZREA02JGJ50
ACTGACTGTTGGAGGGCAAGTCTGGTGCCAGCAGCCGCGGTAATTCCAGCTCCAATAGCGTATATTAAAGTTGTTGCAGTTAAAAAGCTCGTAGTTGAATTTCGGGGTCAGTAGGTTGGTCGTGCCTATGGTATGTACTGGCTTTACTGATTCCTCCTTCTTGAAGAACTGTAATGTCATTAATTTGGTGTTGCAGGGAAACAGGACTGTTACTTTGAAAAAATTAGAGTGTTTAAAGCAGGCTAACGCTTGAATACATTAGCATGGAATAATGAAATAGGACGTTCGATCCTATTTTGTTGGTTTCTAGGATTGACGTAATGATTAATAGGGATAGTTGGGGCATTAGTATTCAATTGTCAGAGGTGAAATTCTTGGATTTATTGAAGACTAACTACTGCGAAAGCATTTG
+
FFFFFFFFFFFIIHHHIIIIIIIIIIIIIIIIIIIIIIIIIIIIIIIIIIIIFFFFFFFFFFFFFFFFFFFFFFFFFFFDD88888DFFFFFFFFFFFFFFFD6666@FFFFFFFFFFFFFFFFFFFFFFFFFFFFFFFFFFFFFFFFFFFFFFFFFFFFFFFFFFFFFFFFFFFFFFFFFFFFFF<<9DFFFFFFFFFFFFFFFFFFFFFFFFF?D662266::-FFCDDFFFFFFFFFFFFFFFFFFFFFFFIIIIIIIIIIIIIGGGIIIIIIIIIIG?????DDBB>>?@4544900AA===AADDDDDDDDD:000BB?<<<<><000:ABDDD:==?DDDDDDDDDDDDDDD=:<<<<<<<2///<<@@@@BB=>>>88<<<@><:;822289;99...6732223
@JI6ZREA02I2LT1
ACTGACTGTTGGAGGGCAAGTCTGGTGCCAGCAGCCGCGGTAATTCCAGCTCCAATAGCGTATATTAAAGTTGTTGCAGTTAAAAAGCTCGTAGTTGAATTTCGGGATCAATTATAGTTGGTCGTCGCCTCGGTATGCACTGGTATTATTGATTTCTACCTTCTGACGAACTATGATGTCATTAATTTGGTGTCATGGGGAATCAGGACTGTTACTTTGAAAAAATTAGAGTGTTTAAAGCAGGCACACGCTTGAATACATTAGCATGGAATAATGAAATAGGACGTTTGACCCTATTTTGTTGGTTTCTAGGATCGACGTAATGATTAATAGGGATAGTTGGGGGCATTAGTATTCAATTGTCAGAGGTGAAATTCTTGGATTTATTGAAGACTAACTACTGCGAAAGCATTTGCCAAGGATGTTTTCATTAATCAAGAACGAAAGTTAGGGATCGAAGACGATCAGATACCGTCGTAGTCTTAACCATAAACTAT
+
IIIIIIIIIIIIIHHHIIIIIIIIIIIIIIIIIIIIIIIIIIIIIIIIIIIIIIIIIIIIIIIIIIHHHIIIIIIIIIIII:::::IIIIIIIIIIIIIHHHIHHHIGE>>88620.----1312--/479:;EHHIIIIIIIIIIIIIIIIHHHIIIIIIIIIIIIIB>>>>IIIIIIIIIIHH666IIIIIIIICCBBIIIIIIIIII>>>BIHHCI666688;;,GIIIIHHHHHHF;666>BIIIIIIIIIIIIIIIIIIIIIIIIIIIIIIHHHIIIIIIIAAAIGBB?EB33336/2@B999GIIIIIIIIIIIIIIIIIIIIIII<<;?EED::.....??AA>??EGIEEHHH;8;;HHHHED;;;BBHHHHHHHHHHHHHHHBBBHEHHHB??@@?EEB:;;>>>?;;;;888::4434::<=998<;=<99820038;=3911133:;;:9<:<8888689==32029:96866;;:64866681-1
@JI6ZREA02GJN4M
ACTGACTGTTGGAGGGCAAGTCTGGTGCCAGCAGCCGCGGTAATTCCAGCTCCAATAGCGTATATTAAAGTTGTTGCAGTTAAAAAGCTCGTAGTTGAATTTCGGGGTTAGCAGGTCGGTCGTGCCAATGGTATGCACTGGCTCGCTGACTCCTCCTTCTTGTAGAACCGTAATGCCATTAATTTGGTGTTGCGGGGAAACAGGACTGTTACTTTGAAAAAATTAGAGTGTTTAAAGCAGGCTAGCGCTTGAATACATTAGCATGGAATAATGAAATAGGACGTTTGACCCTATTTTGTTGGTTTCTAGGATCGACGTAATGATTAATAGGGATAGTTGGGGCATTAGTATTCAATTGTCAGAGGTGAAATTCTTGGATTTATTGAAGACTGACTACTGCGAAAGCATTTGCCAAGGATGTTTTCATTAATCAAGAACGAAAGTTAGGGATCGAAGACGATCAGATACCGTCGTAGTCTTAACCATAAACTATAGCCGACTAGGGATCGGATGATGTTTAATTTTTAATGTACTCTATTCGGCG
+
IIIIIIIIIIIII@@@IIIIIIIIIIIIIIIIIIIIIIIIIIIIIIIIIIIIIIIIIIIIIIIIIIHHHIIIIIIIIIIII;;;;;IIIIIIIIIIIIIHHHICCCCIIIIIIIIIIIIIIIIIIIIIIIIIIIIIIIIIIIIIIIIIIIIIIIIIIIIIIIIIIIIIIHBBBIIIIIIIIIHHHIIDGGGIICCBBHHGGABBIIIIHHIIHCCI66666688,FHIIIHHHHHHIIIIIIIIIIB===FFF=<=HHHHIIIIIIIIIIIHA777IDIIHF788AIIHBBII<???F::DD<::DAG778AIIIIIIIIIHHHIIIIHHBBDIIIDD5555=AGGGCBBFDDFFIEA>AAEEEA?>;>>??;88;;;ABBE>>FFHHHHHFFFIFFEA;555>A??>>>?AAEEECBC>7777===><<8;;==993....28<4763488888;9=;;===868:>>>><><=<<<;8::11-----./,//2048:8812256;;883333386>>>>3353300*8>;;222326<<<84
@JI6ZREA02HXQIW
ACTGACTGTTGGAGGGCAAGTCTGGTGCCAGCAGCCGCGGTAATTCCAGCTCCAATAGCGTATATTAAAGTTGTTGCAGTTAAAAAGCTCGTAGTTGAATTTCGGGGTTAGCAGGTCGGTCGTGCCAATGGTATGCACTGGCTCGCTGACTCCTCCTTCTTGTAGAACCGTAATGCCATTAATTTGGTGTTGCGGGGAAACAGGACTGTTACTTTGAAAAAATTAGAGTGTTTAAAGCAGGTTAGCGCCTGAATACATTAGCATGGAATAATGAAATAGGACGTTCGAACCTATTTTGTTGGTTTCTAGGATTGACGTAATGATTAATAGGGATAGTTGGGGGCATTAGTATTCAATTGTCAGAGGTGAAATTCTTGGATTTATTGAAGACTGACTACTGCGAAAGCATTTGCCAAGGATGTTTTCATTAATCAAGAACGAAAGTTAGGGATCGAAGACGATCAGNTACCGTCGTAGTCTTAACCATAAACTNTGCCGACTAGGGATCGGATGATGTTAATTTTTAATG
+
IIIIIIIIIIIIIIIIIIIIIIIIIIIIIIIIIIIIIIIIIIIIIIIIIIIIIIIIIIIIIIIIIIHHHIIIIIIIIIIBB66666HIIIIIIIIIIIIHHHICCCCIIIIIIIIIIIIIIIIIIIIIIIIIIIIIIIIIIIIIIIIIIIIIIIIIIIIIIIIIIIIIIIIIIIIIIIIIIIHHHIIIIIIIICCCCHHHIIIIIIIIFEFGBBBE144444AA5GGGIIHHHHHHIIIIIIIHHGBBBGIIIIIIIIIIIIIIIIIIIIIIIHHHIIIIIIIIIIIEEDDGD8888<26AABBBIIHEEDIIIIIIIIIIIIIIIIIIHHHIIIIII==?88HHHIIIIIIHHHHHEEDCCBBBBBBB@@@@H==@@HHHHHHHHHHHHB@@@BBBBHHHHHHHHBBBHHHDDDDCCC<<2222::;;88033330481003:::29999888:::9<<98883!32==<:9<<>:23119900-.---30!01268;9=<:::9:<=;::33330766///,,..*1
@JI6ZREA02IUZT1
ACTGACTGTTGGAGGGCAAGTCTGGTGCCAGCAGCCGCGGTAATTCCAGCTCCAATAGCGTATATTAAAGTTGTTGCAGTTAAAAAGCTCGTAGTTGAATTTCGGGGTCAGTAGGTTGGTCGTGCCTATGGTATGTACTGGCTTTACTGATTCCTCCTTCTTGAAGAACTGTAATGTCATTAATTTGGTGTTGCAGGGAAACAGGACTGTTACTTTGAAAAAATTAGTAGT
+
FFFFFFFFFFFIIHHHIIIIIIIIIIIIIIIIIIIIIIIIIIIIIIIIIIIIFFFFFFFFFFFFFFFFFFFFFFFFFFF@@88888CFFFFFFFFFFFFFFFFDDDBFFFFFFFFFFDDDFFFFFFFFFFFFFFFFFFFFFFFFFFFFFFFFFFFFFFFFFFFFFFFFFFFFFFFFFFFFFFFFFFFFFDDDFFFFFFF???<??DBB@@><:666:,,,,,,--+.,-22
@JI6ZREA02GDOFJ
ACTGACTGTTGGAGGGCAAGTCTGGTGCCAGCAGCCGCGGTAATTCCAGCTCCAATAGCGTATATTAAAGTTGTTGCAGTTAAAAAGCTCGTAGTTGAATTTCGGGATCAGC
+
<<8111338ABBB::<HIIIIIIIIIIIIIIIIIIIIIIIIIIIIIIHHIIIFFFFFFFFFFFFFFFFFEDDFFFFFFFFF;;;;;FFFFFFFFFFFFFFF?A=;8?74///
@JI6ZREA02FS27M
ACTGACTGTTGGAGGGCAAGTCTGGTGCCAGCAGCCGCGGTAATTCCAGCTCCAATAGCGTATATTAAAGTTG
+
::;=AAFFFFFIIHHHIIIIIIIIIIIIIIIIIIIIIIIIIIIIIIIIIIIIFFFFFFFFFFFFFFFFFDBA8
@JI6ZREA02G7DV6
ACTGACTGTTGGAGGGCAAGTCTGGTGCCAGCAGCCGCGGTAATTCCAGCTCCAATAGCGTATATTAAAGTTGTTGCAGTTAAAAAGCTCGTAGTTGAATTTCGGGGTANCAGTCGGT
+
FFFFFFFFFFFIIIIIIIIIIIIIIIIIIIIIIIIIIIIIIIIIIIIIIIIIFFFFFFFFFFFFFFFFFFFFFFFFFFFFF?????FFFFFFFFFFFFD==;<4442/4!3333311-
@JI6ZREA02H3BF5
ACTGACTGTTGGAGGGCAAGTCTGGTGCCAGCAGCCGCGGTAATTCCAGCTCCAATAGCGTATATTAAAGTTGTTGCAGTTAAAAAGCTCGTAGTTGAATTTC
+
0000449<<<ABD<==IIIIIIIBBBIIIIIIIIIIIBBBIIIIIIIIIIIIFFFFFFFFFFFFFFFFFFFFFFFFFFFFF=====FFFFDDDFBA?==661.
@JI6ZREA02JJQTV
ACTGACTGTTGGAGGGCAAGTCTGGTGCCAGCAGCCGCGGTAATTCCAGCTCCAATAGCGTATATTAAAGTTGTTGCAGTTAAAAAGCTCGTAGTTGAATTTCGGGGTCTAGCAGGTTGGTCGTGCCACTGGTATGCACTGGCTTCGCTGATTCCTCCTTTCTG
+
FFFFFFFFFFFII???IIIIIIIIIIIIIIIIIIIIIIIIIIIIIIIIIIIIFFFFFFFFFFFFFFFFFFFFFFFFFFF@@;;;;;FFFFFFFFFFFBB<<;91100/0/7=====<<==DDDDD:6688@FFFFFFFFFFFFFFFFFF?:::A>@>>888;2/
@JI6ZREA02JGKW3
ACTGACTGTTGGAGGGCAAGTCTGGTGCCAGCAGCCGCGGTAATTCCAGCTCCAATAGCGTATATTAAAGTTGTTGCAGTTAAAAAGCTCGTAGTTGAATTTCGGGATCAATTTATCGGTCGTGCCTCTGGTATGCACTGGTATTATTGATTTCTACCTTCTGACGAACCATGATGTCATTAATTTGGTGTCATGGGGAATCAGGACTGTTACTTTGAAAAAATTAGAGTGTTTAAAGCAAGCACACGCTTGAATACATTAGCATGGAATAATGAAATAGGACGTTTGACCCTATTTTGTTGGTTTCTAGGATCGACGTAATGATTAATAGGGATAGTTGGGGGCATTAGTATTCAATTGTCAGAGGTGAAATTCTTGGATTTATTGAAGACTAACTACTGCGAAAGCATTTGCCAAGGATGTTTTCATTAATCAAGAACGAAAGTTAGGGATCGAAGACGATCAGATACCGTCGTAGTCTTAACCATAAACTATGCCGACTAGGGATCGGATGATGTTAATTTTTT
+
IIIIIIIIIIIIIHHHIIIIIIIIIIIIIIIIIIIIIIIIIIIIIIIIIIIIIIIIIIIIIIIIIIHHHIIIIIIIIIIII88888HIIIIIIIIIIIIHHHIHHHIIIIIHHHIIIIIIIIIIIIIIIIIIIIIIIIIIIIIIIIIIIIHHHIIIHHHHIIIIIIIIIIIIIIIIIIIIIIIHHHBBAFFIIICCCCIIIIIIIIIII>>=FBB@E444444<<-GGGIHDFFHHHIIIIIIIIIIIIGGGIIIIIIAAAIIIIIIIIIIIIIHHHIIIIIIIHHHIIBBBGF55336/2BB???GIIIIIIIIIIIIIIIIIIIIIIIAAADHIIHH55866EDDDDDDFGAAA?DDBBBCDCBBBB555HHEDDDDHHHHB::BBHHDDEC???=B9;;9>;;455:::A8888;848811118:;=998:;=:88:933688809222888:::9:88::83..-9971014746:8:::1103666840032679.1/,,,,,1001111552244,,,,,,
@JI6ZREA02JSFTZ
ACTGACTGTTGGAGGGCAAGTCTGGTGCCAGCAGCCGCGGTAATTCCAGCTCCAATAGCGTATATTAAAGTTGTTGCAGTTAAAAAGCTCCTAGTTGAATTTCGGGGTCAGCAGGTTGGTCGTGCCACTGGTATGTACTGGCTTCGCTGATTCCTCCTTTCTGAAGAACTGTAATGTCATTAATTTGGTGTTGCAGGGAAACAGGACTGTTACTTTAGAAAAAATTAGAGTGTTTAAAGCAGGCTAACGCTTGAATACATTAGCATGGAATAATGAAATAGGACGTTCGATCCTATTTGTGGTTTCTAGGATTGACGTAATGATTAATAGGGATAGTTGGGGGTATTAGTATTCAATTGTCAGAGGTGAAATTCTTGGATTTATTGAAGACTAACTA
+
FFFFFFFFFFFIIHHHIIIIIIIIIIIIIIIIIIIIHHDDFHHHHHHIIIIIFFFFFFFFFFFFFFFFFEDDFFFFFFFFF==?==FFFFFFFFFFFFFFFFFBBBBFFFFFFFFFFFFFFFFFEEEFFFFFFFFFFFFFF?8888DDBBAA@BB?==:::6BA@@@BBBD:::?AAADDDAA???::6ABB@<<44488;?486<:772247.../40000-/01,;FFFFFFFFFFFFFFFF???FFFFFFFCDDFIGGGGFFFIIID:<<?D???A:AA55554A??>===<121418<===D<DDDDIIIIIIIIIIIIIIDD?8886><6.--,----23;;??>ADD???DDDDDB=8888888;>>@>>??D444D::DD?>>>@<<22.
@JI6ZREA02FZCZ9
ACTGACTGTTGGAGGGCAAGTCTGGTGCCAGCAGCCGCGGTAATTCCAGCTCCAATAGCGTATATTAAAGTTGTTGCAGTTAAAAAGCTCGTAGTTGAATTTCGGGGTA
+
FFFFFFFFFFFIIHHHIIIIIIIIIIIIIIIIHF@@=EDDFFFFHHHIIIIIFFFFFFFFFFFFFFFFFEDDDA>????44/////8??????AABBAA966.,,,,,.
@JI6ZREA02FIVFB
ACTGACTGTTGGAGGGCAAGTCTGGTGCCAGCAGCCGCGGTAATTCCAGCTCCAATAGCGTATATTAAAGTTGTTGCAGTTAAAAAGCTCGTAGTTGAATTTCGGGGTCAGCAGGTTGGTCGTGCCACTGGTATGTACTGGCTTCGCTGATTCCTCCTTTCTGAAGAACTGTAATGTCATTAATTTGGTGTTGCAGGGAAACAGGACTAGTTACTTTGAAAAAATTAGAGTGTTTAAAGCAGGCTAACGCTTGAATACATTAGCATGGAATAATGAAATAGGACGTTCGATCCTATTTTGTGGTTCTAGGATTGACGTAATGATTAATAGGGATAGTTGGGGCATTAGTATTCAATTGTCAGAGGTGAAATTCTTGGATTTATTGAAGACTAACTACTGCGAAAGCATTTGCCAAGGATGTTTTCATTAATCAAGAACGAAAGTTAGGGATCGAAGACGATCAGATACCGTCGTAGTCTTAACCATAAACTATGCCGACTAGGG
+
FFFFFFFFFFFII666IIIIIIIIIIIIIIIIIIIIIIIIIIIIIIIIIIIIFFFFFFFFFFFFFFFFFFFFFFFFFFFFF=====FFFFFFFFFFFFFFFFF==<<9?FCCCFFFFFFFFFFFFFFFFFFFFFFFDFFF?:::::BB@@>?88899:5663DDDDDDDDFFFFA:::===BB111>>9>>>=9911144;?:<<<@ABDDFCC666:27772236,;FDDD=====?AAAAD?666?DDDDDAAADGGCCCFFCCADBB===@?;=::488444<<A<<<<<??44449/00//48?AAA>AADDDDDDDBBBDBBAA0004<=9662224994449888=>==>@@@@>88888>;8888<>@>>>;;;>87>8888>><2222;673....68:6688:<@@888>:11112:221146:6644:8333----5738::::610299:::2121:::1011655:99::110:77521-12229:6:9::6
@JI6ZREA02GU0AI
ACTGACTGTTGGAGGGCAAGTCTGGTGCCAGCAGCCGCGGTAATTCCAGCTCCAATAGCGTATATTAAAGTTGTTGCAGTTAAAAAGCTCGTAGTTGAATTTCGGGGTAT
+
FFFFFFFFFFFIIHHHIIIIIIIIIIIIIIIIIIIIIIIIIIIIIIIIIIIIFFFFFFFFFFFFFFFFFFFFFFFFF????;;=;;FFFFFFFDBA<<<8889000.232
@JI6ZREA02GTE6S
ACTGACTGTTGGAGGGCAAGTCTGGTGCCAGCAGCCGCGGTAATTCCAGCTCCAATAGCGTATATTAAAGTTGTTGCAGTTAAAAAGCTCGTAGTTGAATTTCGGGGATTAGTAAGTT
+
FFFFFFFFFFFIIHHHIIIIIIIIIIIIIIIIIIIIIIIIIIIIIIIIIIIIFFFFFFFFFFFF====FFFDBAAAAA?441111/<??=====;<8440..4./11=5--.,--511
@JI6ZREA02H2L59
ACTGACTGTTGGAGGGCAAGTCTGGTGCCAGCAGCCGCGGTAATTCCAGCTCCAATAGCGTATATTAAAGTTGTTGCAGTTAAAAAGCTCGTAGTTGAATTTCGGGATCAATATATTGGTCGTGCCTCCGGTATGCACTGGTATTATTGATTTCTACCTTCTGACGAACTGTGATGTCATTAATTTGGTGTCATGGGGAATCAGGACTGTTACTTTGAAAAAATTAGAGTGTTTAAAGCAGGCACACGCTTGAATACATTAGCATGGAATAATGAAATAGGACGTTTGATCCTATTTTGTTGGTTTCTAGGATTGACGTAATGATTAATAGGGATAGTTGGGGGCATTAGTATTCAATTGTCAGAGGTGAAATTCTTGGATTTATTGAAGACTAACTACTGCGAAAGCATTTGCCAAGGATGTTTTCATTAATCAAGAACGAAAGTTAGGGATCGAAGACGATCAGATACCGTCGTAGTCTTAACCATAAACTATGCCGACTAGGGATCGGATGATGTTAATTTTTTAATGTACTC
+
IIIIIIIIIIIIIHHHIIIIIIIIIIIIIIIIIIIIIIIIIIIIIIIIIIIIIIIIIIIIIIIIIIHHHIIIIIIIIIIII88888IIIIIIIIIIIIIHHHIHHHIIIIIIIIIIIIIIIIIIIIIIIIIIIIIIIIIIIIIIIIIIIIHHHIIIIIIIIIIIIIIIIIIIIIIIIIIIIII666IIIIIIIICCCCIIIIIIIIIIBBBGIBBBI444666>>-IIIIIHHHHHHIIIIIIIIIIIIIIIIIIIIIIIIIIIIIIIIIIIIIHHHIFGGIIIHHHIIIIIIIBBB?>22>>HHHIIIGGGIIIIIIIIIIIIIIIIIIHHHIIIIII=====IIIIIIIIIIGGHIIIIIIIIIIIIHHHIIIIIIIIHHHIIHIIIA@BIAAADDD<<<<BBEABBBBB<<<GDB<7:<3333::////:>???>>>877=>??<>>=8:::??<7:7=<<>:343::>:8::<:;><<??3324<88==63444347>;;;:7::=:::::887877------31*552200
@JI6ZREA02F2V10
ACTGACTGTTGGAGGGCAAGTCTGGTGCCAGCAGCCGCGGTAATTCCAGCTCCAATAGCGTATATTAAAGTTGTTGCAGTTAAAAAGCTCGTAGTTGAATTTCGGGG
+
;;;?FFFFFFFIIHHHIIIIIIIIIIIIIIIIIIIIIIIIIIIIIIIIIIIIFFFFFFFFFFFFFFFFFFFFFFFFFFFFF?????FFFFFFFFFDA>>444<42..
@JI6ZREA02FQYFM
ACTGACTGTTGGAGGGCAAGTCTGGTGCCAGCAGCCGCGGTAATTCCAGCTCCAATAGCGTATATTAAAGTTGTTGCAGTTAAAAAGCTCGTAGTTGAATTTCGGGATCAATATATTGGTCGTGCCTCTGGTATGAACTGGTATTATTGATTTCTACCTTCTGACGAACTGTGATGTCATTAATTTGGTGTCATGGGGAATCAGGACTGTTACTTTGAAAAAATTAGAGTGTTTAAAGCAGGCACACGCTTGAATACATTAGCATGGAATAATGAAATAGGACGTTTGACCCTATTTTGTTGGTTTCTAGGATCGACGTAATGATTAATAGGGATAGTTGGGGGCATTAGTATTCAATTGTCAGAGGTGAAATTCTTGGATTTATTGAAGACTAACTACTGCGAAAGCATTTGCCAAAGGATGTTTTCATTAATCAAGAACGAAAGTTAGGGATTCGAAGACGATCAGATACCGTCGTAGTCTTAACCATAAACTATGCCGACTAGGGATCGGATGATGTTAATTTTTT
+
IIIIIIIIIIIIIHHHIIIIIIIIIIIIIIIIIIIIIIIIIIIIIIIIIIIIIIIIIIIIIIIIIIHHHIIIIIIIIIIII;;;;;IIIIIIIIIIIIIHHHIHHHIIIIIIIIIIIIIIIIIIIIIIIIIIIIIIIIIIIIIIIIIIIIHHHIIIIIIIIIIIIIIIIIIIIIIIIIIIIIIHHHIIIIIIIICCCCIIIIIIIIIIIIIIIECCI666666II5IIIIIHHHHHHIGBBBIIIIIIIIIIIIIIIIGGGIIIIIIIIIIIIIHHHG7==GIGGGHIIHHHIICCB@=22AAHHHIIIIIIGGGIIIIIIIIIIIIIIIHHHIIIIII99;;9IIII==;GIIIIHHHHHHHHH??@E666EEE88<<<>B@E:8@>;;8;600042;;@@@===8::333=.....322::223288<<775===4004:777<44-77924444==6486<=;44231:94/./6877<:>??<<<=>>><7-248;<=84/../24;==888888<<==0055..
@JI6ZREA02IGLLO
ACTGACTGTTGGAGGGCAAGTCTGGTGCCAGCAGCCGCGGTAATTCCAGCTCCAATAGCGTATATTAAAGTTGTTGCAGTTAAAAAGCTCGTAGTTGAATTTCGGGATCAATATATTGGTCGTGCCTCCGGTATGCACTGGTATTATTGATTTCTACCTTCTGACGAACTGTGATGTCATTAATTTGGTGTCATGGGGAATCAGGACTGTTACTTTGAAAAAATTAGAGTGTTTAAAGCAGGCACACGCTTGAATACATTAGCATGGAATAATGAAATAGGACGTTTGACCCTATTTTGTTGGTTTCTAGGATCGACGTAATGATTAATAGGGATAGTTGGGGGCATTAGTATTCAATTGTCAGAGGTGAAATTCTTGGATTTATTGAAGACTAACTACTGCGAAAGCATTTGCCAAGGATGTTTTCATTAATCAAGAACGAAAGTTAGGGATTCGAAGACGATCAGATACCGTCGTAGTCTTAACCATAAACTATGCCGACTAGGGATCGGATGATGTTAATTTTTA
+
IIIIIIIIIIIIIHHHIIIIIIIIIIIIIIIIIIIIIIIIIIIIIIIIIIIIIIIIIIIIIIIIIIHHHIIIIIIIIIIII;;;;;IIIIIIIIIIIIIHHHIHHHIIIIIIIIIIIIIIIIIIIIIIIIIIIIIIIIIIIIIIIIIIIIHHHIIIIIIIIIIIIIIIIIIIIIIIIIIIIIIHHHIIIIIIIICCCCIIIIIIIIIIIIIIIEEEI666666II5IIIIIHHHHHHIIIIIIIIIIIIIIIIIIIIIIIIIIIIGGGGGIIIIHHHIFGGIIIHHHIIHHHIICC@?=22AAHHHIIIGGGIIIIIIIIIIIIIIIIIIHHHIIIIII::===IIIGAAAEIIIHFFD@>@@FFFFFC666DDHHHDDDBHHIH>FFFCCDF<<<<8CCEFFEEE?@@BBBDDA??<943-,,,,2200//2999844:8443/00,,,,/,,--,,469::888=<=<==<:9:7877=>>??775<>;;<:12448584:7..,-3862333344:;==2251/0
@JI6ZREA02I8YFQ
ACTGACTGTTGGAGGGCAAGTCTGGTGCCAGCAGCCGCGGTAATTCCAGCTCCAATAGCGTATATTAAAGTTGTTGCAGTTAAAAAGCTCGTAGTTGAATTTC
+
FFFFFFFFFFFIIHHHIIIIIIIIIIIIIIIIIIIIIIIIIIHHHHHHHIIIFFFFFFFFFFFFFFFFFFFFFFFFFFFFF???==FFFFFFFFFFDAA9663
@JI6ZREA02IQYAT
ACTGACTGTTGGAGGGCAAGTCTGGTGCCAGCAGCCGCGGTAATTCCAGCTCCAATAGCGTATATTAAAGTTGTTGCAGTTAAAAAGCTCGTAGTTGAATTTCGGGGTTAGCAGGTCGGTCGTGCCAATGGTATGCACTGGCTCGCTGACTCCTCCTTCTTGTAGAACCGTAATGCCATTAATTTGGCGTTGCGGGGAAACAGGACTGTTACTTTGAAAAAATTAGAGTGTTTAAAGCAGGCTAGCGCCTGAATACATTAGCATGGAATAATGAAATAGGACGTTCGAACCTATTTTGTTGGTTTCTAGGATTGACGTAATGATTAATAGGGATAGTTGGGGCATTAGTATTCAATTGTCAGAGGTGAAATTCTTGGATTTATTGAAGACTGACTACTGCGAAAGCATTTGCCAAGGATGTTTTCATTAATCAAGAACGAAAGTTAGGGATCGAAGACGATCAGATACCGTCGTAGTCTTAACCATAAACTATGCCGACTAGGGATCGGATGATGTTTAATTTTTAATGTACTCTATTCGGCG
+
IIIIIIIIIIIIIHHHIIIIIIIIIIIIIIIIIIIIIIIIIIIIIIIIIIIIIIIIIIIIIIIIIIHHHIIIIIIIIIIII;;;;;IIIIIIIIIIIIIHHHICCCCIIIIIIIIIIIIIIIIIIIIIIIIIIIIIIIIIIIIIIIIIIIIIIIIIIIGGGIIIIIIIIIIIIIIIIIIIIIHHHIIIIGGGICC@@>>>HDGGIIIIIIIIHHHI666666GG5IIIIIHHHHHHIIIIIIIIIIGGGIIIIIIIIIIIIIIIIIIIIIIIIHHHIIIIHHAAAIIIIIIII>>=<8//66222;?GCAAAFIIIIIIIIIIIIIGGGHHHIIIIIICCCBGGGGHHGGGIIIIIHHBCCHHHB@>AABCC;3255CBBA:44CFHHHHFFHHHHHHHHBBBEB@;;;B@@@AAEEBC=7777>==>><0333855=6...;<=16666=;8888486;===8686>>><<<<=<9;8;::---.---.--/2048:7:;83328999833333---33/.1,,,,)3488-,,2/289940
@JI6ZREA02ISR9E
ACTGACTGTTGGAGGGCAAGTCTGGTGCCAGCAGCCGCGGTAATTCCAGCTCCAATAGCGTATATTAAAGTTGTTGCAGTTAAAAAGCTCGTAGTTGAATTTCGGGATCAATTATAGTTGGTCGTCGCCTCGTGTATGAACTGGTATTATTGATTTCTACCTTCTGACGAACTGTGATGTCATTAATTTGGTGTCATGGGGAATCAGGACTGTTACTTTGAAAAAATTAGAGTGTTTAAAGCAAGGCACACGCTTGAATACATTAGCATGGAATAATGAAATAGGACGTTTGACCCTATTTTGTTGGTTTCTGGGATCGACGTAATGATTAATAGGGATAGTTGGGGGCATTAGTATTCAATTGTCAGAGGTGAAATTCTTGGATTTATTGAAGACTAACTACTGCGAAAGCATTTGCCAAAGGATGTTTTCATTAATCAAGAACGAAAGTTAGGGATCGAAGACGATCAGATACCGTCGTAGTCTTAACCATAAACTATGCCGACTA
+
HHHHHHHHHHHIIHHHIIIIIIIIIIIIIIIIIIIIIIIIIIIIIIIIIIIIHHHHHHHHHHHHHHHHHFFFHGGGGGG@@66666EHHHHHHHHHHHHHHE>666DDDDBBB=200/---131222227532--.00/0;ADDEDGGHHHHHHHHHHHHHHHHHGHHH996666@GDDCDDBEDD666EDEGHHHHBCBBHHHHHEEEHHEEEHHHHHH666999HH9HHHHHHHHHHHE<6666@DGGGGGHHHHHHHHHHHHHHHHHHHHHHHHHHHHHHHHHHHHHHHHHHHGG===62--99888B4222;BHHHHHHHHHHHHH;;9@;;;;BGGGG55555EEEEB@@@DDAAAHHHHHHHHHHHHHHHHHHHHHHHHHHHHHHHH@@AHHHHHHH@===>=;999601700,,,,,-220011;;;;886:::;99:6222896-----222227477::::;:;8:::8688766788::664766676001033521,
@JI6ZREA02G9P7V
ACTGACTGTTGGAGGGCAAGTCTGGTGCCAGCAGCCGCGGTAATTCCAGCTCCAATAGCGTATATTAAAGTTGTTGCAGTTAAAAAGCTCGTAGTTGAATTTCGGGGTCAGCAGGTTGGTC
+
FFFFFFFFFFFIIHHHIIIIIIIIIIIIIIIIIIIIIIIIIIIIIIIIIIIIFFFFFFFFFFFFFFFFFFFFFFFDDBB::33333:DDDDDFFFFFFFFFFFBBBBFFFFFFFFFFFF::
@JI6ZREA02GM2KS
ACTGACTGTTGGAGGGCAAGTCTGGTGCCAGCAGCCGCGGTAATTCCAGCTCCAATAGCGTATATTAAAGTTGTTGCAGTTAAAAAGCTCGTAGTTGAATTTCGGGATCA
+
FFFFFFFFFFFIIHHHIIIIIIIIIIIIIIIIIIIIIIIIIIIIIIIIIIIIFFFFFFFFFFFFFFFFFFFFFFFFFFFCC88888DFFFFFFFFFFFFFFFF==;?74.
@JI6ZREA02HEBWW
ACTGACTGTTGGAGGGCAAGTCTGGTGCCAGCAGCCGCGGTAATTCCAGCTCCAATAGCGTATATTAAAGTTGTTGCAGTTAAAAAGCTCGTAGTTGAATTTCGGGG
+
FFFFFFF;;;@BIHHHIIIIIIIIIIIIIIIIIIIIIIIIIIIIIIIIIIIIFFFFFFFFFFFFFFFFFFFFFFFFFFFFF;;;;;FFFFFFFFFFFB@996:2.,,
@JI6ZREA02I0371
ACTGACTGTTGGAGGGCAAGTCTGGTGCCAGCAGCCGCGGTAATTCCAGCTCCAATAGCGTATATTAAAGTTGTTGCAGTTAAAAAGCTCGTAGTTGAATTTCGGGG
+
FFFFFFFFFFFIIHHHIIIIIIIIIIIIIIIIIIIIIIIIIIIIIIIIIIIIFFFFFFFFFFFFFFFFFFFFFFFFFFFFF?????FFFFFFFFFFFFD=<9=21,,
@JI6ZREA02H26F6
ACTGACTGTTGGAGGGCAAGTCTGGTGCCAGCAGCCGCGGTAATTCCAGCTCCAATAGCGTATATTAAAGTTGTTGCAGTTAAAAAGCTCGTAGTTGAATTTCGGAATCAA
+
FFFFFFFFFFFIIHHHIIIIIIIIIIIIIIIIIIIIIIIIIIIIIIIIIIIIFFFFFFFFFFFFFFFFFFFFFFFFFFFFF?????FFFFFFFFFFDDD?=:531119<??
@JI6ZREA02GJEKP
ACTGACTGTTGGAGGGCAAGTCTGGTGCCAGCAGCCGCGGTAATTCCAGCTCCAATAGCGTATATTAAAGTTGTCTG
+
FFFFFFFFFFFIF666HHIIIIIHIIIIIIIIIIIIIIIIIIIIIHHHHFEDDFFFDBB@@BBB44000:;<<1424
@JI6ZREA02IPJ9R
ACTGACTGTTGGAGGGCAAGTCTGGTGCCAGCAGCCGCGGTAATTCCAGCTCCAATAGCGTATATTAAAGTTGTTGCAGTTAAAAAGCTCGTAGTTGAATTTCGGGATCAATATATTGGTCGTGCCTCTGGTATGAACTGGTATTATTGATTTCTACCTTCTGACGAACTGTGATGTCATTAATTTGGTGTCATGGGGAATCAGGACTGTTACTTTGAAAAAATTAGAGTGTTTAAAGCGG
+
FFFFFFFFFFFIIHHHIIIIIIIIIIIIIIIIIIIIIIIIIIIIIIIIIIIIFFFFFFFFFFFFFFFFFFFFFFFDDDD::66666AFFFFFFFFFFFFFFFFFFFFFFFFFFFFFFFFFFFFFFFFFFFFFFFFFFFFFFFFFFFFFFFFFFFFFFFFFFFFFFFFFFFFFFFFFFFFFFFF666FFFFFFFF<<<<FFDDAAADDA65549;88?////2/44,7==<<1,,,,,2:--
@JI6ZREA02FOHWH
ACTGACTGTTGGAGGGCAAGTCTGGTGCCAGCAGCCGCGGTAATTCCAGCTCCAATAGCGTATATTAAAGTTGTTGCAGTTAAAAAGCTCGTAGTTGAATTTC
+
FFFFFFFFFFFII666IIIIIIIIIIIIIIIIIIIIIIIIIIIIIIIIIIIIFFFFFFFFFFFFFFFFFFFFFFFFFFFFF?????FFFFFFFDBBA86..,7
@JI6ZREA02G9A9N
ACTGACTGTTGGAGGGCAAGTCTGGTGCCAGCAGCCGCGGTAATTCCAGCTCCAATAGCGTATATTAAAGTTGTTGCAGTTAAAAAGCTCGTAGTTGAATTTCGGGGTATAGTAGT
+
FFFFFFFFFFFIIHHHIIIIIIIIIIIIIIIIIIIIIIIIIIIIIIIIIIIIFFFFFFFFFFFFFFFFFFFFFFFFFFFFF==?==FFFFFFFFFFFFFFFFFAAA@A?5444?33
@JI6ZREA02JDF5W
ACTGACTGTTGGAGGGCAAGTCTGGTGCCAGCAGCCGCGGTAATTCCAGCTCCAATAGCGTATATTAAAGTTAGTTGCAGTTAAAAAGACTCGTAGTTGAATTTCGGGTATCAGCA
+
FFDFFFC8663339<<?>><==?886AAABDDDBBBA333B::::88<<BBBBB:::AADBB@@>>111?111==AAAABDD;;<=;D;DFFFDBBA@?>=0004422/467::44
@JI6ZREA02JEWZS
ACTGACTGTTGGAGGGCAAGTCTGGTGCCAGCAGCCGCGGTAATTCCAGCTCCAATAGCGTATATTAAAGTTGTTGCAGTTAAAAAGCTCGTAGTTGAATTTCGGGGTCAGCAGGTTGGTCGTGCCACTGGTATGTACTGGCTTCGCTGATTCCTCCTTTCTGAAGAACTGTAATGTCATTAATTTGGTGTTGCAGGGAAACAGGACTGTTACTTTGAAAAAATTAGAGTGTTTAAAGCAGGCTAACGCTTGAATACATTAGCATGGAATAATGAAATAGGACGTTCGATCCTATTTTGTGGTTTCTAGGATTGACGTAATGATTAATAGGGATAGTTGGGGCATTAGTATTCAATTGTCAGAGGTGAAATTCTTGGATTTATTGAAGACTAACTACTGCGAAAGCATTTGCCAAGGATGTTTTCATTAATCAAGAACGAAAGTTAGGGATCGAAGACGATCAGATACCGTCGTAGTCTTAACCATAAACTAT
+
IIIIIIIIIIIIIHHHIIIIIIIIIIIIIIIIIIIIIIIIIIIIIIIIIIIIIIIIIIIIIIIIIIHHHIIIIIIIIII@@66666BIIIIIIIIIIIIHHHIAAAAIIIIIIIIIIIIIIIIIIIIIIIIIIIIIIIIIIIIIIIIIIIIIIIIIIHHHIIIIIIIIIIIHIIHIIIIBBBBHHHIIIIIIIIIHHHHHHFABBIIIIIIII>>>@67776666,>FHIHHHHHHHIFFFFIIIIIIIIIIIIIIIIIIIIIIHHHIIIIIIIHHHH@DDIIIIGEEEDDD?:11336/;;@??EAIHHHIIIIHHHHIIHHHIHDDDHHHIIIIIICCA?@@DHHHHIID@@@IEEBBBBB99:B<;;>::88>=B:::A::BBA??=4444489;==866:;44///428>877892-----299744677300;:666:::49998777:::9766:::3138;;:888;;6676633..--02297,/
@JI6ZREA02JBJ8J
ACTGACTGTTGGAGGGCAAGTCTGGTGCCAGCAGCCGCGGTAATTCCAGCTCCAATAGCGTATATTAAAGTTGTTGCAGTTAAAAAGCTCGTAGTTGAATTTCGGGGTCAGCAGGTTGGTCGTGCCACTGGTATGTACTGGCTTCGCTGATTCCTCCTTTCTGAAGAACTGTAATGTCATTAATTTGGTGTTGCAGGGAAACAGGACTGTTACTTTGAAAAAATTAGAGTGTTTAAAGCAGGCTAACGCTTGAATACATTAGCATGGAATAATGAAATAGGACGTTCGATCCTATTTGTGGTTTCTAGGATTGACGTAATGATTAATAGGGATAGTTGGGGCATTAGTATTCAATTGTCAGAGGTGAAATTCTTGGATTTATTGAAGACTAACTACTGCGAAAGCATTTGCCAAGGATGTTTTCATTAATCAAGAACGAAAGTTAGGGATCGAAGACGATCAGATACCGTCGTAGTCTTAACCATAAACTATGCCGACTAGGGATCGGATGATGTTAATTTTTAATGTACTC
+
IIIIIIIIIIIIIHHHIIIIIIIIIIIIIIIIIIIIIIIIIIIIIIIIIIIIIIIIIIIIIIIIIIHHHIIIIIIIIIIGG:::::IIIIIIIIIIIIIHHHI@@@@IIIIIIIIIIIIIIIIIIIIIIIIIIIIIIIIIIGGGIIIIIIIIIIIGGGGHIIIIIIIIIIIIIIIIIIIIIIIHHHIIIIIIIIIHHHHHHIIIIIIIIIIIIGGGI9<<<99GG5IIIIIHHHHHHIIIIIIIIIIIIIIIIIIIIIIIIIIIIIIIIIIIIIHHHIAGGGGGFDGEHHGD><333<266??@HCIIIIIIIIIIIIIIIIIIIIIIHAAAIIIIICCCAIIIIIIIIIIIIIIIHCDDFEEEE>A<<<<@<CED@666C>>EEEECD@@@<<8@>;64555;;;===A<<<<998;6//--3:::884444///<<775<==299;:844442042<===<:<>AA?===>A>===>A?775<<>98716444680428442<;===<<<<=<>>>335//00*889811
@JI6ZREA02F2SRV
ACTGACTGTTGGAGGGCAAGTCTGGTGCCAGCAGCCGCGGTAATTCCAGCTCCAATAGCGTATATTAAAGTTGTTGCAGTTAAAAAGCTCGTAGTTGAATTTCGGGATCAATACGTCGGTCGTGCTTTCGGGTACGTACTGGCGTCATTGGTTTCTCCTTTCTGACGAACCATGATGTCATTAATTTGGTGTTATGGGGAGTTAGGACTGTTACTTTGAAAAAATTAGAGTGTTTAAAGCAGGCATTAGCTTGAATACATTAGCATGGAATAATGAAATAGGACGTTCGATCCTATTTTGTTGGTTTCTAGGATCAACGTAATGATTAATAGGGATAGTTGGGGCATTAGTATTCAATTGTCAGAGGTGAAATTCTTGGATTTATTGAAGACTAACTACTGCGAAAGCATTTGCCAAGGATGTTTTCATTAATCAAAGAACGAAAGTTAGGGATCGAAGACGATCAGATACCGTCGTAGTCTTAACCATAAACTATGCCGACTAGGGATCGGATGATGTTTAATTTTTAATGTACTCTATTCGG
+
IIIIIIIIIIIIIHHHIIIIIIIIIIIIIIIIIIIIIIIIIIIIIIIIIIIIIIIIIIIIIIIIIIHHHIIIIIIIIIIII;;;;;IIIIIIIIIIIIIHHHIHHHIIIIIIIIIIIIIIIIIIIHHHIFFFFIIIIIIIIIIIIIIIIIIHHHIIIIHHHIIIIIIIIIIIIIIIIIIIIIIIHHHIIIIHHII>>>>IFIIIIIIIIIIIIIHHHI;;776666,9FIIIEEEEHHIIIIIIIIIIIIIIIIHHHIIIIIIIIIIIIIIIIIIHHHIIIIHHHHHHIIIDDDH???AG::@@555GAGDDD@@@@DHIIIDDDHIDDDHHEEDIIIIIA;;;GGII@@@@DHHHHHHHHHHHHHB=8::BDB=88:::=BBB88BB===DDDDEEBB9::=BB<9:::;;====>A>8::373133778603...702;6333:33-1166333;765::8::::8:8=;;:9:8:8864100//.1,,,,/,/222794:877767733373337677:://5//54+:::7---,,,500
@JI6ZREA02JZP2J
ACTGACTGTTGGAGGGCAAGTCTGGTGCCAGCAGCCGCGGTAATTCCAGCTCCAATAGCGTATATTAAAGTTGTTGCAGTTAAAAAGCTCGTAGTTGAATTTCGGGGTCAGCAGGTTGGTCGTGCCACTGGTATGCACTGGTCTCGCTGATTCCTCCCTCTTGTAGAACCGTAATGCCATTAAGTTGGTGTTGCGGGGAAACAGGACTGTTACTTTGAAAAAATTAGAGTGTTTAAAGCAGGCTAACGCTTGAATACATTAGCATGGAATAATGAAATAGGACGATCGATCCTATTTTGTGGTTTCTAGGGTTGACGTAATGATTAATAGGGATAGTTGGGGCATTAGTATTCAATTGTCAGAGGTGAAATTCTTGGATTTATTGAAGACTGACTACTGCGAAAGCATTTGCCAAGGATGTTTTCATTAATCAAGAACGAAAGTTAGGGATCGAAGACGATCAGATACCGTCGTAGTCTTAACCNTAAACTATGCCGACTAGGGATCGGATGATGTTAATTTTTAATGTACTC
+
IIIIIIIIIIIIIHHHIIIIIIIIIIIIIIIIIIIIIIIIIIIIIIIIIIIIIIIIIIIIIIIIIIHHHIIIIIIIIIIII?????IIIIIIIIIIIIIHHHICCCCIIIIIIIIIIIIIIIIIIIIIIIIIIIIIIIIIIIIIIIIIIIIIIIIHHHIIIIIIIIIIIIIGGGIIIIIIIIIIIIIIIIIIIICCCCHHHIACCIIIIIIIIHHHI9;;;88;;,CIIIIHHHHHHIIIIIIIIIIIIGGGIIIIIIIIIIIIIIIIIIIIIIHHHIIIIIIIIIIGHHAA;:////1-88777?<IEHHIIIIIIIIIIIIIIIGGCCCGIIIIII@@@@IIIIIIIIIIIIIGGGEIIIIIIGECCCIIIIIIIIHHHFCCIIIIIIIGGHIIIIIGCCCHIIIHHHIIIGGEEEB:0000:=<<<<7??A5225<:::?A?:::::A>:::<;>==AAA:::ABBBAAAAAA::::A?94!53335739:::<=;=>???<>>>>>>>>>>>?>=11111;;*528:42
@JI6ZREA02J6GZV
ACTGACTGTTGGAGGGCAAGTCTGGTGCCAGCAGCCGCGGTAATTCCAGCTCCAATAGCGTATATTAAAGTTGTTGCAGTTAAAAAGCTCGTAGTTGAATTTCGGGGTCAGCAGGTTGGTCGTGCCACTGGTATGTACTGGCTTCGCTGATTCCTCCTTTCTGAAGAACTGTAATGTCATTAATTTGGTGTTGCAGGGAAACAGGACTGTTACTTTAGAAAAAATTAGAGTGTTTAAAGCAGGCTAACGCTTGAATACATTAGCATGGAATAATGAAATAGGACGTTCGATCCTATTTGTGGTTTCTAGGATTGACGTAATGATTAATAGGGATAGTTGGGGCATTAGTATTCAATTGTCAGAGGTGAAATTCTTGGATTTATTGAAGACTAACTACTGCGAAAGCATTTGCCAAGGATGTTTTCATTAATCAAGAACGAAAGTTAGGGATCGAAGACGATCAGATACCGTCGTAGTCTTAACCATAAACTATGCCGACTAGGGATCGGATGATGTTAATTTTTAATGACTCA
+
IIIIIIIIIIIII:::IGGGIIIIIIIIIIIIIIIIIIIIIIIIIIIIIIIIIIIIIIIIIIIIIIHHHIIIIIIIIIIII;;;;;IIIIIIIIIIIIIHHHI;;;;DIIIIIIIIIIIIIIIIIIIIIIIIIIIIIIIIIIIIIIIIIIIIIIIIIEED?<?CIIIIIIIIIIIIIG?????HCBBB:EEEE84444C?@A9AABEEC:::CC99:C477766;;,GGGGGGHHHHHIIIIIIIIIIIIIIIIIIIIIGGGIIIIGGGGCAAHG???ICGGIIIIIIIIIIIAB355:3CC=??ICIIIIIIIIIIIIIIIIIIGGGGFEBEIEI==33338>EEEGEEIIIIIIIIIIIIIIIIIHHEGEEAA877222799<777ADBA>CC@C><75///=?;---39A222215=6666??5544;==986174,,,000,.../<<<???;?>?AAAA?:455A@=??A><:::AA442::==54/???A?A;540004?<99<<<<:54233/////31)..3367
@JI6ZREA02GR70X
ACTGACTGTTGGAGGGCAAGTCTGGTGCCAGCAGCCGCGGTAATTCCAGCTCCAATAGCGTATATTAAAGTTGTTGCAGTTAAAAAGCTCGTAGTTGAATTTCGGGG
+
3335:==<<<AAA666FFFFFHHGIIIIIIIIIHHFHHFFFDDBBB?FFFFFFFFFFFFFFFFFFFFFFCCCCCCF???AD77;;;FFFDBB@A>?<22,,,3,,,,
@JI6ZREA02G7095
ACTGACTGTTGGAGGGCAAGTCTGGTGCCAGCAGCCGCGGTAATTCCAGCTCCAATAGCGTATATTAAAGTTGTTGCAGTTAAAAAGCTCGTAGTTGAATTTCGGGGTTAGCAGGTCGGTCGTGCCAATGGTATGCACTGGCTCGCTGACTCCTCCTTCTTGTAGAACCGTAATGCCATTAATTTGGTGTTGCGGGGAAACAGGACTGTTACTTTGAAAAAATTGAGTGTTTAAAGCAGGCTAGCGCCTGAATACATTAGCATGGAATAATGAAATAGGGCGTTCGAACCTATTTTGTTGGTTTCTAGGATTGACGTAATGATTAATAGGGATAGTTGGGGCATTAGTATTCAATTGTCAGAGGTGAAATTCTTGGATTTATTGAAGACTGACTACTGCGAAAGCATTTGCCAGGATGTTTTCATTAATCAAGAACGAAGTTAGGGATCGAAGACGATCAGATACCGTCGTAGTCTTAACCA
+
HHHHHHHHHHHIIHHHIIIIIIIIIIIIIIIIIIIIIIIIIIIIIIIIIIIIHHHHHHHHHHHHHHHHHHHHHHHHHHHHH=====HHHHHHHHHHHHHHHHHCCBBHHHHHHHHHHHHHHHHHHHHHH>>>EHHHHHHHHHHHHHHHHHEEEHHGDD@@@GDDEDEHHGGEEHHHHH9999HHHGGAGGHHB9888@@CE9<<HHHHHGGGCC@G222222@@@DGHHHHHHHHHHHHHHHHHH@@@EHHHHHHHHHHHHHHHHHHHHHHHHHHHHHHC;1666;HHEDBB9999>2//////4/;///59ADGGGGGEBBBBBB43///8>?;11,,,/99888989BGGGGEEDHHHHHHHH@>>>AADDBBBB<<43//9<4/./3==AA;;;A93444?AA<<<>44344BBE7111;:::::4777744:64012206628662220---0666646---676846411..44,,,
@JI6ZREA02JO10B
ACTGACTGTTGGAGGGCAAGTCTGGTGCCAGCAGCCGCGGTAATTCCAGCTCCAATAGCGTATATTAAAGTTGTTGCAGTTAAAAAGCTCGTAGTTGAATTTCGGGGTAT
+
FFFFFFFFFFFIIHHHIIIIIIIIIIIIIIIIIIIIIIIIIIIIIIIIIIIIFFFF@????FFFFFFFFFFFFFFFFFFFF88888FFFFFFFFFFFFFF??:6631496
@JI6ZREA02GSJRT
ACTGACTGTTGGAGGGCAAGTCTGGTGCCAGCAGCCGCGGTAATTCCAGCTCCAATAGCGTATATTAAAGTTGTTGCAGTTAAAAAGCTCGTAGTTGAATTTCGGGGTATAGT
+
6666AFFFFFFIIHHHIIIIIIIIIIIIIIIIIIIIIIIIIIIIIIIIIIIIFFFFFFFFFFFFFFFFFFFFFFFFFFFFF?????FFFFFFFFFFFFFFFFD96427:3///
@JI6ZREA02G6KWJ
ACTGACTGTTGGAGGGCAAGTCTGGTGCCCGCAGCCGCGGTAATTCCAGCTCCAATAGCGTATATTAAAGTTGTTGCAGTTAAAAAGCTCGTAGTTGAATTTCGGGATCAATATATTGGTCGTGCCTCCGGTATGCACTGGTATTATTGATTTCTACCTTCTGACGAACTGTGATGTCATTAATTTGGTGTCATGGGGAATCAGGACTGTTACTTTGAAAAAATTAGAGTGTTTAAAGCAGGCACACGCTTGAATACATTAGCATGGAATAATGAAATAGGACGTTTGACCCTATTTGTTGGTTTCTAGGATCGACGTAATGATTAATAGGGATAGTTGGGGGCATTAGTATTCAATTGTCAGAGGTGAAATTCTTGGATTTATTGAAGACTAACTACTGCGAAAGCATTTGCCAAAGGATGTTTTCATTAATCAAGAACGAAAGTTAGGGATCGAAGACGATCAGATACCGTCGTAGTCTTAACCATAAACTAT
+
FFFFFFFFFFFII???IIIIIIIIIII???IIIIIIIIIIIIIIIIIIIIIIFFFFFFFFFFFFFFFFFFFFFFDDBBB5533333=BBBBBDFFFFFFFFFFFFFFFFFFFFFFFFFFFFFFFFFFFFFFFFFFFFFFFFFFFFFFFFFFFFFFFFFFFFFFFFFFFFFFFFFFFFFFFFFFFFFFFFFFFFF@@@@FFFFFFFFFFFFFFFFFFF77776666,6?AAA;;;445:A?>>??@@@<8::::::=AABBDDDDDBBBBBA88944494A@@<<888?A986:9...3//....6?9?AAABDDD???DDB@@AA888<00059@@AA25755???DDDDDA::::DB?==<?>>>8888;@<3224438;;<77:8888>><333<;33338882336623,,,,,00-00,,,,,,00...00496620---07:23311222::88:456666567::6545464120077----02273,.
@JI6ZREA02F1IGP
ACTGACTGTTGGAGGGCAAGTCTGGTGCCAGCAGCCGCGGTAATTCCAGCTCCAATAGCGTATATTAAAGTTGTTGCAGTTAAAAAGCTCGTAGTTGAATTTCGGGGATCAATATAGTCGGTCGTGTTCGTTCGGTATGTACGTGGTATTATTGGTATTTCTTCCCTTCTGAACCGAACTATGATGTCTAATTTAAGTTTGGTGTTAGTGGGGTAAGTCAGGTACTTGTTAAACTTTAGAAAAAATTAGTAAGTGTTTAAA
+
FFFFFFFFFFFIIHHHIIIIIIIIIIIIIIIIIIIIIIIIIIIIIIIIIIIIFFFFFFFFFFFFFFFFFFFFFFFFFFFFF?????FFFFFDA<42365111.,,,,333113126767<<9323322432236667675:7221123---,1557:,,,...,,,,,.1.----55557797777///00666<<724713154<<<=4554000/44999767;6/..6137111,.,,,,,,11-759952-,,,111
@JI6ZREA02FNSDA
ACTGACTGTTGGAGGGCAAGTCTGGTGCCAGCAGCCGCGGTAATTCCAGCTCCAATAGCGTATATTAAAGTTGTTGCAGTTAAAAAGCTCGTAGTTGAATTTCGGGATCAAGGTGCCGGTCATGCCTTTGGTATGTACTGACATCATTGATTTCTCCCTTCTGATGAACTGTGATGTCATTAATTTGGTGTCATGGAGAATCAGGACTGTTACTTTGAAAAATTAGAGTGTTTAAAGCAAGCACACGCTTGAATACATTAGCATGGAATAATGAAATAGGACGTTTTGATCCTATTTTGTTGGTTTCTAGGATCGACGTAATGATTAATAGGGATAGTTGGGGGCATTAGTATTCAATTGTCAGAGGTGAAATTCTTGGATTTATTGAAGACTAACTACTGCGAAAGCATTTGCCAAGGATGTTTTCATTAATCAAGAACGAAAGTTAAGGGATCGAAGACGATCAGATACCGTCGTAGTCTTAACCATAAA
+
IIIIIIIIIIIIIHHHIIIIIIIIIIIIIIIIIIIIIIIIIIIIIIIIIIIIIIIIIIIIIIIIIIHHHIIIIIIIIIIII?????IIIIIIIIIIIIIHHHIHHHIIIIIIIIIIIIIIIIIIIIHHHIIIIIIIIIIIIIIIIIIIIIHHHIIHHHIIIIIIIIIIIIIIIIIIIIIIIIIHHHIGDGGIIIIIIGGGIIIIIIIIIIIIIHHHI;;;::66.8ADDDBBBBHHHIIIIIIIIIIHIIIIIIIIIIIIIIIIIIHHHIIHGGB?H?GGE;111115:B888=3899?68EE:::C5=776AGGIHHHHHIIIIIIIHHA?<;?AB88---..;AAACDBEIIHHHHHHHHHC???CBBEEHFFBBCCHHEEF>;CCE:8;A:::?B?:;;:BBE?@ABBBCCCCAAA9<8....33;<6649::8412,,,,/,,,,//01333<<;9=>>;;;;:;;==;888484131/00//.2/,,
@JI6ZREA02GEKSE
ACTGACTGTTGGAGGGCAAGTCTGGTGCCAGCAGCCGCGGTAATTCCAGCTCCAATAGCGTATATTAAAGTTGTTGCAGTTAAAAAGCTCGTAGTTGAATTTCGGGGTCAGCAGGTTGGTCGTGCCACTGGTATGTACTGGCTTCGCTGATTCCTCCTTTCTGAAGAACTGTAATGTCATTAATTTGGTGTTGCAGGGAAACAGGACTGTTACTTTGAAAAAATTAGAGTGTTTAAAGCAGGCTAACGCTTGAATACATTAGCATGGAATAATGAAATAGGACGTTCGATCCTATTTGTGGTTTCTAGGATTGACGTAATGATTAATAGGGATAGTTGGGGCATTAGTATTCAATTGTCAGAGGTGAAATTCTTGGATTTATTGAAGACTAACTACTGCGAAAGCATTTGCCAAGGATGTTTTCATTAATCAAGAACGAAAGTTAGGGATCGAAGACGATCAGATACCGTCGTAGTCTTAACCATAAACTATGCCGACTAGGATCGGGCGACGTTATTTTCATGACTCGCTCGGCGCC
+
IIIIIIIIIIIIIIIIIIIIIIIIIIIIIIIIIIIIIIIIIIIIIIIIIIIIIIIIIIIIIIIIIIHHHIIIIIIIIIIGG66666GIIIIIIIIIIIIHHHI@@@@IIIIIIIIIIIIIIIIIIIIIIIIIIIIIIIIIIIIIIIIIIIIIIIIIIHHHIIIIIFFFIIIIIIIIIIIIIIIHHHIIIIIIIIIHHHHHHIIIIIIIIIIGGBB?D442222<<-GGFFGFHHHHHIIIIIIIIIIIIIIIIIIIIIIIIIIIIIIIIIIIIIAAAHHHIIIAAAGEEEEEB?33361;;???B?GDEDHIIIEA<<<IDDDGDDBB<778?AA33////6:AABDBBEIIHHIIBBBBEE::;=B>>??>;?5555559::CCCCCC;9999;A>::4444>??>>;???CCCA???222288;=:95888855=:7779880999::::::64889::83232==><<<<><<><<==6203116:8203227:897220335581-31:;:9034488883336803/3421//
@JI6ZREA02H1QFU
ACTGACTGTTGGAGGGCAAGTCTGGTGCCAGCAGCCGCGGTAATTCCAGCTCCAATAGCGTATATTAAAGTTGTTGCAGTTAAAAAGCTCGTAGTTGAATTTCGGGATCAGTACGTTGGTCGTGCCTTAGGTACGTACTGGTGTTACTGGTTCCTACCTTCTGACGAACCATCATGTCATTCATTTGGTGTGGCGGGGAATCAGGACTGTTACTTTGAAAAAATTAGAGTGTTTAAAGCAGGCTCGCGCTTGAATACATTAGCATGGAATAATGAAATAGGACGTTGATCCTATTTTGTGGTTTCTAGGATTGACGTAATGATTAATAGGGATAGTTGGGGCATTAGTATTCAATTGTCAGAGGTGAAATTCTTGGATTTATTGAAGACTAACTACTGCGAAAGCATTTGCCAAGGATGTTTTCATTAATCAAGAACGAAAGTTAGGGATCGAAGACGATCAGATACCGTCGTAGTCTTAACCATAAACTNTAGCCGACTAGGGATCGGATGATGTTATTTTTAATGACTCA
+
IIIIIIIIIIIIIHHHIIIIIIIIIIIIIIIIIIIIIIIIIIIIIIIIIIIIIIIIIIIIIIIIIIHHHIIIIIIIIII??66666GIIIIIIIIIIIIHHHIHHHIIIIIIIIIIIIIIIIIIIIIIIIIIIIIIIIIIIIIIIIIIIIIIIIIGBBCCIIIIIIIIIIIIIIIIIIIIIIIHHHIIIIIIHC6666CCIIIIIIIIIIIIIGGGI999988II5IIIIIHHHHHHIIIIIIIIIIIIIIIIIGGGIIIIIIIIIIIIIIIIIHHHIIIIIIGGGIIIGGEI::::?4??CCFIIIIIIIIIIIIIIIIIIIIIIIIHCCCIIIIIBBBBGCCCGGIIIIIIIIIIIIIIIIIIIHHHIIIIIIIIHHHIIIIIIIIIIC???;IIIE=444CCCCCEIIIIIIIIGG9999AA:::97::::6;=4///?AA6<<=?AAAA:4254????<><<5554127<<<84400,,,7,,.52!25::?>A@A?@@AABBAAAA??=<998-----44+777305
@JI6ZREA02F8JRY
ACTGACTGTTGGAGGGCAAGTCTGGTGCCAGCAGCCGCGGTAATTCCAGCTCCAATAGCGTATATTAAAGTTGTTGCAGTTAAAAAGCTCGTAGTTGAATTTCGGGATCAGTC
+
;666ADFFFFFHIHHHIIIIIIIIIIIIIIIIIIIIIIIIIIIIIIIIIIIIFFFFFFFFFFFFFFFFFFFFFFBBAAA4411111<BBBBDFFFFFFFFFFA;;8<:4....
@JI6ZREA02H5F06
ACTGACTGTTGGAGGGCAAGTCTGGTGCCAGCAGCCGCGGTAATTCCAGCTCCAATAGCGTATATTAAAGTTGTTGCAGTTAAAAAGCTCGTAGTTGAATTTCGGGATCAATTTATCGGTCGTGCCTCTGGTATGCACTGGTATTATTGATTTCTACCTTCTGACGAACCATGATGTCATTAATTTGGTGTCATGGGGAATCAGGACTGTTACTTTGAAAAAATTAGAGTGTTTAAAGCAAGCACTACGCTTGAATACATTAGCATGGAATAATGAAATAGGACGTTTGACCCTATTTTGTTGGTTTCTAGGA
+
FFFFFFFFFFFIIHHHIIIIIIIIIIIIIIIIIIIIIIIIIIIIIIIIIIIIFFFFFFFFFFFFFFFFFFFFFFFFFFFFF88888FFFFFFFFFFFFFFFFFFFFFFFFFFFFFFFFFFFFFFFFFFFFFFFFFFFFFFFFFFFFFFFFFFFFFFFFFFFFFFFFFFFFFFFFFFFFFFFFFFFFFFFFFFFFDDBBFFFFFFFFFFFFFFD?==B22222255,=ADDFFFFFFFFFACA?66555BBDDDDDFDIIIIIFFFGGGIIIIGGGIIG@4::=BA<99<3...35,,,,3----,,,3.3222
@JI6ZREA02IMDWI
ACTGACTGTTGGAGGGCAAGTCTGGTGCCAGCAGCCGCGGTAATTCCAGCTCCAATAGCGTATATTAAAGTTGTTGCAGTTAAAAAGCTCGTAGTTGAATTTCGGGGTCAGCAGGTTGGTCGTGCCACTGGTATGTACTGGCTTCGCTGATTCCTCCTTTCTGAAGAACTGTAATGTCATTAATTTGGTGTTGCAGGGAAACAGGACTGTTACCTTGAAAAAATTAGAGTGTTTAAAGCAGGCTAACGCTTGAATACATTAGCATGGAATAATGAAATAGGACGTTCGATCCTATTTGTGGTTTCTAGGATTGACGTAATGATTAATAGGGATAGTTGGGGCATTAGTATTCAATTGTCAGAGGTGAAATTCTTGGATTTATTGAAGACTAACTACTGCGAAAGCATTTGCCAAGGATGTTTTCATTAATCAAGAACGAAAGTTAGGGATCGAAGACGATCAGATACCGTCGTAGTCTTAACCNTAAACTATGCCGACTAGGGATCGGATGATGTTAATTTTTAATGTACTCTATTCGGC
+
IIIIIIIIIIIIIHHHIIIIIIIIIIIIIIIIIIIIIIIIIIIIIIIIIIIIIIIIIIIIIIIIIIHHHIIIIIIIIIIFF88888FIIIIIIIIIIIIHHHIAAAAIIIIIIIIIIIIIIIIIIIIIIIIIIIIIIIIIIIIIIIIIIIIIIIIIIHHHIIIIIFFFGIIIIIIIIIIIIIIHHHIIIFFFIIIHHHHHHIIIIIIIIFFFIIHHI666666FF5IHIIIHHHHHHIGGGGIIIIIIIIIIIIIIIIIIIHAAAEHIIIIIIIIIIIHHHDFAA?DDDDAA:61336166@@CGAIIIIHHHIIIIIIIIIEEDDDDA==?AAA33///0:9==?A?@BFAAAAAEDDDHEEEDDBEBD?533??BB>>C::CA;:8??A>998CA;5555>B???>>?>A====;9.----.3998849::85582007<;;3999:888::<;86688:868:==<6566=<68669900!32559800322030302258;;:::::::::<;;005//00*3:;;110306:::7
@JI6ZREA02H92MS
ACTGACTGTTGGAGGGCAAGTCTGGTGCCAGCAGCCGCGGTAATTCCAGCTCCAATAGCGTATATTAAAGTTGTTGCAGTTAAAAAGCTCGTAGTTGAATTTCGGGATCAATTTATCGGTCGTGCCTCTGGTATGCACTGGTATTATTGATTTCTACCTTCTGACGAACCATGATGTCATTAATTTGGTGTTATGGGGAATCAGGACTGTTACTTTGGAAAAATTAGAGTGTTTAAAGCAAGCACACGCTTGAATACATTAGCATGGAATAATGAAATAGGACGTTTGACCCTATTTGTTGGTTTCTAGGATCGACGTGATGATTAATAGGGATAGTTGGGGGCATTAGTATTCAATTGTCAGAGGTGAAATTCTTGGATTTATTGAAGACTAACTGCTGCGAAAGCATTTGCCAAGGATGTTTTCATTAATCAAGAACGAAAGTTAGGGATCGAAGACGATCAGATACCGTCGTAGTC
+
IIIIIIIIIIIIIHHHIIIIIIIIIIIIIIIIIIIIIIIIIIIIIIIIIIIIIIIIIIIIIIIIIIHHHIIIIIIIIIIGG66666GIIIIIIIIIIIIHHHIHHHIIIIIHHHIIIIIIIIIIIIIIIIIIIIIIIIIIIIIIIIIIIIHHHIIIIIIIIIIIIIIIIIIIIIIIIIIIIGG666IIIIIIIICCCCIIIIIIIIIICCCIIHHEII::;;;;;/GIIIIEEHHHHIGGGIIIIIIIIIIIIIIIIIGGGIIIIIIIIIIIIIHHHIIIIIIIHHHIIEEEC?757;55CCBBBIIIIIIIIIIIIIIIIIIIIIIII???CGIIII978;9GGGGHGIIICCCCIIIIIIIIIIE;666CCIEEGGIFHHI@@IIC?;?CCCCCEEEDGEBBBE@<222@<<4111673,,,,3.,,,,7<??A==>====@AA:4444:>>AA>=A?>AAAA<:455:767=<=2/
@JI6ZREA02GIMZY
ACTGACTGTTGGAGGGCAAGTCTGGTGCCAGCAGCCGCGGTAATTCCAGCTCCAATAGCGTATATTAAAGTTGTTGCAGTTAAAAAGCTCGTAGTTGAATTTC
+
F;;;;FFFFFFHI666IIIIIIIIIIIIIIIIIIIIIIIIIIIIIIIIIIIIFFFFFFFFDBBB55333331?><==?A<=36666ADDDBDDDDBA>>6333
@JI6ZREA02IRGY9
ACTGACTGTTGGAGGGCAAGTCTGGTGCCAGCAGCCGCGGTAATTCCAGCTCCAATAGCGTATATTAAAGTTGTTGCAGTTAAAAAGCTCGTAGTTGAATTTCGGGATCAGCAGGTTGGTCTTGCCACTGGTATGTACTAGCTTGCTGATTCCTCCTTCTTGTAGAACCGTAATGCCATTAATTTGGTGTTGCGGGGAAACAGGACTGTTACTTTGAAAAAATTAGAGTGTTTAAAGCAGGCTAGCGCCTGAATACATTAGCATGGAATAATGAAATAGGACGTTCGAACCTATTTTGTGGTTTCTAGGATTGACGTAATGATTAATAGGGATAGTTGGGGCATTAGTATTCAATTGTCAGAGGTGAAATTCTTGGATTTATTGAAGACTGACTACTGCGAAAGCATTTGCCAAGGATGTTTTCATTAATCAAGAACGAAAGTTAGGGATCGAAGACGATCAGATACCGTCGTAGTCTTAACCATAAACTATGCCGACTAGGGATCGGATGA
+
IIIIIIIIIIIIIHHHIIIIIIIIIIIIIIIIIIIIIIIIIIIIIIIIIIIIIIIIIIIIIIIIIIHHHIIIIIIIIIIII?????IIIIIIIIIIIIIHHHIHHHIIIIIIIIIIIIIIIIIIIIIIIIIIIIIIIIIIIIIIIIIIIIIIIIIIIIGGGIIIIIIIIIIIIIIIIIIIIIHHHIIIIIIIICC@@BBBB>GGIIIIBBBICCCI666666II5IIIIIGGGHHHIIIIIIIIIIIIIIIIIIIIIIIIIIIIIIIIIIIIIHHHIIIIIIAAAIIGG===:99=<A2<=555ADIFFEIIIIIIIIIIIIIIIIIIHHHIIIIIIBBB>FFFGGGAAAHIIIIIIHH@@???D>@@EHHFEHHHD666C;>EEEECE@@<<<@@E<<566BCDDBBBEA???33250----.8::886==>?==?:555>>?7;972448<<:9<;;==<878:???>=>>?:787:??22047;;<:5788=:;4868886888==;44
@JI6ZREA02I0068
ACTGACTGTTGGAGGGCAAGTCTGGTGCCAGCAGCCGCGGTAATTCCAGCTCCAATAGCGTATATTAAAGTTGTTGCAGTTAAAAAGCTCGTAGTTGAATTTCGGGGTCAGCAGGTTGGTCGTGCCACTGGTATGTACTGGCTTCGCTGATTCCTCCTTTCTGAAGAGCTGTAATGTCATTAATTTGGTGTTGCAGGGAAACAGGACTGTTACTTTGAAAAAATTGAGTGTTTAAAGCAGGCTAACGCTTGAATACATTAGCATGGAATAATGAAATAGGACGTTCGATCCTATTTTGTGGTTTCTAGGATTGACGTAATGATTAATAGGGATAGTTGGGGGCATTAGTATTCAATTGTCAGAGGTGAAATTCTTGGATTTATTGAAGACTAACTACTGCGAAAGCATTTGCCAAGGATGTTTCATTAATCAAGAACGAAAGTTAGGGATCGAAGACGATCAGATACCGTCGTAGTCTTAACCATAAACTATGCCGACTAGGGATCGGATGATGTTAATTTTTTAATGTACTC
+
IIIIIIIIIIIII666IIIIIIIIIIIIIIIIIIIIIIIIIIIIIIIIIIIIIIIIIIIIIIIIIIHHHIIIIIGGEGE6611111;GHHHIIIIIIIIHHHH6666AIIIIIIIIIIIIIIIIIIIIIIIIIIIIIIIIIIIIIIIIIIIIIIIIHHHHIIIIIIIIIIIIIIIIIIIIIIIHHHIIFFFFIIIHHHHHHIHIIIIIFBBBIHHHI;;;;99BBBBFFIHHHHHHIIIIIIIFFFIIIIIIIIIIIIIIHHHHIIIIIIIIIHHHH:@@HIIIIIGGG;;;;66666/66@@BGIIDDDDIIIIIIIIIID@@@@@D<<<<DIIII88;87DDDHDDDDF@<<<IEEBBBHHHHHHHEBCCCCCC?:000047AAA@=CDBBBBBBBBB:::B:::==;CA=====;5..-..399884998300313336..-116:;;;;3103168::8688;<81018;::;:<==110316631-072203030238:;999;888:3....//55/.00)9797,,
@JI6ZREA02JY1E7
ACTGACTGTTGGAGGGCAAGTCTGGTGCCAGCAGCCGCGGTAATTCCAGCTCCAATAGCGTATATTAAAGTTGTTGCAGTTAAAAAGCTCGTAGTTGAATTTCGGGGTCAGCAGGTTGGTCGTGCCACTGGTATGAACTGGTTTCGCTGATTCCTCCTTTCTGAAGAACTGTAATGTCATTAATTTGGTGTTGCAGGGAAACAGGACTGTTACTTTGAAAAAATTAGAGTGTTTAAAGCAGGCTAACGCTTGAATACATTAGCATGGAATAATGAAATAGGACGTTCAAACCTATTTTGTTGGTTTCTAGGATTGACGTAATGATTAATAGGGATAGTTGGGGCATTAGTATTCAATTGTCAGAGGTGAAATTCTTGGATTTATTGAAGACTAACTACTGCGAAAGCATTGCCAAGGATGTTTTCATTAATCAAGAACGAAAGTTAGGGAATCGAAGACGATCAGATACCGTCGTAGTCTTAACCATAAACTATGCCGACTAGGGATCGGATGATGTTTAATTTTTAATGTACTCTATTC
+
FFFFFFFFFFFII:::IIIIIIIIIIIIIIIIIIIIIIIIIIIIIIIIIIIIFFFFFFFFFFFFFFFFFFFFFFFFFFFFF;;?==FFFFFFFFFFFFF;;;EEDDDFFFFFFFFFFFFFFFFFFFFFFFFFFFFFFFFFFFFFFFFFFFFFFFCCACCCFFAAADDFFFF?:<<FFFD?????FFFF<666?CF???????@DDFFFFDDDB=;;A2/////01,98??@;===?FFC???FA?==BB:::=A===D???DCCCDGGGGGGGGGDDC:AD::9?===;;>=>:22223/......77?88888BDDDAAAAAABA@@<<000::8:BA6666?AAA=:55589>A<<:>>@<==<<:;;===B====?>==D::BD88888>>>>@<888888883344:::::<::<:111122::440226644:93339::5511-----20..011000202---274776446476600.0...0.,,,,,10.203320222::66666999:://5//00*212----,.14
@JI6ZREA02I0UMG
ACTGACTGTTGGAGGGCAAGTCTGGTGCCAGCAGCCGCGGTAATTCCAGCTCCAATAGCGTATATTAAAGTTGTTGCAGTTAAAAAGCTCGTAGTTGAATTTCGGGATCAATTATCGTCGTGCTCTGTAGTGCACTGGTATTATTGATTTCTACCTTCTGACGAACCATGATGTCATTAATTTGGTGTCATGGGGAATCAGGACTGTTACTTTGAAAAAATTAGAGTGTTTAAAGCAAGCACACGCTTGAATACATTAGCATGGAATAATGAAATAGGACGTTTGACCCTATTTTGTTGGTTTCTAGGATCGACGTAATGATTAATAGGGATAGTTGGGGGCATTAGTATTCAATTGTCAGAGGTGAAATTCTTGGATTTATTGAAGACTAACTACTGCGAAAGCATTTGCCAAGGATGTTTTCATTAATCAAGAACGAAAGTTAGGGATCGAAGCGATCAGATACCGTCGTAGTCTTAACCATAAACTATGCCGACTA
+
FFFFFFFFFFFIIHHHIIIIIIIIIIIIIIIIIIIIIIIIIIIIIIIIIIIIFFFFFFFFFFFFFFFFFFFFFFFFFFFFF?????FFFFFFFFFFFFFFFFFFF?BA?8842//..-2222..-2334440115BDDFFFFFFFFFFFFFFDDDFDBBBBBD666666ADBBBBBACCC;;;FFFFFFFFAAAAFFFFFFFFFFFFFFFFFFF666669DD/FFFFFFFFFFFFF666DDFFFFFFFFFFFFFIIIIIIIIIIIIIIGGGGGGGAGGGF<333?FGG?DB9999C66AA555A<DDDDDDDDDDAAADDDDDDBB=444@><44411111>?>>??ABAAAADDDDDDDDDDD?8///??DDD===>>>D::DD?>>?B888888888==;;<<<;;;?444444>?B4544::::998::::66:94449::2557766666121:76664646621017:77:89::5446333:4-02024643.
@JI6ZREA02G4BYJ
ACTGACTGTTGGAGGGCAAGTCTGGTGCCAGCAGCCGCGGTAATTCCAGCTCCAATAGCGTATATTAAAGTTGTTGCAGTTAAAAAGCTCGTAGTTGAATTTCGGGATCAATATATTGGTCGTGCCTCCGGTATGCACTGGTATTATTGATTTCTACCTTCTGACGAACTATGATGTCATTAATTTGGTGTCATGGGGAATCAGGACTGTTACTTTGAAAAAATTAGAGTGTTTAAAGCAGGCACACGCTTGAATACATTAGCATGGAATAATGAAATAGGACGTTTGACCCTATTTTGTTGGTTTCTAGGATCGACGTAATGATTAATAGGGATAGTTGGGGGCATTAGTATTCAATTGTCAGAGGTGAAATTCTTGGATTTATTGAAGACTAACTACTGCGAAAGCATTTGCCAAGGATGTTTTCATTAATCAAGAACGAAAGTTAGGGATCGAAGACGATCAGATACCGTCGTAGTCTTAACCATAAACTATGCCGACTAGGGATCGGATGATGTTTAATTTTTTAA
+
IIIIIIIIIIIIIHHHIIIIIIIIIIIIIIIIIIIIIIIIIIIIIIIIIIIIIIIIIIIIIIIIIIHHHIIIIIIIIIIII:::::IIIIIIIIIIIIIHHHIHHHIIIIIIIIIIIIIIIIIIIIIIIIIIIIIIIIIIIIIIIIIIIIHHHIIIIIIIIIIIIIIIIIIIIIIIIIIIIIIHHHIIIIIIIICCCCIIIIIIIIIIIBBAG@@<D////1177,DEEIIEHHHHHIIIIIIIIIIIIIIIIIIIIIIIIIIIIIIIIIIIIIHHHIIIIIIIHHHIIHEEIG<<<?://==BBBIIIGGGIIIIIIGGGIIIIIIIIIHHHIIIAAA=====IIIIGGGGGGFHFFFFEII@???@EEBHHDDCHHHHHHHHHHHH@?>DDFFFFEE@@@>555@65...5179911.2-----3322887===><9<:776;=8-/--5333661032;=:996824442026=<7877<<::9<;7;86-23267;431222585555553..///22//555299
@JI6ZREA02IHTGH
ACTGACTGTTGGAGGGCAAGTCTGGTGCCAGCAGCCGCGGTAATTCCAGCTCCAATAGCGTATATTAAAGTTGTTGCAGTTAAAAAGCTCGTAGTTGAATTTCGGGGTCAGCAGGTTGGTCGTGCCACTGGTATGTACTGGCTTCGCTGATTCCTCCTTTCTGAAGAACTGTAATGTCATTAATTTGGTGTTGCAGGGAAACAGGACTGTTACTTTGAAAAAATTGAGTGTTTAAAGCAGGCTAACGCTTGAATACATTAGCATGGAATAATGAAATAGGACGTTCGATCCTATTTGTGGTTTCTAGGATTGACGTAATGATTAATAGGGATAGTTGGGGCATTAGTATTCAATTGTCAGAGGTGAAATTCTTGGATTTATTGAAGACTAACTACTGCGAAAGCATTTGCCAAGGATGTTTTCATTAATCAAGACGAAAGTTAGGGATCGAAGACGATCAGATACCGTCGTAGTCTTAACCATAAACTATGACCGACTAGGGATCGGATGATGTTAATTTTTAATGTACTC
+
IIIIIIIIIIIIIBBBIIIIIIIIIIIIIIIIIIIIIIIIIIIIIIIIIIIIIIIIIIIIIIIIIIHHHIIIIIIIIIIII;;;;;IIIIIIIIIIIIIHHHI@@@@IIIIIIIIIIIIIIIIIIIIIIIIIIIIIIIIIIHHGGGIIIIIIIFGGGHHHIIIIIIIIIIIIIIIIIIIGGFFHHHIIFFFFIIIHHHHHFGFIIIIIIIIBB666I8;7766BBBGHIFFFHHHHIIIIIII>>=FIIIIFBBAHIIIIIIIIIIIHAAADG866C:AAADFDBBEDDEEB;35581AABBBGAIIHHHHIIIIIIIIIIIIIIIIBB?BE;0003333558<896::>??BBBEBBBCC99;C>;;;;;8;AA?>>>>78DDCBBBBAAAA?C@::4///>>>;44588>>2229..---.3444847833032669<==399<<<<888658::::::9:688<<9<<>::<<:;;220316684003...61036888687999933330022//2//00+8:::10
@JI6ZREA02IB7TR
ACTGACTGTTGGAGGGCAAGTCTGGTGCCAGCAGCCGCGGTAATTCCAGCTCCAATAGCGTATATTAAAGTTGTTGCAGTTAAAAAGCTCGTAGTTGAATTTCGGGGAT
+
FFFFFFFFFFFIIHHHIIIIIIIIIIIIIIIIIIIIIIIIIIIIIIIIIIIIFFFFFFFFFFFFFFFFFFFFFFFFFFFFF?????FFFFFFFFFFDBA4227//,,..
@JI6ZREA02G87K3
ACTGACTGTTGGAGGGCAAGTCTGGTGCCAGCAGCCGCGGTAATTCCAGCTCCAATAGCGTATATTAAAGTTGTTGCAGTTAAAAAGCTCGTAGTTGAATTTCGGGATCAATATATTGGTCGTGCCTCTGGTATGAACTGGTATTATTGATTTCTACCTTCTGACGAACTGTGATGTCATTAATTTGGTGTCATGGGGAATCAGGACTGTTACTTTGAAAAAATTAGAGTGTTTAAAGCAGGCACACGCTTGAATACATTAGCATGGAATAATGAAATAGGACGTTTGACCCTATTTTGTTGGTTTCTAGGATCGACGTAATGATTAATAGGGATAGTTGGGGGCATTAGTATTCAATTGTCAGAGGTGAAATTCTTGGATTTATTGAAGACTAACTACTGCGAAAGCATTTGCCAAGGATGTTTTCATTAATCAAGAACGAAAGTTAGGGATCGAAGACGATCAGATACCGTCGTAGTCTTAACCATAAACTATGCCGACTAGGGATCGGATGATGTTAATTTTTTAATGTACTCA
+
IIIIIIIIIIIIIHHHIIIIIIIIIIIIIIIIIIIIIIIIIIIIIIIIIIIIIIIIIIIIIIIIIIHHHIIIIIIIIIIBB88888GIIIIIIIIIIIIHHHIHHHIIIIIIIIIIIIIIIIIIIIIIIIIIIIIIIIIIIIIIIIIIIIHHHIIIIIIIIIIIIIIIIIIIIIIIIIIIIIIHHHIIIIIIIICCBBIIIIIIIIII?==AGBBBI446666>>-IIIIIHHHHHHIIIIIIIIIIIIIIIIIIIIIIIIIIIIIIIIIIIII===IIIIIIGGGHIIBBBGI???:://AAEEEIIIAAAGIIIIIIIIIIIIIIGGGBBBEHCD>@11111@DEEEGEGIGGGDHHHEFEEE<<<>222@@EEEFFIEHHH>>IH@?>AD544>>>8;;;0..8::778:11115513-,,,,2566880444400<><<7>??7>777444<<648;7888=;=;==<757:<::<;;==2208222461244;;=9=<<<<;==;;88884///8800000068*;;84224
@JI6ZREA02GE9LY
ACTGACTGTTGGAGGGCAAGTCTGGTGCCAGCAGCCGCGGTAATTCCAGCTCCAATAGCGTATATTAAAGTTGTTGCAGTTAAAAAGCTCGTAGTTGAATTTCGGGAGCAAGGTGCCGGTCATGCCTTTGGTATGTACTGACATCATTGATTTCTCCCTTCTGATGAACTGTGATGTCATTAATTTGGTGTCATGGAGAATCAGGACTGTTACTTTGAAAAATTGAGTGTTTAAAGCAAGCACACGCTTGAATACATCAGCATGGAATAATGAAATAGGACGTTTGATCCTATTTTGTTGGTTTCTAGGATCGACGTAATGATTAATAGGGATAGGTTGGGGGCATTAGTATTCAATTGTCAGAGGTGAAATTCTTGGATTTATTGAAGACTAACTACTGCGAAAGCATTTGCCAAGGNTGTTTTCATTAATCAAGAACGAAAGTTAGGGGATCGAAGACGATCAGATACCGTCGTAGTCTTAACCATAAACTATGCCGACT
+
IIIIIIIIIIIIIHHHIIIIIIIIIIIIIIIIIIIIIIIIIIIIIIIIIIIIIIIIIIIIIIIIIIHHHIIIIIIIIIIII;;;;;IIIIIIIIIIIIIHHHIBBBIIIIIIIIIIIIIIIIIIIIHHHIIIIIIIIIIIIIIIIIIIIIHHHIIHHHIIIIIIIIIIIIIIIIIIII>::::CCCIG?DEIIIIIIFDFIIIGHFEFIFFFFHFFF:;;::===@=====;BBEIGHHIFFFFIIIIIIIIIIIIIHHHIIIIIIIIDD@@555D<GGDDDBBHIHGGGII====D66@@BBBG<?666@GGD;;;?E<>><A:8640005A:555655655BBBD@;9;D????AA===D======<::::=:?AAA///977AA:4244;???A;9::9:::9:32263222222!2200006666664996..-90---193-----499999766613373136;96446691120066//.4/00---0269790-
@JI6ZREA02JKOS7
ACTGACTGTTGGAGGGCAAGTCTGGTGCCAGCAGCCGCGGA
+
FFFFFFFFFFFIIHHHIIIIIIIIIIIIIIIIIIIIHDA89
@JI6ZREA02HOD1W
ACTGACTGTTGGAGGGCAAGTCTGGTGCCTTACGGGAAACAGTCGACTGCCAAGGCACACAGGGGATA
+
IIIIIIIIIIIIH666GHIIIIIIIIIHHHHIIHHHHHHIIIIIIIIIIIIIIIIIIIIIICCCCIII
@JI6ZREA02FIY66
ACTGACTGTTGGAGGGCAAGTCTGGTGCCAGCAGCCGCGGTAATTCCAGCTCCAATAGCGTATATTAAAGTTGTTGCAGTTAAAAGACTCGTAGTTG
+
F@@AFFFFFFFIIHHHIIIIIIIIIIIIIIIIIIIIIIIIIIIIIIIIIIIIFFFFFFFFFFFF====FFDBA>>=?>4......2173235:871-
@JI6ZREA02GQK5G
ACTGACTGTTGGAGGGCAAGTCTGGTGCCAGCAGCCGCGGTAATTCCAGCTCCAATAGCGTATATTAAAGTTGTTGCAGTTAAAAAGCTCGTAGTTGAATTTCGGGGTTAGCAGGTCGGTCGTGCCAATGGTATGCACTGGCTCGCTGACTCCTCCTTCTTGTAGAACCGTAATGCCATTAATTTGGTGTTGCGGGGAAACAGGACTGTTACTTTGAAAAAATTAGAGTGTTTAAAGCAGGCTAGCGCCTGAATACATTAGCATGGAATAATGAAATAGGACGTTCGAACCTATTTTGTTGGTTCTAGGATTGACGTAATGATTAATAGGGATAGTTGGGGCATTAGTATTCAATTGTCAGAGGTGAAATTCTTGGATTTATTGAAGACTGACTACTGCGAAAGCATTTGCCAAGGATGTTTTCA
+
FFFFFFFFFFFIIHHHIIIIIIIIIIIIIIIIIIIIIIIIIIIIIIIIIIIIFFFFFFFFFFFFFFFFFFFFFFFFFFFFF==???FFFFFFFFFFDA>442<22..--/-448677;>?AABA5666<?DDAAADFFFFFFFFFFFFFFFFFFFFDD===DDFFFFFFFFFFFFFFDDDFFFFFFFFFFDDD@AAAFF@@@@FFFFFFFDD??==22222244,=ABBB???FFDDDCFFFFFFFFFFFFFFFGGDDDGGGGFDDDDGGGGGCCDF:DDDFGGBAAAAAA<81000>33==<<<A???DDDDDDDDDDIIIDDAAADB??DDBB=?0000==BBA@BBDDDDDDDDDDDD>>==888>DD88888B===8//38===BB???DDDDDDD>=====>>>DDBB@<<:>9---,30
@JI6ZREA02IHZEC
ACTGACTGTTGGAGGGCAAGTCTGGTGCCAGCAGCCGCGGTAATTCCAGCTCCAATAGCGTATATTAAAGTTGTTGCAGTTAAAAAGCTCGTAGTTGAATTTCGGGGTA
+
F6666AFFFFFHHHHHIIIIIIIIIIIIIIIIIIIIIIIIIIIIIIIIIIIIFFFFFFFFFFFFFFFFFFFFFFFFFFFFF==???FFFFFFFFFFFFFFFFF;:779?
@JI6ZREA02H1XZS
ACTGACTGTTGGAGGGCAAGTCTGGTGCCAGCAGCCGCGGTAATTCCAGCTCCAATAGCGTATATTAAAGTTGTTGCAGTTAAAAAGCTCGTAGTTGAATTTCGGGATCAATTTATCGGTCGTGCCTCTGGTATGCACTGGTATTATTGATTTCTACCTTCTGACGAACCATGATGTCATTAATTTGGTGTCATGGGGAATCAGGACTGTTACTTTGAAAAAATTAGAGTGTTTAAAGCAAGCACACGCTTGAATACATTAGCATGGAATAATGAAATAGGACGTTTGACCCTATTTTGTTGGTTTCTAGGATCGACGTAATGATTAATAGGGATAGTTGGGGGCATTAGTATTCAATTGTCAGAGGTGAAATTCTTGGATTTATTGAAGACTAACTACTGCGAAAGCATTTGCCAAGGATGTTTTCATTAATCAAGAACGAAAGTTAGGGATTCGAAGACGATCAGATACCGTCGTAGTCTTAACCATAAACTAT
+
HHHHHHHHHHHII???IIIIIIIIIIIIIIIIIIIIIIIIIIIIIIIIIIIIHHHHHHHHHHHHHHHHHHHHHHHGGGG<<88888EHHHHHHHHHHHHHHHHHHHHHHHHHHHHHHHHHHHHHBBBHHHHHHHHHHHHHHHHHHHHHHHHHHHHHHHHHHFEEHHHHHHHHHHHHHHHHHHHHHHHHHHHHHHCCBBHHHHHHHHHH><<<EHCCG66666699,HHHHHHHHHHHHHHHHHHHHHHHHHHHHHHHHHHHHHHHHHHDDDEGGDD>6166@@9;;;@>888@=/0005//55:::D=GBBBHHBB@@@EEHBBBBBBBB@>>B;;;BB22222BBBBBBBGGEE@===DBBBBBBB=8///==BBB===>HHHHHDDDDDDE==3329999=<<<999;;=BDDAAAA9;;471177----6;;7200;:444:;;499612222776478::::7678;;21016766766;;61021167:-0
@JI6ZREA02ITBA0
ACTGACTGTTGGAGGGCAAGTCTGGTGCCAGCAGCCGCGGTAATTCCAGCTCCAATAGCGTATATTAAAGTTGTTGCAGTTAAAAAGCTCGTAGTTGAATTTCGGGGTTAGCAGGTCGGTCGTGCCAATGGTATGCACTGGCTCGCTGACTCCTCCTTCTTGTAGAACCGTAATGCCATTAATTTGGTGTTGCGGGGAAACAGGACTGTTACTTTGAAAAAATTAGAGTGTTTAAAGCAGGCTAGCGCCTGAATACATTAGCATGGAATAATGAAATAGGACGTTCGAACCTATTTTGTTGGTTTCTAGGATTGACGTAATGATTAATAAGGATAGTTGGGGCATTAGTATTCAATTGTCAGAGGTGAAATTCTTGGATTTATTGAAGACTGACTACTGCGAAAGCATTTGCCAAGGATGTTTTCATTAATCAAGAACGAAAGTTAGGGATCGAAGACGATCAGATACCGTCGTAGTCTTAACCAT
+
IIIIIIIIIIIIIHHHIIIIIIIIIIIIIIIIIIIIIIIIIIIIIIIIIIIIIIIIIIIIIIIIIIHHHIIIIIIIIIIII?????IIIIIIIIIIIIIHHHICCCCIIIIIIIIIIIIIIIIIIIIIIIIIIIIIIIIIIIIIIIIIIIIIIIHHHHIIIIIIIHHIIIIIIIIIIIIIIIHHHIIHHHHHICBAAHHGB7;;GIIIIIIIHHHI;;;;8866,>GGGGGEEEHHIIGGGIIIIB>>>GIIIIIIIIIIIIIIIIIIIIIIIAAAHIIIGGGGFFFGGFFGE5555?6<;;2227;IIIIIIIIIIIIIIIIAAA=544;;BGEGBB9999GGGGHDDDDDFFFIFCBCCFFFFF>@@BCCFDDFFFEB@:44FFCBBCECCCF???AA:;;>A??>>;;;??>AA=A;222288332259999553----122-11/1888<<;9<;;;;;8686;;;><>>>>;<;;991/.-
@JI6ZREA02JRQ3D
ACTGACTGTTGGAGGGCAAGTCTGGTGCCAGCAGCCGCGGTAATTCCAGCTCCAATAGNGTATATTAAAGTTGTTGCAGTTAAAAAGCTCGTAGTTGAATTTCGGGGAT
+
FFFFFFFFFFFIIHHHIIIIIIIIIIIIIIIIIIIIIIIIIIIIIIIIIIIIFFFFD?!??FFFFFFFFFFFFFFEEEFFF???==FFFFFFFFFFDBA9964..,,..
@JI6ZREA02G2PRE
ACTGACTGTTGGAGGGCAAGTCTGGTGCCAGCAGCCGCGGTAATTCCAGCTCCAATAGCGTATATTAAAGTTGTTGCAGTTAAAAAGCTCGTAGTTGAATTTCGGAATCAATTTATCGGTCGTGCCTTCGGTATGCACTGGTATTATTGATTTCTACCTTCTGACGAATCATGATGTCATTAATTTGGTGTCATGGGGAATCAGGACTGTTACTTTGAAAAAATTAGAGTGTTTAAAGCAGGCACACGCTTGAATACATTAGCATGGAATAATGAAATAGGACGTTTGACCCTATTTTGTTGGTTTCTAGGATCGACGTAATGATTAATAGGGATAGTTGGGGGCATTAGTATTCAATTGTCAGAGGTGAAATTCTTGGATTTATTGAAGACTAACTACTGCGAAAGCATTTGCCAAGGATGTTTTCATTAATCAAGAACGAAAGTTAGGGGATTCGAAGACGATCAGATACCGTCGTAGTCTTAACC
+
IIIIIIIIIIIIIHHHIIIIIIIIIIIIIIIIIIIIIIIIIIIIIIIIIIIIIIIIIIIIIIIIIIHHHIIIIIIIIIIII==???IIIIIIIIIIIIIHHHIIIBBCGGHGGHIIIIIIIIIIIIIIHIIHIIIIIIIIIIIIIIIIIE999A488AAAGGGIIIIIGBBBIIIIIIIIIIIHHHIIIIIIIICCCCIIIIIIIIIIIIIFF<<<I666666EE5IIIIH>>>HHHIIIIIIIIIIIIIIIIIFDFIIIIIIIIIIIIIIIIIHHHF7<<A<<888BE???EE9999?66;;99?B9;<<AIIEEDIIIIIIHAAAAADHHHIIIIHH88=86EEEIIIDDDDEEBBBDDDDDE1118@B>CAA<<A>:///4/4?=;;:=988222;;9922278=::77?88888847.----3966446:::854:833340,,,,,,/,,,,4442744577771,,,1,,,/1//5//,,,,
@JI6ZREA02JT9V2
ACTGACTGTTGGAGGGCAAGTCTGGTGCCAGCAGCCGCGGTAATTCCAGCTCCAATAGCGTATATTAAAGTTGTTGCAGTTAAAAAGCTCGTAGTTGAATTTCGGGGTTAGCAGGTCGGTCGTGCCAATGGTATGCACTGGCTCGCTGACTCCTCCTTCTTGTAGAACCGTAATGCCATTAATTTGGTGTTGCGGGGAAACAGGACTGTTACTTTGAAAAAATTAGAGTGTTTAAAGCAGGCTAGCGCCTGAATACATTAGCATGGAATAATGAAATAGGACGTTCGAACCTATTTTGTTGGTTTCTAGGATTGACGTAATGATTAATAGGGATAGTTGGGGCATTAGTATTCAATTGTCAGAGGTGAAATTCTTGGATTTATTGAAGACTTGACTACTGCGAAAGCATTTGCCAAGGATGTTTTCAGTAATCAAGAACGAAAGTTAGGGATCGAAGACGATCAGATACCGTCGTAGTCTTAACCATAAACTNTGCCGACTAGGGATCGGATGATGTTTAATTTTTAA
+
HHHHHHHHHHHII666IIIIIIIIIIIIIIIIIIIIIIIIIIIIIIIIIIIIHHHHHHHHHHHHHHHHHHHHHHHHHHHHH==??=HHHHHHHHHHHHHHHHHAAAADDHFHHHHHHHHHHHHHHHHHHHHHHHHHHHHHHHHHHHHHHHHHHHFFFFHHHHHHHHHHHHFFFHHHHHHHHHHHHHHD999EHCCBBHHHHHHHHHHHB@@HHHHH77776666,<DGGGC@CCHHHHHHHHHHHE@@@@EHHHHHHHHHHHHHHHHHHHHHHHHHHHHHHHD@@@BDDEBA;////4./--,,,47@5559;>@GHGGGEBBBHHBB@@>>BBBB>>2222>BDDBBBBEEBBBGDIDDDDD??A======A??AAA;;;=7499>=?9999AAA===99999;?AA<99<<>><442771111:99764466620020---022-2227222220064467660202221011;887779900---,,,,!.130.10247778;;;;;;2227697;;//5----
@JI6ZREA02FYKS4
ACTGACTGTTGGAGGGCAAGTCTGGTGCCAGCAGCCGCGGTAATTCCAGCTCCAATAGCGTATATTAAAGTTGTTGCAGTTAAAAAGCTCGTAGTTGAATTTCGGGATCATTATCGGTCGTGCCTCTGGTATGCACTGGTATTA
+
FFF????AFFFIIHHHIIIIIIIIIIIIIIIIIIIIIIIIIIIIIIIIIIIIFFFFFFFFFFFFFFFFFFFFFDBAAAA4411111<?AAABBDFFFFF?==911094444488444ABBDFDDDFFFFFFFFFDDDA=89844
@JI6ZREA02F6BZI
ACTGACTGTTGGAGGGCAAGTCTGGTGCCAGCAGCCGCGGTAATTCCAGCTCCAATAGCGTATATTAAAGTTGTTGCAGTTAAAAAGCTCGTAGTTGAATTTCGGGATTAGTACGCTGGTCGTGCCTTCGGTACGTACTGGTGTTACTGATTTCTACCTTCTGACGAACCATCATGTCATTAATTTGGTGTGGTGGGGAATCAGGACTGTTACTTTGAAAAAATTAGAGTGTTTAAAGCAGGCTCGCGCTTGAATACATTAGCATGGAATAATGAAATAGGACGTTGATCCTATTTTGTGGTTTCTAGGATTGACGTAATGATTAATAGGGATAGTTGGGGCATTAGTATTCAATTGTCAGAGGTGAAATTCTTGGATTTATTGAAGACTAACTACTGCGAAAGCATTTGCCAAGGATGTTTTCATTAATCAAGAACGAAAGTTAGGGATCGAAGACGATCAGATACCGTCGTAGTCTTAACCATAAACTATAGCCGACTAGGGATCGGATGATGTTTATTTTTAATG
+
IIIIIIIIIIIIIHHHIIIIIIIIIIIIIIIIIIIIIIIIIIIIIIIIIIIIIIIIIIIIIIIIIIHHHIIIIIIIIIIII<<<<<IIIIIIIIIIIIIHHHIHHHIIIIIIIIIIIIIIIIIIIIIIIIIIIIIIIIIIIIIIIIIIIIHHHIIIIIIIIIIIIIIIIIIIIIIIIIIIIIIHHHIIIIIIIICCCCIIIIIIIIIIIIIIIHHHI;;;;88>>-IIIIIHHHHHHIIIIIIIHIIIIIIIIIHHHHIIIIIIIIIIIIIIIIHHHIIIIAAAAAIIIGFDG>>=<A/88555A?GDDDGHHIIIHHHIHHHIIIIIHHHIIIIIIBBCBIIIIIIIIIIIIIIIHHHHC?222>HHHHH@==HHHHHB?;;HHC:8;CFFBBBEE;;555>:;;;ABC@@@@HHHHF;774=<88210.,,-,,5/,,,322-3338;;88888<;;;;;868:===:8:>>><=;;<<660.---.,,,,203484<;9::233=>===<::3339-,,,,,,+2
@JI6ZREA02HODZT
ACTGACTGTTGGAGGGCAAGTCTGGTGCCAGCAGCCGCGGTAATTCCAGCTCCAATAGCGTATATTAAAGTTGTTGCAGTTAAAAAGCTCGTAGTTGAATTTCGGAATCAATTATCGTCGTGCTCCGTACGTGCACTGTAGTTATTGTATTCTTACCTTCCTTGACGAATACATGATGTCATTAATTTGGTGTCATGGGGAATCAGGACTGTTACTTTGAAAAAATTAGAGTGTTTAAAGCAGGCACACGCTTGAATACATTAGCATGGAATAATGAAATAGGACGTTTGACCCTATTTTGTTGGTTTCTAGGATCGACGTAATGATTAATAGGGATAGTTGGGGGCATTAGTATTCAATTGTCAGAGGTGAAATTCTTGGATTTATTGAAGACTAACTACTGCGAAAGCATTTGCCAAAGGATGTTTTCATTAATCAAGAACGAAAGTTAGGGATCGAAGACGATCAGATACCGTCGTAGTCTTAACCATAAACTATGCCGACTAGGGATCGGATGATGTTAATTTTTTAATGTACTC
+
IIIIIIIIIIIIIHHHIIIIIIIIIIIIIIIIIIIIIIIIIIIIIIIIIIIIIIIIIIIIIIIIIIHHHIIIIIIIIIIII?????IIIIIIIIIIIHGBB?711//<=22..,,..---22..--.-3122233-..-.22255131322315758,,,,,,3378223254:==?ABBA3355@BEIIIIIIIIBBAAIIIIIIIIIIIIIGG@@@B/////1::-A?BDE@@B666DIDDDIIFBBBFIIIHHIIIIIIIIIIIIIIH<<<HH<<<IIIIIIIEEHI@777DDBC@@E:@IIHHHIIIIIIIIIIIIIIIIIIIIDDDHHHEIIFIII66666DDDDDGGII@:::@@HDDDDDDD?3000::CDCDDC;@@D::DDBBBC?9:::=B@??><<=>?:::<C??00.::6>>7777;;;;::5888>;;;6000:;;481118:;;;<9<<<;::868:;;;:566:<:81133::8:100780688:8:8::==:8::;;;;;>>>6688//555585)3188:8
@JI6ZREA02HO1TK
ACTGACTGTTGGAGGGCAAGTCTGGTGCCAGCAGCCGCGGTAATTCCAGCTCCAATAGCGTATATTAAAGTTGTTGCAGTTAAAAAGCTCGTAGTTGAATTTCGGGGG
+
FFFFFFFFFFFII@@@IIIIIIIIIIIIIIIIIIIIIIIIIIIIIIIIIIIIFFFFFFFFFFFFFF???FFFFFDBBDD::33311?A??<<<=<9911,,,.,,,,,
@JI6ZREA02HYH70
ACTGACTGTTGGAGGGCAAGTCTGGTGCCAGCAGCCGCGGTAATTCCAGCTCCAATAGCGTATATTAAAGTTGTTGCAGTTAAAAAGCTCGTAGTTGAATTTCGGGATCAATTATCGTCGTGCTCTCGGTATGCACTGGTATTATTGATTTCTACCTTCTGACGAACCATGATGTCATTAATTTGGTGTCATGGGGAATCAGGACTGTTACTTTGAAAAAATTAGAGTGTTTAAAGCAAGCACACGCTTGAATACATTAGCATGGAATAATGAAATAGGACGTTTGACCCTATTTTGTTGGTTTCTAGGATCGACGTAATGATTAATAGGGATAGTTGGGGGCATTAGTATTCAATTGTCAGAGGTGAAATTCTTGGATTTATTGAAGACTAACTACTGCGAAAGCATTTGCCAAGGATGTTTTCATTAATCAAGAACGAAAGTTAGGGATCGAAGACGATCAG
+
HHHHHHHHHHHII???IIIIIIIIIIIIIIIIIIIIIIIIIIIIIIIIIIIIHHHHHHHHHHHHHHHHHHHHHHHHHHHHH;;;;;HHHHHHHHHHHHHHHHHHHHHGG;;65400004484666:666GHHHHHHHHHHHHHHHHHHHHHHHHHHHHGGGGHG664448@@@@@DGHHHHHHHHHHHHHHHAAAAHHHHHHHHHHHHHHHHCCG26666686,BDGGGCHHHHHHH999<@HHHHHHHHHHHHHHHHHHHHHHHHHHHHHHDCCH<DDHHD;;;HGDDBGG99=66//@@999EAGHBBBHHHHHHHHHHHHHHHHHHBBBHHG@@55888HEEBBBGGHHHHHHHHDDBBBBBA8///AADDDEBB>>>D88===@@A93222:??A92../?A;222944000033,,,,,14444422226---022/.,,,..2722202446772222
@JI6ZREA02HA2QP
ACTGACTGTTGGAGGGCAAGTCTGGTGCCAGCAGCCGCGGTAATTCCAGCTCCAATAGCGTATATTAAAGTTGTTGCAGTTAAAAAGCTCGTAGTTGAATTTC
+
FFFFFFFFFFFIIHHHIIIIIIIIIIIIIIIIIIIIIIIIIIIIIIIIIIIIFFFFFFFFFFFFFFFFFFFFFFFFFFFFF?????FFFFFFFFFBA?<331.
@JI6ZREA02HN9PC
ACTGACTGTTGGAGGGCAAGTCTGGTGCCAGCAGCCGCGGTAATTCCAGCTCCAATAGCGTATATTAAAGTTGTTGCGTAAG
+
FFFEAAAFFFDD@666@F?@@@CGGIIIIIIIIIIIIIIIIIIIIIIIIHHHFFFFFFFFFFFFCC??=AAA<86=7//--/
@JI6ZREA02H01C8
ACTGACTGTTGGAGGGCAAGTCTGGTGCCAGCAGCTGCGGTAATTCCAGCTCAAATAGCATATATTAAAGTTGTTGCAGTTAAAAAGCTCGTAGTTGAATTTCGGGGTTAGTAAGTTGGTCATGCCTTCGGTATGTACTGGCTTTACTGATTCCTCCTTCTTGACGAACCGTGATGTCATTAATTTGGTGTTGCGGGAAATCAGGACTGTTACTTTGAAAAAATTAGAGTGTTTAAAGCAGGCTAACGCTTGAATACATTAGCATGGAATAATGAAATAGGACGTTAATCCTATTTTGTTGGTTTCTAGGATCGACGTAATGATTAATAGGGATAGTTGGGGCATTAGTATTCAATTGTCAGAGGTGAAATTCTTGGATTTATTGAAGACTAACTACTGCGAAAGCATTTGCCAAGGATGTTTTCATTAATCAAAGAACGAAGTTAGGGATCGAAGACGATCAGATACCGTCGTAGTCTTAACCATAACTATGCCGACTAGGGATCAGATGATGTTATTTTTAATAACTC
+
IIIIIIIIIIIIIHHHIIIIIIIIIIIIIIIIIIIIIIIIIIIIIIIIIIIIHHHIIIIIIIIIIIHHHIIIIIIIIIIGG:::::HIIIIIIIIIIIIHHHI@@@@AAIIIIIIIIIIIIIIIIIIIIIIIIIIIIIIIIIHHHIIIIIIIIIIHHIIIIIIIIIIIIIIIIIIIIIIIIHH>>>IIIIIIIIHHHGGGIIIIIIIIIIIIIHEEI666444BB0IIIIIHHHHHHIIIIIIIIIIIIIIIIIHHHIIIIIIIIIIIIIIIIIHHHIIIIIIGGGIIGGFII??B@A66AAHHHIIIHHHIIIIIIIIIIIHHHIGGGGBBFGGGFF6666DDDC?;:;?GGGGGCCBCCFFFBCBBBHHHHBBCCCHHEF>>FFC?>@CBBBBDF?A@BEEB:;;;BBE;;;;CECC8222189::880....813;644;<=5666;;;;;82032;;;83...===9899;;;;77::74-.-,-,1/200/20312258::<868899988:-------+512,,
@JI6ZREA02JV6OZ
ACTGACTGTTGGAGGGCAAGTCTGGTGCCAGCAGCCGCGGTAATTCCAGCTCCAATAGCGTATATTAAAGTTGTTGCAGTTAAAAAGCTCGTAGTTGAATTTC
+
FFFFFFFFFFFII:::IIIIIIIIIIIIIIIIIIIIIIIIIHIHHHIIIIIIFFFFFFFFFFFFFFFFFFFFFFFFFFFFF?????FFFFFFFFFDA?<331.
@JI6ZREA02GSP53
ACTGACTGTTGGAGGGCAAGTCTGGTGCCAGCAGCCGCGGTAATTCCAGCTCCAATAGCGTATATTAAAGTTGTTGCAGTTAAAAAGCTCGTAGTTGAATTTC
+
1133566ADDDGIHHHIIIIIIIIIIIIIIIIIIIIIIIIIIIIIIIIIIIIFFFFFFFFFFFFFFFFFFFFFFFFF=:::88===FFFFFFFB@;=55,,,.
@JI6ZREA02JG6T9
ACTGACTGTTGGAGGGCAAGTCTGGTGCCAGCAGCCGCGGTAATTCCAGCTCCAATAGCGTATATTAAAGTTG
+
;;;?FFFFFFFIIHHHIIIIIIIIIIIIIIIIIIHFFFFFBB?????FFFFCDDDFFFFFFFFFFF?=;?>;6
@JI6ZREA02IYBWC
ACTGACTGTTGGAGGGCAAGTCTGGTGCCAGCAGCCGCGGTAATTCCAGCTCCAATAGCGTATATTAAAGTTGTTGCAGTTAAAAAGCTCGTAGTTGAATTTCGGGGTATCAAGTA
+
FFFFFFFFFFFIIHHHIIIIIIIIIIIIIIIIIIIIIIIIIIIIIIIIIIIIFFFFFFFFFFFFFFFFFFFFFFFFFFFFF=====FFFFFFFFFFFFFFFFF@@=:34448=90/
@JI6ZREA02F0QHL
ACTGACTGTTGGAGGGCAAGTCTGGTGCCAGCAGCCGCGGTAATTCCAGCTCCAATAGCGTATATTAAAGTTGTTGCAGTTAAAAAGCTCGTAGTTGAATTTCGGGATCAATATATTGGTCGTGCCTCCGGTATGCACTGGTATTATTGATTTCTACCTTCTGACGAACTGTGATGTCATTAATTTGGTGTCATGGGGAATCAGGACTGTTACTTTGAAAAAATTAGAGTGTTTAAAGCAGGCACACGCTTGAATACATTAGCATGGAATAATGAAATAGGACGTTTGACCCTATTTTGTTGGTTTCTAGGATCGACGTAATGATTAATAGGGATAGTTGGGGGCATTAGTATTCAATTGTCAGAGGTGAAATTCTTGGATTTATTGAAGACTAACTACTGCGAAAGCATTTGCCAAAGGATGTTTTCATTAATCGAGAACGAAAGTTAGGGATCGAAGACGATCAGATACCGTCGTAGTCTTAACCATAAACTATAGCCGACTAGGGATCGGATGATGTTAATTTTTTAATGTACTC
+
IIIIIIIIIIIIIHHHIIIIIIIIIIIIIIIIIIIIIIIIIIIIIIIIIIIIIIIIIIIIIIIIIIHHHIIIIIIIIIIII?????IIIIIIIIIIIIIHHHIHHHIIFFFFHIIIIIIIIIIIIIIIIIIIIIIIIIIIIHIIIIIIIIHHFBABFIIIIIIIIIIIIIIIIIIIHIIIIIIHHHFFDHHIIICCCCIIIIIFFFHIB@@FIHHHI66686699,@IIIIHHHHHHIIIIIIFFFFIFFFIIIIIIIIIIIIIHHHIIIIIIIEEEI<DDII@@@HIIHEBGF====@22;;555GAGGIIDDDIIIHHHHHHHIIIIIHHHIDD@@@88=88DDDHIHDDDHIHHHHBBBHHHBBBB===EEEBBBBE:::=8:BB>98:=?9442=9::9<::233667?.,,,,,,045...06999:8877711136333:;;01111377;;7466:777767677;6466;:6766;;110762274-00226464975220229996773311770055..--)2466/,
@JI6ZREA02IN15M
ACTGACTGTTGGAGGGCAAGTCTGGTGCCAGCAGCCGCGGTAATTCCAGCTCCAATAGCGTATATTAAAGTTGTTGCAGTTAAAAAGACTCGTAGTTGAATTTCGGGATCAG
+
FFFFFFFFFF==@DCCFDDDDFF<<=FFFFFFFDFFF<<<F????DDDDFFFFF@??CCFFFDDDD<<<FCCDDFFFFFFF????;@6AFFFFFFFFFFFFF?B==:999//
@JI6ZREA02G9NAF
ACTGACTGTTGGAGGGCAAGTCTGGTGCCAGCAGCCGCGGTAATTCCAGCTCCAATAGCGTATATTAAAGTTATTGCAGTTAAAAAGCTCGTAGTTGAATTTCGGGGTCAGCAGGTTGGCCGTGCCACTGGTATGAACTGGTTTCGCTGATTCCTCCTTTCTGAAGAACTGTAATGTCATTAATTTGGTGTTGCAGGGAAACAGGACTGTTACTTTGGAAAAATTAGAGTGTTTAAAGCAGGCTAACGCTTGAATACATTAGCATGGAATAATGAAATAGGACGTTCAAACCTATTTTGTTGGTTTCTAGGATTGACGTAATGATTAATAGGGATAGTTGGGGCATTAGTATTCAATTGTCAGAGGTGAAATTCTTGGATTTATTGAAGACTAACTACTGCGAAAGCATTTGCCAAGGATGTTTTCATTAAATCAAAGAACGAAAGTTAGGGATCGAAGACGATCAGATACCGTCGTAGTCTTAACCATAACTATGCCGACTAGGGATCGGATGATGTTAATTTTTAATG
+
IIIIIIIIIIIII:::IIIIIIIIIIIIIIIIIIIIIIIIIIIIIIIIIIIIIIIIIIIIIIIIIIHHHIIIIIIGGGIBB66666=IIIIIIIIIIIIHHHICCCCIIIIIIIIIIIIIIIIIIIIIIIIIIIIIIIIIIHHHIIIIIIIIIIIIHHHHIIIIIIIIIIIIIIHIIIIIIIIHHHIIHBBBHIIHHHHHHIHIIIIIIBBBIHHHII???==;;.BHIIIHHHHHHIIIIIIIIIHIIIIIIIIIIIIIIHHHIIIIIIIIIIHHHII<<<AAEEDIBEDDF?=999;26;;222;9D>;;;;BGGD666GIIHHIIIIHIIDIIIHHAABBIIEEDEDDDIEEEEEEDDDBBBEC=;;;DBBBBDDDBBB:44;;AA?CA44442A@=98...;::/..=;=====511,,,,15,,,,,.,,,,5-.5/..37:;3611188;;;88:<9888868:==:989<=<9:8:881003--.0603388:8=<:::::83338:83...882255598*3
@JI6ZREA02FWZYL
ACTGACTGTTGGAGGGCAAGTCTGGTGCCAGCAGCCGCGGTAATTCCAGCTCCAATAGCGTATATTAAAGTTGTTGCAGTTAAAAAGCTCGTAGTTGAATTTCGGGGTCAGCAGGCTGGTCGTGCCACTGGTATGAACTGGTCTCGCTGATTCCTCCTTTCTGAAGAACTGTAATGTCATTAATTTGGTGTTGCAGGGAAACAGGACTGTTACTTTGAAAAAATTAGAGTGTTTAAAGCAGGCAATTGCTTGAATACATTAGCATGGAATAATGAAATAGGACGTTCAAACCTATTTGTTGGTTTCTAGGATTGACGTAATGATTAATAGGGATAGTTGGGGGCATTAGTATTCAATTGTCAGAGGTGAAATTCTTGGATTTATTGAAGACTAACTACTGCGAAAGCATTTGCCAAGGATGTTTTCATTAATCAAGAACGAAAGTTAGGGATCGAAGACGATCAGATACCGTCGTAGTCTTAACCATAAACTATGCCGACTAGGGATCGGATGATGTTAATTTTTTAATGTACTC
+
IIIIIIIIIIIII:::IIIIIIIIIIIIIIIIIIIIIIIIIIIIIIIIIIIIIIIIIIIIIIIIIIHHHIIIIIIIIIIII<<===IIIIIIIIIIIIIHHHI@@@@IIIIIIIIIIIIIIIIIIIIIIIIIIIIIIIIIIIIIIIIIIIIIIIBBBGGHIIIIIIIIIIIIIIIIIIIIIIIHHHIIIIIIIIIHHHHHHIIIIIIIGGGGIHHHI9<<<<<;;,GGIIIHHHHHHIIIIIIIIIIIIIIIIIIIIIIIIIIIIIIIIIIIIIHHHIIIIIII===ABEGGH?113<226655?GCHGIIIIIIGGGGIIIIIIIIII888=GIIII;;=:7AAGIIIIIIA===HHFEFFFFFHDCBBBDDDCCB>;10044:AABB>ADCC??8<<@@A===>;6000;99559858.----33::778;<==99=;644244----59:9921032:888:;82448757<=<;;::==760//-1850120213095...:;=;<<<<<==><==0022..00)88:811
@JI6ZREA02J4GF0
ACTGACTGTTGGAGGGCAAGTCTGGTGCCAGCAGCCGCGGTAATTCCAGCTCCAATAGCGTATATTAAAGTTGTTGCAGTTAAAAAGCTCGTAGTTGAATTTCGGGAT
+
F@@A?C888CFFF8::FFIIIIIHHIHHHHHHHHBBB===FFFFFFHHHIIIFFFFFFFFFFFFFFFFFA@@FFFFFFFFF;====FFFFFFFFFFCAA<984..,3.
@JI6ZREA02HV5LV
ACTGACTGTTGGAGGGCAAGTCTGGTGCCAGCAGCCGCGGTAATTCCAGCTCCAATAGCGTATATTAAAGTTGTTGCAGTTAAAAAGCTCGTAGTTGAATTTCGGGGTTAGCAGGTCGGTCGTGCCAATGGTATGCACTGGCTCGCTGACTCCTCCTTCTTGTAGAACCGTAATGCCATTAATTTGGTGTTGCGGGGAAACAGGACTGTTACTTTGAAAAAATTAGAGTGTTTAAAGCAGGCTAGCGCCTGAATACATTAGCATGGAATAATGAAATAGGACGTTCGAACCTATTTTGTTGGTTTCTAGGATTGACGTAATGATTAATAGGGATAGTTGGGGCATTAGTATTCAATTGTCAGAGGTGAAATTCTTGGATTTATTGAAGACTGACTACTGCGAAAGCATTTGCCAAGGATGTTTTCATTAATCAAGAACGAAGTTAGGGATCGAAGACGATCAGATACCGTCGTAGTCTTAACCNTAAACTATGCCGACTAGGGATCGGATGATGTTTAATTTTTAATGTACTC
+
HHHHHHHHHHHII???IIIIIIIIIIIIIIIIIIIIIIIIIIIIIIIIIIIIHHHHHHHHHHHHHHHHHHHHHHHHHHHHH;;;;;HHHHHHHHHHHHHHHHE:::9HHHFHHHHHHHHHHHHHHHHHHEEEHHHHHHHHHHHHHHHHHHHHHHHHHHHHHHHHHHHHHHHHHHHHHHHHHHHHHFF@BBEEHBB>>EEHH@BBHHHHHGEE@==D22200000,>BAB;688HHHHHHHHHHHHHEEEHHEE<<;DHHHHHHHHHHHHHHHH@@@HHHHHHH@@@DHHHHHHBB==@22;;@@@BAHE@@@@@HHHBBBBBBBHEBBB@@@B;;;BE9999BB;;;646>EDBEEBBDHH===HHH>>=EEA=====///347AAA?899>=BB???99344=BA==;<B====443974444;;;;::4777200700-----1628777:::47662227678;;200009745..00.,!,,,,,,,,,,3142533334622266222220022//5----)2892--
@JI6ZREA02JW6OB
ACTGACTGTTGGAGGGCAAGTCTGGTGCCAGCAGCCGCGGTAATTCCAGCTCCAATAGCGTATATTAAAGTTGTTGCAGTTAAAAAGCTCGTAGTTGAATTTCGGGGTCAGCAGGTTGGTCGTGCCACTGGTATGTACTGGCTTCGCTGATTCCTCCTTTCTGAAGAACTGTAATGTCATTAATTTGGTGTTGCAGGGAAACAGGACTGTTACTTTGAAAAAATTAGAGTGTTTAAAGCAGGCTAACGCTTGAATACATTAGCATGGAATAATGAAATAGGACGTTCGATCCTATTTGTGGTTTCTAGGATTGACGTAATGATTAATAGGGATAGTTGGGGCATTAGTATTCAATTGTCAGAGGTGAAATTCTTGGATTTATTGAAGACTAACTACTGCGAAAGCATTTGCCAAGGATGTTTTCATTAATCAAGAACGAAGTTAGGGATCGAAGACGATCAGATACCGTCGTAGTCTTAACCATAAACTATGCCGACTAGGGATCGGATGATGTTAATTTTTAATGTACTC
+
IIIIIIIIIIIIIHHHIIIIIIIIIIIIIIIIIIIIIIIIIIIIIIIIIIIIIIIIIIIIIIIIIIHHHIIIIIIIIIIII?????IIIIIIIIIIIIIHHHICCCCIIIIIIIIIIIIIIIIIIIIIIIIIIIIIIIIIIIIIIIIIIIIIIIIHHHHHIIIIIFFFIIIIIIIIIIIIIIIHHHIIIIIIIIIHHHHHFFFFFIIIIIIIIHHHI;;;;8899,@FIIIHHHHHHIIIIII>>>@IIGHHHHHHIIHHHIIHHHIIIIIIHD777D<IIFG@@?BBDD<<:513361::;@?EAI@@@HIIIIIDDDHGGGIIIF@2008=AA88///05:<<<>?EFIIIGGIEDDD:999:BB===>A??DBA<<:944=>:98AAB?==:B?::9::=B===;;===>>8869.-----2997749:::8871006:;866677733200247;933131;;;888:;:6766771107622673022646464522026777733376;;;224//..)3799--
@JI6ZREA02HVQI1
ACTGACTGTTGGAGGGCAAGTCTGGTGCCAGCAGCCGCGGTAATTCCAGCTCCAATAGCGTATATTAAAGTTGTTGCAGTTAAAAAGCTCGTAGTTGAATTTCGGGG
+
FFFFFFFFFFFIIHHHIIIIIIIIIIIIIIIIIIIIIIIIIIIIIIIIIIIIFFFFFFFFFFFFFFFFFFFFFFFFFFFFF?????FFFFFFFFFFFDB<96<,,,,
@JI6ZREA02JKE5U
ACTGACTGTTGGAGGGCAAGTCTGGTGCCAGCAGCCGCGGTAATTCCAGCTCCAATAGCGTATATTAAAGTTGTTGCAGTTAAAAAGCTCGTAGTTGAATTTCGGGGTCAGCA
+
FFFFFFFDDD==@FFFECCHFFHHHIIIHIIIIIIHH===FFFFFFFFFFFFFFFFFFFFFFCCDDDDFDDDDFFFFFFFF====;EEFFFFFFFFFFF??==6442/<<:73
@JI6ZREA02JCE5P
ACTGACTGTTGGAGGGCAAGTCTGGTGCCAGCAGCCGCGGTAATTCCAGCTCCAATAGCGTATATTAAAGTTGTTGCAGTTAAAAAGCTCGTAGTTGAATTTAGGCCTGACCGGGCGGTCCGTCTCTGGCGAGTACTGTCCTGTTGTCGGGTCTATCCTTCTGGTGAGCCGGTATGTCCTTAATTGGGTGTGTCGGGGAACCAGGACCATTACCTTGAAAAAATTAGAGTGTTTAAAGCGGGCTTTTGCTTGAATAGATTAGCATGGAATAATAGAATAGGACGTTGGTTCTATTTGTTGGTCTAGGACCACCGTAATGATTAATAGGGATAGTTGGGGGCATTAGTATTCAATTGTCAGAGGTGAAATTCTTGGATTTATTGAAGACTAACTACTGCGAAAGCATTTGCCAAGGATGTTTTCATTAATCAAGAACGAAATTAGGGGATCGAAGACGATCAGATACCGTCGTAGTCTTAACC
+
FFFFFFFEDD@BBHHHHHHHHHHIIIIIHHIIIIIIIHHHIHHHHHHHHIIIFFFFFFFFFFFFFFFFFFFFFFFFFFFCC;;==;DDFFBAAAAA?4411114===>>?AB?FFFAADFFFFFFFFFFFFFFFFDDDFFFFFFFFFFFFFFFFFFFFFFFFF@@@A@FFFFFFFFFFFFFFFFF=;;>9<<84....22;92224<>=????ABDD66776665,<<<:96.....34666922244:BA@889=AGCDDFFFFIIIIGGGGGGGGGGDD55100;;8671-,,,3,,--5757122224../4<AAAAADDDDDBBBAA:::A55722<<@B5000:BBBA@@@BBB==333>===888>>??D>>>D::DDD>>?DD>==:@<83244888888;@@@BB===?=7444::::988:::-----002660.222762---0067797778:46661017:746447700
@JI6ZREA02FWBA5
ACTGACTGTTGGAGGGCAAGTCTGGTGCCAGCAGCCGCGGTAATTCCAGCTCCAATAGCGTATATTAAAGTTGTTGCAGTTAAAAAGCTCGTAGTTGAATTTCGGGGTA
+
//////042;<?A=?FHHIIIIIIIIIIIIIIIIIIIHHHIIDDDDDHHIIHFFFFFFFFFFFFCCCC?666688CFFFFF==?=;FFFFFFFFFFDDDF?=?5744-/
@JI6ZREA02H57HY
ACTGACTGTTGGAGGGCAAGTCTGGTGCCAGCAGCCGCGGTAATTCCAGCTCCAATAGCGTATATTAAAGTTGTTGCAGTTAAAAAGCTCGTAGTTGAATTTCGGGGTCAGCAGGTTGGTCGTGCCACTGGTATGTACTGGCTTCGCTGATTCCTCCTTTCTGAAGAACTGTAATGTCATTAATTTGGTGTTGCAGGGAAACAGGACTGTTACTTTGAAAAAATTAGAGTGTTTAAAGCAGGCTAACGCTTGAATACATTAGCATGGAATAATGAAATAGGACGTTCGATCCTATTTGTGGTTTCTAGGATTGACGTAATGATTAATAGGGATAGTTGGGGCATTAGTATTCAATTGTCAGAGGTGAAATTCTTGGATTTATTGAAGACTAACTACTGCGAAAGCATTTGCCAAGGATGTTTTCATTAATCAAGAACGAAAGTTAGGGATCGAAG
+
IIIIIIIIIIIIIHHHIIIIIIIIIIIIIIIIIIIIIIIIIIIIIIIIIIIIIIIIIIIIIIIIIIHHHIIIIIIIIIIGG66666GIIIIIIIIIIIIGGGG;;;;DIIIIIIIIIIIIIIIIIIIIIIIIIIIIIIIIIIIIIIIIIIIIIIIBB???IIIIIIIIIIIIIIIIIIIIIIIHHHIIIIIIIIIHHHHHHIIIIIIIIIIIIBBBI411144CC6IIIIIHHHHHHIIIIIICCCIIIIIIIIIIIIIIIIIIIIIIIIIIIIHHHIIIIIIFCCIIII@@;:111<47777;EDIIIIIIIIIIIIIIIIIIIIIIHFFIIIGCC::::CEIIIEEHIIIIIIIIIIIIIIIII666??IIIIIIHHHIIIIIIIIIIIECCBECCC???FIIIHHHIIGDDDD@<2000./8==<<7<?:1//5:<::>AA@====AAAA>:
@JI6ZREA02I74UH
ACTGACTGTTGGAGGGCAAGTCTGGTGCCAGCAGCCGCGGTAATTCCAGCTCCAATAGCGTATATTAAAGTTGTTGCAGTTAAAAAGCTCGTAGTTGAATTTCGGGATTAGCNA
+
FFFFFFFFFFFIIHHHIIIIIIIIIIIIIIIIIIIIIIIIIIIIIIIIIIIIFFFFFFFFFFFFFFFFFFFFFFFFFFFFF=====FFFFFFFFFFFFF?===544>..//7!.
@JI6ZREA02HBX69
ACTGACTGTTGGAGGGCAAGTCTGGTGCCAGCAGCCGCGGTAATTCCAGCTCCAATAGCGTATATTAAAGTTGTTGCAGTTAAAAAGCTCGTAGTTGAATTTCGGGGTTAGCAGGTCGGTCGTGCCAATGGTATGCACTGGCTCGCTGACTCCTCCTTCTTGTAGAACCGTAATGCCATTAATTTGGTGTTGCGGGGAAACAGGACTGTTACTTTGAAAAAATTAGAGTGTTTAAAGCAGGCTAGCGCCTGAATACATTAGCATGGAATAATGAAATAGGACGTTCGAACCTATTTTGTTGGTTTCTAGGATTGACGTAATGATTAATAGGGATAGTTGGGGCATTAGTATTCAATTGTCAGAGGTGAAATTCTTGGATTTATTGAAGACTGACTACTGCGAAAGCATTTGCCAAGGATGTTTTCATTAATCAAGAACGAAGTTAGGGATCGAAGACGATCAGATACCGTCGTAGTCTTAACCATAAACTATGCCGACTAGGGATCGGATGATGTTTAATTTTT
+
FFFFFFFFFFFIIHHHIIIIIIIIIIIIIIIIIIIIIIIIIIIIIIIIIIIIFFFFFFFFFFFFFFFFFFFFFFFFFFFFF==???FFFFFFFFFFFFFFFFF::::DDFFFFFFFFFFFEDEFFFFFFFFFFFFFFFFFFFFFFFFFFFFFFFDDDCFFFFFFF@@@@FFFFFFFFFFF??666FFFDDBBB==;;666<9??FFFFFFFFF??D66222666,6FCCCFFFFFFFFFFFFFFFD;;;FFFFFDFDGIIGFFFDGGGGGDDD?==?:>>4400.336666<;22244/3==3339<A::::?AADDDDDA???DAAAA?==BBB:::7799A===ABAAADDDDDD?>??DDDD?>>>>DD===DDD>>>>88?DDDD?====B>>>?83448>>>;;;?8888BBBB:4414::::5546677442---022000276667744647776600,,,0.00464131144..,,,,,,,,.030.2068622166::6666::597::005--
@JI6ZREA02IW2HT
ACTGACTGTTGGAGGGCAAGTCTGGTGCCAGCAGCCGCGGTAATTCCAGCTCCAATAGCGTATATTAAAGTTGTGCAGTTAAAAAG
+
FFFFFFFFFFFIIHHHIIIIIIIIIIIIIIIIIIIIIIIIIIIIIIIIIIIIFFFFFFFFFFFD::110<;;31244/--,,--,-
@JI6ZREA02GGVPN
ACTGACTGTTGGAGGGCAAGTCTGGTGCCAGCAGCCGCGGTAATTCCAGCTCCAATAGCGTATATTAAAGTTGTTGCAGTTAAAAAGACTCGTAGTTGAATTTCGGGTAGT
+
FFFFDDD:44000...411444666888899BBA:::BDDDFFFFFFFFFFFFFDDDFFFFFFFFFFFFFFFFFFFFFFFF???=;E>EFFFFFFBA?>>4424.,,,..-
@JI6ZREA02HELKK
ACTGACTGTTGGAGGGCAAGTCTGGTGCCAGCAGCCGCGGTAATTCCAGCTCCAATAGCGTATATTAAAGTTGTTGCAGTTAAAAAGCTCGTAGTTGAATTTCGGGATCAAGTG
+
FFFFFFFFFFFIIHHHIIIIIIIIIIIIIIIIIIIIIIIIIIIIIIIIIIIIFFFFFFFFFFFFFFFFFA@@FFFFFFFFF?????FFFFFFFFFFFDD::::1107=:9973-
@JI6ZREA02ISRU8
ACTGACTGTTGGAGGGCAAGTCTGGTGCCAGCAGCCGCGGTAATTCCAGCTCCAATAGCGTATATTAAAGTTGTTGCAGTTAAAAAGCTCGTAGTTGAATTTCGGGATCAATATATTGGTCGTGCCTCCGGTATGCACTGGTATTATTGATTTCTACCTTCTGACGAACTATGATGTCATTAATTTGGTGTCATGGGGAATCAGGACTGTTACTTTGAAAAAATTAGAGTGTTTAAAGCAGGCACACGCTTGAATACATTAGCATGGAATAATGAAATAGGACGTTTGACCCTATTTTGTTGGTTTCTAGGATCGACGTAATGATTAATAGGGATAGTTGGGGGCATTAGTATTCAATTGTCAGAGGTGAAATTCTTGGATTTATTGAAGACTAACTACTGCGAAAGCATTTGCCAAGGATGTTTTCATTAATCAAGAACGAAAGTTAGGGATCGAAGACGATCAGATACCGTCGTAGTCTTAACCATAAACTATGCCGACTAGGGATCGG
+
IIIIIIIIIIIIIHHHIIIIIIIIIIIIIIIIIIIIIIIIIIIIIIIIIIIIIIIIIIIIIIIIIIHHHIIIIIIIIIIII?????IIIIIIIIIIIIIHHHIHHHIIIIIIIIIIIIIIIIIIIIIIIIIIIIIIIIIIIIIIIIIIIIHHHIIIIIIIIIIIIIIIIIIIIIIIIIIIIII:::IIIIIIII>>>>GGIIIIIIIIBBBIIHHCI666668GG5IIIIIHHHHHHIIIIIIIIIIIIIIIIIIIIIIIIIIIIIIIIIIIIIHHHIIIIIIIHHHII===IICC@?=22GGHHHIIIIIIIIIIIIIIIIIIIIIIIIHHHIIIIGG:8988AAAFHIHIIIIFDDDHEFDDCCEDC<<<FEEEEEEEEE<<44@@HHHHIFHHHCCCDDCBBB<<<@@>A<<<<ED<==7777<<<<::9<<<=<<?>===:881<><:88888;9<::<<<=:<:==87466866855221/.2///22-1322134:866658822
@JI6ZREA02FIGI7
ACTGACTGTTGGAGGGCAAGTCTGGTGCCAGCAGCCGCGGTAATTCCAGCTCCAATAGCGTATATTAAAGTTGTTGCAGTTAAAAAGACTCGTAGTTGAATTTCGGGTCAGCAGGTTGGTCGTGCCACTTGGTATGAACTGGTTTCGCTGATTCCTCCTTTCTGAAGAACTGTAATGTCATTAATTTGGTATTGCAGGGAAACAGGACTGTTACTTTGAAAAAATTGAGTGTTTAAAGCAGGCTAACGCTTGAATACATTAGCATGGAATAATGAAATAGGACGTTCAAACCTATTTTGTTGGTTTCTAGGATTGACGTAATGATTAATAGGG
+
FFDDBBA444000...:557779444888?ABBB=??DDFGDCCCFCEEFDDDA:::??FA::8@A;===55444@@A?==12255?4BBAA????<966....,,,,2:73/..22>>A@@@A=??CFFFDAA?@BBBB55111<<AA<====?DDD===?<????666DDBDDBBBB?::::455==:AA@@@@===33353ABBBBB::;?FFFF666666???DFFFFFF???FFFFFFF;;;;;??FDDDDDBBBBBB@@866676557,,,3.11237955,,,1171,,,,--/56666?<A8888<=AA::8<444<;;;66,,,
@JI6ZREA02GKTDI
ACTGACTGTTGGAGGGCAAGTCTGGTGCCAGCAGCCGCGGTAATTCCAGCTCCAATAGCGTATATTAAAGTTGTTGCAGTTAAAAAGCTCGTAGTTGAATTTCGGGGGTCAGCA
+
FFFFFFFFFFFIIHHHIIIIIIIIIIIIIIIIIIIHHHIIIIHHHHHIIIIIFFFFFFFFFFFFFFFFFFFFFFFFFC???7777;FDBBB@@A?<611,,,.,,,,,.5773.
@JI6ZREA02HW3QT
ACTGACTGTTGGAGGGCAAGTCTGGTGCCAGCAGCCGCGGTAATTCCAGCTCCAATAGCGTATATTAAAGTTGTTGCAGTTAAAAAGCTCGTAGTTGAATTTCGGGGTATCAAGTACGGTCGGT
+
FFFFFFFFFFFIIHHHIIIIIIIIIIIIIIIIIIIIIIIIIIIIHIHHHIIIFFFFFFFFFFFFFFFFFFFFFFFFFFFFF?????FFFFFFFDB@?88...422...3235933132299866
@JI6ZREA02GH9QE
ACTGACTGTTGGAGGGCAAGTCTGGTGCCAGCAGCCGCGGTAATTCCAGCTCCAATAGCGTATATTAAAGTTGTTGCAGTTAAAAAGCTCGTAGTTGAATTTCGGGGTCAGTAGT
+
FFFFFFFFFFFIIHHHIIIIIIIIIIIIIIIIIIIIIIIIIIIIIIIIIIIIFFFFFFFFFFFFFFFFFFFFFFFFFFFFF;;;;;FFFFFFFFFFFFFFFFF??;9AB?00/-2
@JI6ZREA02GXZ49
ACTGACTGTTGGAGGGCAAGTCTGGTGCCAGCAGCCGCGGTAATTCCAGCTCCAATAGCGTATATTAAAGTTGTTGCAGTTAAAAAGCTCGTAGTTGAATTTCGGGGTCAGCAGGTTGGTCGTGCCACTGGTATGCACTGGCTTCGCTGATTCCTCCTTTCTGAAGAACTGTAATGTCATTAATTTGGTGTTGCAGGGAAACAGGACTGTTACTTTGAAAAAATTAGAGTGTTTAAAGCAGGCTAACGCTTGAATACATTAGCATGGAATAATGAAATAGGACGTTCGATCCTATTTGTTGGTTTCTAGGATTGACGTAATGATTAATAGGGATAGTTGGGGGCATTAGTATTCAATTGTCAGAGGTGAAATTCTTGGATTTATTGAAGACTAACTACTGCGAAAGCATTTGCCAAGGATGTTTTCATTAATCAAGAACGAAAGTTAGGGATCGAAGACGATCAGATACCGTCGTAGTCTTAACCATAAACTATGCCGACTAGGGATCGGATGATGTTAATTTTTTAATGTACTCATTC
+
IIIIIIIIIIIII@@@IIIIIIIIIIIIIIIIIIIIIIIIIIIIIIIIIIIIIIIIIIIIIIIIIIHHHIIIIIIIIII9988888EIIIIIIIIIIIIHHHI>>>>IIIIIIIIIIIIIIIIIIIIIIIIIIIIIIIIIIIIIIIIIIIIIIIIIIHHHIIIIIIIIIIIIIIIIIIIIIIIHHHIIIBBBIIIHHHHHHIIIIIIIIIIGGBB@E111111?>0DDBEFBDDEHHIIFFFIIIIIIIGGGIIIIIIIIIIIIIIIIIIIIIIHHHIIHHDFDIGGEEDAA::111614::;::EAIEEDEHHIIIIIIGGGGGFEE?2556?BBBE55755ADDDDEDDDAAAEEEDDDDDDDDDDBB>?4522::>/..247AA:98>?>>AA=@9::4444>>9777=::::::;:32233<<==::9<;:85032007<8806662...:::9<6688:8689=;32069:92326==664896986-13386847022207900151111//00------11)3099003223
@JI6ZREA02IN73K
ACTGACTGTTGGAGGGCAAGTCTGGTGCCAGCAGCCGCGGTAATTCCAGCTCCAATAGCGTATATT
+
8884444<88444899AAA==@CFFFFFFHHHIIIIIIIIIIIHHHHHFFFFFFDDCBBBBBBA44
@JI6ZREA02H0ZGD
ACTGACTGTTGGAGGGCAAGTCTGGTGCCAGCAGCCGCGGTAATTCCAGCTCCAATAGCGTATATTAAAGTTGTTGCAGTTAAAAAGCTCGTAGTTGAATTTCGGGATCAATACGTCGGTCGTGCTTTTTTGGTACGCACTGGCGTCATTGGTTTCTCCTTTCTGACGAACCATGATGTCATTAATTTGGTGTTATGGGGAGTTAGGACTGTTACTTTGAAAAAATTAGAGTGTTTAAAGCAGGCATTAGCTTGAATACATTAGCATGGAATAATGAAATAGGACGTTCGATCCTATTTTGTGGTTTCTAGGATCAACGTAATGATTAATAGGGATAGTTGGGGCATTAGTATTCAATTGTCAGAGGTGAAATTCTTGGATTTATTGAAGACTAACTACTGC
+
FFFFFFFFFFFII???IIIIIIIIIIIIIIIIIIIIIIIIIIIIIIIIIIIIFFFFFFFFFFFFFFFFFFFFFFFFFFFFF=====FFFFFFFFFFFFFFFFFFFFFFFFFFFFFFFFFFFFFFF999999FFBFFFFFFFFFFFFFFFFDDDDFFFFFFFFFFFFFFFFFFFFFFFFFFCCCFFCDDFFFFFFDD====<1666@FFFFFFFFFFFFF77776666,;DFFFFFFFFFFFFFFFFFFFFFFFFDDFDFGGGGFFFFDGGGFDDDF???D>DDAA9::CDGGDDBA5766<044///34>;9977./04433??>>@<<=A===AA?<<<6666998=ABA===BBBB@@BBB8833328;;B>888==D>>==77>@>>>>:..//2;63.
@JI6ZREA02GRZJ2
ACTGACTGTTGGAGGGCAAGTCTGGTGCCAGCAGCCGCGGTAATTCCAGCTCCAATAGCGTATATTAAAGTTGTTGCAGTTAAAAAGCTCGTAGTTGAATTTCGGGATCAG
+
FFFFFFFFFFFHH666FHHHHHHHHIIIIIIIIIIIIIIIIIIIIIIIIIIIFFFFFFFFFFFFFFFFFFFFFFFFFFFFF;;;;;DDDFFFFFFFFFFFFFD=;8=:7/.
@JI6ZREA02JC7AZ
ACTGACTGTTGGAGGGCAAGTCTGGTGCCAGCAGCCGCGGTAATTCCAGCTCCAATAGCGTATATTAAAGTTGTTGCAGTTAAAAAGCTCGTAGTTGAATTTCGGGATCAATTTATCGGTCGTGCCTCTGGTATGCACTGGTATTATTGATTTCTACCTTCTGACGAACCATGATGTCATTAATTTGGTGTTATGGGGAATCAGGACTGTTACTTTGAAAAAATTAGAGTGTTTAAAGCAAGCACACGCTTGAATACATTAGCATGGAATAATGAAATAGGACGTTTGACCCTATTTGTTGGTTTCTAGGATCGACGTAATGATTAATAGGGATAGTTGGGGGCATTAGTATTCAATTGTCAGAGGTGAAATTCTTGGATTTATTGAAGACTAACTACTGCGAAAGCATTTGCCAAGGATGTTTCATTAATCAAGAACGAAAGTTAGGGATCGAAGACG
+
IIIIIIIIIIIIIHHHIIIIIIIIIIIIIIIIIIIIIIIIIIIIIIIIIIIIIIIIIIIIIIIIIIHHHIIIIIIIIIIII=====IIIIIIIIIIIIIHHHIHHHIIIIIHHHIIIIIIIIIIIIIIIIIIIIIIIIIIIIIIIIIIIIHHHIIIIIIIIIIIIIIIIIIIIIIIIIIIIIIHHHIIHIIIIICCAAIIIIIIIIIIIHHIIHHHI999999BB0IIIIIHHHHHHIIIIIIIIIIIIIIIIIIIIIIIIIIIIIIIIHHHHHHEEIIGGH<7766BD>>>>:1336/2;;???GIIHHHIIIIIIHHHIIIII@@@D<<<D@??BB44455GGGEEEFFF@@@@??DDDB?>>BEDEBBBBBBDDDEEB::44DEDDBBDBBBBB>:::>BB=>:::;:544==;;873--..399778;;;85588333133-166687799:931
@JI6ZREA02G9Q5D
ACTGACTGTTGGAGGGCAAGTCTGGTGCCAGCAGCCGCGGTAATTCCAGCTCCAATAGCGTATATTAAAGTTGTTGCAGTTAAAAAGCTCGTAGTTGAATTTCGGGGTCAGCAGGCTGGTCGTGCCACTGGTATGAACTGGTCTCGCTGATTCCTCCTTTCTGAAGAACTGTAATGTCATTAATTTGGTGTTGCAGGGAAACAGGACTGTTACTTTGAAAAAATTGAGTGTTTAAAGCAGGCTAACGCTTGAATACATTAGCATGGAATAATGAAATAGGACGTTCAAACCTATTTGTGGTTTCTAGGATTGACGTAATGATTAATAGGGATAGTTGGGGCATTAGTATTCAATTGTCAGAGGTGAAATTCTTGGATTTATTGAAGACTAACTACTGCGAAAGCATTTGCCAAGGATGTTTCATTAATCAAGAACGAAAGTTAGGGATCGAAGACGATCAGATACCGTCGTAGTCTTAACCATAAACTATGCCGACTAGGGATCGGATGATGTTAATTTTTAATGTACTCTA
+
IIIIIIIIIIIIIHHHIIIIIIIIIIIIIIIIIIIIIIIIIIIIIIIIIIIIIIIIIIIIIIIIIIHHHIIIIIIIIIIII?????IIIIIIIIIIIIIHHHICCCCIIIIIIIIIIIIIIIIIIIIIIIIIIIIIIIIIIIIIIIIIIIIIIIIIIHHHIIIIIIIIIIIIIIHIIIIIIIIHHHIIIIIIIIIHHHHHHIHIIIIIG;;;>HHHI666899GGGGIIIHHHHHHIIIIIIIIIIIIIIIIIIIIIIIIIIIIIIIIIIIIIHHHIIIIIIIAA??==::92///0-88444::EBDDEIIIIHAAAHHHHIHHHI<<<DGEE??6666DDDBEEEEGFAAADDD=????555BBBBDDDDD@??B>>C::C;552;A@@@@=@>>;95549;;;>>CAAAAAAC;5/..33==::9<;=>;98200<<==6999688888<;>::<>:868<==><<<<><<<<<==6653226862132647477522033888888889<;;0044454+77770/,,
@JI6ZREA02GH3FD
ACTGACTGTTGGAGGGCAAGTCTGGTGCCAGCAGCCGCGGTAATTCCAGCTCCAATAGCGTATATTAAAGTTGTTGCAGTTAAAAAAGCTCGTAGTTGAA
+
333668<:ADDGHHHHIIIIIIIIIIIIIIIIIIIIIIIIIIIIIIIIIIIIFFFFFFFFFFFF==;::FFDBA>==??44/-----9===757=>=844
@JI6ZREA02IW4EK
ACTGACTGTTGGAGGGCAAGTCTGGTGCCAGCAGCCGCGGTAATTCCAGCTCCAATAGCGTATATTAAAGTTGTTGCAGTTAAAAAGCTCGTAGTTGAATTTCGGGATCAATTAT
+
AB:336665BBDD?FFIIIIIIIIIIIIIIIIIIIIIIIIIIIIIIIIIIIIFFFFFFFFFFFFFFFFFFFFFFFFFFDDD88888@FFFFFFFFFFFFFFFF=<:BAA>>==8/
@JI6ZREA02I7S7E
ACTGACTGTTGGAGGGCAAGTCTGGTGCCAGCAGCCGCGGTAATTCCAGCTCCAATAGCGTATATTAAAGTTGTTGCAGTTAAAAAGCTCGTAGTTGAATTTCGGGGTCAGCG
+
F@@AFFFFFFFIIHHHIIIIIIIIIIIIIIIIIIIIIIIIIIIIIIIIIIIIFFFFFFFFFFFFFFFFFFFFFFFFFFFFF?????FFFFFFFFFFFFFFFFFA@@@FDA:66
@JI6ZREA02HQTZG
ACTGACTGTTGGAGGGCAAGTCTGGTGCCAGCAGCCGCGGTAATTCCAGCTCCAATAGCGTATATTAAAGTTGTTGCAGTTAAAAAGCTCGTAGTTGAATTTCGGGATCAGCGAGTTGGTCTTGCCACTGGTATGTACTAGCTTGCTGATTCCTCCTTC
+
FFFFFFFCDDFDB666FFGGHHHHHIIIIIIIIIIIIIIIIIIIIIIIIIIIFFFFFFFFFFFFFFFFFFFFFFFFFFD==88;;;FFFFFFFFFFFFF??=A;8644444////..;;;444@<<<>>=;=?800004449<=??@@@AAAAA44443
@JI6ZREA02JOA0W
ACTGACTGTTGGAGGGCAAGTCTGGTGCCAGCAGCCGCGGTAATTCCAGCTCCAATAGCGTATATTAAAGTTGTTGCAGTTAAAAAGCTCGTAGTTGAATTTCGGGGATCAATACGT
+
FFFFFFFFFFFIIHHHIIIIIIIIIIIIIIIIIIIIIIIIIIIIIIIIIIIIFFFFFFFFFFFFFFFFFFFFFFFFFFFFF;;;;;FFDDBAAAA><4400.4222/77755713.-
@JI6ZREA02GLQ5U
ACTGACTGTTGGAGGGCAAGTCTGGTGCCAGCAGCCGCGGTAATTCCAGCTCCAATAGCGTATATTAAAGTTGTTGCAGTTAAAAAGCTCGTAGTTGAATTTCGGGGA
+
FFFFFFFFFFFIIHHHIIIIIIIIIIIIIIIIIIIHHHHHHHHHHHHIIIIIFFFFFFFFFFFFFFFFFFFF;::@FAA@F==???FFFFFFFFD=8886663..,,.
@JI6ZREA02ILNNQ
ACTGACTGTTGGAGGGCAAGTCTGGTGCCAGCAGCCGCGGTAATTCCAGCTCCAATAGCGTATATTAAAGTTGTTGCAGTTAAAAAGCTCGTAGTTGAATTTCGGGGTATAGT
+
FFFFFFFFFFFII@@@IIIIIIIIIIIIIIIIHH:::EFFEDDDDFFIIHHHFFFFFFFFFFFFFFFFFFFF@@@FFFFFF==???FFFFFFFFFFFFFFFFF@@?;694443
@JI6ZREA02F5DFO
ACTGACTGTTGGAGGGCAAGTCTGGTGCCAGCAGCCGCGGTAATTCCAGCTCCAATAGCGTATATTAAAGTTGTTGCAGTTAAAAAGCTCGTAGTTGAATTTCGGGGTCAGCAGGTTGGTCGTGCCACTGGTATGCACTGGCTTCGCTGATTCCTCCTTTCTGAAGAACTGTAATGTCATTAATTTGGTGTTGCAGGGAAACAGGACTGTTACTTTGAAAAAATTAGAGTGTTTAAAGCAGGCTAACGCTTGAATACATTAGCATGGAATAATGAAATAGGACGTTCGATCCTATTTTGTTGGTTTCTAGGATTGACGTAATGATTAATAGGGATAGTTGGGGGCATTAGTATTCAATTGTCAGAGGTGAAATTCTTGGATTTATTGAAGACTAACTACTGCGAAAGCATTTGCCAAGGATGTTTTCATTAATCAAGAACGAAAGTTAGGGATCGAAGACGATCAGATACCGTCGTAGTCTTAACCATAAACTATGCCGACTAGGGATCGGATGATGTTTAGTTTTTTAA
+
FFFFFFFFFFFII:::IIIIIIIIIIIIIIIIIIIIIIIIIIIIIIIIIIIIFFFFFFFFFFFFFFFFFFFFFFFFFFFDD88888DFFFFFFFFFFFFFFFFDDDDFFFFFFFFFFFFFFFFFFFFFFFFFFFFFFFFFFFFFFFFFFFFFFFFFFFFFFFFFFEDDFFFFFFFFFFF@@@@FFFFFF;<<FFFFFFFFFF???FFFFFFFD??=?222///00,49698888455:DDDDDDDDFFFFFFFFFDDDDGGGGGGGGGD:99?C???C:ACGGGDDDDFGGGGG====D00::???DAB:::?AAAD:555DDDDDDDDDB???DBB>>2222299888<=?@<988<<>>>888223:888<9766<::///822888<<>><<<<:<88884448888667666622020,,,-203311147720021---47802220222220020766677:7::61011:74644::410200220-0222796772220266889222611121-/555511
@JI6ZREA02FNP1N
ACTGACTGTTGGAGGGCAAGTCTGGTGCCAGCAGCCGCGGTAATTCCAGCTCCAATAGCGTATATTAAAGTTGTTGCAGTTAAAAAGCTCGTAGTTGAATTTCGGGGATCAATTTACTCGGTCGTGCCTTTTCGTACGGTACTACGTCGGACCGTTCGGTAATTTAGGTTTTCGTACCTTTTTTCCTTACCGTTACCGTAACCGAACGTAACCGAATTGGTACTAGTTTAACTTTAGGTTTAAGTTTTTAGGTTGGGGGTACGTTAAGGTACGGGGTAAGTTTACCTTTAGGGAAAAAAACTTTAGGTTAACGTTTTAGGTTTAAAAAAAAGTTACGAA
+
FFFFFFFFEE???IHHIIIIIIIIIIIIIIIIIIIIIIIIIIIIIIIIIIIIFFFFFFFFFFFFFFDDDFFFFFFFFFF?@88888FFFDBBBBAA<4400.4,,,,777--,,,,.,2---2555--,,,,,.,.--122----.----.--,--,--,--112855....31/:--,,,,,,,,,,316<AABACCFFFFFFFFDDDFD:::99AAAAD???CCFFFFC:44;AAA;2255530000?<<--/////.7?4>@<=::<DG???=?::0@IGG=<744=111,,,,,,,3111)--,-./7;22//799+++,,,,,,,,114)3---
@JI6ZREA02F9928
ACTGACTGTTGGAGGGCAAGTCTGGTGCCAGCAGCCGCGGTAATTCCAGCTCCAATAGCGTATATTAAAGTTGTTGCAGTTAAAAAGCTCGTAGTTGAATTTCGGGGTCAGCAGGCTGGTCGTGCCACTGGTATGAACTGGTCTCGCTGATTCCTCCTTTCTGAAGAACTGTAATGTCATTAATTTGGTGTTGCAGGGAAACAGGACTGTTACTTTGAAAAAATTAGAGTGTTTAAAGCAGGCAATTGCTTGAATACATTAGCATGGAATAATGAAATAGGACGTTCAAACCTATTTGTTGGTTTCTAGGATTGACGTAATGATTAATAGGGATAGTTGGGGGCATTAGTATTCAATTGTCAGAGGTGAAATTCTTGGATTTATTGAAGACTAACTACTGCGAAAGCATTTGCCAAGGATGTTTTCATTAATCAAGAACGAAAGTTAGGGATCGAAGACGATCAGATACCGTCGTAGTCTTAACCATAAA
+
HHHHHHHHHHHIIHHHIIIIIIIIIIIIIIIIIIIIIIIIIIIIIIIIIIIIHHHHHHHHHHHHHHHHHHHHHHHHHHHHH=====HHHHHHHHHHHHHHHHHCCCCHHHHHHHHHHHHHHHHHHHHHHHHHHHHHHHHHHHHHHHHHHHHHHHHHHHHHHHHHHHHHHHHHHHHHHHHHHHHBBBHHHEEEEHHHHHHCCG@EEHHHDBBBD;;;A//////00,>?ABECHHHHHHHHHHHHHHHHHHHHHHHHHHHHHHHHHHHHHHHHHHHHHD<DDHGE;;;;;;A=@4//050055;::B<GBBBHHHHHHHHHBBBEGBBBG666;BBD??22222;:9<BDAB>;;;;BBB==999=BA?;;;A998899A444947AA9223A9999:=9999999999999<22207786,,,,,2488870222:5576322422-6620---66:9:6422264676621011216::89974420--
@JI6ZREA02I5PAC
ACTGACTGTTGGAGGGCAAGTCTGGTGCCAGCAGCCGCGGTAATTCCAGCTCCAATAGCGTATATTAAAGTTGTTGCAGTTAAAAAGCTCGTAGTTGAATTTCGGGGTATA
+
FFFFFFFFFFFIIHHHIIIIIIIIIIIIIIIIIIIIIIIIIIIIIIIIIIIIFFFFFFFFFFFFFFFFFFFFFFFFFFFFF?????FFFFFFFFFFFFFFFFF==;;AB10
@JI6ZREA02GM3UG
ACTGACTGTTGGAGGGCAAGTCTGGTGCCAGCAGCCGCGGTAATTCCAGCTCCAATAGCGTATATTAAAGTTGTTGCAGTTAAAAAGCTCGTAGTTGAATTTCGGGGTCAGCAGGTTGGTCGTGCCACTGGTATGTACTGGCTTCGCTGATTCCTCCTTTCTGAAGAACTGTAATGTCATTAATTTGGTGTTGCAGGGAAACAGGACTGTTACTTTGAAAAAATTAGAGTGTTTAAAGCAGGCTAACGCTTGAATACATTAGCATGGAATAATGAAATAGGACGTTCGATCCTACTTTGTGGTTTCTAGGATTGACGTAATGATTAATAGGGATAGTTGGGGCATTAGTATTCAATTGTCAGAGGTGAAA
+
FFFFFFFFFFFIIHHHIIIIIIIIIIIIIIIIIIIIIIIIIIIIIIIIIIIIFFFFFFFFFFFFFFFFFFFFFFFFFFFFF==???FFFFFFFFFFFFFFFFFDDDDFFFFFFFFFF@@@FFFFFFFFFFFFFFFFFFFFFFFFFFFFFDDDFFFFFF??FFFF?<;;<?FFFFFFFFFFFFFFFFFFFFFFFDD??????A8::BBBBBBBA====22222211,:BA:::====?D?????CFFFFFFFFFFIGGGGGGGFFFDDDDFDDDD=??A8??555::AA?<<<=>844494880//99A<<<==ADAAAAADDDDB=:88==;<989AA4455::BBBAAAAB@=<<<<:<832///;666
@JI6ZREA02H6PA3
ACTGACTGTTGGAGGGCAAGTCTGGTGCCAGCAGCCGCGGTAATTCCAGCTCCAATAGCGTATATTAAAGTTGTTGCAGTTAAAAAGCTCGTAGTTGAATTTCGGGATCAGCAGGTTGGTCTTGCCACTGGTATGTACTAGCTTGCTGATTCCTCCTTCTTGTAGAACCGTAATGCCATTAATTTGGTGTTGCGGGGAAACAGGACTGTTACTTTGAAAAAATTAGAGTGTTTAAAGCAGGCCAGCGCCTGAATACATTAGCATGGAATAATGAAATAGGACGTTCGAACCTATTTTGTGGTTTCTAGGATTGACGTAATGATTAATAGGGATAGTTGGGGCATTAGTATTCAATTGTCAGAGGTGAAATTCTTGGATTTATTGAAGACTGACTACTGCGAAAGCATTTGCCAAGGATGTTTTCATTAATCAAGAACGAAAGTTAGGGATCGAAGACGATCAGATACCGTCGTAGTCTTAACCATAAACTATGCCGACT
+
IIIIIIIIIIIII:::IIIIIIIIIIIIIIIIIIIIIIIIIIIIIIIIIIIIIIIIIIIIIIIIIIHHHIIIIIIIIIIFF:::::IIIIIIIIIIIIIFFFIHHHIIIIIIIIIIIIIIIIIIIIIIIIIIIIIIIIIIIIIIIIIHBBBFFIBBBBFFFIIIIIIIIIIIIIIIIIBBBBHHHIIIIIIII>>>>DD==9DDIIIIIIHHFFFI666666FF5FFHHIHHHFFFHIIIIIIIIIHHHIIIIFDEDHHHIIIIIIIIIDDDIHHHIIHH<<<@@HIDD<<<<BCCAH:DDHHHIII<<<@DIIIIIIIIIIIIIIIIHHHHIIIDD9999DIIIIIIIIII<<<<BDCC?>>9:255=??BBBDDDEEBB88D::98A>>>:5///::444;AAA=:::;===2203-,,,,1544332562.--77333022001163339986744755501/,,,,,-0987:88;;888;988:82476677,,
@JI6ZREA02JTYPG
ACTGACTGTTGGAGGGCAAGTCTGGTGCCAGCAGCCGCGGTAATTCCAGCTCCAATAGCGTATATTAAAGTTGTTGCAGTTAAAAAGCTCGTAGTTGAATTTCGGGATCA
+
344000108=?AA99<HHIIIIIIIIIIIIIIIIIIIIIIIIIIHIIIIIIIFFFFFFFFFFFFFFFFF==<AA>???=22/--//89??<<<?BDBBB:88<621337.
@JI6ZREA02J5FVL
ACTGACTGTTGGAGGGCAAGTCTGGTGCCAGCAGCCGCGGT
+
FDDDBBBA==:::666:ADFFFHBBBHGDDBA@<8440000
@JI6ZREA02JP8R5
ACTGACTGTTGGAGGGCAAGTCTGGTGCCAGCAGCCGCGGTAATTCCAGCTCCAATAGCGTATATTAAAGTTGTTGCAGTTAAAAAGCTCGTAGTTGAATTTCGGGGTTAGCAGGTCGGTCGTGCCAATGGTATGCACTGGCTCGCTGACTCCTCCTTCTTGTAGAACCGTAATGCCATTAATTTGGTGTTGCGGGGAAACAGGACTGTTACTTTGAAAAAATTAGAGTGTTTAAAGCAGGCTAGCGCCTGAATACATTAGCATGGAATAATGAAATAGGACGTTCGAACCTATTTTGTTGGTTTCTAGGATTGACGTAATGATTAATAGGGATAGTTGGGGCATTAGTATTCAATTGTCAGAGGTGAAATTCTTGGATTTATTGAAGACTGACTACTGCGAAAGCATTTGCCAAGGATGTTTTCATTAATCAAGAACGAAGTTAGGGATCGAAGCGATCAGATACCGTCGTAGTCTTAACCATAAACTATGCCGACTAGGGATCGGATGATGTTTAATTTTTAATGTACTC
+
IIIIIIIIIIIIIHHHIIIIIIIIIIIIIIIIIIIIIIIIIIIIIIIIIIIIIIIIIIIIIIIIIIHHHIIIIIIIIII>>::;;;IIIIIIIIIIIIIHHHICCCCHHIIIIIIIIIIIIIIIIIIIIIIIIIIIIIIIIIIIIIIIIIIIIIIIIIIIIIIIIFFFFIIIIIIIIIIIIIHHHIIA?@@FICCCBHHFB9@>HIIIFFGGCBBG22222255,=FIIIHHHHHHIIIIIIIII@>>=@IIHGFIDDDHIIIIIIIIIIIIIHHHIIII77777DIIGFFGG==@?@66@@BBBIIG;;;;DIIID@@@IGDDDDDDDBBBGGGG@@6666;@DGGEGGGIIII@===BEDD444:<<<A=:88::::::944==>98:BBBBEEEEE=9::ED====BA::::A>:=:1133;;::664:;:300710017;91116:;777676;7777676;;;:9:6311:7899,,,,----/,0126798::777133333777:;666:://2--00*4311,,
@JI6ZREA02GG17B
ACTGACTGTTGGAGGGCAAGTCTGGTGCCAGCAGCCGCGGTAATTCCAGCTCCAATAGCGTATATTAAAGTTGTTGCAGTTAAAAAGCTCGTAGTTGAATTTCGGGATCAATATATTGGTCGTGCCTCTGGTATGAACTGGTATTATTGATTTCTACCTTCTGACGAACTGTGATGTCATTAATTTGGTGTCATGGGGAATCAGGACTGTTACTTTGAAAAAATTAGAGTGTTTAAAGCAGGCACACGCTTGAATACATTAGCATGGAATAATGAAATAGGACGTTTGACCCTATTTTGTTGGTTTCTAGGATCGACGTAATGATTAATAGGGATAGTTGGGGGCATTAGTATTCAATTGTCAGAGGTGAAATTCTTGGATTTATTGAAGACTAACTACTGCGAAAGCATTTGCCAAGGATGTTTTCATTAATCAAGAACGAAAGTTAGGGATCGAAGACGATCAGATACCGTCGTAGTCTTAACCATAAACTATGCCGACTAGGGATCGGATGATGTTAATTTTTTAATGTACTCA
+
IIIIIIIIIIIIIHHHIIIIIIIIIIIIIIIIIIIIIIIIIIIIIIIIIIIIIIIIIIIIIIIIIIHHHIIIIIIIIIIGG88888IIIIIIIIIIIIIHHHIHHHIIIIIIIIIIIIIIIIIIIIIIIIIIIIIIIIIIIIIIIIIIIIHHHIIIIIIIIIIIIIIIIIIIIIIIIIIIIIIBBBIIIIIIIICCCCIIIIIIIIIIIIIII@@@D111111==-GEEIIHHHHHHIIIIIIIIGGGIIIIIIIIIIIIIIIIIIIIIIIIIIBBBIIIIIIIHHHIIHHHIIAA@?>22DDHHHIIIGGGIIIIIIIIIIIIIIIIIIBBBIIIIDD55555DDGICDDDIIIIIIIIIIIIIHHIIBBBGGIEEBBBBBBIHHIIB<;<GFFFF@A<<<DFEB<<<BBBD5544=<6<4....44;=;;8<;;?::>:55379922222444::97=<;>>>:8:8???>>?=><<?<<4433484448823444=>243:>?=??>>>>>>>?AA??//5555;;*><?:334
@JI6ZREA02GG6U3
ACTGACTGTTGGAGGGCAAGTCTGGTGCCAGCAGCCGCGGTAATTCCAGCTCCAATAGCGTATATTAAAGTTGTTGCAGTTAAAAAGCTCGTAGTTGAATTTCGGGGTCAGCAGGTTGGTCGTGCCACTGGTATGTACTGGCTTCGCTGATTCCTCCTTTCTGAAGAACCGTAATGTCATTAATTTGGTGTTGCAGGGAAACAGGACTGTTACTTTGAAAAAATTAGAGTGTTTAAAGCAGGCTAACGCTTGAATACATTAGCATGGAATAATGAAATAGGACGTTCGATCCTATTTTGTGGTTTCTAGGATTGACGTAATGATTAATAGGGATAGTTGGGGCATTAGTATTCAATTGTCAGAGGTGAAATTCTTGGATTTATTGAAGACTAACTACTGCGAAAGCATTTGCCAAGGATGTTTTCATTAATCAAGAACGAAAGTTAGGGATCGAAGACGATCAGATACCGTCGTAGTCTTAACCNTAAACTATGCCGACTAGGGATCGGATGATGTTTAATTTTTAATGTACTC
+
IIIIIIIIIIIIIHHHIIIIIIIIIIIIIIIIIIIIIIIIIIIIIIIIIIIIIIIIIIIIIIIIIIHHHIIIIIIIIIIII==?==IIIIIIIIIIIIIHHHI@@@@IIIIIIIIIIIIIIIIIIIIIIIIIIIIIIIIIIIIIIIIIIIIIIIIIIHHHIIIIIGGGIIIIIIIIIIIIIIIHHHIII>??IIIHHHGGGIIIIIIIIIIIIHHHI<<<<99>>-IIIIIGGGHHHIIIIIIIIIIIIIIIIIIIIIIIIIIIIIIIIIIIIIHHHIIGG==<GFGGGG@AAA>>>?=2AFHHHIIIGGGIIIIIIIIIIIIIIIIIIHHHIIIIIICCCBIIIIIIIIIIIIIIHFHHH@<666>EEBEEEEEHD@222<;>EEA?>AAE?<<8C?@@CBBBCDDBBBA<<<<@@>D=332244;<760322968=6...6881766688888<9=<<<<<=<?>??<757>><:4212281!....35013228:9=6862248<84448<<;;;==1111144+9352//
@JI6ZREA02HXGQD
ACTGACTGTTGGAGGGCAAGTCTGGTGCCAGCAGCCGCGGTAATTCCAGCTCCAATAGCGTATATTAAAGTTGTTGCNGTTAAAAAGT
+
113336::?BBDGHHHIIIIIIIIIIIIIIIIIIHHHHHHHHHHFFHHHHHFFFFFDD===BAA44444=<7/,,54!/--,,,,,-,
@JI6ZREA02GBSNI
ACTGACTGTTGGAGGGCAAGTCTGGTGCCAGCAGCCGCGGTAATTCCAGCTCCAATAGCGTATATTAAAGTTGTTGCAGTTAAAAAGCTCGTAGTTGAATTTCGGGGTCAGCAGGTTGGTCGTGCCACTGGTATGCACTGGCTTCGCTGA
+
FFFFFFFFFFFIIHHHIIIIIIIIIIIIIIIIIIIIIIIIIIIIIIIIIIIIFFFFFFFFFFFFFFFFFFFFFFFFFFFFF;;===FFFFFFFFFFFFFFFFFDDDDFFFFFFFFFFFFFFFFFFFFFFFFFFFFF<<<??=ABAA@<::
@JI6ZREA02FTEPY
ACTGACTGTTGGAGGGCAAGTCTGGTGCCAGCAGCCGCGGTAATTCCAGCTCCAATAGCGTATATTAAAGTTGTTGCAGTTAAAAAGCTCGTAGTTGAATTTCGGGGTATCAAGTTTAGTCGGTCGTCGA
+
FFFFFFFFFFFII666IIIIIIIIIIIIIIIIIIIIIIIIIHHHHHHHHIHHFFFFFFFFFFFFFFFFFFFFFFFFFFFAA77777BBBBAAABDF???===A96442767;64...///<998555523
@JI6ZREA02JLBLF
ACTGACTGTTGGAGGGCAAGTCTGGTGCCAGCAGCCGCGGTAATTCCAGCTCCAATAGCGTATATTAAAGTTGTTGCAGTTAAAAAGCTCGTAGTTGAATTTCGGGGTCAGCAGGTTGGTCGTGCCACTGGTATGCACTGGCTTCGCTGATTCCTCCTTTCTGAAGAACTGTAATGTCATTAATTTGGTGTTGCAGGGAAACAGGACTGTTACTTTGAAAAAATTGAGTGTTTAAAGCAGGCTAACGCTTGAATACATTAGCATGGAATAATGAAATAGGACGTTCGATCCTATTTTGTTGGTTTCTAGGATTGACGTAATGATTAATAGGGATAGTTGGGGGCATTAGTATTCAATTGTCAGAGGTGAAATTCTTGGATTTATTGAAGACTAACTACTGCGAAAGCATTTGCCAAGGATGTTTCATTAATCAAGAACGAAAGTTAGGGATCGAAGACGATCAGATACCGTCGTAGTCTTAACCATAAACTATGCCGACTAGGGATCGGATGATGTTAATTTTTTAATGTACTC
+
IIIIIIIIIIIIIHHHIIIIIIIIIIIIIIIIIIIIIIIIIIIIIIIIIIIIIIIIIIIIIIIIIIHHHIIIIIIIIIIII=====IIIIIIIIIIIIIHHHICCCCIIIIIIIIIIFFFIIIIIIIIIIIIIIIIIIIIIIIIIIIIIIIIIIIIIHHHHHIIIFFFIIIIIIIIIIF;;;;EEEIIFFFFFFIHHHHHHFABBIIIIIIIIEEEI666666>==DFIFHHHHHHIIIIIIIIIIIIIIIIIIIIIIIIIIHEEEIIIFFFIIBIH:@@IIIDDDGGEEE@>55555//5599?E?GDDDHIIIIHDDDIIIIIIIIII<<<DIIII66;67@@@DDDDDGDDDDBBBDDBDDDB?=;;;?>>;;AAA444947CDA>;?BBBBBBDBBBBBBB::::==?>>==8863.---3399884888300:<553:8806811338886486:::::8:::::89<<><6868==865311986-1338<<9<<:88133999333331133005555;9,;<;8..
@JI6ZREA02GC0N6
ACTGACTGTTGGAGGGCAAGTCTGGTGCCAGCAGCCGCGGTAATTCCAGCTCCAATAGCGTATATTAAAGTTGTTGCAGTTAAAAAGCTCGTAGTTGAATTTCGGAATCAATTTATCGGTCGTGCCTTCGGTATGCACTGGTATTATTGATTTCTACCTTCTGACGAATCATGATGTCATTAATTTGGTGTCATGGGGAATCAGGACTGTTACTTTGAAAAAATTAGAGTGTTTAAAGCAGGCACACGCTTGAATACATTAGCATGGAATAATGAAATAGGACGTTTGACCCTATTTTGTTGGTTTCTAGGATCGACGTAATGATTAATAGGGATAGTTGGGGGCATTAGTATTCAATTGTCAGAGGTGAAATTCTTGGATTTATTGAAGACTAACTACTGCGAAAGCATTTGCCAAGGATGTTTTCATTAATCAAGAACGAAAGTTAGGGATCGAAGACGATCAGATACCGTCGTAGTCTTAACCATAAACTATGCCGACTAGGGA
+
IIIIIIIIIIIIIHHHIIIIIIIIIIIIIIIIIIIIIIIIIIIIIIIIIIIIIIIIIIIIIIIIIIHHHIIIIIIIIIIII=====IIIIIIIIIIIIIHHHIIIIIIIIIHHHIIIIIIIIIIHHHHIIIIIIIIIIIIIIIIIIIIIIHHHIIIIIIIIIIIIIIIIIIIIIIIIIIIIIIHHHIIFFFIIICCCCIIIIIIIIIIIBBBGHHHI666688;;,GHIIIHHHHHHIIIIIIIIIIIIIIIIIIIIIIIIIIIHHHII<<<BC666C5;;;CDB???EA?BDG6668A6:DD999GIIAAAGGGID6666FGEGGFDDA<666EIIII66677EHHHIIIIIHEEBHHH=@@HHHHB=@@BEEEBBBBC??;:44CA??=?C?:::8DCCCA;;;9::44454;;:AA9<<4474::::965888300<:666:::2696633333:9;6688::9:6869:9::;11311;;6003036880132279693000/
@JI6ZREA02IWJP2
ACTGACTGTTGGAGGGCAAGTCTGGTGCCAGCAGCCGCGGTAATTCCAGCTCCAATAGCGTATATTAAAGTTGTTGCAGTTAAAAAGCTCGTAGTTGAATTTCGGGATCAATACGTCGGTCGTGCTTTTTTGGTACGCACTGGCGTCATTGGTTTCTCCTTTCTGACGAACCATGATGTCATTAATTTGGTGTTATGGGGAGTTAGGACTGTTACTTTGAAAAAATTAGAGTGTTTAAAGCAGGCATTAGCTTGAATACATTAGCATGGAATAATGAAATAGGACGTTCGATCCTATTTTGTGGTTTCTAGGATCAACGTAATGATTAATAGGGATAGTTGGGGCATTAGTATTCAATTGTCAGAGGTGAAATTCTTGGATTTATTGAAGACTAACTACTGCGAAAGCATTTGCCAAGGATGTTTTCATTAATCAAGAACGAAAGTTAGGGATCGAAGACGATCAGATACCGTCGTAGTCTTAACCATAAACTATGCCGACTAGGGATCGGATGATGTTTAATTTTTAATG
+
IIIIIIIIIIIIIHHHIIIIIIIIIIIIIIIIIIIIIIIIIIIIIIIIIIIIIIIIIIIIIIIIIIHHHIIIIIIIIIIII<<?==IIIIIIIIIIIIIHHHIHHHIIIIIIIIIIIIIIIIIII<<<<99IIFIIIIIIIIIIIIIIIIIIHHHIIIIHHHIIIIIIIIIIIIIIIIIIIIIIIHHHIIIIIIII>>>>I;BBIIIIIIIIIIIHHHI<<<<8866,>GIIIHHHHHHIIIIIIIIIIIIIIIIIIIIIIIIIIIIIIIIIIIIIHHHIIIIGG<==IIIIFFFI>A@?A6GGEEEIII===AAAGIIIIIIIIIIIIIIHHHIIIIEE8888FFIIEFDEHIIIHIHDCDH@?666CEEEHFDCCHHHHHHHHHHHHHHHHFC??>CED<5665C@<<<BEDDDDFF=??7777<<=>>;042284481---16:24111:;8886587>>==<787??8202:<::=;8::11-.---.--556:8:9=;<<<;====;;;;44///441121144+8
@JI6ZREA02JW26L
ACTGACTGTTGGAGGGCAAGTCTGGTGCCAGCAGCCGCGGTAATTCCAGCTCCAATAGCGTATATTAAAGTTGTTGCAGTTAAAAAGCTCGTAGTTGAATTTCGGGATCAAGGTGCCGGTCATGCCTTTGGTATGTACTGACATCATTGATTTCTCCCTTCTGATGAACTGTGATGTCATTAATTTGGTGTCATGGAGAATCAGGACTGTTACTTTGAAAAATTAGAGTGTTTAAAGCAAGCACACGCTTGAATACATTAGCATGGAATAATGAAATAGGACGTTTGATCCTATTTTGTTGGTTTCTAGGATCGATGTAATGATTAATAGGGATAGTTGGGGGCATTAGTATTCAATTGTCAGAGGTGAAATTCTTGGATTTTATTGAAGACTAACTACTG
+
HHHHHHHHHHHIIHHHIIIIIIIIIIIIIIIIIIIIIIIIIIIIIIIIIIIIHHHHHHHHHHHHHHHHHHHHHHHHHHHHH???==HHHHHHHHHHHHHHHHHHHHHHHHHHHHHHHHHHHHHHHHHHHHHHHHHHHHHHHHHHHHHHHHHHHHHHHHEEDHHHHHHHHHHHHHHHHHHHHHHHHHFFDEEHHHHHHBBBHHHHHGGGHEEEHEEEE9;;9966-;@@@@@==233@GGGHHEEEHHHHHHHHHHHHHHHHHHHHHHHHHHHHHHHH<@@@DGDD>EBB9;;;2222;26BB=@@GHHBBBHHHGGGBBBA::555322333398:9922224BBBB;646;GGGG999@ADBB@EEE=444438<AA=22222--300003,,,003847
@JI6ZREA02GIKHJ
ACTGACTGTTGGAGGGCAAGTCTGGTGCCCGCAGCCGCGGTAATTCCAGCTCCAATAGCGTATATTAAAGTTGTTGCAGTTAAAAAGCTCGTAGTTGAATTTCGGGGTTAGTAGGTTGGTCATGCCTCTGGTATGTACTGATCTCACTGATTCCTCCCTCTTGACGAACTGTAATGTCATTAATTTGGTGTTGCAGGAAATCAGGACTGTTACTTTGAAAAAATTAGAGTGTTTAAAGCAGGCTAAGGCTTGAATACATTAGCATGGAATAATGAAATAGGACGTTTGATCCTATTTGTGGTTTCTAGGATTGACGTAATGATTAATAGGGATAGTTGGGGCATTAGTATTCAATTGTCAGAGGTGAAATTCTTGGATTTATTGAAGACTAACTACTGCGAAAGCATTTGCCAAGGATGTTTTCATTAATCAAGAACGAAAGTTAGGGATCGAAGACGATCAGATACCGTCGTAGTCTTAACCATAAACTATGCCGACTAGGGATCGGATGATGTTAA
+
IIIIIIIIIIIIIHHHIIIIIIIIIIIHHHIIIIIIIIIIIIIIIIIIIIIIIIIIIIIIIIIIIIHHHIIIIIIIIIIII;;;;;IIIIIIIIIIIIIHHHICCCCIIIIIIIIIIIIIIIIIIIIIIIIIIIIIIIIIIIIIIIIIIIIIIIIHHHIIIIIIIIIIIIIIIIIIIIIIIIIHHHIIIIIIIIIIIHHHIIIIIIIIIIIIIHGGG888888GG5IIIIIHHHHHHIIIIIIIIIIIIIIIIIIIIIIIIIIIIIIIIIIIIIHHHIAGGIIGGBBEHHEE@@35582==BBBHIIIIIIIIIIIIIIIIIIIIIIIHBBGHGH==5555==GGGHGGIIIIIIIHHHFDCCCDCBBBEDDCEAAAAABF;;DF@?>@IFFFFEF?<<<BBE<<<<@EFFFEEDDCDE77778=<<::9====::;6000:<81///;=====<<?<<==4428:???><<<<:787:==//.47;;=<12444<8042448;=:99985522//0,
@JI6ZREA02F2GDC
ACTGACTGTTGGAGGGCAAGTCTGGTGCCAGCAGCCGCGGTAATTCCAGCTCCAATAGCGTATATTAAAGTTGTTGCAGTTAAAAAGCTCGTAGTTGAA
+
????FFFFFFFF@666IIIIIIIIIIIIIIIIIIIIIIIIIIIIIIIIIIIIFFFFFFFFFFFFFFFFFFFFFFFDDA=5422110<<<9757211211
@JI6ZREA02FSKEX
ACTGACTGTTGGAGGGCAAGTCTGGTGCCAGCAGCCGCGGTAATTCCAGCTCCAATAGCGTATATTAAAGTTGTTGCAGTTAAAAAGCTCGTAGTTGAATTTCGGGGCTAGTAGGTTGGTCGTGCCTATGGTATGTATGCGTTACTTGNGTTCCTCCTTCTTGAAGAACTGTAATGTCATTAATTTGGTGTTGCAGGGAAACAGGACTGTTACTTTGAAAAAATTAGAGTGTTTAAAGCAGGCTAACGCTTGAATACATTAGCATGGAATAATGAAATAGGACGTT
+
FFFFFFFFFFFII:::IIIIIIIIIIIIIIIIIIIIIIIIIIIIIIIIIIIIFFFFFFFFFFFFFFFFFFFFFFFFFFFFF?????FFFFFFFFFFDBB===5333111<AAAABDFFFFFFFFF<5548<==8.-.-..---.-,,/!04AADFFFFFFFFFFFFFFFFFFFFFFFFFFFFFDDDDDDFFFFFFFFFFFFFFFFFFFFFFFFF??D666666CC0DDDFFFFFDDDFFFFFFF???FFFFFFFGGGGGGGGGGGDDDDGGDDF?==B<>>=3.--
@JI6ZREA02JU5T2
ACTGACTGTTGGAGGGCAAGTCTGGTGCCAGCAGCCGCGGTAATTCCAGCTCCAATAGCGTATATTAAAGTTGTTGCAGTTAAAAAGCTCGTAGTTGAATTTCGGGGTATCAGGT
+
FFFFFFFFFFFIIHHHIIIIIIIIIIIIIIIIIIIIIIIIIIIIIIIIIIIIFFFFFFFFFFFFFFFFFFFFFFFFFFFDD88888FFFFFFFFFFFFF?==4100./323311.
@JI6ZREA02I4HOY
ACTGACTGTTGGAGGGCAAGTCTGGTGCCAGCAGCCGCGGTAATTCCAGCTCCAATAGCGTATATTAAAGTTGTTGCAGTTAAAAAGCTCGTAGTTGAATTTCGGGATCAATTTATCGGTCGTGCCTCGT
+
00011199<AABD<==IIIIIIIIIIIIIIIIIIIIIIIIIIIIIIIIIIIIFFFFFFFFFFFFFFFFFFFFFDDBDDD??66666DDDDBDDDBBBBA;;8111149<<=889>>?888<<9992313-
@JI6ZREA02FXDBC
ACTGACTGTTGGAGGGCAAGTCTGGTGCCAGCAGCCGCGGTAATTCCAGCTCCAATAGCGTATATTAAAGTTGTTGCAGTTAAAAAGCTCGTAGTTGAATTTCGGGGTCAGCAGGTCGTGGTCGTCGCCACGTGTATGAACTGGTCTCGCTGATTCCTCCTTTCTGAAGAACTGTAATGTCATTAATTTGGTGTTGCAGGGAAACAGGACTGTTACTTTGAAAAAATT
+
FFFFFFFFFFFIIHHHIIIIIIIIIIIIIIIIIIIIIIIIIIIIIIIIIIIIFFFFFFFFFFFFFFFFFFFFFFFFFFFFF?????FFFFFFFFFBBAA;;;40000/9<<<<9644266;975222--.,33--.2319::../4334<<<94444>BB:::FFFFFFFFFFFFFFF666<FFFFFFFFFFFFFFFFFFFFFDDDDDFFFF;;;DFC?A66666666
@JI6ZREA02JL9EP
ACTGACTGTTGGAGGGCAAGTCTGGTGCCAGCAGCCGCGGTAATTCCAGCTCCAATAGCGTATATTAAAGTTGTTGCAGTTAAAAAGCTCGTAGTTGAATTTCGGGGTTAGTAGGTTGGTCATGCCTCTGGTATGTACTGGTCTCACTGATTCCTCCCTCTTGACGAACTGTAATGTCATTAATTTGGTGTTGCAGGAAACCAGGACTGTTACTTTGAAAAAATTAGAGTGTTTAAAGCAGGCTAAGGCTTGAATACATTAGCATGGAATAATGAAATAGGACGTTTGATCCTATTTTGTGGTTTCTAGGATTGACGTAATGATTAATAGGGATAGTTGGGGCATTAGTATTCAATTGTCAGAGGTGAAATTCTTGGATTTATTGAAGACTAACTACTGCGAAAGCATTTGCCAAGGATGTTTTCATTAATCAAGAACGAAGTTAGGGATCGAAGACGATCAGATACCGTCGTAGTCTTAACCATAACTATGCCGACTAGGGATCGGATGATGTTTAATTTTTAATGTACTCATTCGG
+
IIIIIIIIIIIIIHHHIIIIIIIIIIIIIIIIIIIIIIIIIIIIIIIIIIIIIIIIIIIIIIIIIIHHHIIIIIIIIIIII;;;;;IIIIIIIIIIIIIHHHICCCCIIGBGIIIIIIIIIIIIIIIIIIIIIIIIIIIIIIIIIIIIIIIIIIICCCGIIIIIIIIIIIIIIIIIIIIIIIIHHHGGFGIIIIIIIHHHBBAIIIIIIIIIIBBBI111111==5IIIIIHHHHHHIIIIIIIIIIIIIIIIIIIII>>>IIIIIIIIIIIIIGGGIIIIDB9::HIIIIIII==<<9/99988D@IIIIIIIIIIGIIIIG=>==ADB:::IIIGG@@CAIIIIIIIIIIIIIIGGDGIII777@BFHIIB@@GGIHHHDCCIIIIDGGEAAA@ID<<<<<EEEEBBBBBBDDAA>=4222052,,,,.2002..72..0,,,,,,57522274:7<>:443:<????;=<?<34....//.2,,-0.0200271.....7<=;;<:::>?>==>>1111122*:3447:<:;<22
@JI6ZREA02GPSMO
ACTGACTGTTGGAGGGCAAGTCTGGTGCCAGCAGCCGCGGTAATTCCAGCTCCAATAGCGTA
+
6666=BBBBB>=@666FFGGGGGFFHIHHFFFFF<<<F??@??BBBA===AAA>>>=>>=94
@JI6ZREA02JT0I7
ACTGACTGTTGGAGGGCAAGTCTGGTGCCAGCAGCCGCGGA
+
FFFFFFFFFFFIIHHHIIIIIIIIIIIIIIIIIIIGGD800
@JI6ZREA02H6K5I
ACTGACTGTTGGAGGGCAAGTCTGGTGCCTTACGGGAAACAGTCGACTGCCAAGGCACACAGGGGATA
+
IIIIIIIIIIIIIHHHIIIIIIIIIIICCCCHIHHHHHHIIIIIIIIIIIIIIIIIIIIIICCCCIII
@JI6ZREA02GPSOG
ACTGACTGTTGGAGGGCAAGTCTGGTGCCAGCAGCCGCGGTAATTCCAGCTCCAATAGCGTATATTAAAGTTGTTGCAGTTAAAAAGCTCGTAGTTGAATTTC
+
???AFFFFFFFIIHHHIIIIIIIIIIIIIIIIIIIIIIIIIIIIIIIIIIIIFFFFFFFFFFFFFFFFFFFFFFFFFFFFF====;FDDD@A>=;9855,,,.
@JI6ZREA02HDO6T
ACTGACTGTTGGAGGGCAAGTCTGGTGCCAGCAGCCGCGGTAATTCCAGCTCCAATAGCGTATATTAAAGT
+
FFFFFFFFFFFII@@@IIIIIIIIIIIIIIIIIIIIIIIIIIIIIIIIIIIIFFFFFFFFFFFFFFF?=B1
@JI6ZREA02GBFDJ
ACTGACTGTTGGAGGGCAAGTCTGGTGCCAGCAGCCGCGGTAATTCCAGCTCCAATAGCGTATATTAAAGTTGTTGCAGTTAAAAAGCTCGTAGTTGAATTTCGGGATCAGTACGTGGTCGTG
+
FFFFFFFFFFFIIHHHIIIIIIIIIIIIIIIIIIIIIIIIIIIIIIIIIIIIFFFFFFFFFFFFFFFFFFFFFFFFFFF?@88888FFFFFFFFFFFFFFFFA654?>>><<9432115755-
@JI6ZREA02FHWUE
ACTGACTGTTGGAGGGCAAGTCTGGTGCCAGCAGCCGCGGTAATTCCAGCTCCAATAGCGTATATTAAAGTTGTTGCAGTTAAAAAGCTCGTAGTTGAATTTCGGGATCAGTACG
+
FFFFFFFFFFFIIHHHIIIIIIIIIIIIIIIIIIIIIIIIIIIIIIIIIIIIFFFFFFFFFFFFFFFFFFFFFFFFFFFFF=====FFFFFFFFDDBAA=;8110.4<<<<<5.-
@JI6ZREA02JD6V8
ACTGACTGTTGGAGGGCAAGTCTGGTGCCAGCAGCCGCGGTAATTCCAGCTCCAATAGCGTATATTAAAGTTGTTGCAGTTAAAAAGCTCGTAGTTGAATTTCGGGGTAT
+
FFFFFFFFFFFIIHHHIIIIIIIIIIIIIIIIIIIIIIIIIIIIIIIIIIIIFFFFFFFFFFFFFFFFFFFFFFFFFFFFF;;;;;FFFFFFFFFFFDD=<84..,,,3-
@JI6ZREA02HWP6F
ACTGACTGTTGGAGGGCAAGTCTGGTGCCAGCAGCCGCGGTAATTCCAGCTCCAATAGCGTATATTAAAGTTGTTGCAGTTAAAAAGCTCGTAGTTGAATTTCGGGGTCAGCAGGTTGGTCGTGCCACTGGTATGAC
+
666;FFFFFFFIIHHHIIIIIIIIIIIIIIIIIIIIIIIIIIIIIIIIIIIIFFFFFFFFFFFFFFFFFFFFFFFFFFFFF==???FFFFFFFFFFFFFFFFFBBEEFFFFFFFFFFFFFFFFFFFFFBA>=>?94/
@JI6ZREA02JNCLC
ACTGACTGTTGGAGGGCAAGTCTGGTGCCAGCAGCCGCGGTAATTCCAGCTCCAATAGCGTATATTAAAGTTGTTGCAGTTAAAAAGCTCGTAGTTGAATTTCGGGGTCAGCAGGTTGGTCGTGCCACTGGTATGTACTGGCTTCGCTGATTCCTCCTTTCTGAAGAACTGTAATGTCATTAATTTGGTGTTGCAGGGAAACAGGACTGTTACTTTGAAAAAATTAGAGTGTTTAAAGCAGGCTAACGCTTGAATACATTAGCATGGAATAATGAAATAGGACGTTCGATCCTATTTTGTGGTTTTCTAGGATTGACGTAATGATTAATAGGGATAGTTGGGGCATTAGTATTCAATTGTCAGAGGTGAAATTTCTTGGATTTATTGAAGACTAACTACTGCGAAAGCATTTGCCAAGGATGTTTTCATTAATCAAGAACGAAGTTAGGGATCGAAGACGATCAGATACCGTCGTAGTCTTAACCATAAACTATGCCGACTAGGGATCAGATGATGTTATTTTTTAATAACTCTATTCGGC
+
IIIIIIIIIIIIIHHHIIIIIIIIIIIIIIIIIIIIIIIIIIIIIIIIIIIIIIIIIIIIIIIIIIHHHIIIIIIIIIIII=====IIIIIIIIIIIIIHHHICCCCIIIIIIIIIIIIIIIIIIIIIIIIIIIIIIIIIIIIIIIIIIIIIIIIIIHHHIIIF>>>>>FIIGGFIIHFFFFFBBBIIIIIIIIIHBB::9E>@BIIIGEA?B=867,,,,,,11+<=::;;??@@@FGGDDDDDDFII@@@HHHHHHIIIIIH@@@IIIHHHIHHHIIDDDIIIIIIII@@@D9776A654///05-=888<AEEG@666GDD@????80//8:9;11,,//99;;;=?BEIIIIHHHHHHDBBBBB:::///4//443776944:A:98=ABB?B?BA:44427233.,,70000,,,,,,,,,11444416773007:99;;;9999:;;;;;657663337676;;;:9:8:88:8:;;6002..-67046667202---576622/411144/,,,,,,,,,),,1,,,411500/
@JI6ZREA02JYERG
ACTGACTGTTGGAGGGCAAGTCTGGTGCCAGCAGCCGCGGTAATTCCAGCTCCAATAGCGTATATTAAAGTTGTTGCAGTTAAAAAGCTCGTAGTTGAATTTCGGGGTCAGCAGGCTGGTCGTGCCACTGGTATGAACTGGTCTCGCTGATTCCTCCTTTCTGAAGAACTGTAATGTCATTAATTTGGTGTTGCAGGGAAACAGGACTGTTACTTTGAAAAAATTGAGTGTTTAAAGCAGGCAATTGCTTGAATACATTAGCATGGAATAATGAAATAGGACGTTCAAACCTATTTGTTGGTTTCTAGGATTGACGTAATGATTAATAGGGATAGTTGGGGGCATTAGTATTCAATTGTCAGAGGTGAAATTCTTGGATTTATTGAAGACTAACTACTGCGAAAGCATTTGCCAAGGATGTTTTCATTAATCAAGAACGAAAGTTAGGGATCGAAGACGATCAGATACCGTCGTAGTCTTAACATAAACTATGCCGACTAGGGATCGGATGATGTTAATTTTTTAATGTACTC
+
IIIIIIIIIIIII:::IIIIIIIIIIIIIIIIIIIIIIIIIIIIIIIIIIIIIIIIIIIIIIIIIIHHHIIIIIIIIIIBB88888IIIIIIIIIIIIIHHHICCCCIIIIIIIIIIIIIIIIIIIIIIIIIIIIIIIIIIIIIIIIIIIIIIIIFFFFFIIIIIIIIIIIIIIIIIIIIIIIFFFIIHFFFIIIHHHHHFFABBIIII@?>A;;;>//////::>AAAEBEHHHHIIIIIIIIIIHHHIIIIHHHIHHHHHHIIIIIIIIII@@@IIIIIII777;;?BBA4//151111;;:EAGGGHDDDHIIDDDGGEGGGEB92226?EA?B44455@@@DIIIIID@@@IH===BHHHHHHBEEEBBBBB==///=7:AB=98:=EEEHHE=::9BBBB==;;;=::888867,,,,,11331/.1341..1,--07---0027333;;64766:;;767677;;9;;;60---20,,,,,,,/,/103/10202240229;7733331:;;00555555);:;3..
@JI6ZREA02JRSU3
ACTGACTGTTGGAGGGCAAGTCTGGTGCCAGCAGCCGCGGTAATTCCAGCTCCAATAGCGTATATTAAAGTTGTTGCAGTTAAAAAGCTCGTAGTTGAATTTCGGGGTCAGCAGGTTGGTCGTGCCACTGGTATGTACTGGCTTCGCTGATTCCTCCTTTCTGAAGAACTGTAATGTCATTAATTTGGTGTTGCAGGGAAACAGGACTGTTACTTTGAAAAAATTAGAGTGTTTAAAGCAGGCTAACGCTTGAATACATTAGCATGGAATAATGAAATAGGACGTTCGATCCTATTTTGTGGTTTCTAGGATTGACGTAATGATTAATAGGGATAGTTGGGGCATTAGTATTCAATTGTCAGAGGTGAAATTCTTGGATTTATTGAAGACTAACTACTGCGAAAGCATTTGCCAAGGATGTTTTCATTAATCAAGAACGAAAGTTAGGGATCGAAGACGATCAGATACCGTCGTAGTCTTAACC
+
IIIIIIIIIIIIIHHHIIIIIIIIIIIIIIIIIIIIIIIIIIIIIIIIIIIIIIIIIIIIIIIIIIHHHIIIIIIIIIIII<<<<<IIIIIIIIIIIIIHHHI@@@@IIIIIIIIIIIIIIIIIIIIIIIIIIIIIIIIIIIIIHIIIIIIIIIIIIHHHIIIIIFFFFFIIIIIIIIIIIHHHHHIIIFFFHIIEBB999B>DFIIIIIIIIECCI644444<<-GGFGFEHHHHHIIFFFIIIIIIIIIIIFEDHHIIIIIIIIIII<<<DHHHHIHHHDDDDDEEDDAA@:13336/??@??EIIHDDDHIIID666IIGGGD@@@@;::>BD8:00005:ADBBABEGI@@@@DDDDBA99:?=:::::88AA=...824?::989:99998A@55455=>?:::<CDDAAAA=:3....38;;::9;=<855>:777<;;4999<888;:658:8:::3136==31018;:8:88;;11
@JI6ZREA02JA2QH
ACTGACTGTTGGAGGGCAAGTCTGGTGCCAGCAGCCGCGGTAATTCCAGCTCCAATAGCGTATATTAAAGTTGTTGCAGTTAAAAAGCTCGTAGTTGAATTTCGGGGTCAGCAGGTTGGTCGTGCCACTGGTATGTACTGGCTTCGCTGATTCCTCCTTTCTGAAGAACTGTAATGTCATTAATTTGGTGTTGCAGGGAAACAGGACTGTTACTTTGAAAAAATTAGAGTGTTTAAAGCAGGCTAACGCTTGAATACATTAGCATGGAATAATGAAATAGGACGTTCGATCCTATTTGTGGTTTCTAGGATTGACGTAATGATTAATAGGGATAGTTGGGGCATTAGTATTCAATTGTCAGAGGTGAAATTCTTGGATTTATTGAAGACTAACTACTACGAAAGCATTTGCCAAGGATGTTTTCATTAATCAAGAACGAAAGTTAGGGATCGAAGACGATCAGATACCGTCGTAGTCTTAACCAT
+
IIIIIIIIIIIIIHHHIIIIIIIIIIIIIIIIIIIIIIIIIIIIIIIIIIIIIIIIIIIIIIIIIIHHHIIIIIEEEED11///11;EIEIHIIIIIIIHHHICCCCIIIIIIIIII:::HIIIIIIIIIIIIIIIIIIIIIIIIIIIIIIIIIIIIHHHIIIIIBBBFIIIIIIIIIIIIII>>>IIIIIIIIIHBBBBBE@DDHHGE;::B;88?------11,>@BEGEHHHHHIIIIIIIIIIIIIIIIIIIIIIIIIIIIIIIIIIIIIHHHIIII@@@DDEBBA>>>:33361;;@BBGIIIHHHIIIIIIIIH@@@@DDDDHHBDDFIIICC??@@DDHIIIIIIDDDDHHHHHEDBBDB:::::8;455//0>::BDEEHHHHHHHHHHHHHEEB455:;;:::????=??7744:;<=<:588;;993.---022-3337788886488:;;3318:;;8101136897344//.1
@JI6ZREA02JI3QZ
ACTGACTGTTGGAGGGCAAGTCTGGTGCCAGCAGCCGCGGTAATTCCAGCTCCAATAGTGTATATTAAAGTTGTTGCAGTTAAAAAGCTCGTAGTTGAATTTCGGGATCAATATATTGGTCGTGCCTCCGGTATGCACTGGTATTATTGATTTCTACCTTCTGACGAACTGTGATGTCATTAATTTGGTGTCATGGGGAATCAGGACTGTTACTTTGAAAAAATTAGAGTGTTTAAAGCAGGCACACGCTTGAATACATTAGCATGGAATAATGAAATAGGACGTTTGACCCTATTTTGTTGGTTTCTAGGATCGACGTAATGATTAATAGGGATAGTTGGGGGCATTAGTATTCAATTGTCAGAGGTGAAATTCTTGGATTTATTGAAGACTGACTACTGCGAAAGCATTTGCCAAGGATGTTTTCATTAATCAAGAACGAAAGTTAGGGATCGAAGACGATCAGATACCGTCGTAGTCTTAACCATAAACTATGCCGACTAGGGGATCGGATGATGTTTAATTTTTTAATGTACTC
+
IIIIIIIIIIIIIHHHIIIIIIIIIIIIIIIIIIIIIIIIIIIIIIIIIIIIIIIIIIIIIIIIIIHHHIIIIIIIIIIII;;;;;IIIIIIIIIIIIIHHHIHHHIIIIIIIIIIIIIIIIIIIIIIIIIIIIIIIIIIIIIIIIIIIIHHHIIIIIIIIIIIIIIIIIIIIIIIIIIIIIIBBBIIIIIIIICCCCIIIIIIIIIIDCCDHBBBI<<<<99HH5IIIIIHHHHHHIIIIIIIIIIIIIIIIIIIIIIIIIIIIIIIIIIIIIHHHIIIIIIIHHHII???HI===<C88CC999IIIIIIIIIIIIIIIIIIIIIIIIHHHIIIIII:::::IIIIIIDDCCHHHHHIIIIIIIIII999CCIIIIIIHHHHIIIIIIIIIIIHHHHIIIIHHHIHHHHHIIIGGGA=@?444451/1::@@@@@>>EE=;<CCE<7777<@CEC@?@@EEEEC<<<EEC@?@@?=:<::8<431:88:<>38:8=??;:4////8:988;;8844,,,66,,,,,,11*9:;433
@JI6ZREA02IJAYG
ACTGACTGTTGGAGGGCAAGTCTGGTGCCAGCAGCCGCGGTAATTCCAGCTCCAATAGCGTATATTAAAGTTGTTGCAGTTAAAAAGCTCGTAGTTGAATTTCGGGATCAGTA
+
FFFFFFFFFFFIIHHHIIIIIIIIIIIIIIIIIIIIIIIIIIIIIHHHHHHHFFFFFFFFFFFFFFFFFFFFFFFFDDD??66666ADDDDFFFFFFFFFFFD:88?74433-
@JI6ZREA02IJOR2
ACTGACTGTTGGAGGGCAAGTCTGGTGCCAGCAGCCGCGGTAATTCCAGCTCCAATAGCGTATATTAAAGTTGTTGCAGTTAAAAAGCC
+
FFFFFFFFFFFIIIIIIIIIIIIIIIIIIIIIIIIIIIIIIIIIIIIIIIIIFFFFFFFFFFFFFFFFFFFFFFFFFFFFF77755A41
@JI6ZREA02IY0AN
ACTGACTGTTGGAGGGCAAGTCTGGTGCCAGCAGCTGCGGTAATTCCAGCTCCAATAGCGTATATTAAAGTTGTTGCAGTTAAAAAGCTCGTAGTTAAATTTCGGGGTTAGTAAGTTGGTCATGCCTTTGGTATGCACTGGCTTTACTGATTCCTCCTTCTTGACGAACCGTGATGTCATTAATTTGGTGTTGCGGGAAATCAGGACTGTTACTTTGAAAAAATTAGAGTGTTTAAAGCAGGCTAACGCTTGAATACATTAGCATGGAATAATGAAATAGGACGTTAATCCTATTTTGTTGGTTTCTAGGATCGACGTAATGATTAATAGGGATAGTTGGGGGCATTAGTATTCAATTGTCAGAGGTGAAATTCTTGGATTTATTGAAGACTAACTACTGCGAAAGCATTTGCCAAGGATGTTTTCATTAATCAAGAACGAAAGTTAGGGATCGAAGACGATCAGATACCGTCGTAGTCTTAACCATAAACTATGCCGACTAGGGATCGGATGATGTTAATTCTTTTAATG
+
IIIIIIIIIIIIIHHHIIIIIIIIIIIIIIIIIIIIIIIIIIIIIIIIIIIIIIIIIIIIIIIIIIHHHIIIIIIIIIIII;;;;;IIIIIIIIIIHHHBBBG;;;;IIIIIIIIIIIIIIIIIIIHHHIIIIIIIIIIIIIHHHIIIIIIIIIIIIIIIIIIIIIIIIIIIIIIIIIIIIIIGGGIIIIIIIIHHHHHHIIIIIIIIIIIIIHHHI999999II5IIIIIHHHHHHIIIIIIIIIIIIIIIIIIIIIIIIIIIIIIIIIIIGGBBBIIIIIIIIIIIIIIII>>>>I??FF444BIIIIIIIIIIIIIIIIIIIIIIIHHHIIIIII77777BDGGGGHHIGGIIIIIIIIGA777DHBFIIIEEIIIFFFI??EE<<;BEE<774CEEB<444EGBBBBIIIIIIII??===8????==244447>?><<<<>><>>>=?????=<?=<>>?><><?>><<=??>>?>>??<<7:88843-344:7<04222;:<<444:<<<<8833115,,,,00*2
@JI6ZREA02GWQQM
ACTGACTGTTGGAGGGCAAGTCTGGTGCCAGCAGCCGCGGTAATTCCAGCTCCAATAGCGTATATTAAAGTTGTTGCAGTTAAAAAGCTCGTAGTTGAATTTCGGGGTTAGTAAGTTGGTCATGCCTTCGGTATGTACTGGCTTTACTGATTCCTCCTTCTTGACGAACCGTGATGTCATTAATTTGGTGTTGCGGGAAATCAGGACTGTTACTTTGAAAAAATTAGAGTGTTTAAAGCAGGCTAACGCCTGAATACATTAGCATGGAATAATGAAATAGGACGTTAATCCTATTTTGTTGGTTTCTAGGATCGACGTAATGATTAATAGGGATAGTTGGGGGCATTAGTATTCAATTGTCAGAGGTGAAATTCTTGGATTTATTGAAGACTAACTACTGCGAAAGCATTTGCCAAGGATGTTTTCATTAATCAAAGAACGAAAGTTAGGGATCGAAGACGATCAGATACCGTCGTAGTCTTAACCATAAACTATGCCGACTA
+
IIIIIIIIIIIIIHHHIIIIIIIIIIIIIIIIIIIIIIIIIIIIIIIIIIIIIIIIIIIIIIIIIIHHHIIIIIIIIIIGG88888IIIIIIIIIIIIIHHHIBB@@FFIIIIIIIIIIIIIIIIIIIIIIIIIIIIIIIIIHHHIIIIIIIIIGGGGGIIIIIIIIIIIIIIIIIIIIIIIIBBBBBAIIIIIHHHHHHIIIIIIIIIIIIIHHHI66666666,>GIIIHHHHHHIIIIIIIIIIIIIIIIIIIIIIIIIIIIIIIIIIIIIHHHIIIIIIIIIIIIIIII@@=<=22<<444B:BBDIIIIIIIIIIIIIIIIIIIHHFHIHIHH77777GGIIIIIIIIBBBHHIIIIIIHDGDBBBBBGCCDBB444<==EEEECGBAAAADIFIIIFFFDGB777GGGEEEDC??8877??==;;::///4--=;000=??13338>????=;?>>>>>?<>344?8233:::=;;;;330436342-253502.2.
@JI6ZREA02JLCSJ
ACTGACTGTTGGAGGGCAAGTCTGGTGCCAGCAGCCGCGGTAATTCCAGCTCCAATAGCGTATATTAAAGTTGTTGCAGTTAAAAAGCTCGTAGTTGAATTTCGGGATCAGCAGGTTGGTCTTGCCACTGGTATGTACTAGCTTGCTGATTCCTCCTTCTTGTAGAACCGTAATGCCATTAATTTGGTGTTGCGGGGAAACAGGACTGTTACTTTGAAAAAATTAGAGTGTTTAAAGCAGGCTAGCGCCTGAATACATTAGCATGGAATAATGAAATAGGACGTTCGAACCTATTTTGTGGTTTCTAGGATTGACGTAATGATTAATAGGGATAGTTGGGGCATTAGTATTCAATTGTCAGAGGTGAAATTCTTGGATTTATTGAAGACTGACTACTGCGAAAGCATTTGCCAAGGATGTTTTCATTAATCAAGAACGAAAGTTAGGGATCGAAGACGATCAGATACCGTCGTAGTCTTAACC
+
IIIIIIIIIIIIIHHHIIIIIIIIIIIIIIIIIIIIIIIIIIIIIIIIIIIIIIIIIIIIIIIIIIHHHIIIIIIIIII::88:::HIIIIIIIIIIIIHHHIHHHIIIIIIIIIIIIIIIIIIIIIIIIIIIIIIIIIIIIIIIIIIIIIIIIIIIIIIIIHIHHHIIIIIIIIIIIIIIIHHHIIIHHHH=9999@@EI@DDIIIIHHHIDCCI666666==-GFIIIHHHHHHIIIIIIIIIIFFFIIIIIHHHHHIIIIIIIIIIIIIIEEEIIIIIIFGGFG;;;;AA5555>256332;=GGGFGGIIIF;;;EBB;;:::2///8=;4333335:><ABBBB@@@DDGGADDD=9944344EEED====HHHHHHHHHBBBBBBBEB999::9BBBB====BBHHHE::8=A4711:7....03:6744;8556<;;6999<;;;;;:97667733131;9600167813109944
@JI6ZREA02ILW4L
ACTGACTGTTGGAGGGCAAGTCTGGTGCCAGCAGCCGCGGTAATTCCAGCTCCAATAGCGTATATTAAAGTTGTTGCAGTTAAAAAGCTCGTAGTTGAATTTCGGGATCAGCAGGTTGGTCTTGCCACTGGTATGTACTAGCTTGCTGATTCCTCCTTCTTGTAGAACCGTAATGCCATTAATTTGGTGTTGCGGGGAAACAGGAACTGTTACTTTGAAAAAATTTAGAAGTGTTTAAAGCTAGGCCAGCGCCTGAATACATTAGCATGGAATAATGAAATAGGACGTTCGAACCTATTTTGTAGGTTTCTTAGGATTGACGTAATGATTAATAGGGATAGTTGGGGCATTAGGTATTCAATTGTCAGAGGTGAAATTCTTGGATTTATTGAAGTACTGACTACTGCGAAAGCATTTGCCAAGGATGTTTCATTTAATCAAGAACGAAAGTTAGGGAATCGAAGACGATCAGATACCGTCGTAGTCTTAACC
+
FFFFFFFFFFFII666IIIIIIIIIIIIIIIIIIIIIIIIIIIIIIIIIIIIFFFFFFFFFFFFFFFFFFFFFFFFFFFFF;;;;;FFFFFFFFFFFFFFFFA3119<<<<444445BBDDFFFFFFFFFFFFFA===CCCDDDDDDDDDDDDD::::??ABBBBAAAA8444<988988<<8884408@@<<422266681--../4/...3144:------0..,4===>?88=???D55555A>??9444@988<<<<888@<<444<<<>>?911091448<>0014@?443221//-,---,,,3,,-7522299>=?>==<988==<84448444442222::988//.496322;;7888888888888::<::<======77@@?8888888<<@<;83244;>83448>;8882202-----000044-362---64...100,...,----2276988::665:9::61017:99:88::11
@JI6ZREA02JY6N6
ACTGACTGTTGGAGGGCAAGTCTGGTGCCAGCAGCCGCGGTAATTCCAGCTCCAATAGCGTATATTAAAGTTGTTGCAGTTAAAAAGCTCGTAGTTGAATTTCGGGGTCAGCGAGTGGTCGTGCCACTGGTATGTACTGGCTTCGCTGATTCCTCCTTTCTGAAGAACTGTAATGTCATTAATTTGGTGTTGCAGGGAAACAGGACTGTTACTTTGAAAAAATTAGAGTGTTTAAAGCAGGCTAACGTCT
+
FFFFFFFFFFFIIHHHIIIIIIIIIIIIIIIIIIIIIIIIIIIIIIIIIIIIFFFFFFFFFFFFFFFFFFFFFFFFFFFFF?????FFFFFFFFFFFFFFFFFAA@@ADFF8666665BDDDDDDFFFFFFFA6666DA::88<<BDDDAACCFFFFFFFFFFF@@@FFFFFFFFFFFFFFFCCCFA>AABBBB======A<??DBDDFFFFFC?A67776666,;FFAA======@<986::---.---
@JI6ZREA02F6FMP
ACTGACTGTTGGAGGGCAAGTCTGGTGCCAGCAGCCGCGGTAATTCCAGCTCCAATAGCGTATATTAAAGTTGTTGCAGTTAAAAAGCTCGTAGTTGAATTTCGGGATCAAGGTGCCGGTCATGCCTTTGGTATGTACTGACATCATTGATTTCTCCCTTCTGATGAACTGTGATGTCATTAATTTGGTGTCATGGAGAATCAGGACTGTTACTTTGAAAAATTAGAGTGTTTAAAGCAAGCACACGCTTGAATACATTAGCATGGAATAATGAAATAGGACGTTTGATCCTATTTTGTTGGTTTCTAGGATCGACGTAATGATTAATAGGGATAGTTGGGGGCATTAGTATTCAATTGTCAGAGGTGAAATTCTTGGATTTATTGAAGACTAACTACTGCGAAAGCATTTGCCAAGGATGTTTTCATTAATCAAGAACGAAAGTTAAGGGATCGAAGACGATCAGATACCGTCGTAGT
+
HHHHHHHHHHHIIIIIIIIIIIIIIIIIIIIIIIIIIIIIIIIIIIIIIIIIHHHHHHHHHHHHHHHHHHHHHHHHHHHEE88888EHHHHHHHHHHHHHHHHEEEHHHHHHHHHHHHHHHHHHHHHHHHHHHHHHHHHHHHHHHHHHHHHHHE:99:HHHHHHHHHHHHHHHHHHHHHHHHHHHHEB@BEHHHHHHHHHHHHHHHHHFEEEHHHHH>><>>66-@HE@@@C@@@@HHHHHHHHHHHHHHHHHHHHHHHHHHHHHHHHHHHHHHHHGE;;;;9666BBDDBBB9999;22GG999E<B@@@EBBBGEEEGBBBBBGHGG>;8;>=?85,,,,,-355575=89;>>AAA@BBA?999899=DBBBBBBB==;=4499922398=;;89899999999344;=9999BBE=;1111722211422220098300066002000222620024477:7678::7646:;:6
@JI6ZREA02GMEA0
ACTGACTGTTGGAGGGCAAGTCTGGTGCCAGCAGCCGCGGTAATTCCAGCTCCAATAGCGTATATTAAAGTTGTTGCAGTTAAAAAGCTCGTAGTTGGATTTCGGAATCAATTTATCGGTCGTGCCTTCGGTATGCACTGGTATTATTGATTTCTACCTTCTGACGAATCATGATGTCATTAATTTGGTGTCATGGGGAATCAGGACTGTTACTTTGAAAAAATTAGAGTGTTTAAAGCAGGCACACGCTTGAATACATTAGCATGGAATAATGAAATAGGACGTTTGACCCTATTTTGTTGGTTTCTAGGATCGACGTAATGATTAATAGGGATAGTTGGGGGCATTAGTATTCAATTGTCAGAGGTGAAATTCTTGGATTTATTGAAGACTAACTACTGCGAAAGCATTCGCCAAAGGATGTTTTCATTAATCAAGAACGAAAGTTAGGGATCGAAGACGATCAGATACCGTCGTAGTCTTAACCATAAACTATGCCGACTAGGGATCGGGATGATGTTAATTTTTTTAATGTAC
+
IIIIIIIIIIIIIHHHIIIIIIIIIIIIIIIIIIIIIIIIIIIIIIIIIIIIIIIIIIIIIIIIIIHHHIIIIIIIIIIII?????IIIIIIIIIIIIIHHHIIIIIIIIIHHHIIIIIIIIIIIIIIIIIIIIIIIIIIIIIIIIIIIIHHHIIIIIIIIIIIIIIIIIIIIIIIIIIIIIIBBBIIHHHIIICCCCIIIIIIIIIIIIIIIHHHI666666EE5IIIFGBBBHHHIIIIIIIIIIIHIIIIIHHIIEEDIIIIIIIIIIIII888H@EEIIGBBBGC333669999;26BDBBBGIIIEDAAAIIIIIIIIIIIIIHHH<<<IIHHH66878HEEDFGFFFFD6555?BDDDDBBBDBBBBBBBDDDDBEEE:8@@@BBBDAA>>;>9;;9::7897449700,,,00-11,,,,7766440338855:6336:;8-.--433363/,,-077730306698411368866::664861136-032803.54111231,.,1555553300,,,,,,,,,)1/11
@JI6ZREA02I1T0K
ACTGACTGTTGGAGGGCAAGTCTGGTGCCAGCAGCCGCGGTAATTCCAGCTCCAATAGCGTATATTAAAGTTGTTGCAGTTAAAAAGCTCGTAGTTGAATTTCGGGGTCAGCAGGCTGGTCGTGCCACTGGTATGAACTGGTCTCGCTGATTCCTCCTTTCTGAAGAACTGTAATGTCATTAATTTGGTGTTGCAGGGAAACAGGACTGTTACTTTGAAAAAATTGAGTGTTTAAAGCAGGCAATTGCTTGAATACATTAGCATGGAATAATGAAATAGGACGTTCAAACCTATTTGTTGGTTTCTAGGATTGACGTAATGATTAATAGGGATAGTTGGGGGCATTAGTATTCAATTGTCAGAGGTGAAATTCTTGGATTTATTGAAGACTGACTACTGCGAAAGCATTTGCCAAGGATGTTTTCATTAATCAAGAACGAAAGTTAGGGATTCGAAGACGATCAGATACCGTCGTAGTCTTAACCATAAACTATAGCCGACTAGGGATCGGATGATGTTAATTTTTTAATGTACTTATTC
+
IIIIIIIIIIIIIHHHIIIIIIIIIIIIIIIIIIIIIIIIIIIIIIIIIIIIIIIIIIIIIIIIIIHHHIIIIIIIIIIII=====IIIIIIIIIIIIIHHHICCCCIIIIIIIIIIIIIIIIIIIIIIIIIIIIIIIIIIIIIIIIIIIIIIIIIIHHHIIIIIBBBGIIIIIIIIIIIIHHFFFIIH:;;IIIHHHHHHIIIIIIIIIIIIHHEI666444<<<AGGFDDFHHHHIIIIIIIIIIIIIIIIIHHIIIIIIIIEEEEHDDDIAAAD?HIHIHA????AEEC:31365<B@;;9B?G<<<<AADID<<<AIIIIIIIHBAAAGGG??42244B;;;:;9;EDAAAHDHHHHHHHHEEHHHH;533;;CB>>>77C?553;CCAAC@@@:5////9:9777=2022=423,,,,,11,,,,110274486556:=;066663333;640318:::3236==<:9::<::<99::610366688-1133::;994552138333338877899.///....)3:;;88655>
@JI6ZREA02H1RTY
ACTGACTGTTGGAGGGCAAGTCTGGTGCCAGCAGCCGCGGTAATTCCAGCTCCAATAGCGTATATTAAAGTTGTTGCAGTTAAAAAGCTCGTAGTTGAATTTCGGGGTTAGCAGGTCGGTCGTGCCAATGGTATGCACTGGCTCGCTGACTCCTCCTTCTTGTAGAACCGTAATGCCATTAATTTGGTGTTGCGGGGAAACAGGACTGTTACTTTGAAAAAATTAGAGTGTTTAAAGCAGGCTAGCGCCTGAATACATTAGCATGGAATAATGAAATAGGACGTTCGAACCTATTTTGTTGGTTTCTAGGATTGACGTAATGATTAATAGGGATAGTTGGGGCATTAGTATTCAATTGTCAGAGGTGAAATTCTTGGATTTATTGAAGACTGACTACTGCGAAAGCATTTGCCAAGGATGTTTTCATTAATCAAGAACGAAAGTTAGGGATCGAAGACGATCAGATACCGTCGTAGTCTTAACCAT
+
IIIIIIIIIIIIIHHHIIIIIIIIIIIIIIIIIIIIIIIIIIIIIIIIIIIIIIIIIIIIIIIIIIHHHIIIIIIIIIIII?????IIIIIIIIIIIIIHHHICCCCIIIIIIIIIIIIIIIIIIIIIIFFFIIIIIIIIIIIIIIIIIIIIIIIIIIIIIIIIHBBBBIIIIIIIIIIIIIHHE@@:@@?B?3111;;?B:??EGIIDDDGBB@E22222455,8DDDDHHHHHHIIIIIIIIIIIIIIIFFFDIF@@@IIIIDDDDIIIIIBBBIHHHDD@@@@IIIIIII===@D::@?444;?G666<DDIIIIIIIIIIII@@9<<BFGGGDB6666BEEE;646<DGGGGDBBBD@>:::B<<BDB:88::?BBB944???>=EBCCCDAAA::455=9::;=;AAA::::8>3----39;;6447645221,,,,,,,,,//1555494486:::::8::==<<988:6430/44//.,
@JI6ZREA02HRYC1
ACTGACTGTTGGAGGGCAAGTCTGGTGCCAGCAGCCGCGGTAATTCCAGCTCCAATAGCGTATATTAAAGTTGTTGCAGTTAAAAAGCTCGTAGTTGAATTTCGGGATCAATACGTCGGTCGTGCTTTTTTGGTACGCACTGGCGTCATTGGTTTCTCCTTTCTGACGAACCATGATGTCATTAATTTGGTGTTATGGGGAGTTAGGACTGTTACTTTGAAAAAATTAGAGTGTTTAAAGCAGGCATTAGCTTGAATACATTAGCATGGAATAATGAAATAGGACGTTCGATCCTATTTTGTGGTTTCTAGGATCAACGTAATGATTAATAGGGATAGTTGGGGCATTAGTATTCAATTGTCAGAGGTGAAATTCTTGGATTTATTGAAGACTAACTACTGCGAAAGCATTTGCCAAGGATGTTTTCATTAATCAAGAACGAAGTTAGGGATCGAAGACGATCAGATACCGTCGTAGTCTTAACCATAACTATGCCGACTAGGGATCGGATGATGTTTAATTTTATAAT
+
FFFFFFFFFFFIIHHHIIIIIIIIIIIIIIIIIIIIIIIIIIIIIIIIIIIIFFFFFFFFFFFFFFFFFFFFFFFFFFFFF?????FFFFFFFFFFFFFFFFFFFFFFFFFFFFFFFFFFFFFFF999999FF6FFFFFFFFFFFFFFFFFFFFFFFFF===DDFFFFFFDDDFFFFFFFFFFFFFFFFFFFFFFF@@@@F6<<FFFFFFFFFFFFFFF66666666,@DFFFFFFFFFFFFFFFDDCCFFFCC????DGGGGFDDDDIIIFDDGGGGGF?DGDD?@?GGGGGDDD99=7?0::?==BABAAAABBDD?===BAAAAAAAA???A=?=BB9999AAA=::8DDDAA?BBBBBB88888888;<<<::<<>;;;@7788888<322;;:<><8888;8888888<@@<8846:111166::77466:6442----26000042227774778222612166:4459:75654::1106---00000410.0020442222222203.0000,,,,,*...
@JI6ZREA02J078B
ACTGACTGTTGGAGGGCAAGTCTGGTGCCAGCAGCCGCGGTAATTCCAGCTCCGATAGCGTATATTAAAGTTGTTGCAG
+
FFFFFFFFFFFIIHHHIIIIIIIIIIIIIIIIIIIIIIIIIIIHFGGHGHH666:=DFFFFFFFFFFFFFFDBAAA?<4
@JI6ZREA02H6EGM
ACTGACTGTTGGAGGGCAAGTCTGGTGCCAGCAGCCGCGGTAATTCCAGCTCCAATAGCGTATATTAAAGTTGTCGCAGTTAAAAAGCTCGTAGTTGAATTTCGGGATCAATTAC
+
FFFFFFFFFFFIIHHHIIIIIIIIIIIIIIIIIIIIIIIIIIIIIIIIIIIIFFFFFFFFFFFFFF???AAA6655?DDDF;;;;;FFFFFFFFFFFFFFFFD:65=BBAAA811
@JI6ZREA02GVCMA
ACTGACTGTTGGAGGGCAAGTCTGGTGCCAGCAGCCGCGGTAATTCCAGCTCCAATAGCGTATATTAAAGTTGTTGCAGTTAAAAAGCTCGTAGTTGAATTTCGGGATCAATTTATCGGTCGTGCCTCTGGTATGCACTGGTATTATTGATTTCTACCTTCTGACGAACCATGATGTCATTAATTTGGTGTCATGGGGAATCAGGACTGTTACTTTGAAAAAATTAGAGTGTTTAAAGCAAGCACACGCTTGAATACATTAGCATGGAATAATGAAATAGGACGTTTGACCCTATTTTGTTGGTTTCTAGGATCGACGTAATGATTAATAGGGATAGTTGGGGGCATTAGTATTCAATTGTCAGAGGTGAAATTCTTGGATTTATTGAAGACTAACTACTGCGAAAGCATTTGCCAAAGGATGTTTTCATTAATCAAGAACGAAAGTTAGGGATCGAAGACGATCAGATACCGTCGTAGTCTTAACCATAAACTATGCCGATAGGGATCGGATGATGTTTAATTTTTTAATGTACTC
+
IIIIIIIIIIIIIHHHIIIIIIIIIIIIIIIIIIIIIIIIIIIIIIIIIIIIIIIIIIIIIIIIIIHHHIIIIIIIIIIBB66666HIIIIIIIIIIIIHHHIHHHIIIIIHHHIIIIIIIIIIIIIIIIIIIIIIIIIIIIIIIIIIIIBBBIIIIIIIIIIIIIIIIIIIIIIIIIIIIIIBBBIIIIIIIICCCCIIIIIIIIIIIFFGIHHHI67778866,BIIIIHHHHHHHGGGIIIIIIIHIIIIIIIIIIIIIIIIIIIIIIIIIHHHIHHHIIIHHHHIHHHIIBBA?<22<<HHHIIIIIIIIIIIH<<<IIIIIDDDHHHHIIIIII88=66AAAAAAAAADDDDDDBBBBHHHHHHHHHHHHHH@@@HHHHHHHH;:8;BDBBBBCABBB>>;2552227,,,,,,,,51,,,,379;644788>;;82...9==4999:888:::8866888:68688:646:;:9866::888:66631-0326033022203344997333...88//555599,<<>:..
@JI6ZREA02G3Q3K
ACTGACTGTTGGAGGGCAAGTCTGGTGCCAGCAGCCGCGGTAATTCCAGCTCCAATAGCGTATATTAAAGTTGTTGCAGTTAAAAAGCTCGTAGTTGAATTTCGGGG
+
FFFFFFFFFFFIIHHHIIIIIIIIIIIIIIIIIIIIIIIIIIIIIIIIIIIIFFFFFFFFFFFFFFFFFFFFFFFFFFFFF?????FFFFFFFFFFFFD=<9=2/,,
@JI6ZREA02FN3IP
ACTGACTGTTGGAGGGCAAGTCTGGTGCCAGCAGCCGCGGTAATTCCAGCTCCAATAGCGTATATTAAAGTTGTTGCAGTTAAAAAGCTCGTAGTTGAATTTCGGGATCAGTTAG
+
FFFFFFFFFFFIIHHHIIIIIIIIIIIIIIIIIIIIIIIIIIIIIIIIIIIIFFFFFFFFFFFFFFFFFA@@FFFFFFFFF==???FFFFFFFFFFFFFFFFFFF=B<9444480
@JI6ZREA02FZ388
ACTGACTGTTGGAGGGCAAGTCTGGTGCCAGCAGCTGCGGTAATTCCAGCTCCAATAGCGTATATTAAAGTTGTTGCAGTTAAAAAGCTCGTAGTTAAATTTCGGGGTTAGTAAGTTGGTCGTGCCACTGGTATGTACTGGCTTCGCTGATTCCTCCTTTCTGAAGAACTGTAATGCCATTAATTTGGTGTTGCAGGGAAACAGGACTGTTACTTTGAAAAAATTAGAGTGTTTAAAGCAGGCTAACGCTTGAATACATTAGCATGGAATAATGAAATAGGACGTTCGATCCTATTTTGTTGGTTTCTAGGATTGACGTAATGATTAATAGGGATAGTTGGGGCATTAGTATTCAATTGTCAGAGGTGAAATTCTTGGATTTATTGAAGACTAACTACTGCGAAAGCATTTGCCAAGGATGTTTTC
+
FFFFFFFFFFFIIHHHIIIIIIIIIIIIIIIIIIIIIHHHHHFFFFFFFFFFFDDDFFFFFFFFFFFFFFFFFFFFFFFCD;;;;;CDDDDDFFDD;;;FFFFAA?EFFFFFFFFFFFFFFFFFFFFFFFFFFFFFFFFFFFFFFFFFFFFFFFFFFFFFFFC<<<;?FFFFFFFFFFFFFFFFFFFD>:::ABB333::?D9<<FFFFFFFFFFFF66666666,?CFFFFFFFFFFFF;;;;FFFFFFFFFFGGGGGIIIIFFDDIIIIIIIIIIG?DDDC<::ADDDDAAA6666?6688...99A44488BDDDDDDAAADDDAAABBBD???AA9999AAAABAAAADDDDDDBDBBDBB>8888=??<::>>@;;;8//3<83233<<<>:;;888888888888:886699866--,,0
@JI6ZREA02GK4ET
ACTGACTGTTGGAGGGCAAGTCTGGTGCCAGCAGCCGCGGTAATTCCAGCTCCAATAGCGTATATTAAAGTTGTTGCAGTTAAAAAGCTCGTAGTTGAATTTTCGGGG
+
13334::=>AABD:::HIIIIIIIIIIIIIIIIIIIIIIIIIIIIIIIIIIIFFFFFFFFFFFFFFFFFFFFFFFDDDD@@;;<<<DDDDFFA??<8669977A7:44
@JI6ZREA02G6RIO
ACTGACTGTTGGAGGGCAAGTCTGGTGCCAGCAGCCGCGGTAATTCCAGCTCCAATAGCGTATATTAAAGTTGTTGCAGTTAAAAAGCTCGTAGTTGAATTTCGGGGTCAGCAGGTCGTGGTCGTCGCCACGTGGTAT
+
FFFFFFFFFFFIIHHHIIIIIIIIIIIIIIIIIIIIIIIIIIIIIIIIIIIIFFFFFFFFFFFFFFFFFFFFFFFFFFFFF;;;;;FFFFFDDBA>=99.../,,,,,5::::567<<<=;<423666241731123-
@JI6ZREA02JISYI
ACTGACTGTTGGAGGGCAAGTCTGGTGCCAGCAGCCGCGGTAATTCCAGCTCCAATAGCGTATATTAAAGTTGTTGCAGTTAAAAAGCTCGTAGTTGAATTTCGGGGA
+
CCF6666:A>ABA555@ACEFGHDDFHIIIIIIIHHHHHHHHHHHHHIIIHIFFFFFFFFFFFFFFFFFFFFFFFCCCCAD88888CFFFDDDDDFAA>444<2222.
@JI6ZREA02FXJL5
ACTGACTGTTGGAGGGCAAGTCTGGTGCCAGCAGCCGCGGTAATTCCAGCTCCAATAGCGTATATTAAAGTTGTTGCAGTTAAAAAGCTCGTAGTTGAATTTCGGGGTCAGTAGG
+
FFFFFFFFFFFIIHHHIIIIIIIIIIIIIIIIIIIIIIIIIIIIIIIIIIIIFFFFFFFFFFFFFFFFFFFFFFFFFFFFF==???FFFFFFFFFFFFFF?=B:74.--...---
@JI6ZREA02HWLDY
ACTGACTGTTGGAGGGCAAGTCTGGTGCCAGCAGCCGCGGTAATTCCAGCTCCAATAGCGTATATTAAAGTTGTTGCAGTTAAAAAGCTCGTAGTGAATTTC
+
FFFFFFFFFFFIIHHHIIIIIIIIIIIIIIIIIIIIIIIIIIIIIIIIIIIIFFFFFFFFFFFFFFFFFFFFFFFFFFFFF?????FFFFFFF<:88<6423
@JI6ZREA02IP226
ACTGACTGTTGGAGGGCAAGTCTGGTGCCAGCAGCCGCGGTAATTCCAGCTCCAATAGCGTATATTAAAGTTGTTGCAGTTAAAAAGCTCGTAGTTGAATTTCGGGGTCAGCAGGTTGGTCGTGCCACTGGTATGAACTGGTTCGCTGA
+
FFFFFFFFFFFIIHHHIIIIIIIIIIIIIIIIIIIIIIIIIIIIIIIIIIIIFFFFFFFFFFFFFFFFFFFFFFFFFFFFF=====FFFFFFFFFFFFFFFFF@===FFFFFFFFFFFFFFFFFFFFFFFFFFC865=?4422:1233.
@JI6ZREA02I33UI
ACTGACTGTTGGAGGGCAAGTCTGGTGCCAGCAGCCGCGGTAACTCCAGCTCCAATAGCGTATATTAAAGTTGTTGCAGTTAAAAAGCTCGTAGTTG
+
FFFFFFFFFFFII:::IIIIIIIIIIIIIIIIIIIIIIIII666;=DIIIHHFFFFFFFFFFFFFFFFFFFFFFFFFFFFF;;;75BB??9876555
@JI6ZREA02GT9VD
ACTGACTGTTGGAGGGCAAGTCTGGTGCCAGCAGCCGCGGTAATTCCAGCTCCAATAGCGTATATTAAAGTTGTTGCAGTTAAAAAGCTCGTAGTTGAA
+
100999998888:???FFFHHIIIHHHIIHHHHF888CCCEFFFFFHIIIIIFFFFFFFFFFFFFFFFFFFFDB>?><:..---,,2::8:8:=99811
@JI6ZREA02JU2F4
ACTGACTGTTGGAGGGCAAGTCTGGTGCCCGCAGCCGCGGTAATTCCAGCTCCAATAGCGTATATTAAAGTTGTTGCAGTTAAAAAGCTCGTAGTTGAATTTCGGGGTTAGCAGGTCGGTCGTGCCAATGGTACGCACTGGCTCGCTGACTCCTCCTTCTTGTAGAACCGTAATGCCATTAATTTGGTGTTGCGGGGAAACAGGACTGTTACTTTGAAAAAATTAGAGTGTTTAAAGCAGGCTAGCGCCTGAATACATTAGCATGGAATAATGAAATAGGACGTTCGAACCTATTTTGTTGGTTTCTAGGATTGACGTAATGATTAATAGGGATAGTTGGGGGCATTAGTATTCAATTGTCAGAGGTGAAATTCTTGGATTATTGAAGACTGACTACTGCGAAAGCATTTGCCAAGGATGTTTTCATTAATCAAAGAACGAAAGTTAGGGATCGAAGACGATCAGATACCGTCGTAGTCTTAACCATAAACTATGCCGACTAGGGATCGGATGATGTTAATTTTTAATG
+
IIIIIIIIIIIIIHHHIIIIIIIIIIIHHHIIIIIIIIIIIIIIIIIIIIIIIIIIIIIIIIIIIIBBBIIIIIIIIIIFG88888IIIIIIIIIIIIIHHHIAAAAIIIIIIIIIIIIIIIIIIIIIIIIIIIIIIIIIIIIIIIIIIIIIIHBBBBIIIIIIIIIIIIIIIIIIIIIIHHBBBIIHIIIIICCCCHHHB9>>HIIGBBBIHHHI;;;;88GG5IIIIIHHHHHHIIIIIIIIIIFFFIIIIIHHHIIIIIIIIIIIIIIIIHHHIIIIDFDHIIIIGGGGF88888//;;@??D>EHEDAAAEIIIIIIIIHHHHHIHHIDEIHDD77=88HHHIIAAADDEEEDCDCCDEE555=@B>CAC;;?;;1112;CCCCCDCDDHHHHD@@?BBBBBBBBBCBBBBED=?:3443;9221103...701963338::69998333888886133386:<==86566<<<<::;;89582...2-68:;:;9;688:68886755555//,,,,,,,,,*5
@JI6ZREA02JP431
ACTGACTGTTGGAGGGCAAGTCTGGTGCCAGCAGCCGCGGTAATTCCAGCTCCAATAGCGTATATTAAAGTTGTTGCAGTTAAAAAGCTCGTAGTTGAATTTC
+
FFFFFFFFFFFII???IIIIIIIIIIIIIIIIIIIIIIIIIIIIIIIIIIIIFFFFFFFFFFFFFFFFFFFFFFFFFFFFF?????FFFFFFFFFDBBB;;80
@JI6ZREA02JLTI6
ACTGACTGTTGGAGGGCAAGTCTGGTGCCAGCAGCCGCGGTAATTCCAGCTCCAATAGCGTATATTAAAGTTGTTGCAGTTAAAAAGCTCGTAGTTGAATTTCGGGGTCAGTCGTAGGTTGGTCGTCGCCAGTGGTATGCGAC
+
6668AAAFFFFIIHHHIIIIIIIIIIIIIIIIIIIIIIIIIIIIIIIIIIIIFFFFFFFFFFFFFFFFFFFFFFFFFFFFF==?==FFFFFFFFFFFFD??=<0000/894///37;<;;888766//-13331123-..53-
@JI6ZREA02IO1G8
ACTGACTGTTGGAGGGCAAGTCTGGTGCCAGCAGCCGCGGTAATTCCAGCTCCAATAGCGTATATTAAAGTTGTTGCAGTTAAAAAGCTCGTAGTTGAATTTC
+
666;ADDFFFFGI@@@IIIIIIIIIIIIIIIIIIIIIIIIIIIIIIIIIIIIFFFFFFFFFFFFFFFFFFFFFDB???<00//---<=<9:97211555,,,.
@JI6ZREA02INO7L
ACTGACTGTTGGAGGGCAAGTCTGGTGCCAGCAGCCGCGGTAATTCCAGCTCCAATAGCGTATATTAAAGTTGTTGCAGTTAAAAAGCTCGTAGTTGAATTTCGGGGTCAGCAGGTTGGTCGTGCCACTGGTATGAC
+
FFFFFFFFFFFIIHHHIIIIIIIIIIIIIIIIIIIIIIIIIIIIIIIIIIIIFFFFFFFFFFFFFFFFFFFFFFFFFFFFF88888FFFFFFFFFFFFFFFFFBBBBFFFFFFFFFFFFFFFFFFFFFA===?A??1
@JI6ZREA02FEH1Q
ACTGACTGTTGGAGGGCAAGTCTGGTGCCAGCAGCCGCGGTAATTCCAGCTCCAATAGCGTATATTAAAGTTGTTGACAGTTAAAAAGCTCGTAGTTGAATTTC
+
331144498?884448BDDDDA?:::BBBBBB<444:888@888:AADDDDDDDFFFFF:88<?DD???666??BA????44////-3===323211211221.
@JI6ZREA02JU5RR
ACTGACTGTTGGAGGGCAAGTCTGGTGCCAGCAGCCGCGGTAATTCCAGCTCCAATAGCGTATATTAAAGTTGTTGCAGTTAAAAAGCTCGTAGTTGAATTTCGGGGTTAGTAAGTTGGTCATGCCTTCGGTATGTACTGGCTTTACTGATTCCTCCCTCTTGACGAACCATGATGTCATTAATTTGGTGTTGCGGGAAATCAGGACTGTTACTTTGAAAAAATTAGAGTGTTTAAAGCAGGCTAACGCTTGAATACATTAGCATGGAATAATGAAATAGGACGTTAATCCTATTTTGTTGGTTTCTAGGATCGACGTAATGATTAATAGGGATAGTTGGGGGCATTAGTATTCAATTGTCAGAGGTGAAATTCTGGATTTATTGAAGACTAACTACTGCGAAAGCATTTGCCAAGGATGTTTTCATTAATCAAGAACGAAAGTTAGGGATCGAAGACGATCAGNTACCGTCGTAGTCTTAACCATAAACCTNTGCCGACTAGGGATCGGATGATGTTAA
+
HHHHHHHHHHHIIHHHIIIIIIIIIIIIIIIIIIIIIIIIIIIIIIIIIIIIHHHHHHHHHHHHHHHHHHHHHHHHHHHHH=====HHHHHHHHHHHHHHHHHCCCCHHHHHHHHHHHHHHHHHHHHHHHHHHHHHHHHHHHHHHHHHHHHHH><6668<GGHHGHHHHHHHHHHHHHHHHHH;;;EE@HHHHHBBBHHHHHHHHHHHHHHHHHHHH66666666,@DEE@888CEHHHHHHHHHHHHHHHHHHHHHHHHHHHHHHHHHHHHHHHHHHHHHHGE@@@@E@;;;99996//66HHHHHHHHHHHHHHHBBBHHHHHHHHHH@@@BBBBH85555GGHH;;9@HHHGGEEBDDH933338<<<A992449;<92//<A43239=9998EBB=999>DDB=<<A>>9999897111177:;::5::7200242224770---1222;9769787772!--665....100----,4425/..2--!--6646460224476222222113400
@JI6ZREA02IZGBE
ACTGACTGTTGGAGGGCAAGTCTGGTGCCAGCAGCCGCGGTAATTCCAGCTCCAATAGCGTATATTAAAGTTGTTGCAGTTAAAAAGCTCGTAGTTGAATTTCGGGATCAAGGTGCCGGTCATGCCTTTGGTATGTACTGACATCATTGATTTCTCCCTTCTGATGAACTGTG
+
@;;;AFFFFFFIIHHHIIIIIIIIIIIIIIIIIIIIIIIIIIIIIIIIIIIIFFFFFFFFFFFFFFFFFFFFFFDDDBD=?66666ADDDDDDFFFFFFFF?A::8A><00..434222:8:>?88111<<>AAAABAAAA???ABBA@<;;;<:110<<7<<><7224:733
@JI6ZREA02IUQCI
ACTGACTGTTGGAGGGCAAGTCTGGTGCCAGCAGCCGCGGTAATTCCAGCTCCAATAGCGTATATTAAAGTTGTTGCAGTTAAAAAAGCTCGTAGTTGAATTTCGGGGTC
+
FFFFFFFFFFFIIHHHIIIIIIIIIIIIIIIIIIIIIIIIIIIIIIIIIIIIFFFFFFFFFFFFEE===FFDBA>====..-,,,,,2:======>>88622272.,,,-
@JI6ZREA02HUJPT
ACTGACTGTTGGAGGGCAAGTCTGGTGCCAGCAGCCGCGGTAATTCCAGCTCCAATAGCGTATATTAAAGTTGTTGCAGTTAAAAAGCTCGTAGTTGAATTTCGGGATCAATTTATCGGTCGTGCCTTCGGTATGTACTGGTATTATTGGTTTCTCCTTTCTGACAAACTATGATGTCATTAATTTGGTGTCATGGGGAATCAGGACTGTTACTTTGAAAAAATTAGAGTGTTTAAAGCAGGCACACGCTTGAATACATTAGCATGGAATAATGAAATAGGACGTTTGACCCTATTTTGTGGTTTCTAGGATCGACGTAATGATTAATAGGGATAGTTGGGGCATTAGTATTCAATTGTCAGAGGTGAAATTCTTGGATTTATTGAAGACTAACTACTGCGAAAGCATTTGCCAAGGATGTTTTCATTAATCAAGAACGAAAGTTAGGGATCGAAGACGATCAGATACCGTCGTAGTCTTAACC
+
IIIIIIIIIIIIIHHHIIIIIIIIIIIIIIIIIIIIIIIIIIIIIIIIIIIIIIIIIIIIIIIIIIHHHIIIIIIIIIIII:::::IIIIIIIIIIIIIHHHIHHHIIIIIHHHIIIIIIIIIIIIIIIIIIIIIIIIIIIIIIIIIIIIHHHIIIIHHHIIIIIHHHIIIIIIIIIIIIIGG666IIHHHIIICCCCIIIIIIIIIIIIIIIHHHI666666>>-IIIIIHHHHHHIIIIIIIIIIIIIIIIIIIIIIIIIIIIIIIIIIIIIHHHIIIIGGGGGHIIAAAHH????G6AA555AIIIHHHIIIIIIIIIIIHHGGGHHHHHIIIIICCCBIIIIIIIIIIIIIIHHHHHHH??@BHHHHHHHHCHHHHHHHHFFIIEC;51110>A??9;;>?A@BBEF@@@@HHHH>7777====994322.--81---49<3799;=====<<>><;;3328;==82026<;631/33,,
@JI6ZREA02FRLEX
ACTGACTGTTGGAGGGCAAGTCTGGTGCCAGCAGCCGCGGTAATTCCAGCTCCAATAGCGTATATTAAAGTTGTTGCAGTTAAAAAGCTCGTAGTTGAATTTCGGGGTAGTA
+
FFFFFFFFFFFIIHHHIIIIIIIIIIIIIIIIIIIIIIIIIIIIIIIIIIIIFFFFFFFFFFFFFFFFFFFFFFFFFFFFF?????FFFFFFFFFFFFFFFFD::9624///
@JI6ZREA02J5FSF
ACTGACTGTTGGAGGGCAAGTCTGGTGCCAGCAGCCGCGGTAATTCCAGCTCCAATAGCGTATATTAAAGTTGTTGCAGTTAAAAACGCTCGTAGTTGAATTACGGGTTCGA
+
FFFFFFFDCCFFF===HHHHIIIIIIIIIIIIIIIHHHHHHDD==@@HIHHGFFFFFFFFFDAAAA=55443?A@@?945566777DFFCDDFFFFDFDD6634899>=6/4
@JI6ZREA02JT6WL
ACTGACTGTTGGAGGGCAAGTCTGGTGCCAGCAGCCGCGGTAATTCCAGCTCCAATAGCGTATATTAAAGTTGTTGCAGTTAAAAAGCTCGTAGTTGAATTTCGGGATCAGTA
+
FFFFFFFFFFFII???IIIIIIIIIIIIIIIIIIIIIIIIIIIDDHHHHHHHFFFFFFFFFFFFFFFFFFFFFFFFFFFFF;;;;;FFFFFFFFFFFFFFFFD=;;?94444-
@JI6ZREA02H9614
ACTGACTGTTGGAGGGCAAGTCTGGTGCCAGCAGCCGCGGTAATTCCAGCTCCAATAGCGTATATTAAAGTTGTTGCAGTTAAAAAGCTCGTAGTTGAATTTCGGGGTC
+
FFFFFFFFFFFIIHHHIIIIIIIIIIIIIIIIIIIIIIIIIIIIIIIIIIIIFFFFFFFFFFFFFFFFFFFFFFFFFFFFF=====FFFFFFFFFFAA>888<22.,,-
@JI6ZREA02JTYIO
ACTGACTGTTGGAGGGCAAGTCTGGTGCCTTACGGGAAACAGTCGACTGCCAAGGCACACAGGGGATA
+
IIIIIIIIIIIIIHHHIIIIIIIIIIIIIIIIIHHHHHHIIIIIIIIIIIIIIIIIIIIIICCCCIII
@JI6ZREA02H8RXS
ACTGACTGTTGGAGGGCAAGTCTGGTGCCAGCAGCCGCGGTAATTCCAGCTCCAATAGCGTATATTAAAGTTGTTGCAGTTAAAAAGCTCGTAGTTGAATTTCGGGATCAGTACGTTGGTCGTGCCTTAGGTACGTACTGGTGTTACTGGTTCCTACCTTCTGACGAACCATCATGTCATTCATTTGGTGTGACGGGGAATCAGGACTGTTACTTTGAAAAAATTAGAGTGTTTAAAGCAGGCTCGCGCTTGAATACATTAGCATGGAATAATGAAATAGGACGTTGATCCTATTTTGTGGTTTCTAGGATTGACGTAATGATTAATAGGGATAGTTGGGGCATTAGTATTCAATTGTCAGAGGTGAAATTCTTGGATTTATTGAAGACTAACTACTGCGAAAGCATTTGCCAAGGATGTTTTCATTAATCAAGAACGAAAGTTAGGGATCGAAGACGATCAGATACCGTCGTAGTCTTAACCATAAACTATAGCCGACTAGGGATCGGATGATGTTTAATTTTTAATGTAC
+
IIIIIIIIIIIIIHHHIIIIIIIIIIIIIIIIIIIIIIIIIIIIIIIIIIIIIIIIIIIIIIIIIIHHHIIIIIIIIIIII:::::IIIIIIIIIIIIIHHHIHHHIIIIIIIIIIIIIIIIIIIIIIIIIIIIIIIIIIIIIIIIIIIIIIIIIIIIIIIIIIIIIIIIIIIIIIIIIIIIIHHHIIIIIIIICCCCIIIIIIIIIIIIIIIHHHI;;;;;;GG5IIIIIHHHHHHIIIIIIIIIIIIIIIIIIIIIIIIIIIIIIIIIHHHHHHHF@EHIIIIIIFFEHHICCB@A6AAHHHIIIAAAHHHIIIAAAIIIHIIGGD666;AB?;;6666AADGGGIIIIIIIIIEDDDBB::;8;;>AAACCCAC111:::CCCCCDEEBBBBEC???B>>>;;;;>;;;::AA=CA111189994403233007733388806666<<888<9=<<:::8232;;32026;::984440/,,,,,,/-//326489=<:::9::::::8888999;;005//44+7477
@JI6ZREA02FISDV
ACTGACTGTTGGAGGGCAAGTCTGGTGCCAGCAGCCGCGGTAATTCCAGCTCCAATAGCGTATATTAAAGTTGTGC
+
::::FFFCCCFGH666IIIIIIIIIIIIIIIIIIIIIIIIIIIIIIIIIIIIFFFFFFFFFFFFFF?==?>><44/
@JI6ZREA02JOUG9
ACTGACTGTTGGAGGGCAAGTCTGGTGCCAGCAGCCGCGGTAATTCCAGCTCCAATAGCGTATATTAAAGTTGTTGCAGTTAAAAAGCTCGTAGTTGAATTTCGGGGTATCAG
+
FFFFFFFFFFFII???IIIIIIIIIIIIIIIIIIIIIIIIIIIIIIIIIIIIFFFFFFFFFFFFFFFFFFFFFFFFFFFEE;;???FFFFFFFFFDDDB5449222/1323..
@JI6ZREA02J338Z
ACTGACTGTTGGAGGGCAAGTCTGGTGCCAGCAGCCGCGGTAATTCCAGCTCCAATAGCGTATATTAAAGTTGTTGCAGTTAAAAAGCTCGTAGTTGAATTTCGGGGTTAGCAGGTCGGTCGTGCCAATGGTATGCACTGGCTCGCTGACTCCTCCTTCTTGTAGAACCGTAATGCCATTAATTTGGTGTTGCGGGGAAACAGGACTGTTACTTTGAAAAAATTAGAGTGTTTAAAGCAGGCTAGCGCCTGAATACATTAGCATGGAATAATGAAATAGGACGTTCGATCCTATTTTGTGGTTTCTAGGATTGACGTAATGATTAATAGGGATAGTTGGGGCATTAGTATTCAATTGTCAGAGGTGAAATTCTTGGATTTATTGAAGACTAACTACTGCGAAAGCATTTGCCAAGGATGTTTTCATTAATCAAGAACGAAAGTTAGGGGATCGAAGACGATCAGATACCGTCGTAGTCTTAA
+
IIIIIIIIIIIIIHHHIIIIIIIIIIIIIIIIIIIIIIIIIIIIIIIIIIIIIIIIIIIIIIIIIIHHHIIIIIIIIIIII???==IIIIIIIIIIIIIHHHICCCCIIIIIIIIIIIIIIIIIIIIIIIIIIIIIIIIIIIIIIIIIIIIIIIIIIG@@@DGIIIIIIIIIIIIIIIIIIIHHHIICEEEE=3111666>4;;CHIIIIGGGHHI666666GG5GIIIIHHHHHHIIIIIIIIIIGGGIIIIIIIIIIIIIIIIIIIIIIIIHHHIFGGDBCIIIIIIIIII<<<<=2=====DEIGGGIIIIIIIIIIIIIIIIIIHFFIIID==5555=BIIIIIIIIIIIIIIIIIII777DHHFIEECCEEG44434=EEEECDGFFII@AABBDBFEEGB777EEECCCA;:5....44...,.5:;<66<5000277-....2<<<::96=;:><::7<;::873525255,,,,
@JI6ZREA02GRR0P
ACTGACTGTTGGAGGGCAAGTCTGGTGCCAGCAGCCGCGGTAATTCCAGCTCCAATAGCGTATATTAAAGTTGTTGCAGTTAAAAAGCTCGTAGTTGAATTTC
+
FFFFFFFFFFFIIHHHIIIIIIIIIIIIIIIIIIIIIIIIIIIIIIIIIIIIFFFFFFFFFFFFFFFFFFFFFFFFFFFFF?????FFFFFFFFFFFFD=99=
@JI6ZREA02FYJCM
ACTGACTGTTGGAGGGCAAGTCTGGTGCCAGCAGCCGCGGTAATTCCAGCTCCAATAGCGTATATTAAAGTTGTTGCAGTTAAAAAGCTCGTAGTTGAATTTCGGAATCAATTTATCGGTCGTGCCTTCGGTATGCACTGGTATTATTGATTTCTACCTTCTGACGAATCATGATGTCATTAATTGGTGTCATGGGGAATCAGGACTGTTACTTTGAAAAAATTAGAGTGTTTAAAGCAGGCACACGCTTGAATACATTAGCATGGAATAATGAAATAGGACGTTTGACCCTATTTTGTTGGTTTCTAGGATCGACGTAATGATTAATAGGGATAGTTGGGGGCATTAGTATTCAATTGTCAGAGGTGAAATTCTTGGATTTATTGAAGACTAACTACTGCGAAAGCATTTGCCAAGGATGTTTTCATTAATCAAGAACGAAAGTTAGGGATCGAAGACGATCAGATACCGTCGTAGTCTTAACCATAAACTAT
+
IIIIIIIIIIIIIHHHIIIIIIIIIIIIIIIIIIIIIIIIIIIIIIIIIIIIIIIIIIIIIIIIIIHHHIIIIIIIIIIII????=IIIIIIIIIIIIIHHHIIIIIIIIIFFFIIIIIIIIIIIIIIIIIIIIIIIIIIIIIHHHIIIIHHHIHIIIIIIIIIIIIIIIIIIIIIIIIII@@>>FFIIIGGG7999DDGGGDDDGE@@@DG;::E22226688,FHIIIHHHHHHIIIIIIIHHHIIHHIIIIIIIHHHIIIDDDIIIIIIGBB@@:DDDB777;GG;;;DF=?==@66@@DBBG@IGGHIIIIHD@@@IDDDID@99;EHIIIIDD77888HDDD@@@DGGGDD:::==DDDDDB===BBB===BBA<<<?77BB4434=DBBBBA====<<:999666=....222220103;;;;888;;;;9920---4660-,,022296002472222020991/.//1/02--,-411920020-0
@JI6ZREA02GZBST
ACTGACTGTTGGAGGGCAAGTCTGGTGCCAGCAGCCGCGGTAATTCCAGCTCCAATAGCGTATATTAAAGTTGTTGCAGTTAAAAAGCTCGTAGTTGAATTTCGGGGTTAGCAGGTCGGTCGTGCCAATGGTATGCACTGGCTCGCTGACTCCTCCTTCTTGTAGAACCGTAATGCCATTAATTTGGTGTTGCGGGGAAACAGGACTGTTACTTTGAAAAAATTAGAGTGTTTAAAGCAGGCTAGCGCCTGAATACATTAGCATGGAATAATGAAATAGGACGTTCGAACCTATTTTGTTGGTTTCTAGGATTGACGTAATGATTAATAGGGATAGTTGGGGCATTAGTATTCAATTGTCAGAGGTGAAATTCTTGGATTTATTGAAGACTGACTACTGCGAAAGCATTTGCCAAGGATGTTTTCATTAATC
+
HHHHHHHHHHHII???IIIIIIIIIIIIIIIIIIIIIIIIIIIIIIIIIIIIHHHHHHHHHHHHHHHHHHHHHHHHHHHHH;;;;;HHHHHHHHHHHHHHHHF;;;;HHHHHHHHHHHHHHHHHHHHHHHHHHHHHHHHHHHHHHHHHHHHHHHHHHHHHHHHHHHHHHHHHHHHHHHHHHHHHHHHHHBBBHCCCCHHHH@BBHHHHHHHH;;;G666222<<-DGHHHHHHHHHHHHHHHHHHHHHHHHHE<<;DHHHHHHHHHHHHHHHHHHHHHHHHH<;;DHHHHHHHBC==D99EE555B=E;;;EGGHHHBBBHHHHHBBBE>>>AD>2000222BBDDEGGHHHHHHHHHHHHA@3338===A>32299A<999449>99899BABBBBBAA999=B=>;99A>>><//.3:11117777::02
@JI6ZREA02IIRGQ
ACTGACTGTTGGAGGGCAAGTCTGGTGCCAGCAGCAGCGGTAATTCCAGCTCCAATAGCGTATATTAAAGTTGTTGCAAGTTAAAAAGCTCGTAGTTGAATTTCGGGGTCAGCAGGTTGGTCGTGCCACTGGTATGCACTGGCTTCGCTGATTCCTCCTTTCTGAAGAACTGTAATGTCATTTAATTTGGTGTTGCGAGGGAAACAGGACTGTTACTTTGAAAAAAATTAGAGTGTTTAAAGCAGGCTAACGCTTGAATACATTAGCATGGAATAATGAAATAGGACGTTCGATCCTATTTTGTTGGTTTCTAGGATTGACGTAATGATTAATAGGGATAGTTGGGGGCATTAGTATTCAATTGTCAGAGGTGAAATTCTTGGATTTATTGAAGACTAACTACTGCGAAAGCATTTGCCAAGGATGTTTTCATTAATCAAGAACGAAAGTTAGGGATCGAAGACGATCAGATACCGTCGTAGTCTTAACCATAAACTAT
+
FFFFFFFFFFFIIHHHIIIIIIIIIIIIIIIIIHFA@::54444488>><455BDDDFFFFFDDDDFFFFFFFFFD===ADF;;<;7DDDDDDDDA??::::?D;;;?FFFFFFFFFFFFFFFFFFDA@ADFFFFDDDDD?:9888<=:44226682244886::ADDDDDBAAAAA84111144444<;9>AA=5555=====B9<=BA@>;;=:1113,,,,,,,--+7=832,,,,..3=<99:<>ABB=====BB========BDDDDDFDDDF??=BA>><984233331157,,..:13==888B<DAAADDDDIIIIIIIIIIDDDDB?==BA98811111@?88898@B>?====BB@><<<@<8//.22766223.//877>>>>>BB>>>>>>===8444>>>;;;>==::::6::1511226:8702222002422278800000---22.,--069964648:21015211:88::110211194-.
@JI6ZREA02JYLZH
ACTGACTGTTGGAGGGCAAGTCTGGTGCCAGCAGCCGCGGTAATTCCAGCTCCAATAGCGTATATTAAAGTTGTTGCAGTTAAAAAGCTCGTAGTTGAATTTCGGGATTAGTACGCTGGTCGTGCCTTCGGTACGTACTGGTGTTACTGATTTCTACCTTCTGACGAACCATCATGTCATTAATTTGGTGTGGTGGGGAATCAGGACTGTTACTTTGAAAAAATTAGAGTGTTTAAAGCAGGCTCGCGCTTGAATACATTAGCATGGAATAATGAAATAGGACGTTGATCCTATTTTGTGGTTTCTAGGATTGACGTAATGATTAATAGGGATAGTTGGGGCATTAGTATTCAATTGTCAGAGGTGAAATTCTTGGATTTATTGAAGACTAACTACTGCGAAAGCATTTGCCAAGGATGTTTTCATTAATCAAGAACGAAAGTTAGGGATCGAAGACGATCAGATACCGTCGTAGTCTTAACCAT
+
IIIIIIIIIIIII@@@IIIIIIIIIIIIIIIIIIIIIIIIIIIIIIIIIIIIIIIIIIIIIIIIIIHHHIIIIIIIIIIII<<???IIIIIIIIIIIIIHHHIHHHIIIIIIIIIIIIIIIIIIIIIIIIIIIIIIIIIIIIIIIIIIIIHHHIIIIIIIIIIIIIHHHHIIIIIIIIIIIIIFFFIIIIIIIICCCCIIIIIIIIIIIFFGIH><=67776666,BHHIHHHHHHHIIIIIIIHIHHIIIIII<<<AIIIIIIIIIIIIIIIIHHHHHHHHHDEEIIIHHHE99;9?2333326<EEEDDEIIIIHHHIIIIIIHHAAAHIIIIII@@@@EEHIIIIIIIIIIIIHHH@;:::;HHHEEEEDHHHH555H:=DD;:8;CA9998CAC51115A??>>>DBBBBHHDDE7777<:332248699443....23;4666:;:33388:40333303066:889:=:874499000.
@JI6ZREA02JYYGA
ACTGACTGTTGGAGGGCAAGTCTGGTGCCAGCAGCCGCGGTAATTCCAGCTCCAATAGCGTATATTAAAGTTGTTGCAGTTAAAAAGCTCGTAGTTGAATTTCGGGGTCAGCAGGTTGGTCGTGCCACTGGTATGCACTGGCTTCGCTGATTCCTCCTTTCTGAAGAACTGTAATGTCATTAATTTGGTGTTGCAGGGAAACAGGACTGTTACTTTGAAAAAATTAGAGTGTTTAAAGCAGGCTAACGCTTGAATACATTAGCATGGAATAATGAAATAGGACGTTCGATCCTATTTGTTGGTTTCTAGGATTGACGTAATGATTAATAGGGATAGTTGGGGGCATTAGTATTCAATTGTCAGAGGTGAAATTCTTGGATTTATTGAAGACTAACTACTGCGAAAGCATTTGCCAAGGATGGTTTCATTAATCAAGAACGAAAGTTAGGGATCGAAGACGATCAGATACCGTCGTAGTCTTAACC
+
IIIIIIIIIIIIIHHHIIIIIIIIIIIIIIIIIIIIIIIIIIIIIIIIIIIIIIIIIIIIIIIIIIHHHIIIIIIIIIIII<<???IIIIIIIIIIIIIHHHICCCCIIIIIIIIIIIIIIIIIIIIIIIIIIIIIIIIIIIIIIIIIIIIIIIIIIHHHIIIIIHHHIIIIIIIIIIIIIIIFFFIIIFFFIIIHHHHHHIABBIIIIIIIGB??A00000011,5BBCDDEHHHHIIIIIIIIIIIIIIFFFIHHHIIIIIIIIIII@@@DIHHHH:@@IIHGGEEDD>:45///5/288666B:E;;<@GIIIFIFFGGEDDDDD@2205>BD@@.-...>>D::545?@<<<DDBBBBBBBHHBBBBED:88BBDB==:44DE::8:BDB>>=B>??>=;=>??=:::::AAAA=8....8:::98869997-,.---0-.,,//3899766103188788686888656<:86868;;64
@JI6ZREA02J1LDH
ACTGACTGTTGGAGGGCAAGTCTGGTGCCAGCAGCCGCGGTAATTCCAGCTCCAATAGCGTATATTAAAGTTGTTGCAGTTAAAAAGCTCGTAGTTGAATTTCGGGATCAGTACGTTGGTCGTGCCTTAGGTACGTACTGGTGTTACTGGTTCCTACCTTCTGACGAACCATCATGTCATTCATTTGGTGTGGCGGGGAATCAGGACTGTTACTTTGAAAAAATTAGAGTGTTTAAAGCAGGCTCGCGCTTGAATACATTAGCATGGAATAATGAAATAGGACGTTGATCCTATTTTGTGGTTTCTAGGATTGACGTAATGATTAATAGGGATAGTTGGGGCATTAGTATTCAATTGTCAGAGGTGAAATTCTTGGATTTATTGAAGACTAACTACTGCGAAAGCATTTGCCAAGGATGTTTTCATTAATCAAGAACGAAGTTAGGGATCGAAGCGATCAGATACCGTCGTAGTCTTAACCATAACTATGCCGACTAGGGATCGGATGATGTTTAATTTTTAATGTACTC
+
IIIIIIIIIIIIIHHHIIIIIIIIIIIIIIIIIIIIIIIIIIIIIIIIIIIIIIIIIIIIIIIIIIHHHIIIIIIIIIIII?????IIIIIIIIIIIIIHHHIHHHIIIIIIIIIIIIIIIIIIIIIIIIIIIIIIIIIIIIIIIIIIIIIIIIIIHIIIIIIIIIIIIIIIIIIIIIIIIIIHHHIIIIIIIICCCCIIIIIIIIIIIIIIIHHCI666666>>-GGIIIHHHHHHIIIIIIIIIIIIIIIIIHIIIGGGIIIIIIIIIIIIHGGGIHHHIIIIIIIIIIIICCC@G6AAGGGIIIIIIIIIIIIIIIIGG7788:AHAAAIIIIICCCBIIIIIIIIIIIIIIIHHHH@??BCHHHHHHHBBCCHHEEH>>FE;:8;CE:::8?EEC?AABFCCBBBCHHFF@A>EE4444;;332108942..2---1220113;888<;686=8833286;;><9><>>;;88;91102,,-,,/200/215452218866883333---:://///77-313311
@JI6ZREA02HPREM
ACTGACTGTTGGAGGGCAAGTCTGGTGCCAGCAGCCGCGGTAATTCCAGCTCCAATAGCGTATATTAAAGTTGTTGCAGTTAAAAAGCTCGTAGTTGAATTTCGGGATCAGCAGGTTGGTCTTGCCACTGGTATGTACTAGCTTGCTGATTCCTCCTTCTTGTAGAACCGTAATGCCATTAATTTGGTGTTGCGGGGAAACAGGACTGTTACTTTGAAAAAATTAGAGTGTTTAAAGCAGGCCAGCGCCTGAATACATTAGCATGGAATAATGAAATAGGACGTTCGAACCTATTTTGTGGTTTCTAGGATTGACGTAATGATTAATAGGGATAGTTGGGGCATTAGTATTCAATTGTCAGAGGTGAAATTCTTGGATTTATTGAAGACTAACTACTGCGAAAGCATTTGCCAAGGATGTTTTCATTAATCAAGAACGAAAGTTAGGGATCGAAGACGATCAGATACCGTCGTAGTCTTAACCNTAAACTATGCCGACTAGGGATCGGATGATGTTAATTTTTAA
+
IIIIIIIIIIIIIHHHIIIIIIIIIIIIIIIIIIIIIIIIIIIIIIIIIIIIIIIIIIIIIIIIIIHHHIIIIIIIIIIII?????IIIIIIIIIIIIIHHHIHHHIIIIIIIIIIIIIIIIIIIIIIIIIIIIIIIIIIIIIIIIIIIIIIIIHHHHHIIIIIIIIIIIIIIIIIIIIIIIHHHIIIIIIIICC@@GGGIIIIIIIIIIIIHHHI888888GG5IIIIIHHHHHHIIIIIIIIIIIIIIIIIIIIIIIIIIIIIIIIIIIIIHHHIIIIIIAAAIIIIDDFIBBA@F:DD555<@IAAAIIIIIDAAAIIIIIDAAAHHHIIIIIIBBBBHHHIIIIIIIIIIIIBBB;;:???BBBBDC?==BBD?>??::;;552;C>999;A@;5554;9;;;>;A::88>=;5/----334444.10,,-,1,,,,/34-33343338864:8:;;;:686::810118687423332!,,,,,/,/100/10305558996233333.-,00..2,,,,
@JI6ZREA02FPQK4
ACTGACTGTTGGAGGGCAAGTCTGGTGCCAGCAGCCGCGGTAATTCCAGCTCCAATAGCGTATATTAAAGTTGTTGCAGT
+
FFFFFFFFFFFIIHHHIIIIIIIIIIIIIIIIIIIIIIIIIIIIIIIIIIIIFFFFFFFFFFFFFFFFFFFFFFFDDB@@
@JI6ZREA02G54R4
ACTGACTGTTGGAGGGCAAGTCTGGTGCCAGCAGCCGCGGTAATTCCAGCTCCAATAGCGTATATTAAAGTTGTTGCAGTTAAAAAGCTCGTAGTTGAATTTCGGGATCAGTACGTTGGTCGTGCCTTAGGTACGTACTGGTGTTACTGGTTCCTACCTTCTGACGAACCATCATGTCATTCATTTGGTGTGGCGGGGAATCAGGACTGTTACTTTGAAAAAATTAGAGTGTTTAAAGCAGGCTCGCGCTTGAATACATTAGCATGGAATAATGAAATAGGACGTTGATCCTATTTTGTGGTTTCTAGGATTGACGTAATGATTAATAGGGATAGTTGGGGCATTAGTATTCAATCGTCAGAGGTGAAATTCTTGGATTTATTGAAGACTAACTACTGCGAAAGCATTTGCCAAGGATGTTTTCATTAATCAAGAACGAAAGTTAGGGATCGAAGACGATCAGATACCGTCGTAGTCTTAACCATAAACTATGCCGACTAGGGATCGGATGATGTTTAATTTTTAATG
+
IIIIIIIIIIIIIHHHIIIIIIIIIIIIIIIIIIIIIIIIIIIIIIIIIIIIIIIIIIIIIIIIIIHHHIIIIIIIIIIII=====IIIIIIIIIIIIIHHHIHHHIIIIIIIIIIIIIIIIIIIIIIIIIIIIIIIIIIIIIIIIIIIIIIIIIIIIIIIIIIIIIIIIIIIIIIIIIIIIIHHHIIIIIIII????IIIIIIIIIIIIIIIHHHI<<<<99;;,GIIIIHHHHHHIIIIIIIIIIIIIIIIIIIIIIIIIIIIIIIIIIIIIHHHIFGGGGGIIIIIDDDD9999B6AABBBIIIIGGGIIIIIIIIIIIIIIIIIHHHIIIIIIBBBBIIIIIIIIIIIGGGIGDDGB<<<IEBBBIEI@@BBGBBBI??IIBA@BIEEEECCC;71///855///=<<>>AA>ED3333:???<<8<;??:::3...:44-4449=:4447243=?==<:<:??:8788:7:=9<;;2204...47-02009<6:34443??????????>>>??3353377+:
@JI6ZREA02J1IGN
ACTGACTGTTGGAGGGCAAGTCTGGTGCCAGCAGCCGCGGTAATTCCAGCTCCAATAGCGTATATTAAAGTTGTTGCAGTTAAAAAGCTCGTAGTTGAATTTCGGGATCAATTA
+
FFD:88<CFFFFH:::IIIIIIIIIIIIIIIIIIIIIIIIIIIIIIIIIIIIFFFFFFFFFFFFFFFFFFFFFFFFFFFFF=====FFFFFFFFDBBBB;;400..3:7551-,
@JI6ZREA02FLYIE
ACTGACTGTTGGAGGGCAAGTCTGGTGCCAGCAGCCGCGGTAATTCCAGCTCCAATAGCGTATATTAAAGTTGTTGCAGTTAAAAAGCTCGTAGTTGAATTTCGGGGTCAGCAGGCTGGTCGTGCCACTGGTATGAACTGGTCTCGCTGATTCCTCCTTTCTGAAGAACTGTAATGTCATTAATTTGGTGTTGCAGGGAAACAGGACTGTTACTTTGAAAAAATTGAGTGTTTAAAGCAGGCAATTGCTTGAATACATTAGCATGGAATAATGAAATAGGACGTTCAAACCTATTTTGTTGGTTTCTAGGATTGACGTAATGATTAATAGGGATAGTTGGGGGCATTAGTATTCAATTGTCAGAGGTGAAATTCTTGGATTTATTGAAGACTAACTACTGCGAAAGCATTTGCCAAGGATGTTTCATTAATCAAGAACGAAAGTTAGGGATCGAAGACGATCAGATACCGTCGTAGTCTTAACCATAAACTATGCCGACTAGGGATCGGATGATGTTAATTTTTTAATGTACT
+
IIIIIIIIIIIIIIIIIIIIIIIIIIIIIIIIIIIIIIIIIIIIIIIIIIIIIIIIIIIIIIIIIIHHHIIIIIIIIIIII?????IIIIIIIIIIIIIHHHICCCCIIIIIIIIIIIIIIIIIIIIIIIIIIIIIIIIIIIIIIIIIIIIIIIHHHHHHIIIIIIIIIIIIIIIIIIIIIHHHHHIIHFFFIIIHHHHHFFABBIIIB998@HHHI666666IIIIHIHHHHHHHIIIIIIIIIIIIIIIIIIIIIHHHHHHHIIIIIIIIIHHHIIIIIII;;;@BBGEE:5556;22::99??=GGGFGGHIIH@@@IGGGIIGGF5556D@;;;54755DDDG;656@DDDDEEBBBHHHHDEDBBBB=:88::A<<<?77AA:98======?BA==9::B=====BA==;;;;82------998849:7755::333:33-1116333994478:;;73138==;<<<<=<:;::=;110311630-0103164972220337:773337:;;;0055..00)7:92-
@JI6ZREA02I91BT
ACTGACTGTTGGAGGGCAAGTCTGGTGCCAGCAGCCGCGGTAATTCCAGCTCCAATAGCGTATATTAAAGTTGTTGCAGTTAAAAAGACTCGTAGTTGAATTTCGGGTC
+
4444999:66124...766::<=445AAADFFGGGGF??BHDDDDFFDFFFFDF??@DFFFFFFFFFFFFFFFFFFFFFFF????;@6AEFFFFFBAAA>8623,,,.-
@JI6ZREA02F5VBJ
ACTGACTGTTGGAGGGCAAGTCTGGTGCCAGCAGCCGCGGTAATTCCAGCTCCAATAGCGTATATTAAAGTTGTTGCAGTTAAAAAGCTCGTAGTTGAATTTCGGAATCAATTTATCGGTCGTGCCTTCGGTATGCACTGGTATTATTGATTTCTACCTTCTGACGAATCATGATGTCATTAATTTGGTGTCATGGGGAATCAGGACTGTTACTTTGAAAAAATTAGAGTGTTTAAAGCAGGCTAGCGCCTGAATACATTAGCATGGAATAATGAAATAGGACGTTCGAACCTATTTTGTTGGTTTCTAGGATTGACGTAATGATTAATAGGGATAGTTGGGGGCATTAGTATTCAATTGTCAGAGGTGAAATTCTTGGATTTATTGAAGACTGACTACTGCGAAAGCATTTGCCAAGGATGTTTTCATTAATCAAGAACGAAAGTTAGGGATCGAAGACGATCAGATACCGTCGTAGTCTTAACCATAAACTATGCCGACTAGGGA
+
IIIIIIIIIIIIIHHHIIIIIIIIIIIIIIIIIIIIIIIIIIIIIIIIIIIIIIIIIIIIIIIIIIHHHIIIIIIIIIIII?????IIIIIIIIIIIIIHHHIIIIIIIIIHHHIIIIIIIIIIIIIIIIIIIIIIIIIIIIIIIIIIIIHHHIIIIIIIIIIIIIIIIIIIIIIIIIIIIII666IIIIIIIIBCBBIIIIIIIIIIIBBBIHHHI88;;;;GG5IIIFB:::==DIIFFFIIIIIIIIIIIIIIIIIIIIIIIIIIIIIIIIHHHI=AAIIIIIIIIIIIHG<9997//<<222@?HAAAHIIIIIIIIIIIIIGGGGGHHIIIIII===99IIIIIIHE===AHHHHEIIIIIHHE666DDI88<<<BHHH>;<<<FEFDAAAA<<<ADEBB@@@<<<<DDE>>5508:222283..--43223006444482.----18886686:;;==84247<8//.2<?><=;;==6604/--.501326584:82221
@JI6ZREA02JUP7A
ACTGACTGTTGGAGGGCAAGTCTGGTGCCAGCAGCCGCGGTAATTCCAGCTCCAATAGCGTATATTAAAGTTGTTGCAGTTAAAAAGCTCGTAGTTGAATTTCGGGATCAATTTATCGGTCGTGCCTCTGGTATGCACTGGTATTATTGATTTCTACCTTCTGACGAACCATGATGTCATTAATTTGGTGTCATGGGGAATCAGGACTGTTACTTTGAAAAAATTAGAGTGTTTAAAGCAAGCACACGCTTGAATACATTAGCATGGAATAATGAAATAGGACGTTTGACCCTATTTTGTTGGTTTCTAGGATCGACGTAATGATTAATAGGGATAGTTGGGGGCATTAGTATTCAATTGTCAGAGGTGAAATTCTTGGATTTATTGAAGACTAACTACTGCGAAAGCATTTGCCAAGGATGTTTTCATTAATCAAGAACGAAAGTTAGGGATCGAAGACGATCAGATACCGTCGTAGTCTTAACCATAAACTAT
+
FFFFFFFFFFFIIHHHIIIIIIIIIIIIIIIIIIIIIBBBIIIHHHHHHIIIFFFFFFFFFFFFFFFFFFFFFFFFFFFFF;;;;;FFFFFFFFFFFFFFFF?666ADBBB556DF???FFFFFFFFFFFFFFFFFFFFFFFFFFFFFFFFFFFAC<<<<CCFFFFFFFFFFFFDDBBAAA881111118<AAA6999DDDBBAA???<666?F??D66776666,:ADD:633=??FAAADAACFFFD??:::DDDD:::=ADDDDAA???DF???D>DDDGC555A?886<=,,...---...2<9A>AADDDDDDDDDD???DAAAA=;;@9898<1111199>><4348<?@@><888>==333===>DB>::<<>;;4/--344888;;;888>888888888762232866..-2200006677400222---,....443,,,-022280.,,-4222202077200446446446640.0220---0
@JI6ZREA02HQ80Y
ACTGACTGTTGGAGGGCAAGTCTGGTGCCAGCAGCCGCGGTAATTCCGGCTCCAATAGCGTATATTAAAGTTGTTGCAGTTAAAAAGCTCGTAGTTGAATTTCGGGATCAATATATTGGTCGTGCCTCCGGTATGCACTGGTATTATTGATTTCTACCTTCTGACGAACTATGATGTCATTAATTTGGTGTCATGGGGAATCAGGACTGTTACTTTGAAAAAATTAGAGTGTTTAAAGCAGGCACACGCTTGAATACATTAGCATGGAATAATGAAATAGGACGTTTGACCCTATTTTGTTGGTTTCTAGGATCGACGTAATGATTAATAGGATAGTTGGGGGCATTAGTATTCAATTGTCAGAGGTGAAATTCTTGGATTTATTGAAGACTAACTACTGCGAAAGCATTTGCCAAGGATGTTTCATTAATCAAGAACGAAAGTTAGGGATCGAAGACGATCAGATACCGTCGTAGTCTTAACCATAAACTATGCCGACTAGGGATCGGATGATGTTAATTTTTTAATGTACTC
+
IIIIIIIIIIIIIHHHIIIIIIIIIIIIIIIIIIIIIIIIIIIIIIIIIIIIIIIIIIIIIIIIIIHHHIIIIIIIIIIII?????IIIIIIIIIIIIIHHHI;;;IIIIIIIIIIIIIIIIIIIIIIIFFFIIIIIIIIIIIIIIIIIIHHHIIIIIIIIIIIIIIIIIIIIIIIIIIIIBB666IIHHHIIIBCCCIIIIIIIIIIIIIIIHCCD44444477,DDIIIHHHHHHIIIIIIIIIIIHIIIIIIIIIIIIIIIIIIIIIHHHHHHHIIIII@7777@IBBBEE====D22<<HHHHHIHDDDIIIIIIIIIGIIID@55666@IIGG55:68DD@@<<9DDDDDDBBDDDDDDDBBBBBBB?:88::C===A:7C5542?CCA>>;99::>=;=>??BBBC>>>;==;7.---..26::9;;;;99><77<<;;4999<>:88865::633388::;;:60113888642311486668:21333:;48132218:<:8888::<<<<//222298).-..04
@JI6ZREA02GUGMU
ACTGACTGTTGGAGGGCAAGTCTGGTGCCAGCAGCGCGGTAATTCCAGCTCCAATAGCGTATATTAAAGTTGTTGCAGTTAAAAAGCTCGTAGTTGAATTTCGGGG
+
FFFFFFFFFFFIIHHHIIIIIIIIIIIIIIIIB???IIIIIIIIIIIIIIIIFFFFFFFFFFFFFFFFFFFFFFFFFFFF=====FFFFFFFFFFDBA9967,,,,
@JI6ZREA02GPF8R
ACTGACTGTTGGAGGGCAAGTCTGGTGCCAGCAGCTGCGGTAATTCCAGCTCCAATAGCGTATATTAAAGTTGTTGCAGTTAAAAAGCTCGTAGTTGAATTTCGGGATCAATACGTCGGTCGTGCTTTCGGGTACGTACTGGCGTCATTGGTTTCTCCTTTCTGACGAACCATGATGTCATTAATTTGGTGTTATGGGGAGTTAGGACTGCTACTTTGAAAAAATTAGAGTGTTTAAAGCAGGCATTAGCTTGAATACATTAGCATGGAATAATGAAATAGGACGTTCGATCCTATTTTGTGGTTTCTAGGATCAACGTAATGATTAATAGGGATAGTTGGGGCATTAGTATTCAATTGTCAGAGGTGAAATTCTTGGATTTATTGAAGACTGACTACTGCGAAAGCATTTGCCAAGGATGTTTTCATTAATCAAGAACGAAAGTTAGGGATCGAAGACGATCAGATACCGTCGTAGTCTTAACCATAAACTNTGCCGACTAGGGATCGGATGATGTTAATTTTTTAATGTACTC
+
IIIIIIIIIIIIIHHHIIIIIIIIIIIIIIIIIIIIIIIIIIIIIIIIIIIIIIIIIIIIIIIIIIHHHIIIIIIIIIIII=====IIIIIIIIIIIIIHHHIHHHIIIIIIIIIIIIIIIIIIIHHHIHHHIIIIIIIIIIIIIIIIIIIHHHIIIIHHHIIIIIIIIIIIIIIIIIIIIIIIHHHIIIIIIIICCCCIIIIIIIIIIIIIIIHHHI999999BB0IIIIIHHHHHHIIIIIIIIIIIIIIIIIIIIIIIIIIIIIIIIGGGGIHHBB=BBIIGGGIIIIIGED1333=/8866;A@IIIIGGGGIIGGGIIIIIIIIIHHFIIIIII7777>BIIIIGIIIIBBBBGDGGIIFFIIHDBGGGDDEEG777<==EEDCCDBBBBBEEEBBABBEDGGBBBGGEEEBEC>4////4:==<;::::>;;?>==<>??8=<<<:::>>>>?<<>>??=????:8788:88=;;;;220877743!//4:;=:????><>>????444:7<;;......54*:9<8..
@JI6ZREA02IIU2V
ACTGACTGTTGGAGGGCAAGTCTGGTGCCAGCAGCCGCGGTAATTCCAGCTCCAATAGCGTATATTAAAGTTGTTGCAGTTAAAAAGCTCGTAGTTGAATTTCGGGGTCAGCAGGCTGGTCGTGCCACTGGTATGAACTGGTCTCGCTGATTCCTCCTTTCTGAAGAACTGTAATGTCATTAATTTGGTGTTGCAGGGAAACAGGACTGTTACTTTGAAAAAATTAGAGTGTTTAAAGCAGGCAATTGCTTGAATACATTAGCATGGAATAATGAAATAGGACGTTCAAACCTATTTTGTGGTTTCTAGGATTGACGTAATGATTAATAGGGATAGTTGGGGGCATTAGTATTCAATTGTCAGAGGTGAAATTCTTGGATTTATTGAAGACTAACTACTGCGAAAGCATTTGCCAAGGATGTTTTCATTAATCAAGAACGAAAGTTAGGGATCGAAGACGATCAGATACCGTCGTAGTCTTAACCATAAACTATGCCGACTAGGGATCGGATGATGTTAATTTTTTAATGTAC
+
IIIIIIIIIIIII@@@IIIIIIIIIIIIIIIIIIIIIIIIIIIIIIIIIIIIIIIIIIIIIIIIIIHHHIIIIIIIIIIII=====IIIIIIIIIIIIIHHHICCCCIIIIIIIIIIIIIIIIIIIIIIIIIIIIIIIIIIIIIIIIIIIIIIIIIIHHHIIIIIIIIIIIIIIIIIIIIIIIHHHIIIIIIIIIHHHHHHIHIIIIIIIIIIHHHI;;;;6699,@HIIIHHHHHHHIIIIIIIIIIIIIIIIIIIIIIIIIIIIIIIIIIIIHHHIIIIIIIHHFB??BA>7///11/55;;;BAIHHHIIIIIIIIIIIIIIIID95556BEEBB44455DDIID;9;DIDDDEE===HBB===DEEHHB===BBEEBB=88BB====A?===?A?ABBBBB9::::BA>==;===:3....337:::9;;;755;6322462--,,/11140/.1046973131;;;:9;8:8::88==...3666;6-02224611/0,,,11,,,4669:88;;//222244)4741
@JI6ZREA02JVUKR
ACTGACTGTTGGAGGGCAAGTCTGGTGCCAGCAGCCGCGGTAATTCCAGCTCCAATAGCGTATATTAAAGTTGTTGCAGTTAAAAAGCTCGTAGTTGAATTTCGGGATCAATATATTGGTCGTGCCTCCGGTATGCACTGGTATTATTGATTTCTACCTTCTGACGAACTGTGATGTCATTAATTTGGTGTCATGGGGAATCAGGACTGTTACTTTGAAAAAATTAGAGTGTTTAAAGCAGGCACACGCTTGAATACATTAGCATGGAATAATGAAATAGGACGTTTGACCCTATTTTGTTGGTTTCTAGGATCAACGTAATGATTAATAGGGATAGTTGGGGGCATTAGTATTCAATTGTCAGAGGTGAAATTCTTGGATTTATTGAAGACTAACTACTGCGAAAGCATTTGCCAAAGGATGTTTTCATTAATCAAGAACGAAAGTTAGGGATCGAAGACGATCAGATACCGTCGTAGTCTTAACCATAAACTAT
+
IIIIIIIIIIIIIHHHIIIIIIIIIIIIIIIIIIIIIIIIIIIIIIIIIIIIIIIIIIIIIIIIIIHHHIIIIIIIIIIII?????IIIIIIIIIIIIIHHHIHHHIIIIIIIIIIIIIIIIIIIIIIIIIIIIIIIIIFFFIIIIIIIIHHHIIIIIIIIIIIIIIIIIIIIIIIIIIIIIIHHHHHHHHHHI@@@@IIIIIIIIIG=====;;BG22226699,@FIIIHHHHHHIIFFFIIIIIIIIIIIFDDIIIIIIIIIIIIIIIIIIHHHIIDDDIIHHHIDBBEIIAA?<;22@@HDHIII;;;@DDHIIIIID@@@DIIIF;;;;DHIII8==88DDDHIIIIIFGGBBBAAAA4449:8///BBBDDDDDBEB=88==>??AA;;44244::8776;=9622322...220991201777;665:::3003:555;;;26666333;:0---499920209671016788:88;;888:62267--
@JI6ZREA02FOVCU
ACTGACTGTTGGAGGGCAAGTCTGGTGCCAGCAGCCGCGGTAATTCCAGCTCCAATAGCGTATATTAAAGTTGTTGCAGTTAAAAAGCTCGTAGTTGAATTTCGGGGTCAGCAGGTTGGTCGTGCCACTGGTATGTACTGGTTTCGCTGATTCCTCCTTTCTGAAGAACTGTAATGCCATTAATTTGGTGTTGCAGGGAAACAGGACTGTTACTTTGAAAAAATTAGAGTGTTTAAAGCAGGCTAACGCTTGAATACATTAGCATGGAATAATGAAATAGGACGTTCGATCCTATTTTGTGGTTTCTAGGATTGACGTAATGATTAATAGGGATAGTTGGGGCATTAGTATTCAATTGTCAGAGTGAAATTCTTGGATTTATTGAAGACTAACTACTGCGAAAGCATTTGCCAAGGATGTTTTCATTAATCAAGAACGAAAGTTAGGGATCGAAGACGATCAGATACCGTCGTAGTCTTAACCATAAACTATGCCGACTAGGGATCGGATGATGTTTAATTTTT
+
IIIIIIIIIIIIIBBBIIIIIIIIIIIIIIIIIIIIIIIIIIIIIIIIIIIIIIIIIIIIIIIIIIHHHIIIIIIIIII>>:::::HIIIIIIIIIIIIHHHIBBBBIIIIIIIIIIFFFIIIIIIIIIIIIIIIIIIIIIHHHIIIIIIIIIIIHHHHHIIIIIHFFFFIIIIHIIIIIIIIHHHIIIFFFFIIHFF;;;>9IIIIIIGGGG?99D/////-11,:BDEEBDDEHHIIIIIIBBBIIIHHIHIHIIIIIIIIIIIIIIIIIIE777D?GI@@777IIIIIIGG<===D6@@@@@GAIG@<<<@DIIGGEF@@<<<<@@BBBDGGGFF<<<AHHHHDDDIIIIIIIEBBBE50004BBBBBBBDHHH@@@E<<EE::8:?@>>>;CA:5000=B::::BD@@@@EEEHE7777;;;;8889963003----422-3338783336486:8888686==<<;<:;:63009941.3-,-.4-/100496;8333133;;:88888866;;//2--
@JI6ZREA02GUK0I
ACTGACTGTTGGAGGGCAAGTCTGGTGCCAGCAGCCGCGGTAATTCCAGCTCCAATAGCGTATATTAAAGTTGTTGCAGTTAAAAAGCTCGTAGTTGAATTTCGGGG
+
FFFFFFFFFFFIIHHHIIIIIIIIIIIIIIIIIIIIIHIIIHHFFFFFFFFB@@@FFFFFFFFFFFFFFFFFFFFFFFFFF???==FFFFFFFFFFFFB<96=//,,
@JI6ZREA02IJ1W4
ACTGACTGTTGGAGGGCAAGTCTGGTGCCAGCAGCCGCGGTAATTCCAGCTCCAATAGCGTATATTAAAGTTGTTGCAGTTAAAAAGCTCGTAGTTGAATTTCGGGG
+
FFFFFFFFFFFIIHHHIIIIIIIIIIIIIIIIIIIIIIIIIIIIIIIIIIIIFFFFFFFFFFFFFFFFFFFFFFFFFFFFF?????FFFFFFFFFFDBA8667,,,,
@JI6ZREA02FVRPR
ACTGACTGTTGGAGGGCAAGTCTGGTGCCAGCAGCCGCGGTAATTCCAGCTCCAATAGCGTATATTAAAGTTGTTGCAGTTAAAAAGCTCGTAGTTGAATTTCGGGATCAATTTATCGGTCGTGCCTCTGGTATGCACTGGTATTATTGATTTCTACCTTCTGACGAACCATGATGTCATTAATTTGGTGTCATGGGGAATCAGGACTGTTACTTTGAAAAAATTAGAGTGTTTAAAGCAAGCACACGCTTGAATACATTAGCATGGAATAATGAAATAGGACGTTTGACCCTATTTTGTTGGTTTCTAGGATCGACGTAATGATTAATAGGGATAGTTGGGGGCATTAGTATTCAATTGTCAGAGGTGAAATTCTTGGATTTATTGAAGACTAACTACTGCGAAAGCATTTGTCAAGGATGTTTTCATTAATCAAGAACGAAAGTTAGGGATCGAAGACGATCAGATACCGTCGTAGTCTTAACCATAAACTATGCCGACTAGGGA
+
IIIIIIIIIIIIIHHHIIIIIIIIIIIIIIIIIIIIIIIIIIIIIIIIIIIIIIIIIIIIIIIIIIHHHIIIIIIIIIIII==???IIIIIIIIIIIIIHHHIHHHIIIIIHHHIIIIIIIIIIIIIIIIIIIIIIIIIIIIIIIIIIIIBBBIIIIIIIIIIIIIIIIIIIIIIIIIIIIIIHHHIIIIIIIICCCCIIIIIIIHIII>>>GHHHI67778866,BHIIIHHHHHHIGGGGIIIIHIHIIIIGGGIIHHHIIIIIIIF=<<HIGGAA;IIIIIHHHHIHHHHICC@@=22AAHHHIIIHHHIIHHHIIIIIIIIIHHHIAAAAGGFGG88=::GIIIIIIIIIIHHHHHHHFHHHFC>555CCEB?CCE>B;5005;CECEEEBBBHB?@@FBBB555;;>;4;8<<<488....38<<;;9=>>;88=;765;<3-...6333<:448;>;;33239==82028<;;=98886648779=2-2338;<781...4
@JI6ZREA02JDO7X
ACTGACTGTTGGAGGGCAAGTCTGGTGCCAGCAGCCGCGGTAATTCCAGCTCCAATAGCGTATATTAAAGTTGTTGCAGTTAAAAAGCTCGTAGTTGAATTTCGGGGTCAGCAGGTTGGTCGTGCCACTGGTATGTACTGGCTTCGCTGATTCCTCCTTTCTGAAGAACTGTAATGTCATTAATTTGGTGTTGCAGGGAAACAGGACTGTTACTTTGAAAAAATTGAGTGTTTAAAGCAGGCTAACGCTTGAATACATTAGCATGGAATAATGAAATAGGACGTTCGATCCTATTTTGTGGTTTCTAGGATTGACGTAATGATTAATAGGGATAGTTGGGGCATTAGTATTCAATTGTCAGAGGTGAAATTCTTGGATTTATTGAAGACTAACTACTGCGAAAGCATTTGCCAAGGATGTTTTCATTAATCAAGAACGAAAGTTAGGGATCGAAGACGATCAGATACCGTCGTAGTCTTAACCATAAACTATGCCGACTAGGGATCGGATGATGTTAATTTTTAATGTACT
+
HHHHHHHHHHHIIHHHIIIIIIIIIIIIIIIIIIIIIIIIIIIIIIIIIIIIHHHHHHHHHHHHHHHHHHHHHHHHHHHHH==?==HHHHHHHHHHHHHHHHHCCCCHHHHHHHHHHHHHHHHHHHHHHHHHHHHHHHHHHHHHHHHHHHHHHHHHHHHHHHHHHE;;>EHHHHHHHHHHHHHHHHHHHHHHHHHHHHHHEE@BBHHHHDDBE===D200000565:<><==@BCCEDEEEGGFDBBEBBB@;;9;E;;;GGGDDDHHHDDDHHHHHHHH@@@@@EEEEBBBD66966/;;222><D;;;@BBHHBBBBHHHHHHHHH@@>B;9:5500//99;==;:;<>B>>>>A?AAB@??A?==;>>>:?AA>///947AAA?=<<;9998=;332226233669AAAAA998<A11117222116::;;99;8444:;;49778---22:56449;:767---;:9:6766;:<==1102699:8-1227:7478772122277777221177112//00*7:;2-
@JI6ZREA02HXHFY
ACTGACTGTTGGAGGGCAAGTCTGGTGCCAGCAGCCGCGGTAATTCCAGCTCCAATAGCGTATATTAAAGTTGTTGCAGTTAAAAAGCTCGTAGTTGAATTTCGGGATCAATTA
+
FFF???EEFFFIIHHHIIIIIIIIIIIIIIIIIIIIIIIIIIIIIIIIIIIIFFFFFFFFFFFFFFFFFFFFFFFDDFFCC88888FFFFFFFFFFFFFF?=51119?@88400
@JI6ZREA02G7S8X
ACTGACTGTTGGAGGGCAAGTCTGGTGCCAGCAGCCGCGGTAATTCCAGCTCCAATAGCGTATATTAAAGTTGTTGCAGTTAAAAAGCTCGTAGTTGAATTTCGGGGTA
+
F:666DFFFFDDF:::HFFFHHHFFFFFFFFHFF888CFFFFFFFFFHHHHHFFFFFFFFFFFFFFFFFA@@FFDDDDDBB65555BBB@A@@@@B<<<866722.,,.
@JI6ZREA02GNVR9
ACTGACTGTTGGAGGGCAAGTCTGGTGCCAGCAGCCGCGGTAATTCCAGCTCCAATAGCGTATATTAAAGTTGTTGCAGTTAAAAAGCTCGTAGTTGAATTTCGGGATCAATATATCGGTCGTGCTTCGGTATGTACTGGTATTATTGATTTCTCCCTTCTGACGAACTATGATGTCATTAATTTGGTGTTATGGGGAATCAGGACTGTTACTTTGAAAAAATTAGAGTGTTTAAAGCAGGCACACGCTTGAATACATTAGCATGGAATAATGAAATAGGACGTTTGATCTTATTTTGTTGGTTTCTAGGATCGACGTAATGATTAATAGGGATAGTTGGGGGCATTAGTATTCAATTGTCAGAGGTGAAATTCTT
+
FFFFFFFFFFFIIHHHIIIIIIIIIIIIIIIIIIIIIIIIIIIIIIIIIIIIFFFFFFFFFFFFFFFFFFFFFFFFFFFFF?????FFFFFFFFFFFFFFFFFFFFFFFFFFFFFFFFFFFFFFFFFFFFFFFFFFFFFFFFFFFFFFFFFFFFFFFFFFFFFFFFFFFFFFFFFFFFFFFFFFFFFFFFFFFDDDDFFFFFFFFFFFFFFFFFFF77776666,DFFFFFFFFFFFFFFFFDDDDFFFFFFFFDFDIIIIIIIIIIDFDDDFDDDD:CCDBB;99==33.......3..688;;BADDDDAAADA::::@>><<<<<>0004<@@BB55555AAAADDDDDDAAABBB>??33333:888<:322
@JI6ZREA02I3FRS
ACTGACTGTTGGAGGGCAAGTCTGGTGCCAGCAGCCGCGGTAATTCCAGCTCCAATAGCGTATATTAAAGTTGTTGCAGTTAAAAAGCTCGTAGTTGAATTTCGGGGATC
+
FFFFFFFFFFFIIHHHIIIIIIIIIIIIIIIIIIIIIIIIIIIIIIIIIIIIFFFFFFFFFFFFFFFFFFFFFFFFFFFFF?????FFFFFFFFDA@>>662/,,,,3..
@JI6ZREA02GCK2C
ACTGACTGTTGGAGGGCAAGTCTGGTGCCTTACGGGAAACAGTCGACTGCCAAGGCACACAGGGGATA
+
IIIIIIIIIIIIIHHHIIIIIIIIIIIIIIIIIHHHHHHIIIIIIIIIIIIIIIIIIIIIIBCCCIII
@JI6ZREA02IYKNC
ACTGACTGTTGGAGGGCAAGTCTGGTGCCAGCAGCCGCGGTAATTCCAGCTCCAATAGCGTATATTAAAGTTGTTGCAGTTAAAAAGCTCGTAGTTGAATTTCGGGGTTAGA
+
FFFFFFFFFFFIIHHHIIIIIIIIIIIIIIIIIIIIIIIIIIIIIIIIIIIIFFFFFFFFFFFFFFFFFFFFFFFFFFFFF????=FFFFFFFFFFFFFFFFF@@;;AAA/0
@JI6ZREA02FOY1C
ACTGACTGTTGGAGGGCAAGTCTGGTGCCAGCAGCCGCGGTAATTCCAGCTCCAATAGCGTATATTAAAGTTGTTGCAGTTAAAAAGCTCGTAGTTGAATTTCGGGGTCAGCAGGTTGGTCGTGCCACTGGTATGTACTGGCTTCGCTGATTCCTCCTTCTGAGAA
+
FFFFFFFFFFFII:::IIIIIIIIIIIIIIIIIIIIIIIIIIIIIIIIIIIIFFFFFFFFFFFFFFFFFFFFFFDDDDA6655555BBBBBDDDFFFDD??=:5555<A::::DDDFCCCFFFDDDFFDDDFFFFFFFF?@ADFFFFDBAAAAAA43443377911
@JI6ZREA02HNCTV
ACTGACTGTTGGAGGGCAAGTCTGGTGCCAGCAGCCGCGGTAAGTCCAGCTCCAATAGCGTATATTAAAGTTGTTGCAGTTAAAAAGCTCGTAGTTGAATTTCGGGGTCAGCAGGTTGGTCGTGCCACTGGTATGAACTGGTTTCGCTGATTCCTCCTTTCTGAAGAACTGTAATGTCATTAATTTGGTGTTGCAGGGAAACAGGACTGTTACTTTGAAAAAATTAGAGTGTTTAAAGCAGGCTAACGCTTGAATACATTAGCATGGAATAATGAAATAGGACGTTCAAACCTATTTTGTTGGTTTCTAGGATTGACGTAATGATTAATAGGGATAGTTGGGGCATTAGTATTCAATTGTCAGAGGTGAAATTCTTGGATTTATTGAAGACTAACTACTGCGAAAGCATTTGCCAAGGATGTTGTCATTAATCAAGAACGAAAGTTAGGGATCGAAGACGATCAGATACCGTCGTAGTCTTAACCATAAACTAT
+
IIIIIIIIIIIIIHHHIIIIIIIIIIIIIIIIIIIIIIIIIIIIIIIIIIIIIIIIIIIIIIIIIIHHHIIIIIIIIIIII?????IIIIIIIIIIIIIHHHIAAAAIIIIIIIIIIIIIIIIIIIIIIIIIIIIIIIIIIHHHIIIIIIIIIIIIIHHHIIIIIIIIIIIIIIIIIIIIIIIHHHIII?@@IIIHHHHHHIIIIIIIIHHIIHHHI;;;;99BB0FIIIIHHHHHHIIIIIIIIIIIIIIIIIIIIIIIIHHHIIIHD@@@IIHEEIIDDDDD@@@IBE@<<7==<<<:<@@222<9IDDDGGIHIIHHHIHHHIIIIIHHHHIHH<<9999<@GGIGGGIFIGGD@535@BBBHHHEHHHHHHHHBB@@@D:8???BBBD@@B@;>9::9::;9:5444:::::AA=;;:::5888:11079;84431...6;;38886333::<<>:8:::><><==><;<:;::;::9944.1,,,,,,/
@JI6ZREA02G5ZU5
ACTGACTGTTGGAGGGCAAGTCTGGTGCCAGCAGCCGCGGTAATTCCAGCTCCAATAGCGTATATTAAAGTTGTTGCAGTTAAAAAGCTCGTAGTTGAATTTCGGGATCAGCAGGTTGGTCTTGCCACTGGTATGTACTAGCTTGCTGATTCCTCCTTCTTGTAGAACCGTAATGCCATTAATTTGGTGTTGCGGGGAAACAGGACTGTTACTTTGAAAAAATTAGAGTGTTTAAAGCAGGCTAGCGCCTGAATACATTAGCATGGAATAATGAAATAGGACGTTCGAACCTATTTTGTGGTTTCTAGGATTGACGTAATGATTAATAGGGATAGTTGGGGCATTAGTATTCAATTGTCAGAGGTGAAATTCTTGGATTTATTGAAGACTGACTACTGCGAAAGCATTTGCCAAGGATGTTTTCATTAATCAAGAACGAAAGTTAGGGATCGAAGACGATCAGATA
+
HHHHHHHHHHHIIIIIIIIIIIIIIIIIIIIIIIIIIIIIIIIIIIIIIIIIHHHHHHHHHHHHHHHHHHHHHHHHHHHHH=====HHHHHHHHHHHHHHHHHHHHHHHHHHHHHHHHHHHHHHHHHHHHHHHHHHHHHHHHHHHHHHHHHHHHHHHHHHHHHHHHHHHHHHHHHHHHHHHHHHHHHHHHHHGBB>>EEEE@EEHHHHGGDD===A//////99-BBBEEHHHHHHHHHHHHHHHHEEEHHHEEDHHHHHHHHHHHHHHHHHHHHHHHHHHHDDDHH;;;;;97776>20002227DDA?ABBEB@;;;HHHHHHHHHHHHHHHEGG9999B@@@BBGGGGGGGBBABAAA?9932449<<322999;<<@::BAA=:>>>=A9999=======>>;;;<422000033,,,,11474446::744;83346774966677;;;:9;::77720-,
@JI6ZREA02H64EW
ACTGACTGTTGGAGGGCAAGTCTGGTGCCAGCAGCCGCGGTAATTCCAGCTCCAATAGCGTATATTAAAGTTGTTGCAGTTAAAAAGCTCGTAGTTGAATTTC
+
FFFFFFFFFFFIIHHHIIIIIIIIIIIIIIIIIIIIIIIIIIIIIIIIIIIIFFFFFFFFFFFFFFFFFFFFFFFFFFFFF;;;;;FFFFFFFFFFFFB<96:
@JI6ZREA02HY7YJ
ACTGACTGTTGGAGGGCAAGTCTGGTGCCAGCAGCCGCGGTAATTCCAGCTCCAATAGCGTATATTAAAGTTGTTGCAGTTAAAAAGCTCGTAGTTGAATTTCGGGTA
+
FFFFFFFFFFFIIHHHIIIIIIIIIIIIIIIIIIBBBIIIIIIIIIIIIIIIFFFFFFFFFFFFFFFFFFFFFFFFFFFFF?????FFFFFFFFFFFFFF?=40../<
@JI6ZREA02IDPZ0
ACTGACTGTTGGAGGGCAAGTCTGGTGCCAGCAGCCGCGGTAATTCCAGCTCCAATAGCGTATATTAAAGTTGTTGCAGTTAAAAAGCTCGTAGTTGAATTTCGGGATCAATACGTCGGTCGTGCTTTTTTGGTACGCACTGGCGTCATTGGTTTCTCCTTTCTGACGAACCATGATGTCATTAATTTGGTGTTATGGGGAGTTAGGACTGTTACTTTGAAAAAATTAGAGTGTTTAAAGCAGGCATTAGCTTGAATACATTAGCATGGAATAATGAAATAGGACGTTCGATCCTATTTTGTGGTTTCTAGGATCAACGTAATGATTAATAGGGATAGTTGGGGCATTAGTATTCAATTGTCAGAGGTGAAATTCTTGGATTTATTGAAGACTAACTACTGCGAAAGCATTTGCCAAGGATGTTTTCATTAATCAAGAACG
+
IIIIIIIIIIIIIIIIIIIIIIIIIIIIIIIIIIIIIIIIIIIIIIIIIIIIIIIIIIIIIIIIIIHHHIIIIIIIIII==66666BIIIIIIIIIIIIHHHIHHHIIIIIIIIIIIIIIIIIII666666FF<IIIIIIIIIIIIIIIIFFFFFIIFFBBBHHIIIIIIIIIIIIIIIIIIIIIBBBIIIIIIIICCCCIFIIIHHHIIIHHIIB@@E22222455,<AGGIEHHHHHIIIIIIIIIIIIIIIEEFDIIEEDIIIIIIIIIIIIIHHHF7<<HHDEEIIIIHHHI?BB=A2<<BBBI?GGDDEIHHAAAAAHHHHIHHHIHHHIIIIIICCCAEEEEDHIIIHIHDDDDDEEDDBBBBBBBBBHBBBBHHHHHH=BB;:8;BA?::8C>;;:>>BBBBB;;;??CC;;5::4777<;;;:869;2.--3-
@JI6ZREA02HX3W0
ACTGACTGTTGGAGGGCAAGTCTGGTGCCAGCAGCCGCGGTAATCCCAGCTCCAATAGCGTATATTAAAGTTGTTGCAGTTAAAAAGCTCGTAGTTGAATTTCGGGATCAGCGAGTTGGTCGTGCCACTGGTATGACACGTGGCTTGCTGTTCCTCCTTTCTGAAGAACTGTAATGCCATTAATTTGGTGTTGCAGGGAAACAGGACTGTTACTTTGAAAAAATTAGAGTGTTTAAAGCAGGCTAACGTCTTGTAATACATTAGTCATGGAATAATAGAATAAGACGTTCGATACCTATTTTGTTGGTTTCTAGGATTGACGTAATGATTAATAGGGATAGTTGGGGGCATTAGTATTCAATTGTCAGAGGTGAAATTCTTGGATTTATTGAAGACTAACTACTGCGAAAGCATTTGCCAAGGATGTTTCA
+
FFFFFFFFFFFII:::IIIIIIIIIIIIIIIIIIIIIIIIIH@6666BFHHGFFFFFFFFFFFFEEDDFFFFFFFFFFFFF?????FFFFFFFFFDBBA<98/.,,..333.-.--.99?=???>AB><888767442233--.264//044?ABAA?CFFFFFFFFFFFFFFFF???FFF??666CCFFDDDDDFFFDC??<DDDDD::::???=B22226666,:ADBB=;;888?74213.---3----.,---,3----3133:11---1781---3,,-,--------5778822240--44888>4:688<>>?98988899<<===<..,179812-----37<<><688888888><>::;;;:24488888888@;;;822BD8888DDD===D====;;;;88444326664767----22
@JI6ZREA02J3HKK
ACTGACTGTTGGAGGGCAAGTCTGGTGCCAACAGCCGCGGTAATTCCAGCTCCAATAGTGTATATTAAAGTTGTTGCAGTTAAAAAGCTCGTAGTTGAATTTCGGGATCAATATATTGGTCGTGCCTCCGGTATGCACTGGTATTATTGATTTCTACCTTCTGACGAACTGTGATGTCATTAATTTGGTGTCATGGGGAATCAGGACTGTTACTTTGAAAAAATTAGAGTGTTTAAAGCAGGCACACGCTTGAATACATTAGCATGGAATAATGGAATAGGACGTTTGACCCTATTTGTTGGTTTCTAGGATCGACGTAATGATTAATAGGGATAGTTGGGGGCATTAGTATTCAATTGTCAGAGGTGAAATTCTTGGATTTATTGAAGACTAACTACTGCGAAAGCATTTGCCAAGGATGTTTTCATTAATCAAGAACGAAAGTTAGGGATCGAAGACGATCAGATACCGTCGTAGTCTTAACC
+
IIIIIIIIIIIIIHHHIIIIIIIIIIIIIIIIIIIIIIIIIIIIIIIIIIIIIIIIIIIIIIIIIIHHHIIIIIIIIIIII=====IIIIIIIIIIIIIHHHIHHHIIIIIIIIIIIIIIIIIIIIIIIIIIIIIIIIIIIIIIIIIIIIHHHIIIIIIIIIIIIIIIIIIIIIIIIIIIIIIHHHIIIIIIIICCCCIIIIIIIIIIIIIIIHHHI<<<<99;;,GIIIIHHHHHHIIIIIIIIIIIIIIIIIIIIIIIIIIIIIIIIIIIIIIIIIIIIIIIHBBGGAAA@<33372:@@@@@HIIGGGIIIIIIIIIIIIIIAAAA5558FIIII99==:GGGIIIIIIIAAAIIHCHHHHHHIEEBBF<64466<BBBE>>FFHHHHHF???CFFDD?AABCAAAABDA=??==;8.----.3::889==<<99?>777744-7;9:<<<<<;9=<<====:<:==4202;=<<=;;==/-
@JI6ZREA02JPVWR
ACTGACTGTTGGAGGGCAAGTCTGGTGCCAGCAGCCGCGGTAATTCCAGCTCCAATAGCGTATATTAAAGTTGTTGCAGTTAAAAAAGCTCGTAGTTG
+
FFFFFFFFFFFIIHHHIIIIIIIIIIIIIIIIIIIIHEBBBFFFFFHHHIIIFFFFFFFFFFDDDDDDFFFFBA>====22---,,,5::87578793
@JI6ZREA02GOCTD
ACTGACTGTTGGAGGGCAAGTCTGGTGCCAGCAGCCGCGGTAATTCCAGCTCCAATAGCGTATATTAAAGTTGTTGCAGTTAAAAAGCTCGTAGTTGAATTTCGGGGTCAGCAGGTTGGTCGTGCCACTGGTATGTACTGGCTTCGCTGATTCCTCCTTTCTGAAGAACTGTAATGTCATTAATTTGGTGTTGCAGGGAAACAGGACTGTTACTTTGAAAAAATTAGAGTGTTTAAAGCAGGCTAACGCTTGAATACATTAGCATGGAATAATGAAATAGGACGTTCGATCCTATTTGTGGTTTCTAGGATTGACGTAATGATTAATAGGGATAGTTGGGGCATTAGTATTCAATTGTCAGAGGTGAAATTCTTGGATTTATTGAAGACTAACTACTGCGAAAGCATTTGCCAAGGATGTTTTCATTAATCAAGAACGAAAGTTAGGGATCGAAGACGATCAGATACCGTCGTAGTCTTAACCATAAACTATG
+
IIIIIIIIIIIII:::IIIIIIIIIIIIIIIIIIIIIIIIIIIIIIIIIIIIIIIIIIIIIIIIIIHHHIIIIIIIIIIII;;;;;IIIIIIIIIIIIIHHHICCBBIIIIIIIIIIIIIIIIIIIIIIIIIIIIIIIIIIFFFIIIIIIFFFFHIIFDDE@IIIFFFFFIIIIIIII>>@FFHHHIIIIIIIIIHFFBBBF@FFIIIIDDDDCCCG22222278,@@IIIHHHHHHIIIIII@@@IIIIIIIHDDDIIIIIIIIIIIIIIIID@@@IIIIHHHGGGEEDAA:63333/65;;?EAIDDDDDDIII@@@IGGDDDDDIB@??EEE;;5555:::::><<?BGGGDDBBBBED99:BB::::=::>=B=;=B88BDEEDDDB=998B=::9:::9:::::::=ED====A473173....57:730097333:;3-...6::::::9;867777676=;=:988:::;::;;...3677;:002
@JI6ZREA02I06NH
ACTGACTGTTGGAGGGCAAGTCTGGTGCCAGCAGCCGCGGTAATTCCAGCTCCAATAGCGTATATTAAAGTTGTTGCAGTTAAAAAGCTCGTAAGTTGAATTTC
+
FFFFDDD===FFFCCDHGGHHHHHHHIHFFFFFFFFFD??@AAACCCEFFFFFFFFFFFFFFFFFFFFFFFFFDDDDDFFF=;<<<FFFF=;;:?ABBBA<<80
@JI6ZREA02JWX9W
ACTGACTGTTGGAGGGCAAGTCTGGTGCCAGCAGCCGCGGTAATTCCAGCTCCAATAGCGTATATTAAAGTTG
+
FFFFFFFFFFFIIHHHIIIIIIIIIIIIIIIIIIIIIIIIIIIIIIIIIIIIFFFFFFFFFFFFFFF??DDB5
@JI6ZREA02G4RD6
ACTGACTGTTGGAGGGCAAGTCTGGTGCCAGCAGCCGCGGTAATTCCAGCTCCAATAGCGTATATTAAAGTTGTTGCAGTTAAAAAGCTCGTAGTTGAATTTCGGGGTCAGTAGGTTGGTCGTGCCAATGGTATGTACTGGCTTTACTGATTCCTTCTTCTTGAAGAACTGTAATGTCATTAATTTGGTGTTGCAGGGAAACAGGACTGTTACTTTGAAAAAATTAGAGTGTTTAAAGCAGGCTAACGCTTGAATACATTAGCATGGAATAATGAAATAGGACGTTCGATCCTATTTTGTTGGTTTCTAGGATTGACGTAATGATTAATAGGGATAGTTGGGGCATTAGTATTCAATTGTCAGAGGTGAAATTCTTGGATTTATTGAAGACTAACTACTGCGAAAGCATTTGCCAAGGATGTTTTCATTAATCAAAGAACGAAAGTTAGGGATCGAAGACGATCAGATACCGTCGTAGTCTTAACCATAAC
+
IIIIIIIIIIIIIHHHIIIIIIIIIIIIIIIIIIIIIIIIIIIIIIIIIIIIIIIIIIIIIIIIIIHHHIIIIIIIIIIII=====IIIIIIIIIIIIIHHHICCCCIIIIIIIIIIIIIIIIIIIIIIIIIIIIIIIIIIIHHHIIIIIIIIIIIBBBIIIIIIIIIIIIIIIIIIIIIIIIHHHIIIIIIIIIHHHHHHIHIIIIIIIIIIHHHI;;;;88>>-FFHIHHHHHHHIIIIIIIIIIIIIIIIIIIIIIIIIIIIIIIIIIHHHHHHIIIIIIIIIIIIIDDDI==99E:8332226<EEAAEEGIHD;;;IIIIIIFDDB?;?ABD::00005:AA?A??EDDDDDD===BBBB9:8::<B:422:::<<<?78BB:98:=A?998A====<<<444:;;========:;4741::;;::0....323;8333;;;06666333;;:9;::;;:3131;;;:9:8:88:8:;;8742---
@JI6ZREA02J4AJB
ACTGACTGTTGGAGGGCAAGTCTGGTGCCAGCAGCCGCGGTAATTCCAGCTCCAATAGCGTATATTAAAGTTGTTGCAGTTAAAAAGCTCGTAGTTGAATTTCGGGGATCAGCGAGGTTGGTCCTTAGCCGACTGGTATGTACGTA
+
FFFFFFFFFFFII???IIIIIIIIIIIIIIIIIIIIIIIIIIIIIIIIIIIIFFFFFFFFFFFFFFFFFFFFFFFFFFF@@88888DFFFFFFFFFDDB=;84...,.273..-.-199,,,111274212427;<643437<<<3
@JI6ZREA02IY4CX
ACTGACTGTTGGAGGGCAAGTCTGGTGCCAGCAGCCGCGGTAATTCCAGCTCCAATAGCGTATATTAAAGTTGTTGCAGTTAAAAAGCTCGTAGTTGAATTTCGGGG
+
FFFFFFFFFF???HHHIIIIIIIIIIIIIIIIIIIIIIIIIIIHHHHHHFFDDDDDFFFFFFFFFFFFFFFFFFFFFFFFF==???FFFFFFFFFFFFFF=<?44,,
@JI6ZREA02FIYK5
ACTGACTGTTGGAGGGCAAGTCTGGTGCCTTACGGGAACAGTCGACTGCCAAGGCACACAGGGGATA
+
FFFFFFFFFFFIIHHHIIIIIIIIDFHGGGFE:::FBBBFFDDDDDDFCC?????DDDD666=;D??
@JI6ZREA02JMAQ7
ACTGACTGTTGGAGGGCAAGTCTGGTGCCAGCAGCCGCGGTAATTCCAGCTCCAATAGCGTATATTAAAGTTGTTGCAGTTAAAAAGCTCGTAGTTGAATTTCGGGGTCAGCAGGTTGGTCGTGCCACTGGTATGTACTGGCTTCGCTGATTCCTCCTTTCTGAAGAACTGTAATGTCATTAATTTGGTGTTGCAGGGAAACAGGACTGTTACTTTGAAAAAATTAGAGTGTTTAAAGCAGGCTAACGCTTGAATACATTAGCATGGAATAATGAAATAGGACGTTCGATCCTATTTTGTGGTTTCTAGGATTGACGTAATGATTAATAGGGATAGTTGGGGCATTAGTATTCAATTGTCAGAGGTGAAATTCTTGGATTTATTGAAGACTAACTACTGCGAAAGCATTTGCCAAGGATGTTTTCATTAATCAAGAACGAAAGTTAGGGATCGAAGACGATCAGATACCGTCGTAGTCTTAACCATAAACTATGCCGACTAGGG
+
IIIIIIIIIIIIIHHHIIIIIIIIIIIIIIIIIIIIIIIIIIIIIIIIIIIIIIIIIIIIIIIIIIHHHIIIIIIIIIIII:::::IIIIIIIIIIIIIHHHICCCCIIIIIIIIIIIIIIIIIIIIIIIIIIIIIIIIIIIIIIIIIIIIIIIIIIHHHIIIIIIIIIIIIIIIIIIIIIIIHHHIIIIIIIIIHHHHHHIIIIIIIIIIIIHHHI999999>>-IIIIIHHHEEEHIIHG=666=BIIIIIIIIIIIIIIIIGGGIIIIIIIAAAIIGGGGGHGEEDDDD@;33335/<<B@BHIIIGGGGIIIIIIIIIIIIIGGGHHHIIIIDD====DAA@@DCCDDFFFIFDCDFHF??AEBAAA<<8<AAABBBF;;DFFFEFE?5552EC<65666CDD@@BDDDEEEECD422228;997368623--//006<==279;<88888:9<::<<<=;=244=<<<<=<;=;;==//.314483./2,,,3031220
@JI6ZREA02HQ097
ACTGACTGTTGGAGGGCAAGTCTGGTGCCAGCAGCCGCGGTAATTCCAGCTCCAATAGCGTATATTAAAGTTGTTGCAGTTAAAAAGCTCGTAGTTGAATTTCGGGATCAGCAGGTTGGTCTTGCCACTGGTATGTACTAGCTTGCTGATTCCTCCTTCTTGTAGAACCGTAATGCCATTAATTTGGTGTTGCGGGGAAACAGGACTGTTACTTTGAAAAAATTAGAGTGTTTAAAGCAGGCCAGCGCCTGAATACATTAGCATGGAATAATGAAATAGGACGTTCGAACCTATTTTGTGGTTTCTAGGATTGACGTAATGATTAATAGGGATAGTTGGGGCATTAGTATTCAATTGTCAGAGGTGAAATTCTTGGATTTATTGAAGACTAACTACTGCGAAAGCATTTGCCAAGGATGTTTTCATTAATCAAGAACG
+
HHHHHHHHHHHIIIIIIIIIIIIIIIIIIIIIIIIIIIIIIIIIIIIIIIIIHHHHHHHHHHHHHHHHHHHHHHHHHHHHH:::::HHHHHHHHHHHHHHHHHHHHHHHHHHHHHHHHHHHHHHHHHHHHHHHHHHHHHHHHHHHHHHHHHHHHHHHHHHHHHHHHHHHHHHHHHHHHHHHHHHHFFDBBBBHB?==HHBB9>>HHHHHHHHHHHH66666699,EHHHHHHHHHHHHHHHHHHHE@@@HHHHEDDHHHHHHHDDDHHHHHHHHHHHHHHHHHHHHH@@;;;@9999?6;;22268GBBBGGHHHHHHHHHHHHHBBBHHHEEHHHH====@@HHHHHHHHHHHHGDDBB993338===BBBBBDHHHHHD::BBA@?9///338;;999;;<?AA===A==>>998<900006922---22664471
@JI6ZREA02IIAD0
ACTGACTGTTGGAGGGCAAGTCTGGTGCCAGCAGCCGCGGTAATTCCAGCTCCAATAGCGTATATTAAAGTTGTTGCAGTTAAAAAGCTCGTAGTTGAATTTCGGGGTCAGCAGGTTGGTCGTGCCTACGTGGTAT
+
FFF???AAFFFIIHHHIIIIIIIIIIIIIIIIIIIIIIIIIIIIIIIIIIIIFFFFFFFFFFFFFFFFFFFFFFFFFFF??88888FFFFFFFFFFFFFF?=A7700/0000048;;<;;<;=<000464315875
@JI6ZREA02GS1QD
ACTGACTGTTGGAGGGCAAGTCTGGTGCCAGCAGCCGCGGTAATTCCAGCTCCAAGTAGCGTATA
+
FFFDBBD::::65333BBBBBDDDFFFBBBEEFDDDB=<<A<<884449998644476???>><<
@JI6ZREA02GEOEZ
ACTGACTGTTGGAGGGCAAGTCTGGTGCCAGCAGCCGCGGTAATTCCAGCTCCAATAGCGTATATTAAAGTTGTTGCAGTTAAAAAGCTCGTAGTTGAATTTCGGGATCAATACGTCGGTCGTGCTTTTTTGGTACGCACTGGCGTCATTGGTTTCTCCTTTCTGACGAACCATGATGTCATTAATTTGGTGTTATGGGGAGTTAGGACTGTTACTTTGAAAAAATTAGAGTGTTTAAAGCAGGCATTAGCTTGAATACATTAGCATGGAATAATGAAATAGGACGTTCGATCCTATTTTGTGGTTTCTAGGATCAACGTAATGATTAATAGGGATAGTTGGGGCATTAGTATTCAATTGTCAGAGGTGAAATTCTTGGATTTATTGAAGACTAACTACTGCGAAAGCATTTGCCAAGGATGTTTTCATTAATCAAGAACGAAAGTTAGGGATCGAAGCGATCAGATACCATCGTAGTCTTAACCNTAAACTATGCCGACTAGGGATCGGATGATG
+
IIIIIIIIIIIIIIIIIIIIIIIIIIIIIIIIIIIIIIIIIIIIIIIIIIIIIIIIIIIIIIIIIIHHHIIIIIIIIIIII<<<<<IIIIIIIIIIIIIHHHIHHHIIIIIIIIIIIIIIIIIII77<<<<IIFIIIIIIIIIIIIIIIIIIBBBIIIIHHHIIIIIIIIIIIIIIIIIIIIIFF666IIIIIIIIBCCCI7@@FFFIIIIIIIIEBBG41111165,A@DDEBBB8;;HIIIIIIIIIIIIIIIIIIIIHHHIIIIIIIIIIIIIHHHIIIIHHDEDIIIIGGFI????@6@@HHHIIIIHHHIDDDDDIIIIIIIIIIIHHHIIIIIIBBCBIIIIIIIDDDHGDCCCAC?000002<==AAAABBDE=:::88DD54355DDEBBBBBBBBB=9::;;;:5444AA9;811113:;;:847667443----022-3337888;8686;:::86868868886;<<=<<==61!333334047660308688867769973333
@JI6ZREA02IU0QP
ACTGACTGTTGGAGGGCAAGTCTGGTGCCAGCAGCCGCGGTAATTCCAGCTCCAATAGCGTATATTAAAGTTGTTGCAGTTAAAAAGCTCGTAGTTGAATTTCGGGATCAAGGTGCCGGTCATGCCTTTGGTATGTACTGACATCATTGATTTCTCCCTTCTGATGAACTGTGATGTCATTAATTTGGTGTCATGGAGAATCAGGACTGTTACTTTGAAAAATTAGAGTGTTTAAAGCAAGCACACGCTTGAATACATTAGCATGGAATAATGAAATAGGACGTTTGATCCTATTTTGTTGGTTTCTAGGATCGACGTAATGATTAATAGGGATAGTTGGGGGCATTAGTATTCAATTGTCAGAGGTGAAATTCTTGGATTTATTGAAGACTAACTACTGCGAAAGCATTTGCCAAGGATGTTTTCATTAATCAAGAACGAAAGTTAAGGGATCGAAGACGATCAGATACCGTCGTAGTCTTAACCA
+
IIIIIIIIIIIIIHHHIIIIIIIIIIIIIIIIIIIIIIIIIIIIIIIIIIIIIIIIIIIIIIIIIIHHHIIIIIIIIIIII????=IIIIIIIIIIIIIHHHIHHHIIIIIIIIIIIIIIIIIIIIHHHIIIIIIIIIIIIIIIIIIIIIHHHIIHHHIIIIIIIIIIIIIIIIIIIIIIIIIHHHFFFFIIIIIIIIIIIIIIIIIII999@CDDI9777966-@GDDDBBBDDDIIIIIIIFFFFIIIIIIIIIIIIIIIIIIIIIIHHHIHEBGBDDBB9333;;A844436563//;;BB?E<EGIIID@@@HHHHIIIIIIIIIB?;BAA?88-----/4;;AABEGFHHHHHEHEEBB===:;;<AA:88:::422;4232286992228=;9::4427==322:44444::?;;7773:7331146631..1/,,,,,,..000.2226600288:::7676;;;:9::;:67112200.
@JI6ZREA02JL6LQ
ACTGACTGTTGGAGGGCAAGTCTGGTGCCAGCAGCCGCGGTAATTCCAGCTCCAATAGCGTATATTAAAGTTGTTGCAGTTAAAAAGCTCGTAGTTGAATTTCGGGGATAG
+
666;DFFFFFFFH666IIIIIIIIIIIIIIIIIIIIIIIIIIIHHHHIIIIIFFFFFFFFFFFFFFFFFFFFFFFFFFFFF?????FFFFFFFFFFFFD=;8<222/:.-.
@JI6ZREA02GZJ1B
ACTGACTGTTGGAGGGCAAGTCTGGTGCCAGCAGCCGCGGTAATTCCAGCTCCAATAGCGTATATTAAAGTTGTTGCAGTTAAAAAGCTCGTAGTTGAATTTCGGGGTCAGCAGGTTGGTCGTGCCACTGGTATGCACTGGCTTCGCTGATTCCTCCTTTCTGAAGAACTGTAATGTCATTAATTTGGTGTTGCAGGGAAACAGGACTGTTACTTTGAAAAAATTGAGTGTTTAAAGCAGGCTAACGCTTGAATACATTAGCATGGAATAATGAAATAGGACGTTCGATCCTATTTGTTGGTTTCTAGGATTGACGTAATGATTAATAGGGATAGTTGGGGGCATTAGTATTCAATTGTCAGAGGTGAAATTCTTGGATTTATTGAAGACTAACTACTGCGAAAGCATTTGCCAAGGATGTTTCATTAATCAAGAACGAAAGTTAGGGATCGAAGACGATCAGATACCGTCGTAGTCTTAACCATAAACTNTGCCGACTAGGGATCGGATGATGTTAATTTTTTAATGTACTC
+
HHHHHHHHHHHIIHHHIIIIIIIIIIIIIIIIIIIIIIIIIIIIIIIIIIIIHHHHHHHHHHHHHHHHHHHHHHHHHHHHH???==HHHHHHHHHHHHHHHHHCCCCHHHHHHHHFFBBBHHHHHHHHHHHHHHHHHHHHF:::HHHHHHHHHHHHHHHHHHHHE>;;HHHHHHHHHHHHHHHHHHBB<BHHHHHHEEEEBB<HHHHHHHHHHHHHH;;;;;;EEEHHHHHHHHHHHHHHHHHHHHHHHHHHHHHHHHHHHHHHHHHHHHHHHHHHH<DDHH@;;;?DDDD??222;77;;@@@GAHGHHHHHHH@666GGGIGGGGB222;BBBBB44455>>BDEDBB@;;;;EBA?AAA??BA=====>>=:AAB999?7:BBA?89322==:;;93///4;;;666;00007;83--,,,144331122----1333:::0669:;;;;;86:8:777:8::;;21016;::;11226447222--!0226464774431227:7222761133,,-,,,,,)4351,,
@JI6ZREA02F18R0
ACTGACTGTTGGAGGGCAAGTCTGGTGCCAGCAGCCGCGGTAATTCCAGCTCCAATAGCGTATATTAAAGTTGTTGCAGTTAAAAAGCTCGTAGTTGAATTTCGGGATCAGCAGGTTGGTCTTGCCACTGGTATGTACTAGCTTGCTGATCCCTCCTTCTTGTAGAACCGTAATGCCATTAATTTGGTGTTGCGGGGAAACAGGACTGTTACTTTGAAAAAATTAGAGTGTTTAAAGCAGGCTAGCGCCTGAATACATTAGCATGGAATAATGAAATAGGACGTTCGAACCTATTTTGTGGTTTCTAGGATTGACGTAATGATTAATAGGGATAGTTGGGGCATTAGTATTCAATTGTCAGAGGTGAAATTCTTGGATTTATTGAAGACTGACTACTGCGAAAGCATTTGCCAAGGATGTTTTCATTAATCAAGAACGAAAGTTAGGGATCGAAGACGATCAGATACCGTCGTAGTCTTAACC
+
IIIIIIIIIIIIIHHHIIIIIIIIIIIIIIIIIIIIIIIIIIIIIIIIIIIIIIIIIIIIIIIIIIHHHIIIIIIIIIIII?????IIIIIIIIIIIIIHHHIHHHIIIIIIIIIIIIIIIIIIIIIIIIIIIIIIIIIIIIIIIIIIGB666FAFFFDDFIIIHHHIIIIHHIIIIIIIIIHHHIIDBBBHI??>>DDBB9>>IIIIIIIIHHHI66666866,>BIIIEEHHHHIIIIIIIIIIGGGIIIGGGGIIIIIIIIIIIIAAAGIHHHG;AAHIIIIIIIIHHHH????F6==555=?GGGIHHIIIIIIIIFA====::AABHIIIIIBBCBGAAAHIGGGDFGGGGCBCC;:555>BEEFFFEHHHHHHB?;;II@?8;;?AEEBB>;;:;;BECCBBB@@@FFCCBCE4444==33228;<;3003677<>>>6>>>>>>>>>><=<<88886;9333:9<<=<9;8;86--
@JI6ZREA02HVHWM
ACTGACTGTTGGAGGGCAAGTCTGGTGCCAGCAGCCGCGGTAATTCCAGCTCCAATAGCGTATATTAAAGTTGTTGCAGTTAAAAAGCTCGTAGTTGAATTTCGGGGTCAGCAGGTTGGTCGTGCCACTGGTATGTACTGGCTTCGCTGATTCCTCCTTTCTGAAGAACTGTAATGTCATTAATTTGGTGTTGCAGGGAAACAGGACTGTTACTTTGAAAAAATTAGAGTGTTTAAAGCAGGCTAACGCTTGAATACATTAGCATGGAATAATGAAATAGGACGTTCGATCCTATTTTGTGGTTTCTAGGATTGACGTAATGATTAATAGGGATAGTTGGGGGCATTAGTATTCAATTGTCAGAGGTGAAATTCTTGGATTTATTGAAGACTAACTACTGCGAAAGCATTTGCCAAGGATGTTTTCATTAATCAAGAACGAAAGTTAGGGATCGAAGACGATCAGATACCGTCGTAGTCTTAACCATAAACTATGCCGACTAGGGATCGGATGATGTTAATTTTTTAATG
+
IIIIIIIIIIIII???IIIIIIIIIIIIIIIIIIIIIIIIIIIIIIIIIIIIIIIIIIIIIIIIIIHHHIIIIIIIIIIII;;;;;IIIIIIIIIIIIIHHHI>>>>IIIIIIIIIIIIIIIIIIIIIIIIIIIIIIIIIIIIIIIIIIIIIIIIIIHHHIIIIIIIIIIIIIIIIIIIIIIIHHHIIIIIIIIIHHHHHHIIIIIIIIIIIIHHHI888888IIIIIIIIHHHHHHIIIIIIIIIIIIIIIIIIIIIIIIIIIIIIIIIIIIIHHHIIIIIIIIIIIIIHHHICCBB?4??HHHIIIIIIIIIIIIIIIIIIIIIIIIFBDCEBD77..---5:BBCEBEIIIIIIIIIIIIIIIII;;;CCIIIIIIHHHIHHIIIIIIIIIIIIIHHHHHHHIIICCCIIIIIEEEAA9999AC<<;<@CCCC@@EE=99<CC9333<CCEEEEBEEACCCCACAEEEEDEEEEACAAEE<<9<<BACA=ACCCEECE@??CEEAA@@==98/--11,,,,,,11*8
@JI6ZREA02GJHUE
ACTGACTGTTGGAGGGCAAGTCTGGTGCCAGCAGCCGCGGTAATACCAGCTCCAATAGCGTATATTAAAGTTGTTGCAGTTAAAAAGCTCGTAGTTGAATTTCGGGATCAATATATTGGTCGTGCCTCTGGTATGAACTGGTATTATTGATTTCTACCTTCTGACGAACTGTGATGTCATTAATTTGGTGTCATGGGGAATCAGGACTGTTACTTTGAAAAAATTAGAGTGTTTAAAGCAGGCACACGCTTGAATACATTAGCATGGAATAATGAAATAGGACGTTTGACCCTATTTTGTTGGTTTCTAGGATCGACGTAATGATTAATAGGGATAGTTGGGGGCATTAGTATTCAATTGTCAGAGGTGAAATTCTTGGATTTATTGAAGACTAACTACTGCGAAAGCATTTGCCAAAGGATGTTTTCATTAATCAAGAACGAAAGTTAGGGATCGAAGACGATCAGATACCGTCGTAGTCTTAACCATAAACTATGCCGACTAGGGATCGGATGATG
+
IIIIIIIIIIIIIHHHIIIIIIIIIIIIIIIIIIIIIIIIII@;:=@IIIIIIIIIIIIIIIIIIIHHHIIIIIIIIIG;;66666@IIIIIIIIIIIIHHHIHHHIHG;;<?;65554:=:4444=/0/567:<?BEGGIIIIIIIIIIHHHIIIIIIIIIIIIIBB>>>BIIIIIIIIIII:::IIIIIIII@@@@IIIIIIIIIIIIIII@@@I9;;;;;II3IIIIIHHHHHHH>999FIIIIIIIIIIIIIIIIIIIIIIIIIIIIIIIHHHIIHHHIIHHHIIHHHIICCBAH22;;EEHIIIDDDDIIIIIIIIIIIIIDDDD666@GIGDD55875DDDD;;9;DDGGBBBBBDD===HBBBHHHHHHHHHHHHHB88===BBBDDB===BBBBBB<<;==7769....,00.54....6999774673300:7222896----0222631---1767::979;31016:776449900020006700226468;6444464444441-,
@JI6ZREA02FJBRO
ACTGACTGTTGGAGGGCAAGTCTGGTGCCAGCAGCCGCGGTAATTCCAGCTCCAATAGCGTATATTAAAGTTGTTGCAGTTAAAAAGCTCGTAGTTGAATTTCGGGGCCAGTAGGTCGGTCGTGCCACTGGTATGCACTGGCCTCACTGGTCCCTCCCTCTTGTAGAACCGTGATGGCATTAATTTGTTGTTGCGGGGAAACAGGACTGTTACTTTGAAAAAATTAGAGTGCTTAAAGCAGGCTCGCGCTTGAATACATTAGCATGGAATAACGAAATAGGACGATCGAACCTATTTTGTGGTTTCTAGGATCGACGTAATGATTAATAGGGATAGTTGGGGCATTAGTATTCAATTGTCAGAGGTGAAATTCTTGGATTTATTGAAGACTAACTACTGCGAAAGCATTTGCCAAGGATGTTTTCATTAATCAAGAACGAAAGTTAGGGATCGAAGACGATCAGATACCGTCGTAGTCTTAACCATAAACTATGCCGACTAGGGATCGGATGAAGTTTAATTTTTAATGTACTC
+
IIIIIIIIIIIIIGGGIIIIIIIIIIIIIIIIIIIIIIIIIIIIIIIIIIIIIIIIIIIIIIIIIIHHHIIIIIIIIIIII?????IIIIIIIIIIIIIHHHIAAAAIIIIIIIIIIIIIIIIIIIIIIIIIIIIIIIIIIIIIIIIIIIIHHHIHHHIIIIIIIIIIIIIIIIIIIIIIIIIHHHIHHHIIIICB@@GGGG>BBIIIIIIIIHHHI888888GG5IHIIIIIIHHHIIIIIIIIIIIIIIGGGHIIIHHHIIIIIIIIIIIGG444IIIIIIIIIIIIIHHHI=><<=2AA5557;GGIHIIHIIIIIIIIIIIIIIIHHHHAAAIG9999DAAAAAAAAFGGGGCCBFCCBBHHHHHHHHHHHHHHHHHHHHHHHHHIIF?::8F?;;9;;;>55000;;A<<222::1111332322039:844:800023816776888==<9=<9888;:;>===<<>>=::;9<==2208---34--..2137:;523233=;;888=>>::00--55598*328822
@JI6ZREA02FDIQT
ACTGACTGTTGGAGGGCAAGTCTGGTGCCAGCAGCCGCGGTAATTCCAGCTCCAATAGCGTATATTAAAGTTGTTGCAGTTAAAAAGCTCGTAGTTGAATTTCGGGGTCAGCAGGTTGGTCGTGCCACTGGTATGAACTGGTTTCGCTGATTCCTCCTTTCTGAAGAACTGTAATGTCATTAATTTGGTGTTGCAGGGAAACAGGACTTGTTACTTTGAAAAAATTAGAGTGTTTAAAGCAGGCTAACGCTTGAATACATTAGCATGGAATAATGAAATAGGACGTTCAAACCCATTTTGTTGGTTTCTAGGATTGACGTAATGATTAATAGGGATAGTTGGGGCATTAGTATTCAATTGTCAGAGGTGAAATTCTTGGATTTATTGAAGACTAACTACTGCGAAAGCATTTGCCAAGGATGTTTTCATTAAATCAAAGAACGAAAGTTAGGGGATCGAAGACGATCAGATACCGTCGTAGTCTTAACCATAAACTATGCCGACTAGGGATCGGATGATGTTAATTTTTTAATGACTCATTTCGGCGCCTTAC
+
IIIIIIIIIIIIICCCIIIIIIIIIIIIIIIIIIIIIIIIIIIIIIIIIIIIIIIIIIIIIIIIIIHHHIIIIIIIIIIII???==IIIIIIIIIIIIIHHHIBBBBIIIIIIIIIIIIIIIIIIIIIIIIIIIIIIIIIIHHHIIIIIIIIIIIBB???IIIIIIIIIIIIIIIIIIIIIIIHHHIIIIIIIIIHHHHHGGDGIIIIII;;;BGGGG9<<<99BB0IIIIIHHHHHHIIIIIIIIIIIIIIIIIIIIIIIIIIIIIIIIIIIIIGGGIIII>>=GGGHHHHHEI==@@G<;DD444BIIIIIIIIIIIBDDIIIGGGGIIFBBA===AD9969DGBBA868=IIIIIIEEEEIFEEG5444GGEEEGGGFHHIIHIIIIIIIFEA<;<C@711//@@@555;99????7<4...,2700,,,.5...7..75110000-.,,,2588::8487=??>:///44?=;<<<<9<.,,,,,32,,,-,,28779<6<:::;;4/..855522//00,,,,,,11*555878::;=::5322002.
@JI6ZREA02JQIA2
ACTGACTGTTGGAGGGCAAGTCTGGTGCCAGCAGCCGCGGTAATTCCAGCTCCAATAGCGTATATTAAAGTTGTTGCAGTTAAAAAGCTCGTAGTTGAATTTCGGGGTATCA
+
FFFFFFFFFFFII666IIIIIIIIIIIIIIIIIIIIIIIIIIIIIIIIIIIIFFFFFFFFFFFFFFFFFFFFFFF@A===F==?==FFFFDDA====:811042452.323/
@JI6ZREA02JJSBI
ACTGACTGTTGGAGGGCAAGTCTGGTGCCAGCAGCCGCGGTAATTCCAGCTCCAATAGCGTATATTAAAGTTGTTGCAGTTAAAAAGCTCGTAGTTGAATTTCGGGGTAT
+
FFFFFFFFFFFIIHHHIIIIIII666=HIIIIIIIIIIIIIIIIIIIIIIIIFFFFFFFFFFFFFFFFFFFFFFFFFFFFF=====FFFFFFFFFDDBA;864....,.-
@JI6ZREA02JPX9R
ACTGACTGTTGGAGGGCAAGTCTGGTGCCAGCAGCCGCGGTAATTCCAGCTCCAATAGCGTATATTAAAGTTGTTGCAGTTAAAAAGACTCGTAGTTGAATTTCGGGATCAATTTATCGGTCGTGCCTCTGGTATGCACTGGTATTATTGATTTCTACCTTCTGACGAACCATGATGTCATTAATTTGGTGTCATGGGGAATCAGGACTAGTTACTTTGAAAAAATTAGAGTGTTTAAAGCAAGCACACGCTTGAATACATTAGCATGGAATAATGAAATAGGACGTTTGACCCTATTTTGTTGGTTTCTAGGATCGACGTAATGGTTAATAGGGATAGTTGGGGGCATTAGTATTCAATTGTCAGAGGTGAAATTCTTGGATTTATTGAAGACTAACTACTGCGAAAGCATTTTGCCAAAGGATGTTTTCATTAAATCAAGAACGAAAGTTAGGGATCGAAGACGATCAGATACCGTCGTAGTCTTAACCAT
+
IIIIIIICBBDDD444EBDDIIIIIIIIIIIIIIIIIIIIIIIIIIIIIIIIIIIIIIIIIIIIIIHHHIBBBAFEGGH;;/1113=1BBIIIIIIIIIIHHHIHHGGGIIIGGGIIIIIIIIIIIIIIIIIIIIIIIIIGGGIIIIIIIIHHHIIIIIIIIIIIIIIIIIIIIIIIIIGGGGG664DA9BCE@B1444DDHEE998=@;;1/05///5/1111/==0BCC@113344BEEFFDDBBBGGIIIIIIIIIIIIIIIIIIIIIIIIIIBBBD?DDI92444CHBBBB@8899G<<88244=@IIIGGGIIIH>==E==<;;;881116@EHGG77899IIIIIGDII>777GGECDDEECCB;411;9:66<<?111179@<>C@DA544424?93,,,,597,,,,:9<1//::1:?7777????444;=::<3350,,,,,,,,,,057577:8=?8::??>:444?=>>>??<=773322.-
@JI6ZREA02G9JR2
ACTGACTGTTGGAGGGCAAGTCTGGTGCCAGCAGCCGCGGTAATTCCAGCTCCAATAGCGTATATTAAAGTTGTTGCAGTTAAAAAGCTCGTAGTTGAATTTCGGGGTCAGCAGGTTGGTCGTGCCACTGGTATGTACTGGCTTCGCTGATT
+
FFFFFFFFFFFIIHHHIIIIIIIIIIIIIIIIIIIIIIIIIIIIIIIIIIIIFFFFFFFFFFFFFFFFFFFFFFFFFFFFF?????FFFFFFFFFFFFFFFFFDDDDFFFFFFFFFFDDDFFFFFFFFFFFFFFFFFFFFFFFBAA??=<--
@JI6ZREA02HO7DD
ACTGACTGTTGGAGGGCAAGTCTGGTGCCAGCAGCCGCGGTAATTCCAGCTCCAATAGCGTATATTAAAGTTGTTGCAGTTAAAAAGCTCGTAGTTGAATTTCGGGGTTAGCAGGTCGGTCGTGCCAATGGTATGCACTGGCTCGCTGACTCCTCCTTCTTGTAGAACCGTAATGCCATTAATTTGGTGTTGCGGGGAAACAGGACTGTTACTTTGAAAAAATTAGAGTGTTTAAAGCAGGCTAGCGCCTAAATACATTAGCATGGAATAATGAAATAGGACGTTCGAACCTACTTTGTTGGTTTCTAGGATTGACGTAATGATTAATAGGGATAGTTGGGGGCATTAGTATTCAATTGTCAGAGGTGAAATTCTTGGATTTATTGAAGACTGACTACTGCGAAAGCATTTGCCAAGGATGTTTTCATTAATCAAGAACGAAAGTTAGGGATCGAAGACGATCAGATACCGTCGTAGTCTTAACCAT
+
HHHHHHHHHHHIIHHHIIIIIIIIIIIIIIIIIIIIIIIIIIIIIIIIIIIIHHHHHHHHHHHHHHHHHHHHHHHHHHHHH?????HHHHHHHHHHHHHHHHHBBBBHHHHHHHHHHHHHHHHHHHHHHHHHHHHHHHHHHHHHHHHHHHHHHHHHHHHHHHHHHHHHHHHHHHHHHHHHHHHHHHHHHHHHHCCBBHHHHFFFHHHHHHHHHHHH666666HH3HHHHHHHHHHHHHHHHHHHHH@@@HHHHE<DHHHHHHHHHHHHHHHHHHHHHHHHHHHHHHHIIEEGDD222;7<BB@@@E@HHHHHHHHHHHHHBBBBHBBBE;;;;@GDEE555556;;EGHGGGBBBBDDB?AAA@?=989;;>>A?<AAA444948BBA@@BDDDHHDD?999=;<999999<4444A>:::1711777;::0---749;:444<==4966122277:9;667772121;;;858871120474..,,
@JI6ZREA02FY483
ACTGACTGTTGGAGGGCAAGTCTGGTGCCAGCAGCCGCGGTAATTCCAGCTCCAATAGCGTATATTAAAGTTGTTGCAGTTAAAAAGCTACGTAGTTGAATTTCGGGGAT
+
FFFFFFF?::444110988999<<<=9::AAFFFFFFFGGHFFBBBBEFHHGFFFFFFFFFFFF??666FFFDBBAABB==55552@<<<<@ABBDD?===;8?44223.
@JI6ZREA02JKVKH
ACTGACTGTTGGAGGGCAAGTCTGGTGCCAGCAGCCGCGGTAATTCCAGCTCCAATAGCGTATATTAAAGTTGTTGCAGTTAAAAAGCTCGTAGTTGAATTTCGGGGTCAGCTAGGTTGGTCGTGCCACTGGTATGAACTGGTTTCGCTGATTCCTCCTTTCTGAAGAACTGTAATGTCATTAATTTGGTGTTGCAGGGAAACAGGGACTGTTACTTTGAAAAAATTGAGTAGTTTAAAGCAGGTACTAACGCTTGAATACATTAGCATGGAATAATGAAA
+
FFFFFFFFFFFIIIIIIIIIIIIIIIIIIIIIIIIIIIIIIIIIIIIIIIIIFFFFFFFFFFFFFFFFFFFFFFFFFFF<<66666FFFFFFFFFFFFFFFFF;;9668444441111@@BBDDF<<<CFFDDBB:444?88888<689998<<<888;4449AAADDD???DDBB@@@988880..662/..677224888<04488???889<888>//////0011<A??;;;<=?F???6556BBA?9444:=<<<<<<>?9999:===A>>=?888
@JI6ZREA02FJ93J
ACTGACTGTTGGAGGGCAAGTCTGGTGCCAGCAGCCGCGGTAATTCCAGCTCCAATAGCGTATATTAAAGTTGTTGCAGTTAAAAAGCTCGTAGTTGAATTTCGGAATCAATTTATCGGTCGTGCCTTCGGTATGCACTGGTATTATTGATTTCTACCTTCTGACGAATCATGATGTCATTAATTTGGTGTCATGGGGAATCAGGACTGTTACTTTGAAAAAATTAGAGTGTTTAAAGCAGGCACACGCTTGAATACATTAGCATGGAATAATGAAATAGGACGTTTGACCCTATTTTGTTGGTTTCTAGGATCGACGTAATGATTAATAGGGATAGTTGGGGGCATTAGTATTCAATTGTCAGAGGTGAAATTCTTGGATTTATTGAAGACTAACTACTGCGAAAGCATTTGCCAAGGATGTTTTCATTAATCAAGAACGAAAGTTAGGGATCGAAGACGATCAGATACCGTCGTAGTCTTAACCATAAACTATGCCGACTAGGGATCGGATGATGTTAATTTTTT
+
IIIIIIIIIIIIIHHHIIIIIIIIIIIIIIIIIIIIIIIIIIIIIIIIIIIIIIIIIIIIIIIIIIHHHIIIIIIIIIIII?????IIIIIIIIIIIIIHHHIIIIIIIIIHHHIIIIIIIIIIIIIIIIIIIIIIIIIIIIIIIIIIIIHHHIIIIIIIIIIIIIIIIIIIIIIIIIIIIII@@@IIIIIIIICCCCIIIIIIIIIIBBBBIHHHI;;;<99;;,GIIIIHHHHHHIIIIIIIIIIIIIIIIIIIIIIIIIIIIIIIIIIIIIHBBIAGGIB7899IIHHFIIBBB@G<<GGHHHIIIIIIIIIIIG>>>IIIIIIIIIHHHIIIIII=====IIII>>=GIIIIIIIIIIIIIIIIIHHHIIIHHIII777IH?IIIFEIIDDDDDIIGGDDDHDGGFFBEGDAAA>584....442299:<>>>;;?>==<>??7==88///::<;:78:::?>????><;=8:88433==775:3234;17872240<96222447:::::::<<?=2255..
@JI6ZREA02G17WM
ACTGACTGTTGGAGGGCAAGTCTGGTGCCAGCAGCCGCGGTAATTCCAGCTCCAATAGCGTATATTAAAGTTGTTGCAGTTAAAAAGCTCGTAGTTGAATTTCGGGGTTAGCAGGTCGGTCGTGCCAATGGTATGCACTGGCTCGCTGACTCCTCCTTCTTGTAGAACCGTAATGCCATTAATTTGGTGTTGCGGGGAAACAGGACTGTTACTTTGAAAAAATTAGAGTGTTTAAAGCAGGCTAGCGCCTGAATACATTAGCATGGAATAATGAAATAGGACGTTCGAACCTATTTTGTTGGTTTCTAGGATTGACGTAATGATTAATAGGGATAGTTGGGGCATTAGTATTCAATTGTCAGAGGTGAAATTCTTGGATTTATTGAAGACTGACTACTGCGAAAGCATTTGCCAAGGATGTTTTCATTAATCAAGAACGAAAGTTAGGGATCGAAGACGATCAGATACCGTCGTAGTCTTAACCATAAACTATGCCGACTAGGGATCGG
+
IIIIIIIIIIIII@@@IIIIIIIIIIIIIIIIIIIIIIIIIIIIIIIIIIIIIIIIIIIIIIIIIIHHHIIIIIIIIIIII;;;;;IIIIIIIIIIIIIHHHICCCCIIIIIIIIIIIIIIIIIIIIIIIIIIIIIIIIIIIIIIIIIIIIIIIIIIIHHHIIIHHHIIIIHHIIIIIIIIICHH>=9898DG>><<BBDE9>=IIEEEHGG<<:E22224255,<DGGIEEHHHHIIIIIIIIIB>>>=IIIIHIHEEDIIIIIIHHHIIIIHHHIIIIDF<<<ADIIIIII==@@F:;HHBBBI@E<<<AHIIIIIIIIEEEIIHHHHEEIIIIAA5555EEIIHIHIIIIIIIHBBBBHHHBBBBBEHHBBBBBBHHHH::BHHHHHDDCDDBB?;;5555CCC>>>CAAAAAA=>3----379900079996674----..-033433366848683333131;;;:9:686674463//.1,,,,/,/109894:822379900
@JI6ZREA02J5CEJ
ACTGACTGTTGGAGGGCAAGTCTGGTGCCAGCAGCCGCGGTAATTCCAGCTCCAATAGCGTATATTAAAGTTGTTGCAGTTAAAAAGCTCGTAGTTGAATTTCGGGATCAGCAGGTTGGTCTTGCCACTGGTATGTACTAGCTTGCTGATTCCTCCTTCTTGTAGAACCGTAATGCCATTAATTTGGTGTTGCGGGGAAACAGGACTGTTACTTTGAAAAAATTAAGAGTGTTTAAAGTACAGGCCAGCGCCTGAATACATTAGCAT
+
FFFFFFFFFFFIIHHHIIIIIIIIIIIIIIIIIIIIIIIIIIHHHHHFHFFFFFFFFFFFFFFFFFFFFFFFFFFFFFFFF;;;;;DFFFFFFFFFFFFFFFFFFFFFFFFFFFFFFFFFFFFFFFFFFFFFFFFFFFFFFFFFFFFFFFFDA:<<CC???FFFFFFFFFFFFFFFFF<<::??=@>73226:....22662669:==2233111:,,,,,,--++.18:8111,,,-,,.9555577:<=><98898>=;;67773
@JI6ZREA02I459F
ACTGACTGTTGGAGGGCAAGTCTGGTGCCAGCAGCCGCGGTAATTCCAGCTCCAATAGCGTATATTAAAGTTGTTGCAGTTAAAAAGCTCGTAGTTGAATTTCGGGATCAATACGTCGGTCGTGCTTTTTTGGTACGCACTGGCGTCATTGGTTTCTCCTTTCTGACGAACCATGATGTCATTAATTTGGTGTTATGGGGAGTTAGGACTGTTACTTTGAAAAAATTAGAGTGTTTAAAGCAGGCATTAGCTTGAATACATTAGCATGGAATAATGAAATAGGACGTTCGATCCTATTTTGTGGTTTCTAGGATCAACGTAATGATTAATAGGGATAGTTGGGGCATTAGTATTCAATTGTCAGAGGTGAAATTCTTGGATTTATTGAAGACTAACTACTGCGAAAGCATTTGCCAAGGATGTTTTCATTAATCAAGAACGAAAGTTAGGGATCGAAGACGATCAGATACCGTCGTAG
+
FFFFFFFFFFFIIHHHIIIIIIIIIIIIIIIIIIIIIIIIIIIIIIIIIIIIFFFFFFFFFFFFFFFFFFFFFFFFFFFFF=====FFFFFFFFFFFFFFFFFFFFFFFFFFFFFFFFFFFFFFD666666FF6FFFFFFFFFFFFFFFFFFFFFFF?????FFFFFFFFFFFFFFFFFFFFFAA666??<DA>?A7::9:1335=DDDDDDDFFFFFF66666666,?FFFFFFFFFFFFFFFFF;::ADAAA===?DDDDDFFFFDGGGDDDBB:::514444444?==?>>=900014/<<444?<BBBBA===B=443=>>884444;==BAAABD::99AAAAAAAAADBBBB@>>?8333338;;=BB?====D>=;>77@>4/./.6962000332222233266::<<<<<8::111122::7702222002----0680333766666886446666467776001720
@JI6ZREA02JW0LC
ACTGACTGTTGGAGGGCAAGTCTGGTGCCAGCAGCCGCGGTAATTCCAGCTCCAATAGCGTATATTAAAGTTGTTGCAGTTAAAAAGCTCGTAGTTGAATTTCGGGGTCAGT
+
FFFFFFFFFFFIIHHHIIIIIIIIIIIIIIIIIIIIIIIIIIIIIIIIIIIIFFFFFFFFFFFFFF@@@FFFFFFFFFFFF?????FFFFFFFFFFFFFFF?=110.7=7..
@JI6ZREA02F2KYS
ACTGACTGTTGGAGGGCAAGTCTGGTGCCAGCAGCCGCGGTAATTCCAGCTCCGATAGCGTATATTAAAGTTGTTGCAGTTAAAAAGCTCGTAGTTGAATTTCGGGG
+
FFFFFFFFFFFII:::IIIIIIIIIIIIIIIIIIIIIIIIIIIHFFFFFGG:666=DFFFFFFFFFFFFEDDFFFFFFFFF;;;;;FFFFFFFFFFFDB;867.,,,
@JI6ZREA02FY8C2
ACTGACTGTTGGAGGGCAAGTCTGGTGCCAGCAGCCGCGGTAATTCCAGCTCCAATAGCGTATATTAAAGTTGTTGCAGTTAAAAAGCTCGTAGTTGAATTTCGGGGTTAGCAGGTCGGTCGTGCCAATGGTATGCACTGGCTCGCTGACTCCTCCTTCTTGTAGAACCGTAATGCCATTAATTTGGTGTTGCGGGGAAACAGGACTGTTACTTTGAAAAAATTAGAGTGTTTAAAGCAGGCTAGCGCCTGAATACATTAGCATGGAATAATGAAATAGGACGT
+
FFFFFFFFFFFIIHHHIIIIIIIIIIIIIIIIIIIIIIIIIIIIIIIIIIIIFFFFFFFFFFFFFFFFFFFFFFFFFFFFF=====FFFFFFFFFFFFFFFFFDDDDFFFFFFFFFFFFFFFFFFFFFFFFFFFFFFFFFFFFFFFFFFFFFFFFFFFFFFFFFFFFFFFFFFFFFFFFFFFFFFFFFFFFFFAA?=FFDD9<<FFFFFFFFFFFF666666@@-FFFFFFFFFFFFFFFFFFFFD@??DFFFFDFDDGIIIIIIIIIIIIIIG=;?7<<83,-
@JI6ZREA02JT9HX
ACTGACTGTTGGAGGGCAAGTCTGGTGCCAGCAGCCGCGGTAATTCCAGCTCCAATAGCGTATATTAAAGTTGTTGCAGTTAAAAAGCTCGTAGTTGAATTTCGGGG
+
FFFFFFFFFFFIIHHHIIIIIIIIIIIIIIIIIIIIIIIIIIIIIIIIIIIIFFFFFFFFFFFFFFFFFFFFFFFFFFFFF?????FFFFFFFFFFDAA<<8400..
@JI6ZREA02I6B38
ACTGACTGTTGGAGGGCAAGTCTGGTGCCAGCAGCCGCGGTAATTCCAGCTCCAATAGCGTATATTAAAGTTGTTGCAGTTAAAAAGCTCGTAGTTGAGTTTCGGGGTCAGCAGGTTGGTCGTGCCACTGGTATGTACTGGCTTCGCTGATTCCTCCTTTCTGAAGAACTGTAATGTCATTAATTTGGTGTTGCAGGGAAACAGGACTGTTACTTTGAAAAAATTAGAGTGTTTAAAGCAGGCTAACGCTTGAATACATTAGCATGGAATAATGAAATAGGACGTTCGATCCTATTTTGTGGTTTCTAGGATTGACGTAATGATTAATAGGGATAGTTGGGGCATTAGTATTCAATTGTCAGAGGTGAAATTCTTGGATTTATTGAAGACTAACTACTGCGAAAGCATTTGCCAAGGATGTTTTCATTAATCAAGAACGAAAGTTAGGGATCGAAGACGATCAG
+
IIIIIIIIIIIIIHHHIIIIIIIIIIIIIIIIIIIIIIIIIIIIIIIIIIIIIIIIIIIIIIIIIIHHHIIIIIIIIII>>88888GIIIIIIIIIIIIHHHI;;;;DIIIIIIIIIIIIIIIIIIIIIIIIIIIIIIIIIIIIHIIIIIIIIIIBBBBGIIIIIHHHIIIIIIIIIIIIIIIHHHIIIIIIIIIGGGHHHIIGGGIIIHHIICBBG44444466,>IHIHHHHHHHIIIIIB;;;8FIHHIHHHIIIIIIIIHHHIIIIIIIIHHHIIIIIIHHGECBAAA@;11116/::>;;GAIHHHHIIIIIIIIHHHGGGGHIEBBGGEG==5522;?EABDEEFA===GEEHEECA5558ABBCCC?CEEE555:;;EEFEHECBBEECEB55555BBAAAABEEECCAA?C3....38<<;;6998300;2..-126133378888210328;;33
@JI6ZREA02I1GLY
ACTGACTGTTGGAGGGCAAGTCTGGTGCCAGCAGCCGCGGTAATTCCAGCTCCAATAGCGTATATTAAAGTTGTTGCAGTTAAAAAGCTCGTAGTTGAATTTCGGGATCAGCAGGTTGGTCTTGCCACTGGTATGTACTAGCTTGCTGATTCCTCCTTCTTGTAGAACCGTAATGCCATTAATTTGGTGTTGCGGGGAAACAGGACTGTTACTTTGAAAAAATTAGAGTGTTTAAAGCAGGCCAGCGCCTGAATACATTAGCATGGAATAATGAAATAGGACGTTCGAACCTATTTTGTGGTTTCTAGGATTGACGTAATGATTAATAGGGATAGTTGGGGCATTAGTATTCAATTGTCAGAGGTGAAATTCTTGGATTTATTGAAGACTAACTACTGCGAAAGCATTTGCCAAGGATGTTTTCATTAAATCAAGAACGAAAGTTAGGGATCGAAGACGATCAGATACCGTCGTAGTCTTAACCATAAACTATGCCGACTAGGGATCGGATGATGTTAATTTTATAATG
+
IIIIIIIIIIIIIHHHIIIIIIIIIIIIIIIIIIIIIIIIIIIIIIIIIIIIIIIIIIIIIIIIIIHHHIIIIIIIIIIII==???IIIIIIIIIIIIIHHHIHHHIIIIIIIIIIIIIIIIIIIIIIIIIIIIIIIIIIIIIIIIIIIIIIIIIIIIIIIIIIIIIIIIIIIIIIIIIIIIHHHIIIIIIIICCAA???IIIIIIIIIIIIHHHI888888II6IIIIIHHHHHHIIIIIIIIIIIIIIIIIIIIIIIIIIIIIIIIIIIIIHHHIIIIIIIIIIIIIIIIIBC@?C7GG???IIIIIIIIIIIIIIIIIIIIIIIGCCCIIIIII>>>@GGIIIIIIIIIIIIIIIIIIIIIIIHHHIIIIIIIICCCIHHIIIIIIIIC??;EABBA==>@:5///?961111273,,,,.3,,,,,.333566??===@AA@>===:::::>=A?@AAAAAA=>>A@@::::::9;==2215...59.2349986545554:AAAAAAAAA??>=22....9978
@JI6ZREA02IUKEU
ACTGACTGTTGGAGGGCAAGTCTGGTGCCAGCAGCCGCGGTAATTCCAGCCT
+
4556::<<::DDGFHHIIIIIIIIIIIIIIIIIIIIIIIIIIIIGGGFA663
@JI6ZREA02IN44K
ACTGACTGTTGGAGGGCAAGTCTGGTGCCAGCAGCCGCGGTAATTCCAGCTCCAATAGCGTATATTAAAGTTGTTGCAGTTAAAAAGCTCGTAGTTGAATTTCGGGGTCAGTAGGTTGGTCGTGCCAATGGTATGTACTGGCTTTACTGATTCCTCCTTCTTGAAGAACTGTAATGTCATTAATTTGGTGTTGCAGGGAAACAGGACTGTTACTTTGAAAAAATTAGAGCGTTTAAAGCAGGCTAACGCTTGAATACATTAGCATGGAATAATGAAATAGGACGTTCGATCCTATTTTGTTGGTTTCTAGGATTGACGTAATGATTAATAGGGATAGTTGGGGCATTAGTATTCAATTGTCAGAGGTGAAATTCTTGGATTTATTGAAGACTAACTACTGCGAAAGCATTTGCCAAGGATGTTTTCATTAATCAAGAACGAAAGTTAGGGATCGAAGACGATCAGATACCGTCGTAGTCTTAACCATAAACTATGCCGACTAGGGATCGGATGATGTTTAATTTTTAATGTACTCTATTCGGTCG
+
IIIIIIIIIIIIIHHHIIIIIIIIIIIIIIIIIIIIIIIIIIIIIIIIIIIIIIIIIIIIIIIIIIHHHIIIIIIIIIIHH:::::IIIIIIIIIIIIIHHHICCCCIIIIIIIIIIIIIIIIIIIIIIIIIIIIIIIIIIIHHHIIIIIIIIIIIIIIIIIIIIIIIIIIIIIIIIIIIIIIHHHIIIIIIIIIHHHHHHIIIIIIIIFFFIEEEI666664GG3EEEGGBBBBBBIIIIIIIIIIIIIIIIIIIIIHHHIIIIIIIIIIIIIHHHIIIIHHHIIIIIIIIIIB?==<22AA555<IIEEDHIIIIIIIIIEEEIIIIIHBBDIIIDD9999EEHIHHHHIIIIIHHBBBHHHEDCCBB>C;522??C111>::CCCCCCBB:::=DCB;555>>??>>>C;;;;??B>>773288:;<<0333300<<777<==6<22233333<9;::::83236===<;<<>62322;;:843---34--,,,274:88888::;:883333...88115//44+8:<81007479..-0-
@JI6ZREA02FL4SY
ACTGACTGTTGGAGGGCAAGTCTGGTGCCAGCAGCCGCGGTAATTCCAGCTCCAATAGCGTATATTAAAGTTGTTGCAGTTAAAAAGCTCGTAGTTGAATTTC
+
::66668?FFFGHHHHIIIIIIIIIIIIIIIIIIIIIIIIIIIIIIIIIIIIFFFFFFFFFFFF====@:86BA>??AA8833333=AAAAAAA?><<<661.
@JI6ZREA02I2FDQ
ACTGACTGTTGGAGGGCAAGTCTGGTGCCAGCAGCCGCGGTAATTCCAGCTCCAATAGCGTATATTAAAGTTGTTGCAGTTAAAAAGCTCGT
+
555A99444>><<311BBDDDDDDFFFHHHHFFFFGGDDDD::::==AABBAAAAAABBB@@@B==555<<<=<85444--,,,,,2::2.-
@JI6ZREA02F6RC3
ACTGACTGTTGGAGGGCAAGTCTGGTGCCAGCAGCCGCGGTAATTCCAGCTCCAATAGCGTATATTAAAGTTGTTGCAGTTAAAAAGCTCGTAGTTGAATTTCGGGGTCAGTAGGTTGGTCGTGCCAATGGTGTGTACTGGCTTTACTGATTCCTCCTTCTTGAAGAACTGTAATGTCATTAATTTGGTGTTGCAGGGAAACAGGACTGTTACTTTGAAAAAATTAGAGTGTTTAAAGCAGGCTAACGCTTGAATACATTAGCATGGAATAATGAAATAGGACGTTCGATCCTATTTTGTTGGTTTCTAGGATTGACGTAATGATTAATAGGGATAGTTGGGGCATTAGTATTCAATTGTCAGAGGTGAAATTCTTGGATTTATTGAAGACTAACTACTGCGAAAGCATTTGCCAAGGATGTTTTCATTAATCAAGAACGAAAGTTAGGGATCGAAAACGATCAGATACCGTCGTAGTCTTAACC
+
IIIIIIIIIIIII:::IIIIIIIIIIIIIIIIIIIIIIIIIIIIIIIIIIIIIIIIIIIIIIIIIIHHHIIIIIIIIIIGG88888HIIIIIIIIIIIIHHHI@@@@IIIIIIHHHHIIIIIIIIIIIIIIIIIIIIIIIIIHHHIIIIIIIIIHBBBBGGGIIIIIIIIIIIIIIIIIIIIIHHHIIIIIIIIIGGGFFHIFGGIIIIIIIIBBBI9;;;99GG5IIHIHHHHFFFIIIIIIIIIHIIIIIIGFDFDIIIIIIIIIIIIIIIIHHHIIIIDFAAAIIII<<<<=>==D::<<222<?GDDDEEIIIHAAAIIIIIIIIIHHHIIIIHH;;;;EHIIA<9<DIIIIHHHHHHHHHHHBBBHHIEDDBBB@;;944>AA@8:544>>;>>>>9::;>>>;;;>::::>>;:;111188::880333;66810036..-03347772233880:::<:<<==><;<<><:<668822
@JI6ZREA02HH0MV
ACTGACTGTTGGAGGGCAAGTCTGGTGCCAGCAGCCGCGGTAATTCCAGCTCCAATAGCGTATATTAAAGTTGTTGCAGTTAAAAAGCTCGTAGTTGAATTTCGGGGTCAGTAGGTTGGTCGTGCCTATGGTATGTACTGGCTTTACTGATTCCTCCTTCTTGAAGAACTGTAATGTCATTAATTTGGTGTTGCAGGGAAACAGGACTGTTACTTTGAAAAAATTAGAGTGTTTAAAGCAGGCTAACGCTTGAATACATTAGCATGGAATAATGAAATAGGACGTTCGATCCTATTTTGTGGTTTCTAGGATTGACGTAATGATTAATAGGGATAGTTGGGGCATTAGTATTCAATTGTCAGAGGTGAAATTCTTGGATTTATTGAAGACTAACTACTGCGAAAGCATTTGCCAAGGATGTTTTCATTAATCAAGAACGAAAGTTAGGGATCGAAGACGATCAG
+
FFFFFFFFFFFIIHHHIIIIIIIIIIIIIIIIIIIIIIIIIIIIIIIIIIIIFFFFFFFFFFFFFFFFFFFFFFFFFFFFF?????FFFFFFFFFFFFFFFFFEEEEFFFFFFFFFFFFFFFFFFFFFFFFFFFFFFFFFFFFFFFFFFFFFFFFFFFFFFFFFFFFFFFFDDDDFFFFFFFFFFFFFFDEEFFFFFFFFFFFFFFFFF??=@;;;A222222::-BBBBDFFFFFFFFFFFFFFFFFCCDFFFGGGGGGGFFFGDDDDBBBBA11194AA8988:DDDDDAAA::97:/55:::AADDDDAAADDIDDDDDDDDDAAA????ADBAA9999AA???:8:DBBBBB??>DDDD===D>>=BBBB@<<<888;//34288772228<<9832448833488><<<<222970...00,,,,.000---743338::27555222::446776662
@JI6ZREA02F77B9
ACTGACTGTTGGAGGGCAAGTCTGGTGCCAGCAGCCGCGGTAATTCCAGCTCCAATAGCGTATATTAAAGTTGTGCAG
+
366666???FFGIIIIIIIIIIIIIIIIIIIIIIIIIIIIIIIIIIIIIIIIFFFFFFFFFFFFFFF?=BAA5444//
@JI6ZREA02I9HON
ACTGACTGTTGGAGGGCAAGTCTGGTGCCAGCAGCCGCGGTAATTCCAGCTCCAATAGCGTATATTAAAGTTGTTGCAGTTAAAAAGCTCGTAGTTGAATTTCGGGGTCAGCAGGCTGGTCGTGCCACTGGTATGAACTGGTCTCGCTGATTCCTCCTTTCTGAAGAACTGTAATGTCATTAATTTGGTGTTGCAGGGAAACAGGACTGTTACTTTGAAAAAATTGAGTGTTTAAAGCAGGCATATTTGCTTGAATACATTAGCATGGAATAATGAAATAGGACGTTCAAACCTATTTTGTTGGTTTCTAGGATTGACGTAATGATTAATAGGGATAGTTGGGGGCATTAGTATTCAATTGTCAGAGGTGAAATTCTTGGATTTATTGAAGACTAACTACTGCGAAAGCATTTGCCAAGGATGTTTTCATTAATCAAGAACGAAAGTTAGGGATCGAAGACGATCAGATACCGTCGTAGTCTTAACCATAAACTATGCCGACTAGGGATCGGATGATGTTAATTTTTTAATGTACTC
+
IIIIIIIIIIIIIHHHIIIIIIIIIIIIIIIIIIIIIIIIIIIIIIIIIIIIIIIIIIIIIIIIIIHHHIIIIIIIIIIII:::::HIIIIIIIIIIIIHHHICCCCIIIIIIIIIIIIIIIIIIIIIIIIIIIIIIIIIIIIIIIIIIIIIIIIIIHHHIIIIIFFFIIIIIIIIIIIIIIIHHH>>9>>>FIIEEEHHBB>BBIIII@@?E@::;222200A=?A==5111333@DDEEEGII>>>IIIIIID<<<IHHHIIIIIIIIIIIIIHHHIIIIGG@777333::D97759;//76BBEIIIIIIDDDIIIIIIIIIIIFDD@20/3?9;11,,---59AABDBEIIIHHHHHHHHHH000BEEEEDBBDDDD=;;>74::A925549>>24499;777673,,,-000043151,,,,150200076;:88;:555<==49866888;;88:88:;:8688<:8656:;:8:88::664833330-/100/115/,,,/15447733386688//00..44)7133--
@JI6ZREA02J3NXK
ACTGACTGTTGGAGGGCAAGTCTGGTGCCAGCAGCCGCGGTAATTCCAGCTCCAATAGCGTATATTAAAGTTGTTGCAGTTAAAAAGCTCGTAGTTGAATTTCGGGGTTAGCAGGTCGGTCGTGCCAATGGTATGCACTGGCTCGCTGACTCCTCCTTCTTGTAGAACCGTAATGTCATTAATTTGGTGTTGCGGGGAAACAGGACTGTTACTTTGAAAAAATTAGAGTGTTTAAAGCAGGCTAGCGCCTGAATACATTAGCATGGAATAATGAAATAGGACGTTCGAACCTATTTTGTTGGTTTCTAGGATTGACGTAATGATTAATAAGGATAGTTGGGGCATTAGTATTCAATTGTCAGAGGTGAAATTCTTGGATTTATTGAAGACTGACTACTGCGAAAGCATTTGCCAAGGATGTTTTCATTAATCAAAGAACGAAAGTTAGGGATCGAAGACGATCAGATACCGTCGTAGTCTTAACCAT
+
IIIIIIIIIIIIIHHHIIIIIIIIIIIIIIIIIIIIIIIIIIIIIIIIIIIIIIIIIIIIIIIIIIHHHIIIIIIIIIIII???==IIIIIIIIIIIIIHHHICCCCIIIIIIIIIIIIIIIIIIIIIIIIIIIIIIIIIIIIIIIIIIIIIIIBBBBIIIIIIIIIIIIIIIIIIIIIIIIHHHIF9666@G??>>DDFFABBIIIIIIIIHHHI;;;;6666,>H@@@DDDDHHIIIIIIIIIIFFFIIIIIHHHIIIIIIIIIIIIIIIIHHHHHHHIIIIIIGGEEED?55334/.44///5<ED@@@@IIIIIIIIG@@@@;999;;<A?AAA5999@DDD@@@@FIIIIIEDHHHHHB===BBEIB422::A<<:4//44>=:=ABBDD======B<<9::::<A====BBBB;4333;;99100-,,,1,-1/,,,/6902224677;:103::9996464222004497141144,,,,
@JI6ZREA02IX9E0
ACTGACTGTTGGAGGGCAAGTCTGGTGCCAGCAGCCGCGGTAATTCCAGCTCCAATAGCGTATATTAAAGTTGTTGCAGTTAAAAAGCTCGTAGTTGAATTTCGGGGTCTATCCATTGGTCGGGCTTTTGGGTTTGTACTGGTGTGATGGATTCCTACCTTCTGAATAACCGGCATGTCATTTATTTGGTGCGCTGGGGAAGCAGGACTGTTACCTTGAAAAAATTAGAGTGCTTAAAGCAGGCTAATGCCTGAATACATTAGCATGGAATAATGAAATAGGACGCATGGTTCTATTTTGTTGGTTTCTAGGATCACCGTAATGATTAATAGGGATAGTTGGGGGCATTAGTATTCAATTGTCAGAGGTGAAATTCTTGGATTTATTGAAGACTAACTTCTGCGAAAGCATTTGCCAAGGATGTTTTCATTAATCAAGAACGAAAGTT
+
IIIIIIIIIIIIIHHHIIIIIIIIIIIIIIIIIIIIIIIIIIIIIIIIIIIIIIIIIIIIIIIIIIHHHIIIIIIIIIIII<<<<<IIIIIIIIIIIIIHHHICCCCIIIIIIIIIIIIIIHHHI@@@@HHHFFFIIIIIIIIIIIIIIIIIIIIHIHHHHIIIIIIIIIIIIIIIIIIIHHFF554IGCGGGGG7799BB@IDDDEEIIHHFFFIII;;;;99;;,BFIIIIIIHHHIIIIIIIIIIIIIIIIIIHHHIIIIIIIIIIIIIIIIHHHIIDDDIFF@6655554533335//::899E?G<<<DIIIIDDDHHHHIIIIIIBB???;;;;22222AAAA:646DFDBBDBBBBBDDCCC8000A:52255C=BBB77DDEDBB?444:>C???>;;=@:5544:>>;;86493....339;::8:::30036330-..
@JI6ZREA02HEVEH
ACTGACTGTTGGAGGGCAAGTCTGGTGCCAGCAGCCGCGGTAATTCCAGCTCCAATAGCGTATATTAAAGTTGTTGCAGTTAAAAAGCTCGTAGTTGAATTTCGGGGTATCAGTCGTCG
+
111445555:BBDFFFIIIIIIIIIIIIIIIIIIBBBIIIIIIIIIIIIIIIFFFFFFFFFFFFFFFFFFFFFFFFFFFFF?????FFFFFFFFFFFFFFF?:3111493447775633
@JI6ZREA02G64XT
ACTGACTGTTGGAGGGCAAGTCTGGTGCCAGCAGCCGCGGTAATTCCAGCTCCAATAGCGTATATTAAAGTTGTTGCAGTTAAAAAGCTCGTAGTTGAATTTCGGGATCAATTTATCGGTCGTGCCTCTGGTATGCACTAGTATTATTGATTTCTACCTTCTGACGAACCATGATGTCATTAATTTGGTGTCATGGGGAATCAGGACTATTACTTTGAAAAAATTAGAGTGTTTAAAGCAAGCACACGCTTGAATACATTAGCATGGAATAATGAAATAGGACGTTTGACCCTATTTTGTTGGTTTCTAGGATCGACGTAATGATTAATAGGGATAGTTGGGGGCATTAGTATTCAATTGTCAGAGGTGAAATTCTTGGATTTATTGAAGACTAACTACTGCGAAAGCATTTGCCAAGGATGTTTTCATTAATCAAGAACGAAAGTTAGGGATCGAAGCGATCAGATACCGTCGTAGTCTTAACCATAAACTATGCCGACTAGGGATCGGATGATGTTAATTTTT
+
IIIIIIIIIIIIIIIIIIIIIIIIIIIIIIIIIIIIIIIIIIIIIIIIIIIIIIIIIIIIIIIIIIHHHIIIIIIIIIIII=====IIIIIIIIIIIIIHHHIHHHIIIIIHHHIIIIIIIIIIIIIIIIIIIIIIIIIIIIIIIIIIIIHHHIIIIIIIIIIIIIIIIIIIIIIIIIIIIIIHHHIIHHHIII@@@@IIIIIEDDEIE===FCCCI666668GG5IIIIIHHHHHHIGGGIIIIIIIIIIIIIIIIIIIIIIIIIIIIIIIIIHHHIIIIIIIHHHIIHHHII<<<88//AAEEEIIIEEDEHHIIIIIIIIIIIIHHHA?<BB=?33-----99=A898>BFDDBCCDDEBBBBBBBBBEEEDDDDDHHHHHH=EHDDDCDCB??;>9;;>;;;899777?000000.31,,,-7999884:::30034333022---38333220313:99:8::;8...29=:9:88;;::9866130-03294703055547722311551//00,,,,,
@JI6ZREA02JQ9UR
ACTGACTGTTGGAGGGCAAGTCTGGTGCCAGCAGCCGCGGTAATTCCAGCTCCAATAGCGTATATTAAAGTTGTTGCAGTTAAAAAGCTCGTAGTTGAATTTCGGGGTTAGCAGGTCGGTCGTGCCAATGGTATGCACTGGCTCGCTGACTCCTCCTTCTTGTAGAACCGTAATGCCATTAATTTGGTGTTGCGGGGAAACAGGACTGTTACTTTGAAAAAATTAGAGTGTTTAAAGCAGGCTAGCGCCTGAATACATTAGCATGGAATAATGAAATAGGACGTTCGAACCTATTTTGTTGGTTTCTAGGATTGACGTAATGATTAATAGGGATAGTTGGGGCATTAGTATTCAATTGTCAGAGGTGAAATTCTTGGATTTATTGAAGACTGACTACTGCGAAAGCATTTGCCAAGGATGTTTTCATTAATCAAGAACGAAAGTTAGGGATCGAAGACGATCAGATACCGTCGTAGTCTTAACCATAAACTATGCCGACTAGGGATCGGATGATGTTTAATTTTTAATGTACTC
+
IIIIIIIIIIIIIHHHIIIIIIIIIIIIIIIIIIIIIIIIIIIIIIIIIIIIIIIIIIIIIIIIIIHHHIIIIIIIIIIII=====IIIIIIIIIIIIIHHHIBBBBIIIIIIIIIIIIIIIIIIIIIIIIIIIIIIIIIIIIIIIIIIIIIIGGGIIIIIIIIIIIIIIIIIIIIIIIIIIHHHIIIIIIIIBB@@GGGG>BBIIIIIIIICEBI44444466,=HIIIHHHHHHIIIIIIIIIGBBBIIIIIIIIIIIIIIIIIIIIIIIIHHHIIIIGGGGGIIIIIIIIBBAAI;:DD555A;D776ADDIHGHGGIFF====;;BBBHFDFEEBBBBGAAAGGIIIHIHHIHHEFFDC?@@>>>BEA644<<DBBBE>>FHDCCDHFFFIFFFFD?@@BCDDBBBE<<<;AA>A91111892211432284481-..68=5;97:<<>>>><<::<<<<:<:?==757>=<78556655.-,--.1012068:9<744478;==;8888500033,,,,,..,6452,,
@JI6ZREA02IZJD4
ACTGACTGTTGGAGGGCAAGTCTGGTGCCAGCAGCCGCGGTAATTCCAGCTCCAATAGCGTATATTAAAGTTGTTGCAGTTAAAAAGCTCGTAGTTGAATTTCGGGATCAATATATTGGTCGTGCCTCTGGTATGAACTGGTATTATTGATTTCTACCTTCTGACGAACTGTGATGTCATTAATTTGGTGTCATGGGGAATCAGGACTGTTACTTTGAAAAAATTAGAGTGTTTAAAGCAGGCACACGCTTGAATACATTAGCATGGAATAATGAAATAGGACGTTTGACCCTATTTTGTTGGTTTCTAGGATCGACGTAATGATTAATAGGGATAGTTGGGGGCATTAGTATTCAATTGTCAGAGGTGAAATTCTTGGATTTATTGAAGACTAACTACTGCGAAAGCATTTGCCAAGGATGTTTTCATTAATCAAGAACGAAAGTTAGGGATCGAAGACGATCAGATACCGTCGTAGTCTTAACCATAAACTATGCCGACTAGGGATCGGATGATGTTAATTTTTTAATGTACTCA
+
IIIIIIIIIIIIIHHHIIIIIIIIIIIIIIIIIIIIIIIIIIIIIIIIIIIIIIIIIIIIIIIIIIHHHIIIIIIIIII>>88888HIIIIIIIIIIIIHHHIHHHIIIIIIIIIIIIIIIIIIIIIIIIIIIIIIIIIIIIIIIIIIIIHHHIIIIIIIIIIIIIIIIIIIIIIIIIIIIIIHHHIIIIIIIIAAAAIIIIIIIIIIGFFIIEBBG44444488,AGGGIEHHHHHIIIIIIIIHHIIIIIIGFDFIIIIIIIIIIIIIIIIIHHHIIIIIIIHHHIIHHHHHCC@?<22AAHHHIIIHHHHHHHIDAAAIIIIIIIIIHAAAGGGAA55555<;BEEEEEFDEEHHD;8;@EEEEDC;;;EEE==;;;BEBB::BBDDDEI????=D:;;?BBB:;;>>>C???>::0331331:::=995888=99:9777:;;49962333;;<9=<98883232=;81029862322;;6103666<6-...8::8945520372233333866==//555585)86830-,
@JI6ZREA02HT7S4
ACTGACTGTTGGAGGGCAAGTCTGGTGCCAGCAGCCGCGGTAATTCCAGCTCCAATAGCGTATATTAAAGTTGTTGCAGTTAAAAAGCTCGTAGTTGAATTTCGGGGTCAGCAGGTTGGTCGTGCCACTGGTATGTACTGGCTTCGCTGATTCCTCCTTTCTGAAGAACTGTAATGTCATTAATTTGGTGTTGCAGGGAAACAGGACTGTTACTTTGAAAAAATTTGAAGTGTTTAAAGCTAAGGCTAACGCTTGAATACATTAGCATGGAATAATGAAATAGGACGTTCGATCCTATTTGTGGTCTTCTAGGATTGACGTAATGATTAATAGGGATAGTTGGGGGCATTAGTATTCAGTTGTCAGAGGTGAAATTCTTGGATTTATTGAAGACTAACTACTGCG
+
FFFFFFFFFFFIIHHHIIIIIIIIIIIIIIIIIIIIIIIIIIIIIIIIIIIIFFFFFFFFFFFFFFDDDFFFFFDBBBD??66666:DDDDFFFFFFFFFFFD;9442499772222222:>?=8898<<<AA=><<<<<<9888989?<888:BBD===DAFFCC666?FDDFDDDD???AA???::6BDDBBB===;88926667/.--.31113,,,,,,,,,.1123866688;?4000<<>7..//<4448898<<>>AAAAB@AAAA>><4...7266...2169<=9997....-269:;6689>===::::DDDDBBABBB@8400049<<==11355:::DDDDBB===?B?<:<<<<;;82448<<888<<;86662/344227755775403,,
@JI6ZREA02HLIB2
ACTGACTGTTGGAGGGCAAGTCTGGTGCCAGCAGCCGCGGTAATTCCAGCTCCAATAGCGTATATTAAAGTTGTTGCAGTTAAAAAGCTCGTAGTTGAATTTCGGGGTCAGCAGGCTGGTCGTGCCACTGGTATGAACTGGTCTCGCTGATTCCTCCTTTCTGAAGAACTGTAATGTCATTAATTTGGTGTTGCAGGGAAACAGGACTGTTACTTTGAAAAAATTAGAGTGTTTAAAGCAGGCAATTGCTTGAATACATTAGCATGGAATAATGAAATAGGACGTTCAAACCTATTTGTTGGTTTCTAGGATTGACGTAATGATTAATAGGGATAGTTGGGGGCATTAGTATTCAATTGTCAGAAGTGAAATTCTTGGATTTATTGAAGACTAACTACTGCGAAAGCATTTGCCAAGGATGTTTTCATTAATCAAGAACGAAAGTTAGGGATCGAAGACGATCAGATACCGTCGTAGTCTTAACCATAAACTATG
+
FFFFFFFFFFFIIHHHIIIIIIIIIIIIIIIIIIIIIIIIIIIIIIIIIIIIFFFFFFFFFFFFFFFFFFFFFFFFFFFFF?????FFFFFFFFFFFFFFFFFDDDDFFFFFFFFFFFFFFFFFFFFFFFFFFFFFFFFFFFFFFFFFFF@@@@FFFFFFFFFFFEDDFFFFFFFFFFDDDDD;;;FFFFFFFFFFFFFFFFFFFFFDDDDDFF???67776666,@DDDDFFFFFFFFFFFFFFFFFFFFFFFGGIIIIIFFFFGGGGGDDDF???F>DDDDB:88444==>7000014<<;;;AADAAA???ADDAAABBBBBA>=8//.632...///1149=>ABBBD?:::BBB>?83333<>;;;@><8888B===>77<<>888<22332@<888;;;======><;;;;;;6,,,,-,,4444247620024333466022202222244:77666:7:9:::9899:99:99::110211124---
@JI6ZREA02JTJ2V
ACTGACTGTTGGAGGGCAAGTCTGGTGCCAGCAGCCGCGGTAATTCCAGCTCCAATAGCGTATATTAAAGTTGTTGCAGTTAAAAAGCTCGTAGTTGAATTTCGGGGTCAGCAGGTTGGTCGTGCCACTGGTATGTACTGGCTTCGCTGATTCCTCCTTTCTGAAGAACTGTAATGTCATTAATTTGGTGTTGCAGGGAAACAGGACTGTTACTTTGAAAAAATTAGAGTGTTTAAAGCAGGCTAACGCTTGAATACATTAGCATGGAATAATGAAATAGGACGTTCGATCCTATTTTGTGGTTTCTAGGATTGACGTAATGATTAATAGGGATAGTTGGGGCATTAGTATTCAATTGTCAGAGGTGAAATTCTTGGATTTATTGAAGACTAACTACTGCGAAAGCATTTGCCAAGGATGTTTTCATTAATCAAGAACGAAAGTTAGGGATCGAAGACGATCAGATACCGTCGTAGTCTTAACCATAAACTATGCCGACTAGGGATCGGATGATGTTAATTTTTAATGTACTTTA
+
IIIIIIIIIIIIIHHHIIIIIIIIIIIIIIIIIIIIIIIIIIIIIIIIIIIIIIIIIIIIIIIIIIHHHIIIIIIIIIIII?????IIIIIIIIIIIIIHHHICCCCIIIIIIIIIIHHHIIIIIIIIIIIIIIIIIIIIIIIIIIIIIIIIIIIGFFFFHHIIIFFFIIIHIIIIIIIIIIIHHHIIIHHHHIIHHHHHHIHIIIIIIIIIIHFFF886666;;,IIIIHHHHBBBIIIIIIIIIIIIIIIIIIHHHIIIIIIIIIIHAAADIAAAG>DDFG<<<;BEEEEEC6688</88@CBGAIEEDEHIIGD<<<IEEEEDDDDAA=BB@:::0000::::>BBEEFGGHHDEHDD???ACC>;::4522A>:///447CCCCCCDDBBBBEB;;:BBE?@??>>CA===2225.,,,-35447749;:300<6557<==6<<<<<<::::9:99::83232==<989<><9:9<==66589<<<:0233:<:03188868922373111//00,,,--,,*189933--
@JI6ZREA02HQ8DQ
ACTGACTGTTGGAGGGCAAGTCTGGTGCCAGCAGCCGCGGTAATTCCAGCTCCAATAGCGTATATTAAAGTTGTTGCAGTTAAAAAGCTCGTAGTTGAATTTC
+
FFFFFFFFFFFIIHHHIIIIIIIIIIIIIIIIIIIIIIIIIIIIIIIIIIIIFFFFFFFFFFFFFFFFFFFFFFFFFFFDD;;;;;FFFFFFFFFDBA?6533
@JI6ZREA02IL1CA
ACTGACTGTTGGAGGGCAAGTCTGGTGCCAGCAGCCGCGGTAATTCCAGCTCCAATAGCGTATATTAAAGTTGTTGCAGTTAAAAAGCTCGTAGTTGAATTTCGGGG
+
FFFFFFFFFFFIIHHHIIIIIIIIIIIIIIIIIIDDFHDDFHHIIHHHHHIIFFFFFFFFFFFFFF@@@FFFFFDAAACFF88888FDDDBAAA?>921,,,.,,,,
@JI6ZREA02JHPF1
ACTGACTGTTGGAGGGCAAGTCTGGTGCCAGCAGCCGCGGTAATTCCAGCTCCAATAGCGTATATTAAAGTTGTTGCAGTTAAAAAGCTCGTAGTTGAATTTCGGGATCAGTACGTTGGTCGTGCCTTAGGTACGTACTGGTGTTACTGGTTCCTACCTTCTGACGAACCATCATGTCATTCATTTGGTGTGGCGGGGAATCAGGACTGTTACTTTGAAAAAATTAGAGTGTTTAAAGCAGGCTCGCGCTTGAATACATTAGCATGGAATAATGAAATAGGACGTTGATCCTATTTTGTGGTTTCTAGGATTGACGTAATGATTAATAGGGATAGTTGGGGCATTAGTATTCAATTGTCAGAGGTGAAATTCTTGGATTTATTGAAGACTAACTACTGCGAAAGCATTTGCCAAGGATGTTTTCATTAATCAAGAACGAAAGTTAGGGATCGAAGACGATCAGATACCGTCGTAGTCTTAACC
+
IIIIIIIIIIIIIHHHIIIIIIIIIIIIIIIIIIIIIIIIIIIIIIIIIIIIIIIIIIIIIIIIIIHHHIIIIIIIIIIII;;;;;IIIIIIIIIIIIIHHHIHHHIIIIIIIIIIIIIIIIIIIIIIIIIIIIIIIIIIIIIIIIIIIIIIIIIIIIIIIIIIIIIIIIIIIIIIIIIIIIIBBBBB>HIIHI>>??FFIIIIIIIIIIIIIHHHI;;;;9966,>BIIIHHHHHHIIIIIIIHIIIIIIIIIIIIIIIIIIIIIIIIIIIII<<<IIDDDD@@@IDDDDDI??B@E6@@HHHIIIDDDDDHIIIDDDFDDDIIDD@@@IDIIIIIBB@@DDHHIIIIIIIIIIIBBBDB>:::BBBBDDEDDHHHHHB>88EE@>=??@9998CA>:44449:544;A>;;;==;?5----332200476674494---422-10007:::::8:88:::86749:86511311;889940
@JI6ZREA02GXAT8
ACTGACTGTTGGAGGGCAAGTCTGGTGCCAGCAGCCGCGGTAATTCCAGCTCCAATAGCGTATATTAAAGTTGTTGCAGTTAAAAAGCTCGTAGTTGAATTTCGGGGTCAGCAGGTTGGTCGTGCCACTGGTATGTACTGGCTTCGCTGATTCCTCCTTTCTGAAGAACTGTAATGTCATTAATTTGGTGTTGCAGGGAAACAGGACTGTTACTTTGAAAAAATTAGAGTGTTTAAAGCAGGCTAACGCTTGAATACATTAGCATGGAATAATGAAATAGGACGTTCGATCCTATTTTGTGGTTTCTAGGATTGACGTAATGATTAATAGGGATAGTTGGGGCATTAGTATTCAATTGTCAGAGGTGAAATTCTTGGATTTATTGAAGACTAACTACTGCGAAAGCATTTGCCAAGGATGTTTTCATTAATCAAGAACGAAAGTTAGGGATCGAAGACGATCAGATACCGTCGTAGTCTTAACCATAAACTATGCCGACTAGGGATCGGATGATTGTTAATTTTTAATGTAC
+
IIIIIIIIIIIIIHHHIIIIIIIIIIIIIIIIIIIIIIIIIIIIIIIIIIIIIIIIIIIIIIIIIIHHHIIIIIIIIIIII;;;;;IIIIIIIIIIIIIHHHICCCCIIIIIIIIIIFFFIIIIIIIIIIIIIIIIIIIIIIIIHIIIIIIIIIIIIHHHIIIIF>>>>FIIIIIIIIIIIIIHHHBBAFFHIIIHHHHHBBAFFIIIIIIDDB??E22000011,:?AEE?BBBDHHHFFFIIIIIIIIIIIIDDDH@@@IHHHIIIIIIIIIHHHHHHH@@@DDBDDA;;89////4.;;866?9G666@DIIIIIGGIII;;;;99BBBDGGGDD9999@DDDD;9;;FDDDIIEDDDBBBBBB44444A<<AA=///447ABA??ABDB===DA:4444<=::::;:::AA::8:311113999776992---21000:::2677:777:::9:88;;33138;;;6566:::;::;;...3177;6-1333;;8:8:77677;99921001..00,,,,,,,)1/54
@JI6ZREA02JGBHU
ACTGACTGTTGGAGGGCAAGTCTGGTGCCAGCAGCCGCGGTAATTCCAGCTCCAATAGCGTATATTAAAGTTGTTGCAGTTAAAAAGCTCGTAGTTGAATTTC
+
FFFFFFFFFFFII:::IIIIIIIIIIIIIIIIIIIIIIIIIIIIIIIIIIIIFFFFFFFFFFFFFFFFFFFFFFFFFFFFF==???FFFFFFFFFBA?<641.
@JI6ZREA02JWF81
ACTGACTGTTGGAGGGCAAGTCTGGTGCCAGCAGCCGCGGTAATTCCAGCTCCAATAGCGTATATTAAAGTTGTTGCAGTTAAAAAGCTCGTAGTTGAATTTCGGGATCAATTTATCGGTCGTGCCTTCGGTATGTACTGGTATTATTGGTTTCTCCTTTCTGACAAACTATGATGTCATTAATTTGGTGTCATGGGGAATCAGGACTGTTACTTTGAAAAAATTAGAGTGTTTAAAGCAGGCACACGCTTGAATACATTAGCATGGAATAATGAAATAGGACGTTTGACCCTATTTTGTGGTTTCTAGGATCGACGTAATGATTAATAGGGATAGTTGGGGCATTAGTATTCAATTGTCAGAGGTGAAATTCTTGGATTTATTGAAGACTAACTACTGCGAAAGCATTTGCCAAGGATGTTTTCATTAATCAAGAACGAAGTTAGGGATCGAAGACGATCAGATACCGTCGTAGTCTTAA
+
IIIIIIIIIIIIIHHHIIIIIIIIIIIIIIIIIIIIIIIIIIIIIIIIIIIIIIIIIIIIIIIIIIHHHIIIIIIIIIIII?????IIIIIIIIIIIIIHHHF@@@IIIIIHHHIIIIIIIIIIIIIIIIIIIIIIIIIIIIIIIIIIIIHHHIIFFFFHIIIIFFFHIIIIIIIIIIIIIIIHHHIIHHIIIICCCCIIIIIIIIIIIIIIIHHHI9;;;;;II9IIIIIHHHHHHIIIIIIIIIIIIIIIIIIIIIIIIIIIIIIIIIIIIIHHHIIIIDD@@@HIIHHHIICCB@;2;;HHHIIIHDDDIIHHHIIID@@@I@@@DHHHHIIIIICC@@DHIIIIIIHDDDDIEBDDE==99:=BBBDDA::==B444944BB===BBB?@@:989.....2...27?8:::AABB;3731::::880.--2442---022022276623364:88:::6468;96-----4753300
@JI6ZREA02JLI5N
ACTGACTGTTGGAGGGCAAGTCTGGTGCCAGCAGCCGCGGTAATTCCAGCTCCAATAGCGTATATTAAAGTTGTTGCAGTTAAAAAGCTCGTAGTTGAATTTCGGGATCATTATCGGTCGTGCCTCTGGTATGCAC
+
FFFEEEFFFFFIIHHHIIIIIIIIIIIIIIIIIIIIIIIIIIIIIIIIIIIIFFFFFFFFFFFFFFFFFFFFFFFFFFFFF;;;;;FFFFFFFFFFFFFF=;410044000./2<>>??AABDAAAA>==>=9900
@JI6ZREA02HD5LJ
ACTGACTGTTGGAGGGCAAGTCTGGTGCCAGCAGCCGCGGTAATTCCAGCTCCAATAGCGTATATTAAAGTTGTTGCAGTTAAAAAGCTCGTAGTTGAATTTCGGGATC
+
FFFFFFFFFFFIIHHHIIIIIIIIIIIIIIIIIIIIIIIIIIIIIIIIIIIIFFFFFFFFFFFFFFFFFDDDDBAAAAA8833333:BBAABBDFFFDDC?=A866=74
@JI6ZREA02H9T6E
ACTGACTGTTGGAGGGCAAGTCTGGTGCCAGCAGCCGCGGTAATTCCAGCTCCAATAGCGTATATTAAAGTTGTTGCAGTTAAAAAGCTCGTAGTTGAATTTCGGGGT
+
00111<444AAABCDDIHIIIIIIIIIIIIIIIIIIIHHHHHHHHHHHHIIIFFFFFFFFFFFFFFFFF===FFFDDDFFF?????FFFFFFDBA>999221.,,,,,
@JI6ZREA02JQTJ2
ACTGACTGTTGGAGGGCAAGTCTGGTGCCAGCAGCCGCGGTAATTCCAGCTCCAATAGCGTATATTAAAGTTGTTGCAGTTAAAAAGCTCGTAGTTGAATTTCGGGGTCAGTAGGTTGGTCGTGCCAATTGGTGTGTACCGGCTTTACTGATTCCTCCTTCTTGAAGAACTGTAATGTCATTAATTTGGTGTTGCAGGGAAACAGGACTGTTACTTTGAAAAAATTAGAGTGTTTAAAGCAGGCTAACGCTTGAATACATTAGCATGGAATAATGAAATAGGACGTTCGATCCTATTTTGTTGGTTTCTAGGATTGACGTAATGATTAATAGGGATAGTTGGGGCATTAGTATTCAATTGTCAGAGGTGAAATTCTGGATTTATGAAGCTAACTACTGCGAAAGCATTTGCCTAGGATGTTTCATTAATCAAGAACGAAAGTTAAGGGATCGAAGACGATCAGATACCGTCGTAGTCTTAACC
+
E@@AFFFFFFFIIHHHIIIIIIIIIIIIIIIIIIIIIIIIIIIIIIIIIIIIFFFFFFFFFFFFFFFFFFFFFFFFFFFFF?????FFFFFFFFFFFFFDDDFA@@;>AAA:55488333>>?<4444>>A888==??AA841008??:<4220004>A>888<ADDDD???FFDBBBA?>=88...96-/.-277622...408<<>??ABAA666?66222255,:;AAA????FFFFFFDDDBBA<444488444<>>??BBB@B@@A>>=<0003/223326533376557.2223//0/888A<B=??AAAAADDBBBAAAA:8886111973--,,,,375557556=?>;;;32333....644488>:<<@;;882888333;96669;;....,073,,,7,,,,,0573-,,-222842330,,,0,,,,.,,,,../1222764468799664942220010644433441.
@JI6ZREA02FXO9P
ACTGACTGTTGGAGGGCAAGTCTGGTGCCAGCAGCCGCGGTAATTCCAGCTCCAATAGCGTATATTAAAGTTGTTGCAGTTAAAAAGCTCGTAGTTGAATTTCGGGGTCAGTAGGTTGGTCGTGCCAATGGTATGTACTGGCTTTACTGATTCCTTCTTCTTGAAGAACTGTAATGTCATTAATTTGGTGTTGCAGGGAAACAGGACTGTTACTTTGAAAAAATTAGAGTGTTTAAAGCAGGCTAACGCTTGAATACATTAGCATGGAATAATGAAATAGGACGTTCGATCCTATTTTGTTGGTTTCTAGGATTGACGTAATGATTAATAGGGATAGTTGGGGCATTAGTATTCAATTGTCAGAGGTGAAATTCTTGGATTTATTGAAGACTGACTACTGCGAAAGCATTTGCCAAGGATGTTTTCATTAATCAAGAACGAAAGTTAGGGATCGAAGACGATCAGATACCGTCGTAGTCTTAACCATAAACTATGCCGACTAGGG
+
IIIIIIIIIIIIIBBBIIIIIIIIIIIIIIIIIIIIIIIIIIIIIIIIIIIIIIIIIIIIIIIIIIHHHIIIIIIIIIIII;;;;;IIIIIIIIIIIIIHHHIAAAAIIIIIIIIIIIIIIIIIIIIIIIIIIIIIIIIIIIHHHIIIIIIIIIGGGIIIIIIIIIIIIIIIIIIIIIIIIIIHHHBBA>@@IIIHHHHHHIIIIIIIIBBBGGHHI66666666,>>IIGGGHHHHIIIIIIIGGGIIIIIIIIIIIGGGIIIIAAAAIIIIIHHHIIIIIIIIIIIIIGGGF@@@>I;:==555DCHDAAAAIIIIIIIIIIIIIIIIHHHIIIIIIAAA@GGIIIIIIIIGGGHHHHHHDC<<<>BBBE>;88D@@11154>EEEEEEIIHDDCHF@@666BFDDBBEFDDDDBB@=8/---886682.202.--=6...28=7;><:888<<<<?><<<<====A??757<?>>=;;==2103---.5-1348<:9=<;;;
@JI6ZREA02H07PC
ACTGACTGTTGGAGGGCAAGTCTGGTGCCAGCAGCCGCGGTAATTCCAGCTCCAATAGCGTATATTAAAGTTGTTGCAGTTAAAAAGCTCGTAGTTGAATTTCGGGGTCAGCAGGTTGGTCGTGCCACTGGTATGCACTGGCTTCGCTGATTCCTCCTTTCTGAAGAACTGTAATGTCATTAATTTGGTGTTGCAGGGAAACAGGACTGTTACTTTGAAAAAATTGAGTGTTTAAAGCAGGCTAACGCTTGAATACATTAGCATGGAATAATGAAATAGGACGTTCGATCCTATTTGTTGGTTTCTAGGATTGACGTAATGATTAATAGGGATAGTTGGGGGCATTAGTATTCAATTGTCAGAGGTGAAATTCTTGGATTTATTGAAGACTAACTACTGCGAAAGCATTTGCCAAGGATGTTTTCATTAATCAAGAACGAAAGTTAGGGACCGAAGACGATCAGATACCGTCGTAGTCTTAACCNTAAACTATGCCGAC
+
IIIIIIIIIIIII@@@IIIIIIIIIIIIIIIIIIIIIIIIIIIIIIIIIIIIIIIIIIIIIIIIIIHHHIIIFEDGHGG8877778EIIIIIIIIIIIIHHHI>>>>IIIIIIIIII@@@IIIIIIIIIIIIIIIIIIIIIIIIIIIIIIIIIIHHGHHHHHIIIIIIIIIIIIIIIIIIIIIHHHGGA:;;FIIHHHHHFGABBIIIGBBBIHHHI;;;;;;GGGGIIIHHHHHHIIIIIIIIIIIIIIIIIIIIIIIIIIIIIIII<<<DIHHHH?EEAAADB@BDB8845/1161154;;:DAGEAAAAEHIIIIIIIIIIIHDA<<<DEEEBB00000DBEEBBBBGA<<<GDC?C;;9::B8555AACCCCAC111548CC?98;CCCCCBB9;;9;;>>:544:A>?;:::;>:1343;:33119;;6.--76633...-666:;3--.88:88883318688=:9<<><<><<==66!88==:804766030
@JI6ZREA02JVNZ6
ACTGACTGTTGGAGGGCAAGTCTGGTGCCAGCAGCCGCGGTAATTCCAGCTCCAATAGCGTATATTAAAGTTGTTGCAGTTAAAAGCTCGTAGTTGAATTTCGGGGTCAGCAGGTTGGTCGTGCCACTGGTATGTACTGGTTCGTC
+
FFFFFFFFFFFIIHHHIIIIIIIIIIIIIIIIIIIIIIIIIIIIIIIIIIIIFFFFFFFFFFFFFFFFFEDDFFDDDDD::6666?DFFFFFFFFFFFFFFFBAAEFFFFFF@@@@FFFFFFFFFFCCCADBB?????22213112
@JI6ZREA02I8IAF
ACTGACTGTTGGAGGGCAAGTCTGGTGCCAGCAGCCGCGGTAATTCCAGCTCCAATAGCGTATATTAAAGTTGTTGCAGTTAAAAAGCTCGTAGTTGAATTTCGGGGTCAGCAGGTTGGTCGTGCCACTGGTATGTACTGGCTTCGCTGATTCCTCCTTTCTGAAGAACTGTAATGTCATTAATTTGGTGTTGCAGGGAAACAGGACTGTTACTTTGAAAAAATTAGAGTGTTTAAAGCAGGCTAACGCTTGAATACATTAGCATGGAATAATGAAATAGGACGTTCGATCCTATTTGTAGTTTCTAGGATTGACGTAATGATTAATAGGGATAGTTGGGGGCATTAGTATTCAATTGTCAGAGGTGAAATTCTTGGATTTATTGAAGACTAACTACTGCGAAAGCATTTGCCAAGGATGTTTTCATTAATCAAGAACGAAAGTTAGGGATCGAAG
+
IIIIIIIIIIIIIHHHIIIIIIIIIIIIIIIIIIIIIIIIIIIIIIIIIIIIIIIIIIIIIIIIIIHHHIIIIIIIIIIII;;;;;IIIIIIIIIIIIIEED=66665DEEGGGGFF666BIIIIIIIIIIIIIIIIIIIIIIIIIIIIIIIIII@@999=:FFFFIIIIIIIIIIIIIIIIIHHHIIIFFFIIIEDDDDBB9>>IIIIIIGGBBBG222222;;-EEBCDBDEEEEIHFFFIHFDDGIGII@=777HDDDIIIIIIIIIIIIIHHHIIIIDD@@@IGEEA=89,///,.-,,,47A=A?EGIIIIIIIIIIIIIIIIE?;B><553-----=?88:AAEEIGDDDBBBBBBB000:<<BDBB88444BBB?77AAA?::///48688A92244?AA<;:::8>>>=;7,,,,,,1,,,,25441..57200--,,///4422220
@JI6ZREA02FIVIS
ACTGACTGTTGGAGGGCAAGTCTGGTGCCAGCAGCCGCGGTAATTCCAGCTCCAATAGCGTATATTAAAGTTGTTGCAGTTAAAAAGCTCGTAGTTGAATTTCGGGGTTAGCAGGTCGGTCGTGCCAATGGTATGCACTGGCTCGCTGACTCCTCCTTCTTGTAGAACCGTAATGCCATTAATTTGGTGTTGCGGGGAAACAGGACTGTTACTTTGAAAAAATTAGAGTGTTTAAAGCAGGCTAGCGCCTGAATACATTAGCATGGAATAATGAAATAGGACGTTCGAACCTATTTTGTTGGTTTCTAGGATTGACGTAATGATCAATAGGGATAGTTGGGGCATTAGTATTCAATTGTCAGAGGTGAAATTCTTGGATTTATTGAAGACTGACTACTGCGAAAGCATTTGCCAAGGATGTTTTCATTAATCAAGAACGAAAGTTAGGGATCGAAGACGATCAGATACCGTCGTAGTCTTAACCATAAACTATGCCGACTAGGGATCGGATGATGTTAATTTTTAATGTACTC
+
IIIIIIIIIIIIIHHHIIIIIIIIIIIIIIIIIIIIIIIIIIIIIIIIIIIIIIIIIIIIIIIIIIHHHIIIIIIIIIIII?????IIIIIIIIIIIIIHHHI@@@@HHIFIIIIIIIIIIIIIIIIIIIIIIIIIIIIIIIIIIIIIIIIIIIHHHHFFFIIIIIIIIIIIIIIIIIIIHHHHCDD?BBBEE9999<<@@<@@GHIIDDDICEBG44444456,=DFIHHHHHHHIIIIIIIIIIBBBIIIFFDIIIIIIIIIIIIIIIIIIHHHIIIIDEDEEDIIIDDDF====<22??444;<E666<GGIIFDDDIHHHHHIIIHBBDIIIFF6666@@IIIIDDDDIIIID?=?BBB:4535:@EEEDDEHHHHHB88BHHHHE?:::?BB@?545:=ACC<<;?::::AA=A;....38::::4333858><77<<==6999:::8886488::::8686::;:9:<><::88==8658888;80133868031338:;;;;;8333368:9//2/,,-)3033-,
@JI6ZREA02IBCOA
ACTGACTGTTGGAGGGCAAGTCTGGTGCCAGCAGCCGCGGTAATTCCAGCTCCAATAGCGTATATTAAAGTTGTTGCAGTTAAAAAGCTCGTAGTTGAATTTCGGGATCAATTATCGCGTGCTCTGGTATGCACTGGTATTATTGATTTCTACCTTCTGACGAACCATGATGTCATTAATTTGGTGTCATGGGGAATCAGGACTGTTACTTTGAAAAAATTAGAGTGTTTAAAGCAAGCACACGCTTGAATACATTAGCATGGAATAATGAAATAGGACGTTTGACCCTATTTTGTTGGTTTCTAGGATCGACGTAATGATTAATAGGGATAGTTGGGGGCATTAGTATTCAATTGTCAGAGGTGAAATTCTTGGATTTATTGAAGACTAACTACTGCGAAAGCATTTGCCAAGGATGTTTTCATTAATCAAGAACGAAAGTTAGGGATTCGAAGACGATCAGATACCGTCGTAGTCTTAACCATAAACTATGCCGACTAGGGATCGGATGATGTTAA
+
IIIIIIIIIIIIIGGGIIIIIIIIIIIIIIIIIIIIIIIIIIIIIIIIIIIIIIIIIIIIIIIIIIHHHIIIIIIIIIIGG66666GIIIIIIIIIIIIHHHIBBBHII;;1//2000054001:;CHIIIIIIIIIIIIIIIIIIHHHIIIIIIIIIIIIIHHGGGIIIIIIIIIIIIHHHIIIIIIIIAACCIIIIIIIHIIIIIIIHHHI;;;;99BB0IIIIIHHHHHHIIBBBIIIIIIIIIIIIIIIIIIIIIIIIIIIIIIIIGGGA7==IF<===GG??=DC77963//66???GAGGHHHIIIIG788IIIHHIIHHAAAAIIIII===;=IIIH8758AIIHGGGGCFFFF??ACBBBEA;88CCEBBA?77EECBBC@555:CEEEC:;;;@AA;;7:20004457.,,,,32004426:93003700.,,,,---72233994489;;;;;:=;===;9<632238;332208777<;16888230=;::82333;<<<=8.....
@JI6ZREA02IPZLE
ACTGACTGTTGGAGGGCAAGTCTGGTGCCAGCAGCCGCGGTAATTCCAGCTCCAATAGCGTATATTAAAGTTGTTGCAGTTAAAAAGCTCGTAGTTGAATTTC
+
FFFFFFFFFFFII@@@IIIIIIIIIIIIIIIIIIIIHHHHIIHHHHIHHIIIFFFFFFFFFFFFFFFFFFFFFFFFFFFFF?????FFFFFFFFFFFFD=;8=
@JI6ZREA02J2OU9
ACTGACTGTTGGAGGGCAAGTCTGGTGCCAGCAGCCGCGGTAATTCCAGCTCCAATAGCGTATATTAAAGTTGTTGCAGTTAAAAAGCTCGTAGTTGAATTTCGGGGTTAGCAGGTCGGTCGTGCCAATGGTATGCACTGGCTCGCTGACTCCTCCTTCTTGTAGAACCGTAATGCCATTAATTTGGTGTTGCGGGGAAACAGGACTGTTACTTTGAAAAAATTAGAGTGTTTAAAGCAGGCTAGCGCCTGAATACATTAGCATGGAATAATGAAATAGGACATTCGAACCTATTTTGTGGTTTCTAGGATTGACGTAATGATTAATAGGGATAGTTGGGGCATTAGTATTCAATTGTCAGAGGTGAAATTCTTGGATTTATTGAAGACTGACTACTGCGAAAGCATTTGCCAAGGATGTTTTCATTAATCAAGAACGAAAGTTAGGGATCGAAGACGATCAGATACCGTCGTAGTCTTAACCATAAACTATG
+
IIIIIIIIIIIIIHHHIIIIIIIIIIIIIIIIIIIIIIIIIIIIIIIIIIIIIIIIIIIIIIIIIIHHHIIIIIIIIIIII?????IIIIIIIIIIIIIHHHI>>>>AAIIIIIIIIIIIIIIIIIIIIIIIIIIIIIIIIIIIIIIIIIIIIIIIIIIIIIIIIIIIIIIHHIIIIIBBBBFFFIIIIIIIICCCCHHFFABBIIIIIIIIHCCD66222255,;?BCB?;;566DIIIIIIIIF@@@IIIIIIIIIIIIIIIIIIIIIIIIHHHIIIIIGG;;;@6665543366:/56676;@IGGHIIIIIIIIIH@@@DDDDDHEBFDDDGI;;99;;@@IIIIIFGGGIIEDEE==99:8BBBEB:88===B<;4//:=:98:=BDEHBBBBBBHHHBBBBHHHHHEE443=B44117;;;::9;;:300::556;;;3666:777771036:;;:7676::;888:;88:88;;100600021-/1
@JI6ZREA02HEASK
ACTGACTGTTGGAGGGCAAGTCTGGTGCCAGCAGCCGCGGTAATTCCAGCTCCAATAGCGTATATTAAAGTTGTTGCAGTTAAAAAGCTCGTAGTTGAATTTCGGGGGTTAGTAAGTGGT
+
FFFFFFFEEEFIIHHHIIIIIIIIIIIIIIIIIIIIIIBBBDHHHHHIIIIIFFFFFFFFFFFFFFFFFEDDFFDDDDDAA66666ABBBB@@A>>666321.,,,,,,,.,,75-----
@JI6ZREA02F6OMS
ACTGACTGTTGGAGGGCAAGTCTGGTGCCAGCAGCCGCGGTAATTCCAGCTCCAATAGCGTATATTAAAGTTGTTGCAGTTAAAAAGCTCGTAGTTGAATTTCGGGATCAATACGTCGGTCGTGCTTTTTTGGTACGCACTGGCGTCATTGGTTTCTCCTTTCTGACGAACCATGATGTCATTAATTTGGTGTTATGGGGAGTTAGGACTGTTACTTTGAAAAAATTAGAGTGTTTAAAGCAGGCATTAGCTTGAATACATTAGCATGGAATAATGAAATAGGACGTTCGATCCTATTTTGTGGTTTCTAGGATCAACGTAATGATTAATAGGGATAGTTGGGGCATTAGTATTCAATTGTCAGAGGTGAAATTCTTGGATTTATTGAAGACTAACTACTGCGAAAGCATTTGCCAAGGATGTTTTCATTAATCAAGAACGAAAGTTAGGGATCGAAGACGATCAGATACCGTCGTAGTCTTAACCATAAACT
+
IIIIIIIIIIIIIHHHIIIIIIIIIIIIIIIIIIIIIIIIIIIIIIIIIIIIIIIIIIIIIIIIIIHHHIIIIIIIIIIII?????IIIIIIIIIIIIIHHHIHHHIIIIIIIIIIIIIIIIIII;;;;77II9IIIIIIIIIIIIIIIIIIHHHIIHHHHHIIIIIIIIIIIIIIIIIIIIIHH666IIAF@@@G<===E=IIHHHIIIIIIIIHHHI98;;66@@0IIIIIHHHHHHIIIIIIIIIIIIIIIIIIIIIIIIIIIIIIIIIIIIIHHHIHHHDD@@@IIIIGGFI=?::;2;;B@??<E;;;DDDGIIIIIDDDDHIHHHBBEIDDDII;;;9@@DHIIIIIIIIHHHHHHH==99:BEEEHDBBBBBHEEB=44:=BDD=:999989AAA9:::;:::::=::88./.3713117;;;8803377483.---09;2622833377657:;:::3131;:310167813009431.,,,,,,
@JI6ZREA02FX7LH
ACTGACTGTTGGAGGGCAAGTCTGGTGCCAGCAGCCGCGGTAATTCCAGCTCCAATAGCGTATATTAAAGTTGTTGCAGTTAAAAAGCTCGTAGTTGAATTT
+
:;;ADA;;;FFII???IIIIIIIIIIIIIIIIIIIIIIIIIIIIIIIIIIIIFFFFFFFFFFFFFFFFFFFFFFFFFFF@@;;;;;FFFFFBBAAAA8800.
@JI6ZREA02GGSGK
ACTGACTGTTGGAGGGCAAGTCTGGTGCCAGCAGCCGCGGTAATTCCAGCTCCAATAGCGTATATTAAAGTTGTTGCAGTTAAAAAGCTCGTAGTTGAATTTCGGGGTCAGCAGGCTGGTCGTGCCACTGGTATGAACTGGTCTCGCTGATTCCTCCTTTCTGAAGAACTGTAATGTCATTAATTTGGTGTTGCAGGGAAACAGGACTGTTACTTTGAAAAAATTAGAGTGTTTAAAGCAGGCATATTTGCTTGAATACATTAGCATGGAATAATGAAATAGGACGTTCAAACCTATTTTGTTGGTTTCTAGGATTGACGTAATGATTAATAGGGATAGTTGGGGGCATTAGTATTCAATTGTCAGAGGTGAAATTCTTGGATTTATTGAAGACTAACTACTGCGAAAGCATTTGCCAAGGATGTTTTCATTAATCAAGAACGAAAGTTAGGGATTCGAAGACGATCAGATACCGTCGTAGTCTTAACCATAAACTAT
+
IIIIIIIIIIIIIIIIIIIIIIIIIIIIIIIIIIIIIIIIIIIIIIIIIIIIIIIIIIIIIIIIIIHHHIIIIIIIIIIII=====IIIIIIIIIIIIIHHHICCCCIIIIIIIIIIIIIIIIIIIIIIIIIIIIIIIIIIIIIIIIIIIIIIIIIIHHHIIIIIIIIIIIIIIHIIIIIIIIHHHIIIIIIIIIHHHHHHIIIIIIFB>>>FCCBG22226688,@@DDDDEEEHHIGGGGGGGD666@DIIIIIIIIIIIIHHHHIIIIIIIII@@@IIIIIII;;;655==?4////4..33666D<B?@@DIIIDD@@@IDDDHHHIIHBBDGFGGG555556;;BEEBB;;:====BBBBAB?=:8///::=::AAABBBB88DDBBBBB99443DBBB===B9::<<<A>>443307;333177::::8777755;8556;;;37761....:97464466661209:31018;88:8:;;6657766:801
@JI6ZREA02F3CMC
ACTGACTGTTGGAGGGCAAGTCTGGTGCCAGCAGCCGCGGTAATTCCAGCTCCAATAGCGTATATTAAAGTTGTTGCAGTTAAAAAGCTCGTAGTTGAATTTCGGGGTCAGCAGGTTGGTCGTGCCACTGGTAT
+
FFFFFFFFFFFIIHHHIIIIIIIIIIIIIIIIIIIIIIIIIIIIIIIIIIIIFFFFFFFFFFFFFFFFFFFFFFFFFFFFF?????FFFFFFFFFFFFFFFFFDDDDFFFFFFFFFFFFFFFFFFFFDBAAAA4
@JI6ZREA02J25MT
ACTGACTGTTGGAGGGCAAGTCTGGTGCCAGCAGCCGCGGTAATTCCAGCTCCAATAGCGTATATTAAAGTTGTTGCAGTTAAAAAGCTCGTAGTTGAATTTCGGGATCAATATATTGGTCGTGCCTCCGGTATGCACTGGTATTATTGATTTCTACCTTCTGACGAACTGTGATGTCATTAATTTGGTGTCATGGGGAATCAGGACTGTTACTTTGAAAAAATTAGAGTGTTTAAAGCAGGCACACGCTTGAATACATTAGCATGGAATAATGAAATAGGACGTTTGACCCTATTTTGTTGGTTTCTAGGATCGACGTAATGATTAATAGGGATAGTTGGGGGCATTAGTATCCAATTGTCAGAGGTGAAATTCTTGGATTTATTGAAGACTAACTACTGCGAAAGCATTTGCCAAGGATGTTTTCATTAATCAAGAACGAAAGTTAGGGATCGAAGACGATCAGATACCGTCGTAGTCTTAACCATAAACTAT
+
IIIIIIIIIIIIIHHHIIIIIIIIIIIIIIIIIIIIIIIIIIIIIIIIIIIIIIIIIIIIIIIIIIHHHIIIIIIIIIIII?????IIIIIIIIIIIIIHHHIHHHIIIIIIIIIIIIIIIIIIIIIIIIIIIIIIIIIIIIIIIIIIIIHHHIIIIIIIIIIIIIIIIIIIIIIIIIIIIIIHHHIIIIIIII@@@@IIIIIIIIIIIHIIIHHHI;;;;;;II5IIIIIG>>=>>GIIIIIIIIIIIIIBBBIIIHHHIIIIIIIIIIHHHIHHHIIIIIIIHHHIIHHHIG98751--/////52BDDEGCAAAIIIIEGGEE?;4400/3==?;;22244CCCCEGDDAAAIFFFFHHHH???HHHHHHHCBBHHHBBBF>>F@;:8@FFFFFEIFC@:;;BBCC>;>C5555558==4744;;;;::8;;=>5586577<=8-...633396103179833131:<3....;;;<;;<<864866391--
@JI6ZREA02JUKWX
ACTGACTGTTGGAGGGCAAGTCTGGTGCCAGCAGCCGCGGTAATTCCAGCTCCAATAGCGTATATTAAAGTTGTTGCAGTTAAAAAGCTCGTAGTTGAATTTCGGGATCAATATATTGGTCGTGCCTCTGGTATGAACTGGTATTATTGATTTCTACCTTCTGACGAACTGTGATGTCATTAATTTGGTGTCATGGGGAATCAGGACTGTTACTTTGAAAAAATTGAGTGTTTAAAGCAGGCACACGCTTGAATACATTAGCATGGAATAATGAAATAGGACGTTTGACCCTATTTTGTTGGTTTCTAGGATCGACGTAATGATTAATAGGGATAGTTGGGGGCATTAGTATTCAATTGTCAGAGGTGAAATTCTTGGATTTATTGAAGACTAACTACTGCGAAAGCATTTGCCAAGGATGTTTTCATTAATCAAGAACGAAAGTTAGGGATCGAAGACGATCAGAT
+
IIIIIIIIIIIIIHHHIIIIIIIIIIIIIIIIIIIIIIIIIIIIIIIIIIIIIIIIIIIIIIIIIIHHHIIIIIIIIIIII?????IIIIIIIIIIIIIHHHIHHHIIIIIIIIIIIIIIIIIIIIIIIIIIIIIIIIIIIIIIIIIIII>>>FFIIIIIIIIIIIIIIIIIIIIIIIIIIIIBBBIIIIIIIICC@@FFHHHHHIIE@@?BD=;;A//////:::>BAB?BEDDHHIIGIIIDDBBBFFIIIIIIIIIIIIII@@@@DIIII@@@HHEEDIIHHHIIEEEII5555<26@@@BBGII<<<@IIIF6555DIIGIIFFFHHHHIIIDD55555@???;;9EGDDDGDBB=??DDBB?8::@DDEDDDHHHHHHHHHHHHHHBBBBB?@>??9554>>>;;;:::::::;:;11003323110333308<8555<==69611388;810307777943
@JI6ZREA02I6UHE
ACTGACTGTTGGAGGGCAAGTCTGGTGCCAGCAGCCGCGGTAATTCCAGCTCCAGTAGCGTATATTAAAGTTGTTGCAGTTAAAAAGCTCGTAGTTGAATTTTAGGCCTGACCGGACGGTCCGTCTCTGGCGAGTACTGTTCTGCTGTCGGGTCTATCCTTCTGGTGAGCCGGTATGCCCTTTATTGGGTGTGTCGGGGAACCAGGACCATTACCTTGAAAAAATTAGAGTGTTTAAAGCGGGCTTTTGCTTGAATAGATTAGCATGGAATAATAGAATAGGACGTTGGTTCTATTTTGTTGGTCTAGGACCACCGTAATGATTAATAGGGATAGTTGGGGGCATTAGTATTCAATTGTCAGAGGTGAAATTCTTGGATTTATTGAAGACTAACTACTGCGAAAGCATTTGCCAAGGATGTTTTCATTAATCAAGAACGAAAGTTAGGGGATCGAAGACGATCAGATACCGTCGTAGTCTTAACCATAAACTATGCCGACTAGGAATCGGGCGACGTTATTTTCATGACTCGCTCGGCGCCTTACGGG
+
IIIIIIIIIIIIIHHHIIIIIIIIIIIIIIIIIIIIIIIIIIIIIIIIIIIIIIIIIIIIIIIIIIHHHIIIIIIIIIIII=====IIIIIIIIIIIIICCCCIIIIIIIIIIIIIIIIIIIIIIIIIIIIIIIIIIIIIIIIIIIIIIHHHIIIIIIIIIIIIIIIIIIIIIIIIIHHHHHHIFFGGHIIIIIICCCCIIIIIIIIIIIIIIIIIII<<<<99BB0IIIIIHHHHHHIIHBBBAC@@GIIIIIIIIIIIIIIIIIIIIIIIIIIIIIIIIIIIIIIIIIIIIICCCCI<;HHIIGF776=GGFF===AEIIHIIIIIBBBDDGHDE77777GGIIGIIIEGGIIIHHHHHHHHHHHHHHHHFEEFFFB@@?;;EEEEEEE<<<?CC?@@?BBECDDBEEDDDDDDDCD?7777<<<<>><>==<9982000;==777377444=<7587<====;=;==8/.//4559775977486224212444<=5878<::<<<;86182-..1002033348;=<=;=;==<:222234666
@JI6ZREA02HL6UL
ACTGACTGTTGGAGGGCAAGTCTGGTGCCAGCAGCCGCGGTAATTCCAGCTCCAATAGCGTATATTAAAGTTGTTGCAGTTAAAAAGCTCGTAGTTGAATTTCGGGGTTAGCAGGTCGGTCGTGCCAATGGTATGCACTGGCTCGCTGACTCCTCCTTCTTGTAGAACCGTAATGCCATTAATTTGGTGTTGCGGGGAAACAGGACTGTTACTTTGAAAAAATTAGAGTGTTTAAAGCAGGCTAGCGCCTGAATACATTAGCATGGAATAATGAAATAGGACGTTCGAACCTATTTTGTTGGTTTCTAGGATTGACGTAATGATTAATAGGGATAGTTGGGGCATTAGTATTCAATTGCCAGAGGTGAAATTCTTGGATTTATTGAAGACTGACTACTGCGAAAGCATTTGCCAAGGATGTTTTCATTAATCAAGAACGAAAGTTAGGGATCGAAGACGATCAGATACCGTCGTAGTCTTAACCATAAACTATGCCGACTAGGGATCGGATGATGTTAATTTTTAATTGACTCATTCGGCGCC
+
IIIIIIIIIIIIIHHHIIIIIIIIIIIIIIIIIIIIIIIIIIIIIIIIIIIIIIIIIIIIIIIIIIHHHIIIIIIIIIIII=====IIIIIIIIIIIIIHHHICCCCIIIIIIIIIIIIIIIIIIIIIIIIIIIIIIIIIIIIIIIIIIIIIIIGGGGIIIIIIIIIIIIIIIIIIIIIIGG???IIIIIIIIAA??;;;IIIIIIIIIIIIHHHI89;;99II5IIIIIHHHHHHIIIIIIIIIIIIIIIIIIIIIIIIIIIIIIIIGGGIIHHIIIIIIIACCCCIICCCE999<E::??666CCIIIIIIIII?;;;IIIIIIIIIHHHIGGGGG>>>>GIIIICACIIIIIIIGGGIIIIIIB556??IIIIIIHHHIIIGGGIIIIIICCCCIIC9444EGE442AAADDD<655....88332218=?=;;??:::=55/====>AAAAAABA=>>AAAAAAAA===AA=:544AA??=A=>>A=4::::AAAA?@@@AAAAAA?<<<3//00,,,,,,,++7773057<<777777
@JI6ZREA02JSYVH
ACTGACTGTTGGAGGGCAAGTCTGGTGCCAGCAGCCGCGGTAATTCCAGCTCCAATAGCGTATATTAAAGTTGTTGCAGTTAAAAAGCTCGTAGTTGAATTTCGGGATCAATACGTCGGTCGTGCTTTTTTGGTACGCACTGGCGTCATTGGTTTCTCCTTTCTGACGAACCATGATGTCATTAATTTGGTGTTATGGGGAGTTAGGACTGTTACTTTGAAAAAATTAGAGTGTTTAAAGCAGGCATTAGCTTGAATACATTAGCATGGAATAATGAAATAGGACGTTCGATCCTATTTTGTGGTTTCTAGGATCAACGTAATGATTAATAGGGATAGTTGGGGCATTAGTATTCAATTGTCAGAGGTGAAATTCTTGGATTTATTGAAGACTAACTACTGCGAAAGCATTTGCCAAGGATGTTTTCATTAATCAAGAACGAAAGTTAGGGATCGAAGACGATCAGATACCGTCGTAGTCTTAACCNTAAACTNTAGCCGACTAGGGATCGGATGATGTTTAATTTTTAATGTACTC
+
IIIIIIIIIIIIIHHHIIIIIIIIIIIIIIIIIIIIIIIIIIIIIIIIIIIIIIIIIIIIIIIIIIHHHIIIIIIIIIIII=====IIIIIIIIIIIIIHHHIHHHIIIIIIIIIIIIIIIIIII777777FF<IIIIIIIIIIIIIIIIIIHHHIIIIHHHHIIIIIIIIIHIIIIIIIIIIIIHHHIIIIHHIIBBBAH7>>IIIIIIIIIIIHHHI;;;;66;;,FHIIIHHHHHHIIIIIIIFFFIIIIIDDDHIIIIIHHHHIIIIIIIIIHHHIHHH@@<<<IIII@@@@BCB?@2<<HHHIIIHHHHIIIIIDDDIHHHH@@@@IHHIIIIIICCCBHHHIIIIIIIIIHHHBBBEBBBBBA=;;?::88::C<;:944AA>98:5444489@::455=CCBBBBB::::BB9>>7777;;;;::8:993003----022-0168;<>=<<9<<:;;3...1;;31011:88;889984!1...,,!,,10689476888:833338888:666<<4451100*8688--
@JI6ZREA02FPDMZ
ACTGACTGTTGGAGGGCAAGTCTGGTGCCAGCAGCCGCGGTGATTCCAGCTCCAATAGCGTATATTAAAGTTGTTGCAGTTAAAAAGCTCGTAGTTGAATTTCGGGGTTAGCAGGTCGGTCGTGCCAATGGTATGCACTGGCTCGCTGACTCCTCCTTCTTGTAGAACCGTAATGCCATTAATTTGGTGTTGCGGGGAAACAGGACTGTTACTTTGAAAAAATTAGAGTGTTTAAAGCAGGCTAGCGCCTGAATACATTAGCATGGAATAATGAAATAGGACGTTCGAACCTATTTTGTGGTTTCTAGGATTGACGTAATGATTAATAGGGATAGTTGGGGCATTAGTATTCAATTGTCAGAGGTGAAATTCTTGGATTTATTGAAGACTGACTACTGCGAAAGCATTTGCCAAGGATGTTTTCATTAATCAAGAACGAAAGTTAGGGATCGAAGACGATCAGATACCGTCGTAGTCTTAACCNTAAACTATGCCGACTAGGGATCGGATGATGTTAATTTTTAATGTAC
+
IIIIIIIIIIIII:::IIIIIIIIIIIIIIIIIIIIIIIIIIIIIIIIIIIIIIIIIIIIIIIIIIHHHIIIIIIIIIIII;;;;;IIIIIIIIIIIIIHHHICCCCIIIIIIIIIIIIIIIIIIIIIIIIIIIIIIIIIIIIIIIIIIIIIIIIIIIIIIIIIIIIIIIIIIIIIIIIIIIHHHHHAEDDFG====DDDE9>>IIIIIIIIHHHI66666666,>IIIIHHHHHHIIIIIIIIIIHHHIIIIIIIIIIIIIIIIIIIIIIII;;;HIDDDIIDDDHDD@@@B7765;/1133264EEEFGIIIIIIIIIIIIIIIIIH@@@DDDDICCB@D@@@II@@@@@@GGGBBB=:444=DEEEEEHBBBBHHHHHHHHHHHHHDBBAA==;A4////;==:::A====ABBA:....37;;::47777557:33367706111::7776476:7777676;;7646876676799--!--0/41-/1,,,,,,,-,014699962.--0799/,,,,,,*131,
@JI6ZREA02H8980
ACTGACTGTTGGAGGGCAAGTCTGGTGCCAGCAGCCGCGG
+
FFFFFFFFFFFIIHHHIIIIIIIIIIIHHFFDBB@@@=00
@JI6ZREA02JPMLD
ACTGACTGTTGGAGGGCAAGTCTGGTGCCAGCAGCCGCGGTAATTCCAGCTCCAATAGCGTATATTAAAGTTGTTGCAGTTAAAAAGCTCGTAGTTGAATTTCGGGGTCAGCAGGTTGGTCGTGCCACTGGTATGACTGGTTTCGCTGATTCCTCCTTTCTGAAGAACTGTAATGTCATTAATTTGGTGTTGCAGGGAAACAGGACTGTTACTTTGAAAAAATTAGAGTGTTTAAAGCAGGCT
+
FFFFFFFFFFFII@@@IIIIIIIIIIIIIIIIIIIIIIIIIIIIIIIIIIIIFFFFFFFFFFFFFFFFFFFFFFFFFFFFF;;;;;FFFFFFFFFFFFFFFFF====FFFFFFFFDD@@@FFFFFFFFFFFFF:666AFFFFFFFFFFFFFFFFFFFFFFFFFFFFFFFFFFFF666<FFFFFFFFFFFFFFFFFFFFFFFFFFFFF?<::A==;A22222233,:ABBB===;;;?:7653.
@JI6ZREA02JISQU
ACTGACTGTTGGAGGGCAAGTCTGGTGCCAGCAGCCGCGGTAATTCCAGCTCCAATAGCGTATATTAAAGTTGTTGCAGTTAAAAAGCTCGTAGTTGAATTTC
+
FFFFFFFFFFFIIHHHIIIIIIIIIIIIIIIIIIIIIIIIIIHHHHHHHIIIFFFFFFFFFFFFFFFFFFFFFFFFFFFFF????=FFFFFFFFBA?;;331.
@JI6ZREA02FHMYN
ACTGACTGTTGGAGGGCAAGTCTGGTGCCAGCAGCCGCGGTAATTCCAGCTCCAATAGCGTATATTAAAGTTGTTGCAGTTAAAAAGCTCGTAGTTGAATTTCGGGATCAATACGTCGGTCGTGCTTTCGGGTACGTACTGGCGTCATTGGTTTCTCCTTTCTGACGAACCATGATGTCATTAATTTGGTGTTATGGGGAGTTAGGACTGTTACTTTGAAAAAATTAGAGTGTTTAAAGCAGGCATTAGCTTGAATACATTAGCATGGAATAATGAAATAGGACGTTCGATCCTATTTTGTTGGTTTCTAGGATCAACGTAATGATTAATAGGGATAGTTGGGGCATTAGTATTCAATTGTCAGAGGTGAAATTCTTGGATTTATTGAAGACTAACTACTGCGAAAGCATTTGCCAAGGATGTTTTCATTAATCAAAGAACGAAAGTTAGGGATACGAAGACGATCAGATACCGTCGTAGTCTTAACCAT
+
IIIIIIIIIIIIIGGGIIIIIIIIIIIIIIIIIIIIIIIIIIIIIIIIIIIIIIIIIIIIIIIIIIHHHIIIIIIIIIIII?????IIIIIIIIIIIIIHHHIHHHIIIIIIIIIIIIIIIIIIIHHHIHHHIIIIIIIIIIIIIIIIIIIHHHIIIIHHHIIIIIIIIIIIIIIIIIIIIIIIGGGIIIIIIII@@@@IIIIIIIIIIIIIIIHHHI;;;;88GG5IIIIIHHHHHHIIIIIIIIIIIIIIIIIIIIIIIIIIIIIIIIIIIIIHHHIIIIIIIIIIIIIHHHIB???F::AA555AIIIIIIIIIIIIIIIIIIIIIIIHHEIIIIAA5555AFIIIIIIIIIIHHHHHHCCBFB;355BCA;88CCEEEB:44CCHHHHFFHHHHHB@@?BB>ACC>>;;5555??8;=4742;;==6603...;21<6336;33-6662328888;9<89;;;3232===;<<<86686;::1103
@JI6ZREA02GERP1
ACTGACTGTTGGAGGGCAAGTCTGGTGCCAGCAGCCGCGGTAATTCCAGCTCCAATAGCGTATATTAAAGTTGTTGCAGTTAAAA
+
FFFFFFFFFFFHF666FHHIIIIIIIIIIIIIIIIIHHHHIHHHHHHHHHHHFFFFFFFFFFFFFFFFFFFFFFFFFDB>=4422
@JI6ZREA02GTZ9C
ACTGACTGTTGGAGGGCAAGTCTGGTGCCAGCAGCNNNACGTACGTAC
+
??C88::<FFFGHFHHIIIIIIIIIHFFFFDDAA5!!!444:9=9992
@JI6ZREA02I49JB
ACTGACTGTTGGAGGGCAAGTCTGGTGCCAGCAGCCGCGGTAATTCCAGCTCCAATAGCGTATATTAAAGTTGTTGCAGTTAAAAAGCTCGTAGTTGAATTTC
+
FFFFFFFFFFFIIHHHIIIIIII;;;IIIIIIIIIIIIIIIIIIIHHHIIIIFFFFFFFFFFFFFFFFFFFFFFFFFFF@@88888DFFFFFFFFFFDD==;0
@JI6ZREA02HRHT5
ACTGACTGTTGGAGGGCAAGTCTGGTGCCAGCAGCCGCGGTAATTCCAGCTCCAATAGCGTATATTAAAGTTGTTGCAGTTAAAAAGCTCGTAGTTGAATTTCGGGGA
+
FFFFFFFFFFFIIHHHIIIIIIIIIIIIIIIIIIIIIIIIIIIIIIIIIIIIFFFFFFFFFFFFFFFFFFFFFFFFFFFFF;;;;;FFFFFFFFFFFDB100<24,,.
@JI6ZREA02FWMZE
ACTGACTGTTGGAGGGCAAGTCTGGTGCCAGCAGCCGCGGTAATTCCAGCTCCAATAGCGTATATTAAAGTTGTTGCAGTTAAAAAGCTCGTAGTTGAATTTCGGGGGTTCAGCGAGGTTGGTCGTCGACCACGTGGTATGTACTGGCTTCGCTGATTCCTCCTTTCTGAAGAA
+
@;;;FFFFFFFIIHHHIIIIIIIIIIIIIIIIIIIIIIIIIIIIIIIIIIIIFFFFFFFFFFFFFFFFFFFFFDBBBA<11////-9<====:8963...,,.-/5--,,-374//--1188875522.--2133---3232443227;<=><<<9888888<8668/426=,,
@JI6ZREA02HOH79
ACTGACTGTTGGAGGGCAAGTCTGGTGCCAGCAGCCGCGGTAATTCCAGCTCCAATAGCGTATATTAAAGTTGTTGACAGTTAAAAAGCTCGTAGTTGAATTTCGGGGATACGTAGG
+
311145558A444==?DFFFFFFFFDBBB@@<9444488898888<<BBBBBBBDDFFF886::BB===555559=<?A?>>33353<AA?989<86322331.,,,,3.-.382--
@JI6ZREA02FLLXP
ACTGACTGTTGGAGGGCAAGTCTGGTGCCAGCAGCCGCGGTAATTCCAGCTCCAATAGCGTATATTAAAGTTGTTGCAGTTAAAAAGCTCGTAGTTGAATTTCGGGG
+
FFFFFFFFFFFII@@@IIIIIIIIIIIIIIIIIIIIIIIIIIIIIIIIIIIIFFFFFFFFFFFFFFFFFFFFFFFFFFFFF;;===FFFFFFFFFFF<::88=45,,
@JI6ZREA02JLRBA
ACTGACTGTTGGAGGGCAAGTCTGGTGCCAGCAGCCGCGGTAATTCCAGCTCCAATAGCGTATATTAAAGTTGTTGCAGTTAAAAAGCTCGTAGTTGAATTTCGGGATCAAGT
+
FFFFFFFFFFFIIHHHIIIIIIIIIIIIIIIIIIIIIIIIIIIIIIIIIIIIFFFFFFFFFFFFFFDDDA@@FFDDDDFFF88888FFFFFFFFFFFFFFFFFFFFFDB@>40
@JI6ZREA02IYCJR
ACTGACTGTTGGAGGGCAAGTCTGGTGCCAGCAGCCGCGGTAATTCCAGCTCCAATAGCGTATATTAAAGTTGTTGCAGTTAAAAAGCTCGTAGTTGAATTTAC
+
688?A?888ADFF=<<HGIIIIIIIIIIIIIIIIIIIIIIH@@==BBFFHHFFFFFFFFFFFFF==:88FFDBA>==??44/////4<==<<:=99=77,,,,.
@JI6ZREA02FXSQK
ACTGACTGTTGGAGGGCAAGTCTGGTGCCAGCAGCCGCGGTAATTCCAGCTCCAATAGCGTATATTAAAGTTGTTGCAGTTAAAAAGCTCGTAGTTGAATTTC
+
FFFFFFFFFFFIIHHHIIIIIIIIIIIIIIIIIIIIIIIIIIIIIIIIIIIIFFFFFFFFFFFFFFFFFFFFFFFFFFF@@;;===FFFFDDFFFFF?=10.:
@JI6ZREA02FKOJD
ACTGACTGTTGGAGGGCAAGTCTGGTGCCAGCAGCCGCGGTAATTCCAGCTCCAATAGCGTATATTAAAGTTGTTGCAGTTAAAAAGCTCGTAGTTAAATTTCGGGGTTAGTAAGTTGGTCATGCCTTTGGTATGCACTGGCTTTACTGATTCCTCCTTCTTGACGAACCGTGATGTCATTAATTTGGTGTTGCGGGAAATCAGGACTGTTACTTTGAAAAAATTAGAGTGTTTAAAGCAGGCTAACGCTTGAATACATTAGCATGGAGTAATGAAATAGGACGTTTGACCCTATTTTGTTGGTTTCTAGGATCGACGTAATGATTAATAGGGATAGTTGGGGGCATTAGTATTCAATTGTCAGAGGTGAAATTCTTGGATTTATTGAAGACTAACTACTGCGAAAGCATTTGCCAAGGATGTTTCATTAATCAAAGAACGAAAGTTAGGGATCGAAGACGATCAGATACCGTCGTAGTCTTAACCATAAACTATGCCGACTAGGNTCGGATGATGTTTAATTTTATAATGACTCATTCGG
+
IIIIIIIIIIIIIHHHIIIIIIIIIIIIIIIIIIIIIIIIIIIIIIIIIIIIIIIIIIIIIIIIIIHHHIIIIIIIIIIBB88888HIIIIIIIIIHHHHHHI>>>>IIIIIIIIIIIIIIIIIIIHHHIIIIIIIIHIIIIHHHIIIIIIIIIIIIIIIIIIIIIIIIIIIIIIIIIIIIHH:::GGIIIIIIHHHHHHIIIIIIIIGFFIICCEG446664<<-GFGGH==>FGHIIIIIIIIIIIIIIIGGFDIIIIIIIIIIIIIIIIIIHHHIHHHDFDBB>D?777?;////5.188666D?G666EIIIIIIIIIIIIIIIDD<666AIIII88=77EEIIIIIIIDEEHEEEDED?:111BBBB???CDBBBB555::EED?=@@?DHHEEBBBBBBEDBB>>>CAA;;22033--,113344.1,.,1,-52000,..----47776200986888:9::==<:9<6322<<<==665:966860132289474..!.38:888888696;;333/0-0003373/103536
@JI6ZREA02HE8XJ
ACTGACTGTTGGAGGGCAAGTCTGGTGCCAGCAGCCGCGGTAATCCAGCTCCAATAGCGTATATTAAAGTTGTTGCAAGTTAAAAAGCTCGTAGTTG
+
//000004>???A==?FFBBBFFFDECFGFHFFD====AA=55333BDAAADFFFFFFFFFEDDDDDFFFFFFFFFFFFFF?????FFDD@???;2/
@JI6ZREA02HZOGT
ACTGACTGTTGGAGGGCAAGTCTGGTGCCAGCAGCCGCGGTAATTCCAGCTCCAATAGCGTATATTAAAGTTGTTGCAGTTAAAAAGCTCGTAGTTGAATTTCGGGATCAATTTATCGGTCGTGCCTCTGGTATGCACTGGTATTATTGATTTCTACCTTCTGACGAACCATGATGTCATTAATTTGGTGTTATGGGGAATCAGGACTGTTACTTTGAAAAAATTGAGTGTTTAAAGCAAGCACACGCTTGAATACATTAGCATGGAATAATGAAATAGGACGTTTGACCCTATTTGTTGGTTTCTAGGATCGACGTAATGATTAATAGGGATAGTTGGGGGCATTAGTATTCAATTGTCAGAGGTGAAATTCTTGGATTTATTGAAGACTAACTACTGCGAAAGCATTTGCCAAGGATG
+
IIIIIIIIIIIIIHHHIIIIIIIIIIIIIIIIIIIIIIIIIIIIIIIIIIIIIIIIIIIIIIIIIIHHHIIIIIIIIIIII=====IIIIIIIIIIIIIHHHIHHHIIIIIHHHIIIIIIIIIIIIIIIIIIIIIIIIIIIIIIIIIIIIHHHIIIIIIIIIIIIIIIIIIIIIIIIIIIIIIHHHIIHIIIII::::FFIIIIIIIIIHHGIBBBG222222@@@GIIIHHHHHHIIIIIIIIIIIIIIIIIIIIIIIIIIIIIIIIIIIHHHHHIIDDDGFB??AA:::=;///42444///><EEEFGGIIIIDDDIHGHIIIIF;;;;EEE??00000??EEBEEEF@@@@IDDBBAA??DA:;::::A??A>=:::?78BB=98:DDDDDDD9::=BBB========;=88853,
@JI6ZREA02JVZ23
ACTGACTGTTGGAGGGCAAGTCTGGTGCCAGCAGCCGCGGTAATTCCAGCTCCAATAGCGTATATTAAAGTTGTTGCAGTTAAAAAGCTCGTAGTTGAATTTCGGAATTAGTACGCTGGTCGTGCCTTCGGTACGTACTGGTGTTACTGATTTCTACCTTCTGACGAACCATCATGTCATTAATTTGGTGTGGTGGGGAATCAGGACTGTTACTTTGAAAAAATTAGAGTGTTTAAAGCAGGCTCGCGCTTGAATACATTAGCATGGAATAATGAAATAGGACGTTGATCCTATTTTGTGGTTTCTAGGATTGACGTAATGATTAATAGGGATAGTTGGGGCATTAGTATTCAATTGTCAGAGGTGAAATTCTTGGATTTATTGAAGACTAACTACTGCGAAAGCATTTGCCAAGGATGTTTTCATTAATCAAGAACGAAAGTTAGGGATCGAAGCGATCAGATACCGTCGTAGTCTTAACCNTAAACTATGCCGACTAGGGGATCGGATGATGTTAATTTTTAATGTACTCA
+
IIIIIIIIIIIIIHHHIIIIIIIIIIIIIIIIIIIIIIIIIIIIIIIIIIIIIIIIIIIIIIIIIIHHHIIIIIIIIII=>88888FIIIIIIIIIIIIHHHIIIIIIIIIIIIIIIIIIIIIIIIIIIIIIIIIIIIIIIIIIIIIHIIHHHIDGGIIIIIIIIGGGIIIIIIIIIIIIIIIHHHIIHHIGGG@@@@IIIIIIIIIIIIIIIHCCI66646688,BFIIIHHHHHHIIIIIIGGGGGGIIIIIAAAIIIIIIIIIIIIIIIIIHHHG;AAAAAGGIIIHHHI?BB?F2==888FDI===HIIIIIIIIIIIIIIIIGGGGGHIIHF9999FIAAA=:=AHIIGGGEHFFFF2223ABBCCEBBCCHH@@?>>FF;:8@CEBBACEA?555;;ACC>>>;;;CCCCBFF7777>>>><<8;;==978/,,,/,,,,,,,25533/2/338886=<===<9><;988449941!.....1-3544362-,,,,,258669999;;8;<://///0.*2,--//2
@JI6ZREA02F60OM
ACTGACTGTTGGAGGGCAAGTCTGGTGCCAGCAGCCGCGGTAATTCCAGCTCCAATAGCGTATATTAAAGTTGTTGCAGTTAAAAAGCTCGTAGTTGAATTTCGGGATCAGCAGGTTGGTCTTGCCACTGGTATGTACTAGCTTGCTGATTCCTCCTTCTTGTAGAACCGTAATGCCATTAATTTGGTGTTGCGGGGAAACAGGACTGTTACTTTGAAAAAATTAGAGTGTTTAAAGCAGGCCAGCGCCTGAATACATTAGCATGGAATAATGAAATAGGACGTTCGAACCTATTTTGTGGTTTCTAGGATTGACGTAATGATTAATAGGGATAGTTGGGGCATTAGTATTCAATTGTCAGAGGTGAAATTCTTGGATTTATTGAAGACTGACTACTGCGAAAGCATTTGCCAAGGATGTTTTCATTAATCAAGAACGAAAGTTAGGGATCGAAGACGATCAGATACCGTCGTAGTCTTAACCNTAAACTATGCCGACTAGGGATCGGATGATGTTAATTTTTAATG
+
IIIIIIIIIIIIIHHHIIIIIIIIIIIIIIIIIIIIIIIIIIIIIIIIIIIIIIIIIIIIIIIIIIHHHIIIIIIIIII>>88888FIIIIIIIIIIIIHHHIHHHIIIIIIIIIIIGGGIIIIIIIIIIIIIIIIIIIIIIIIIIIIIIIIIIIIIIIIIIIIIIIIIIIIIIIIIIIIIIHHHIIIIBBBGABBBHHHHIIIIIIG@>>IHHHI88;<88>>-IIIIIHHHHHHIIIGGGGGIIGGGIIIIIIIIIIIIIIIIIIIIIIIIHHHIIIIAA<==IIDDDDDE9999<2<=886DIIIIIIIIIIIIIIIIIIIIIIIHHHIGGGIICCBAIIIIIIIIIIIIIIIFEFI<62228EEEEEEEEIHH<666;;HHHHEFHHHIHHHHDD?@@EC@<<<BFDDDDEECD@7777===:7:8884/..467772445<>><888?=758<<===;7914481---.17:88::51!442231-78221304288;:<<=?====??>>>>2241144+4
@JI6ZREA02H75JS
ACTGACTGTTGGAGGGCAAGTCTGGTGCCAGCAGCCGCGGTAATTCCAGCTCCAATAGCGTATATTAAAGTTGTTGCAGTTAAAAAGCTCGTAGTTGAATTTCGGGGTCAGCAGGCTGGTCGTGCCACTGGTATGAACTGGTCTCGCTGATTCCC
+
FFFFFFFFFFFIIHHHIIIIIIIIIIIIIIIIIIIIIIIIIIIIIIIIIIIIFFFFFFFFFFFFFFFFFFFFFFFFFFFFF?????FFFFFFFFFFFFFFFFFDDDBFFFFFFFFFFFFFFFFFFFFFFFFFFFFFFFFFFFFFFFB@??;;1,,
@JI6ZREA02JMCWC
ACTGACTGTTGGAGGGCAAGTCTGGTGCCAGCAGCCGCGGTAATTCCAGCTCCAATAGCGTATATTAAAGTTGTTGCAGTTAAAAAGCTCGTAGTTGAATTTCGGGGTTAGCAGGTCGGTCGTGCCAATGGTATGCACTGGCTCGCTGACTCCTCCTTCTTGTAGAACCGTAATGCCATTAATTTGGTGTTGCGGGGAAACAGGACTGTTACTTTGAAAAAATTAGAGTGTTTAAAGCAGGCTAGCGCCTGAATACATTAGCATGGAATAATGAAATAGGACGTTCGAACCTATTTTGTTGGTTTCTAGGATTGACGTAATGATTAATAGGGATAGTTGGGGCATTAGTATTCAATTGTCAGAGGTGAAATTCTTGGATTTATTGAAGACTGACTACTGCGAAAGCATTTGCCAAGGATGTTTTCATTAATCAAGAACGAAAGTTAGGGATCGAAGACGATCTGATACCGTCGTAGTCTTAACCATAAACTATGCCGACTAGGGATCGGATGATGTTTAATTTTTAATGTACT
+
IIIIIIIIIIIIIHHHIIIIIIIIIIIIIIIIIIIIIIIIIIIIIIIIIIIIIIIIIIIIIIIIIIHHHIIIIIIIIIIII;;===IIIIIIIIIIIIIHHHICCCCIIIIIIIIIIIIIIIIIIIIIIIIIIIIIIIIIIIIIIIIIIIIIIIHHHHIIIIIIIIIIIIIIIIIIIIIIIIHHHIIIIIIIIB?>>DDBB9==IIIIBBBIHHHI66666666,BHHIHHHHHHHIIIIIIIIIIBBBBIIIFDEIIIIIIIIIIHHHIIIIHHHIIIIIIIHHHIIIIIII<<<<<22??444??GDDDGIIIIIIIIIIIIIIIIIHHHHIIIII9999@@GIIIIIIFHHHIEDBBBDDBBBBBBBDBB88::@EEEE88@@BBBBEBBBEBBB:::@=BAC?;;;A::88886=3----88;;::4::::8831...6:<4888888888<9866::88886==;:9:8:86866;;000.---77,/10647030445488;8888888999<<115//00*3493,
@JI6ZREA02IU5I1
ACTGACTGTTGGAGGGCAAGTCTGGTGCCAGCAGCCGCGGTAATTCCAGCTCCAATAGCGTATATTAAAGTTGTTGCAGTTAAAAAGCTCGTAGTTGAATTTCGGGGAT
+
8666DFFA@@FFI@@@IIIIIIIIIIIIIIIIIIIIIIIIIIIIIIIIIIIIFFFFFFFFFFFFFFFFFFFFFFFFFFFFF;;;;7DAAA??>==@?44...4/22/3.
@JI6ZREA02JJMVS
ACTGACTGTTGGAGGGCAAGTCTGGTGCCAGCAGCCGCGGTAATTCCAGCTCCAATAGCGTATATTAAAGTTG
+
::;;=AAFFFFIIHHHIIIIIIIIIIIIIIIIIIIIIIIIIHHDDDDBBBEFFFFFFFFFFFFFDB444<<</
@JI6ZREA02FDP1Q
ACTGACTGTTGGAGGGCAAGTCTGGTGCCAGCAGCCGCGGTAATTCCAGCTCCAATAGCGTATATTAAAGTTGTTGCAGTTAAAAAAGCTCGTAGTTGAAATTTTCGGGGGTACTACGACGACGTAGGGTTCGGTCGTTCCGACCCTACGGTTAGGTTAGTCGTAACCTTAGGGCCTTTTCGGCCTTGGAATTTTCCCCTTCCCCTTTTTCCTTTGGTAAAGGAAAACCCGTTAAGTTAAGTCCGTACTTAAATTTTTAAGGTTTTGGGTTTGGTTACGGGGGAAACCAAGGGGGAAAACCTAGGGTTAACCTTTTAGGTTAAAAAAAACTTTTTAGGAAAAAAAAGTTTAGGTTTAAAAGGTCGTTTAAAAGGGCCCAAAGGGCCGTAAACCCGTCGTTAAGTAAACTAACTTAAGGTTACGACTAGGTAAGGTAAAATTAAGTAAAGTAAAAGGTAACGGTTACCGGTTAACCCGTAATTTTTCCGTTTAAGGTTTTTTCGTTTAGGGGTTACTTTAGGGAACTTTAAAGTACGGTAAATTTAAGTAAGGGTTAAATTAAGGGTTAGGGGTACGTTAGGGGGTTA
+
FFFFFFFFFFFII:::IIIIIIIIIIIIIIIIIIIIIIIIIIIIIIIIIIIIFFFFFFFFFFFFDD666ADDDDDA?:<<<667722??><:64/--2,,,.....,,/--,.----32222--.-123957..1-,--,,-7,,,38.11669122232673322==>>===?DF=;==DBBBB>==;--,,..,,,,,,,,////5/.,,,,,111111,,,,,,,,,11;55=;;<><866634222...--5//2211,,,,,,,--122,-../55//...4444111115555==>5822..--99,,,,,11++,,,,,,,,-,,,,,)11,,,,,,,,1111)59344.///..27;666////226660,,,00000,,,,,,,154-0000000///34--044,,,,,,,,...0.46---008550011--265449922//559.----448880000113330000//2//42-)))--0.0000--0,))),..,,,,.3.,,,,,,..3000,,,2-0970----222004-..,,,..,,,,,,,444666////402-0..,,,,,0--
@JI6ZREA02IYA43
ACTGACTGTTGGAGGGCAAGTCTGGTGCCAGCAGCCGCGGTAATTCCAGCTCCAATAGCGTATATTAAAGTTGTTGCAGTTAAAAAGCTCGTAGTTGAATTTCGGGGTCAGCAGGTTGGTCGTGCCACTGGTATGTACTGGCTTCGCTGATTCCTCCTTTCTGAAGAACTGTAATGTCATTAATTTGGTGTTGCAGGGAAACAGGACTGTTACTTTGAAAAAATTGAGTGTTTAAAGCAGGCTAACGCTTGAATACATTAGCATGGAATAATGAAATAGGACGTTCAAACCTATTTTGTGGTTTCTAGGATTGACGTAATGATTAATAGGGATAGTTGGGGCATTAGTATTCAATTGTCAGAGGTGAAATTCTTGGATTTATTGAAGACTAACTACTGCGAAAGCATTTGCCAAGGATGTTTTCATTAATCAAGAACGAAAGTTAGGGATCGAAGACGATCAGATACCGTCGTAGTCTTAACCATAAACTATAGCCG
+
HHHHHHHHHHHIIIIIIIIIIIIIIIIIIIIIIIIIIIIIIIIIIIIIIIIIHHHHHHHHHHHHHHHHHHHHHHHHHHHHH???==HHHHHHHHHHHHHHHHHCCAAHHHHHHHHHHHHHHHHHHHHHHHHHHHHHHHHHHHHHHHHHHHHHHHHEEEEHHEGGD@@@DDG@@BEHHHHHHHHHHHHHHHHHHHHHHHHHHH@BBHGGG<<;;;;;E222226<<<DDDDCCC<<<GH@@@HH<<<HHHHHHE@@@HHHHHHHHHHHHHHHHHHHHHHHHHHHDDDC;;;;;7;999;2;;@@BB@HBBBBHHHHHHHHB;;;@@@GG@@@@E@6669999;;;;;BBHGGGGGGGDDDDA@=9989>>IDDDDDDD>>>D88==9989BEEBB???99999<=>>;9434499BBDDD4744::::::47662002-----29222242227786;::7777678;;21011;::;::;;8647---64-002264
@JI6ZREA02H9P8Q
ACTGACTGTTGGAGGGCAAGTCTGGTGCCAGCAGCCGCGGTAATTCCAGCTCCAATAGCGTATATTAAAGTTGTTGCAGTTAAAAAGCTCGTAGTTGAATTTCGGGG
+
FFFFFFFFFFFII666BIIIIIIIIIIIIIIIIIIIIIIIIIIIIIIIIIIIFFFFFFFFFFFFFFFFFFFFFFFFFFF??88888FFDDDDFFFFFFD=;;A770.
@JI6ZREA02FI7ZD
ACTGACTGTTGGAGGGCAAGTCTGGTGCCAGCAGCCGCGGTAATTCCAGCTCCAATAGCGTATATT
+
?:::BDD554444888<<<444=555AAABBBBBBDD???ACCCCFDDDFFFFFDDCAABBBBA44
@JI6ZREA02JT026
ACTGACTGTTGGAGGGCAAGTCTGGTGCCAGCAGCCGCGGTAATTCCAGCTCCAATAGCGTATATTAAAGTTGTTGCAGTTAAAAAGCTCGTAGTTGCATTTCGGGGTTAGCAGGTCGGTCGTGCCAATGGTATGCACTGGCTCGCCGACTCCTCCTTCTTGTAGAACCGTAATGCCATTAATTTGGTGTTGCGGGGAAACAGGACTGTTACTTTGAAAAAATTAGAGTGTTTAAAGCAGGCTAGCGCCTGAATACATTAGCATGGAATAATGAAATAGGACGTTCGAACCTATTTTGTTGGTTTCTAGGATTGACGTAATGATTAATAGGGATAGTTGGGGCATTAGTATTCAATTGTCAGAGGTGAAATTCTTGGATTTATTGAAGACTGACTACTGCGAAAGCATTTGCCAAGGATGTTTTCATTAATCAAGAACGAAAGTTAGGGATCGAAGACGATCAGATACCGTCGTAGTCTTAACCNTAAACTATGCCGACTAGGGATCGGATGATTGTTTAATTTTTAATGTAC
+
IIIIIIIIIIIIIHHHIIIIIIIIIIIIIIIIIIIIIIIIIIIIIIIIIIIIIIIIIIIIIIIIIIHHHIIIIIIIIIIII==???IIIIIIIIIIIIIHHFF;;;;IIIFIIIIIIIIIIIIIIIIIIIIIIIIIIIIIIIIIIIIIIIIIIIIIIIIIIIIIIIIIIIIIIIIIIIIIIIHHHIIHFFFFIBBAAHHFFDFFIIIIFFFF><<G66554466,>HHHHHHHHHHIIIIIIIIIFBBBFIHHHIIIHHHIIIIIIIIIIIII@@@IHHHIIIDDDIIIHHHI=<==@:<DD@99<@H@@@HIIIIIIIIHDDDHIHFFBBBEEF@<<6666@?EEEEGGI@<<<IDDCCCC@4458::;;;92244::::@::CBBBBBBBBBHHDDHHBBBBB:::;::5555::8?;3333;;<<8803387447-,--022-00379:::::9;<:888868686700//5335//,,,,!,,,,1/,/3697:8;:9:868::8888333303399/////00*9777
@JI6ZREA02F3QKK
ACTGACTGTTGGAGGGCAAGTCTGGTGCCAGCAGCCGCGGTAATTCCAGCTCCAATAGCGTATATTAAAGTTGTTGCAGTTAAAAAGCTCGTAGTTGAATTTCGGGGCAGACTAGTTGGTCGTGCCACTGGTATGTACTGGCTT
+
FFFFFFFFFFFIIHHHIIIIIIIIIIIIIIIIIIIIIIIIIIIIIIIIIIIIFFFFFFFFFFFFFFFFFFFFFFFFFFFFF=====FFFFFFFFFFFFFFFFD;:44444444//..22??>??4448?<66753233---.-1
@JI6ZREA02FGH8I
ACTGACTGTTGGAGGGCAAGTCTGGTGCCAGCAGCCGCGGTAATTCCAGCTCCAATAGCGTATATTAAAGTTGTTGCAGTTAAAAAGCTCGTAGTTGAATTTCGGGGTCAGCAGGTTGGTCGTGCCACTGGTATGCACTGGTCTCGCTGATTCCTCCCTCTTGTAGAACCGTAATGCCATTAAGTTGGTGTTGCGGGGAAACAGGACTGTTACTTTGAAAAAATTAGAGTGTTTAAAGCAGGCTAACGCTTGAATACATTAGCATGGAATAATGAAATAGGACGATCGATCCTATTTGTTGGTTTCTAGGGTTGACGTAATGATTAATAGGGATAGTTGGGGCATTAGTATTCAATTGTCAGAGGTGAAATTCTTGGATTTATTGAAGACTGACTACTGCGAAAGCATTTGCCAAGGATGTTTTCATTAATCAAGAACGAAAGTTAGGGATCGAAGACGATCAGATACCGTCGTAGTCTTAACCATAAACTATGCCGACTAGGGATCGGATGATGTTAATTTTTAA
+
IIIIIIIIIIIIIGGGIIIIIIIIIIIIIIIIIIIIIIIIIIIIIIIIIIIIIIIIIIIIIIIIIIHHHIIIIIIIIIIII???==IIIIIIIIIIIIIHHHICCCCIIIIIIIIIIIIIIIIIIIIIIIIIIIIIIIIIIIIIIIIIIIIIIIIHHHIIIIIIIIIIIIIIIIIIIIIIIIIIIIIIIIIIIICCCCHHHIIIIIIIIIIIIHHHI9<<<<<II9IIIIIHHHHHHIIGGGIIIIIIIIIIIIIIIIIIIIIIIIIIIIIIIIHHHIIAAAGIIIHHHHAA>@1111/.44888A4@12266CGIIIIIIIIIIIIIIHGBEIHAAA>>>>FFFFIIIIIGGGGIHFEFFFF<<<CBBBDDDHHHHHHHHHHHHHHHHHHHHHHHHHDDCBBBCDD<<<<;9=855292,,,,-2::710448=<<?><<<:44-7<<<==??=<<=>>===878:???>=>=<::==>AA7758<>>=<1///4:;898662138223333331866/////--
@JI6ZREA02I2V2W
ACTGACTGTTGGAGGGCAAGTCTGGTGCCAGCAGCCGCGGTAATTCCAGCTCCAATAGCGTATATTAAAGTTGTTGCAGTTAAAAAGCTCGTAGTTGAATTTCGGGATCAGCAGGTTGGTCGTGCCACTGGTATGCACTGGCTTTGCTGGTTCCTCCTTTCTGAAGAACTGTAATGCCATTAATTTGGTGTTGCAGGGAAACAGGACTGTTACTTTGAAAAAATTGAGTGTTTAAAGCAGGCTAACGCTTGAATACATTAGCATGGAATAATGAAATAGGACGTTCGATCCTATTTTGTTGGTTTCTAGGATTGACGTAATGATTAATAGGGATAGTTGGGGGCATTAGTATTCAATTGTCAGAGGTGAAATTCTTGGATTTATTGAAGACTAACTACTGCGAAAGCATTTGCCAAGGATGTTTTCATTAATCAAGAACGAAAGTTTAGGGATTCGAAGACGATCAGATACCGTCGTAGTCTTAACCATAAACTATGACCGACTAGGGATCGGATGATGTTAATTTTTTAATGTAC
+
IIIIIIIIIIIIIHHHIIIIIIIIIIIIIIIIIIIIIIIIIIIIIIIIIIIIIIIIIIIIIIIIIIHHHIIIIIIIIIIGG88888HIIIIIIIIIIIIHHHIHHHIIIIIIIIIIIIIIIIIIIIIIIIIIIIIIIIIIIIHHHIIIIIIIIIIBBBBHHHIIIIIIIIIIIIIIIIIIIHHHHHIIIIIIIIIGGGHHHIABBIIIIFEDGBBBG441144<<<GFGHHHHHHHIIIIIIIIIIII>>>IIIIIIEEDIIIIIIIIIIIIIHHHIIIIIIIIIGGEE;:::1111:22:;???IIIIIIIIIIIIIIIIIIIIIIIIHBBDGGGDD55444EEEGFGHHHHEEEHHHHHHHHHHEBBBBD?52255?>>>A77>?AA???99998CABB??@BDDDBBBCCC?>4423300003368:8488896674330-.,,-0330...3;=<;=99888<:<<::8659::99<:<;;2208666;8--....64698555133:;;:33313400,,,,,,..),,,1
@JI6ZREA02H78G7
ACTGACTGTTGGAGGGCAAGTCTGGTGCCAGCAGCCGCGGTAATTCCAGCTCCAATAGCGTATATTAAAGTTGTTGCAGTTAAAAAGCTCGTAGTTGAATTTCGGGGTA
+
FFFFFFFFFFFIIHHHIIIIIIIIIIIIIIIIIIIIIIIIIIIIIIIIIIIIFFFFFFFFFFFFFFFFFFFFFFFFFFF@@88888FFFFFFFFFFFFFF?=:100./7
@JI6ZREA02JVQ4S
ACTGACTGTTGGAGGGCAAGTCTGGTGCCAGCAGCCGCGGTAATTCCAGCTCAATAGCGTATATTAAAGTTGTTGCAGTTAAAAAGCTCGTAGTTGAATTTC
+
FFFEEEFFFFFIIHHHIIIIIIIIIIIIIIIIIIIIIIIIIIHHHHHII???=@FFFFFFFFFFFFFFEDDFFFFFFFDD;;;;;FFFFFFFFFFFFD=<9=
@JI6ZREA02IJHR7
ACTGACTGTTGGAGGGCAAGTCTGGTGCCAGCAGCCGCGGTAATTCCAGCTCCAATAGCGTATATTAAAGTTGTTGCAGTTAAAAAGCTCGTAGTTGAATTTTC
+
FFFFFFFFFF666:?HIIIIIIIIIIIIIIIIIIIIIIIIIIIIIIIIIIIIFFFFFFFFFFFFFFFFFFFFFFDDBB<4411///9=====:666311.....
@JI6ZREA02JRS1R
ACTGACTGTTGGAGGGCAAGTCTGGTGCCAGCAGCCGCGGTAATTCCAGCTCCAATAGCGTATATTAAAGTTGTTGCAGTTAAAAAGCTCGTAGTTGAATTTCGGGGTCAGCAGGTTGGTCGTGCCACTGGTATGTACTGGCGTTCGTCTGATTCCTCCTTTCCTTGAGAACTAGTAATAGTCATTAATTTAGGTTGGTTGTC
+
FFFFFFFFFFFIIHHHIIIIIIIIIIIIIIIIIIIIIIIIIIIIIIIIIIIIFFFFFFFFFFFFFFFFFFFFFFFFFFFFF?????FFFFFFFFFFFFFFFC863114<???<0001>>@?>=888<;721232.-..---.,--8955233----,,,,,,,,1...---37,.---21:23311771112..-,1155863
@JI6ZREA02IHZB9
ACTGACTGTTGGAGGGCAAGTCTGGTGCCAGCAGCCGCGGTAATTCCAGCTCCAATAGCGTATATTAAAGTTGTTGCAGTTAAAAAGCTCGTAGTTGAATTTCGGGGTCAGTAGGTTGGTCGTGCCAATGGTGTGTACTGGCTTTACTGATTCCTCCTTCTTGAAGAACTGTAATGTCATTAATTTGGTGTTGCAGGGAAACAGGACTGTTACTTTGAAAAAATTAGAGTGTTTAAAGCAGGCTAACGCTTGAATACATTAGCATGGAATAATGAAATAGGACGTTCGATCCTATTTTGTTGGTTTCTAGGATTGACGTAATGATTAATAGGGATAGTTGGGGCATTAGTATTCAATTGTCAGAGGTGAAATTCTTGGATTTA
+
FFFFFFFFFFFIIHHHIIIIIIIIIIIIIIIIIIIIIIIIIIIIIIIIIIIIFFFFFFFFFFFFFFFFFFFFFFFFFFFFF=====FFFFFFFFFFFFFFFFF====FFFFFFFFFFDDDFFFFFFFFFFFFFFFFFFFFFFFFFFFFFFFFFFFFFFFFFFFFFDDDFFFFFFFFFFFFFFFFFFFFF@@@FFF@@@FFFFFFFFFFFFFFFFFFF666666;;-CC;;;?FFFFFFDDDFFFFFFFFCCCFFFDFGGDDFGGFDDDDFDGGGGGGGA:::A9::BBBB@BBB7777A66AA??=AAD:::ADDDDDDDDAAAAAAAAA::::::555::99AAADDDDDD????DB?==<@@<832448:4/..22:8882
@JI6ZREA02G6RMQ
ACTGACTGTTGGAGGGCAAGTCTGGTGCCAGCAGCCGCGGTAATTCCAGCTCCAATAGCGTATATTAAAGTTGTTGCAGTTAAAAAGCTCGTAGTTGAATTTCGGGGTCAGCAGGTTGGTCGTGCCACTGGTATGTACTGGCTTCGCTGATTCCTCCTTTCTGAAGAACTGTAATGTCATTAATTTGGTGTTGCAGGGAAACAGGACTGTTACTTTGAAAAAATTAGAGTGTTTAAAGCAGGCTAACGCTTGAATACATTAGCATGGAATAATGAAATAGGACGTTCGATCCTATTTGTGGTTTCTAGGATTGACGTAATGATTAATAGGGATAGTTGGGGGCATTAGTATTCAATTGTCAGAGGTGAAATTCTTGGATTTATTGAAGACTAACTACTGCGAAAGCATTTGCCAAGGATGTTTTCATTAATCAAGAACGAAAGTTAGGGATCGAAGACGATCAGATACCGTCGTAATCTTAACCATAAACCTAT
+
HHHHHHHHHHHII???IIIIIIIIIIIIIIIIIIIIIIIIIIIIIIIIIIIIHHHHHHHHHHHHHHHHHHHHHHHHHHHHH?????HHHHHHHHHHHHHHHHHAAAAHHHHHHHHHHHHHHHHHHHHHHHHHHHHHHHHHHHHHHHHHHHHHHHHHHHHHHHHHEBBBHHHHHHHHHHHHHHHHHHHHHGGGEEEA;;222E<BA?AAAAB;9///4------//,:??BB@@CECHHHHEEE<<<HHEDDGHHDDDH@@@GGGDBBGEDDDBB666G>GG;;566BBDDAA<:2222/<<;;;D<B;;;@HHHGGBBBHHH@@@@EG>968?=988-----99==;;:ABBEEE;99?B============>:@ABB==43//9ABB@AA?B===?9999>==99344<A999888696----6633444662---24222----16662227784768222;67677;646:;76766660001.,,,,.,,
@JI6ZREA02IZ5UW
ACTGACTGTTGGAGGGCAAGTCTGGTGCCAGCAGCCGCGGTAATTCCAGCTCCAATAGCGTATATTAAAGTTGTTGCAGTTAAAAAGCTCGTAGTTGAATTTCGGGATC
+
888<F<888FFFHHFFIIIIIIIIIIIIIIIIIHHIHHHHHHIHIIIIIIIIFFFFFFFFFFFFFFFFF=<:BA>?=??00/////8@A??AABBDFFD===400.:73
@JI6ZREA02JX2BB
ACTGACTGTTGGAGGGCAAGTCTGGTGCCAGCAGCCGCGGTAATTCCAGCTCCAATAGCGTATATTAAAGTTGTTGCAGTTAAAAAGCTCGTAGTTGAATTTCGGGGTCAGCAGGTTGGTCGTGCCACTGGTATGTACTGG
+
FFFFFFFFFFFIIHHHIIIIIIIIIIIIIIIIIIIIIIIIIIIIIIIIIIIIFFFFFFFFFFFFFFFFF===FFFFFFFFF?????FFFFFFFFFFFFFFFFD====FFFFFFFFFFFFFFDDAAAA@<42335.-..---
@JI6ZREA02IYK81
ACTGACTGTTGGAGGGCAAGTCTGGTGCCAGCAGCCGCGGTAATTCCAGCTCCAATAGCGTATATTAAAGTTGTTGCAGTTAAAAAGCTCGTAGTTGAATTTCGGGGTTAGTAAGTTGGTCATGCCTTCGGTATGTACTGGCTTTACTGATTCCTCCTTCTTGACGAACCGTGATGTCATTAATTTGGTGTTGCGGGAAATCAGGACTGTTACTTTGAAAAAATTGAGTAGTTTAAAGCAGGCTAACGCCTGAATACATTAGCATGGAATAGTGAAATAGGACGTTAATCCTATTTTGTTGGTTTCTAGGATCGACGTAATGATTAATAGGGATAGTTGGGGGCATTAGTATTCAATTGTCAGAGGTGAAATTCTTGGATTTATTGAAGACTAACTACTGCGAAAGCATTTGCCAAGGATGTTTTCATTAATCAAGAACGAAAGTTAGGGATCGAAGACGATCAGATACCGTCGTAGTCTTAACCATAAACTATGCCGACTAGGGATCGGATGATGTTATTTTTAATGTACT
+
FFFFFFFFFFFIIHHHIIIIIIIIIIIIIIIIIIIIIIIIIIIIIIIIIIIIFFFFFFFFFFFFFFFFFFFFFFFFFFFFF==???FFFFFFFFFFFFFFFFF====FFF5665AADDFFFFFFFFFFFFFFFFFFFFFFFFFFFFFFDDDFFFFDCCDFFFFF?<<<FFFFFFDDDDDB@>=33386//.04>444;;;BDFFFFFFFFFFFFFFF7777666666666::=??FFFFFFFFFFFFFFFFFF?:<:?DDGGGGGGGIGGGGGGDDDF>GGDA988<<86633,,,,3--55166<04444<???ABBBDDDDDDAAADBBBADDDDD88885AAAAAADDDD???DDDDDD===>?>==>DDD88888>>>D:8===DDD?>>BB@>8888888;83448>:9992226:----234888,,-----74,,,44402---2222274888:::6121:::9897:79:98::10------.-1333.,,,--00.004443000,,,,,,,,,..*31,,,
@JI6ZREA02IK9MJ
ACTGACTGTTGGAGGGCAAGTCTGGTGCCAGCAGCCGCGGTAATTCCAGCTCCAATAGCGTATATTAAAGTTGTTGCAGTTAAAAAG
+
FFFFFFFA::54410098679<?444===@EFFFFFFFFFHBBBBFFFFFFFFFFFFFFFFFFFFFFFFFFDDDDDDCCAD77<;8<
@JI6ZREA02I22EZ
ACTGACTGTTGGAGGGCAAGTCTGGTGCCAGCAGCCGCGGTAATTCCAGCTCCAATAGCGTATATTAAAGTTGTTGCAGTTAAAAAGCTCGTAGTTGAATTTCGGGATCAATTTATCGGTCGTGCCTCTGGTATGCACTGGTATTATTGATTTCTACCTTCTGACGAACCATGATGTCATTAATTTGGTGTCATGGGGAATCAGGACTGTTACTTTGAAAAAATTAGAGTGTTTAAAGCAAGCACACGCTTGAATACATTAGCATGGAATAATGAAATAGGACGTTTGACCCTATTTTGTGGTTTCTAGGATCGACGTAATGATTAATAGGGATAGTTGGGGGCATTAGTATTCAATTGTCAGAGGTGAAATTCTTGGATTTATTGAAGACTAACTACTGCGAAAGCATTTGCCAAGGATGTTTTCATTAATCAAGAACGAAAGTTAGGGATCGAAGACGATCAGATACCGTCGTAGTCTTAACCATAAACTATGCCGACTAGGGATCGGATGATG
+
IIIIIIIIIIIIIHHHIIIIIIIIIIIIIIIIIIIIIIIIIIIIIIIIIIIIIIIIIIIIIIIIIIHHHIIIIIIIIIIII?????IIIIIIIIIIIIIHHHIHHHIIIIIHHHIIIIIIIIIIIIIIIIIIIIIIIIIIIIIIIIIIIIHHHIIIIIIIIIIIIIIIIIIIIIIIIFBBBFF:::IIIIIIIICCCCIIIIIIIIIG>>=BIBBBE22444688,FHIIIHHHHHHIIIIIIIHHHIIIIIIIIIIIEEDIIIIIIIIIIIIIHHHIIIIA<<<<HIIEEBGG<<855/<<BBBGIIEEDHIIIIIIIIHHHHIDAAAIHHIIIHHH88=88IIIA665<FDAAABBBBBDEEEHBB555HHHHH@@@HHHHH:EEB:8;?::::8?>CCCBBB:;;@@EEBBBB??=<>77228:==998<=;300;:633133-..-47779;60329<<<<9:9==>:9<<<:6866==6648666:1-2338688;:83313768797733
@JI6ZREA02J2411
ACTGACTGTTGGAGGGCAAGTCTGGTGCCAGCAGCCGCGGTAATTCCAGCTCCAATAGCGTATATTAAAGTTGTTGCAGTTAAAAAGCTCGTAGTTGAATTTCGGGGTCAGTAGT
+
FFFFFFFFFFFIIHHHIIIIIIIIIIIIIIIIIIIIIIIIIIIIIIIIIIIIFFFFFFFFFFFFFFFFFA@@FFFFFFFFF?????FFFFFFFFFFFFFFFF:54447=<4.---
@JI6ZREA02IFSC5
ACTGACTGTTGGAGGGCAAGTCTGGTGCCAGCAGCCGCGGTAATTCCAGCTCCAATAGCGTATATTAAAGTTGTTGCAGTTAAAAAGCTCGTAGTTGAATTTCGGGATCAATATATTGGTCGTGCCTCTGGTATGCACTGGTATTATTGATTTCTACCTTCTGACGAACTGTGATGTCATTAATTTGGTGTCATGGGGAATCAGGACTGTTACTTTGAAAAAATTAGAGTGTTTAAAGCAGGCACACGCTTGAATACATTAGCATGGAATAATGAAATAGGACGTTTGACCCTATTTTGTTGGTTTTTAGGATCGACGTAATGATTAATAGGGATAGTTGGGGGTATTAGTATTCAATTGTCAGAGGTGAAATTCTTGGATTTATTGAAGACTAACTACTGCGAAAGCATTTGCCAAAGGATGTTTCATTAATCAAGAACGAAAGTTAGGGATCGAAGACGATCAGATACCGTCGTAGTCTTAACCNTAAACTATGCCGACTAGGGATCGGATGATGTTAATTTTTTAATGTACTC
+
IIIIIIIIIIIIIHHHIIIIIIIIIIIIIIIIIIIIIIIIIIIIIIIIIIIIIIIIIIIIIIIIIIHHHIIIIIIIIIIII?????IIIIIIIIIIIIIHHHIHHHIIIIIIIIIIIIIIIIIIIIIIIIIIIIIIIIIIIIIIIIIIIIHHHIIIIIIIIIIIIIIIIIIIIIIIIIIIIII:::IIIIIIIICCCCIIIIIIIIIIBA??D==8:------55,ABCGGEHHHHHIIIIIIIGGGIIIIIIIIIIIIIIIIIIIIIIIIIIIHHHIIIIIIGGGBIGA??C@999<8//8877:;;IIHHHIIIIIIIIIIIIIIIIIBB?@BBA55.....8ACBEGEFIHGGCHHHBCCHHHHHEEEHHC@==@@CHEEB;;HHHBBCFFB??>F?AA?A>>>>:777?22,,,00.52,,,-29944488;;88=<777<=8-2222333<<;9;99;;;8686==;656<<;68649911!325584-1323;<886888;;83338888=<<==//////88)=;<3--
@JI6ZREA02I0IJ6
ACTGACTGTTGGAGGGCAAGTCTGGTGCCAGCAGCCGCGGTAATTCCAGCTCCAATAGCGTATATTAAAGTTGTTGCAGTTAAAAAGCTACGTAGTTGAATTTCGGGGTCTAGCAGGTTGGTCGTGCCACTGGTATGTACTGGCTTCGCTGATTCCTCCTTTCTGAAGAACTGTAATGTCATTAATTTGGTGTTGCAGGGAAACAGGACTGTTACTTTGAAAAAATTAGAGTGTTTAAAGCAGGCTAACGCTTGAATACATTAGCATGGAATAATGAAATAGGACGTTCGATCCTATTTGTGGTTTTCTAGGTATTGACGTAATGATTAATAGGG
+
FFFEEEFFFF@BBHHHHHHHHHHHHHHHFHHHIHGFF:::HFFFFFFFFHHFFFDDCDBBBAAA111119<<<=BBDDFFF????=FFFFFFDDCAABBB;;8>4222/3333772222../9>??88:ABDDAAA===BBA>9444<<999<====88444<9=555ADFFFFFFFFFFF@@@@FFFDB>>>><44......49>>AABFFFFFFFFF67776666,;666CFFF?FF??;;;F;::=BBA@A889ABB222:ADDDGGDDDDDFC?=:155AAA5449==;;87,,,-,--,,,,73>666?=>ABA<<<@<<<8822266//
@JI6ZREA02F4P3C
ACTGACTGTTGGAGGGCAAGTCTGGTGCCAGCAGCCGCGGTAATTCCAGCTCCAATAGCGTATATTAAAGTTGTTGCAGTTAAAAAGACTCGTAGTTGAATTTCGGGATCAATATATTGGTCGTGCCTCTGGTATGAACTGGTATTATTGATTTCTACCTTCTGACGAACTGTGATGTCATTAATTTGGTGTCGATGGGGAATCAGGACTAGTTACTTTGAAAAAATTAGAGTGTTTAAAGCAGGCACACGCTTGGATACATTAGCATGGAATAATGAAATAGGACGTTTGACCCTATTTTGTGGTTCTAGGATCGACGTAATGATTAATAGGGATAGTTGGGGGCATTAGTATTCAATTGTCAGAGGTGAAATTCTTGGATTTA
+
FFFFFFFA=<665=;;988<<<<555BBBDDDDDDDDAAAD::::==AABDDBDCCDFFFFFFFFFFFFFDDDFFFFFFFF;;??=F>FFFFFFFFDBAA333:=8444<>ABB==::<<FFFFFFFFFFFFFFFFFCCC888?DAAAAFFFFFFFFFFFFFDDAA@CCFDDDFFFD<<<DFFFFFFDDAB:55491000<<99988:ADDDDDFD?==B22222233,5BAAA====??DDFCC?;;;CCFFFGGGGGGG???FDDDDDAA:99<?888<4888:2214AA<;9??44449//...327222<<<4///48899<A<===;86<<<>66-----33665:;<>AA@@@@?==833333==;;@@@@@<<84443
@JI6ZREA02GEEVO
ACTGACTGTTGGAGGGCAAGTCTGTTGCCAGCAGCCGCGGTAATTCCAGCTCCAATAGCGTATATTAAAGTTGCTGCAGTTAAAAAGCTCGTAGTTGAATTTCGGGGTCAGCAGGTTGGTCGTGCCACTGGTATGAACTGGTTTCGCTGATTCCTCCTTTCTGAAGAACTGTAATGTCATTAATTTGGTGTTGCAGGGAAACAGGACTTGTTACTTTGAAAAAATTAGAGTGTTTAAAGCAGGCTAACGCTTGAATACATTAGCATGGAATAATGAAATAGGACGTTCAAACCTATTTTGTGGTTTCTAGGATTGACGTAATGATTAATAGGGATAGTTGGGGCATTAGTATTCAATTGTCAGAGGTGAAATTCTTGGATTTATTGAAGACTAACTACTGCGAAAGCATTTGCCAAGGATGTTTTCATTAATCAAGAACGAAGTTAGGGATCGAAGCGATCAGATACCGTCGTAGTCTTAACCATAACT
+
FFFFFFFFFFFIIHHHIIIIIIIIIIIIIIIIIIIIIIIIIIIIIIIIIIIIFFFFFFFFFFFFFFFFFFFFFFFFFFFFF=====FFFFFFFFFFFFFFFFF@@@@FFFFFFFFFFFFFFFFFFFFFFFFFFFFFFFFFFFFFFFFFFFFFFFFFFFFFFFFFFFFFFFFFFFFFFFFFFFFFFFFFFFFFFFFFFFFFFFFFFFFFFFDDDFFFFF777766;;-FFFCCCF???FFAAAFC:::DDDDFFCCCDGDDDGFFFFGGGIIIIIF@??F>GDBB@>>?844443/2244</88;;;<<BAAAAAABAAAA@=:9::A===???AAAADD====????DDDDDDDDDDDDDDB88888====??===DDD====77>@83233888;<;9::888823326696666...221111::::544666:662---5::8777922222564:66664647760011:74200884442---0
@JI6ZREA02HNP5D
ACTGACTGTTGGAGGGCAAGTCTGGTGCCAGCAGCCGCGGTAATTCCAGCTCCAATAGCGTATATTAAAGTTGTTGCAGTTAAAAAGCTCGTAGTTGAATTTCGGG
+
FFFFFFFFFFFIIHHHIIIIIIIIIIIIIIIIIIIIIIIIIIIIIIIIIIIIFFFFFFFFFFFFFFFFFFFFFFFFFFFFF?????FFFFFFFFFDBAA44440..
@JI6ZREA02FFECU
ACTGACTGTTGGAGGGCAAGTCTGGTGCCCAGCAGCCGCGGTAATTCCAGCTCCAATAGCGTATATTAAAGTTGTTGCAAGTTAAAAAGCTCGTAGTTG
+
FFFF==;;;FFFH@@@HIGHFFGDDF?33399>>>2236889444444??==?ADDFFFFFFA@@DFFFFFFF888FFDDD::77753A??=?<7/../
@JI6ZREA02HY0AH
ACTGACTGTTGGAGGGCAAGTCTGGTGCCAGCAGCCGCGGTAATTCCAGCTCCAATAGCGTATATTAAAGTTGTTGCAGTTAAAAAGCTCGTAGTTGAATTTCGGGATCAATACGTCGGTCGTGCTTTTTTGGTACGCACTGGCGTCATTGGTTTCTCCTTTCTGACGAACCATGATGTCATTAATTTGGTGTTATGGGGAGTTAGGACTGTTACTTTGAAAAAATTAGAGTGTTTAAAGCAGGCATTAGCTTGAATACATTAGCATGGAATAATGAAATAGGACGTTCGATCCTATTTTGTTGGTTTCTAGGATCAACGTAATGATTAATAGGGATAGTTGGGGCATTAGTATTCAATTGTCAGAGGTGAAATTCTTGGATTTATTGAAGACTAACTACTGCGAAAGCATTTGCCAAGGATGTTTTCATTAAATCAAGAACGAAAGTTAGGGGATCGAAGACGATCAGATACCGTCGTAGTCTTAACCATAAACTATGCCGACTAGGGATCGGATGATGTTAATTTTTATAATGACTCATTCGGC
+
IIIIIIIIIIIIIHHHIIIIIIIIIIIIIIIIIIIIIIIIIIIIIIIIIIIIIIIIIIIIIIIIIIHHHIIIIIIIIIIII?????IIIIIIIIIIIIIHHHIHHHIIIIIIIIIIIIIIIIIII888888II?IIIIIIIIIIIIIIIIIIHHHIIIIHHHIIIIIIIIIIIIIIIIIIIIIIIHHHIIIIIIIICCCCIIIIIIIIIIIIIIIHHHI<<<<88??-IIIIIHHHHHHIIIIIIIIIIIIIIIIIIIIIIIIIIIIIIIIIIIIIHHHIIIIIIDCCIIIIIIII<<<<4//ACCCCHCIIIIIIIIIIIIIIIIIIIIIIHHHIIIDCC;;??IIIIIIIIIIIIIIIIIIIIIIIIIHHHIIIIIIII999?CHIIIIIIIIIIIIIIIIHHHFIHC774IDA====;:/,,,,8911,,,1:3668;?>7;;@C=022222?@@@@@@CEEEEEEEC<<<CECECCC@<;;<<443<:88@>345664??@@<<<@CEEECA@@??==88-----,+47:;;??;?=@?==:
@JI6ZREA02J39US
ACTGACTGTTGGAGGGCAAGTCTGGTGCCAGCAGCCGCGGTAATTCCAGCTCCAATAGCGTATATTAAAGTTGTTGCAGTTAAAAAGCTCGTAGTTGAATTTCGGGGTCAGCAGGTTGGTCGTGCCACTGGTATGCACTGGCTTCGCTGATTCCTCCTTTCTGAAGAACTGTAATGTCATTAATTTGGTGTTGCAGGGAAACAGGACTGTTACTTTGAAAAAATTGAGTGTTTAAAGCAGGCTAACGCTTGAATACATTAGCATGGAATAATGAAATAGGACGTTCGATCCTATTTGTTGGTTTCTAGGATTGACGTAATGATTAATAGGGATAGTTGGGGGCATTAGTATTCAATTGTCAGAGGTGAAATTCTTGGATTTATTGAAGACTAACTACTGCGAAAGCATTTGCCAAGGATGTTTCATTAATCAAGAACGAAAGTTAGGGATCGAAGACGATCAGATACCGTCGTAGTCTTAACC
+
HHHHHHHHHHHIIHHHIIIIIIIIIIIIIIIIIIIIIIIIIIIIIIIIIIIIHHHHHHHHHHHHHHHHHHHHHHHHHHHHH:::::HHHHHHHHHHHHHHHHH>>>>HHHHHHHHHHHHHHHHHHHHHHHHHHHHHHHHHHHHHHHHHGGFFFD<<;;;@@<GGGGHHHHHHHHHHHHHHHHH;;;>>9EEGGGG889EECE;@@GGGE333;@@@@222226<<<@GHH@@@HCCHHHHHHH<<<@HHHHHHHHHHHHHHHHHHHHHHHHHH@@@D@@@@BGBAABDA<9:5002648>>=@@GHHBBBHHHHHHHHHHHHHHHHHHH;;;BBBBB44224>>666;BEE@@@@GD989ADDDDDB=;;AAA88999///947AA<=:ABB?332?=33344<333999A;;;;2229-----29;:8477;:66;<444<;;4999622277702062222121;;;:9::;1126822--
@JI6ZREA02G7CPI
ACTGACTGTTGGAGGGCAAGTCTGGTGCCAGCAGCCGCGGTAATTCCAGCTCCAATAGCGTATATTAAAGTTGTTGCAGTTAAAAAGCTCGTAGTTGAATTTCGGG
+
FFFFFFFFFFFIIHHHIIIIIIIIIIIIIIIIIIIIIIIIIIIIIIIIIIIIFFFFFFFFFFFFFFFFFFFFFFFFFFFFF=====FFFFFFFFFFDB@8667,,,
@JI6ZREA02II4FA
ACTGACTGTTGGAGGGCAAGTCTGGTGCCAGCAGCTGCGGTAATTCCAGCTCCAATAGCGTATATTAAAGTTGTTGCAGTTAAAAAGCTCGTAGTTAAATTTCGGGGTTAGTAAGTTGGTCATGCCTTTGGTATGCACTGGCTTTACTGATTCCTCCTTCTTGACGAACCGTGATGTCATTAATTTGGTGTTGCGGGAAATCAGGACTGTTACTTTGAAAAAATTAGAGTGTTTAAAGCAGGCTAACGCTTGAATACATTAGCATGGAATAATGAAATAGGACGTTAATCCTATTTTGTTGGTTTCTAGGATCGACGTAATGATTAATAGGGATAGTTGGGGGCATTAGTATTCAATTGTCAGAGGTGAAATTCTTGGATTTATTGAAGACTAACTACTGCGAAAGCATTTGCCAAGGATGTGTTCATTAATCAAGAACGAAAGTTAGGGATCGAAGACGATCAGATACCGTCGTAGTCTTAACCATAAACTNTGCCGACTAGGGATCGGATGATGTTAATTCTTTAATGTACTC
+
IIIIIIIIIIIIIHHHIIIIIIIIIIIIIIIIIIIIIIIIIIIIIIIIIIIIIIIIIIIIIIIIIIHHHIIIIIIIIIIII;;;;;IIIIIIIIIIHHHHHHIAAAAIIIIIIIIIIIIIIIIIIIHHHIIIIIIIIIIIIIHHHIIIIIIIIIIIIIIIIIIIIIIIIIIIIIIIIIIIIIIHHHIIIIIIIIHFFBBBIIIIIIIIIBBBIHEEI666466;;,BIHIHHHHHHHIIIIIIIIIIIIIIIIIHHHIIIIIIIIIIIIIIIIIHHHIIIIIIHAAAAHEEDD=99<<//88<99DAGHEDEIIIIIIIIIIIIIIIIIHHHHIIIDD65555ADDDFGFFFIEEEEEEBBBBBBBBBHHHHHHHHHHHHEB?88BB?>25544@@;99::9::;AA>444>;;;;>>=<<:<:9:::::90338=99;8333422---,/1110274988::::98688=:9::=<9:99;;64470-...!03268969022368886333799::8844;3339907687--
@JI6ZREA02GT4RG
ACTGACTGTTGGAGGGCAAGTCTGGTGCCAGCAGCCGCGGTAATTCCAGCTCCAATAGCGTATATTAAAGTTGTTGCAGTTAAAAAGCTCGTAGTTGAATTTCGGGGTTAG
+
FFFFFFFFFFFIIHHHIIIIIIIIIIIIIIIIIIIIIIIIIIIIIIIIIIIIFFFFFFFFFFFFFFFFFDDDFFFFFFFFF;;;;;FFFFFFFFFDDDD?=;4...,333,
@JI6ZREA02GLFOU
ACTGACTGTTGGAGGGCAAGTCTGGTGCCAGCAGCCGCGGTAATTCCAGCTCCAATAGCGTATATTAAAGTTGTTGCAGTTAAAAAGCTCGTAGTTGAATTTCGGGGTCAGCAGGCTGGTCGTGCCACTGGTATGAACTGGTCTCGCTGATTCCTCCTTTCTGAAGAACTGTAATGTCATTAATTTGGTGTTGCAGGGAAACAGGACTGTTACTTTGAAAAAATTAGAGTGTTTAAAGCAGGCAATTGCTTGAATACATTAGCATGGAATAATGAAATAGGACGTTCAAACCTATTTTGTTGGTTTCTAGGATTGACGTAATGATTAATAGGATAGTTGGGGGCATTAGTATTCAATTGTCAGAGGTGAAATTCTTGGATTTATTGAAGACTAACTACTGCGAAAGCATTTGCCAAGGATGTTTTCATTAATCAAGAACGAAAGTTAGGGATCGAAGACGATCAGATACCGTCGTAGTCTTAACCATAAACTAT
+
HHHHHHHHHHHIIHHHIIIIIIIIIIIIIIIIIIIIIIIIIIIIIIIIIIIIHHHHHHHHHHHHHHHHHHHHHHHHHHHHH???==HHHHHHHHHHHHHEEEE9888:BGGGHHHHHHHHHHHHHHHHHHHHHHHHHHHHHHHHHHHHHHHHHHHHHHHHHHHHHFFFHHHHHHHHHHHHHHHHHHHHHHHHHHHHEE999>9HHHHHG@@?B==;D//////02,?BBBBCHHHHHHHHHHHHHHHHHHHHHH@@@HHHHDDDDDDHHHHHHHHHHHHHHHHH@;;;;>BBA753355//55888A:DA>>;;;;EEBBBBBBBGBB>30//9??11,,---448>=>;BA>;;;BB==>>ABB?989999998<AAA99;?77>>998>B?=??89233=99999999998;;;2204,,,,,1100..0---;99;:333:;;49911---;;:9;867777676;;;:9:8900200--,,14/..1.,,
@JI6ZREA02F6F1J
ACTGACTGTTGGAGGGCAAGTCTGGTGCCAGCAGCCGCGGTAATTCCAGCTCCAATAGCGTATATTAAAGTTGTTGCAGTTAAAAAGCTCGTAGTTGAATTTCGGGGTCAGCAGGTTGGTCGTGCCACTGGTATGTACTGGCTTCGCTGATTCCTCCTTTCTGAAGAACTGTAATGTCATTAATTTGGTGTTGCAGGGAAACAGGACTGTTACTTTGAAAAAATTAGAGTGTTTAAAGCAGGCTAACGCTTGAATACATTAGCATGGAATAATGAAATAGGACGTTCGATCCTATTTTGTGGTTTCTAGGATTGACGTAATGATTAATAGGGATAGTTGGGGCATTAGTATTCAATTGTCAGAGGTGAAATTCTTGGATTTATTGAAGACTAACTACTGCGAAAGCATTTGCCAAGGATGTTTCATTAATCAAGAACGAAAGTTAGGGATCGAAGACGATCAGATACCGTCGTAGTCTTAACCATAAACTATGCCGACTAGGGATCGGATGATGTTAATTTTTAATGTACTCTATTC
+
HHHHHHHHHHHIIHHHIIIIIIIIIIIIIIIIIIIIIIIIIIIIIIIIIIIIHHHHHHHHHHHHHHHHHHHHHHHHHHHHH==???HHHHHHHHHHHHHHHHHCCCCHHHHHHHHHHBBBHHHHHHHHHHHHHHHHHHHHHHHHHHHHHHHHHHHHHHHHHHHHHEEEEHHHHHHHHHHHHHHHHHEEDEEHHHHHHHHHHHHHHHHHHEEEHHHHH67776268,<D<<;;@@>BDGGGGF<8898@HIGGHHHHHHHHHHHHHHHHHHHHHHHHHHHFFDBDFFHHHDDDDD??BAH6@@H@@@HHHHHHHHHGGEEEE;;666699@>>B>>>GG9999@@@@@EGGGEEEGGHHHDDDDBBA?;;9A4...2236000--84....322222==992///=AA<;9A=====;:3-----14411146220076333:;;27766222;:86;::;;;:676;;:1011;61216;;885:66621-022276020224022277722227822/////44+4354...1..,
@JI6ZREA02FUE1B
ACTGACTGTTGGAGGGCAAGTCTGGTGCCAGCAGCCGCGGTAATTCCAGCTCCAATAGCGTATATTAAAGTTGTTGCAGTTAAAAAGCTCGTAGTTGAATTTCGGGGATAGTAGTCGT
+
400113355BBBDFFHIIIIIIIIIIIIIIIIHHHHHHIIIIIIIIIIIIIIFFFFFFFFFFFFFFFFFDDDFFFFFFFFF;;;;;FFFFDDDBB>88888842222449=2---463
@JI6ZREA02JADCY
ACTGACTGTTGGAGGGCAAGTCTGGTGCCAGCAGCCGCGGTAATTCCAGCTCCAATAGCGTATATTAAAGTTGTTGCAGTTAAAAAGCTCGTAGTTGAATTTCGGGATCAATTA
+
FFFFFFFFFFFIIHHHIIIIIIIIIIIIIIIIIIIIIIIIIIIIIIIIIIIIFFFFFFFFFFFFFFFFFFFFFFFFFFFFF88888FFFFFFFFFFFFFFFFC<::DAAAFF<8
@JI6ZREA02GJ376
ACTGACTGTTGGAGGGCAAGTCTGGTGCCAGCAGCCGCGGTAATTCCAGCTCCAATAGCGTATATTAAAGTTGTTGCAGTTAAAAAGCTCGTAGTG
+
FFFFFFFFFFFIIHHHIIIIIIIIIIIIIIIIIIIIIIIHHHHHHHHIIIIIFFFFFFFFFFFFFFFFFFFFFFFFFFFFF????=FFFDBA?3/-
@JI6ZREA02FREMY
ACTGACTGTTGGAGGGCAAGTCTGGTGCCAGCAGCCGCGGTAATTCCAGCTCCAATAGCGTATATTAAAGTTGTTGCAGTTAAAAAGCTCGTAGTTGAATTTCGGAATCAATTTATCGGTCGTGCCTTCGGTATGCACTGGTATTATTGATTTCTACCTTCTGACGAATCATGATGTCATTAATTTGGTGTCATGGGGAATCAGGACTGTTACTTTGAAAAAATTAGAGTGTTTAAAGCAGGCACACGCTTGAATACATTAGCATGGAATAATGAAATAGGACGTTTGACCCTATTTTGTTGGTTTCTAGGATCGACGTAATGATTAATAGGGATAGTTGGGGGCATTAGTATTCAATTGTCAGAGGTGAAATTCTTGGATTTATTGAAGACTAACTACTGCGAAAGCATTTGCCAAGGATGTTTTCATTAATCAAGAACGAAAGTTAGGGATCGAAGACGATCAGATACCGTCGTAGTCTTAACCATAAACTATGCCGACTAGGATCGGATGATGTTAATTTTTTATGTACTC
+
IIIIIIIIIIIIIHHHIIIIIIIIIIIIIIIIIIIIIIIIIIIIIIIIIIIIIIIIIIIIIIIIIIHHHIIIIIIIIIIII:::::IIIIIIIIIIIIIHHHIIIIIIIIIHHHIIIIIIIIIIIIIIIIIIIIIIIIIIIIIIIIIIIIHHHIIIIIIIIIIIIIIIIIIIIIIIIIIIIII:::IIIIIIIICCCCIIIIIIIIII?>>IIHCEI666688GG5IIIIIHHHHHHIIIIIIIIIIIIIIIIIIIIIIIIIIIIIIGGGIIIIHHHIIIIIIIHHHIIHHEIH::::=22==BBBIIIGAAAIIIIIIIIIIIIIGGGGAAAGIIIII=;==9IIII=858=EFFDFFIHHHHHHHHHHHHHHHCCHHHHHHIHHHHDCCHHFFCCCE?AACAA><<;===?95111112-,,,,-366889==??==?>===>??5222244488504268;=868;==82027<::=<>??775=;;;<:0-..2131-,,,/5636899;8422440055..4*;24466
@JI6ZREA02IO389
ACTGACTGTTGGAGGGCAAGTCTGGTGCCAGCAGCCGCGGTAATTCCAGCTCCAATAGCGTATATTAAAGTTGTTGCAGTTAAAAAGCTCGTAGTTGAATTTCGGGATCAATATATTGGTCGTGCCTCTGGTATGCACTGGTATTATTGATTTCTACCTTCTGACGAACTGTGATGTCATTAATTTGGTGTCATGGGGAATCAGGACTGTTACTTTGAAAAATTAGAGTGTTTAAAGCAGGCACACGCTTGAATACATTAGCATGGAATAATAAAATAGGACGTTTGACCCTATTTTGTTGGTTTTTAGGATCGACGTAATGATTAATAGGGATAGTTGGGGGCATTAGTATTCAATTGTCAGAGGTGAAATTCTTGGATTTATTGAAGACTAACTACTGCGAAAGCATTTGCCAAGGATGTTTTCATTAATCAAGAACGAAAGTTAGGGATCGAAGCGATCAGATACCGTCGTAGTCTTAACCATAAACTNTAGCCGACTAGGGATCGGATGATGTTAATTTTTTAATGTAC
+
HHHHHHHHHHHIIHHHIIIIIIIIIIIIIIIIIIIIIIIIIIIIIIIIIIIIHHHHHHHHHHHHHHHHHHHHHHHHHHHHH88888FHHHHHHHHHHHHHHHHHHHHHHHHHHHHHHHHHHHHHHHHHHHHHHHHHHHFFFHHHHHHHHHHHHHHHHHHHHHHHHHHHHHHHHHHHHHHHHHHHHHHHHHHHHHCCCCHHHHFFFHHHGGEDD;;;>/////55->BBDE@CCCHHHHD@@@DDDDGEFGDEEHHHHHHHHHHHHHHHHDD;::99B8DDB502226@>>;AA9;==@//66;5;;5BBBHHHHHHHBBBEEEEGGGE@2226@GGGG55755BBBEBB@@@@@@@DDEDDDDDHHH===>AAH==999>==B::BD9989A??DDDB999====999;44344AA998;7111177;;::4777200;:444:---117:72---021;777767677:86::;::;::==110216620!,,,,0451,,,,,,144454672211;;22555564)2122
@JI6ZREA02GQ8O7
ACTGACTGTTGGAGGGCAAGTCTGGTGCCAGCAGCCGCGGTAATTCCAGCTCCAATAGCGTATATTAAAGTTGTTGCAGTTAAAAAGCTCGTAGTTGAATTTCGGGGTCAGTAGGTTGGTCGTGCCAATGGTATGTACTGGCTTTACTGATTCCTTCTTCTTGAAGAACTGTAATGTCATTAATTTGGTGTTGCAGGGAAACAGGACTGTTACTTTGAAAAAATTAGAGTGTTTAAAGCAGGCTAACGCTTGAATACATTAGCATGGAATAATGAAATAGGACGTTCGATCCTATTTTGTTGGTTTCTAGGATTGACGTAATGATTAATAGGGATAGTTGGGGCATTAGTATTCAATTGTCAGAGGTGAAATTCTTGGATTTATTGAAGACTAACTACTGCGAAAGCATTTGCCAAGGATGTTTTCATTAATCTAAGAACGAAAGTTAGGGATCGAAGACGATCAGATACCGTCGTAGTCTTAACCATAAACTATGCCGACTAGGGATCGGATGATGTTTAATTTTTAATGTACTC
+
HHHHHHHHHHHIIHHHIIIIIIIIIIIIIIIIIIIIIIIIIIIIIIIIIIIIHHHHHHHHHHHHHHHHHHHHHHHHHHHHH?????HHHHHHHHHHHHHHHHHCCCCHHHHHHHHHHHHHHHHHHHHHHHHHHHHHHHHHHHHHHHHHHHHHHHHHHHHHHHHHHHHHHHHHHHHHHHHHHHHHHHHHHHHHHHHHHHHHHHHHHHHHEEEEHHHHH666666EE3HHHE@999HHHHHHHHHHHHHHHHHHHHHHHHHHHHHHHHHHHHHHHHHHHHHHHDDDDDHGGGGGGG9999B88;;222;<GB@@@@HHHHHHHHHHHHHHHHHBBBHHGGG9999@BGGEEBBBE@@@BAA?AAA?3332999A<98899>;;;=//3>B@@AB99998??>>999999999994444=A=;:1110667;:8-----79960---07;262267777764::::::2121;;210077401..00,,,,,,,1.,.1004969733202266662222166:://11144+4344,,
@JI6ZREA02JV8H4
ACTGACTGTTGGAGGGCAAGTCTGGTGCCAGCAGCCGCGGTAATTCCAGCTCCAATAGCGTATATTAAAGTTGTTGCAGTTAAAAAGCTCGTAGTTGAATTTCGGGGTTAGCAGGTCGGTCGTGCCAATGGTATGCACTGGCTCGCTGACTCCTCCTTCTTGTAGAACCGTAATGCCATTAATTTGGTGTTGCGGGGAAACAGGACTGTTACTTTGAAAAAATTAGAGTGTTTAAAGCAGGCTAGCGCCTGAATACATTAGCATGGAATAATGAAATAGGACGTTCGAACCTATTTTGTTGGTTTCTAGGATTGACGTAATGATTAATAGGGATAGTTGGGGCATTAGTATTCAATTGTCAGAGGTGAAATTCTTGGATTTATGAAGACTGACTACTGCGAAAGCATTTGCCAAGGATGTTTTCATTAATCAAGAACGAAAGTTAGGGATCGAAGACGATCAGATACCGTCGTAGTCTTAACCATAACTATGCCGACTAGGGATCGGGATGATGTTAATTTTTAATGTACTC
+
FFFFFFFCCADA6666:=AADDDDFHHHHHHIIIBBBHBBBHHIIGIHHHIIFFFFFFFFFFFFFFFFFFFFFFFEEEEFF???==FFFFFFFFFFFFFFFFF====FFFFFFFFFFFFFFFFFFFFDA@@@AFFFFFFFFFFFFFFFFFFFFFCCC??<<<CFFFFFFFFFFFF<<<@FFFF??AA<B==<?6444888<44449@BA????==B77776666,6DDDB?=??FFFDDDFFFFFC???FFFFFDGGGGGGFFFIIIIGGGGGIGGGAGGDCC:::=@A@>?>22227..22...49?<<<>BBDDDDDD???DDDDDDBBBDDDAAA====DDDDAAAADD???A?>>?BB>33334==B@>::<<B=;882::8888888::<;233388;B??===B????>><>;000.00,,,,,,,,0..,,,,,468022246666688877666602---20048:7464488440------000044294222462---2000031433-----44+77790.
@JI6ZREA02JDZSG
ACTGACTGTTGGAGGGCAAGTCTGGTGCCAGCAGCCGCGGTAATTCCAGCTCCAATAGCGTATATTAAAGTTGTTGCAGTTAAAAAGCTCGTAGTTGAATTTCGGGGTTAGCAGGTCGGTCGTGCCAATGGTATGCACTGGCTCGCTGACTCCTCCTTCTTGTAGAACCGTAATGCCATTAATTTGGTGTTGCGGGGAAACAGGACTGTTACTTTGAAAAAATTAGAGTGTTTAAAGCAGGCTAGCGCCTGAATACATTAGCATGGAATAATGAAATAGGACGTTCGAACCTATTTTGTTGGTTTCTAGGATTGACGTAATGATTAATAAGGATAGTTGGGGCATTAGTATTCAATTGTCAGAGGTGAAATTCTTGGATTTATTGAAGACTGACTACTGCGAAAGCATTTGCCAAGGATGTTTTCATTAATCAAGAACGAAAGTTAGGGATCGAAGACGATC
+
IIIIIIIIIIIIIHHHIIIIIIIIIIIIIIIIIIIIIIIIIIIIIIIIIIIIIIIIIIIIIIIIIIHHHIIIIIIIIIIBB88888FIIIIIIIIIIIIHHHIBB@@FFFHIIIIIIIIIIIIIIIIIIIIHIIIIIIIIIIIIIIIIIIIHIIIIIIIIIIIIIHHIIFBBBIIIIIFFFFHHHIIHHHHHICCCCHHHHDFFIIII=;;D@?;A00000011,5<?A????BEHIIIIIIIII@>>>FIIIIIIIIIIIIHHHHHHIDDDIHHHIHHHDDDHHIIIIHDDD==::;66EE444;<G;;;@GIIIIIIIIDDDDID999GGEGGGDD9999DDIIIIIIIIIIIHDBBBBBBA?=:;:::::88===::<=77=>:98=AAAAA99944444:===;<<=>>AAAA?:3111177:;::8777;99;8333633-1107999964431177
@JI6ZREA02G934R
ACTGACTGTTGGAGGGCAAGTCTGGTGCCAGCAGCCGCGGTAATTCCAGCTCCAATAGCGTATATTAAAGTTGTTGCAGTTAAAAAGCTCGTAGTTGAATTTCGGGATCAGCAGGTTGGTCTTGCCACTGGTATGTACTAGCTTGCTGATTCCTCCTTCTTGTAGAACCGTAATGCCATTAATTTGGTGTTGCGGGGAAACAGGACTGTTACTTTGAAAAAATTAGAGTGTTTAAAGCAGGCCAGCGCCTGAATACATTAGCATGGAATAATGAAATAGGACGTTCGAACCTATTTTGTGGTTCTAGGATTGACGTAATGATTAATAGGGATAGTTGGGGCATTAGTATTCAATTGTCAGAGGTGAAATTCTTGGATTTATTGAAGACTGACTACTGCGAAAGCATTTGCCAAGGATGTTTCATTAATCAAGAACGAAAGTTAGGGATCGAAGACGATCAGATACCGTCGTAGTCTTAACCATAAACTATGCCGACTAGGGATCGGATGATGTTAATTTTTAATGTACTCTATTCGG
+
IIIIIIIIIIIII@@@IIIIIIIIIIIIIIIIIIIIIIIIIIIIIIIIIIIIIIIIIIIIIIIIIIHHHIIIIIIIIIIII:::::IIIIIIIIIIIIIHHHIHHHIIIIIIIIIIIIIIIIIIIIIIIIIIIIIIIIIIIIIIIIIIIIIIIIIIIIIIIIIIIIIIIIIIIIIIIIIIHHHHHIIIIIIIICCAAHHHHHIIIIII@??D==;A//////::0EEEGFHHHHHHIIIIIIIIIIHHHIIIIIIIIIIIIIIIIIIIIIIIIHHHIIIIHHHHHHIHGFEEB77995/11336?EBBDGIIIIIIIIHHHIIIID9666<DGGEE9999@@@@IIFDDDIIIIIGCCC?:99:200/AA>;;AAC;==>88DDB>=?BDDBBBB@B:455<@??;;;:::AA//.55466;;::665:<:844;8333133-166833333:9;88::83136::31018<<8:8<==110896131-688:::486833033967833331<;;0050055+8<;8111868;..
@JI6ZREA02GQFVX
ACTGACTGTTGGAGGGCAAGTCTGGTGCCAGCAGCCGCGGTAATTCCAGCTCCAATAGCGTATATTAAAGTTGTTGCAGTTAAAAAGCTCGTAGTTGAATTTCGGGGTCAGCAGGTTGGTCGTGCCACTGGTATGTACTGGCTTCGCTGATTCCTCCTTTCTGAAGAACTGTAATGTCATTAATTTGGTGTTGCAGGGAAACAGGACTGTTACTTTGAAAAAATTAGAGTGTTTAAAGCAGGCTAACGCTTGAATACATTAGCATGGAATAATGAAATAGGACGTTCGATCCTATTTGTGGTTTCTAGGATTGACGTAATGATTAATAGGGATAGTTGGGGCATTAGTATCCAATTGTCAGAGGTGAAATTCTTGGATTTATTGAAGACTAACTACTGCGAAAGCATTTGCCAAGGATGTTTTCATTAATCAAGACGAAAGTTAGGGATCGAAGACGATCAGATACCGTCGTAGTCTTAACCATAAACTATGCCGACTAGGGATCGGATGATGTTAATTTTTAATGTACT
+
IIIIIIIIIIIIIHHHIIIIIIIIIIIIIIIIIIIIIIIIIIIIIIIIIIIIIIIIIIIIIIIIIIHHHIIIIIIIIIIII:::::IIIIIIIIIIIIIHHHICCCCIIIIIIIIIIIIIIIIIIIIIIIIIIIIIIIIIIIFFFIIIIIIIIIHHHHHHIIIIIHHHIIIIIIIIIIIIIIIHHHIIIIIIIIIHHHHHHIHIIIIIIII@@@@@F677766>>-IHIIIHHH@@@FDFDDI=878DIDDDGGGFGD;;;DIGHHIIII@@@IHHHI@DD;;<@@GEEEEEB;55571FFBBBGIIIIIIIIIIIIIIIIIIIIIIIHHHIIIIIIBBA@DDIIIIDDD6666IGDDDD====BBBBBDDDDDEED:::988DDBBBBA=9998;=9.....;:9666988>>222=3---,15,,,,.1222078666:;;39996777;;88:;:3333136;;3...1311747490006200---46667947133779999621211,-,,,,,,,11+1/11,
@JI6ZREA02FC1SU
ACTGACTGTTGGAGGGCAAGTCTGGTGCCAGCAGCCGCGGTAATTCCAGCTCCAATAGCGTATATTAAAGTTGTTGCAGTTAAAAAGCTCGTAGTTGAATTTCGGGGTCAGCAGGTTGGTCGTGCCACTGGTATGTACTGGTTTCGCTGATTCCTCCTTTCTGAAGAACTGTAATGCCATTTAAGTTTGGTGTTGGACAGGGAAACAGGACTGTTTACTTTAAGAAAAAATTAGAGTAGTTTAAAGCAGGCTAACGCTTGAATACATTAGCATGGAATAATGAAATAGGACGTTCGATCCTATTTTGTTGGTTTCTAGGATTGACGTAATGATTAATAGGGATAGTTGGGGCATTAGTATTCAATTGTCAGAGGTGAAATTCTTGGATTTATTGAAGACTAACTACTGCGAAAGCATTTGCCAAGGATGTTTTTCATTAAATCAAAGAACGAAAGTTAGGGGATCGAAGACGATCAGATACCGTCGTAGTC
+
BBBIIIIIIIIIIHHHIIIIIIIIIIIIIIIIIIIIIIIIIIIIIIIIIIIIIIIIIIIIIIIIIIHHHIIIIIIIIIIII==?==IIIIIIIIIIIIIHHHICCCCHHIC@@@FFFIIIIIIIBBBFFFIIDDDEE?:5555;<9:555<A=<:22//11/A:::<AEEGGDDDCBBE;;;551//2B@79::557<????==8?7===<33,,,.3.,,--3-///--550A=0000///::=@>>?@@DIIIIIIIIIIIIIIEEDIHHHHIIIIIIIIHHHIIIIIIIIIIIII@@@E95550--::///><EBDDGIIIIHHHIIHD@@@@IIEBBEEEE??22226;BBBCAADEHHHHHHHHHHHHHHHHBBBBBHHHHHB:::HHBBBEDEBBB>:8:@C:2...==5..,100000015,,,,,,1500,,,.5...1,-54333423-1111:8888::9866;:3313...981115415
@JI6ZREA02IM63Z
ACTGACTGTTGGAGGGCAAGTCTGGTGCCTTACGGGAAACAGTCGACTGCCAAGGCACACAGGGGATA
+
FFFFFFFFFF@BB===HFFHIIIIIHHGDDDDB=563334>?>>?A??AFFCAAADDDDDA;;;;AAA
@JI6ZREA02J3H2C
ACTGACTGTTGGAGGGCAAGTCTGGTGCCAGCAGCCGCGGTAATTCCAGCTCCAATAGCGTATATTAAAGTTGTTGCAGTTAAAAAGCTCGTAGTTGAATTTCGGGATCAATATATTGGTCGTGCCTCTGGTATGAACTGGTATTATTGATTTCTACCTTCTGACGAACTGTGATGTCATTAATTTGGTGTCATGGGGAATCAGGACTGTTACTTTGAAAAAATTAGAGTGTTTAAAGCAGGCACACGCTTGAATACATTAGCATGGAATAATGAAATAGGACGTTTGACCCTATTTTGTTGGTTTCTAGGATCGACGTAATGATTAATAGGGATAGTTGGGGGCATTAGTATTCAATTGTCAGAGGTGAAATTCTTGGATTTATTGAAGACTAACTACTGCGAAAGCATTTGCCAAGGATGTTTTCATTAATCAAGAACGAAAGTTAGGGATCGAAGACGATCAGATACCGTCGTAGTCTTAACCATAAACTATGCCGACTAGGGATCGGATGATGTTTAATTTTTTA
+
IIIIIIIIIIIIIHHHIIIIIIIIIIIIIIIIIIIIIIIIIIIIIIIIIIIIIIIIIIIIIIIIIIHHHIIIIIIIIIIII?????IIIIIIIIIIIIIHHHIBBBIIIIIIIIIIIIIIIIIIIIIIIIIIIIIIIIIIIIIIIIIIIIHHHIIIIIIIIIIIIIIIIIIIIIIIIIIIIIIHHHIIIIIIIICCCCIIIIIIIIIIIFFFIHEEI666666FF5IIIIIHHHHHHIIIIIIIHHHIHIIIIIIIIIIIIIIIIIIIIIIIIIHHHF7<<IFA888GE???EG8888<22DDBBBIIHEEDEIIIIHEDDHIIIIIIIIHHHIIIHHH86855GGGGAA9<<<<DDDDCDDD@??BBHHHHHHHHHHHHHHHHHHHHHHHHH555:BECDDDBBB???>>>::88844251,,,,1166444788=99;8336:;8-...079766747668888686;;;:996311868;;800316674-032977-.-..203366773...66399....--.
@JI6ZREA02JA7S6
ACTGACTGTTGGAGGGCAAGTCTGGTGCCAGCAGCCGCGGTAATTCCAGCTCCGATAGCGTATATTAAAGTTGTTGCAGTTAAAAAGCTCGTAGTTGAATTTCGGGTA
+
FFFFFFFFFFFIIHHHIIIIIIIIIIIIIIIIIIIIIIIIIIIIIIIIIIIB@AAAFFFFFFFFFFFFFFFFFFFFFFFFF?????FFFFFFFFFFFFFF??A440-/
@JI6ZREA02IR7IL
ACTGACTGTTGGAGGGCAAGTCTGGTGCCAGCAGCCGCGGTAATTCCAGCTCCAATAGCGTATATTAAAGTTGTTGCAGTTAAAAAGCTCGTAGTTGAATTTCGGGATCAGTACGTTGGTCGTGCCTTAGGTACGCACTGGTGTTACTGGTTCCTACCTTCTGACGAACCATCATGTCATTCATTTGGTGTGGCGGGGAATCAGGACTGTTACTTTGAAAAAATTAGAGTGTTTAAAGCAGGCTCGCGCTTGAATACATTAGCATGGAATAATGAAATAGGACGTTGATCCTATTTGTGGTTTCTAGGATTGACGTAATGATTAATAGGGATAGTTGGGGCATTAGTATTCAATTGTCAGAGGTGAAATTCTTGGATTTATTGAAGACTAACTACTGCGAAAGCATTTGCCAAGGATGTTTTCATTAATCAAGAACGAAAGTTAGGGATCGAAGACGATCAGATACCGTCGTAGTCTTAACCATAAACTATGCCGACTAGGGATCGGATGATGTTATTTTTAATGTAC
+
IIIIIIIIIIIIIIIIIIIIIIIIIIIIIIIIIIIIIIIIIIIIIIIIIIIIIIIIIIIIIIIIIIHHHIIIIIIIIIIII=====IIIIIIIIIIIIIHHHIHHHIIIIIIIIIIIIIIIIIIIIIIIIIIIIIHIHIIIIIIIIIHIIIIIIIIIIIIIIIIIHHHIIIIIIIIIIHFDEIDDD@@:DDDDD<<<<BBIIIIIIIIIIIIGB@@E22222233,;@GIIHHHHHHIIIIIIIHIIIIIIIIF<<<HIIIIIIIIIIIEDDDIHHHIIIIIIIIIGGEBBB?33361::><<E?I<<<@DHIIIIIIIIIIIIHHHBBBGGG?;;6566BBB?;;9;DIIIGGGIBBBDD445=B<;A::88>>A///447AC?98:BDEEEDE>:::BBB>::::BBAAA>>=;95.---.366440333<99;8555<<8011118:88644868:;<8686==<:9::;86866<<...3688<<38:::8:03022111100111111/15,,,,,//+5/,,
@JI6ZREA02GEXNT
ACTGACTGTTGGAGGGCAAGTCTGGTGCCAGCAGCCGCGGTAATTCCAGCTCCAATAGCGTATATTAAAGTTGTTGCAGTTAAAAAGCTCGTAGTTGAATTTCGGGG
+
FFFFFFFFFFFDB666@DFHHHHIIIIIIIIIIIIIIIIIIIIIIIIIIIIIFFFFFFFFFFFFFFFFFFFFFFFFFFFFF???==FFFFFFFFFFF::100:22,,
@JI6ZREA02G97AS
ACTGACTGTTGGAGGGCAAGTCTGGTGCCAGCAGCCGCGGTAATTCCAGCTCCAATAGCGTATATTAAAGTTGTTGCAGTTAAAAAGCTCGTAGTTGAATTTCGGGGTCAGCAGGCTGGTCGTGCCACTGGTATGAACTGGTCTCGCTGATTCCTCCTTTCTGAAGAACTGTAATGTCATTAATTTGGTGTTGCAGGGAAACAGGACTGTTACTTTGAAAAAATTGAGTGTTTAAAGCAGGCATATTTGCTTGAATACATTAGCATGGAATAATGAAATAGGACGTTCAAATCTATTTTGTTGGTTTCTAGGATTGACGTAATGATTAATAGGGATAGTTGGGGGCATTAGTATTCAATTGTCAGAGGTGAAATTCTTGGATTTATTGAAGACTAACTACTGCGAAGCATTTGCCAAGGATGTTTTCATTAATCAAGAACGAAAGTTAGGGATCGAAGACGATCAGATACCGTCGTAGTCTT
+
HHHHHHHHHHHII:::IIIIIIIIIIIIIIIIIIIIIIIIIIIIIIIIIIIIHHHHHHHHHHHHHHHHHHHHHHHHHHH>>88888DGHHHHHHHHHHHHHHE6666AHHHHHHHHHHHHHHHHHHHHHHHHHHHHHHHHHHHHHHHHHHHHHHHHHHHHHHHHHHHHHHHHHHHHHHF>>>>HHHHHHHHHHHHHHHHHHH@BBHHHHEDBD===B111111@>BDEDG@CH@@@DEEBBBBB@333@EGGGGEGEHH@@@HHHHHHHHHHHHHHHHHHHGGGGE@@2205><>55550//BB@@@B=G@@@B@@@BHHHHHHHHHHHHH@@>>BBBBB00000;:AABDBEGB;99DBDDDD=9333=>=>DDD=========77344=:9922226=833,,,47700030000,,,11,,,,,,00..1433644610024670660022222:9:66777;:;<===:9::;86210
@JI6ZREA02IPVTX
ACTGACTGTTGGAGGGCAAGTCTGGTGCCAGCAGCCGCGGTAATTCCAGCTCCAATAGCGTATATTAAAGTTGTTGCAGTTAAAAAGCTCGTAGTTGAATTTCGGGGTTAGTAAGTTGGTCATGCCTTCGGTATGTACTGGCTTTACTGATTCCTCCTTCTTGACGAACCGTGATGTCATTAATTTGGTGTTGCGGGAAATCAGGACTGTTACTTTGAAAAAATTAGAGTGTTTAAAGCAGGCTAACGCCTGAATACATTAGCATGGAATAATGAAATAGGACGTTAATCCTATTTTGTTGGTTTCTAGGATCGACGTAATGATTAATAGGGATAGTTGGGGGCATTAGTATTCAATTGTCAGAGGTGAAATTCTTGGATTTATTGAAGACTAACTACTGCGAAAGCATTTGCCAAGGATGTTTTCATTAATCAAGAACGAAAGTTAGGGATCGAAGACGATCAGATACCGTCGTAGTCTTAACCATAAACTATGCCGACTAGGGATCGGATGATGTTATTTTTAATGTACTCATTCGG
+
IIIIIIIIIIIIIHHHIIIIIIIIIIIIIIIIIIIIIIIIIIIIIIIIIIIIIIIIIIIIIIIIIIHHHIIIIIIIIIIII????=IIIIIIIIIIIIIHHHICCCCIIIIIIIIIIIIIIIIIIIIIIIIIIIIIIIIIIIHHHIIIIIIIIIIIIIIIIIIIIIIIIIIIIIIIIIIIIIIFFFIIIIIIIIHHHHHHIIIIIIIIIHHIIHHHI;;;;88;;,GIIIIHHHHHHIIIIIIIIIIIIIIIIIIIIIIIIIIIIIIIIIIIIIHHHIHHHIIIIIIIIIIII==<<8//<<BBBI:<<<DEHHIIIIIIIIIIIIIIIHIIDHIIHH88=77EHHIIIIIIDEEEHHHHHHHHH?;355HHHHHHHHHHHHHH=EEBBB;555BB?CCCC>>>>B?;;;>AA===;;633----3744884993300<:777<==69996888::<9<99888<9:9==<9899><<><:;;::9=92232-688;:;9=<:331338;:8333311:/155511*868860322366
@JI6ZREA02J1J46
ACTGACTGTTGGAGGGCAAGTCTGGTGCCAGCAGCAGCGGTAATTCCAGCTCCAATAGCGTATATTAAAGTTGTTGCAGTTAAAAAGCTCGTAGTTGAATTTCGGGGTCAGCAGGTTGGTCGTGCCACTGGTATGCACTGGCTTCGCTGATTCCTCCTTTCTGAAGAACTGTAATGTCATTAATTTGGTGTTGCAGGGAAACAGGACTGTTACTTTGAAAAAATTAGAGTGTTTAAAGCAGGCTAACGCTTGAATACATTAGCATGGAATAATGAAATAGGACGTTCGATCCTATTTTGTTGGTTTCTAGGATTGACGTAATGATTAATAGGGATAGTTGGGGGCATTAGTATTCAATTGTCAGAGGTGAAATTCTTGGATTTATTGAAGACTAACTACTGCGAAAGCATTTGCCAAGGATGTTTTCATTTAATCAAGAACGAAAGTTAGGGATCGAAGACGATCAGATACCGTCGTAGTCTTAACCATAAACTATGCCG
+
IIIIIIIIIIIIIIIIIIIIIIIIIIIIIIIIIIIIIIIIIIIIIIIIIIIIIIIIIIIIIIIIIIHHHIIIIIIIIIIII;;;;;IIIIIIIIIIIIIHHHIAAAAIIIIIIIIIIBBBIIIIIIIIIIIIIIIIIIIIIFFFIIIIIIIIIIHFFDDEIIIID>>>>BIIIIIIIIIIIIIBBBIH>777FEGB@@555=9@@IIIGDDCE@=;?-/----//,5>==::;?BDEIIIIIIIIIII@@@D@@@DGFDDDGIIIGGGGGFHIIEEEIIIIIIIIIIIII@@@@=?=@D:;FF999GAGD@@@DGHHHHHIIIIIIIIDD;;;;GIIFF55857DDDIHHHHHHHHDEEEDEEDD0008BBBHHEDDBBBHHB944BHDDDDD4449=B9::A:::9:92..,04,,,,,,,,,,,,1000//-99;744;8555;7706611333764031677:3131;;30067976...236446222970.--20
@JI6ZREA02GFP22
ACTGACTGTTGGAGGGCAAGTCTGGTGCCAGCAGCCGCGGTAATTCCAGCTCCAATAGCGTATATTAAAGTTGTTGCAGTTAAAAAGCTCGTAGTTGAATTTCGGGATCAATACGTCGGTCGTGCTTTCGGGTACGTACTGGCGTCATTGGTTTCTCCTTTCTGACGAACCATGATGTCATTAATTTGGTGTTATGGGGAGTTAGGACTGTTACTTTGAAAAAATTAGAGTGTTTAAAGCAGGCATTAGCTTGAATACATTAGCATGGAATAATGAAATAGGACGTTCGATCCTATTTTGTTGGTTTCTAGGATCAACGTAATGATTAATAGGGATAGTTGGGGCATTAGTATTCAATTGTCAGAGGTGAAATTCTTGGATTTATTGAAGACTAACTACTGCGAAAGCATTTGCCAAGGATGTTTTCATTAATCAAGAACGAAAGTTAGGGATCGAAGACGATCAGATACCGTCGTAGTCTTAACCATAACTATGCCGACTAGGGATCGGATGATGTTTAATTTTTAATGTACTC
+
FFFFFFFFFFFIIHHHIIIIIIIIIIIIIIIIIIIIIIIIIIIIIIIIIIIIFFFFFFFFFFFFFFFFFFFFFFFFFFFFF?????FFFFFFFFFFFFFFFFFFFFFFFFFFFFFFFFFFFFFFFFFFFDDDFFFFFFFFFFFFFFFFFFFFFFFFFFFFFFFFFFFFFFFFFFFFFFFFFFFFFFFEEDFFFFF@@==F?@@FFFFFFFFFFFFFFF99976666,;FFFCCCFFFFFFFFFFFFFFF???FFCCCCDDDDFGGFDDGGFDDDCGGC?8??DFCDDGGGDDDDD===<5//???==BAB555=AABAA====??AA<<<>4448989<<////<>==??>?@AAA?BB?>?BBB<8888;8<8322888888<77><:;:832233:8888<8888888888////8846:121166::994666:66610008::275372222288:77:::2121667747420020.00...0..01.---277477443466222222220..33--/,,,,)0.00,,
@JI6ZREA02I9QVU
ACTGACTGTTGGAGGGCAAGTCTGGTGCCAGCAGCCGCGGTAATTCCAGCTCCAATAGCGTATATTAAAGTTGTTGCAGTTAAAAAGCTCGTAGTTGAATTTCGGGATC
+
FFFFFFFFFFFIIHHHIIIIIIIIIIIIIIIIIIIIIIIIIIIIIIIIIIIIFFFFFFFFFFFFFFFFFFFFFFFFFFFFF=====FFFFFFFFFFFFFF?=?866>44
@JI6ZREA02FSIA8
ACTGACTGTTGGAGGGCAAGTCTGGTGCCAGCAGCCGCGGTAATTCCAGCTCCAATAGCGTATATTAAAGTTGTTGCAGTTAAAAAGCTCGTAGTTGAATTTC
+
/0000004<>?>A58:IIIIIIIIIIIIIIIIIIIIIIIIIIIIIIIIIIIIFFFFFFFFFFFF==<<FCCC???FFFFFF==???FFFFFFF@??BA>9633
@JI6ZREA02HVFDR
ACTGACTGTTGGAGGGCAAGTCTGGTGCCAGCAGCCGCGGTAATTCCAGCTCCAATAGCGTATATTAAAGTTGTTGCAGTTAAAAAGCTCGTAGTTGAATTTCGGAATCAATTTATCGGTCGTGCCTTCGGTATGCACTGGTATTATTGATTTCTACCTTCTGACGAATCATGATGTCATTAATTTGGTGTCATGGGGAATCAGGACTGTTACTTTGAAAAAATTAGAGTGTTTAAAGCAGGCACACGCTTGAATACATTAGCATGGAATAATGAAATAGGACGTTTGACCCTATTTTGTTGGTTTCTAGGATCGACGTAATGATTAATAGGGATAGTTGGGGGCATTAGTATTCAATTGTCAGAGGTGAAATTCTTGGATTTATTGAAGACTAACTACTGCGAAAGCATTTGCCAAAGGATGTTTTCATTAATCAAGAACGAAAGTTAGGGATCGAAGACGATCAGATACCGTCGTAGTCTTAACCATAAACTATGCCGACTAGGGATCGGATGATGTTTAATTTTTTAATGTACTC
+
IIIIIIIIIIIIIHHHIIIIIIIIIIIIIIIIIIIIIIIIIIIIIIIIIIIIIIIIIIIIIIIIIIHHHIIIIIIIIIIII;;;;;IIIIIIIIIIIIIHHHIIIIIIIIIHHHIIIIIIIIIIIIIIIIIIIIIIIIIIIIIIIIIIIIHHHIIIIIIIIIIIIIIIIIIIIIIIII>>>BBHHHFFFHIIIICCCCIIIIIIIIIIB@@@FHHHI;;;;;;FF3IIIIIHHHHHHIIIIIIIIIIIIIIIIIIIIIIIIIIIIIIHHHIIII;;;IIHHHIIHEEIG;;;GG::777//DDBBBI@H;;;@IIIIIHHHIHHHHIHDDEEBDGIIIG55555@DD@@@@FGGGDBBBDBBBEEEEEBBBBHB===EEEBBBB88BDEEBB:99DD==9::A<<;999622300,,,00,11,,,,1144//026330038333:;;066113337310388::;7676::7648831....77844200220-/100/1.,,,,,,114496667:777;;//22//44)2173--
@JI6ZREA02HN13Q
ACTGACTGTTGGAGGGCAAGTCTGGTGCCAGCAGCCGCGGTAATTCCAGCTCCAATAGCGTATATTAAAGTTGTTGCAGTTAAAAAGCTCGTAGTTGAATTTCGGGATCAATTTATCGGTCGTGCCTCTGGTATGCACTAGTATTATTGATTTCTACCTTCTGACGAACCATGATGTCATTAATTTGGTGTCATGGGGAATCAGGACTATTACTTTGAAAAAATTAGAGTGTTTAAAGCAAGCACACGCTTGAATACATTAGCATGGAATAATGAAATAGGACGTTTGACCCTATTTTGTTGGTTTCTAGGATCGACGTAATGATTAATAGGGATAGTTGGGGGCATTAGTATTCAATTGTCAGAGGTGAAATTCTTGGATTTATTGAAGACTAACTACTGCGAAAGCATTTGCCAAGGATGTTTTCATTAATCAAGAACGAAAGTTAGGGATCGAAGACGATCAGATACCGTGTAGTCTTAACCATAAACTATGCCGACTAGGGATCGGATGATGTTAATTTTTTAATGTACTC
+
IIIIIIIIIIIIIHHHIIIIIIIIIIIIIIIIIIIIIIIIIIIIIIIIIIIIIIIIIIIIIIIIIIHHHIIIIIIIIIIII????=IIIIIIIIIIIIIHHHIHHHIIIIIHHHIIIIIIIIIIIIIIIIIIIIIIIIIIIIIIIIIIIIHHHIIIIIIIIIIIIIIIIIIIIIIIIIIIIIIHHHIIIIIIII@@@@IIIIIIIIIGB>>>GHHHI;;;;99;;,GHHIHHHHHHHIIIIIIIHHHIIIIIIIHHHHGGGIIIIIIIIIIIIIHHHIIIIIIHHHHIIHHHIIBB@?8//88HHHIIIGGGIIIIIIIIIIIIIIIIIIHGGGIIIII87;;7IIIF675=FFAA@@@FHHHHHHHHHBBHHHF==;;;BE@:44?CEEHEEB:::8E>??A;;;9;;;;;;;;>>4508;4744;;=>6658;=<99820008..-2131...;;;9;98;;;8689=>8666=<<>>>>>2208977;8-13264803/00289500255552//00,,,,,,,,)2/22//
@JI6ZREA02G0OM5
ACTGACTGTTGGAGGGCAAGTCTGGTGCCAGCAGCCGCGGTAATTCCAGCTCCAATAGCGTATATTAAAGTTGTTGCAGTTAAAAAGCTCGTAGTTGAAATTCGGGGTCAGCAGGTTGGTCGTGCCACTGGTATGTACTGGCTTCGCTGATTCCTCCTTTCTGAAGAACTGTAATGTCATTAATTTGGTGTTGCAGGGAAACAGGACTGTTACTTTGAAAAAATTAGAGTGTTTAAAGCAGGCTAACGCTTGAATACATTAGCATGGAATAATGAAATAGGACGTTCGATCCTATTTTGTGGTTTCTAGGATTGACGTAATGATTAATAGGGATAGTTGGGGGCATTAGTATTCAATTGTCAGAGGTGAAATTCTTGGATTTATTGAAGACTAACTACTGCGAAAGCATTTGCCAAGGATGTTTTCATTAATCAAGAACGAAAGTTAGGGATCGAAGACGATCAGATACCGTCGTAGTCTTAACCATAAACTATGCCGACTAGGGATCGGATGATGTTAATTTTTAATGTACTCTA
+
IIIIIIIIIIIIIHHHIIIIIIIIIIIIIIIIIIIIIIIIIIIIIIIIIIIIIIIIIIIIIIIIIIHHHIIIIIIIIIIII==?==IIIIIIIIIIIHHHIII>>>>IIIIIIIIIIIIIIIIIIIIIIIIIIIIIIIIIIIIIIIIIIIIIIIIIIGGGHHIIIGBBBBIIIIIIIIIIIIIHHHIIIIIIIIIHHHHHHIIIIIIIIIIIIHHHI;;;;99GG5IIIIIHHHHHHIIIIIIIIIIIIIIIIIIIIIIIIIIIIIIIIGGGEC335=288FGDDCGGGGGGDD<<?<=/88BBBIIIHHHHHHHIIGGGIHGGGGGHIB<8=BA?33-----::<<A=:>BGGFFCCFDFFFFFFFDEEHHC@==HHHHHHHHHHHCBBHFEEEECEA;55555:;;;;;CCECC;;8==4734==33220888=99;:77<>>>6>>>>===>82///:;>==<=>>>>656:>><=<<==2208677<;26333...32522188====888;;<;;1111188-;7:82213
@JI6ZREA02J22PI
ACTGACTGTTGGAGGGCAAGTCTGGTGCCAGCAGCCGCGGTAATTCCAGCTCCAATAGCGTATATTAAAGTTGTTGCAGTTAAAAAGCTCGTAGTTGAATTTCGGGGTCAGCAGGTTGGTCGTGCCACTGGTATGCACTGGCTTCGCTGATTCCTCCTTTCTGAAGAACTGTAATGCCATTAATTTGGTGTTGCAGGGAAACAGGACTGTTACTTTGAAAAAATTGAGTGTTTAAAGCAGGCTAACGCTTGAATACATTAGCATGGAATAATGAAATAGGACGTTTGATCCTATTTTGTTGGTTTCTAGGATTGACGTAATGATTAATAGGGATAGTTGGGGGCATTAGTATTCAATTGTCAGAGGTGAAATTCTTGGATTTATTGAAGACTAACTACTGCGAAAGCATTTGCCAAGGATGTTTTCATTAATCAAGAACGAAAGTTAGGGATCGAAGACGATCAGATACCGTCGTAGTCTTAACCNTAAACTATGCCGACTAGGGATCGGATGATGTTAATTTTTTAATGTACTCATTC
+
IIIIIIIIIIIII@@@IIIIIIIIIIIIIIIIIIIIIIIIIIIIIIIIIIIIIIIIIIIIIIIIIIHHHIIIIIIIIIIII???==IIIIIIIIIIIIIHHHIAAAAIIIIIIIIII>>>IIIIIIIIIIIIIIIIIIIIIIIIIIIIIIIIIIIBBBBBHHIIIIIIIIIIIIIIIIIIIIIHHHIIIIIIIIIHDDDDDD?FHHIII===DBBBG444444AAAGDDDDEHHHHIIIIIIIIIIIIIIIIIIIIIGGGIIIIIIIIIIIIIHHHIIIIIF<887BB?844533330--44444A:DAEBCDGGG====DDGAAA?EEA<<@;500022222ABAABCBFFHFFFEEECECC???CB@@@FFIHHHHHHHHHHHFFFFDFFFBBBBBBCCFBBB:;;BBBAA?EE?;8882222;;221108<<8003277<>>>6>><:;;;>=<<=<<====<=>>>>><>>>>>>>>33..!32,,-,,/-..--.235554882238552-,,00,,,,,,..,:46648::98
@JI6ZREA02FHUYR
ACTGACTGTTGGAGGGCAAGTCTGGTGCCAGCAGCCGCGGTAATTCCAGCTCCAATAGCGTATATTAAAGTTGTTGCAGTTAAAAAGCTCGTAGTTGAATTTCGGGATCAATATATTGGTCGTGCCTCGTGTNGACTGGTATTATTGATTTCTACCTTCTGACGAACTNTGATGTCATTAATTTGGTGTCATGGGGAATCAGGACTGTTACTTTGAAAAAATTAGAGTGTTTAAAGCAGGCACACGCTTGAATACATTAGCATGGAATAATGAAATAGGACGTTTGACCT
+
FFFFFFFFFFFIIHHHIIIIIIIIIIIIIIIIIIIIIIIIIIIIIIIIIIIIFFFFFFFFFFFFFFFFFFFFFFFFFFFFF=====FFFFFFFFFFFFFFFFFFFFFFFFFFFFFFFFFFFFFDB>A===:3!666ADDFFFFFFFFFFFFFFFFFFFFFFFFFFF@6!6<FFFFFFFFFFFFFFFFFFFFF====FFFFFFFFFFFDDDFFFFF777766;;-DFFFFF?FCCCFFFFFFFFFFFFFFFFFFFIIIIIIGGFAAA>?===90..402237<666=7567
@JI6ZREA02GROM0
ACTGACTGTTGGAGGGCAAGTCTGGTGCCAGCAGCCGCGGTAATTCCAGCTCCAATAGCGTATATTAAAGTTGTTGCAGTTAAAAAGCTCGTAGTTGAATTTCGGGGTCAGACTAGTTGGTCGTGCCACTGGTATGTACT
+
FFFFFFFFFFFII:::IIIIIIIIIIIIIIIIIIIIIIIIIIIIHHHHHIIIFFFFFFFFFFFFFFFFFFFFFFFFFFFFF;;;;;FFFFFFFFFFFDD=<;>00..--332772/..22?=?=9..03765575323.-
@JI6ZREA02J4KAB
ACTGACTGTTGGAGGGCAAGTCTGGTGCCAGCAGCCGCGGTAATTCCAGCTCCAATACGTATATTAAACGTTGTTGCAGTTAAAAACGCTCGTAGTTGAA
+
FFFFFDDDFDA<<666:DDDDDD88:HHHHHDDB=??D6663388??===:22440////59<;;2.0148>?>==>>41111333???<<<<?=;;=22
@JI6ZREA02FQCSZ
ACTGACTGTTGGAGGGCAAGTCTGGTGCCAGCAGCCGCGGTAATTCCAGCTCCAATAGCGTATATTAAAGTTGTTGCAGTTAAAAAGCTACGTAG
+
444000446<2248899::AAAADDDBBBDDDDD666:??D????DFFFFFFFFFFFFFFFFFFFFFFFFDD???==866353777A94455D=5
@JI6ZREA02GIR34
ACTGACTGTTGGAGGGCAAGTCTGGTGCCAGCAGCCGCGGTAATTCCAGCTCCAATAGCGTATATTAAAGTTGTTGCAGTTAAAAAGCTCGTAGTTGAATTTCGGGGTCAGCAGGTTGGTCGTGCCACTGGTATGTACTGGCTTCGCTGATTCCTCCTTTCTGAAGAACTGTAATGTCATTAATTTGGTGTTGCAGGGAAACAGGACTGTTACTTTGAAAAAATTAGAGTGTTTAAAGCAGGCTAACGCTTGAATACATTAGCATGGAATAATGAAATAGGACGTTCGATCCTATTTTGTGGTTTCTAGGATTGACGTAATGATTAATAGGGATAGTTGGGGCATTAGTATTCAATTGTCAGAGGTGAAATTCTTGGATTTATTGAAGACTAACTACTGCGAAAGCATTTGCCAAGGATGTTTCATTAATCAAGAACGAAAGTTAGGGATCGAAGACGATCAGATACCGTCGTAGTCTTAACCATAAACTATG
+
IIIIIIIIIIIIIHHHIIIIIIICCDIIIIIIIIIIIIIIIIIIIIIIIIIIIIIIIIIIIIIIIIHHHIIIIIIIIIIII?????IIIIIIIIIIIIIHHHIAAAAIIIIIIIIIIIIIIIIIIIIIIIIIIIIIIIIIIIIIIIIIIIIIIIIFFFFHIIIIIFFFIIIIIIIIIIIIIIIHHHIIHFFFIIIFFFHHHIABBIIIIIIIIHHHI9;;;6699,FIHFF@@@BDDIIIIIIDDFIIIHFFFIHIIIIIIIIIIIIIH;<<@HHHHIIIIIIDDDHIH@@@@?99==@2;;766DIIDDDIIIIIIDDDIHGGIIFFD??;?><???2255;@GGGGIIIDDDHIHHHH===BEEDB======BBBA:::B::BB===BD99998A?==9::<9::;::=888802231,,,,,34331432...31335;;;37668;:333647667777131;;;:9::;::;::==6657666;:0--
@JI6ZREA02F26KS
ACTGACTGTTGGAGGGCAAGTCTGGTGCCAGCAGCCGCGGTAATTCCAGCTCCAATAGCGTATATTAAAGTTGTTGCAGTTAAAAAGCTCGTAGTTGAATTTCGGGGGTCAGTACGT
+
FFFFFFFFFFFIIHHHIIIIIIIIIIIIIIIIIIIIIIIIIIIIIIIIIIIIFFFFFFFFFFFFFFFFFFFFFFFFFFA6555331=>>===:688<8800040053/387..-.--
@JI6ZREA02FQLL5
ACTGACTGTTGGAGGGCAAGTCTGGTGCCAGCAGCCGCGGTAATTCCAGCTCCAGTAGCGTATATTAAAGTTGTTGCAGTTAAAAAGCTCGTAGTTGAATTTCGGGGTCAGCAGGTTGGTCGTGCCACGGGTATGAACTGGTTTCGCTGATTCCTCCTTTCTGAAGAACTGTAATGTCATTAATTTGGTGTTGCAGGGAAACAGGACTGTTACTTTGAAAAAATTAGAGTGTTTAAAGCAGGCTAACGCTTGAATACATTAGCATGGAATAATGAAATAGGACGTTCAAACCTATTTGTTGGTTTCTAGGATTGACGTAATGATTAATAGGGATAGTTGGGGGCATTAGTATTCAATTGTCAGAGGTGAAATTCTTGGATTTATTGAAGACTAACTACTGCGAAAGCATTTGCCAAGGATGTTTTCATTAAATCAAAGAACGAAAGTTAGGGATCGAAGACGATCAGATACCGTCGTAGTCTTAACCAT
+
HHHHHHHHHHHIIBBBIIIIIIIIIIIIIIIIIIIIIIIIIIIIIIIIIIIIHHHHHHHHHHHHHHHHHHHHHHHHHHHBB88888HHHHHHHHHHHHHHHHHAAAAHHHHHHHHHHHHHHHHHHHHHHHHHHHHHHHHHHHHHHHHHHHHHHHHHHHHHHHHHHHHHHHHHHHHHHHHHHHHHHHHHHHHHHHHHHHHHHHHHHHHHHHHGG;;;D666662@@-HHHEE<<<HHHHHHHHHHEEEHHHHHHHHHHHHHHHHHHHHHHHHHHHHHHHHHHHHHHHGBB>EE?1222211<<;::DAHBBBHHHHHHHHHHHHHHHHGB>968>=>33-----99>>@DBEGBBBBHHH@AAHHHHHHHHHHHDDE=====93//999@=A<;=??:=3339<<<?A>999344<;=8664,,,,11,,,,,.,,,,1,,54/...---11666699864644666602----15::;::777;;6401
@JI6ZREA02G542V
ACTGACTGTTGGAGGGCAAGTCTGGTGCCAGCAGCCGCGGTAATTCCAGCTCCAATAGCGTATATTAAAGTTGTTGCAGTTAAAAAGCTCGTAGTTGAATTTCGGGGTCAGCAGGTTGGTCGTGCCACTGGTATGAACTGGTTTCGCTGATTCCTCCTTTCTGAAGAACTGTAATGTCATTAATTTGGTGTTGCAGGGAAACAGGACTGTTACTTTGAAAAAATTAGAGTGTTTAAAGCAGGCTAACGCTTGAATACATTAGCATGGAATAATGAAATAGGACGTTCAAACCTATTTTGTTGGTTTCTAGGATTGACGTAATGATTAATAGGGATAGTTGGGGCATTAGTATTCAATTGTCAGAGGTGAAATTCTCGGATTTATTGAAGACTAACTACTGCGAAAGCATTTGCCAAGG
+
FFFFFFFFFFFIIHHHIIIIIIIIIIIIIIIIIIIIIIIIIIIIIIIIIIIIFFFFFFFFFFFFFFFFFFFFFFFFFFFFF?????FFFFFFFFFFFFF@@@FAAAAFFFFFFFFFFFFFFFFFFFFFFFFFFFFFFFFFF@@@FFFFFFFFFFFFFFFFFFFFFFFFFFFDDDDFFFFDDDDFFFFFFFFFFDDCFF:<<F9<<DFFFFFFFFCCC66666666,?FACCCFFFFFFFFFFFFFFFFF???DFGDFDDDDD?:::?ACADDDD???D>DDDDB::8;8;><<7422491588...47?>>?889=ABBBB===AAB@@@;=;<444446666998=ADBBB====BB888<?>><8244;>>822443;;;>//348==>888<<<<;88844423388888<<<44
@JI6ZREA02GQIA5
ACTGACTGTTGGAGGGCAAGTCTGGTGCCAGCAGCCGCGGTAATTCCAGCTCCAATAGCGTATATTAAAGTTGTTGCAGTTAAAAAGCTCGTAGTTGAATTTCGGGG
+
FFFFFFFFFFFIIHHHIIIIIIIIIIIIIIIIIIIIIIIIIIIIIIIIIIIIFFFFFFFFFFFFFFFFFFFFFFFFFFF<<88888FFDDDDDFFFFDB444>45.,
@JI6ZREA02FKXKV
ACTGACTGTTGGAGGGCAAGTCTGGTGCCAGCAGCCGCGGTAATTCCAGCTCCAATAGCGTATATTAAAGTTGTTGCAGTTAAAAAGCTCGTAGTTGAATTTCGGGATCAATACGTCGGTCGTGCTTTTTTGGTACGCACTGGCGTCATTGGTTTCTCCTTTCTGACGAACCATGATGTCATTAATTTGGTGTTATGGGGAGTTAGGACTGTTACTTTGAAAAAATTAGAGTGTTTAAAGCAGGCATTAGCTTGAATACATTAGCATGGAATAATGAAATAGGACGTTCGATCCTATTTTGTGGTTTCTAGGATCAACGTAATGATTAATAGGGATAGTTGGGGCATTAGTATTCAATTGTCAGAGGTGAAATTCTTGGATTTATTGAAGACTAACTACTGCGAAAGCATTTGCCAAGGATGTTTTCATTAATCAAGAACGAAAGTTAGGGATCGAAGACGATCAGATACCGTCGTAGTCTTAACCATAAACTAT
+
IIIIIIIIIIIIIHHHIIIIIIIIIIIIIIIIIIIIIIIIIIIIIIIIIIIIIIIIIIIIIIIIIIHHHIIIIIIIIIIGG88888IIIIIIIIIIIIIHHHIHHHIIIIIIIIIIIIIIIIIIG666666GG<IIIIIIIIIIIIIIIIGG>>>IIIIHHHIIIIIIIIIIIIIIIIIIIIIIIHHHIIIIIIIIBBBBG4;;BIIIIIIIIIIHHEI66666666,=FIIIHHHHHHIIIIIIGGGIIIIIIIAAAGIIIIIIIIIIIIIIIIG===FAFFAAAFFIIIIIIII>>>>G;HH868AIIAAAIIIIIGGAAAIIIIIIIIEBBEHEG550000;@AD@DCGHIIIHHHIHHHD???DEE@@@@EEEFFFBBB?;;EE654<<EECCCE@@<566B@@@>@B@<<<<@A9==7777=>==;;9=:630081,,,/00,,--833344;8;:;888<:<:<<>><>>=<:855::1/.-,,,-/,/
@JI6ZREA02JLQ97
ACTGACTGTTGGAGGGCAAGTCTGGTGCCAGCAGCCGCGGTAATTCCAGCTCCAATAGCGTATATTAAAGTTGTTGCAGTTAAAAAGCTCGTAGTTGAATTTCGGGGTCAGCAGGTTGGTCGTGCCACTGGTATGAACTGGTTTCGCTGATTCCTCCTTTCTGAAGAACTGTAATGTCATTAATTTGGTGTTGCAGGGAAACAGGACTGTTACTTTGAAAAAATTAGAGTGTTTAAAGCAGGCTAACGCTTGAATACATTAGCATGGAATAATGAAATAGGACGTTCAAACCTATTTTGTTGGTTTCTAGGATTGACGTAATGATTAATAGGGATAGTTGGGGCATTAGTATTCAATTGTCAGAGGTGAAATTCTTGGATTTATTGAAGACTAACTACTGCGAAAGCATTTGCCAAGGATGTTTTCATTAATCAAGAACGAAAGTTAGGGATCGAAGACGATCAGATACCGTCGTAGTCTTAACCATAACTATGCCGACTAGGGATCGGATGATGTTTAATTTTTAATGTAC
+
FFFFFFFFFFFIIHHHIIIIIIIIIIIIIIIIIIIIIIIIIIIIIIIIIIIIFFFFFFFFFFFFFFFFFFFFFFFFFFFFF?????FFFFFFFFFFFFFFFFFDDDDFFFFFFFFFFFFFFFFFFFFFFFFFFFFFFFFFFFFFFFFFFFFFFFFFFFFFFFFFFFFFFFFFFFFFFFFFFFFFFFFFFFFFFFFDDDFFFFDDDFFFFFFFFFFFF999999@@-FFFFFFFFFFFFFFFFFFFFFFFFFFFF??@DGGGIGGGGIIIGGGGGIGGF>DDAAA?==::8<<<:554490088444<<A@====BDDDAAAA====BA=8:::ABBBAA7767=:::=:8:=BBDBBBBDDDDD88888;;@@88888>4442/2:<42238;888:>8333;;;888888:886666666--,,0000..0---204:73338::2711----6688:756662125:::757464464700...,,,,11.0000206433302266662222177::005//00*2422
@JI6ZREA02H6XHX
ACTGACTGTTGGAGGGCAAGTCTGGTGCCAGCAGCCGCGGTAATTCCAGCTCCAATAGCGTATATTAAAGTTGTTGCAGTTAAAAAGCTCGTAGTTGAATTTCGGGATCAATACGTCGGTCGTGCTTTTTTGGTACGCACTGGCGTCATTGGTTTCTCCTTTCTGACGAACCATGATGTCATTAATTTGGTGTTATGGGGAGTTAGGACTGTTACTTTGAAAAAATTAGAGTGTTTAAAGCAGGCATTAGCTTGAATACATTAGCATGGAATAATGAAATAGGACGTTCGATCCTATTTTGTGGTTTCTAGGATCAACGTAATGATTAATAGGGATAGTTGGGGCATTAGTATTCAATTGTCAGAGGTGAAATTCTTGGATTTATTGAAGACTAACTACTGCGAAAGCATTTGCCAAGGATGTTTTCATTAATCAAAGAACGAAAGTTAGGGATCGAAGACGATCAGATACCGTCGTAGTCTTAACCATAACTATGCCGACTAGGGATCGGATGATGTTTAATTTTTAA
+
HHHHHHHHHHHIIHHHIIIIIIIIIIIIIIIIIIIIIIIIIIIIIIIIIIIIHHHHHHHHHHHHHHHHHHHHHHHHHHHHH???==HHHHHHHHHHHHHHHHHHHHHHHHHHHHHHHHHHHHHHH;;;;;;HHFHHHHHHHHHHHHHHHHHHHHHHHHHHHHHHHHHHHHHHHHHHHHHHHHHHHHHHHHHHHHGGAAAAB188<DGHGHEDEHHHCCG22222222,;EEDB;;;;;;EEEEEGD@@@HHEEEHHHHHHDDDHHHHHHHHHHHHHHHHHHHHHD@@@B?DD<<55000052AA;;;BAHE@@@@@BGB@@@BBBBBEEE@;;;;BEGEE9999@@EGGG>;;;;@BAA>:>>A?3338;<<>>>?B443=;<?77999==BB9999:BB>92449;33449<>>><AA9;;1111668877.,,,,,,,4.,,,47;2666:2227786:::;;:767677;6468;:::879940--------,0445697722122:777222266699112//--
@JI6ZREA02GTVL4
ACTGACTGTTGGAGGGCAAGTCTGGTGCCAGCAGCCGCGGTAATTCCAGCTCCAATAGCGTATATTAAAGTTGTTGCAGTTAAAAAGCTCGTAGTTGAATTTC
+
FFFFFFFFFFFIIHHHIIIIIIIIIIIIIIIIIIIIIIIIIIIIIIIIIIIIFFFFFFFFFFFFFFFFFDDDFFFFFFFFF=====FFFFFFFFDA?<<6313
@JI6ZREA02I36OO
ACTGACTGTTGGAGGGCAAGTCTGGTGCCAGCAGCCGCGGTAATTCCAGCTCCAATAGCGTATATTAAAGTTGTTGCAGTTAAAAAGCTCGTAGTTGAATTTCGGGGTCAGCAGGTTGGTCGTGCCACTGGTATGTACTGGCTTCGCTGATTCCTCCTTTCTGAAGAACTGTAATGTCATTAATTTGGTGTTGCAGGGAAACAGGACTGTTACTTTGAAAAAATTAGAGTGTTTAAAGCAGGCTAACGCTTGAATACATTAGCATGGAATAATGAAATAGGACGTTCGATCCTATTTTGTGGTTTCTAGGATTGACGTAATGATTAATAGGGATAGCTGGGGGCATTAGTATTCAATTGTCAGAGGTGAAATTCTTGGATTTATTGAAGACTAACTACTGCGAAAGCATTTGCCAAGGATGTTTTCATTAATCAAGAACGAAAGTTAGGGATCGAAGCGATCAGATACCGTCGTAGTCTTAACCATAAACTATGCCGACTAGGGATCGGATGATGTTAATTTTTTAATGTAC
+
IIIIIIIIIIIIIHHHIIIIIIIIIIIIIIIIIIIIIIIIIIIIIIIIIIIIIIIIIIIIIIIIIIHHHIIIIIIIIII>>88888HIIIIIIIIIIIIHHHI>>>>IIIIIIIIIIIIIIIIIIIIIIIIIIIIIIIIIIIIIIIIIIIIIIIIIIHHHIIIIIIIIIIIIIIIIIIIIIIIHHHIIIIIIIIIHHHHHHIIIIIIIIIIII>>>I666666GG5IIIIIHHHHHHIIIIIIIIIIIIGGGIIIIIIIIIIHGGGGIIIIIIIHHHIIIIAAAAAHHGGGGFD8888=2==BBBIIIAAAHIIIIIIIIIIIIIIIIIHAAAGIHGG77:::GFFFHIIIIHGGGHHCBCFFEEEEC55544;88<<:.00047AAAA=>;9999898:5....;=:77752288==:;3222488;=<98;;=85582...9<<47778<8333232399997;;8832026=;;=;;==9653227<801322124;8888899:::8888.--........66)8488
@JI6ZREA02JUUTL
ACTGACTGTTGGAGGGCAAGTCTGGTGCCAGCAGCCGCGGTAATTCCAGCTCCAATAGCGTATATTAAAGTTGTTGCAGTTAAAAAGCTCGTAGTTGAATTTCGGGGA
+
4449<7442262/...46=>@AAAACEFGHGFDD=???65588<<AA@B=:::DDDDDDBBBBA@@445333438???A>>33666CFFFDDDFFFFFF::8@4442/
@JI6ZREA02I78M5
ACTGACTGTTGGAGGGCAAGTCTGGTGCCAGCAGCCGCGGTATC
+
FFFFFFFFFFFIIHHHIIIIIIIIIIIIIIHHHFFFAA>=>967
@JI6ZREA02F66AI
ACTGACTGTTGGAGGGCAAGTCTGGTGCCAGCAGCCGCGGTAATTCCAGCTCCAATAGCGTATATTAAAGTTAGTTGCAGTTAAAAAGACTCGTAGTTGAATTTCGGGATCAATATATTGGTCGTGCCTCTGGTATGAACTGGTATTATTGACTTTCTACCTTCTGACGAACTGTGATGTCATTAATTTGGTGTCGATGGGGAATCAGGACTGTTAACTTTGAAAAAATTGAAGTGTTTAAAGCAGGCACACGCTTGAATACATTAGCATGGAATAATGAAATAGGACGTTTGACCCTATTTTGTTGGTTCTAGGATCGACGTAATGATTAATAGGGATAGTTGGGGCATTAGTATTCAATTGTCAGAGGTGAAATTCTTGG
+
FFDD???554110888988<<<<444888AADDDDDDACCG????DDDDDDDBD::<AADDBB@AA88:A33288>???AAA5777;C6FFFDBBDDBBBB333484444<>>?<=<<AAABBBBB???CCFFDDDFDDDDD::9A<888940008?7:4444<>AAAAABBBBBBAAA8955444100??:>8989?444486:==22347/000048;8>//5575<4/..67-,,,,,,2:756<==889<@@BBB<<<B:::BBAAAAB@455<<;:5514======<AA===@?4444<//./..43@445ABDDDDDDDBA?>>4426,,,-71---,,,.7799?AAA====DBB>>>>883332888<:88844
@JI6ZREA02GQ94H
ACTGACTGTTGGAGGGCAAGTCTGGTGCCAGCAGCCGCGGTAATTCCAGCTCCAATAGCGTATATTAAAGTTGTTGCAGTTAAAAAGCTCGTAGTTGAATTTCGGGGTCAGCAGGTTGGTCGTGCCACTGGTATGCACTGGCTTCGCTGATTCCTCCTTTCTGAAGAACTGTAATGTCATTAATTTGGTGTTGCAGGGAAACAGGACTGTTACTTTGAAAAAATTAGAGTGTTTAAAGCAGGCTAACGCTTGAATACATTAGCATGGAATAATGAAATAGGACGTTCGATCCTATTTTGTTGGTTTCTAGGATTGACGTAATGATTAATAGGGATAGTTGGGGGCATTAGTATTCAATTGTCAGAGGTGAAATTCTTGGATTTATTGAAGACTAACTACTGCGAAAGCATTTGCCAAGGATGTTTTCATTAATCAAGACGAAAGTTAGGGATCGAAGACGATCAGATACCGTCGTAGTCTTAACCATAAACTNTGCCGACTAGGATCGGATGATGTTAATTTTTTAATGTACTCATTC
+
IIIIIIIIIIIIIHHHIIIIIIIIIIIIIIIIIIIIIIIIIIIIIIIIIIIIIIIIIIIIIIIIIIHHHIIIIIIIIIIII????=IIIIIIIIIIIIIHHHICCCCIIIIIIIIIIIIIIIIIIIIIIIIIIIIIIIIIIIIIIIIIIIIIIIIIIHHHIIIIIIIIIIIIIIIIIIIIIIIHHHIID>??IIIGGGHHHIIIIIIIIIIIIHHHI888888II5IIIIIGGGHHHIIIIIIIGGGIIIIIIIIIIIIIIIIIIIIIGAAAIIHHHIIIIGGGGIIIIH=<<<99963//66@BBD?HGHGGGGIIIIIIIGGGGGEE?2255=AADD55979IIIHGAAAEA==<HHDCDHDCCHHHHHHHHDCCHHHHHHIIHHHHHHHH666<8CCDDCB=BC<6111<;A????798-/-/4366886::==882///:881;;;:44488<:<668888242844257<=<<=<<88//.3444-,!/230/2,-,..5899========>??005555<<*<244268;::
@JI6ZREA02FQ4T4
ACTGACTGTTGGAGGGCAAGTCTGGTGCCAGCAGCCGCGGTAATTCCAGCTCCAATAGCGTATATTAAAGTTGTTGCAGTTAAAAAGCTCGTAGTTGAATTTCGGGGG
+
FFFFFFFFFFFIIIIIIIIIIIIIIIIIIIIIIHHHFFFFFFFDDDDFFHHHFFFFFFFFFFFF@@@@FFFFFFFDDDFFF==??=FFFFFFFFFB?=;4423,,,,,
@JI6ZREA02GK6CK
ACTGACTGTTGGAGGGCAAGTCTGGTGCCAGCAGCCGCGGTAATTCCAGCTCCAATAGCGTATATTAAAGTTGTTGCAGTTAAAAAGCTCGTAGTTGAATTTCGGGGTCAGCAGGTTGGTCGTGCCACTGGTATGCACTGGCTTCGCTGATTCCTCCTTTCTGAAGAACTGTAATGCCATTAATTTGGTGTTGCAGGGAAACAGGACTGTTACTTTGAAAAAATTGAGTGTTTAAAGCAGGCTAACGCTTGAATACATTAGCATGGAATAATGAAATAGGACGTTTGATCCTATTTGTTGGTTTCTAGGATTGACGTAATGATTAATAGGGATAGTTGGGGGCATTAGTATTCAATTGTCAGAGGTGAAATTCTTGGATTTATTGAAGACTAACTACTGCGAAAGCATTTGCCAAGGATGTTTTCATTAATCAAGAACGAAAGTTAGGGATCGAAGACGATCAGATACCGTCGTAGTCTTAACCATAAACTATGCCGACTAGGGATCGGATGATGTTAATTTTTTAATGTACTTCATTTC
+
IIIIIIIIIIIII@@@IIIIIIIIIIIIIIIIIIIIIIIIIIIIIIIIIIIIIIIIIIIIIIIIIIHHHIIIIIIIIIIII;;;;;IIIIIIIIIIIIIHHHI;;;;DIIIIIIIIIHHHIIIIIIIIIIIIIIIIIIIIIIIIIIIIIIIIIIHHHHHHIIIIIFFFIIIIFFFIIIIIIIIHHHIIFBBBIIIHHHBBBFDIIIIIFFFDICCBG222266DDDIFGFHHHHHHIIFFFIFFFIIIIIIIIIIIIIIIIIIHHHHHIIIIIHHEIIIII@<776;ADDD?:113614BB@@?EAI;;;DHHHHH;;;IGGGGGGD95556DIIII77;=8DDDIIIIIIDDDDID====DDDDB===BDDDDDEED====87AA:424499;;=@;==94449:::::=8888==;92----2622009;;;300;;533633-1110---9900200777767:;;;:9:::6----3311.,,,,,,,/1,,,14975540237;7322111433,,,,,,..)1/44,,,,,005
@JI6ZREA02I12X2
ACTGACTGTTGGAGGGCAAGTCTGGTGCCAGCAGCCGCGGTAATTACTACG
+
FFFFFFFFFFFIIHHHIIIIIIIIHHHGFFFAAA554<8800.;667662/
@JI6ZREA02IJXKU
ACTGACTGTTGGAGGGCAAGTCTGGTGCCAGCAGCCGCGGTAATTCCAGCTCCAATAGCGTATATTAAAGTTGTTGCAGTTAAAAAGCTCGTAGTTGAATTTCGGGGTCAGCAGGTTGGTCGTGCCACTGGTATGTACTGGCTTCGCTGATTCCTCCTTTCTGAAGAACTGTAATGCCATTAATTTGGTGTTGCAGGGAAACAGGACTGTTACTTTGAAAAAATTAGAGTGTTTAAAGCAGGCTACGCGTCTTAGAA
+
FFFFFFFFFFFIIHHHIIIIIIIIIIIIIIIIIIIIIIIIIIIIIIIIIIIIFFFFFFFFFFFFFFFFFFFFFFFFFFFFF=====FFFFFFFFFFFFFFFFFDDDDFFFFFFFFFFFFFFFFFFFFFFFFFFFFFFFFFFFFFFFFFFFFFFFFFFFFFFFFFFDCCCCFFFFF<<<DFFFFFFFFFFFFFFFFF??666D<??DBBD???D?99:662222=<-AB:98888;;;A<<<<<998<964---3:--
@JI6ZREA02HTXN4
ACTGACTGTTGGAGGGCAAGTCTGGTGCCAGCAGCCGCGGTAATTCCAGCTCCAATAGCGTATATTAAAGTTGTTGCAGTTAAAAAGCTCGTAGTTGAATTTCGGGATCA
+
FFFFFFFFFFFIIHHHIIIIIIIIIIIIIIIIIIIIIIIIIIIIIIIIIIIIFFFFFFFFFFFFFFFFFFFFFFFFFFFCC88888CFFFFFFFFFFFFFF=A888>74.
@JI6ZREA02GTR15
ACTGACTGTTGGAGGGCAAGTCTGGTGCCAGCAGCCGCGGTAATTCCAGCTCCAATAGCGTATATTAAAGTTGTTGCAGTTAAAAAGCTCGTAGTTGAATTTCGGGG
+
336688??CFFGIHHHIIIIIIIIIIIIIIIIIIIIIIIIIIIIIIIIIIIIFFFFFFFFFFFFFFFFFFFFFFFFFFFFF;;;;;FFFFFFFDA??=;221.,,,,
@JI6ZREA02IIL7V
ACTGACTGTTGGAGGGCAAGTCTGGTGCCAGCAGCCGCGGTAATTCCAGCTCCAATAGCGTATATTAAAGTTGTTGCAGTTAAAAAGCTCGTAGTTGAATTTC
+
FFFFFFFFFFFIIDDDHHHIIIIIIIIIIIIIIIIIIHHHHHHHHFHHHHHHFFFFFFFFFFFFFFFFFFFFFFFFFFFFF???==FFFFFFDDBA<<96333
@JI6ZREA02ILIFB
ACTGACTGTTGGAGGGCAAGTCTGGTGCCAGCAGCCGCGGTAATTCCAGCTCCAATAGCGTATATTAAAGTTGTTGCAGTTAAAAAGCTCGTAGTTGAATTTCGGGATCAGTACGTTGGTCGTGCCTTAGGTACGTACTGGTGTTACTGGTTCCTACCTTCTGACGAACCATCATGTCATTCATTTGGTGTGGCGGGGAATCAGGACTGTTACTTTGAAAAAATTAGAGTGTTTAAAGCAGGCTCGCGCTTGAATACATTAGCATGGAATAATGAAATAGGACGTTGATCCTATTTTGTGGTTTCTAGGATTGACGTAATGATTAATAGGGATAGTTGGGGCATTAGTATTCAATTGTCAGAGGTGAAATTCTTGGATTTATTGAAGACTAACTACTGCGAAAGCATTTGCCAAGGATGTTTTCATTAATCAAAGAACGAAAGTTAGGGATCGAAGACGATCAGATACCGTCGTAGTCTTAACCATTAAACTNTAGCCGACTAGGGATCGGGATGATGTTATCTTTAATGTACTCATTTCGGC
+
IIIIIIIIIIIIIHHHIIIIIIIIIIIIIIIIIIIIIIIIIIIIIIIIIIIIIIIIIIIIIIIIIIHHHIIIIIIIIIIII????=IIIIIIIIIIIIIHHHIHHHIIIIIIIIIIIIIIIIIIIIIIIIIIIIIIIIIIIIIIIIIIIIIIIIIIIIIIIIIIIIIIIIIIIIIIIIGFFFIBBBED?FGIIG<<<<BBIIIIIHIIIIIIIHHHI66666666,>BIIIHHHHHHIIIIIIIFGFHIIIIIIAAAAIIIIIIIIIIIIIIIIHHHIIIIDFDIIIIIIIIIBBB?A6AAHHHIIIHHHHHHIIIIIIIIIIIDAAAHHHIIIIIIAAAAIIIIAAAIIIIIIIIBBBE@?1118>>BCC?==BBHEEHHHHHHB:8;HEEEEDCB?;9:::>:5...9::::AA=CB7733;;;;::0....3-.5/,,,2..-003773...:9;::;;83136;;700003001//003/.,,,,,,,!,,,344525310203,...,1555544903...880868:668:::===<
@JI6ZREA02F87RL
ACTGACTGTTGGAGGGCAAGTCTGGTGCCAGCAGCCGCGGTAATTCCAGCTCCAATAGCGTATATTAAAGTTGTTGCAGTTAAAAAGCTCGTAGTTGAATTTCGGGATCAATATATTGGTCGTGCCTCTGGTATGAACTGGTATTATTGATTTCTACCTTCTGACGAACTGTGATGTCATTAATTTGGTGTCATGGGGAATCAGGACTGTTACTTTGAAAAAATTAGAGTGTTTAAAGCAGGCACACGCTTGAATACATTAGCATGGAATAATGAAATAGGACGTTTGACCCTATTTTGTTGGTTTCTAGGATCGACGTAATGATTAATAGGGATAGTTGGGGGCATTAGTATTCAATTGTCAGAGGTGAAATTCTTGGATTTATTGAAGACTAACTACTGCGAAAGCATTTGCCAAGGATGTTTTCATTAATCAAGAACGAAAGTTAGGGATCGAAGACGATCAGATACCGTCGTAGTCTTAACCATAAACTATGCCGACTAGGGATCGGATGATGTTAATTTTTTAATGTACTCA
+
IIIIIIIIIIIIIHHHIIIIIIIIIIIIIIIIIIIIIIIIIIIIIIIIIIIIIIIIIIIIIIIIIIHHHIIIIIIIIIICC88888IIIIIIIIIIIIIHHHIHHHIIIIIIIIIIIIIIIIIIIIIIIIIIIIIIIIIIIIIIIIIIIIHHHIIIIIIIIIIIIIIIIIIIIIIIIIIIIIIBBBIIIIIIIICCCCIIIIIIIIIIGGGIIHHHI666688;;,GIIIIHHHHHHIIIIIIIIIIIIIIIIIIIIIIIIIIIIIIIIIIIIIHHHIIIIIIIHHHIIHGIGI??>>;22??HHHIIIIIIIIIIIIIIIIIIIIIIIIHHHIIIIII???==IIIG???CHIIIIIIIIIIII???E666GGIIIIIIHHHIHHIIIEEGGIIEEEEEGGEBBB;<<<<9=66....13.,,,,33,,,,..,,7..360..074....2///33<154::AAAAAAABBDDAAAAAAAAAA::7:===A>/455>AA?A=>>@@AA:::>>A>:::::0066//76*:>?5223
@JI6ZREA02F4EBY
ACTGACTGTTGGAGGGCAAGTCTGGTGCCAGCAGCCGCGGTAATTCCAGCTCCAATAGCGTATATTAAAGTTGTTGCAGTTAAAAAGCTCGTAGTTGAATTTCGGGATCAGCAGGTTGGTCGTGCCACTGGTATGCACTGGCTTTGCTGGTTCCTCCTTTCTGAAGAACTGTAATGCCATTAATTTGGTGTTGCAGGGAAACAGGACTGTTACTTTGAAAAAATTAGAGTGTTTAAAGCAGGCTAACGCTTGAATACATTAGCATGGAATAATGAAATAGGACGTTCGATCCTATTTTGTGGTTTCTAGGATTGACGTAATGATTAATAGGGATAGTTGGGGGCATTAGTATTCAATTGTCAGAGGTGAAATTCTTGGATTTTATTGAAGACTAACTACTGCGAAAGCATTTGCCAAGGATGTTTTCATTAATCAAGAACGAAAGTTAGGGATCGAAGACGATCAGATACCGTCGTAGTCTTAACCATAAACTATAGCCGACTAGGGATCGGATGATGTTAATTTTTTAATGTACTCTATTC
+
HHHHHHHHHHHIIHHHIIIIIIIIIIIIIIIIIIIIIIIIIIIIIIIIIIIIHHHHHHHHHHHHHHHHHHHHHHHHHHHHH???==HHHHHHHHHHHHHHHHHHHHHHHHHHHHHHHFFFHHHHHHHHHHHHHHHHHHHHHHHHHHHHHHHHHHFFFEEHHHHHHHHHHHHHHHHHHHHHHHHHHHHHHFFEHHHHHHHHEEDHHHHHH@@@EHHCH66666688,@GGGGCCCCHHHHHHHHHHHHHHEEEHHHHHHHHHHHHHHHHHHHHHHHHHHHHHHHHHHDDDG@@@@9999;/66=@@G=G;;;@BGGGGGGGH;666BBHHHHHHHHHHH55555BBBB@@@BGE@@@AAA?AB====D===<A>>;;>;3....,*,77755;A2339:B=333;;<;996669200000.11,,,,1144..0227200;6333:;;49668:::;7102112:;:8::;;:64442002----000222260---22::;6984421---:7722276<;;00555540)26;:0002.11
@JI6ZREA02FP26J
ACTGACTGTTGGAGGGCAAGTCTGGTGCCAGCAGCCGCGGTAATTCCAGCTCCAATAGCGTATATTAAAGTTGTTGCAGTTAAAAAGCTCGTAGTTGAATTTCGGGATCAATACGTCGGTCGTGCTTTTTTGGTACGCACTGGCGTCATTGGTTTCTCCTTTCTGACGAACCATGATGTCATTAATTTGGTGTTATGGGGAGTTAGGACTGTTACTTTGAAAAAATTAGAGTGTTTAAAGCAGGCATTAGCTTGAATACATTAGCATGGAATAATGAAATAGGACGTTCGATCCTATTTTGTGGTTTCTAGGATCAACGTAATGATTAATAGGGATAGTTGGGGCATTAGTATTCAATTGTCAGAGGTGAAATTCTTGGATTTATTGAAGACTAACTACTGCGAAAGCATTTGCCAAGGATGTTTTCATTAATCAAGAACGAAGTTAGGGATCGAAGACGATCAGATACCGTCGTAGTCTTAACCATAAACTATGCCGACTAGGGATCGGATGATGTTTAATTTTTAATGTACTC
+
HHHHHHHHHHHIIHHHIIIIIIIIIIIIIIIIIIIIIIIIIIIIIIIIIIIIHHHHHHHHHHHHHHHHHHHHHHHHHHHHH;;;;;HHHHHHHHHHHHHHHHHHHHHHHHHHHHHHHHHHHHHHH9;;;;;HHBHHHHHHHHHHHHHHHHHHHHHHHHHHHHHHHHHHHHHHHHHHHHHHFEEHHHHHHHHHHHHHBBBAE199HHHHHHHHHHHHHHH66666699,HHHHHHHHHHHHHHHHH<<<@HHHEEDDDHHHHHHHHHHHHHHHHHHHHHHHHHH;;566GGEEEGED9999;2BB666BAG;;;@BBHHHHHHHHHHHHHHHHHHBBBBHHBBBBHB;;;@@HHHGGBBDA@AH=3339=>>HHHH====AH>>=88=A93339BBDDDD?999>>>======AAADB994;;4111:777640--,,.01,,-026420006:;;21028:7722121;;:1011:887744411.,,,,,.,.100,,,,,00011222:22227666;;115----)2076-,
@JI6ZREA02HDMQL
ACTGACTGTTGGAGGGCAAGTCTGGTGCCAGCAGCCGCGGTAATTCCAGCTCCAATAGCGTATATTAAAGTTGTTGCAGTTAAAAAGCTCGTAGTTGAATTTC
+
FFFFFFFFFFFIIHHHIIIIIIIIIIIIIIIIIIIIIIIIHHHHHHHHHIHHFFFFFFFFFFFFFFFFFFFFFFFFFFFFF==???FFFFFFFFFFFFFFF?6
@JI6ZREA02I5S0S
ACTGACTGTTGGAGGGCAAGTCTGGTGCCAGCAGCCGCGGTAATTCCAGCTCCAATAGCGTATATTAAAGTTGTTGCAGTTAAAAAGCTCGTAGTTGAATTTCGGGGTTAGCAGGTCGGTCGTGCCAATGGTATGCACTGGCTCGCTGACTCCTCCTTCTTGTAGAACCGTAATGCCATTAATTTGGTGTTGCGGGGAAACAGGACTGTTACTTTGAAAAAATTAGAGTGTTTAAAGCAGGCTAGCGCCTGAATACATTAGCATGGAATAATGAAATAGGACGTTCGAACCTATTTTGTTGGTTTCTAGGATTGACGTAATGATTAATAGGGATAGTTGGGGCATTAGTATTCAATTGTCAGAGGTGAAATTCTTGGATTTATTGAAGACTGACTACTGCGAAAGCATTTGCCAAGGATGTTTTCATTAATCAAGAACGAAAGTTAGGGATCGAAGACGATCAGATACCGTCGTAGTCTTAACCATAACTATGCCGACTAGGGA
+
IIIIIIIIIIIIIHHHIIIIIIIIIIIIIIIIIIIIIIIIIIIIIIIIIIIIIIIIIIIIIIIIIIHHHIIIIIIIIIIII;;;;;IIIIIIIIIIIIIHHHICCCCIFGBIIIIIIIIIIIIIIIIIIIIIIIIIIIIIIIIIIIIIIIIIIIGGGGIIIIIIIIIIIIIIIIIIIIGGGGBBBIIIIGIII@B??;;;GIIIIIIIIIIIHHHI<<<<99GG5IIIIIHHHGGGIIIIIIIIIIIIIIIIGGGIIIIIIIIIIIIIIIIIIHHHIIIIGG<==AGIIGGGF>>>?=22DDBBBF?IAAAGIIIIIIIIIGGGIIIIIGAAAIIIIIBBBBIIIIA=;==AIHHIHEEFFFF??@8<<<EEECCAAABBBC;;EEDCCDDDDEECCCD<5666EDD@@@@@AEEEEED=7773==;;77.-,,2..2----1692777;==888><=<;<<<=78244=<<<><::=;<==2204///2424228;8;:8;86
@JI6ZREA02FDZBH
ACTGACTGTTGGAGGGCAAGTCTGGTGCCAGCAGCCGCGGTAATTCCAGCTCCAATAGCGTATATTAAAGTTGTTGCAGTTAAAAAGCTCGTAGTTGAATTTCGGGATCAATACGTCGGTCGTGCTTTCGGGTACGTACTGGCGTCATTGGTTTCTCCTTTCTGACGAACCATGATGTCATTAATTTGGTGTTATGGGGAGTTAGGACTGGTTAACTTTGAAAAAATTGAAGTGTTTAAAAGCAGGCATTAGCTTGAATACATTAGCATGGAATAATGAAATAGGACGTTCGATCCTATTTTGTTGGTTCTAGGATTCAACGTAATGATTAATAGGGAT
+
::89@AA422../22241-//43688<<8::FHHFFHHHHIIIIIHHHHHHHFFFFFFFFFFFFFFFFFFFFFFFFFFFFF==?=;@AEFFFFFFFFFFFFFFFFFFFC???CFDD???FFFFDA@@FFFFFFFFFFFFFFFFFFC???BB=??A9:::88A<<<4448<<>A?999<BBDD??666DDAB:::A9;;;?386=<<==:..----.1113,,,,,,--3---.52224444?==??FFFFFFFFGGDD???CCAABBBB8888433<?...7222398888899<<<>55444--....36<222229<<@@@@@BBD5544A>966<.
@JI6ZREA02JASCV
ACTGACTGTTGGAGGGCAAGTCTGGTGCCAGCAGCCGCGGTAATTCCAGCTCCAATAGCGTATATTAAAGTTGTTGCAGTTAAAAAGCTCGTAGTTGAATTTCGGGATCAATATATTGGTCGTGCCTCCGGTATGCACTGGTATTATTGATTTCTACCTTCTGACGAACTATGATGTCATTAATTTGGTGTCATGGGGAATCAGGACTGTTACTTTGAAAAAATTAGAGTGTTTAAAGCAGGCACACGCTTGAATACATTAGCATGGAATAATGAAATAGGACGTTTGACCCTATTTTGTTGGTTTCTAGGATCGACGTAATGATTAATAGGGATAGTTGGGGGCATTAGTATTCAATTGTCAGAGGTGAAATTCTTGGATTTATTGAAGACTAACTACTGCGAAAGCATTTGCCAAAGGATGTTTTCATTAATCAAGAACGAAAGTTAGGGATTCGAAGACGATCAGATACCGTCGTAGT
+
IIIIIIIIIIIIIHHHIIIIIIIIIIIIIIIIIIIIIIIIIIIIIIIIIIIIIIIIIIIIIIIIIIHHHIIIIIIIIIIII???==IIIIIIIIIIIIIHHHIHHHIIIIIIIIIIIIIIIIIIIIIIIIIIIIIIIIIIIIIIIIIIIIHHHIIIIIIIIIIIIIIIIIIIIIIIIIIIIII666IIIIIIIICCCCIIIIIIIIII@=;;C???A00022277,GFGIIHHHHHHHIFFFIIIIIIIIIIIIIIIIHHHIIIIIIIIIIIIIHHHIIHHHH@;;;IIHBBDI?BB?@22;;HHHIIIIIIIIIIIIIIIIIGGGFFFD5556;GGFF55758DDDDFGIII@;;:BBDDDDBB99:===EEEEDHHHHHHHHHHEEB98:=ABBB894444:::893,,,700,,,,,,11.//0999900.430,,,1,,,,/03-////,--26640207222646722241//1//
@JI6ZREA02IJUYW
ACTGACTGTTGGAGGGCAAGTCTGGGGCCAGCAGCCGCGGTAATTCCAGCTCCAACAGCGTATATTAAAGTTGTTGCAGTTAAAAAGCTCGTAGTTGAATTTCGGGGTCAGCAGGCTGGTCGTGCCACTGGTATGAACTGGTCTCGCTGATTCCTCCTTTCTGAAGAACTGTAATGTCATTAATTTGGTGTTGCAGGGAAACAGGACTGTTACTTTGAAAAAATTAGAGTGTTTAAAGCAGGCAATTGCTTGAATACATTAGCATGGAATAATGAAATAGGACGTTCAAACCTATTTGTGGTTTCTAGGATTGACGTAATGATTAATAGGGATAGTTGGGGCATTAGTATTCAATTGTCAGAGGTGAAA
+
FFFFFFFFFFFIIHHHIIIIIII@@@@IIIIIIIIIIIIIIIIIIIIIIIIIFFFFFFFFFFFFFFFFFFFFFFFFFFFFF;;;;;FFFFFFFFFFFFFFFFFDDDDFFFFFFFFFFFFFFFFFFFFFFFFFFFFFFFFFFFFFFFFFFFFFFFFFFFFFFFFFFFFFFFFFFFFFFFFDDDDFFFFFFFFFFFFDDDFFCC<?@FFFF??=B==;?22222211,<ABBB???FFFFFFFFFFFFFFFFFF???CFGDDDFFFFDGGGFDDDD??::4::=<<<<9666...-.004022688A<BAAAAAADBBAAAA:::?AAAABBBDDDDDD====A?:::==BB>?8888=B@@<<;;<@;44
@JI6ZREA02GZYHN
ACTGACTGTTGGAGGGCAAGTCTGGTGCCAGCAGCCGCGGTAATTCCAG
+
;;;;AAEFFFFIIHHHIIIIIIIIIIIIIIIIIIIIIIIIHHIIIII@@
@JI6ZREA02JTP0F
ACTGACTGTTGGAGGGCAAGTCTGGTGCCAGCAGCCGCGGTAATTCCAGCTCCAATAGCGTATATTAAAGTTGTTGCAGTTAAAAAGCTCGTAGTTGAATTTCGGGGAT
+
FFFFFFFFFFFIIHHHIIIIIIIIIIIIIIIIIIIIIIIIIIIIIIIIIIIIFFFFFFFFFFFFFFFFFFFFFFFFFFFFF?????FFFFFFFFFFFFF?==B660./.
@JI6ZREA02GTEZR
ACTGACTGTTGGAGGGCAAGTCTGGTGCCAGCAGCCGCGGTAATTCCAGCTCCAATAGCGTATATTAAAGTTGTTGCAGTTAAAAAGCTCGTAGTTGAATTTC
+
FFFFFFFFFFFII:::IIIIIIIIIIIIIIIIIIIIIIIIIIIIIIIIIIIIFFFFFFFFFFFFFFFFFFFFFFFFFFFFF?????FFFFFFFFFDA??9980
@JI6ZREA02GDECM
ACTGACTGTTGGAGGGCAAGTCTGGTGCCAGCAGCCGCGGTAATTCCAGCTCCAATAGCGTATATTAAAGTTGTTGCAGTTAAAAAGCTCGTAGTTGAATTTCGGGGTCAGCAGGCTGGTCGTGCCACTGGTATGAACTGGTCTCGCTGATTCCTCCTTTCTGAAGAACTGTAATGTCATTAATTTGGTGTTGCAGGGAAACAGGACTGTTACTTTGAAAAAATTAGAGTGTTTAAAGCAGGCAATTGCTTGAATACATTAGCATGGAATAATGAAATAGGACGTTCAAACCTATTTTGTTGGTTTCTAGGATTGACGTAATGATTAATAGGGATAGTTGGGGGCATTAGTATTCAATTGTCAGAGGTGAAATTCTTGGATTTATTGAAGACTAACTACTGCGAAAGCATTTGCCAAGGATGTTTCATTAATCAAGAACGAAAGTTAGGGATTCGAANACGATCAGATACCGTCGTAGTCTTAACCNTAAACTNTAGCCGACTAGGGATCGGATGATGTTAATTTTTTAATGT
+
44=<<<>988AAA88:FFHHHIIIIIIIIIIIIIIIIIIIIIIIIIIIIIIIFFFFFFFFFFFFFFFFFFFFFFFFFFFFF????=FFFFFFFFFFFFFFFFFDDDDFFFFFFFFFFFFFFFFFFFFFFFFFFFFFFFFFFFFFFFFFFFFFFFF@@@@FFFFFFFFFFFFDDDFFFFFFFFFFFFFC>666CAA???????<??FFDDAAAD?99:22222255,=A====??=??DAAAADDBBDBBA>=<<?AA:555:BDDDDBBDDDDF???D>DCCCD???CCGDBB>9997?//44;;;A:98:::DDDDDAAAAAAAA>><3..,179911,,,,,37999989<ABB@@>>>@B=8///2;;;>8888BDD===B88?BB@@@>8888888882448888;;8:99;;;;4---,-2333111666----43227---0020-,,,40!00..277746022775446---0422--!234420!,-67200.01000.,,,003362---22--52//55)21
@JI6ZREA02FVEMZ
ACTGACTGTTGGAGGGCAAGTCTGGTGCCAGCAGCCGCGGTAATTCCAGCTCCAATAGCGTATATTAAAGTTGTTGCAGTTAAAAAGCTCGTAGTTGAATTTCGGGATCAGCAGGTTGGTCTTGCCACTGGTATGTACTAGCTTGCTGATTCCTCCTTCTTGTAGAACCGTAATGCCATTAATTTGGTGTTGCGGGGAAACAGGACTGTTTACTTTAGAAAAAATTAGAGTGTTTAAAGCAGGCCAGCGCCTGAATACATTAGCATGGAATAATGAAATAGGACGTTCGAACCTATTTTGTGGTTTCTAGGATTGACGTAATGATTAATAGGGATAGTTGGGGCATTAGTATTCAATTGTCAGAGGTGAAATTCTTGGATTTATTGAAGACTGACTACTGCGAAAGCATTTGCCAAGGATGTTTTCATTAATCAAGAACGAAAGTTAGGGATCG
+
FFFFFFFFFFFII:::IIIIIIIIIIIIIIIIIIIIIIIIIIIIIIIIIIIIFFFFFFFFFFFFEEDDDFFFFFFFFFFFF=====FFFFFFFFFFFFFFFFFFFFFFFFFFFFFCAACCCFFFDDDFFFFFFFFFFFFFFFFFFFFFCAADDAAABBAAAA9::::BBB===B????=A>>==<88688<<@6644444=7;;9:4400./44226=--///-11+:95.-,,....6==9;;=A?:566:ADDDDDDGGGFFDDDDDD?99::===BABB=?9:8<=>>;><800114/<<88;AAB>====<?<4///<776666;6////9?>>>6669????DDDDDDDDDDB?>>>882232//.64755757,..22/3220079;33388;88888;@>>;;;=88884436:4554:666996::6200213338870000722-
@JI6ZREA02HB49K
ACTGACTGTTGGAGGGCAAGTCTGGTGCCAGCAGCCGCGGTAATTCCAGCTCCGATAGCGTATATTAAAGTTGTTGCAGTT
+
FFFFFFFFFFFIIHHHIIIIIIIIIIIIIIIIIIIIIIIIIIIHHFFHHHH666;=FFFFFFFFFFFFFFFFBA>==7/--
@JI6ZREA02H7BSU
ACTGACTGTTGGAGGGCAAGTCTGGTGCCAGCAGCCGCGGTAATTCCAGCTCCAATAGCGTATATTAAAGTTGTTGCAGTTAAAAAGCTCGTAGTTGAATTTC
+
FFFFFFFFFFFIIHHHIIIIIIIIIIIIIIIIIIIIIIIIIIIIIIIIIIIIFFFFFFFFFFFFFFFFFEDDFFFFFFFFF?????FFFFFFFFFDB??662.
@JI6ZREA02GJA7B
ACTGACTGTTGGAGGGCAAGTCTGGTGCCAGCAGCCGCGGTAATTCCAGCTCCAATAGCGTATATTAAAGTTGTTGCAGTTAAGAAAG
+
FFFFFFFFFFFII666IIIIIIIIIIIIIIIIIIIIIIIIIIIIIIIIIIIIFFFFFFFFFFFFDD666FDBBB>?>?>422181,,-
@JI6ZREA02H6OSG
ACTGACTGTTGGAGGGCAAGTCTGGTGCCAGCAGCCGCGGTAATTCCAGCTCCAATAGCGTATATTAAAGTTGTTGCAGTTAAAAAGCTCGTAGTTGAATTTCGGGATTAGCAGGTCGGTCGTGCCAATGGTATGCACTGGCTCGCTGACTCCTCCTTCTTGTAGAACCGTAATGCCATTAATTTGGTGTTGCGGGGAAACAGGACTGTTACTTTGAAAAAATTAGAGTGTTTAAAGCAGGCTAGCGCCTGAATACATTAGCATGGAATAATGAAATAGGACGTTCGAACCTATTTTGTGGTTTCTAGGATTGACGTAATGATTAATAGGGATAGTTGGGGCATTAGTATTCAATTGTCAGAGGTGAAATTCTTGGATTTATTGAAGACTGACTACTGCGAAAGCATTTGCCAAGGATGTTTCATTAATCAAGAACGAAAGTTAGGGATCGAAGACGATCAGATACCGTCGTAGTCTTAACCATAAACTATGCCGACTAGGGATCGGATGATGTTAATTTTTAATGTAC
+
IIIIIIIIIIIIIHHHIIIIIIIIIIIIIIIIIIIIIIIIIIIIIIIIIIIIIIIIIIIIIIIIIIHHHIIIIIIIIIIII?????IIIIIIIIIIIIIHHHIHHHIIIIIIIIIIIIIIIIIIIIIIIIIIIIIIIIIIIIIIIIIIIIIIIIIIIIIIIIIIIIIIIIIIIIIIIIIIIIHHHIIIIIIIICCCCHHHIDGGIIIIFFDGAAAG444466BB5IIIIIHHHHHHHIIIIIIIIIIIIIIIIIIIIIIIIIIIIIIIIIIIIHHHIIIIIIIAAAAFIGGGF<9968/?????A>GAAAHIIIIIIIHG======IIBBBBGFGHH9999=ADGGGGGGDFFFHFA>AAEEEB;8;;;EEECCE?A2225;>EEE>>?EEEEEEEACC:;;>:;;;;;><<??==;7.,,,2200//.268300=;7<<>==6><9688333;9=;;;;;868:>>><<<>=:686<>>2203999=<56888630328888;;833338884449///,,..*2252
@JI6ZREA02IWGVM
ACTGACTGTTGGAGGGCAAGTCTGGTGCCAGCAGCCGCGGTAATTCCAGCTCCAATAGCGTATATTAAAGTTGTTGCAGTTAAAAAGCTCGTAGTTGAATTTCGGGGTCAGTAGT
+
FFFFFFFFFFFIIHHHIIIIIIIIIIIIIIIIIIIIHHIIHHHHHHHHHIIHFFFFFFFFFFFF?????:::AAAFFFDDD==???FFFFFFFFFFFFFFF?A66447=73.---
@JI6ZREA02HNT1S
ACTGACTGTTGGAGGGCAAGTCTGGTGCCAGCAGCCGCGGTAATTCCAG
+
;;;;?EFFFFFIIHHHIIIIIIIIIIIIIIIIIIIIIIIIHHHHHHH@@
@JI6ZREA02JGOUP
ACTGACTGTTGGAGGGCAAGTCTGGTGCCAGCAGCCGCGGTAATTCCAGCTCCAATAGCGTATATTAAAGTTGTTGCAAGTTAAAAAGCTCGTAGTTGAATTTCGGGGTA
+
:88<FFFFDD668@@@HFGGGHHHHFFCCEFFFD666:ADD==??AAFFFFFFFFFFFFFFFFDDDFFFFFF:<<F?===?F;;=<<FFFFFFD88:CAA;;8<4222-/
@JI6ZREA02FV1IF
ACTGACTGTTGGAGGGCAAGTCTGGTGCCAGCAGCCGCGGTAATTCCAGCTCCAATAGCGTATATTAAAGTTGTTGCAGTTAAAAAGCTCGTAGTTGAATTTCGGGATCAATTATCGGTCGTGCC
+
FFFFFFFFFFFII:::IIIIIIIIIIIIIIIIIIIIIIIIIIIIIIIIIIIIFFFFFFFFFFFFFFFFFA@@FFFFFFFFF?????FFFFFFFFFFFFFFFFF=<<?DDAAA5549>>?=?=<..
@JI6ZREA02JDX8Q
ACTGACTGTTGGAGGGCAAGTCTGGTGCCAGCAGCCGCGGTAATTCCAGCTCCAATAGCGTATATTAAAGTTGTTGCAGTTAAAAAGCTCGTAGTTGAATTTCGGGATTAGTAGGTTGGTCGTGCCTCTGGTATGCACTGGCTTTACTGGTTCCTCCTTCTTGAAGAACTGTAATGTCATTAATTTGGTGTTGAAAAAATTAGAGTGTTTAAAGCAGGCTAACGCTTGAATACATTAGCATGGAATAATGAAATAGGACGTTTGATCCTATTTGTTGGTTTCTAGGATTGACGTAATGATAATAGGGATAGTTGGGGGCATTAGTATTCAATTGTCAGAGGTGAAATTCTTGGATCTATTGAAGACTAACTACTGCGAAAGCATTTGCCAAGGATGTTTTCATTAATCAAGAACGAAAGTTAGGGGATCGAAGACGATCAGNTACCGTCGTAGTCTTAACCATAAACTATGCCGACTAGGGATCGGATGATGTTAATTTTTTAATG
+
IIIIIIIIIIIIIHHHIIIIIIIIIIIIIIIIIIIIIIIIIIIIIIIIIIIIIIIIIIIIIIIIIIHHHIIIIIIIIIIII:::::IIIIIIIIIIIIIHHHIHHHIIIIIIIIIIIIIIIIIIIIIIIIIIIIIIIIIIIIHHHIIIIIIIIIIIIIIIIIIIIIIIIIIIIIIIIIIIIIIHHHIIIIIII666664GG7EEEGGBBB>>>HIIIIIIIIIIIIIIIIIIIIIIIIIIIIIIIIIIIIHHHI@EEIH<<<@EDBAA>9/1/5/28:111D?EGIIIIDDDDIIII<<555IGBBBGGD@@@66876DDDGIIHHHD@@@IIIFDD@@@@@IBBBIIIII@@@HHHHHH@@@BBBEDD>:8:B??>000DDDBBBDBDHHH:8:@7<;<EDDD>>=??BC;8:988;@33-1133888333<9<<<8888!88;::001776681122444733330-033868486889<<<::888:953433,,,,,,,,)5
@JI6ZREA02IF9G2
ACTGACTGTTGGAGGGCAAGTCTGGTGCCAGCAGCCGCGGTAATTCCAGCTCCAATAGCGTATATTAAAGTTGTTGCAGTTAAAAAGCTCGTAGTTGAATTTC
+
@@FFFFFFFFFIIHHHIIIIIIIIIIIIIIIIIIIIIIIIIIIIIIIIIIIIFFFFFFFFFFFFFFFFFA@@FFFFFFFFF?????FFFFFFFFFFFFF?=;?
@JI6ZREA02IRJCV
ACTGACTGTTGGAGGGCAAGTCTGGTGCCAGCAGCCGCGGTAATTCCAGCTCCAATAGCGTATATTAAAGTTGTTGCAGTTAAAAAGCTCGTAGTTGAATTTCGGGGTTAGCAGGTCGGTCGTGCCAATGGTATGCACTGGCTCGCTGACTCCTCCTTCTTGTAGAACCGTAATGCCATTAATTTGGTGTTGCGGGGAAACAGGACTGTTACTTTGAAAAAATTAGAGTGTTTAAAGCAGGCTAGCGCCTGAATACATTAGCATGGAATAATGAAATAGGACGTTCGAACCTATTTTGTTGGTTTCTAGGATTGACGTAATGATTAATAGGGATAGTTGGGGCATTAGTATTCAATTGTCAGAGGTGAAATTCTTGGATTTATTGAAGACTGACTACTGCGAAAGCATTTGCCAAGGATGTTTTCATTAATCAAGAACGAAAGTTAGGGATCGAAGACGATCAGATACCGTCGTAGTCTTAACCATAAACTATGCCGACTAGGGATCGGATGATGTTTAATTTTTAATGTACTCATTCGGCGCC
+
IIIIIIIIIIIIIHHHIIIIIIIIIIIIIIIIIIIIIIIIIIIIIIIIIIIIIIIIIIIIIIIIIIHHHIIIIIIIIIIII==??=IIIIIIIIIIIIIHHHH;;;;IIIIIIIIIIHHHIIIIIIIIIIIIIIIIIIIIIIIIIIIIIIIIIIIIIIIIIIIIIIIIIIIIIIIIIIIIIIBBBIIIIIIIICCCCHHHIIIIIIIIIIIIHHHI666668II6IIIIIHHHHHHIIIIIIIIIIIIIIIIIIIIIIIIIIIIIIIIIIIIIHHHD=??IIIIIIIIIIIIIBBBAICCCC66=DIIIIIIIIIIIIIIIIIIIIIIH?;;IIIIAA5555HIHHHIIIIIIIIIIIIIIIIIIID;;;IIIIIIIIHHHD==DHIIIIIIIIIIIHDDDHHFIIICCCDHIIIGGFIC7777<<@@CC8677A??C@444@EE<<<;<CEEEE@?@@ECC@@@@@CCE@BAACEEC@@EE;;47777@@3:<<==??@C?<<;@@@@@@=844,,,11,,,,,,,0969833538===?=44
@JI6ZREA02I02OR
ACTGACTGTTGGAGGGCAAGTCTGGTGCCAGCAGCCGCGGTAATTCCAGCTCCAATAGCGTATATTAAAGTTGTTGCAGTTAAAAAGCTCGTAGTTGAATTTCGGGGTCA
+
<<84444966224333<<<??BBDDFCCAFFFGGFFB666FFFFFFFFFHFFFFFFFFFFFFFFFFFFFFFFFFFFFFFFF====;DDDFFFFFFFFFFF?;A4452-/.
@JI6ZREA02ISALA
ACTGACTGTTGGAGGGCAAGTCTGGTGCCCGCAGCCGCGGTAATTCCAGCTCCAATAGCGTATATTAAAGTTGTTGCAGTTAAAAAGCTCGTAGTTGAATTTCGGGATCAATATATTGGTCGTGCCTCTGGTATGAACTGGTATTATTGATTTCTACCTTCTGACGAACTGTGATGTCATTAATTTGGTGTCATGGGGAATCAGGACTGTTACTTTGAAAAAATTGAGTGTTTAAAGCAGGCACACGCTTGAATACATTAGCATGGAATAATGAAATAGGACGTTTGACCCTATTTGTTGGTTTCTAGGATCGACGTAATGATTAATAGGGATAGTTGGGGGCATTAGTATTCAATTGTCAGAGGTGAAATTCTTGGATTTATTGAAGACTAACTACTGCGAAAGCATTTGCCAAGGATGTTTTCATTAATCAAGAACGAAAGTT
+
FFFFFFFFFFFIIHHHIIIIIIIIIIIHHHIIIIIIIIIIIIIIIIIIIIIIFFFFFFFFFFFFFFFFFFFFFFFFFFF@@88888FFFFFFFFFFFFFFFFFFFFFFFFFFFFFFFFFFFFFFFFFFFFFFFFFFFFFFFFFFFFFFFFFFFA@A@FFFFFFFFFFFFFFFFFFFFFFFFFFFFFDDDDDFFF@@@?FFFFFFFFFFC::9?888?///111==ABBBDFFFFFFFFFFFFF???FFDDDDDDDDA???DAAAADDDDDDDFCCCF>DDDF?554@?886<6.000/044888?<BA?????DDDDDDBBBBBAA880005=BBBB35755AAD????AA=:::BD?>??DDDDDD>>>DDDDDDDD>>83//<??>:::<3338<888<;;;88888=B===<><8861111::::8842222---42220--
@JI6ZREA02F90MW
ACTGACTGTTGGAGGGCAAGTCTGGTGCCAGCAGCCGCGGTAATTCCAGCTCCAATAGCGTATATTAAAGTTGTTGCAGTTAAAAAGCTCGTAGTTGAATTTCGGGATCAGCAGGTTGGTCTTGCCACTGGTATGTACTGGCTTCGCTGATTCCTCCTTTCTGAAGAACTGTAATGTCATTAATTTGGTGTTGCAGGGAAACAGGACTGTTACTTTGAAAAAATTGAGTGTTTAAAGCAGGCTAACGCTTGAATACATTAGCATGGAATAATGAAATAGGACGTTCGATCCTATTTTGTTGGTTTCTAGGATTGACGTAATGATTAATAGGGATAGTTGGGGGCATTAGTATTCAATTGTCAGAGGTGAAATTCTTGGATTTATTGAAGACTAACTACTGCGAAAGCATTTGCCAAGGATGTTTTCATTAATCAAGAACGAAAGTTAGGGATCGAAGACGATCAGATACCGTCGTAGTCTTAACC
+
HHHHHHHHHHHII???IIIIIIIIIIIIIIIIIIIIIIIIIIIIIIIIIIIIHHHHHHHHHHHHHHHHHHHHHHHHHHHHH==?==HHHHHHHHHHHHHHHHHHHHHHHHHHHHHHHHHHHHHHHHHHHHHHHHHHHHHHHHHHHHHHHH>>>>HHHHHHHHHHHHHHHHHHHHHHHHHHHHHHHHHHHHHHHHHHHHHHHH@BBHHHHHHHHHHHH666666EEEH@@@EHHHHHHHHHHGGGGGHH<<<@EHHHHHHHHHHHHHHD6556;HHDHHFHHHHHGGEDD9889/////---/226><DBBBGHBBBHHHHHHEEGGGGE2005>=998---//:>AD<:8;G@;;;DBA@ADA@?DD===<BAA<<A99///2/4<<<==ABB?998?9333999233///99988==;9211117:78884777---28332:22-1111227;;86:::777:8::;;:86::;:8:8:::--
@JI6ZREA02I677U
ACTGACTGTTGGAGGGCAAGTCTGGTGCCAGCAGCCGCGGTAATTCCAGCTCCAATAGCGTATATTAAAGTTGTTGCAGTTAAAAAGACTCGTAGTTGAATTTCGGGGTCGAGTAGGTTGGTCGTGCCTATGGTATGTACTGGCTTTACTGATTCCTCCTTCTTGAAGAACTGTAATGTCATTAATTTGGTGTTGCAGGGAAACAGGACTGTTACTTTGAAAAAATTTAGAAGTGTTTAAAGCAGGCTAACGCTTGAATACATTAGCATGGAATAATGAAATAGGACGTTCGATCCTATTTTGTTGGTTTCTAGGTATTGACGTAATGATTAATAGGGATAGTTGGGGCA
+
FFFFFFFFDD888???:::BAAA???AAABBDBB=<<445B544488??BBBBBAACFFFFCAADD???D?::<<CCDDBB777;8<6==DFFDDA>=;;6664....,2-75==11220009>?=889>88:AAD:::DDDFFFCCCFFDDDFCCADDBA@B><4441009?888?9899<<9966666//..6776116667-../44766::661=------...,49;<<=8<=CDDD???DFFFFFF???DDCCAADAAADAAAAADDDDAAA====8=AAA>4448==6657,,,,3++--,,,37>.//48BAAADDAAABBBBBA840008989=<222277
@JI6ZREA02JFJMF
ACTGACTGTTGGAGGGCAAGTCTGGTGCCAGCAGCCGCGGTAATTCCAGCTCCAATAGCGTATATTAAAGTTGTTGCAGTTAAAAAGCTCGTAGTTGAATTTCGGGGTCAGT
+
FFFFFFFFFFFIIHHHIIIIIIIIIIIIIIIIIIIIIIIIIIIIIIIIIIIIFFFFFFFFFFFFFFFFFFFFFFFFFFFFF;;;;;DDDD??=BA@<<96663,,,,,-3..
@JI6ZREA02FR9CQ
ACTGACTGTTGGAGGGCAAGTCTGGTGCCAGCAGCCGCGGTAATTCCAGCTCCAATAGCGTATATTAAAGTTGTTGCAGTTAAAAAGCTCGTAGTTGAATTTCGGGGTTAGTAGGTTGGTCATGCCTCTGGTATGTACTGATCTCACTGATTCCTCCCTCTTGACGAACTGTAATGTCATTAATTTGGTGTTGCAGGAAATCAGGACTGTTACTTTGAAAAAATTGAGTGTTTAAAGCAGGCTAAGGCTTGAATACATTAGCATGGAATAATGAAATAGGACGTTTGATCCTATTTTGTTGGTTTCTAGGATTGACGTAATGATTAATAGGGATAGTTGGGGGCATTAGTATTCAATTGTCAGAGGTGAAATTCTTGGATTTATTGAAGACTAACTACTGCGAAAGCATTTGCCAAGGATGTTTTCATTAATCAAGAACGAAAGTTAGGGATCGAAG
+
IIIIIIIIIIIIIHHHIIIIIIIIIIIIIIIIIIIIIIIIIIIIIIIIIIIIIIIIIIIIIIIIIIHHHIIIIIIIIIIII?????IIIIIIIIIIIIIHHHICCCCIIIIIIIIIIIIIIIIIIIIIIIIIIIIIIIIIIIIIIIIIIIIIGG>666GIIIIIIIIIIIIIIIIIIIIIIIIHHHIIIIIIIIIIIHHHIIIIIIIIIBBBIHHHI666688GGGIIIIHHHHHHIIIIIIIIIIIIIIIIIIIIIIIIIIIIIIIIIIIIIHHHIIIIGA<:87CDDA>>@/1116//>>555GIIIIIIIIIIIIIIIIGGFEEDDA=8;?=:88--...@@ADBGEGIIIIIHHHEEEEEEEE8110;;E<:<<:001578AAA@>EE<<<<8ECDA@===>;600.=31117755-----3366886::;40042666<;;16666444==6
@JI6ZREA02JHI1O
ACTGACTGTTGGAGGGCAAGTCTGGTGCCAGCAGCCGCGGTAATTCCAGCTCCAATAGCGTATATTAAAGTTGTTGCAGTTAAAAAGCTCGTAGTTGAATTTCGGGGTCAGACTAGCGTGGTCGTCGCCGACTGGTAATGGAACTA
+
///000048=?AB?FFIIIIIIIIIIIIIIIIIIIIIIIIIIIIIIIIIIIIFFFFFFFFFFFFFFFFFA@@FFFFFFFFF????=FFFFFDA===DDDF??B:::6211149400//7;;=>=93342676:6221121551..,
@JI6ZREA02FOCXH
ACTGACTGTTGGAGGGCAAGTCTGGTGCCAGCAGCCGCGGTAATTCCAGCTCCAATAGCGTATATTAAAGTTGTTGCAGTTAAAAAGCTCGTAGTTGAATTTCGGATCAATTAT
+
FFFFFFFFFFFIIHHHIIIIIIIIIIIIIIIIIIIIIIIIIIIIIIIIIIIIFFFFFFFFFFFFFFFFFFFFFFFFFFFFF==???FFFFFFFFFFFFFFFC?6339<>>>><3
@JI6ZREA02J569T
ACTGACTGTTGGAGGGCAAGTCTGGTGCCAGCAGCCGCGGTAATTCCAGCTCCAATAGCGTATATTAAAGTTGTTGCAGTTAAAAAGCTCGTAGTTGAATTTCGGGGTTAGCAGGTTGGTCGTGCCAATGGTATGCACTGGCTCGCTTGACTCCTCCTTCTTGTAGAACCGTAATGCCATTAATTTGGTGTTGCGGGGAAACAGGACTGTTACTTTGAAAAAATTTGAAGTGTTTAAAGCAAGGCT
+
FFDDDFFFFFCCEFFFFFFFEEEFHFHGFHHHHHFFEBBBFDDDCGFFFFHFFFDDCFFFF???CCFFFDCCCCFFFFFFF;;;;;DDFFFFFFFFFFF888C==;999A9AA@@881335AA?<===BDFFFFFFFFDDDBAA?655===<>A?===<<88944488@@A?AADDCC?@@FFFFFFFFFFFFF==:::::B>A====<<<::666<------2227978:<6440004<<<><::
@JI6ZREA02HHFGV
ACTGACTGTTGGAGGGCAAGTCTGGTGCCTTACGGGAAACAGTCGACTGCCAAGGCACACAGGGGATA
+
IIIIIIIIIIIIIGGGIIIIIIIIIIIHHHHIIHHHHHHIIIIIIIIIIIIIIIIIIIIIICCCCIII
@JI6ZREA02GQO5H
ACTGACTGTTGGAGGGCAAGTCTGGTGCCAGCAGCCGCGGTAATTCCAGCTCCAATAGCGTATATTAAAGTTGTTGCAGTTAAAAAGCTCGTAGTTGAATTTCGGGGTATCAGGT
+
===AAAFFFFFIIHHHIIIIIIIIIIIIIIIIIIIIIIIIIIIIIIIIIIIIFFFFFFFFFFFFFFFFFDDDFDDBBDB=?66633=BBBBDDFFFFFFF?==9664/4343557
@JI6ZREA02JXA5L
ACTGACTGTTGGAGGGCAAGTCTGGTGCCCGCAGCCGCGGTAATTCCAGCTCCAATAGCGTATATTAAAGTTGTTGCAGTTAAAAAGCTCGTAGTTGAATTTCGGGATCAGCAGGTTGGTCTTGCCACTGGTATGTACTAGCTTGCTGATTCCTCCGTCTTGTAGAACCGTAATGCCATTAATTTGGTGTTGCGGGGAAACAGGACTGTTACTTTGAAAAAATTAGAGTGTTTAAAGCAGGCCAGCGCCTGAATACATTAGCATGGAATAATGAAATAGGACGTTCGAACCTATTTTGTTGGTTTCTAGGATTGACGTAATGATTAATAGGGATAGTTGGGGCATTAGTATTCAATTGTCAGAGGTGAAATTCTTGGATTTATTGAAGACTGACTACTGCGAAAGCATTTGCCAAGGATGTTTTCATTAATCAAGAACGAAAGTTAGGGGATCGAAGCGATCAGATACCGTCGTAGTCTTAACCATAAACTATGCCGACTAGGGATCGGATGATGTTTAATTTTTAATGTACTC
+
IIIIIIIIIIIIIHHHIIIIIIIIIII;;;GIIIIIIIIIIIIIIIIIIIIIIIIIIIIIIIIIIIHHHIIIIIIIIIIII<<===IIIIIIIIIIIGGGGHIHHHIIIIIIIIIIIIIIIIIIIIIIIIIIIIIIIIIIIIIIIIIIIIIIIIIIIIGGGIIIBBBIIIIIIIIIIIIIIIHHHIIIIIIII@>>>GGGGAFFIIIIHHGGGGGI888888II5IIIIIHHHHHHIIIIIIIIIIIIIIIIIIIIIIIIIIIIIIHHIIIFA777A;IIIHGFFGHIIAAAGCC@@G:;IIHHHHIIGGGIIIIIIIIIIIIIIGGGHHHHIIIIDD9999GDAAAA:==AGGGIFFEFC;::BCDBBEFFF==@@FBBBF>;@@@BBFFFFFIHHH@@:;;HHFFBBBCCA><886:.----.8::11086:9556400.,,,,,,,,/56663/318;933131663101131464400//.-,,,-/-/2042548122249922389833---66/////66-3-..1/
@JI6ZREA02GZN9C
ACTGACTGTTGGAGGGCAAGTCTGGTGCCAGCAGCCGCGGTAATTCCAGCTCCAATAGCGTATATTAAAGTTGTTGCAGTTAAAAAGCTCGTAGTTGAATTTCGGGGTCAG
+
FFDDDA===FFFF666HIIIIIIBBBIIIHHIIIHIIHIIIIIIIIIIIIIIFFFFFFFFFFFFFFFFF===FFFFFFFFF?????FFFFFFFFFFFFF?=<?44..--..
@JI6ZREA02I8BPF
ACTGACTGTTGGAGGGCAAGTCTGGTGCCAGCAGCCGCGGTAATTCCAGCTCCAATAGCGTATATTAAAGTTGTTGCAGTTAAAAAGCTCGTAGTTGAATTTCGGGGTCAGCAGGTTGGTCGTGCCACTGGTATGTACTGGCTTCGCTGATTCCTCCTTTCTGAAGAACTGTAATGTCATTAAGTTTGGTGTTGCAGGGAAACTAGGAACTGTTACTTTGAAAAAAATTAGAGTGTTTAAAGCAGGCTAAACGCTTGAATACATTAG
+
FFFFFFFFFFFIIHHHIIIIIIIIIIIIIIIIIIIIIIIIIIIIIIIIIIIIFFFFFFFFFFFFFFFFFFFFFFFFFFFFF?????FFFFFFFFFFDBB=<;410..--:==7-..0344?AA<<=?ADDDBAA@@998844446:677:7711222,,.//7555113<4/../32::7771.,,.;1.11157762111643.1162447--.31113,,,,,,,--+389:<;===;;A@@<==531119BBBBBBBDGGBB?4
@JI6ZREA02FWHXU
ACTGACTGTTGGAGGGCAAGTCTGGTGCCAGCAGCCGCGGTAATTCCAGCTCCAATAGCGTATATTAAAGTTGTTGCAGTTAAAAAGCTCGTAGTTGAATTTTAGGCCTGACCGGACGGTCCGTCTCTGGCGAGTACTGTTCTGCTGTCGGGTCTATCCTTCTGGTGAGCCGGTATGCCCTTTATTGGGTGTGTCGGGGAACCAGGACCATTACCCTGAAAAAATTAGAGTGTTTAAAGCGGGCTTTTGCTTGAATAGATTAGCATGGAATAATAGAATAGGACGTTGGTTCTATTTTGTTGGTCTAGGACCACCGTAATGATTAATAGGGATAGTTGGGGGCATTAGTATTCAATTGTCAGAGGTGAAATTCTTGGATTTATTGAAGACTAACTACTGCGAAAGCATTTGCCAAGGATGTTTTCATTAATCAAAGAACGAAAGTTAGGGGATCGAAGACGATCAGATACCGTCGTAGTCTTAACCATAAACTATGCCGACTAGGAATCGGGGCGACGTTATTTTCATGACTCGCTCGGCGCC
+
IIIIIIIIIIIIIHHHIIIIIIIIIIIIIIIIIIIIIIIIIIIIIIIIIIIIIIIIIIIIIIIIIIHHHIIIIIIIIIIII?????IIIIIIIIIIIIICCCCIIIIIIIIIIIIIIIIIIIIIIIIIIIIIIIIIIIIIIIIIIIIIIHHHIIIIIIIIIIIIIIIIHIIIIIIIIGGGGGHI>>BBHIIIIIICCCCIIIIBBBGIIIIIIHHHII888888II5IIGGGHHHHHHIIHGGGBCBBIIIIIGGGGHIIIIIIIIIIIIIIIIIIIIIIIIIIHGGGGGGIIIBBBBI::FFIIGF5557DGIIIFGGGGIIIIIIIHHHIIHHGG::==:GGGGIIIIIIIIIIHHHHHHHHHHHHHHHHHHHHHHHHHB;;HHHH>@@BFFFHFBCCBBBEBC;;;HCCCEEEECA8....8:::8848...30193,,,/33,,,,,/2226674862338=;<8;;8646897431122---331134013228:42,,,32--,,,,,)2//00/,,--33388::884849975--
@JI6ZREA02HB7F9
ACTGACTGTTGGAGGGCAAGTCTGGTGCCAGCAGCCGCGGTAATTCCAGCTCCAATAGCGTATATTAAAGTTGTTGCAGTTAAAAAGCTCGTAGTTGAATTTCGGGATCAATATATTGGTCGTGCCTCCGGTATGCACTGGTATTATTGATTTCTACCTTCTGACGAACTGTGATGTCATTAATTTGGTGTCATGGGGAATCAGGACTGTTACTTTGAAAAAATTAGAGTGTTTAAAGCAGGCACACGCTTGAATACATTAGCATGGAATAATGAAATAGGACGTTTGACCCTATTTTGTTGGTTTCTAGGATTGACGTAATGATTAATAGGGATAGTTGGGGGCATTAGTATTCAATTGTCAGAGGTGAAATTCTTGGATTTATTGAAGACTAACTACTGCGAAAGCATTTGCCAAGGATGTTTTCATTAATCAAGAACGAAAGTTAGGGATCGAAGACGATCAGATACCGTCGTAGTCTTAACCATAAACTATGCCGACTAGGGATCGGATGATGTTAATTTTTTAATG
+
IIIIIIIIIIIII@@@IIIIIIIIIIIIIIIIIIIIIIIIIIIIIIIIIIIIIIIIIIIIIIIIIIHHHIIIIIIIIIIII???==IIIIIIIIIIIIIGGGIHHHIIIIIIIIIIIIIIIIIIIIIIIIIIIIIIIIIIIIIIIIIIIIGGGIIIIIIIIIIIIIIIIIIIIIIIIIIIIIIBBBIIIIIIIIAAAAIIIIIIIIIIGBBBIHHHI;;;<99>>-IIIIIHHHHHHIIIIIIIIIIIIIIIIIIIIIIIIIIIIIIIIIIIIIHHHIIIIIIIHHHIIEEBHG5555=2:DDBBBIIIAAAAIIIIIIIIIIIGGGGIIHEEIFEFEE87777DDGDDAAAAAIIFFEECEEEE5568111<<EC>EEEBEHC;4<<<EEEE@;;;8>;;;40.0>@;;79?99;;11.2-,,,,253344299;=95820048:2-----333::8:;::<===<=>??<:9;;<77877882208777=<--../<=4.-...:===;;;====;866----,,..*2
@JI6ZREA02FVRXP
ACTGACTGTTGGAGGGCAAGTCTGGTGCCAGCAGCCGCGGTAATTCCAGCTCCAATAGCGTATATTAAAGTTGTTGCAGTTAAAAAGCTCGTAGTTGAATTTCGGGATCAGTACGTTGGTCGTGCCTTAGGTACGTACTGGTGTTACTGGTTCCTACCTTCTGACGAACCATCATGTCATTCATTTGGTGTGACGGGGAATCAGGACTGTTACTTTGAAAAAATTAGAGTGTTTAAAGCAGGCTCGCGCTTGAATACATTAGCATGGAATAATGAAATAGGACGTTGATCCTATTTTGTGGTTTCTAGGATTGACGTAATGATTAATAGGGATAGTTGGGGCATTAGTATTCAATTGTCAGAGGTGAAATTCTTGGATTTATTGAAGACTAACTACTGCGAAAGCATTTGCCAAGGATGTTTTCATTAATCAAGAACGAAAGTTAGGGATCGAAGACGATCAGATACCGTCGTAGTCTTAACCATAAACTATGCCGACTAGGGATCGGATGATGTTTAATTTTT
+
IIIIIIIIIIIIIHHHIIIIIIIIIIIIIIIIIIIIIIIIIIIIIIIIIIIIIIIIIIIIIIIIIIHHHIIIIIIIIIIII?????IIIIIIIIIIIIIHHHIHHHIIIIIIIIIIIIIIIIIIIIIIIIIIIIIIIIIIIIIIIIIIIIIIIIIIIIIIIIIIIIIIIIIIIIIIIIIIIIIHHHIIFGGHIICCBBIIIIIIIIIIIIIIIHHHI;;;;99II5IIIIIHHHHHHIIIIIIIIIIIIIIIIIIIIIIIIIIIIIIIIIIIIHGGGHHIIGGAAAIIIHHHHBBB@G6AAHHHIIIGGGIIIIIIIIIIIIIIIIIIHGGGIIIIIBBCAGGGGGAAAGIIIIIIHHHHHHBBCHHHHHHHHHHHHHHBF>>CC;:8;;????>EB@@?@BEF@@@@EF@@@ACCBEE4434888822032995581-..23<3777;<=888<<>;;==;8686;;;><><=;;<;;<<21-.---34-12068:7:452218833333333999==135--
@JI6ZREA02GNOOV
ACTGACTGTTGGAGGGCAAGTCTGGTGCCAGCAGCCGCGGTAATTCCAGCTCCAATAGCGTATATTAAAGTTGTTGCAGTTAAAAAGCTCGTAGTTGAATTTCGGGGTATCAAGTA
+
FFFFFFFFFFFIIHHHIIIIIIIIIIIIIIIIIIIIIIIIIIIIIIIIIIIIFFFFFFFFFFFFFFFFFFFFFFFFFFFFF=====FFFFFFFFFF???:::=9664044988<//
@JI6ZREA02H7TTO
ACTGACTGTTGGAGGGCAAGTCTGGTGCCAGCAGCCGCGGTAATTCCAGCTCCAATAGCGTATATTAAAGTTGTTGCAGTTAAAAAGCTCGTAGTTG
+
:::<ABBBBBB=@666EFGHHHHIIIIIIIIIIIIIHH==@BHIIIIIIIIIFFFFFFFFFFFFFFFFFDDDDDFFFFFFF???==FFFFDBB@@81
@JI6ZREA02JPZ8I
ACTGACTGTTGGAGGGCAAGTCTGGTGCCAGCAGCCGCGGTAATTCCAGCTCCAATAGCGTATATTAAAGTTGTTGCAGTTAAAAAGCTCGTAGTTGAATTTCGGGGTTAGCAGGTCGGTCGTGCCAATGGTATGCACTGGCTCGCTGACTCCTCCTTCTTGTAGAACCGTAATGCCATTAATTTGGTGTTGCGGGGAAACAGGACTGTTACTTTGAAAAAATTAGAGTGTTTAAAGCAGGCTAGCGCCTGAATACATTAGCATGGAATAATGAAATAGGACGTTCGAACCTATTTTGTTGGTTTCTAGGATTGACGTAATGATTAATAGGGATAGTTGGGGCATTAGTATTCAATTGTCAGAGGTGAAATTCTTGGATTTATTGAAGACTGACTACTGCGAAAGCATTTGCCAAGGATGTTTTCATTAATCAAGAACGAAAGTTAGGGATCGAAGACGATCAGATACCGTCGTAGTCTTAACCATAACTATGCCGACTAGGGATCGGATGATGTTTAATTTTTAA
+
IIIIIIIIIIIIIHHHIIIIIIIIIIIIIIIIIIIIIIIIIIIIIIIIIIIIIIIIIIIIIIIIIIHHHIIIIIIIIIIII;;???IIIIIIIIIIIIIHHHICCCCIIIBFFIIIIIIIIIIIIIIIIIIIIIIIIIIIIIIIIIIIIIIIIIFFFDEDDIIE@9:::HIIIIIIIIIIIIHHHIIIIIIIICCCCHHFFABBIIIIFFGGB??C22222233,;EBDDDHHHHHIIIIIIIIIIFFFFIIIIIIIIIIIIIIIIIIIIIIIHHHIIIIHH@@@DIIIGFGF=@<<;26DDDDDIII;;;@@@HIIIIID@@@@DDHIB??BEEE;;2222;;BEEEEEGIIIIIDDBBB:99==:::::::88==A:::944:::98==AAABBDBBB9::BA==::;:444444:=;3531::::::032264660---022-222892...10978996213133;888:;66311;;888::8:851337874675220-,,,,16622---66112//--
@JI6ZREA02HGSST
ACTGACTGTTGGAGGGCAAGTCTGGTGCCAGCAGCCGCGGTAATTCCAGCTCCAATAGCGTATATTAAAGTTGTTGCAGTTAAAAAGCTCGTAGTTGAATTTCGGGATCAATACGTCGGTCGTGCTTTCGGGTACGTACTGGCGTCATTGGTTTCTCCTTTCTGACGAACCATGATGTCATTAATTTGGTGTTATGGGGAGTTAGGACTGTTACTTTGAAAAAATTAGAGTGTTTAAAGCAGGCATTAGCTTGAATACATTAGCATGGAATAATGAAATAGGACGTTCGATCCTATTTTGTTGGTTTCTAGGATCAACGTAATGATTAATAGGGATAGTTGGGGCATTAGTATTCAATTGTCAGAGGTGAAATTCTTGGATTTATTGAAGACTAACTACTGCGAAAGC
+
FFFFFFFFFFFIIHHHIIIIIIIIIIIIIIIIIIIIIIIIIIIIIIIIIIIIFFFFFFFFFFFFFFFFFFFFFFFFFFFFF?????FFFFFFFFFFFFFFFFFFFFFFFFFFFFFFFFFFFFFFFFFFFFFFFFFFFFFFFFFFFFFFFFFFFFFFFFFFFFFFFFFFFFFFFFFFFFFFFFFFFFFFFFFFFFFDDBBFFFFFFFFFFFFFFFFFFF66666665,A========?FFFFFFFFFFFFFFFFFDFDFDIIIIIGGGIIIIDDDGGGGF?DDDFDGGGGFFDDGG::99A66AA555A<B:::===ADD?==???ADDAAA===B:::8866669<AA?AA@BAAA?B@@::888;832444@@<::<<@;;83//38888>@<<<==@<::;86623
@JI6ZREA02H67GK
ACTGACTGTTGGAGGGCAAGTCTGGTGCCAGCAGCCGCGGTAATTCCAGCTCCAATAGCGTATATTAAAGTTGTTGCAGTTAAAAAGCTCGTAGTTGAATTTCGGGG
+
FFFFFFFFFFFIIHHHIIIIIIIIIIIIIIIIIIIIIIIIIIIIIIIIHHHHFFFFFFFFFFFFFFFFFFFFFFFFFFFFF?????FFFFFFFFFFFFF=<9?22,,
@JI6ZREA02HDLAB
ACTGACTGTTGGAGGGCAAGTCTGGTGCCAGCAGCCGCGGTAATTCCAGCTCCAATAGCGTATATTAAAGTTGTTGCAGTTAAAAAGCTCGTAGTTGAATTTCGGGGTATAC
+
FFFFFFFFFFFIIHHHIIIIIIIIIIIIIIIIIIIIIIIIIIIIIIIIIIIIFFFFFFFFFFFFFFFFFFFFFFFFFFFFF;;===FFFFFFFFFFFFFFF?B6666>?6//
@JI6ZREA02F1H2C
ACTGACTGTTGGAGGGCAAGTCTGGTGCCAGCAGCCGCGGTAATTCCAGCTCCAATAGCGTATATTAAAGTTGTTGCAGTTAAAAAGCTCGTAGTTGAATTTCGGG
+
FFFFFFFFFFFII@@@IIIIIIIIIIIIIIIIIIIIIIIIIIIIIIIIIIIIFFFFFFFFFFFFFFFFFFFFFFFFFFFFF?????FFFFFFFFFFBA>6663,,,
@JI6ZREA02HCZAP
ACTGACTGTTGGAGGGCAAGTCTGGTGCCAGCAGCCGCGGTAATTCCAGCTCCAATAGCGTATATTAAAGTTGTTGCAGTTAAAAAGCTCGTAGTTGAATTTCGGGGTTAGCAGGTCGGTCGTGCCAATGGTATGCACTGGCTCGCTGACTCCTCCTTCTTGTAGAACCGTAATGCCATTAATTTGGTGTTGCGGGGAAACAGGACTGTTACTTTGAAAAAATTAGAGTGTTTAAAGCAGGCTAGCGCCTGAATACATTAGCATGGAATAATGAAATAGGACGTTCGAACCTATTTTGTTGGTTTCTAGGATTGACGTAATGATTAATAGGGATAGTTGGGGCATTAGTATTCAATTGTCAGAGGTGAAATTCTTGGATTTATTGAAGACTGACTACTGCGAAAGCATTTGCCAAGGATGTTTTCATTAATCAAGAACGAAAGTTAGGGATCGAAGACGATCAGATACCGTCGTAGTCTTAACCATAAACTATGCCGACTAGGGATCGGATGATGTTTAATTTTTAATGTACTCTATTCGGCG
+
IIIIIIIIIIIIIHHHIIIIIIIIIIIIIIIIIIIIIIIIIIIIIIIIIIIIIIIIIIIIIIIIIIHHHIIIIIIIIIIII?????IIIIIIIIIIIIIHHHICCCCIIIIIIIIIIIIIIIIIIIIIIIIIIIIIIIIIIIIIIIIIIIIIIIIIIIIIIIIIIIIIIIIIIIIIIIIIIIHHHIIIIIIIIBB?????GDIHIIIIIIIICCCI6644448:,BIIIIHHHHHHIIIIIIIIIIBBBIIIIIIIIIIIIIIIIIIIIIIIIGGGIIIIGGGIIIIIIIIIIBBA?A66GGAAAAIIAAAGIIIIIIIIIIIIIIIIIHHHIIIIHH====IFFFAAAEIIIIIIIIHHD@??CDEEEEF@644DDIEBA<44<@D?>@@DDEEEEEDA5666E@@;;;@;;;;AA>D=7722;===<;044484482...2;=3777;88888<9=>><<<<:<:???>=>>?>:<:;==220422246-13268=:=<;442449:983338---20...,,..*5589--,-,/9::10
@JI6ZREA02JP57M
ACTGACTGTTGGAGGGCAAGTCTGGTGCCAGCAGCCGCGGTAATTCCAGCTCCAATAGCGTATATTAAAGTTGTTGCAGTTAAAAAGCTCGTAGTTGAATTTCGGGGTATCAAGTAGTA
+
FFFFFFFFFFFII666HDDFHIIHIIIIIIIIIIIIIIIIIHHDDIIIIIIIFFFFFFFFFFFFFFFFFFFFFFFFFFFFF?????FFFFFFFDB@?==6664...,.32359:3122-
@JI6ZREA02JVU3B
ACTGACTGTTGGAGGGCAAGTCTGGTGCCAGCAGCCGCGGTAATTCCAGCTCCAATAGCGTATATTAAAGTTGTTGCAGTTAAAAAGCTCGTAGTTGAATTTCGGGATCAATACGTCGGTCGTGCTTTTTTGGTACGCACTGGCGTCATTGGTTTCTCCTTTCTGACGAACCATGATGTCATTAATTTGGTGTTATGGGGAGTTAGGACTGTTACTTTGAAAAAATTAGAGTGTTTAAAGCAGGCATTAGCTTGAATACATTAGCATGGAATAATGAAATAGGACGTTCGATCCTATTTTGTGGTTTCTAGGATCAACGTAATGATTAATAGGGATAGTTGGGGCATTAGTATTCAATTGTCAGAGGTGAAATTCTTGGATTTATTGAAGACTAACTACTGCGAAAGCATTTGCCAAGGATGTTTTCATTAATCAAGAACGAAAGTTAGGGATCGAAGACGATCAGATACCGTCGTAGTCTTAACCATAAACTATGCCGACTAGGGATCGGATGATGTTTAATTTTATAATG
+
IIIIIIIIIIIIIHHHIIIIIIIIIIIIIIIIIIIIIIIIIIIIIIIIIIIIIIIIIIIIIIIIIIHHHIIIIIIIIIIII=====IIIIIIIIIIIIIHHHIHHHIIIIIIIIIIIIIIIIIII<<<<99IIFIIIIIIIIIIIIIIIIIIHHHIIGGBBBIIIIIIIIIIIIIIIIIIIIIIIHHHIIIIIIIICCCBIFIIIIIIIIIIIIIHHHI9<<<88GG5IIIIIHHHHHHIIIIIIIIIIIIIIIIIIIIIIIIIIIIIIIIIIIIIHHHIIIIIIGGGIIIIIIGG<<<<=2==666AIIIIIIIIIIIIIIIIIIIGGGIHHHIIIIEE8888FFHHIIIIIIIIHHHHHHHHHHCDCBHHIHHHHHHHHHHHHHHH@?>DFEECCCECA@?BBB?A@@B@AA@DD<<5=>7777<<==><0444849;2...6;=5777:<<<==<:=::888<787==<:9;;=;:977661/.3,,,22,13297304:;886888884444467788----8/6668
@JI6ZREA02IQIFB
ACTGACTGTTGGAGGGCAAGTCTGGTGCCAGCAGCCGCGGTAATTCCAGCTCCAATAGCGTATATTAAAGTTGTTGCAGTTAAAAAGCTCGTAGTTGAATTTCGGGGTCAGCAGGTTGGTCGTGCCACTGGTATGCACTGGCTTCGCTGATTCCTCCTTTCTGAAGAACTGTAATGTCATTAATTTGGTGTTGCAGGGAAACAGGACTGTTACTTTGAAAAAATTGAGTGTTTAAAGCAGGCTAACGCTTGAATACATTAGCATGGAATAATGAAATAGGACGTTCGATCCTATTTTGTTGGTTTTTAGGATTGACGTAATGATTAATAGGGATAGTTGGGGCATTAGTATTCAATTGTCAGAGGTGAAATTCTTGGATTTATTGAAG
+
FFFFFFFFFFFIIHHHIIIIIIIIIIIIIIIIIIIIIIIIIDDHHIHHHHHHFFFFFFFFFFFFFFFFFFFFFFFFFFFFF==??=FFFFFFFFFFFFFFFFFDDDDFFFFFFFFFFFFFFFFFFFFFFFFFFFFFFFFFFFFFFFFFFFFFDFDAA:::A>DDDAAACCFFFFFFFFFFFFFFFFFFFFFDDDD?:::88<7==??<41135=;;A222266;;;CCAA????FFFFFDDDDFFFFF???FFF???CDGGGFCCCGGCCCDG???F8??DD?=<=?=<;;87,,,,3,,--,,,,,88;<==?ABBBBBAAA888433///4<63244466<<455AABB><==AB====<<<<<:;8;84322<<<;;;>77@<43
@JI6ZREA02HXUYV
ACTGACTGTTGGAGGGCAAGTCTGGTGCCAGCAGCCGCGGTAATTCCAGCTCCAATAGCGTATATTAAAGTTGTTGCAGTTAAAAAGCTCGTAGTTGAA
+
==::666663BDDFFFHHIIIIIIIIIIHHHHIHDDEFFFFDDCCFFFFHHFFFFFFFFFFFFF@@?=?FFFFFFFFFFFF????=D??=<??=;72--
@JI6ZREA02JM6IG
[truncated: 5,333,203 more chars]
