# Supplementary material for: Depression of the soil arbuscular mycorrhizal fungal community by the canopy gaps in a Japanese cedar (Cryptomeria japonica) plantation on Lushan Mountain, subtropical China
Source: PeerJ. 2021 Mar 15;9:e10905. doi: 10.7717/peerj.10905 (PMC7971093; doi:10.7717/peerj.10905)
Supplement: Data S1 [file peerj-09-10905-s001.zip › sample/CCa3.fastq]

@JI6ZREA02H7V65
AGAGACTGTTGGAGGGCAAGTCTGGCGCCTTACGGGAACAGTCGACTGCCAAGGCACACAGGGGATA
+
IIIIIIIIIIIIG666HIIIIIIIIIIIIIIIIC????HIIIIIIIIIIIIIIIIIIII?6666DII
@JI6ZREA02GI4II
AGAGACTGTTGGAGGGCAAGTCTGGCGCCTTACGGGAACAGTCGAC
+
FEEEDDFDDDFGH666HHIIIIHHHHHGGFFFFF??654>A<<943
@JI6ZREA02JNHYF
AGAGACTGTTGGAGGGCAAGTCTGGCGCCTTACGGGAAACAGTCGACTGCCAAGGCACACAGGGGATA
+
IIIIIIIIIIIIIBBBIIIIIIIIIIIIIIIIIHCC666?IIIIIIIIIIIIIIIIIIIII@@@@III
@JI6ZREA02J5RBZ
AGAGACTGTTGGAGGGCAAGTCTGGCGCCTTACGGGAAACAGTCGACTGCCAAGGCACACAGGGGATA
+
IIIIIIIIIIIIH666HIIIIIIIIIIIHEEIFB993114AEIIFIFIIIIIIIIIIIIID6555EII
@JI6ZREA02GIF59
AGAGACTGTTGGAGGGCAAGTCTGGCGCCTTACGGGAACAGTCGACTGCCAAGGCACACAGGGGATA
+
IIIIIIIIIIIIH666IIIIIIIIIIIIIIIIIGCCCCGIIIIIIIIIIIIIIIIIIIIH6666III
@JI6ZREA02HOQ7J
AGAGACTGTTGGAGGGCAAGTCTGGCGCCTTACGGGAAACAGTCGACTGCCAAGGCACACAGGGGATA
+
IIIIIIIIIIIII:::IIIIIIIIIIIIIIIIIHGG666?IIIIIIIIIIIIIIIIIIIII@@@@III
@JI6ZREA02F801E
AGAGACTGTTGGAGGGCAAGTCTGGCGCCTTACGGGAAACAGTCGACTGCCAAGGCACACAGGGGATA
+
III;;;@IIIIIIGGGIIIIIIIIIIIIIIIIIHBB666:DIIIIIIIIIIIIIIIIIIIICCCCIII
@JI6ZREA02HQR3W
AGAGACTGTTGGAGGGCAAGTCTGGCGCCTTACGGGAACAGTCGACTGCCAAGGCACACAGGGGATA
+
IIIIIIIIIIIHG666HIIIIIIIIIIIIIIIIG??;;;IIIIIIIIIIIIIIIIIIIIH6666HII
@JI6ZREA02JV175
AGAGACTGTTGGAGGGCAAGTCTGGCGCCTTACGGGAACAGTCGACTGCCAAGGCACACAGGGGATA
+
IIIIIIIIIIIHG666HIIIIIIIIIIIIIIIIHGGCCGIIIIIIIIIIIIIIIIIIIID6666DII
@JI6ZREA02JR9SY
AGAGACTGTTGGAGGGCAAGTCTGGCGCCTTACGGGAACAGTCGACTGCCAAGGCACACAGGGGATA
+
IIIIIIIIIIIIH666IIIIIIIIIIIIIIIIIHHHHHHIIIIIIIIIIIIIIIIIIIII@@@@III
@JI6ZREA02GWH5I
AGAGACTGTTGGAGGGCAAGTCTGGCGCCTTACGGGAAACAGTCGACTGCCAAGGCACACAGGGGATA
+
IIIIIIIIIIIII666IIIIIIIIIIIIIIIIIHHH666?IIIIIIIIIIIIIIIIIIIIIAAAAIII
@JI6ZREA02J42UT
AGAGACTGTTGGAGGGCAAGTCTGGCGCCTTACGGGAAACAGTCGACTGCCAAGGCACACAGGGGATA
+
IIIIIIIIIIIIIBBBIIIIIIIIIIIHH???IFCC;;;HDIIIIIIIIII????IIIIIICCAAIII
@JI6ZREA02JT9YL
AGAGACTGTTGGAGGGCAAGTCTGGCGCCTTACGGGAACAGTCGACTGCCAAGGCACACAGGGGG
+
FFFFFFFFFFFIIHHHIHHIIII@@@=FGGFFC????==BB998445::A<<97====92,,,,,
@JI6ZREA02IEQEI
AGAGACTGTTGGAGGGCAAGTCTGGCGCCTTACGGGAAACAGTCGACTGCC
+
FFFFFFF===FHIDDDHHHIIIIIIIHHIFHHHFF?633?:?772424422
@JI6ZREA02GM9U6
AGAGACTGTTGGAGGGCAAGTCTGGCGCCTTACGGGAACAGTCGAC
+
FEEEFFFFFFFFF666EFFGDDDDDFFFF<<<A?::444>?<:642
@JI6ZREA02HL8XW
AGAGACTGTTGGAGGGCAAGTCTGGCGCCTTACGGGAACAGTCGACTGCCAAGGCACACAGGGGATA
+
IIIIIIIIIIIHG666HHIIIIIIIIIIIIIIIHCCCCHHIIIIIIIIIIIIIIIIIIIH6666HII
@JI6ZREA02FTO29
AGAGACTGTTGGAGGGCAAGTCTGGCGCCTTACGGGAACAGTCGAC
+
FFFFFFFEEEFIIHHHHIIIIIHB@@=FGFFFF??=:88>?976//
@JI6ZREA02GTUHG
AGAGACTGTTGGAGGGCAAGTCTGGCGCCTTACGGGAAACAGTCGACTGCCAAGGCACACAGGGGATA
+
IIIIIIIIIIIII???IIIIIIIIIIIIIIIIIHHH666?IIIIIIIIIIIIIIIIIIIIICCCCIII
@JI6ZREA02GEOQZ
AGAGACTGTTGGAGGGCAAGTCTGGCGCCTTACGGGAAACAGTCGACTGCCAAGGCACACAGGGGATA
+
IIIIIIIIIIIIIHHHIIIIIIIIIIIIIIIIIHHH666?IIIIIIIIIIIIIIIIIIIIICCCCIII
@JI6ZREA02I3SPJ
AGAGACTGTTGGAGGGCAAGTCTGGCGCCTTACGGGAACAGTCGACTGCCAAGGCACACA
+
IIIIIIIIIIIC<222@BEGGIFGGIIIIIIGB555??GIIIIIIIIIIIIIEEGGFIE9
@JI6ZREA02JUF2Y
AGAGACTGTTGGAGGGCAAGTCTGGCGCCTTACGGGAAACAGTCGACTGCCAAGGCACACAGGGGATA
+
IIIIIIIIIIIII???IIIIIIIIIIIIIIIIIHGG666GIIIIIIIIIIIIIIIIIIIIICCCCIII
@JI6ZREA02JKGYU
AGAGACTGTTGGAGGGCAAGTCTGGCGCCTTACGGGAAACAGTCGACTGCCAAGGCACACAGGGGATA
+
IIIIIIIIIIIIIHHHIIIIIIIIIIIIIHHHIHHH???IIIIIIIIIIIIIIIIIIIIIICCCCIII
@JI6ZREA02GIVDG
AGAGACTGTTGGAGGGCAAGTCTGGTGCCTTACGGGAAACAGTCGACTGCCAAGGCACACAGGGGATA
+
IIIIIIIIIIIIIBBBIIIIIIIHHHIIIIIIIHDH666?DHHIIIIGHHIHHHHIIIIIICCCCIII
@JI6ZREA02I1I4T
AGAGACTGTTGGAGGGCAAGTCTGGCGCCTTACGGGAACAGTCGACTGCCAAGGCACACAGGGGATA
+
IIIIIIIHHHIH?666HHHHHIIIIIIIIIIIIHHHIIIIIIIIIIIIIIIIIIIIIIID6666HII
@JI6ZREA02I8HWD
AGAGACTGTTGGAGGGCAAGTCTGGCGCCTTACGGGAAACAGTCGACTGCCAAGGCACACAGGGGATA
+
IIIIIIIIIIIII:::IIIIIIIIIIIIIIIIIH??666;AIIIIIIIIIIIIIIIIIIID6665CII
@JI6ZREA02JYSIB
AGAGACTGTTGGAGGGCAAGTCTGGCGCCTTACGGGAACAGTCGACTGCCAAGGCACACAGGGGATA
+
HHHHHHHD@@@;=444@BDDGGGGGGGGGGGD?222666BDDDBD@@@HHEEEEHHHHHHBB@@B@@
@JI6ZREA02GRTA7
AGAGACTGTTGGAGGGCAAGTCTGGCGCCTTACGGGAAACAGTCGACTGCCAAGGCACACAGGGGATA
+
IIIIIIIIIIIII???IIIIIIIIIIIIIIIIIHHH???IIIIIIIIIIIIIIIIIIIIIICCCCIII
@JI6ZREA02GCEE6
AGAGACTGTTGGAGGGCAAGTCTGGCGCCTTACGGGAACAGTCGACTGCCAAGGCACACAGGGGATA
+
FFFFFFFFFFFII@@@IIIIIIIIIIIIIIBBBDDHDDCFEAADDA@@?A????ADDDDF;;??FFF
@JI6ZREA02F3BSR
AGAGACTGTTGGAGGGCAAGTCTGGTGCCAGCAGCCGCGGTAATTCCAGCTCCAATAGCGTATATTAAAGTTGTTGCAGTTAAAAGCTCGTAGTTGAATTTCGGGG
+
FFFFFFFFFFFII@@@IIIIIIIIIIIIIIIIIIIIIBBBIIIIIIIIIIIIFFFFFFFFFFFFFFFFFFFFFFFDDDB553333:ABBBBDDFFFFFF?=A64..
@JI6ZREA02GOH4I
AGAGACTGTTGGAGGGCAAGTCTGGCGCCTTACGGGAACAGTCGACTGCCAAGGCACACAGGGGATA
+
IIIIIIIIIIIIH666IIIIIIIIIIIIIIIIIH??;;;DIIIIIIIIIIIIIIIIIIIH6666HII
@JI6ZREA02JNUI0
AGAGACTGTTGGAGGGCAAGTCTGGCGCCTTACGGGAAACAGTCGACTG
+
FFFFFFFFFFFIIHHHIIIIIIIIHFFFFBBBFFFF??=B>A@<44344
@JI6ZREA02I3BE5
AGAGACTGTTGGAGGGCAAGTCTGGCGCCTTACGGGAAACAGTCGACTGCC
+
IIIIIIIIIIIIIHHHIGGGIIIIIIIIIIIII@@@HHHIIIIGEGGDD88
@JI6ZREA02IPMQI
AGAGACTGTTGGAGGGCAAGTCTGGTGCCTTACGGGAAACAGTCGACTGCCAAGGCACACAGGGGATA
+
IIIIIIIIIIIII:::IIIIIIIIIIIIIIIIIHGG666HIIIIIIIIIIIIIIIIIIIIIAAAAIII
@JI6ZREA02GYIA5
AGAGACTGTTGGAGGGCAAGTCTGGCGCCTTACGGGAACAGTCGACTGCCAAGGCACACAGGGGATA
+
IIIIIIIIIIIIH666IIIIIIIIIIIIIIIHDCCCCCGIIIIIIIIIIIIIIIIIIIHC5544=GF
@JI6ZREA02GGSU6
AGAGACTGTTGGAGGGCAAGTCTGGCGCCTTACGGGAAACAGTCGACTGCCAAGGCACACAGGGGATA
+
IIIIIIIIIIIIIBBBIIIIIIIIIIIIIIIIIHCC666<AIIIIIIIIIIHHHHIIIIIICCCCIII
@JI6ZREA02HWP4V
AGAGACTGTTGGAGGGCAAGTCTGGCGCCTTACGGGAAACAGTCGACTGCCAAA
+
FFFFFFFFFFFII@@@HIIIIIIHHIIIIIIIIHHHDDDFFD=<<>=:<88000
@JI6ZREA02JOCF9
AGAGACTGTTGGAGGGCAAGTCTGGCGCCTTACGGGAACAGTCGACTGCCAAGGCACACAGGGGATA
+
IIIIIIIIIIEC?444???GIIIIIIIIIIIIIHGGHHIIIIIIIIIIIIIIIIIIIIII@@@@III
@JI6ZREA02H66I4
AGAGACTGTTGGAGGGCAAGTCTGGCGCCTTACGGGAAACAGTCGACTG
+
FFFFFFFFFFFIIHHHHHHHHHHFFFFFFCDEFFF?655@>A>:64244
@JI6ZREA02FEH72
AGAGACTGTTGGAGGGCAAGTCTGGCGCCTTACGGGAAACAGTCGACTGCCAAGGCACACAGGGGATA
+
IIIIIIIIIIIII:::IIIIIIIIIIIIIIIIIF??666<AIIIIIIIIIIIIIIIIIIIICCCCIII
@JI6ZREA02GPZ3J
AGAGACTGTTGGAGGGCAAGTCTGGCGCCTTACGGGAAACAGTCGACTGCCAAGGCACACAGGGGATA
+
IIIIIIIIIIIH?666GHIIIIIIIIIHHAACC?771114<CCCCHFIIIIIIIIGIIIE?5555AGI
@JI6ZREA02IHGG6
AGAGACTGTTGGAGGGCAAGTCTGGCGCCTTACGGGAAACAGTGACTGCCAAGGCACACAGGGGATA
+
IIIIIIIIIIIIIHHHIIIIIIIIIIIIIIIIIHCC666<IIIIIIIIIIIIIIIIIIIIBBBBIII
@JI6ZREA02H1IC0
AGAGACTGTTGGAGGGCAAGTCTGGCGCCTTACGGAAACAGTCGACTGCCAAGGCACACAGGGGATA
+
IIIIIIIIIIIII???IIIIIIIIIIIIIIIIIHH666?IIIIIIIIIIIIIIIIIIIIICCCCIII
@JI6ZREA02HKHEI
AGAGACTGTTGGAGGGCAAGTCTGGCGCCTTACGGGAACAGTCGACT
+
FD@@@DF:88FFF===HFFHHHHFDFFFFFFFF??==<<>>443///
@JI6ZREA02I6F8O
AGAGACTGTTGGAGGGCAAGTCTGGCGCCTTACGGGAACAGTCGACTGCCAAGGCACACAGGGGATA
+
IIIIIIIIIIIH?666GHIIIIIIIIIIIIIIIH????GHIIIIIIIIIIIIIIIIIIID6666CII
@JI6ZREA02JFJ36
AGAGACTGTTGGAGGGCAAGTCTGGCGCCTTACGGGAACAGTCGACTGCCAAGGCACACAGGGGATA
+
IIIIIIIIIIIC?666GHIIIIIIIIIHHCCGIH?????IIIIIIIIHHHIIIIIIIIID6666DII
@JI6ZREA02H6YGH
AGAGACTGTTGGAGGGCAAGTCTGGCGCCTTACGGGAAACAGTCGACTGCCAAGGCACACAGGGGATA
+
IIIIIIIIIIIII:::IIIIIIIIIIIIIIIIIFCC665<CIIIIIIIIIIIIIIIIIIIICCCCIII
@JI6ZREA02JGN1U
AGAGACTGTTGGAGGGCAAGTCTGGTGCCTTACGGGAAACAGTCGACTGCCAAGGCACACAGGGGATA
+
IIIIIIIIIIIIIHHHIIIIGGGIIIIIIIIIIHHHHHHG<??GIIHIIHH>???IIIIIIBBCCIII
@JI6ZREA02FVWOW
AGAGACTGTTGGAGGGCAAGTCTGGCGCCTTACGGGAAACAGTCGACTGCCAAGGCACACAGGGGATA
+
IIIIIIIIIIIIIGGGIIIIIIIIIIIIIIIIIFCC666<AIIIIIIIIIIIIIIIIIIIICCCCIII
@JI6ZREA02GAW13
AGAGACTGTTGGAGGGCAAGTCTGGCGCCTTACGGGAACAGTCGACTGCCAAGGCACACAGGGGATA
+
IIIIIIIIIIIII???IIIIIIIIIIIIIIIIIH??666GIGGGIIIIIIIIIIIIIIIICCCCIII
@JI6ZREA02H91AI
AGAGACTGTTGGAGGGCAAGTCTGGCGCCTTACGGAACAGTCGACTGCCAAGGCACACAGGGGATA
+
IIIIIIIIIIIII666GIIIIIIIIIIGGGGII>>666:EEIIIIIIIIIIIIIIIIIICCCCIII
@JI6ZREA02HHJ9P
AGAGACTGTTGGAGGGCAAGTCTGGCGCCTTACGGGAACAGTCGACTGCCAAGGCACACAGGGGATA
+
FFFFFFFFFFFII@@@IIIIIIIHHHIHFD@@<CCF???DAAEFF?@@CFFFFFFFCDDD?@??FFD
@JI6ZREA02HCLH7
AGAGACTGTTGGAGGGCAAGTCTGGCGCCTTACGGGAAACAGTCGACTGCCAAGGCACACAGGGGATA
+
IIIIIIIIIIIII666IIIIIIIIIIIIIIIIIHCC666;IIIIIIIIIIIIIIIIIIIIICCCCIII
@JI6ZREA02GLSA4
AGAGACTGTTGGAGGGCAAGTCTGGCGCCTTACGGGAAACAGTCGACTGCCAA
+
FFFFEEEFFFFIIHHHIIIIIIIHFFFFGHHHH;;;HFFGFDBAABBB:::33
@JI6ZREA02H1Q4J
AGAGACTGTTGGAGGGCAAGTCTGGCGCCTTACGGGAACAGTCGACTGCCAAGGCACACAGGGATA
+
IIIIIIIIIIIC<664?CIIIIIIIIIIIIIIE;;;;;<BIIIHIIIIIIIIIIIIIII?655DII
@JI6ZREA02FV1UY
AGAGACTGTTGGAGGGCAAGTCTGGCGCCTTACGGGAACAGTCGACTGCCAAGGCACACAGGGGATA
+
IIIIIII===BAD444AGHIIIIIIIIIIIIIIB99999IIIIFGHIIIIBBBBIIIIIB9999BDD
@JI6ZREA02G4KM3
AGAGACTGTTGGAGGGCAAGTCTGGCGCCTTACGGGAACAGTCGAC
+
FEEEDDFDDDFII@@@IIIIHHHHDFEFGFFFD?==888>>443//
@JI6ZREA02FOO65
AGAGACTGTTGGAGGGCAAGTCTGGCGCCTTACGGGAAACAGTCGACTG
+
FFFFFFFA@@FIIHHHIHHIIIIIHHFFFBBBEFFF?==A>?>7///44
@JI6ZREA02GQF58
AGAGACTGTTGGAGGGCAAGTCTGGCGCCTTACGGGAACAGTCGACTGCCAAGGCACACAGGGGATA
+
IIIIIIIIIIIIIIIIIIIIIIIIIIIIIIIIIHHHBBBBBBIHIIIIIIIIIIIIIIIIBCCCIII
@JI6ZREA02HGQ7N
AGAGACTGTTGGAGGGCAAGTCTGGCGCCTTACGGGAAACAGTCGACTG
+
FFFFFFFFFFFFF666ECFDDBDDDFFDD@@@HHFFFF?DAB@><4344
@JI6ZREA02JQIA9
AGAGACTGTTGGAGGGCAAGTCTGGCGCCTTACGGGAACAGTCGACTGCCAAGGCACACAGGGGATA
+
IIIIIIIIIIIIIGGGIIIIIIIIIIIIIIIIIHGG;;;IIIIIIIIIIIIIIIIIIIIICCCCIII
@JI6ZREA02HKTQN
AGAGACTGTTGGAGGGCAAGTCTGGCGCCTTACGGGAAACAGTCGACTGCCAAGGCACACAGGGGATA
+
IIIIIIIIIIICG444????GIIIIIIIIIIIIF;;555<AIIIHIIIIIIIIIIIIIIII@@@@III
@JI6ZREA02H4K28
AGAGACTGTTGGAGGGCAAGTCTGGCGCCTTACGGGAACAGTCGACTGCCAAGGCACACAGGGGATA
+
IIIIIIIIIIIII???HCCGIIIIIIIIIIIIIHHHIIIIIIIIIIIIIIIIIIIIIIII;;;;EIF
@JI6ZREA02H0PV1
AGAGACTGTTGGAGGGCAAGTCTGGTGCCTTACGGGAAACAGTCGACTGCCAAGGCACACAGGGGATA
+
IIIIIIIIIIIII???IIIIIIIIIIIIIIIIIF??666<IIIIIIIIIIIIIIIIIIIIICCCCIII
@JI6ZREA02JLKDD
AGAGACTGTTGGAGGGCAAGTCTGGCGCCTTACGGGAAACAGTCGACTGCC
+
FFFFFFFA@@FIIHHHIIIIIIIIIIIIIIIIIHHHFFFDAB?>3434422
@JI6ZREA02F7INJ
AGAGACTGTTGGAGGGCAAGTCTGGCGCCTTACGGGAACAGTCGACTGCCAAGGCACACAGGGGA
+
FFFFFDD???DAA666EDDGGGGFDFFFFFFF:633=<AA?99:566<?FDDDDDBDDFC;;995
@JI6ZREA02F9PYX
AGAGACTGTTGGAGGGCAAGTCTGGCGCCTTACGGGAACAGTCGACTGCCAAGGCACACAGGGGATA
+
IIIIIIIIIIIIH666G???HIIIIIIIIIIIIHHHIIIIIIIIIHHHHHIIIIIIIIII@@@@III
@JI6ZREA02JC914
AGAGACTGTTGGAGGGCAAGTCTGGCGCCTTACGGGAAACAGTCGACTGCCAAGGCACACAGGGGATA
+
FFFFFFFFDDDDE666FFDDDDBBBBB88889800....37>>>898:DFFCAAADDFFFC6666ABB
@JI6ZREA02H47DY
AGAGACTGTTGGAGGGCAAGTCTGGCGCCTTACGGGAAACAGTCGACTGCCAAGGCACACAGGGGATA
+
IIIIIIIIIIIIIGGGIIIIIIIIIIIIIIIIIHHH666?IIIIIIIIIIIIIIIIIIIIICCCCIII
@JI6ZREA02F22F1
AGAGACTGTTGGAGGGCAAGTCTGGCGCCTTACGGGAAACAGTCGACTGCCAAGGCACACAGGGGATA
+
IIIIIIIIIIIIIHHHIIIIIIIIIIIIIIIIIHHH666GIIIIIIIIIIIIIIIIIIIIICCCCIII
@JI6ZREA02JRH1N
AGAGACTGTTGGAGGGCAAGTCTGGCGCCTTACGGGAACAGTCGAC
+
FDDDDDFFFFFFH===FFGHHFFCCECFDAAAA==;888>?<964/
@JI6ZREA02GA3NT
AGAGACTGTTGGAGGGCAAGTCTGGCGCCTTACGGAACAGTCGACTGCCAAGGCACACAGGGGATA
+
IIIIIIIIIIIII666IIIIIIIIIIIIIIIIIIIHHHHHHHIIIIIIIIIIIIIIIIH6655EII
@JI6ZREA02JNL4R
AGAGACTGTTGGAGGGCAAGTCTGGCGCCTTACGGGAAACAGTCGACTGCCAAGGCACACAGGGGATA
+
IIIIIIIIIIIIIHHHIIIIIIIIIIIIIIIIIHCC666<AIIIIIIIIIIIIIIIIIIIICCCCIII
@JI6ZREA02IYGYL
AGAGACTGTTGGAGGGCAAGTCTGGTGCCTTACGGGAACAGTCGACTGCCAAGGCACACAGGGGATA
+
IIIIIIIIIIIII:::IIIIIIIIIIIIIIIIIHHHHHHIIIIIIIIIIIIIIIIIIIIICCCCIII
@JI6ZREA02HUXY1
AGAGACTGTTGGAGGGCAAGTCTGGCGCCTTACGGGAACAGTCGACTGCCAAGGCACACAGGGGATA
+
IIIIIIIIIIIH?666GHHHHIIIIIIIIIIII???HHIIIIIIIIIIIIIIIIIIIII?5554AGI
@JI6ZREA02INEWQ
AGAGACTGTTGGAGGGCAAGTCTGGCGCCTTACGGGAACAGTCGACTGCCAAGGCACACAGGGGATA
+
IIIIIIIIIIIII:::IIIIIIIIIIIIIIIIIH??;;;IIIIIIIIIIIIIIIIIIIIICCCCIII
@JI6ZREA02FERDO
AGAGACTGTTGGAGGGCAAGTCTGGCGCCTTACGGGAACAGTCGACTGCCAAGGCACACAGGGGATA
+
IIIIIIIIIIIII666IHHHIIIIIIIIIIIHHGHHIIIIIIIIIIIIIIIIIIIIIIIICCCCIII
@JI6ZREA02GNQX5
AGAGACTGTTGGAGGGCAAGTCTGGCGCCTTACGGGAAACAGTCGACTGCCAAGGCACACAGGGGATA
+
IIIIIIIIIIIII666IIIIIIIIIIIIIHHHIF??665<AIIIIIIIIIIIIIIIIIIIICCCCIII
@JI6ZREA02IIOT9
AGAGACTGTTGGAGGGCAAGTCTGGCGCCTTACGGGAAACAGTCGACTGCCAAGGCACACAGGGGATA
+
IIIIIIIHHHIHG666GIIIIIIIIIIIIIIIID??655<FIIIFIIIIIICCCCIIIIIIAAAAIII
@JI6ZREA02IK72I
AGAGACTGTTGGAGGGCAAGTCTGGCGCCTTACGGGAAACAGTCGACTGCCAAA
+
FFFFFFFA@@FHHHHHFDDIIIIIHHHHIIIIIHHFFFFDAB<94444722..,
@JI6ZREA02HMGLA
AGAGACTGTTGGAGGGCAAGTCTGGCGCCTTACGGGAAACAGTCGACTGCCAA
+
FFF===FDCCFFG?@@FBBBEFGGGGGDDA?@??==444<:?<:644498801
@JI6ZREA02IQ7LZ
AGAGACTGTTGGAGGGCAAGTCTGGCGCCTTACGGGAACAGTCGACTGCCAAGGCACACAGGGGATA
+
IIIIIIIIIIIII???IIIIIIIIIIIIIIIIIHGG???IIIIIIIIIIIIIIIIIIIIICCCCIII
@JI6ZREA02JXE7C
AGAGACTGTTGGAGGGCAAGTCTGGCGCCTTACGGGAAACAGTCGACT
+
FFFFFFFFFFFIIDIDHHIIHHHHHFFDBBBBB;8810037<::9434
@JI6ZREA02JLGF7
AGAGACTGTTGGAGGGCAAGTCTGGCGCCTTACGGGAACAGTCGACTGCCAAGGCACACAGGGGATA
+
IIIIIIIIIIIIG444?;;<?IIIIIIIIIIIIHHHIIIIIIIIIIIIIIIIIIIIIIII@@@@HEC
@JI6ZREA02IV1RT
AGAGACTGTTGGAGGGCAAGTCTGGCGCCTTACGGGAACAGTCGACTGCCAAGGCACACAGGGG
+
CC?::9@?>=@<<113=ABBBBB@@BBBBBA53111===>?99845556?BBBBA@@BBA9954
@JI6ZREA02JP6EN
AGAGACTGTTGGAGGGCAAGTCTGGCGCCTTACGGGAAACAGTCGACTGCCAA
+
IIIIIIIIIIIIIHHHIIIIIIIIIIIGG;;;D;;;EEBH?DDGBDBDD7735
@JI6ZREA02I2HL6
AGAGACTGTTGGAGGGCAAGTCTGGCGCCTTACGGGAACAGTCGACTGCCAAGGCACACAGGGGATA
+
IIIIIIIIIIIII:::IIIIIIIIIIIIIIIIIHGG???IIIIIIIIIIIIIIIIIIIIICCCCIII
@JI6ZREA02GTBLZ
AGAGACTGTTGGAGGGCAAGTCTGGCGCCTTACGGGAACAGTCGAC
+
FA@@EEFDDDFIIHHHIIIIIIIIIIIHIHFFGF??554@@44444
@JI6ZREA02IOHKI
AGAGACTGTTGGAGGGCAAGTCTGGCGCCTTACGGGAACAGTCGACTGCCAAGGCACACAGGGGATA
+
IIIIIIIIIIIIIHHHIIIIIIIIIIIIIBBCBD==655DCCCGIIIIIIIIIIIIIIIICCCCIII
@JI6ZREA02IOK3Q
AGAGACTGTTGGAGGGCAAGTCTGGCGCCTTACGGGAAACAGTCGACTGCC
+
FFFFFFFEEEFIIHHHIIIIIIIIIIIIIIIIIHHHHHHIHHDB====:44
@JI6ZREA02GT0XQ
AGAGACTGTTGGAGGGCAAGTCTGGTGCCTTACGGGAAACAGTCGACTGCCAAGGCACACAGGGGATA
+
IIIIIIIIIIIII???IIIIIIIIIIIHHHHIIHGGCCCIIIIIIIIIIIICCCCIIIIIIBCCCIII
@JI6ZREA02F2477
AGAGACTGTTGGAGGGCAAGTCTGGCGCCTTACGGAAACAGTCGACTGCCAAGGCACACAGGGGATA
+
IIIIIIIIIIIII???IIIIIIIIIIIIIIIIIII666GIHHIIIIIIIIIIIIIIIIIICCCCIII
@JI6ZREA02FMSDR
AGAGACTGTTGGAGGGCAAGTCTGGCGCCTTACGGGAAACAGTCGACTGCC
+
FFFFFFFFFFFFF@@@FFFFFHHIHHHFFDDEFFF?633A>A><6757422
@JI6ZREA02H82Q3
AGAGACTGTTGGAGGGCAAGTCTGGCGCCTTACGGGAAACAGTCGACTGCCAAAGGCACACAGGGGGATA
+
FFF==<FFDDDDA666FDCEDDDDDGG<::888??=5448>AA><444<<<10044@AAAAA35555:54
@JI6ZREA02HONTI
AGAGACTGTTGGAGGGCAAGTCTGGCGCCTTACGGGAAACAGTCGACTGCC
+
FFFFFFFA@@FIIHHHIIIIIIIIIIIIIIIIIHHFFF?B>A<<3434421
@JI6ZREA02H0J3I
AGAGACTGTTGGAGGGCAAGTCTGGCGCCTTACGGGAACAGTCGACTGCCAAGGCACACAGGGGATA
+
IIIIIIIIIIIIIHHHIIIIIIIIIIIIIIIIIHCC666HIIIIIIIIIIIIIIIIIIIICCCCIII
@JI6ZREA02ILI60
AGAGACTGTTGGAGGGCAAGTCTGGCGCCTTACGGGAAACAGTCGAC
+
FFFFFFF:::FFF666FFFGFFFFFHHFFFFFFF?=888?:=74///
@JI6ZREA02G8LND
AGAGACTGTTGGAGGGCAAGTCTGGCGCCTTACGGGAAACAGTCGACTG
+
FFFFFFFFFFFIIHHHIIIIIIIIFHFFFFFFE@<:?==A>??:34344
@JI6ZREA02IHXJK
AGAGACTGTTGGAGGGCAAGTCTGGTGCCTTACGGGAAACAGTCGACTGCCAAGGCACACAGGGGATA
+
IIIIIIIIIIIIIHHHIIIIIIIIIIIIIIIIIHGG666;IIIIIIIIIIIIIIIIIIIIICCCCIII
@JI6ZREA02HUBHG
AGAGACTGTTGGAGGGCAAGTCTGGCGCCTTACGGGAACAGTCGACT
+
894444=111<<@===BBBBBAA<898441108866;;=64//////
@JI6ZREA02FUMQG
AGAGACTGTTGGAGGGCAAGTCTGGCGCCTTACGGGAAACAGTCGACTG
+
FFFFFFFFFFFIIHHHFDDFHHHFFFFFFDDFHDDCFF?DAB@?84344
@JI6ZREA02F2M6Y
AGAGACTGTTGGAGGGCAAGTCTGGCGCCTTACGGGAAACAGTCGACTGCCAAGGCACACAGGGGATA
+
IIIIIIIIIIIIIHHHIIIIIIIIIIIIIIIIIFCC666<DIIIIIIIIIIIIIIIIIIIICCCCIII
@JI6ZREA02GEAQA
AGAGACTGTTGGAGGGCAAGTCTGGCGCCTTACGGGAAACATCGACTGCCAAGGCACACAGGGGATA
+
IIIIIIIIIIIIIHHHIIIIIIIIIIIIIIIHHDCC655<FIIIIIIIIIIIIIIIIIIICCCCIII
@JI6ZREA02IU8C8
AGAGACTGTTGGAGGGCAAGTCTGGCGCCTTACGGGAACAGTCGACT
+
A?????D666DDF<<<FFDGDDD?==<888898...228;7443444
@JI6ZREA02GZ1RO
AGAGACTGTTGGAGGGCAAGTCTGGCGCCTTACGGGAAACAGTCGACTGCCAAGGCACACAGGGGATA
+
IIIIIIIIIIIIIHHHIIIIIIIIIIIIIIIIIF??5555CEEEEIIIIIIIIIIIIIIIICCCCIII
@JI6ZREA02I4LB6
AGAGACTGTTGGAGGGCAAGTCTGGCGCCTTACGGGAACAGTCGACTGCCAAGGCACACAGGGGATA
+
FFFCAAB:88<<9333@DDDDDDDBGGDDDD@6665554BBBBDDCEEHHIIFFFFFFFF??=;??=
@JI6ZREA02I28YO
AGAGACTGTTGGAGGGCAAGTCTGGCGCCTTACGGGAAACAGTCGACTGCCAAGGCACACAGGGGATA
+
IIIIIIIIIIIIH666HIIIIIIIIIIIIEEIFB99333<AIIIFIIIIIIIIIEGIIIE;5544=GI
@JI6ZREA02I3O45
AGAGACTGTTGGAGGGCAAGTCTGGCGCCTTACGGGAACAGTCGACTGCCAAGGCACACAGGGGATA
+
HHHHHHHEEEEDD666@GGGGGGHHIHHGHHHGC88888GGGGEEBDDHHB@@@GGGGGB6666;;;
@JI6ZREA02JB58E
AGAGACTGTTGGAGGGCAAGTCTGGCGCCTTACGGGAAACAGTCGACTGCC
+
FEEEFFFFFFFIIHHHIIIIIIIIIHHFI@@@FFFF:::B>A><8444444
@JI6ZREA02HET4F
AGAGACTGTTGGAGGGCAAGTCTGGCGCCTTACGGGAAACAGTCGAC
+
FFFFFFF===FHIHHHHHHIIIHHFFFFF@@<CC??==;?:?772//
@JI6ZREA02ILVG5
AGAGACTGTTGGAGGGCAAGTCTGGCGCCTTACGGGAACAGTCGACTGCCAAGGCACACAGGGGATA
+
FFFFFFFFFFFIIIIIIIIIIIIIIIIIIIDEEFFFCAA:668<F?@@CFGGFFFFFFFFAAAAFFF
@JI6ZREA02HBV1W
AGAGACTGTTGGAGGGCAAGTCTGGCGCCTTACGGGAACAGTCGACTGCCAAGGCACACAGGGGATA
+
IIIIIIIIIIIIH666IIIIIIIIIIIIIIIIIHHHIIIIIIIIIIIIIIIIIIIIIIIH6666DII
@JI6ZREA02HEZ45
AGAGACTGTTGGAGGGCAAGTCTGGCGCCTTACGGGAAACAGTCGACTGCCAA
+
FFFFFFF;;;FHIHHHHHHIIIIIIIIIIIIIIHHHFFFG>A994449988..
@JI6ZREA02FOO7J
AGAGACTGTTGGAGGGCAAGTCTGGCGCCTTACGGGAACAGTCGACTGCCAAGGCACACAGGGGATA
+
IIIIIIIIIIIIIGGGIIIIIIIIIIIIIIIIIHGG???IIIIIIIIIIIIIIIIIIIIICCCCIII
@JI6ZREA02F2G8N
AGAGACTGTTGGAGGGCAAGTCTGGCGCCTTACGGGAAACAGTCGACTGCCAAGGCACACAGGGGATA
+
HIHIIIIIIIIIIHHHIIIIIIIIIIIIIIIIIHHH;;;HDDDHGIIIIIIIIIIIIIIII@@@@III
@JI6ZREA02HRJUY
AGAGACTGTTGGAGGGCAAGTCTGGCGCCTTACGGGAAACAGTCGACTGCC
+
FFFFFFFFFFFIIHHHHHHFFHHFFFFFFBBBFDDDFFFHFFDBBBA?=44
@JI6ZREA02JS3TC
AGAGACTGTTGGAGGGCAAGTCTGGCGCCTTACGGGAAACAGTCGACTGCC
+
FFFFFFFA@@FHHHHHHHHHIIIIIIIIIIIIIHHHFFFF>A?>676:7..
@JI6ZREA02J2G22
AGAGACTGTTGGAGGGCAAGTCTGGCGCCTTACGGGAAACAGTCGACTGCCAAGGCACACAGGGGATA
+
FFFFFFFFFFDDEFFFEDDEEEFFDDBAAAA?<44400.3277:9444455BBBBBBDDDC;;99:AA
@JI6ZREA02JJ1SG
AGAGACTGTTGGAGGGCAAGTCTGGCGCCTTACGGGAAACAGTCGACTGCCAAGGCACACAGGGGATA
+
IIIIIIIIIIIIIGGGIIIIIIIIIIIIIIIIIHGG666GIIIIIIIIIIIIIIIIIIIIICCCCIII
@JI6ZREA02FGL62
AGAGACTGTTGGAGGGCAAGTCTGGCGCCTTACGGGAAACAGTCGACTGCCAAGGCACACAGGGGATA
+
IIIIIIIIIIIIIHHHIIIIIIIIIIIIIIIIIH??666?IIIIIIIIIIIIIIIIIIIIICCCCIII
@JI6ZREA02GCPRP
AGAGACTGTTGGAGGGCAAGTCTGGCGCCTTACGGGAAACAGTCGACTGCCAAGGCACACAGGGGATA
+
FFFFFFFFFFFII:::IIIIIIIIIIIFFA?@====3114:<<<?A@?AAFFFFFFFFFFFAAAAFFF
@JI6ZREA02HJCOU
AGAGACTGTTGGAGGGCAAGTCTGGCGCCTTACGGGAAACAGTCGACTGCC
+
FDEEFFFA@@FHIHHHIIIIIIIHHHFFDDDDD?==1108:?:75424422
@JI6ZREA02HSGKM
AGAGACTGTTGGAGGGCAAGTCTGGCGCCTTACGGGAAACAGTCGACTGCCAA
+
IIIIIIIIIIIIIHHHIIIIIIIIIIIIIIIIIGGGHHHIIIHGBDDDA8855
@JI6ZREA02FHE96
AGAGACTGTTGGAGGGCAAGTCTGGCGCCTTACGGGAAACAGTCGACTGCCAAGGCACACAGGGGATA
+
FFFFFFFFFFFIIHHHIIIIIIIIIIHGDBAA>;8810004>>??<89:CFGFFFFFFFFFAAAAFFF
@JI6ZREA02G7D2Y
AGAGACTGTTGGAGGGCAAGTCTGGCGCCTTACGGGAACAGTCGACTGCCAAGGCACACAGGGGA
+
FFF@?=BAAABA:336:DDDDDDDDHHFFFFFCC::555BBBAA::::CFFDBBBABBB:3333=
@JI6ZREA02H1J15
AGAGACTGTTGGAGGGCAAGTCTGGCGCCTTACGGGAAACAGTCGACTGCCAAGGCACACAGGGGGATA
+
FFFFFFFFFFFIIHHHIIIIIIIIIIIIIIIIIHHHDDDHFFFFDDDDFCC6888FFFDDD77<;=C<<
@JI6ZREA02JZF9I
AGAGACTGTTGGAGGGCAAGTCTGGCGCCTTACGGGAAACAGTCGACTGCCAAGGCACACAGGGGATA
+
IIIIIIIIIIIIIBBBIIIIIIIIIIIIIIIIIHCC;;;HIIIIIIIIIIIIIIIIIIIIICCCCIII
@JI6ZREA02IW6SW
AGAGACTGTTGGAGGGCAAGTCTGGCGCCTTACGGGAACAGTCGACTGCCAAGGCACACAGGGGATA
+
IIIIIIIIIIIII???IIIIIIIIIIIIIIIIIH??;;<IHHHHIIIIIIIIIIIIIIIIAAAAIHD
@JI6ZREA02H6BHR
AGAGACTGTTGGAGGGCAAGTCTGGCGCCTTACGGGAAACAGTCGACTGCCAAGGCACACAGGGGATA
+
IIIIIIIIIIIIIHHHIIIIIIIIIIIIIIIIIHCC666;AIIIIIIIIIIIIIIIIIIIIBBBBIII
@JI6ZREA02HLLRZ
AGAGACTGTTGGAGGGCAAGTCTGGCGCCTTACGGGAAACAGTCGACTGCC
+
IIIIIIIIIIIIIHHHIIIIIIIIIIIIIIIIIGGGHHHIIIIICC@CC77
@JI6ZREA02GTJTG
AGAGACTGTTGGAGGGCAAGTCTGGCGCCTTACGGGAAACAGTCGACTGCCAAGGCACACAGGGGATA
+
IIIIIIIIIIIIIHHHIIIIIIIIIIIIIIIIIF??555<AIIIFIIIIIIIIIIIIIIIICCCCIII
@JI6ZREA02I7CB4
AGAGACTGTTGGAGGGCAAGTCTGGCGCCTTACGGGAAACAGTCGACTGCCAAGGCACACAGGGGATAGG
+
EBBBHHHHHHHHHEEEHHHIIIIHGGGIIIIIIHHH988E?D>>?66666655>>CC><:60000:;?DA
@JI6ZREA02HSB68
AGAGACTGTTGGAGGGCAAGTCTGGCGCCTTACGGGAAACAGTCGACTGCC
+
FFFFFFFA@@FIIHHHIIIIIIIIIIHIIIIIIHHFFFFDAB<<4444942
@JI6ZREA02FQT7V
AGAGACTGTTGGAGGGCAAGTCTGGCGCCTTACGGGAAACAGTCGACT
+
FEEEFFFFFFFIIHHHIIIIIIIIIIHFFFFDD??=3314:A?><444
@JI6ZREA02H9M49
AGAGACTGTTGGAGGGCAAGTCTGGCGCCTTACGGGAAACAGTCGACTGCCAAGGCACACAGGGGATA
+
FFFFFFFFFFFHHHHHIDDHHFHGGDBA>>><8000000/4::=??<=@?BFFFFFFFFFFE=AAFFD
@JI6ZREA02G3WDE
AGAGACTGTTGGAGGGCAAGTCTGGCGCCTTACGGGAACAGTCGACTGTCCAAGGCACAC
+
894434</..227..099;???=;;<;88444/...5599:443411148<><<<77633
@JI6ZREA02H3N1E
AGAGACTGTTGGAGGGCAAGTCTGGCGCCTTACGGGAAACAGTCGACTGCCAAGGCACACAGGGGATA
+
IIIIIIIIIIIIIGGGIIIIIIIIIIIIIIIIIHHH666?IIIIIIIIIIIIIIIIIIIIICCCCIII
@JI6ZREA02FUIUC
AGAGACTGTTGGAGGGCAAGTCTGGCGCCTTACGGGAAACAGTCGACTGCCAAGGCACACAGGGGATA
+
IIIIIIIIBBBBC666IIIIIIIIIIIIIIIIIE==6657FGEEEEBDEFFBBBBHHHIIB====BGF
@JI6ZREA02F7A82
AGAGACTGTTGGAGGGCAAGTCTGGCGCCTTACGGGAAACAGTCGACTGCCAAGGCACACAGGGGATA
+
IIIIIIIIIIIIIHHHIIIIIIIIIIIIIIIIIHHH;;;IIIIIIIIIIIIIIIIIIIIIICCCCIII
@JI6ZREA02GC5C9
AGAGACTGTTGGAGGGCAAGTCTGGCGCCTTACGGGAACAGTCGACTGCCAAGGCACACAGGGGATA
+
IIIIIIIIIIIII:::IIIIIIIIIIIIIIIIIHHHIIIIIIIIIIIIIIIIIIIIIIIICCCCIII
@JI6ZREA02GS9TE
AGAGACTGTTGGAGGGCAAGTCTGGTGCCAGCAGCCGCGGTAATTCCAGGCTCCAATAGCGTATA
+
FFFDDDFDCCC?@?CFFCDEFFFFGGDDDD@==B3118<<444<<<=A:::@FFFFFDDDDDDAA
@JI6ZREA02JS6JB
AGAGACTGTTGGAGGGCAAGTCTGGCGCCTTACGGGAAACAGTCGACTG
+
FFFFFFFFFFFIIHHHIIIIIIIIHHHIIDDFFDDC??=A>??73///4
@JI6ZREA02I6274
AGAGACTGTTGGAGGGCAAGTCTGGCGCCTTACGGGAAACAGTCGACTGCCAAGGCACACAGGGGATA
+
IIIIIIIIIIIIIGGGIIIIIIIIIIIIIIIIIHCC666HIIIIIIIIIIIIIIIIIIIIIBBCCIII
@JI6ZREA02FM84G
AGAGACTGTTGGAGGGCAAGTCTGGCGCCTTACGGGAAACAGTCGACTGCCAAGGCACACAGGGGGA
+
FDDDFFF===FHIHHHIIIIIIIIIIIFG<<<F?==31189?4434344884445BBBBDF<<<;;8
@JI6ZREA02JQCJV
AGAGACTGTTGGAGGGCAAGTCTGGCGCCTTACGGGAAACAGTCGACTGCCAAGGCACACAGGGGATA
+
FFFFFFFFFFFIIHHHIIIIIIIIHHFBB@@@@;44000/4><<<??=:<@GDDDDDFFF86666DBB
@JI6ZREA02F0E5K
AGAGACTGTTGGAGGGCAAGTCTGGCGCCTTACGGGAACAGTCGACTGCCAAGGCACACAGGGGATA
+
FFFFFFFFFFFIIIIIIIIIIIIFFFFDD?65555;<<<><<<A@666:ABDDFFD?888;9:9A??
@JI6ZREA02JJ60L
AGAGACTGTTGGAGGGCAAGTCTGGCGCCTTACGGGAACAGTCGACGT
+
A:::::D555AAA???DDDDDDD=<<<888892...65974///4///
@JI6ZREA02I6ST7
AGAGACTGTTGGAGGGCAAGTCTGGCGCCTTACGGGAAACAGTCGACTGCCAAGGCACACAGGGGATA
+
IIIIIIIIIIIII:::IIIIIIIIIIIIIIIIIF;;666<AIIIIIIIIIIIIIIIIIIIICCCCIII
@JI6ZREA02IG4XW
AGAGACTGTTGGAGGGCAAGTCTGGCGCCTTACGGGAAACAGTCGACTGCCAAGGCACACAGGGGATA
+
IIIIIIIIIIIIIHHHIIIIIIIIIIIIIIIIIHHH666?DGGIIIIIIIIIIIIIIIIIICCCCIII
@JI6ZREA02GY3UO
AGAGACTGTTGGAGGGCAAGTCTGGCGCCTTACGGGAACAGTCGACTGCCAAGGCACACAGGGGG
+
FDDDEEFDDDFIIHHHIIIIIIIIIFEFGFFDB=:8444=<44343444<8888?????=11111
@JI6ZREA02HI04A
AGAGACTGTTGGAGGGCAAGTCTGGCGCCTTACGGGAACAGTCGACTGCCAAGGCACACAGGGGATAGGNTA
+
:5548<?000<<9113AAABAAA>>?>44100/...55=64//04449<@ABBDDDCCCF@@?;=:::<!??
@JI6ZREA02H63EG
AGAGACTGTTGGAGGGCAAGTCTGGCGCCTTACGGGAACAGTCGACTGCCAAGGCACACAGGGGATA
+
FFFFFFFFFFFII@@@IIIIIIIHHHHFFC866::?554><<<BB:::=AAAAAAA=???;=;;AAA
@JI6ZREA02IMWL4
AGAGACTGTTGGAGGGCAAGTCTGGCGCCTTACGGGAAACAGTCGACTGCCAAGGCACACAGGGGATA
+
IIIIIIIIIIIIIBBBIIIIIIIIIIIIIIIIIH??666;AIIIIIIIIIIIIIIIIIIII@@@@III
@JI6ZREA02I4B5D
AGAGACTGTTGGAGGGCAAGTCTGGCGCCTTACGGGAAACAGTCGACTGCCAAGGCACACAGGGGATA
+
IIIIIIIIIIIIIHHHIIIIIIIIIIIIIIIIIHHH666?IIIIIIIIIIIIIIIIIIIIICCCCIII
@JI6ZREA02H5I7A
AGAGACTGTTGGAGGGCAAGTCTGGCGCCTTACGGGAAACAGTCGACTGCCAAGGCACACAGGGGATA
+
IIIIIIIIIIIIIHHHIIIIIIIIIIIIIIIIIHHH666GIIIIIIIIIIIIIIIIIIIIICCCCIII
@JI6ZREA02HZ1WH
AGAGACTGTTGGAGGGCAAGTCTGGCGCCTTACGGGAAACAGTCGACTG
+
FFFFFFFFFFFIH===HHIIIIHHDFFFGFFFG???3314:?<<54244
@JI6ZREA02FOB2Q
AGAGACTGTTGGAGGGCAAGTCTGGCGCCTTACGGGAAACAGTCGACT
+
FFFFFFF;;;FHHHHHEDDHHIHHBBBDHIIIIHHFFFFDAB?<4434
@JI6ZREA02J1DMP
AGAGACTGTTGGAGGGCAAGTCTGGCGCCTTACGGGAAACAGTCGACTG
+
FFFFFFFFFFFFH===EDDFFFFFFHHIIIIIIHHHHFFGAB?<40000
@JI6ZREA02H4X99
AGAGACTGTTGGAGGGCAAGTCTGGCGCCTTACGGGAAACAGTCGACTGCC
+
IIIIIIIIIIIIIHHHIIIIIIIIIIIIIIIIIGGGHHHIIIIIHGDDC88
@JI6ZREA02JU9N5
AGAGACTGTTGGAGGGCAAGTCTGGTGCCAGCAGCCGCGGTAATTCCAGCTCCAATAGCGTATATTAAAGTTGTTGCAAGTTAAAAAGCTCGTAGTTGAATTTCGGGA
+
///3344411514...48>??AA@AAADDDDDBB5559::::8>>>ABB=@?AAAADFFFFD====FFFFFFDDDFFFFFFF???;;FFFDDBBBB:544448?6667
@JI6ZREA02GRSMS
AGAGACTGTTGGAGGGCAAGTCTGGCGCCTTACAGGAAACAGTCGACTGCCAAGGCACACAGGGGATA
+
IIIIIIIIIIIIIHHHIIIIIIIIIIIIIIIIII993334AHHHHECEGCCCCCCIIIIID@@AAIII
@JI6ZREA02FMG2H
AGAGACTGTTGGAGGGCAAGTCTGGCGCCTTACGGGAACAGTCGACTGCCAAGGCACACAGGGGATA
+
IIIIIIIIIIIIH666IHHHIIIIIIIIIIIIIHHHIIIIIIIIIIIIIIIIIIIIIIIICCCCIII
@JI6ZREA02JTE0Z
AGAGACTGTTGGAGGGCAAGTCTGGCGCCTTACGGGAAACAGTCGACTGCCAA
+
FFFFFFFFFFFIIHHHIIIIIIIIIIHFGGFHFFF?633<<?<:976744400
@JI6ZREA02GWGYX
AGAGACTGTTGGAGGGCAAGTCTGGCGCCTTACGGGAACAGTCGACTGCCAAGGCACACAGGGG
+
411044?00.==9336ADBDBBAA>AA4400//.,,55=57///44448>AAAABBBBBD9999
@JI6ZREA02J0HS4
AGAGACTGTTGGAGGGCAAGTCTGGCGCCTTACGGGAAACAGTCGACTGCCAAGGCACACAGGGGATA
+
IIIIIIIIIIIIIHHHIIIIIIIIIIIIIIIIIHHHGGGIIIIIIIIIIIIIIIIIIIIIICCCCIII
@JI6ZREA02IUUZ1
AGAGACTGTTGGAGGGCAAGTCTGGCGCCTTACGGGAAACAGTCGACTGCCAAGGCACACAGGGGATA
+
IIIIIIIIIIIIIHHHIIIIIIIIIIIIIHHHIHHHHHHIIIIIIIIIIIIIIIIIIIIIICCCCIII
@JI6ZREA02G2VM2
AGAGACTGTTGGAGGGCAAGTCTGGCGCCTTACGGGAAACAGTCGACTGCCAAGGCACACAGGGGATA
+
IIIIIIIIIIIIIBBBIIIIIIIIIIIIIIIIIHHHHHHIIIIIIIIIIIIIIIIIIIIIICCCCIII
@JI6ZREA02HUN2M
AGAGACTGTTGGAGGGCAAGTCTGGCGCCTTACGGGAAACAGTCGACTGCCAAAGGCACAC
+
FFFFFFFEEDFHHHHHFDDFFIIIHHHFIHHHHHFF<<:D<A?>844498800044?AA==
@JI6ZREA02HKOR9
AGAGACTGTTGGAGGGCAAGTCTGGCGCCTTACGGGAAACAGTCGACTGCCAAGGCACACAGGGGATA
+
IIIIIIIIIIIIIHHHIIIIIIIIIIIIIIIIIHGG666;DIIIIIIIIIIIIIIIIIIIICCCCIII
@JI6ZREA02HSWCI
AGAGACTGTTGGAGGGCAAGTCTGGCGCCTTACGGGAAACAGTCGACTGCCAAGGCACACAGGGGATA
+
FFFFFFFFFFFIIHHHIIIIIIIIIIHFFFFGG???6635AB=<<?<<@AA?==<@@@AA<4444444
@JI6ZREA02JRFNS
AGAGACTGTTGGAGGGCAAGTCTGGCGCCTTACGGGAACAGTCGAC
+
444449?00.=<9113=ABBBBBBADDAA665910.;;=?:4//00
@JI6ZREA02GCVZ2
AGAGACTGTTGGAGGGCAAGTCTGGCGCCTTACGGGAAACAGTCGACTGCCAAGGCACACAGGGGATA
+
IIIIIIIIIIIIIGGGIIIIIIIIIIIIIIIIIHGGCCCIIIIIIIIIIIIIIIIIIIIIIBBCCIII
@JI6ZREA02FT6JI
AGAGACTGTTGGAGGGCAAGTCTGGCGCCTTACGGGAAACAGTCGACTGCCAAGGCACACAGGGGATA
+
IIIIIIIIIIIIIHHHIIIIIIIIIIIIIIIIIF??666<AIIIIIIIIIIIIIIIIIIIICCCCIII
@JI6ZREA02IR31C
AGAGACTGTTGGAGGGCAAGTCTGGCGCCTTACGGGAAACAGTCGACTGCCAAGGCACACAGGGGATA
+
IIIIIIIIIIIIIHHHIIIIIIIIIIIIIIIIIHHHHHHIIIIIIIIIIIIIIIIIIIIIICCCCIII
@JI6ZREA02H5UEH
AGAGACTGTTGGAGGGCAAGTCTGGCGCCTTACGGGAAACAGTCGACTGCCAAGGCACACAGGGGATA
+
IIIIIIIIIIIIIHHHIIIIIIIIIIIIIIIIIHGG666?IIIIIIIIIIIIIIIIIIIIICCCCIII
@JI6ZREA02F0G4F
AGAGACTGTTGGAGGGCAAGTCTGGCGCCTTACGGGAAACAGTCGACTGCCAAGGCACACAGGGGATA
+
IIIIIIIIIIIIIHHHIIIIIIIIIIIIIIIIIHHH;;;IIIIIIIIIIIIIIIIIIIIIICCCCIII
@JI6ZREA02FNNLN
AGAGACTGTTGGAGGGCAAGTCTGGCGCCTTACGGGAAACAGTCGACTGCCAAGGCACACAGGGGATA
+
FFFFFFFFFFFIIHHHHDDBBBFGFHHGGFFFF??????B6::::E?@<<<GFFFFFFFF==<=;DDB
@JI6ZREA02IVD5D
AGAGACTGTTGGAGGGCAAGTCTGGCGCCTTACGGGAACAGTCGACTG
+
FFFFFFF::::8:555:88?AAAA>?=<<88930..2288=::64440
@JI6ZREA02IXX6A
AGAGACTGTTGGAGGGCAAGTCTGGCGCCTTACGGAAACAGTCGACTGCCAAGGCACACAGGGGATA
+
IIIIIIIIIIIIIHHHIIIIIIIIIIIIIIIIIII666GDDDIIIIIIIIIIIIIIIIIICCCCIII
@JI6ZREA02JPGE2
AGAGACTGTTGGAGGGCAAGTCTGGCGCCTTACGGGAAACAGTCGACTGCCAAGGCACACAGGGGGATA
+
FFFFFFFFFFFIIHHHIIIIIIIIIIIIIIIIIHHHHHHFFFDBBAAA@::5554?????=11333844
@JI6ZREA02HHW15
AGAGACTGTTGGAGGGCAAGTCTGGCGCCTTACGGGAAACAGTCGACTG
+
FDDDFFFA@?FFFFFF@@@FFFFFFFFFHHHHHFFF??=B>?775////
@JI6ZREA02IITJE
AGAGACTGTTGGAGGGCAAGTCTGGCGCCTTACGGGAACAGTCGACTGCCAAGGCACACAGGGGGA
+
FFE???FFFFFIIHHHIIIIIIIHHFFFFFCAA?==311>A>>=9899:A5444A?AAA@333538
@JI6ZREA02IAOPV
AGAGACTGTTGGAGGGCAAGTCTGGCGCCTTACGGGAAACAGTCGACTGCCAAGGCACACAGGGGATA
+
IIIIIIIIIIIIIHHHIIIIIIIIIIIIIIIIIHHH;;;IIIIIIIIIIIIIIIIIIIIIICCCCIII
@JI6ZREA02H7JN6
AGAGACTGTTGGAGGGCAAGTCTGGCGCCTTACGGGAAACAGTCGACTGCCAAGGCACACAGGGGATA
+
FFFFFFFFFFFIIHHHHHHHHHHHFHHGGGGFFFF?6558699?A:556<<DBAAAABDD663118??
@JI6ZREA02JTS2D
AGAGACTGTTGGAGGGCAAGTCTGGCGCCTTACGGGAAACAGTCGACTGCCAAGGCACACAGGGGATAGG
+
IIIIFGGCCCII?466GHIIIIIIIIIIIIIIIHDD666GIIIGGGIIIIIIIIIIIIIIICCCCIIIIC
@JI6ZREA02GS8RY
AGAGACTGTTGGAGGGCAAGTCTGGTGCCTTACGGGAAACAGTCGACTGCCAAGGCACACAGGGGATA
+
IIIIIIIIIIIIIHHHIIIIIIIIIIIHHHHIIHHHHHHIIIIIIIIIIIIIIIIIIIIIICCCCIII
@JI6ZREA02FLTOI
AGAGACTGTTGGAGGGCAAGTCTGGCGCCTTACGGGAAACAGTCGACTGCCAAGGCACACAGGGGG
+
?A=:::FFFFFGIHHHIIIIIIIHHFFDB===<;880../4:4424244280001AAAABB77777
@JI6ZREA02HTL1B
AGAGACTGTTGGAGGGCAAGTCTGGCGCCTTACGGGAACAGTCGACTGCCAAGGCACACAGGGGATAGG
+
FFF?===FFFFFH:::FFHHFFFFCEADDDBAA:55444=>>>?955566DDDDDDFFFD=;;9BBBBB
@JI6ZREA02H5J8S
AGAGACTGTTGGAGGGCAAGTCTGGCGCCTTACGGGAAACAGTCGACTGCC
+
FFFFFFF???FIIHHHIIIIIIIIIIIIIHHHHHFF<::B>A><4434422
@JI6ZREA02GOJJS
AGAGACTGTTGGAGGGCAAGTCTGGCGCCTTACGGGAAACAGTCGACTGCCAAGGCACACAGGGGATA
+
IIIIIIIIIIIII666IIIIIIIIIIIIIIIIIHHH???IIIIIIIIIIIIHHHHIIIIIIBBCCIII
@JI6ZREA02FP9P6
AGAGACTGTTGGAGGGCAAGTCTGGCGCCTTACGGGAAACAGTCGACTG
+
D===@FFDDCFFFFFFFFFFFFFHDFFFFFFFHFFF665?>?973///4
@JI6ZREA02FHSIF
AGAGACTGTTGGAGGGCAAGTCTGGCGCCTTACGGGAACAGTCGACTGCCAAGGCACACAGGGGATA
+
IIIIIIIIIIIIIGGGIIIIIIIIIIIIIIIIIH??;;;HIIIIIIIIIIIIIIIIIIIICCCCIII
@JI6ZREA02J60OL
AGAGACTGTTGGAGGGCAAGTCTGGTGCCTTACGGGAAACAGTCGACTGCCAAGGCACACAGGGAGTA
+
IIIIIIIIIIIII:::IIIIIIIIIIIEEAAAA222111:AIIIIIIIIIIIIIIIIIIII8443/9>
@JI6ZREA02JN5H3
AGAGACTGTTGGAGGGCAAGTCTGGTGCCAGCAGCCGCGGTAATTCCAGCTCCAATAGCGTATATTAAAGTTGTTGCAGTTAAAAGACTCGTAGTTGAATTTCGGGT
+
FFD::::=FFFGH@@@IIIIIIIIIIIIIIIIIIIIIIIIIIIIIIIIIIIIFFFFFFFFFFFFFD???==<0..6<77--....31<<<===?AA===00.411,,
@JI6ZREA02IRAGX
AGAGACTGTTGGAGGGCAAGTCTGGTGCCAGCAGCCGCGGTAATTCCAGCTCCAATAGCGTATATTAAAGTTGTTGCAGTTAAAAAGCTCGTAGTTGAATTTCGGGG
+
FFFFFFFFFFFIIHHHIIIIIIIIIIIIIIIIIIIIIIIIIIIIIIIIIIIIFFFFFFFFFF@@@FFFF<<:DDDDDFDDD77777DDBA>=>?><40000044444
@JI6ZREA02F87V0
AGAGACTGTTGGAGGGCAAGTCTGGCGCCTTACGGGAACAGTCGACTGCCAAGGCACACAGGGGATA
+
FFFFFFFFFFFIIHHHIIIIIIIIIIIFFFDAA=::555=AAADFCEEHHIIFFFFFFFFAAAAFFF
@JI6ZREA02G30S0
AGAGACTGTTGGAGGGCAAGTCTGGTGCCAGCAGCCGCGGTAATTCCAGCTCCAATAGCGTATATTAAAGTTGTTGCAGTTAAAAAGCTCGTAGTTGAATTTCGGGATTAGTAAGTTGGTCGTGCCTCTGGTATGTACTGGCTTTACTGGTTCCTCCTTCTTGAAGAACTGTAATGTCATTAATTTGGTGTTGCAGGGAAACAGGACTGTTACTTTGAAAAAATTGAAGTGTTAAAGCAGGCTAACGCTTGAATACATTAGCATGGAATAATGAAATAGGACGTTTGATCCTATTTTGTGGTTTCTAGGATTGACGTAATGATTAATAGGGATAGTTGGGGGCAGTTAGTATTCAATTGTCAGAGGTG
+
FFFFFFFFFFFIIHHHIIIIIIIIIIIIIIIIIIIIIIIIIIIIIIIIIIIIFFFFFFFFFFFFFFFFFFFFFFFFFFFFF?????FFFFFFFFFFFFD???5110<===<34444888@AAABAACDDDFFFFFFFFFFFFFFF??<??????=B@AA@@@<<881004<<<<=4347;<66.....-2228::3166667-../47/../4222?2222//4448<<<44444<84444AB:554@<==A=:8:A===BBB@>>>>?<<89...7/223322169::1---,....-22668?9A<<=AAABB=555====ABAAA=000:ADAA55755AA555=:888>?>>?>>::9;;;;72
@JI6ZREA02GRD3K
AGAGACTGTTGGAGGGCAAGTCTGGCGCCTTACGGGAAACAGTCGACTGCCAAGGCACACAGGGGATA
+
IIIIIIIIIIIII666IIIIIIIIIIIIIIIIIHHH666GIIIIIIIIIIIIIIIIIIIII>>>>HII
@JI6ZREA02G7WF4
AGAGACTGTTGGAGGGCAAGTCTGGCGCCTTACGGGAAACAGTCGACTG
+
C<<<?DF888CCEFFFFFFHFFHFFFFDD??@B<;800067://////4
@JI6ZREA02HRN7P
AGAGACTGTTGGAGGGCAAGTCTGGTGCCAGCAGCCGCGGTAATTCCAGCTCCAATAGCGTATATTAAAGTTGTTGCAGTTAAAAAGACTCGTAGTTGAA
+
E???EFFFFFFIIHHHIIIIIIIIIIIIIIIIIIIIIIIIIIIIIIIIIIIIFFFFFFFFFFFFFFFFFFDB8665774--,,,,,2-338====97211
@JI6ZREA02GSH1B
AGAGACTGTTGGAGGGCAAGTCTGGCGCCTTACGGGAAACAGTCGAC
+
FDDDFFFDCCFFF<<<FFFFHHHFFFFDDDDA931100097<44242
@JI6ZREA02JWY6T
AGAGACTGTTGGAGGGCAAGTCTGGTGCCAGCAGCCGCGGTAATTCCAGCTCCAATAGCGTATATTAAAGTTGTTGCAGTTAAAAAGCTCGTAGTTGAATTTCGGGGTCAGCAGGTTGGTCGTGCCACTGGTATGCACTGGCTTCGCTGATTCCTCCTTTCTGAAGAACTGTAATGCCATTAATTTGGTGTTGCAGGGAAACAGGACTGTTACTTTGAAAAAATTAGAGTGTTTAAAGCAGGCTAACGCTTGAATACATTAGCATGGAATAATGAAATAGGACGTTCGATCCTATTTGTTGGTTTCTAGGATTGACGTAATGATTAATAGGGATAGTTGGGGGCATTAGTATTCAATTGTCAGAGGTGAAATTCTTGGATTTATTGAAGACTAACTACTGCGAAAGCATTTGCCAAGGATGTTTTCATTAATCAAGAACGAAAGTTAGGGATCGAAGACGATCAGATACCGTCGTAGTCTTAACCNTAAACTATGCCGACTAGGGATCGGATG
+
IIIIIIIIIIIII:::IIIIIIIIIIIIIIIIIIIIIIIIIIIIIIIIIIIIIIIIIIIIIIIIIIHHHIIIIIIIIII9933333=GIIIIIIIIIIIHHHG;;;;AIIIIIIIIIIIIIIIIIIIIIIIIIIIIIIIIIIIIIIIIIIIIIIIIIHHHIIIIIIIIIIIIIIIIIIIIIIIHHHIIIIIIIIIHHHHHHIABBIIIIDCAD<<;A//////>>3ECBGIDHHHHHIIIIIIIIIIIIIIIIIIIIIIIIIIIIIIIIIIIIIHHHIIIIIIIIIGIIIGD>;11171166988ACIIIIIIIIIIIIIIIIIIIIIG>>>IIHBDD99;;=GGGGIIIIIIIIIIIIIIIIIHHIIFFFIG<;;<<BBBBF>>EEGDDII<<775IFGGDBBHIIIHHHIIEEEEEE>000/0:>??==:????::<:500...-2749<<<;>?;:88>>>><?8:::323:==98777733!42224727877784874443:879<<7
@JI6ZREA02FFPSI
AGAGACTGTTGGAGGGCAAGTCTGGTGCCAGCAGCCGCGGTAATTCCAGCTCCAATAGCGTATATTAAAGTTGTTGCAGTTAAAAAGCTCGTAGTTGAATTTCGGGATA
+
FFF;;;?FFFFIIHHHIIIIIIIIIIIIIIIIIIIIIIIIIIIIIIIIIIIIFFFFFFFFFFFFFFFFFFFFFFFFEAA@F==???FFFFFFFFDBB@>8663,,,3.-
@JI6ZREA02FY8IN
AGAGACTGTTGGAGGGCAAGTCTGGTGCCAGCAGCCGCGGTAATTCCAGCTCCAATAGCGTATATTAAAGTTGTTGCAGTTAAAAAGACTCGTAGTTGAATTTCGGGATCAGTACGTTGGTCGTGCCTTAGGTACGTACTGGTGTTACTGGTTCCTACCTTCTGACGAACCATCATGTCATTCATTTGGTGTTATGGGGAGTTAGGACTGTTACTTTGAAAAATTAGAAGTGTTTAAAGCTAAGGCATTAGCTTGAATACATTAGCATGGAATAATGAAATAGGAACGTTCGATCCTATTTTGTGGTTTCTAGGATCAACGTAATGATTAATAGGG
+
FFF@@AEFFFFIIHHHIIIIIIIIIIIIIIIIIIIIIIIIIIIIIIIIIIIIFFFFFFFFFFDD55333A>>886=<:<441111281<????AAB=:::5559;;4444<?BB:88==?FF???CCFFFFFFFFFDDDDDFFFFFFFFDDBB@@><10008897<<<<>AA==?DDDDFCCCFFFFFFFFFFFFAA@@F;AA<<<<>90../4111=---,---,3999:2,,.249=4000<<A?>=???@BB:51225BBBA<<=BDDDA988>88890226..,115577----,,,,-+--166>7>4449@@@?>988444<=4438844
@JI6ZREA02GYNKF
AGAGACTGTTGGAGGGCAAGTCTGGCGCCTTACGGGAACAGTCGACTG
+
400004?000=>A???FFFGGGDDBBB::54430..99=574434344
@JI6ZREA02JR371
AGAGACTGTTGGAGGGCAAGTCTGGTGCCAGCAGCCGCGGTAATTCCAGCTCCAATAGCGTAGATTAAAGTTGTTGCAGTTAAAAAGCTCGTAGTTGAATTTCGGGATTAGTAAGTTGGTCGTGCCTCTGGTATGTACTGGCTTTACTGGTTCCTCCTTCTTGAAGAACTGTAATGTCATTAATTTGGTGTTGCAGGGAAACAGGACTGTTACTTTGAAAAAATTAGAGTGTTTAAAGCAGGCTAACGCTTGAATACATTAGCATGGAATAATGAAATAGGACGTTTGATCCTATTTTGTGGTTTCTAGGATTGACGTAATGATTAATAGGGATAGTTGGGGGCATTAGTATTCAATTGTCAGAGGTGAAATTCTTGGATTTATTGAAGCTAATACTGCGAAAGCATTTGCCAAGGANGTTTTCATTAAATCAAGAACGAAATTGGGGAATCGAAGACGATCAGATACCGTCGTAGTCTTAACCNTAAACTATGCCGACTAGGGATCGGATGATGTTAATTTTTAATG
+
HHHHHHHHHHHIIHHHIIIIIIIIIIIIIIIIIIIIIIIIIIIIIIIIIIIIHHHHHHHHHHHHHHHHHHHHHHHHHHHHH=====HHHHHHHHHHHHHHHHHEEEHHHHHHHHHHHHHHHHHHFFFHHHHHHHHHHHHHHHHHHHHHHHHHHHHEEEEHHHHHHEEEEEE@@@DGGGGFFEECCCGE<:;;BBB22266;?:><BDD?;9:A222?//////--,;;=?<022@@EHHHHHHHHHHHHHHHHHD<;;HHHHHHHHHHHHHHHHHHHH<DD;;9@>;?AA8889////4/55999:<DGEBBBHHHHHHHHHHHHHHHHH@@BDED;;/////:AAA9:8>@HHGGBBBEBB=9///2;;<AA988BBE===944=A93334228A=932...8<//..<AABBBB=!>6776;:--,,,.40,,,,,,,,,0022222222:::602167:;9:977221016766766;;88!::22---8;;;:;521227:7666211451..33,,,,,..+1
@JI6ZREA02ILZYV
AGAGACTGTTGGAGGGCAAGTCTGGCGCCTTACGGGAAACAGTC
+
FFFFFFFA@@FIIHHHHHHIIIHD?@=BAAA<4100222=5=74
@JI6ZREA02JAYG8
AGAGACTGTTGGAGGGCAAGTCTGGCGCCTTACGGGAAACAGTCGACTGCCAAGGCACACAGGGGATA
+
IIIIIIIIIIIIIHHHIIIIIIIIIIIIIIIIIHHHCCCIIIIIIIIIIIIIIIIIIIIIICCCCIII
@JI6ZREA02GU2H8
AGAGACTGTTGGAGGGCAAGTCTGGTGCCAGCAGCCGCGGTAATTCCAGCTCCAATAGCGTATATTAAAGTTGTTGCAGTTAAAAAGCTCGTAGTTGAATTTC
+
FFFFFFFFFFFIIHHHIIIIIIIIIIIIIIIIIIIIIIIIIIIIIIIIIIIIFFFFFFFFFFFFFFFFFFFFFFFDDDFFF=====FFFFFFFFFFCAA==;>
@JI6ZREA02H866B
AGAGACTGTTGGAGGGCAAGTCTGGCGCCTTACGGGAAACAGTCGACTGCC
+
FFFFFFF??=FHIHHHHHHIIIIIIIIIIIIIIHHHHHHIFFBA8987422
@JI6ZREA02JE763
AGAGACTGTTGGAGGGCAAGTCTGGTGCCAGCAGCCGCGGTAATTCCAGCTCCAATAGCGTATATTAAAGTTGTTGCAGTTAAAAAGCTCGTAGTTGAATTTCGGGGA
+
A?@???A444444===A:::<FHGIIIIIIIIIIIHH===HHHHFFFHHIIIFFFFFFFFFFFFFFFFFFFFFFFFFFFFF????;=;;;;=FFFDBBA<;;<42,,.
@JI6ZREA02HI2PV
AGAGACTGTTGGAGGGCAAGTCTGGTGCCAGCAGCCGCGGTAATTCCAGCTCCAATAGCGTATATTAAAGTTGTTGCAGTTAAAAAGCTCGTAGTTGAATTTCGGGG
+
FFFFFFFFFFFIIHHHIIIIIIIIIIIIIIIIIIIIIIIIIIIIIIIIIIIIFFFFFFFFFFFFDDDDFDDDFFFFFFFFF???==FFFFFFFFFFFFD?=<A7700
@JI6ZREA02GCMYZ
AGAGACTGTTGGAGGGCAAGTCTGGCGCCTTACGGGAAACAGTCGACTGCCAAGGCACACAGGGGATA
+
IIIIIIIIIIIIIHHHIIIIIIIIIIIHHHHHIHHHHHHIIIIIIIIIIIIIIIIIIIIIICCCCIIH
@JI6ZREA02JBMI2
AGAGACTGTTGGAGGGCAAGTCTGGTGCCAGCAGCCGCGGTAATTCCAGCTCCAATAGCGTATATTAAAGTTGTTGCAGTTAAAAAGCTCGTAGTTGAATTTCGGGATCAATACGTCGGTCGTGCCTCTGGTATGAACTGGTGTTATTGATTCCTCCTTTCTGATAAACCATGATGTCATTAATTTGGTGTTGTAGGGAGTCAGGACTGTAACTTTGAAAAATTAGAGTGTTAAAGCAGGCCTAGCTTGAATACATTAGC
+
FF@@@AFFFFFIIHHHIIIIIIIIIIIIIIIIIIIIIIIIIIIIIIIIIIIIFFFFFFFFFFFFFFFFFA@@FDBAAAA88111118?A???AAAA@>>;;8400009?889<>??BBBBBA6555:=<<=??=?889<4448>>988<?<<<<A=>444<7<<988822/47:::23311--,,,7735---//448?7===223:7//..4...4.55//--,../.---,,1<==;;>><===<<<>>>=94111<<
@JI6ZREA02JDVJH
AGAGACTGTTGGAGGGCAAGTCTGGTGCCAGCAGCCGCGGTAATTCCAGCTCCAATAGCGTATATTAAAGTTGTTGCAGTTAAAAAGCTCGTAGTTGAATTTCGGGGT
+
FFFFEEEFFFFIIHHHIIIIIIIIIIIIIIIIIIIIIIIIIIIIIIIIIIIIFFFFFFFFFFFFFFFFFFFF??=BBBB::33366CDDDDFFFFFDB@8867..,,,
@JI6ZREA02FYUV3
AGAGACTGTTGGAGGGCAAGTCTGGCGCCTTACGGGAACAGTCGACTGCCAAGGCACACAGGGGA
+
??:655AB@@@>A336ADBBDDDBBBBBBBB:5311888>???=45556:BBBBA@@@@A96664
@JI6ZREA02J5N3U
AGAGACTGTTGGAGGGCAAGTCTGGCGCCTTACGGGAAACAGTCGACTGCCAAGGCACACAGGGGATA
+
IIIIIIIIIIIIIHHHIIIIIIIIIIIIIIIIIHHHHHHIIIIIIIIIIIIIIIIIIIIIICCCCIII
@JI6ZREA02I02AZ
AGAGACTGTTGGAGGGCAAGTCTGGTGCCAGCAGCCGCGGTAATTCCAGCTCCAATAGCGTATATTAAAGTTGTTGCAGTTAAAAAGCTCGTAGTTGAATTTCGGGATCAATACGTCGGTCGTGCTTTTTTGGTACGCACTGGCGTCATTGGTTTCTCCTTTCTGACGAACCATGATGTCATTAATTTGGTGTTATGGGGATTAGGACTGTTACTTTGAAAAAATTGAGTGTTTAAAGCAGGCATTAGCTTGAATACATTAGCATGGAATAATGAAATAGGACGTTCGAATCCTATTTTGTGGTTTCTAGGATCAACGTAATGATTAATAGGGATAGTTGGGGCATTAGGTATTCAATTGTCAGAGGTGAAATTCTTGGATTTATTGAAGTACTAACTACTGCGAAAGCATTTGCCAAGGATGTTTTACATTAATCAAAGAACGAAAGTTAGGGAATCGAAGACGATCAGATACCGTCGTAGTCTTAACC
+
EEEEFFFFFFFIIHHHIIIIIIIIIIIIIIIIIIIIIIIIIIIIIIIIIIIIFFFFFFFFFFFFFFFFFFFFFFFFFFFFF88888FFFFFFFFFFFFFFFFFFFFFFF???@FFFDBA?=?=9/------211==;=?@BDDDDA====AA999?:>>444>9<<<?>>@BAAAADDDDFDD??;;;FF>AAAAD;==<<<<FDBBAA?>=44...4--,,,,5577575,,,,,,2::96778<BBDDFFDFCCCCGGG???F????DDBBB<;;944443266221131523,,,,3,--,,,82>96679888998<<<<<>A@A==???:::AB7766??<850004<=>=<;<>88333///2;88><><<8888662//762...3;;999;;63....6233222324<<42022111126744...0,,,,,,0,,,,.03-...1122------47000209776----4:702008840
@JI6ZREA02JY09D
AGAGACTGTTGGAGGGCAAGTCTGGCGCCTTACGGGAACAGTCGACTGCCAAGGCACACA
+
444444A000==?89:AAADDDDBBBA44449300.66<674434449<AA><<<>?@@@
@JI6ZREA02J21X9
AGAGACTGTTGGAGGGCAAGTCTGGTGCCAGCAGCCGCGGTAATTCCAGCTCCAATAGCGTATATTAAAGTTGTT
+
FF?<::B<88889000448<<<?>>AD<<<@FFFGGFCACF<<<<865:=ABBBB=<<=ABB@@88444A@<<44
@JI6ZREA02HN4XI
AGAGACTGTTGGAGGGCAAGTCTGGCGCCTTACGGGAAACAGTCGACTGCCAA
+
FFFFFFFA@@FIIHHHIIIIIIIIIIIIIIIIIHHFDCCD?DB@8989:==55
@JI6ZREA02JEZYY
AGAGACTGTTGGAGGGCAAGTCTGGTGCCAGCAGCCGCGGTAATTCCAGCTCCAATAGCGTATATTAAAGTTGTTGCAGTTAAAAAGCTCGTAGTTGAATTTCGGGGTATAGT
+
FFFFFFFFFFFIIHHHIIIIIIIIIIIIIIIIIIIIH===HHHFFFFHHHHDDDDFFFFFFFFFFFFFFFFFFFFFFFFFF????=FFFFFFFFFFDDD=;;<0.../722.-
@JI6ZREA02FNUIU
AGAGACTGTTGGAGGGCAAGTCTGGTGCCTTACGGGAAACAGTCGACTGCCAAGGCACACAGGGGATA
+
IIIIIIIIIIIIIGGGIIIIIIIIIIICCCCHIHGG???IIIIIIIIIIIIIIIIIIIIIICCCCIII
@JI6ZREA02F94DV
AGAGACTGTTGGAGGGCAAGTCTGGCGCCTTACGGGAAACAGTCGACTGCCAAGGCACACAGGGGATA
+
IIIIIIIIIIIIIHHHIIIIIIIIIIIIIIIIIHGG666HIIIIIIIIIIIIIIIIIIIIICCCCIII
@JI6ZREA02GDFXQ
AGAGACTGTTGGAGGGCAAGTCTGGTGCCAGCAGCCGCGGTAATTCCAGCTCCAATAGCGTATATTAAAGTTGTTGCAAGTTAAAAAGCTCGTAGTTGAATTTCGGGATTAG
+
===AA?<444<<91119<@BBDDFFFFFGHHHHH<@==CFECADDDDFFEECFCCDFFFFFFFFFFFFFFFF===FFFFA@@==?==FFFCAAD?==844221.,,,75--.
@JI6ZREA02HSSM7
AGAGACTGTTGGAGGGCAAGTCTGGCGCCTTACGGGAACAGTCGAC
+
?<<:?DD333BBA666DDDDDBBA>@><<4442..,11887443/0
@JI6ZREA02HXIZ8
AGAGACTGTTGGAGGGCAAGTCTGGTGCCAGCAGCCGCGGTAATTCCAGCTCCAATAGCGTATATTAAAGTTGTTGCAGTTAAAAAGCTCGTAGTTGAATTTC
+
FFFFFFFFFFFIIHHHIIIIIIIIIIIIIIIIIIIIIIIIIIIIIIIIIIIIFFFFFFFFFFFFFFFFFFFFFFDDDDD??66666?DDDBDDDBDDBB;;64
@JI6ZREA02GIIGF
AGAGACTGTTGGAGGGCAAGTCTGGCGCCTTACGGGAACAGTCGACTGCCAAGGCACACAGGGGATA
+
HHHHHHHHHHHIIHHHIIIIIIIIIIIIIIHHHH>>988EHHHHIHHHIIIIHHHHHHHHCCCCHHH
@JI6ZREA02IUXZT
AGAGACTGTTGGAGGGCAAGTCTGGCGCCTTACGGGAACAGTCGACTG
+
D===DFFFFFFIIHHHIIIIHHHDBB?FDDDDD===888>?<<<4000
@JI6ZREA02JVCH2
AGAGACTGTTGGAGGGCAAGTCTGGCGCCTTACGGGAAACAGTCGACTGCCAAGGCACACAGGGGATA
+
IIIIIIIIIIIIIHHHIIIIIIIIIIIHHHHHIHHHGGGIIIIIIIIIIIIIIIIIIIIIICCCCIII
@JI6ZREA02IJMGO
AGAGACTGTTGGAGGGCAAGTCTGGCGCCTTACGGGAAACAGTCGACTGCCAAGGCACACAGGGGGATA
+
IIIIIIIIIIIIIHHHIIIIIIIIIIIIIIIIIGGGHHHIIIIIIHHHH;;6544GEIIB@25577ECC
@JI6ZREA02GQ1WE
AGAGACTGTTGGAGGGCAAGTCTGGCGCCTTACGGAACAGTCGACTGCCAAGGCACACAGGGGATA
+
FFFFFFFDDDFF@666BHGHGGGGGIH==@@@C??655BDEEEEEEHHIIIIFFFFFFF====?AA
@JI6ZREA02FMNDX
AGAGACTGTTGGAGGGCAAGTCTGGTGCCAGCAGCCGCGGTAATTCCAGCTCCAATAGCGTATATTAAAGTTGTTGACAAGTTAAAAAGCTCGTAGTTGAATTTCGGGATCAATACGTCGGTCGTGCTTTTTGGTACGCACTGGCGTCATTGGTTTCTCCTTTCTGACGTACCATGATGTCATTAATTTGGTGTTATGGGGAGTTAGGACTGTTACTTTGAAAAAAATTAGAGTGTTTAAAGCAAGGCATTAGCTTGAA
+
FEEEFFFFFFDDDF<:::::ADDA???ADDDAAA>8:98<<4444<<??<988>>ABBB:::<<?A??=DBB==::<::A:::55757DAAAABD:::=::::=B;;=BBAA??886=A??==;934-----66-44;<>=?>>?>>894222.,,:312...309<AAAABBD<<<<FFDBBBAA<;;4408889=0000</44??<9:<<00040004-22222244+54??@;88444<<<=@@@AA>=>?44454
@JI6ZREA02FOA7U
AGAGACTGTTGGAGGGCAAGTCTGGCGCCTTACGGGAACAGTCGACTGCCAAGGCACACAGGGGATA
+
FFFFFFFFFFFIIHHHIIIIIIIIIIIGGF?@::::544<??ABA?@@CCGGFFFFFDDD?@@?FFF
@JI6ZREA02JJGFF
AGAGACTGTTGGAGGGCAAGTCTGGTGCCAGCAGCCGCGGTAATTCCAGCTCCAATAGCGTATATTAAAGTTGTTGCAGTTAAAAAGCTCGTAGTTGAATTTCGGGGT
+
FFFFFFFFFFFIIHHHIIIIIIIIIIIIIIIIIIIIIIIIIIIIIIIIIIIIFFFFFFFFFFFFFFFFFFFFFFFFFFFFF88888FFFFFFFFFFFFFFF=A772.,
@JI6ZREA02HL2B8
AGAGACTGTTGGAGGGCAAGTCTGGCGCCTTACGGGAAACAGTCGACTGCCAAGGCACACAGGGGATA
+
IIIIIIIIIIIIIHHHIIIIIIIIIIIIIIIIIHHH666GIIIIIIIIIIIIIIIIIIIIICCCCIII
@JI6ZREA02H437U
AGAGACTGTTGGAGGGCAAGTCTGGCGCCTTACGGGAAACAGTCGACTGCCAAGGCACACAGGGGATA
+
FFFFFFFFFFFFFFFD@@<@EAADDBB<<<<?>842.../044:87344448888AAABB=9666<??
@JI6ZREA02J3DZC
AGAGACTGTTGGAGGGCAAGTCTGGTGCCAGCAGCCGCGGTAATTCCAGCTCCAATAGCGTATATTAAAGTTGTTGCAGTTAAAAAGCTCGTAGTTGAATTTCGGGGTATCGTAGTACGTCGTCGTCGCTTTTTGGGTACGCACTGGCGTCATTGGTTCTCCTTCCTGTACGAACCATGAATGTCATTAATTTGGTGTTA
+
FFFFFFFFFFFIIHHHIIIIIIIIIIIIIIIIIIIIIIIIIIIIIIIIIIIIFFFFFFFFFFFFFFFFFFFFFFFDDB=5555222@@?????@@=888444:2222/423.-.2523------22552,,,,,,,,-33,-.-311313275555113111--,,5323327;6667/..<<<<<.000866662;513
@JI6ZREA02HKTIR
AGAGACTGTTGGAGGGCAAGTCTGGCGCCTTACGGGAAACAGTCGACTGCCAAGGCACACAGGGGATA
+
FFFFFFFFFFFIIHHHIIIIIIIIIIHDB::98;8810007<<=ABBBFFFIFFFFFFFFFAAAAFFF
@JI6ZREA02JCDZ2
AGAGACTGTTGGAGGGCAAGTCTGGCGCCTTACGGGAAACAGTCGAC
+
FFFFFFFCCCFFE666ADDFFFCAAAADDGG@6633=;;?:=74343
@JI6ZREA02FY8ZI
AGAGACTGTTGGAGGGCAAGTCTGGTGCCAGCAGCCGCGGTAATTCCAGCTCCAATAGCGTATATTAAAGTTGTTGCAGTTAAAAAGCTCGTAGTTGAATTTCGGGGATC
+
/000/4446<<>?366FHHHHIIIIIIIIIIIIIIIIIIIIIIIIIIIIIIIFFFFFFFFFFFFFFFFF:::@@FFFFFFF?????FFFFDDCBA>999611.,,,,333
@JI6ZREA02JG271
AGAGACTGTTGGAGGGCAAGTCTGGTGCCAGCAGCCGCGGTAATTCCAGCTCCAATAGCGTATATTAAAGTTGTTGCAGTTAAAAAGCTCGTAGTTGAATTTCGGGG
+
FFFFFFFFFFFIIHHHIIIIIIIIIIIIIIIIIIIIIIIIIIIIIIIIIIIIFFFFFFFFFFFFFFFFFEDDFFFFFFFFF=====FFFFFFFFFFFFF??=B772.
@JI6ZREA02IU87C
AGAGACTGTTGGAGGGCAAGTCTGGTGCCAGCAGCCGCGGTAATTCCAGCTCCAATAGCGTATATTAAAGTTGTTGCAGTTAAAAAGCTCGTAGTTGAATTTCGGGGTCAGACTAGGTTGGTCGTGCCACTGGTATGCACTGGCTTCGCTGTACTTCCCTCCTTTCTGAACGAACTGTAATGTCATTAATTTGGTG
+
B?666668CFFGHFFHIIIIIII???IIIIIIHHFFFFDB@<<??DDDDDFFFFFFFFFFFFFFFFFFFFFFFFFFFFFFF88888FFFFFFFFFFF???==B9911/0498<>=444488>?>?800149889<=<<764../.2378::57755,,,,12,,,1,.-.43;7<:4326<444466;;66111.5
@JI6ZREA02GJENC
AGAGACTGTTGGAGGGCAAGTCTGGTGCCAGCAGCCGCGGTAATTCCAGCTCCAATAGCGTATATTAAAGTTGTTGCAGTTAAAAAGCTCGTAGTTGAATTTCGGGATCAATACGTCGGTCGTGCTTTTTTGGTACGCACTGGCGTCATTGGTTTCTCCTTTCTGACGAACCATGATGTCATTAATTTGGTGTTATGGGGAGTTAGGACTGTTACTTTGAAAAAATTAGAGTGTTTAAAGCAGGCATTAGCTTGAATACATTAGCATGGAATAATGAAATAGGACGTTCGATCCTATTTTGTGGTTTCTAGGATTGAC
+
FFFFFFFFFFFIIHHHIIIIIIIIIIIIIIIIIIIIIIIIIIIIIIIIIIIIFFFFFFFFFFFFFFFFFFFFFFFFFFFFF88888FFFFFFFFFFFFFFFFFFFFFFFFFFFFFFFFFFFFFF?666666AA7DDFFFFFFFFFFFFFFFFFFFFFFFDDDFFFFFFFFFFFFFFFFFFFFFFFFFFFFFFFFFFDDDBFFFFFFFFFFFFFFF???D666666AA/DDDFFFFFFFFFFFFFFFFFFFFFFFDDFIIIIIIIIIIGGGGIIIIIIIIF?DD::<::GGGG???C====D6??555AAA<<<99:.-
@JI6ZREA02GI00N
AGAGACTGTTGGAGGGCAAGTCTGGTGCCTTACGGGAAACAGTCGACTGCCAAGGCACACAGGGGATA
+
IIIIIIIIIIIII???IIIIIIIIIIIIIIIIIHGG;;;HIIIIIIIIIIIIIIIIIIIIIAAAAIII
@JI6ZREA02HF2V7
AGAGACTGTTGGAGGGCAAGTCTGGCGCCTTACGGGAAACAGTCGACTGCCAAGGCACACAGGGGATAGGNTA
+
FFFFFFFFFFFHHDDDHHHIHHHFFHGBB>>?>844.../277764444::BAAAA@?AA511004>?66!44
@JI6ZREA02HG82I
AGAGACTGTTGGAGGGCAAGTCTGGCGCCTTACGGGAAACAGTCGACTGCCAAGGCACACAGGGGATA
+
IIIIIIIIIIIIIHHHIIIIIIIIIIIIIHHHIHGG???IIIIIIIIIIIIIIIIIIIIIICCCCIII
@JI6ZREA02JD8C3
AGAGACTGTTGGAGGGCAAGTCTGGCGCCTTACGGAAACAGTCGACTGCCAAGGCACACAGGGGATA
+
IIIIIIIIIIIIIHHHIIIIIIIIIIIIIIIIIII;;;HIIIIIIIIIIIIIIIIIIIIICCCCIII
@JI6ZREA02JNFKZ
AGAGACTGTTGGAGGGCAAGTCTGGTGCCAGCAGCCGCGGTAATTCCAGCTCCAATAGCGTATATTAAAGTTGTTGCAGTTAAAAAGCTCGTAGTTGAATTTC
+
FFFFFFFFFFFIIHHHIIIIIIIIIIIIIIIIIIIIIIIIIIHHHHHHHHHHFFFFFFFFFFFFFFFFFFFFFFFFFFFFF=====FFFFFFFDBBA<9.,,7
@JI6ZREA02JFFE1
AGAGACTGTTGGAGGGCAAGTCTGGTGCCAGCAGCCGCGGTAATTCCAGCTCCAATAGCGTATATTAAAGTTGTTGCAGTTAAAAAGACTCGTAGTTGAATTTC
+
@??DBBB988224...4227779===>>8::EFFFFDDDFGCCDDC?@@FFDDD??@AFFFFFFFFFFFFFFFFFFFFFFD777;;C6AADDDBBA>6666624
@JI6ZREA02HWWR5
AGAGACTGTTGGAGGGCAAGTCTGGCGCCTTACGGGAAACAGTCGACTGCCAAGGCACACAGGGGATA
+
IIIIIIIIIIIIIHHHIIIIIIIIIIIIIIIIIHHH666EDEEIIIIIIIIIIIIIIIIIICCCCIII
@JI6ZREA02FWT38
AGAGACTGTTGGAGGGCAAGTCTGGTGCCAGCAGCCGCGGTAATTCCAGCTCCAATAGCGTATATTAAAGTTGTTGCAGTTAAAAAGCTCGTAGTTGAATTTCGGGGTCAGTAGTTGGTCGTGCCAATGGTGTGTACTGGCTTTACGTGATTCCTCCTTCTTCGAACGTAACTTGTAAATGTCATTAATTTGGTGTTGCTAGGGGAAACAGGACTGTTACTTTGAAAAAATTAGAGTGTTTAAAAGCAGGCTAACGCTTGAATACATTAGCATGGAATAATGAAATAGGACGTTCGAATCCTATTTTGTAGGTTTCTAGGTATTGACGTAATGATTAATAGGGATAGTTGGGGCATTAGTATTCAATTGTCAGAGGTGAAATTCTTGGATTTATTGAAGACTGACTACTGCGAAAGCATTTGCCAAGGATGTTTTCATTAATCAAAGAACGAAAGTTAGGGATCGAAGACGATCAGATACCGTCGTAGTCTTAACCATAAACT
+
FEEEFFFFFFFIIHHHIIIIIIIIIIIIIIIIIIIIIIIIIIIIIIIIIIIIFFFFFFFFFFFFFFFFFFFFFFFFFFFFF=====FFFFFFFFFFFFFFFF?64447??=///..668:8<8224444==888<?>=889444<894<<662226862,,,-.5952.,,-..786623449>>>22226;2-/..347=2222448<7<>???<555????A222666FD/988<?822....34:99:/..8<A@><<=BDDD===BBBB<<889<=67..,:1...31113666=..--////-+---,,,839112244499AAAABBBBBAAA@8888<<<8844449988><:<===?BB@@BBB==///8;;;<:888:<<///227:<<>>>>>?BBBBBB8344;888;6222266::8::11107766440,,,,3--0,,,-46602228:::::76:97::::12122:7697644:8822---2200,,
@JI6ZREA02IAY0O
AGAGACTGTTGGAGGGCAAGTCTGGTGCCTTACGGGAAACAGTCGACTGCCAAGGCACACAGGGGATA
+
IIIIIIIIIIIIIHHHIIIIIIIIIIIIIIIIIHGG;;;HIIIIIIIIIIIIIIIIIIIIIBBCCIII
@JI6ZREA02GCC24
AGAGACTGTTGGAGGGCAAGTCTGGCGCCTTACGGGAAACAGTCGACTG
+
FFFDDDF===FFFFFFEDDFFFFFFFFBBBBBBFFFF?=B:?::6424/
@JI6ZREA02IU3NX
AGAGACTGTTGGAGGGCAAGTCTGGTGCCAGCAGCCGCGGTAATTCCAGCTCCAATAGCGTATATTAAAGTTGTTGCAGTTAAAAAGCTCGTAGTTGAATTTCGGGCTAGCGTAGT
+
EEDDFFAA@FFFF666HHIIIIIIIIIIIIIIIIIIIIIIIIIIIIIIIIHHFFFFFFFFFFFF====<FFDDBBA=????77777BBBBA???>><42....,,28:33.-.3--
@JI6ZREA02IP4MT
AGAGACTGTTGGAGGGCAAGTCTGGCGCCTTACGGGAACAGTCGACTGCCAAGGCACACAGGGGATA
+
FFFFDDD:::===333=ABBBDDFFHHFFFFHHD??:::DDBBA:::@CCFFFDDDDDDD;;;;:::
@JI6ZREA02JMKVU
AGAGACTGTTGGAGGGCAAGTCTGGTGCCAGCAGCCGCGGTAATTCCAGCTCCAATAGCGTATATTAAAGTTGTTGCAGTTAAAAAG
+
@A@FFFFA::444444988999?BBBAAAAEFHFFFFFFFHFFFFFFFFFFFFFFFFFFFFFFF@?===FFFFDBBBBBAA555555
@JI6ZREA02GNTP4
AGAGACTGTTGGAGGGCAAGTCTGGCGCCTTACGGGAAACAGTCGACTGCCAAGGCACACAGGGGATA
+
IIIIIIIIIIIIIGGGIIIIIIIIIIIIIIIIIHHHHHHIIIIIIIIIIIIIIIIIIIIIICCCCIII
@JI6ZREA02HD71F
AGAGACTGTTGGAGGGCAAGTCTGGTGCCAGCAGCCGCGGTAATTCCAGCTCCAATAGCGTATATTAAAGTTGTTGCAGTTAAAAAGCTCGTAGTTGAATTTCGGGGATCAATACGTCGGTCGTGCTTTTTGGTACGCACTGGCGTC
+
FFFFFFFEEEFIIHHHIIIIIIIIIIIIIIIIIIBBBFFFFFFBBBBFFHIIFFFFFFFFFFFFDDDDFA@@FFFFFFFFF?????FFFFFFFFBA<<<886/...,3776676:988=;==?=6/-///-22-::667=>4448>=
@JI6ZREA02FN9OO
AGAGACTGTTGGAGGGCAAGTCTGGCGCCTTACGGGAAACAGTCGACTGCCAAGGCACACAGGGGATA
+
FFFFFFFFFFFHHHHHHHHHHHFFFHHGGFFFFDDDF??B9==AA666666BBAAAABBB631118??
@JI6ZREA02J1WK1
AGAGACTGTTGGAGGGCAAGTCTGGTGCCAGCAGCCGCGGTAATTCCAGCTCCAATAGCGTATATTAAAGTTGTTGCAGTTAAAAAGCTCGTAGTTGAATTTCGGGATTAGTACGCTGGTCGTGCCTTCGGTACGTACTGGTGTTACTGATTTCTACCTTCTGACGAACCATCATGTCATTAATTTGGTGTGGTGGGGAATCAGGACTGTTACTTTGAAAAAATTAGAGTGTTTAAAGCAGGCTCGCGCTTGAATACATTAGCATGGAATAATGAAATAGGACGTTGATCCTATTTTGTGGTTTCTAGGATTGACGTAATGATTAATAGGGATAGTTGGGGCATTAGTATTCAATTGTCAGAGGTGAAATTCTTGGATTTATTGAAGACTAACTACTGCGAAAGCATTTGCCAAGGATGTTTTCATTAATCAAGAACGAAAGTTAGGGATCGAAGACGATCAGATACCGTCGTAGTCTTAACCATAAACTATGCCGACTAGGGATCGGATGATGTTATTTTTAATG
+
IIIIIIIIIIIIIHHHIIIIIIIIIIIIIIIIIIIIIIIIIIIIIIIIIIIIIIIIIIIIIIIIIIHHHIIIIIIIIIIII88888GIIIIIIIIIIIIHHHIHHHIIIIIIIIIIIIIIIIIIIIIIIIIIIIIIIIIIIIIIIIIIIIHHHIIIIIIIIIIIIIIIIIIIIIIIIIIIIII666IIIIIIII6666GGIIIIIIIIIIIIIHHHI666666II6IIIIIHHHHHHIIIIIIIIIIIIIIIIIIIIIIIIIIIIIIIIIIIIIHHHIIIIGCFCCIIIGGGI@@BAG7CC:=:CIICCCIIIIIIIIIIIIIIGGGGGCCCIIIII>>>@GGGIIIIIIIIIIIIIIIIIIFFGEHHFIIIBB???HHHIHHIIIIIIIIIIIIIE?98444EEEB>>@BBGGGEE??4444A???><6833/-,30,,,400,...9<<??92254>AA::::<AAA===?A@<=99<<77..,,,.,,0347697840000::??<<7779547,,,,,,,*7
@JI6ZREA02IEN8A
AGAGACTGTTGGAGGGCAAGTCTGGTGCCAGCAGCCGCGGTAATTCCAGCTCCAATAGCGTATATTAAAGTTGTTGCAGTTAAAAAGCTCGTAGTTGAATTTCGGGG
+
2///////..557688@AAEEEFHFFFFFGHHHHDDF:;;IIIIIIIIIIIIFFFFFFFFFFFFDDDDFFFFFFFFFFFFF;;==;DDDFFFFFBA?>;661.,,,,
@JI6ZREA02GSMPJ
AGAGACTGTTGGAGGGCAAGTCTGGTGCCAGCAGCCGCGGTAATTCCAGCTCCAATAGCGTATATTAAAGTTGTTGCAGTTAAAAAGCTCGTAGTTGAATTTCGGGATTAGTACGCTGGTCGTGCCTTCGGTACGTACTGGTGTTACTGATTTCTACCTTCTGACGAACCATCATGTCATTAATTTGGTGTGGTGGGAAATCAGGACTGTTACTTTGAAAAAATTAGAGTGTTTAAAGCAGGCTCGCGCTTGAATACATTAGCATGGAATAATGAAATAGGACGTTGATCCTATTTTGTGGTTTCTAGGATTGACGTAATGATTAATAGGGATAGTTGGGGCATTAGTATTCAATTGTCAGAGGTGAAATTCTTGGATTTATTGAAGATTAACTACTGCGAAAGCATTTGCCAAGGATGTTTTCATTAATCAAGAACGAAAGTTAGGGATCGAAGACAATCAGATACCGTCGTAGTCTTAACC
+
IIIIIIIIIIIII:::IIIIIIIIIIIIIIIIIIIIIIIIIIIIIIIIIIIIIIIIIIIIIIIIIIHHHIIIIIIIIIIII:::::IIIIIIIIIIIIIHHHIHHHIIIIIIIIIIIIIIIIIIIIIIIIIIIIIIIIIIIIIIIIIIIIHHHIIIIIIIIIIIIIIIIIIIIIIIIIIIIIIHHHIIIIIIIIHHHHHHIIIIIIIIIIIIIHHHI<<<<99;;,GIIIIHHHHHHIIIIIIIIIIIIIIIIIAAAGIIIIIIIIIIIIIIIIHHHIIII==<GFIHHGGGI5555=2DDBBBHII888AIIIIIIIIIIIGGGGIIGAAAIIIHH>==>IIGG==;=GIIIIIIHHHHDC222CEBBFFDCCHHHBBBFH>IID?>ADE@A225@@6566B@AAABBDDDEE<<8@6222288::554898/.-95000<44-22;<<<<==:9<:<<<<<:=>>>?>=>>?<:;::::--
@JI6ZREA02I9T0F
AGAGACTGTTGGAGGGCAAGTCTGGTGCCAGCAGCCGCGGTAATTCCAGCTCCAATAGCGTATATTAAAGTTGTTGCAGTTAAAAAGCTCGTAGTTGAATTTC
+
====DA;;;FFIIHHHIIIIIIIIIIIIIIIIIIIIIIIIIIIHHHHHHIIIFFFFFFFFFFFFFFFFF===FFFFFFFFF=====FFFFFFFFFFFDB;86=
@JI6ZREA02HH4CO
AGAGACTGTTGGAGGGCAAGTCTGGCGCCTTACGGGAAACAGTCGACTGCC
+
FFFFFFFEEDFHHHHHHHFHFFFFFFDDF<<<<?????=B>AA?8989444
@JI6ZREA02II0ZQ
AGAGACTGTTGGAGGGCAAGTCTGGTGCCAGCAGCCGCGGTAATTCCAGCTCCAATAGCGTATATTAAAGTTGTTGCAGTTAAAAAGCTCGTAGTTGAATTTC
+
FFFFFFFFFFFIIHHHIIIIIIIIIIIIIIIIIIIIIIIIIIIIIIIIIIIIFFFFFFFFFFFFFFFFFFFFFFFFFFFFF==???FFFFFFDB?;622.,,.
@JI6ZREA02JTK2L
AGAGACTGTTGGAGGGCAAGTCTGGTGCCAGCGGCCGCGGTAATTCCAGCTCCAATAGCGTATATTAAAGTTGTTGCAGTTAAAAAGCTCGTAGTTGAATTTCGGGATCAATACGTCGGTCGTGCTTTTTTGGTACGCACTGGCGTCATTGGTTTCTCCTTTCTGACGAACCATGATGCCATTAATTTGGTGTTATGGGGAGTTAGGACTGTTACTTTGAAAAAATTAGAGTGTTTAAAGCAGGCATTAGCTTGAATACATTAGCATGGAATAATGAAATAGGACGTTCGATCCTATTTTGTTGGTTTCTAGGATTGACGTAATGATTAATAGGGATAGTTGGGGCATTAGTATTCAATTGTCAGAGGTGAAATTCTTGGATTTATTGAAGACTAACTACTGCGAAAGCATTTGCCAAGGATGTTTTCATTAATCAAGAACGAAAGTTAGGGATCGAAGACGATCAGATACCGTCGTAGTCTTAACCATAACTATGCCGACTAGGGATCGGATGATGTTAATTTTTAATGTACTC
+
IIIIIIIIIIIIIHHHIIIIIIIIIIIIIIIIIIIIIIIIIIIIIIIIIIIIIIIIIIIIIIIIIIBBBIIIIIIIIIIFF66666HIIIIIIIIIIIIHHHIHHHIIIIIIIIIIIIGEEBE@7111///::8FFBEIIIIIIIIIIIIFF:8:IIII===HHIIIHDDDDIIII=666>HIIIHHHIIIIIIIICCCAF4;;IIIIIIIIIIIEBBG44444477,GGGIIHHHHHHIIIIIIIIIIIIIIIIIEDEIIIIIIIIIIIIGGG<7335@>GGFG@@?GGGEEEEC1333;26@@444BAI<<<DHIIIIIIIIIIIIHHHII<<<DDDFF9999IIIIDDDFFIIHHHDD=@@EEHB@=@BBBBEEDDBB555>::BA:98:?CA>>;>>>:9422855222522;;;98;8111188:;::0333358>8555<==49861338;;<9;:8:::8688==><;<<><8:889900.,,,,/,/10435251,,,033223333338::://51144+70..--
@JI6ZREA02JXY9C
AGAGACTGTTGGAGGGCAAGTCTGGTGCCAGCAGCCGCGGTAATTCCAGCTCCAATAGCGTATATTAAAGTTGTTGCAGTTAAAAAGCTCGTAGTTGAATTTCGGGGGTC
+
::::=DFFFFFFHIIIIIIIIIIIIIIIIIIIIIIIIIIIIIIIIIIIIIIIFFFFFFFFFFFFFFFFFFFFFFFFFFFFF==?==FFFFDDBA>=321111.,,,,,,-
@JI6ZREA02I6TWW
AGAGACTGTTGGAGGGCAAGTCTGGTGCCAGCAGCCGCGGTAATTCCAGCTCCAATAGCGTATATTAAAGTTGTTGCAGTTAAAAAGCTCGTAGTTGAATTTCGGGATCAAGTACGT
+
FFFFFFFFFFFIIHHHIIIIIIIIIIIIIIIIIIIIIIIIIIIIIIIIIIIIFFFFFFFFFFFFFFFFFFFFFFFDDDD??66666?DDDDFFFFFFFFFFFD??=B941333<944
@JI6ZREA02IDABM
AGAGACTGTTGGAGGGCAAGTCTGGCGCCTTACGGGAACAGTCGACTGCCAAGGCACACAGGGGATA
+
FEEEFFFFFFFIIHHHIIIIIIIIIHIFF?<<:???:::BAAADFCEEFFGGFFFFCCCD;;;9BBB
@JI6ZREA02HAQX6
AGAGACTGTTGGAGGGCAAGTCTGGCGCCTTACGGGAAACAGTCGACTGCC
+
IIIIIIII@>>>>HHCHH@@@@FIIIIIIBBDFFFFHHHIIIGHEE???66
@JI6ZREA02JZ2UA
AGAGACTGTTGGAGGGCAAGTCTGGTGCCAGCAGCCGCGGTAATTCCAGCTCCAATAGCGTATATTAAAGTTGTTGCAGTTAAAAAGCTCGTAGTTGAATTTCGGGATCAGCAGGTTGGTCTTGCCACTGGTATGTACTAGCTTGCTGATTCCTCCTTCTTGTAGAACCGTAATGCCATTAATTTGGTGTTGCGGGGAAACAGGACTGTTACTTTGAAAAAATTAGAGTGTTTAAAGCAGGCTAGCGCCTGAATACATTAGCATGGAATAATGAAATAGGACGTTCGAACCTATTTTGTGGTTTCTAGGATTGACGTAATGATTAATAGGGATAGTTGGGGCATTAGTATTCAATTGTCAGAGGTGAAATTCTTGGATTTATTGAAGACTGACTACTGCGAAAGCATTTGCCAAGGATGTTTTCATTAATCAAGAACGAAAGTTAGGGATCGAAGACGATCAGNTACCGTCGTAGTCTTAACCNTAAACTATGCCGACTAGGGATCGGATGATGTTAATTTTTAATGTAC
+
IIIIIIIIIIIIIBBBIIIIIIIIIIIIIIIIIIIIIIIIIIIIIIIIIIIIIIIIIIIIIIIIIIHHHIIIIIIIIIIGG88888GIIIIIIIIIIIIHHHIHHHIIIIIIIIIGGBBDIIIIIIIIIIIIIIIIIIIIIIIIIIIIIIIIIIIIIIIIIIIIIIIIIIIIIIIIIIIIIIHHHIIIIIIIICCCCHHGGFGGIIIIIIIIBBBD444444==0GHIIIHHHHHHIIIIIIIIIIIIIIIIIIIIIIIIIIIIIIIIIIIIIHHHIFGGIICBBIIIIIIIG<<<>B6AA555=EIIIIIIIIIIIIIIIIIIIIIGGGHIIIIIICCBBIIIIGGGGIIIIIIIIIIIII<<<@BBBGGIDDGGIDDDIHHIIIDDGIIIIIIIIGBABBBFIIBEEEEEEEEEEB<3333????==<????77:>===<>>6>>=?>>4443043:<<<4!48????;==>88:88>>33!:>>>><6==??<:54342674422<<<<4///44112//44+4...
@JI6ZREA02IW6YV
AGAGACTGTTGGAGGGCAAGTCTGGTGCCAGCAGCCGCGGTAATTCCAGCTCCAATAGCGTATATTAAAGTTGTTGCAGTTAAAAAGCTCGTAGTTGAATTTCGGGAT
+
FFFFFFFFFFFIIHHHIIIIIIIIIIIIIIIIIIIIIIIIIIIIIIIIIIIIFFFFFFFFFFFFFFFFF??=FFFFDDDDD88888?FFFFFFFFFFFF=88>6663.
@JI6ZREA02FXPEN
AGAGACTGTTGGAGGGCAAGTCTGGTGCCAGCAGCCGCGGTAATTCCAGCTCCAATAGCGTATATTAAAGTTGTTGCAGTTAAAAAGCTCGTAGTTGAATTTCGGGATTAGTATGTTGGTCGTACCTTCGGTACGTACTGGTGTTACTGATTCCTACCTTCTGATGAACCATCATGTCATTAATTTGGTGTTGCAGGGAAACAGGACTGTTACTTTGAAAAAATTAGAGTGTTTAAAGCAGGGTAGCGCCTGAATACATTAGCATGGAATAATGAAATAGGACGTTCGAACCTATTTTGTTGGTTTCTAGGATTGACGTAATGATTAATAGGGATAGTTGGGGGCATTAGTATTCAATTGTCAGAGGTGAAATTCTTGGATTTATTGAAGACTGACTACTGCGAAAGCATTTGCCAAGGATGTTTTCATTAATCAAGAACGAAAGTTAGGGATCGAAGACGATCAGATACCGTCGTAGTCTTAACCATAAACTATGCCGACTAGGGATCGGATGATGTTAATTTTTAATGTACTCATTCGG
+
IIIIIIIIIIIIIHHHIIIIIIIIIIIIIIIIIIIIIIIIIIIIIIIIIIIIIIIIIIIIIIIIIIHHHIIIIIIIIIIGG88888GIIIIIIIIIIIIHHHIHHHIIIIIIIIIIIIIIIIIIGGGGIIIIIIIIIIIIIIIIIIIIIIIIIIIIIIIIIIIIIIIIIIIIIIIIIIIIIIIHHHIIIIIIIIIHHHHHHIIIIIIIIIIIIHHHI888888GG5IIIIIHHHHHHIIIHHHIIIIGBBBIIIIIIIIIIIIIIAAAAIIIIIHHHIIIIIIIIIIIIGGEGE99967//66555GCIIIIIIIIIIIIIIIIIIIIIIHHHIIIHAA11111<@EEEDDDEIIIHIIIEHH@<<<@>BBBEEECCDDD<<<?;;DEHFCDDDDHHHFC@@?BBB?<<<<BDDDFFHH=??7;77<<==770444459=:777<??7><<<88888;9=;;===8242===757<=>7421::884.---.1258698:485666733///4444878:=1121100*868811326:88
@JI6ZREA02F95WR
AGAGACTGTTGGAGGGCAAGTCTGGCGCCTTACGGGAAACAGTCGACTGCCAA
+
FFFFEEEFFFFHHHHHHHHFFFFFDECDDDDDD???666=?BA??><<98810
@JI6ZREA02F0817
AGAGACTGTTGGAGGGCAAGTCTGGTGCCAGCAGCCGCGGTAATTCCAGCTCCAATAGCGTATATTAAAGTTGTTGCAGTTAAAAAGCTCGTAGTTGAATTTCGGGGAT
+
FFFFFFFFFFFIIHHHIIIIIIIIIIIIIIIIIIIIIIIIIIIIIIIIHIIIFFFFFFFFFFFF====FFFFDBBBBBB==55552?A???=<==84442217/1....
@JI6ZREA02GF4VT
AGAGACTGTTGGAGGGCAAGTCTGGTGCCAGCAGCCGCGGTAATTCCAGCTCCAATAGCGTATATTAAAGTTGTTGCAGTTAAAAAGCTCGTAGTTGAATTTC
+
FFFFFFFFFFFII:::IIIIIIIIIIIIIIIIIIIIIIIIIIIIIIIIIIIIFFFFFFFFFFFFFFFFFFFFFFFCCCD??66666DDDBBBDDFFCAA888=
@JI6ZREA02J544E
AGAGACTGTTGGAGGGCAAGTCTGGTGCCAGCAGCCGCGGTAATTCCAGCTCCAATAGCGTATATT
+
DDF???AFFFFIIHHHIIIIIIIIIIIIIIIIIIIIIHB;;;:FFGGGDDDCCCCDB@?==<<<22
@JI6ZREA02G24L4
AGAGACTGTTGGAGGGCAAGTCTGGCGCCTTACGGGAAACAGTCGACTGCC
+
IIIIIIIIIIIIIHHHIIIIIIIIIIIBB>>>GBBBEEBHFGGD>A?A>33
@JI6ZREA02FKS9I
AGAGACTGTTGGAGGGCAAGTCTGGCGCCTTACGGGAACAGTCGACTGCCAAGGCACAC
+
FFFFFFFFFFFIIHHHIIIIIIIFFFDAA5331118>>=<999<:555<>>===><986
@JI6ZREA02HKC9V
AGAGACTGTTGGAGGGCAAGTCTGGTGCCAGCAGCCGCGGTAATTCCAGCTCCAATAGCGTATATTAAAGTTGTTGCAGTTAAAAAGCTCGTAGTTGAATTTC
+
FEEEFFFFFFFIIHHHIIIIIIIIIIIIIIIIIIIIIIIIIIIIIIIIIIIIFFFFFFFFFFFFFFFFFEDDFFFFFFFFF?????FFFFFFFFFFF<:444=
@JI6ZREA02GWNJK
AGAGACTGTTGGAGGGCAAGTCTGGTGCCTTACGGGAAACAGTCGACTGCCAAGGCACACAGGGGATA
+
IIIIIIIIIIIIIHHHIIIIIIIIIIIHHHHIIHHHHHHIIIIIIIIIIIIIIIIIIIIIICCCCIII
@JI6ZREA02IRBHC
AGAGACTGTTGGAGGGCAAGTCTGGTGCCAGCAGCCGCGGTAATTCCAGCTCCAATAGCGTATATTAAAGTTGTTGCAGTTAAAAAGCTCGTAGTTGAATTTCGGGATCAATACGTCGGTCGTGCTTTTTTGGTACGCACTGGCGTCATTGGTTTCTCCTTTCTGACGAACCATGATGTCATTAATTTGGTGTTATGGGGAGTTAGGACTGTTACTTTGAAAAAATTAGAGTGTTTAAAGCAGGCATTAGCTTGAATACATTAGCATGGAATAATGAAATAGGACGTTCGATCCTATTTTGTGGTTTCTAGGATCAACGTAATGATTAATAGGGATAGTTGGGGCATTAGTATTCAATTGTCAGAGGTGAAATTCTTGGATTTATTGAAGACTAACTACTGCGAAAGCATTTGCCAAGGATGTTTTCATTAATCAAAGAACGAAGTTAGGGATCGAAGCGATCAGATACCGTCGTAGTCTTAACCNTAAACTNTAGCCGACTAGGGATCGGATGATGTTAATTTT
+
HHHHHHHHHHHIIHHHIIIIIIIIIIIIIIIIIIIIIIIIIIIIIIIIIIIIHHHHHHHHHHHHHHHHHHHHHHHHHHHHH88888HHHHHHHHHHHHHHHHH???HHHHHHHHHHHHGGGCEED111111>>8DDGGHHHHHHHHHHHHBB@@@GE<<666EHHHHHHHHHHHHHHHHHHHHHHBBBHHHHHHHHCCCCH?BBHHHHHHHHHHHHHHG66666699,@HHHHHHHHHHHHHHHHHHHHHHHHH@@@HHHHHHHHHHHHHHHHHHHHHHHHHH@@566EEGGGGGG9===D8EE;;;G@GB@@@BEHHH@@@HHHHHHHHHHHHHHHHHHCCBBHHHHBBBHHHHHHHHHHHHHHH?A@>>HHHA??HHHHHHHHHHH=989AB9998?@933449=AA99;999==AA9;;4711;::74401,,,,,,1,--06;9666:;;;;2121:99620202220000277988331.!1,,,,.!,,1041412----4996772222:888800--
@JI6ZREA02I4CXP
AGAGACTGTTGGAGGGCAAGTCTGGTGCCAGCAGCCGCGGTAATTCCAGCTCCAATAGCGTATNTTAAAAGTTGTTGCGTTAAAAAAGCTCGAGTTGAAATTTTCGGGGAATCAATACGTCGGTCGTGCTTTTTGGTACGCACTGGCGTCATTGGTTTCTCCTTTCTGACGAACCATGATGTCATTAATTTGGTGTTA
+
FFFFFFFFFFFIIHHHIIIIIIIIIIIIIIHGGD:::=11144====??<<<<A@?>=<<:42!--,,,,/,,866=:4..-----,9==233/..3.,,//1/42200135BBBDFFFFFFFFFFF?<66666??;DDDDFFFFFFFF????CCFF??<AA???D>AAAAADAAAAAAB@<998>>=88822/6667
@JI6ZREA02JS29S
AGAGACTGTTGGAGGGCAAGTCTGGCGCCTTACGGGAAACAGTCGACTGCCAAGGCACACAGGGGATA
+
IIIIIIIIIIIIIBBBIIIIIIIIIIIIIIIIIHCC666GIIIIIIIIIIIIIIIIIIIIICCCCIII
@JI6ZREA02F5JAS
AGAGACTGTTGGAGGGCAAGTCTGGTGCCAGCAGCCGCGGTAATTCCAGCTCCAATAGCGTATATTAAAGTTGTTGCAGTTAAAAAGCTCGTAGTTGAATTTC
+
FFFFFFFFFFFIIHHHIIIIIIIIIIIIIIIIIIIIIIIIIIIIIIIIIIIIFFFFFFFFFFFFFF?==FFFFDBBBBB::66663ABBAAAABBDD:8421:
@JI6ZREA02GDG7D
AGAGACTGTTGGAGGGCAAGTCTGGCGCCTTACGGGAACAGT
+
::5555::88AAA===AAAAAA?867622224,,,,--/6//
@JI6ZREA02G7JJE
AGAGACTGTTGGAGGGCAAGTCTGGTGCCAGCAGCCGCGGTAATTCCAGCTCCAATAGCGTATATTAAAGTTGTTGCAGTTAAAAAGCTCGTAGTTGAATTTCGGGGATCTAGT
+
FEEEFFFFFFFIIHHHIIIIIIIIIIIIIIIIIIIIIIIIIIIIIIIIIIIIFFFFFFFFFFFFFFFFFFFFFFFFFFFFF?????FFFFFFFFFDBBA;88/....73.-.38
@JI6ZREA02FDZ88
AGAGACTGTTGGAGGGCAAGTCTGGCGCCTTACGGGAAACAGTCGACTGCCAAGGCACACAGGGGATA
+
IIIIIIIIIIIIIHHHIIIIIIIIIIIIIIIIIH??666?IIIIIIIIIIIIIIIIIIIIICCAAIII
@JI6ZREA02FUCJY
AGAGACTGTTGGAGGGCAAGTCTGGTGCCAGCAGCCGCGGTAATTCCAGCTCCAATAGCGTATATTAAAGTTGTTGCAGTTAAAAAGCTCGTAGTTGAATTTCGGGATCAATACGTCGGTCGTGCTTTTTTGGTACGCACTGGCGTCATTGGTTTCTCCTTTCTGACGAACCATGATGTCATTAATTTGGTGTTATGGGGAGTTAGGACTGTTACTTTGAAAAAATTAGAGTGTTTAAAGCAGGCATTAGCTTGAATACATTAGCATGGAATAATGAAATAGGACGTTCGATCCTATTTTGTGGTTTCTAGGATCAACGTAATGATTAATAGGGATAGTTGGGGCATTAGTATTCAATTGTCAGAGGTGAAATTCTTGGATTTATTGAAGACTAACTACTGCGAAAGCATTTGCCAAGGATGTTTTCATTAATCAAGAACGAAAGTTAGGGATCGAAGACGATCAGATACCGTCGTAGTCTTAAACCNTAAACT
+
69=<9::988><:336EFFFHIIIIIIIIIIIIIIIIIIIIIIIIIIIIIIIFFFFFFFFFFFFFFFFFFFFFFFFFDD::66666ADDDFFFFFFFFFFFFD:::FFFFFFFFFFFFFFFFFFF669966FF6FFFFFFFFFFFFDDCFDB===B>5666696=BBBBB=??FFDDBBBB@B55554>>9>>?A@1333:3::BBDDDFFDDDFFFFF67776666,??FFF????CFFFFFFFFFFFFFCCCDD???DDDDCDCDDGGGGDDDD???A8==44444==<<666:.0009/88888?<BBDD???ADA:88DDDDDDDBA===BAAAAA7766:ADDDDAAADDDDDD===?DBBB<:444:9;66669...//4;98888>><<<:><888;;;88888;???BB??6::4444:666998:779882----06802224---2244699::::7:96669899:77777220..!0,,,0,
@JI6ZREA02GM1ZM
AGAGACTGTTGGAGGGCAAGTCTGGCGCCTTACGGGAAACAGTCGACTGCCAAGGCACACAGGGGATA
+
IIIIIHHHIIHHHHHHIIIIIIIIIIIIIIIIIC;;553<CIIIIIIIIIIIIIIIIIIIH;;;;IIE
@JI6ZREA02JTDZK
AGAGACTGTTGGAGGGCAAGTCTGGTGCCAGCAGCCGCGGTAATTCCAGCTCCAATAGCGTATATTAAAGTTGTTGCAGTTAAAAAGCTCGTAGTTGAATTTCGGGG
+
FFFFFFFFFFFIIHHHIIIIIIIIIIIIIIIIIIIIIIIIIIIIIIIIIIIIFFFFFFFFFFFFFFFFFFFFFFFFFFF??88888CFFFFFFFFFFFFF=;?55/,
@JI6ZREA02GQ4BM
AGAGACTGTTGGAGGGCAAGTCTGGTGCCAGCAGCCGCGGTAATTCCAGCTCCAATAGCGTATATTAAAGTTGTTGCAGTTAAAAAGCTCGTAGTTGAATTTCGGGGATAGT
+
0004444?>>>AAFFFHHGIIIIBBBHHHHHHIIBBBHHIIIIIHIIIIIIIFFFFFFFFFFFFFFFFFEDDFFFFFFFFF=====FFFFFFFFFFFDDC?;?5221:.-.-
@JI6ZREA02JX778
AGAGACTGTTGGAGGGCAAGTCTGGTGCCAGCAGCCGCGGTAATTCCAGCTCCAATAGCGTATATTAAAGTTGTTGCAGTTAAAAAGCTCGTAGTTGAATTTTCGGG
+
====D=;;;FFIH???IIIIIIIIIIIIIIIIIIIIIIIIIIIIIIIIIIIIFFFFFFFFFFFFFFFFFFFFFFFFFFFFF=====FFFDBA??;;<22.,,,.,12
@JI6ZREA02FHWFS
AGAGACTGTTGGAGGGCAAGTCTGGTGCCAGCAGCCGCGGTAATTCCAGCTCCAATAGCGTATATTAAAGTTGTTGCAGTTAAAAAGCTCGTAGTTGAATTTCGGGG
+
F===?A;;;FFIIHHHIIIIIIIIIIIIIIIIIIIIIIIIIIIIIIIIIIIIFFFFFFFFFFFFFFFFFEDDFFFFFFFFF?????FFFFFFFFFDBAA<984....
@JI6ZREA02FIMZT
AGAGACTGTTGGAGGGCAAGTCTGGCGCCTTACGGGAAACAGTCGACTGCCAAGGCACACAGGGGATA
+
IIIIIIIIIIIIIHHHIIIIIIIIIIIIIHHHIHHHGGGIIIIIIIIIIIIIIIIIIIIIICCCCIII
@JI6ZREA02F3XVV
AGAGACTGTTGGAGGGCAAGTCTGGTGCCAGCAGCCGCGGTAATTCCAGCTCCAATAGCGTATATTAAAGTTGTTGCAGTTAAAAAGCTCGTAGTTGAATTTC
+
FFFFFFFFFFFIIHHHIIIIIIIIIIIIIIIIIIIIIIIIIIIIIIIIIIIIFFFFFFFFFFFFFFFFFEDDFFDDDDD??66666ADBBAAAA?A@88222.
@JI6ZREA02H5ZKN
AGAGACTGTTGGAGGGCAAGTCTGGTGCCAGCAGCCGCGGTAATTCCAGCTCCAATAGCGTATATTAAAGTTGTTGCAGTTAAAAAGACTCGTAGTTGAATTTCGGGTTAGCAGGTCGGTCGTGCCAATGGTATGCACTGGCTTCGCTGTACCTCCTCCTTCTGTAGAACCGTAATGCCATTAATTTGGTGTTGCGGGGAAACAGGACTGTTACTTTGAAAAAATTAGAGTAGTTTAAAGCAGGCTAGCGCCTGAATACATTAGCATGGAATAATGAAATAGGACGTTCGAACCTATTTTGTTGGTTCTAGGATTGACGTAATGATTAATAGGGATAGTTGGGGCATTAGTATTCAATTGTCAGAGGTGAAATTCTTGGATTTATTGAAGACTGACTACTGCAAAGCATTTGCCAAGGATGTTTTCA
+
DDDDDDDFFDDDD???<888:ACDDDDDDDFFFF???:::D????DDDDFFFFFFFFFFFF===FFFFFFFFFFFCAAA==55555:1=?A?????<800000422277?9<=:<<FFFFFFFFFFDDDFFFFFDA???B@<4437=74//.-215566912240004=>>?>>>BD??<6666F?=AA>AAB=5331188;?:>@??A@>>?A8889//2222>>-<<ABBB========<5555====BBBBDDAAAD:::DDBB@AA=444=<0..:4;;4432236<<;;:6...04/32222<=A@@@>>AB@8988<<<222262...2<9:66244499=?<<66244484432:::<<<><88692322227.,.24276222:@@???===??>>>?=8888DDDDDDDD::44116:
@JI6ZREA02HVVL4
AGAGACTGTTGGAGGGCAAGTCTGGTGCCAGCAGCCGCGGTAATTCCAGCTCCAATAGCGTATATTAAAGTTGTTGCAGTTAAAAAGCTCGTAGTTGAATTTC
+
FFFFFFFFFFFIIHHHIIIIIIIIIIIIIIIIIIIIIIIIIIIIIIIIIIIIFFFFFFFFFFFFFFFFFFFFFFFFFFD::88887DBBBBBBB@>665111.
@JI6ZREA02HI095
AGAGACTGTTGGAGGGCAAGTCTGGTGCCAGCAGCCGCGGTAATTCCAGCTCCAATAGCGTATATTAAAGTTGTTGCAGTTAAAAAGCTCGTAGTTGAATTTCGGGATTAGTAAGTTGGTCGTGCCTCTGGTATGTACTGGCTTTACTGGTTCCTCCTTCTTGAAGAACTGTAATGTCATTAATTTGGTGTTGCAGGGAAACAGGACTGTTACTTTGAAAAAATTAGAGTGTTTAAAGCAGGCTAACGCTTGAATACATTAGCATGGAATAATGAAATAGGACGTTTGATCCTATTTTGTTGGTTTCTAGGATTGACGTAATGATTAATAGGGATAGTTGGGGGCATTAGTATTCAATTGTCAGAGGTGAAATTCTTGGATTTATTGAAGACTAACTACTGCGAAAGCATTTGCCAAGGATGTTTTCATTAAATCAAAGAACGAAAGTTAGGGATCGAAGACGATCAGATACCGTCGTAGTCTTAACCATAAACTATGCCGACTAGGGATCGGATGATGTTAATTTTTTAATGACTCATTTCGGCG
+
IIIIIIIIIIIII???IIIIIIIIIIIIIIIIIIIIIIIIIIIIIIIIIIIIIIIIIIIIIIIIIIHHHIIIIIIIIIIHH;;;;;IIIIIIIIIIIIIHHHIGGGIIIIIIIIIIIIIIIIIIIIIIIIIIIIIIIIIIIIHHHIIIIIIIIIIIIIIIIIIIIIIIIIIIIIIIIIIIIIIHHHHHIIIIIIIHHHHHHIIIIIIIIIIIIHHHI<<<<<<II6IIIIIHHHHHHIIIIIIIIIIIIIIIIIIIIIIIIIIIIIIIIIIIIIHHHIIIIIIIHHHIIICCDI?@@B=22??HHHIIIIIIIIIIIIIIIIIIIIIIIIHHHIIIIII???==IIIIIIIIIIIIIIIIIIIIIIIID;;;CCIIIIIIHHHIHHIIIIHHHIIIIIIFE=;222>=7200==:BB99698,,,,8811,,,3;///=36?;333:A@4222;@CEEE@?CAEEE@@@CAEEEED@@@AECAAEE<<9<<AA<<4;<@@CC@@;777@ACA@@??;984411,,,,,,,,*944434,,,96663
@JI6ZREA02ICCPY
AGAGACTGTTGGAGGGCAAGTCTGGTGCCAGCAGCCGCGGTAATTCCAGCTCCAATAGCGTATATTAAAGTTGTTGCAGTTAAAAAGCTCGTAGTTGAATTTCGGGATCAATACGTCGGTCGTGCTTTCGGGTACGTACTGGCGTCATTGGTTTCTCCTTTCTGACGAACCATGATGTCATTAATTTGGTGTTATGGGGAGTTAGGACTGTTACTTTGAAAAAATTAGAGTGTTTAAAGCAGGCATTAGCTTGAATACATTAGCATGGAATAATGAAATAGGACGTTCGATCCTATTTTGTTGGTTTCTAGGATCAACGTAATGATTAATAGGGATAGTTGGGGCATTAGTATTCAATTGTCAGAGGTGAAATTCTTGGATTTATTGAAGACTAACTACTGCGAAAGCATTTGCCAAGGATGTTTTCATTAATCAAGAACGAAAGTTAGGGATCGAAGACGATCAGATACCGTCGTAGTCTTAACCATAAACTATGCCGACTAGGGATC
+
IIIIIIIIIIIIIHHHIIIIIIIIIIIIIIIIIIIIIIIIIIIIIIIIIIIIIIIIIIIIIIIIIIHHHIIIIIIIIII??66666GIIIIIIIIIIIIHHHIHHHIIIIIIIIIIIIIIIIIIIHHHIHHHIIIIIIIIIIIIIIIIIIIHHHIIIIHHHIIIIIIIIIIIIIIIIIIIIIIIHHHIIIIIIIICCCCIIIIIIIIIIIIIIIEEEI666666CC6IIIIIHHHHHHIIIIIIIIIIIIIIIIIIIIIIIIIIIIIIIIIIIIIHHHIIIIIIIIIIIIIGGGIAAA@G<AIIHHHIIIIIIIIIIIIIIIIIIIIIIIIHHHIIIIGG::::GIIIGGGGGIIIIIIIIIIIIIIIIHHHIIIIIIIIHHHIHHIIGFEGIIEEEEEEE72222@DA22/:<===AA785....8899776835526?<777>?>40004:>AAA?=A@@AA:::>=AAAA@AABAAA??AA=<7:0005:39533=<7<7333955
@JI6ZREA02JF7GM
AGAGACTGTTGGAGGGCAAGTCTGGCGCCTTACGGGAACAGTCGACT
+
FFFFFFFFFFFIIHHHIIIIIIIGFFDDB554410086<;7998:56
@JI6ZREA02H9DGM
AGAGACTGTTGGAGGGCAAGTCCGGCGCCTTACGGGAAACAGTCGACTGCCAAGGCACACAGGGGATA
+
IIIIIIIIIIIIIHHHIIIIIIIIIIIIIIIIIHHHCCCIIIIIIIIIIIIIIIIIIIIIICCCCIII
@JI6ZREA02HONRI
AGAGACTGTTGGAGGGCAAGTCTGGTGCCAGCAGCCGCGGTAATTCCAGCTCCAATAGCGTATATTAAAGTTGTTGCAGTTAAAAAGCTCGTAGTTGAATTTCGGGGTCA
+
3336:=B:88>AA=??@666:FFFDDDFDFFFFFCCC<<<EDDFFGHHHIIIFFFFFFFFFFFFEDDDFFFFFFFDDDDDD77777AADDBBAAAA<<9661.,,,,,-.
@JI6ZREA02HGR6W
AGAGACTGTTGGAGGGCAAGTCTGGTGCCAGCAGCCGCGGTAATTCCAGCTCCAATAGCGTATATTAAAGTTGTTGCAGTTAAAAAGCTCGTAGTTGAATTTCGGGTAGTCTAGTACGTTGGTCGTGCCTTAGGTACGTACTGGTG
+
FFFFFFFFFFFII:::IIIIIIIIIIIIIIIIIIIIIIIIIIIIIIIIIIIIFFFFFFFFFFFFFFFFFFFFFFFFFFF??88877BBAA?=<655811,,,.,,,,.,23237==?ADDDDDDBBA<<844443341888895-,
@JI6ZREA02HVJU7
AGAGACTGTTGGAGGGCAAGTCTGGCGCCTTACGGGAAACAGTCGACTGCCAAGGCACACAGGGGATA
+
IIIIIIIIIIIIIHHHIIIIIIIIIIIIIIIIIHHH???IIIIIIIIIIIIIIIIIIIIIICCCCIII
@JI6ZREA02HHO18
AGAGACTGTTGGAGGGCAAGTCTGGCGCCTTACGGGAAACAGTCGACTGCCAAGGCACACAGGGGATA
+
IIIIIIIIIIIIIHHHIIIIIIIIIIIIIGGIIDCC655:CEIIIIIIIIIIIIIIIIIIICCCCIII
@JI6ZREA02H42YC
AGAGACTGTTGGAGGGCAAGTCTGGCGCCTTACGGGAAACAGTCGACTGCCAAGGCACACAGGGGATA
+
FFFFFFFFFFFIIHHHIDDHHHFGFFFAAAABB;;;1114699>@<8::<<FFFFFFFFFD@=@@FDD
@JI6ZREA02JFR5A
AGAGACTGTTGGAGGGCAAGTCTGGTGCCAGCAGCCGCGGTAATTCCAGCTCCAATAGCGTATATTAAAGTTGTTGCAGTTAAAAAGCTCGTAGTTGAATTTCGGGATCAATACGTCGGTCGTGCTTTTTTGGTACGCACTGGCGTCATTGGTTTCTCCTTTCTGACGAACCATGATGTCATTAATTTGGTGTTATGGGGAGTTAGGACTGTTACTTTGAAAAAATTAGAGTGTTTAAAGCAGGCATTAGCTTGAATACATTAGCATGGAATAATGAAATAGGACGTTCGATCCTATTTTGTGGTTTCTAGGATCAACGTAATGATTAATAGGGATAGTTGGGGCATTAGTATTCAATTGTCAGAGGTGAAATTCTTGGATTTATTGAAGACTAACTACTGCGAAAGCATTTGCCAAGGATGTTTTCATTAATCAAGAACGAAAGTTAGGGATCGAAGACGATCAGATACCGTCGTAGTCTTAACCATAAACTATGCCGACTAGGGATCGGATGATGTTTAATTTTTAATGTA
+
IIIIIIIIIIIIIHHHIIIIIIIIIIIIIIIIIIIIIIIIIIIIIIIIIIIIIIIIIIIIIIIIIIHHHIIIIIIIIIIII;;;;;IIIIIIIIIIIIIHHHIHHHIIIIIIIIIIIIIIIIIIB666666EE8IIIIIIIIIIIIIIIIIIHHHIIHHHHHIIIIIIIIIIIIIIIIIIIIIFF>>>IIIIIIIICCCCI?BBIIIIIIIHHIIAAAD444444AA0IIIIIHHHHHHIIIIIIIIIIIIIIIIIHHHHHHHIIIIIIIIIIIIIAAAHHHH<<<DBEEEE;;;:5566;2?>666??EDDDDGAAAEEHHHAAAAHHHIEAAAGFGDD9999AAAEIIIIIIEEBHH@=?DBA99;;555;:A<<AAA455B::C?;:8?CDCAA?A@C?5444999777?8:::440891111992310076674470...:880999<>><;:658:<>=33236==81018;:472233//,,,,,,,,/134274::8886::;=:888:;33399,,,,,,,)1,,
@JI6ZREA02I9TSU
AGAGACTGTTGGAGGGCAAGTCTGGTGCCAGCAGCCGCGGTAATTCCAGCTCCAATAGCGTATATTAAAGTTGTTGCAGTTAAAAAGCTCGTAGTTGAATTTC
+
;6666FFFFFFIIHHHIIIIIIIIIIIIIIIIIIIIIIIIIIIIIIIIIIIIFFFFFFFFFFFFFFFFFFFFFFFFFFFDD88888FFFFFFFFDBA>;331.
@JI6ZREA02I0H6H
AGAGACTGTTGGAGGGCAAGTCTGGTGCCAGCAGCCGCGGTAATTCCAGCTCCAATAGCGTATATTAAAGTTGTTGCAGTTAAAAAGCTCGTAGTTGAATTTCGGGGATC
+
@A@@FEAA@FFIIHHHIIIIIIIIIIIIIIIIIIIIIIIIIIIIIIIIIIIIFFFFFFFFFFFFFFFFFFFFFFFFFFFFF;;;;;FFFFFFFFDBBAA886/,,,,3..
@JI6ZREA02IX1G1
AGAGACTGTTGGAGGGCAAGTCTGGTGCCAGCAGCCGCGGTAATTCCAGCTCCAATAGCGTATATTAAAGTTGTTGCAGTTAAAAAGCTCGTAGTTGAATTTCGGGGTTAGTAGGTTGGTCATGCCTCTGGTATGTACTGATCTCACTGATTCCTCCCTCTTGACGAACTGTAATGTCATTAATTTGGTGTTGCAGGAAATCAGGACTGTTACTTTGAAAAAATTGAGTGTTTAAAGCAGGCTAAGGCTTGAATACATTAGCATGGAATAATGAAATAGGACGTTTGATCCTATTTTGTTGGTTTCTAGG
+
FFFFFFFFFFFIIHHHIIIIIIIIIIIIIIIIIIIIIIIIIIIIIIIIIIIIFFFFFFFFFFFFFFFFFFFFFFFFFFFFF?????FFFFFFFFFFFFFFFFFBBBBFFFFFFFFFFFFFFFFFFFFFFFFFFFFFFFFFFFFFFFFFFFFFFFFFFFFFFFFFFFFFFFFFFFFFFFFFFFFFFFFFFFFFFFFFFFFFFFFFFFFFFFFFFFFFF666666@@@FFFFFFFFFFFFFFFFFFFFFFFFFFFFIIIIIIIIIIGGGGIGGGIIGGG:DDGFC555CDF::::::==G96AA===A790/
@JI6ZREA02H4KMZ
AGAGACTGTTGGAGGGCAAGTCTGGTGCCAGCAGCCGCGGTAATTCCAGCTCCAATAGCGTATATTAAAGTTGTTGCAGTTAAAAAGCTCGTAGTTGAATTTCGGGG
+
FFFFFFFFFFFIIHHHIIIIIIIIIIIIIIIIIIIIIIIIIIIIIIIIIIIIFFFFFFFFFFFFFFFFFFFFFFFFFFFFF?????FFFFFFFFFDBA>6627,,,,
@JI6ZREA02GW7D9
AGAGACTGTTGGAGGGCAAGTCTGGTGCCAGCAGCCGCGGTAATTCCAGCTCCAATAGCGTATATTAAAGTTGTTGCAGTTAAAAAGCTCGTAGTTGAATTTCGGGG
+
FFFFFFFFFFFIIHHHIIIIIIIIIIIIIIIIIIIIIIIIIIIIIIIIIIIIFFFFFFFFFFFFEEDDFFFFFFDDDFF<<77777BBBBBBBDDFDB@886=22,,
@JI6ZREA02IQKIP
AGAGACTGTTGGAGGGCAAGTCTGGCGCCTTACGGGAAACAGTCGACTG
+
FFFFFFFFFFDDFHHHHHFFFFFGFFFFF<@@=FF???=B>???34344
@JI6ZREA02ISO42
AGAGACTGTTGGAGGGCAAGTCTGGTGCCAGCAGCCGCGGTAATTCCAGCTCCAATAGCGTATATTAAAGTTGTTGCAGTT
+
EEFFFFFFFFFII???IIIIIIIIIIIIIIIIIIIIIIIIIIIIIIIIIIIIFFF;:;AFFFFFFFFFFFFFFBBBBBB33
@JI6ZREA02FUQ87
AGAGACTGTTGGAGGGCAAGTCTGGTGCCAGCAGCCGCGGTAATTCCAGCTCCAATAGCGTATATTAAAGTTGTTGCAGTTAAAAAGCTCGTAGTTGAATTTCGGGATTAGTAAGTTGTCGTGCCTTCTGGTATGTACTGGCTTTACTGGGTTCCTCCTTCTTGAAGAACTGTAATGTCACTTTAATTTGGGTGTTGCGAGGGAAACAGGACTGTTACTTTAGAAAAAATTAGAGTAGTTTAAAGCAGGTCTAACGCTTGAATACATTAGCATGG
+
FFFFFFFFFFFII:::IIIIIIIIIIIIIIIIIIIIIIIIIIIIIIIIIIIIFFFFFFFFFFFF@@===FDDBBBBDA?<<88;;;FFDDBBBBBBB:811148667659:62./.--1399=...033<>????A<=544?;;=@?:11188?=33299333962/..:<<911279</-,,,--411,,,,2;=84342448;<?9<==A==<?==11153,,,,,,55/=8232-,,,,,12::224<?AAA?:555:DDA??@AABA::22
@JI6ZREA02F5IGT
AGAGACTGTTGGAGGGCAAGTCTGGTGCCAGCAGCCGCGGTAATTCCAGCTCCAATAGCGTATATTAAAGTTGTTGCAGTTAAAAAGCTCGTAGTTGAATTTCGGGATTAGTAGGTTGT
+
FFFFFFFFFFFIIHHHIIIIIIIIIIIIIIIIIIIIIIIIIIIIIIIIIIIIFFFFFFFFFFFFFFFFFFFFFFFFFFF@@;;;;;FFFFDDDDBBAA>8884..,711-.,2----,,
@JI6ZREA02FR9T7
AGAGACTGTTGGAGGGCAAGTCTGGTGCCAGCAGCCGCGGTAATTCCAGCTCCAATAGCGTATATTAAAGTTGTTGCAGTTAAAAAGCTCGTAGTTGAATTTCGGGGTATA
+
FFFFFFFFFFFIIHHHIIIIIIIIIIIIIIIIIIIIIIIIIIIIIIIIIIIIFFFFFFFFFFFFFFFFFFFFFFFFFFFFF=====FFFFFFFFFFFFFFF?B:75544//
@JI6ZREA02HBWHN
AGAGACTGTTGGAGGGCAAGTCTGGTGCCAGCAGCCGCGGTAATTCCAGCTCCAATAGCGTATATTAAAGTTGTTGCAGTTAAAAAGCTCGTAGTTGAATTTCGGGATTAGTA
+
FFFFFFFFFFFFB666HHHIIIIIIIIIIIIIIIIIIIIIIIIIIIIIIIIIFFFFFFFFFFFFFFFFFFFFFFFFFFFFF==???FFFFFFFFFFFFFFFFFFFFFDDD=44
@JI6ZREA02FKNDU
AGAGACTGTTGGAGGGCAAGTCTGGTGCCAGCAGCCGCGGTAATTCCAGCTCCAATAGCGTATATTAAAGTTGTTGCAGTTAAAAAGCTCGTAGTTGAATTTCGGGATCAGTTACGTTGGTCGTGCCTTAGGTACGTACTGGTGTTACTGGTTCCTA
+
;;;?FFFFFFFIIHHHIIIIIIIIIIIIIIIIIIIIIIIIIIIIIIIIIIIIFFFFFFFFFFFFFFFFFFFFFFFFFFFFF88888FFFFFFFFDDDDB=;;400.:7744223400086?=>??99<444483422289952,--..611----,.
@JI6ZREA02J6M43
AGAGACTGTTGGAGGGCAAGTCTGGTGCCAGCAGCCGCGGTAATTCCAGCTCCAATAGCGTATATTAAAGTTGTTGCAGTTAAAAAGCTCGTAGTTGAATTTCGGGGTTAGCAGGTCGGTCGTGCCAATGGTATGCACTGGCTCGCTGACTCCTCCTTCTTGTAGAACCGTAATGCCATTAATTTGGTGTTGCGGGGAAACAGGACTGTTACTTTGAAAAAATTAGAGTGTTTAAAGCAGGCTAGCGCCTGAATACATTAGCATGGAATAATGAAATAGGACGTTCGAACCTATTTTGTTGGTTTCTAGGATTGGCGTAATGATTAATAGGGATAGTTGGGGCATTAGTATTCAATTGTCAGAGGTGAAATTCTTGGATTTATTGAAGACTAACTACTGCGAAAGCATTTGCCAAGGATGTTTTCATTAATCAAGAACGAAAGTTAGGGATCGAAGACGATCAGATACCGTCGTAGTCTTAACCATAACTATGCCGACTAGGGATCGGATGATGTTATTTTTAATGACTCATTCGGCG
+
IIIIIIIIIIIIIHHHIIIIIIIIIIIIIIIIIIIIIIIIIIIIIIIIIIIIIIIIIIIIIIIIIIHHHIIIIIIIIIIII?????IIIIIIIIIIIIIHHHICCCCIIIIIIIIIIIIIIIIIIIIIIIIIIIIIIIIIIIIIIIIIIIIIIIIIIIIIIIIIIIIIIIIIIIIIIIIIIIHHHIIIIIIIICCCCHHHIFGGIIIIIIIIHHEI666666;;,BIIIIHHHHHHIIIIIIIIIIGGGIIIIIIIIIIIIIIIIIIIIIIIIHHHIIIIIIIIIIIIIIIIIBB@>G66AA766B?I==>GIIIIIIIIIIIIIGGGIFBBEGEG<<3333=DGGCDCIIIGGGIIIIIIIIHHGDBBBBBIDDGGIHHHIHIIIIIIIIIIIIIIIIIIHHBDGGBBBBBBDDEECG?3333::==;:0424:5682--,7770...288:;996<;=??:4343???>>>>?><:88==770.....07877240::::::>>??::8888985,,,,,,,*---20422<;;:8
@JI6ZREA02IQ92A
AGAGACTGTTGGAGGGCAAGTCTGGTGCCAGCAGCCGCGGTAATTCCAGCTCCAATAGCGTATATTAAAGTTGTTGCAGT
+
FFFFFFFFFFFIIIIIIIIIIIIIIIIIIIIIIIIIIIBBBIIIIIIIIIIIFFFFFFFFFFFFFFFFF===DBA?====
@JI6ZREA02FZOGM
AGAGACTGTTGGAGGGCAAGTCTGGTGCCAGCAGCCGCGGTAATTCCAGCTCCAATAGCGTATATTAAAGTTGTTGCAGTTAAAAAGCTCGTAGTTGAATTTCGGGA
+
FFFFFFFFFFFIIHHHIIIIIIIIIIIIIIIIIIIIIIIIIIIIIIIIIIIIFFFFFFFFFFFFFFFFFFFFFFDDDDB5533311<ABBBBDDFFFFD<99=3333
@JI6ZREA02HDPW4
AGAGACTGTTGGAGGGCAAGTCTGGTGCCAGCAGCCGCGGTAATTCCAGCTCCAATAGCGTATATTAAAGTTGTTGCAGTTAAAAAGCTCGTAGTTG
+
FFFFFFFFFFFII@@@IIIIIIIIIIIIIIIIIIIIIIIIIIIIIIIIIIIIFFFFFFFFFFFFFFFFFFFFFFDDAAA:822211=::9=972112
@JI6ZREA02JN7GV
AGAGACTGTTGGAGGGCAAGTCTGGTGCCAGCAGCCGCGGTAATTCCAGCTCCAATAGCGTATATTAAAGTTGTTGCAGTTAAAAAGCTCGTAGTTGAATTTCGGGGTCAGTAGGTTGGTCGTGCCTCTGGTATGCACTGGCTTTACTGGTTCCTCCTTCTTGAAGAACTGTAATGTCATTAATTTGGTGTTGCAGGGAAACAGGACTGTTACTTTGAAAAAATTAGAGTGTTTAAAGCAGGCTAACGCTTGAATACATTAGCATGGAATAATGAAATAGGACGTTCGAACCTATTTTGTTGGTTTCTAGGATCAACGTAATGATTAATAGGGATAGTTGGGGGCATTAGTATTCAATTGTCAGAGGTGAAATTCTTGGATTTATTGAAGACTAACTACTGCGAAAGCATTTGCCAAGGATGTTCT
+
FFFFFFFFFFFII:::IIIIIIIIIIIIIIIIIIIIIIIIIIIIIIIIIIIIFFFFFFFFFFFFFFFFFFFFFFFFFFFFF88888DFFFFFFFFFFFFFFFF@@@@FFFFFFFFFFFFFFFFFFFFFFFFFFFFFFFFFFFFFFFFFFFFFFFFFFFFFFFFFFFFFFFFFFFFFFFFFFFFDDDFFFFFFFFFFFFFFFFFFFFFFFFFFFFFFD666666CD/FFFFFFFFFFFFFFFFFFFFFFFFFFFFFDFDIIIIIGFDDIIGGGDC333C>DDAAABBBAA?==><11114//88;;=DADDDDDDDIIIIIDDDDDIIIIIIBBDDDDAA55555=ABBAAADDDDDDDDDDDD?>333===>DDD>>???>>>>88DDDD>??B====B=<<<;88<83///88886;;2483.,,
@JI6ZREA02I9TKT
AGAGACTGTTGGAGGGCAAGTCTGGTGCCAGCAGCCGCGGTAATTCCAGCTCCAATAGCGTATATTAAAGTTGTTGCAGTTAAAAAGCTCGTAGTTGAATTTC
+
FFFFFFFFFFFII@@@IIIIIIIIIIIIIIIIIIIIIIIIIIIIIIIIIIIIFFFFFFFFFFFFFFFFFFFFFFDDDDD::66663=DBBABBBDFDB@444:
@JI6ZREA02F8RE3
AGAGACTGTTGGAGGGCAAGTCTGGTGCCAGCAGCCGCGGTAATTCCAGCTCCAATAGCGTATATTAAAGTTGTTGCAGTTAAAAAGCTCGTAGTTGAATTTCGGGATTAGTAGGTTGGTCGTGCCTCTGGTATGTACTGGTTTCACTGGTTCCTCCTTCTTGAAGAACTGTAATGTCATTAATTTGGTGTTGCAGGGAAACAGGACTGTTACTTTGAAAAAATTAGAGTGTTTAAAGCAGGCTAACGCTTGAATACATTAGCATGGAATAATGAAATAGGACGTTTGATCCTATTTTGTTGGTTTCTAGGATTGACGTAATGATTAATAGGGATAGTTGGGGGCATTAGTATTCAATTGTCAGAGGTGAAATTCTTGGATTTATTGAAGACTAACTACTGCGAAAGCATTTGCCAAGGATGTTTTCATTAATCAAGAACGAAAGTTAGGGATCGAAGACGATCAGATACCGTCGTAGTCTTAACCATAAACTATGCCGACTAGGGATCGGATGATGTTAATTTTTTAATG
+
IIIIIIIIIIIIIHHHIIIIIIIIIIIIIIIIIIIIIIIIIIIIIIIIIIIIIIIIIIIIIIIIIIHHHIIIIIIIIIIII???==IIIIIIIIIIIIIHHHIHHHIIIIIIIIIIIIIIIIIIIIIIIIIIIIIIIIIIIHHHIIIIIIIIIIIIIIIIIIIIIIIIIIIHIIIIIIIIIIIHHHIIIIIIIII@@@HHHIIIIIIIIIIIIHHHI;;;;88BB0GIGGGHHHHHHIIIIIIIIIIIIIIIIIHHHIIIIIIIIIIIIIIIIIAAAIHHHIIIHHHIII====9;993//66:::G?GCDDHHHIIIIIIIIIIIIIII===DGEG??44444;CGG@???AFGGEAA?>EC;::>?>221??ECCEEC222:;>EEC:8;;B:::8EBA>9444@>;000;;<A??=9;;222288==<;8;;;;898630023327778;====;<=>>;;;=<=<>>=656>=<<>>>>>/..367786163336848855543...88;;;;8;<=/////.65)2
@JI6ZREA02HBBP9
AGAGACTGTTGGAGGGCAAGTCTGGTGCCAGCAGCCGCGGTAATTCCAGCTCCAATAGCGTATATTAAAGTTGTTGCAGTTAAAAAGCTCGTAGTTGAATTTCGGGGTCAGCAGGTTGGTCGTGCCACTGGTATGCACTGGCTTCGCTGATTCCTCCTTTCTGAAGAACTGTAATGTCATTAATTTGGTGTTGCAGGGAAACAGGACTGTTACTTTGAAAAAATTGAGTGTTTAAAGTAGGCTCGCGCTTGAATACATTAGCATGGAATAATGAAATAGGACGTTGATCCTATTTTGTTGATTTCTAGGATTGACGTAATGATTAATAGGGATAGTTGGGGGCATTAGTATTCAATTGTCAGAGGTGAAATTCTTGGATTTATTGAAGACTAACTACTGCGAAAGCATTTGCCAAGGATGTTTTCATTAATCAAGAACGAAAGTTAGAGATCGAAGACGATCAGATACCGTCGTAGTCTTAACCATAAACTATGCCGACTAGGGATCGGATGATGTTAATTTTTT
+
IIIIIIIIIIIII:::IIIIIIIIIIIIIIIIIIIIIIIIIIIIIIIIIIIIIIIIIIIIIIIIIIHHHIIIIIIIIIIFF;;;;;IIIIIIIIIIIIIHHHI>>>>FIIIIIIIIIIIIIIIIIIIIIIIIIIIIIIIIIIIIIIIIIIFD=====@@DFAIIIIIIIIIIIIIIIIIBBBBHHHDD?DFFIGG555==DG@DDIIIIGEDD=;;>//////55:AAAA@BEEEHF@@FD@@@?E;;666?EGGGG@@@@IIIIIIIIIIIIHHHIIIIIIIIIIIII@@@??==G:6@@555@9GDDDGIIIIIIIIIDDDDHDDDEBBFDDDFF55555@???EEB??@;;;;:A=AAA@??:2///88?;;>;=.//447AAA==AA?=998=9::9:::444::::::88=;8=6----6699440233758:1003:;;361113:;;;:9;88::::8::=;;888:76131133664622676-1333678:6777:;;::9622211400,,,,,,
@JI6ZREA02GDPH3
AGAGACTGTTGGAGGGCAAGTCTGGTGCCAGCAGCCGCGGTAATTCCAGCTCCAATAGCGTATATTAAAGTTGTTGCAGTTAAAAAGCTCGTAGTTGAATTTCGGGATTAGTAAGTTGGTCGTGCCTCTGGTATGTACTGGCTTTACTGGTTCCTCCTTCTTGAAGAACTGTAATGTCATTAATTTGGTGTTGCAGGGAAACAGGACTGTTACTTTGAAAAAATTAGAGTGTTTAAAGCAGGCTAACGCTTGAATACATTAGCATGGAATAATGAAATAGGACGTTCGATCCTATTTTGTTGGTTTCTAGGATTGACGTAATGATTAATAGGGATAGTTGGGGGCATTAGTATTCAATTGTCAGAGGTGAAATTCTTGGATTTATTGAAGACTAACTACTGCGAAAGCATTTGCCAAGGATGTTTTCATTAATCAAGAACGAAAGTTAGGGATCGAAGACGATCAGATACCGTCGTAGTCTTAACCATAAGCTATGCCGACTAGGGATCGGATGATGTTAATTTTTAA
+
IIIIIIIIIIIII@@@IIIIIIIIIIIIIIIIIIIIIIIIIIIIIIIIIIIIIIIIIIIIIIIIIIHHHIIIIIIIIIIII=====IIIIIIIIIIIIIHHHIHHHIIIIIIIIIIIIIIIIIIIIIIIIIIIIIIIIIIIIHHHIIIIIIIIIIIIIIIIIIIIIIIIIIHIIHIIIIIIIIFFFIIIFFFIGG999==DGAGGIIIIFDDGB@@E11111167,DGGIIHHHHHHIIIIIIIIIIIIIIIII@@@HIIIIIIIIIIIDDDII;;;G:@@;;9@BEEDD<<<A33333//;;???GIID@@@@DDIIIIIIIIIIIIIIHHHIIII@@55555;@DGGGGIIIHHHHEBBBDBB444B<<<AA=88::=B<<?77AA>98:=9999=DBBBBBB<===;;;A4444AA9;;1111::;;888777:88;<666:;;6999:3337788:8666:;87...7656:;::;::==1107667:;6022306020240311001111,,,,,,,,0//..
@JI6ZREA02GN4TG
AGAGACTGTTGGAGGGCAAGTCTGGTGCCAGCAGCCGCGGTAATTCCAGCTCCAATAGCGTATATTAAAGTTGTTGCAGTTAAAAAGCTCGTAGTTGAATTTCGGGGTCAGCAGGTTGGTCGTGCCACTGGTATGCACTGGCTTCGCTGATTCCTCCTTTCTGAAGAACTGTAATGCCATTAATTTGGTGTTGCAGGGAAACAGGACTGTTACTTTGAAAAAATTAGAGTGTTTAAAGCAGGCTAACGCTTGAATACATTAGCATGGAATAATGAAATAGGACGTTCGATCCTATTTGTTGGTTTCTAGGATTGACGTAATGATTAATAGGGATAGTTGGGGGCATTAGTATTCAATTGTCAGAGGTGAAATTCTTGGATTTATTGAAGACTAACTACTGCGAAAGCATTTGCCAAGGATGTTTTCATTAATCAAGAACGAAAGTTAGGGATCGAAGACGATCAGATACCGTCGTAGTCTTAACCATAAACTATGCCGACTAGGGATCGGATGATGTTAATTTTTTAATGTACTCATTTC
+
IIIIIIIIIIIII:::IIIIIIIIIIIIIIIIIIIIIIIIIIIIIIIIIIIIIIIIIIIIIIIIIIHHHIIIIIIIIII::63333AIIIIIIIIIIIIHHHIAAAAIIIIIIIIIIIIIIIIIIIIIIIIIIIIIIIIIIIIIIIIIIIIIIIIIIHHHIIIIIGGGIIIIIIIIIIIIIIIHHHIIIIIIIIIHHHHHHIIIIIIIIIHGIBBBG111114==-GIIIIHHHHHHIIIIIIIIIIIIIIIIIIIIIIIIIIIIIIIIIIIIIHHHICGGGGCBBEBEEA>;7111824;;<<@HCIGGGGGGIIIIIIIIIIIGGGI>>>IIIIII=====IIIIDBCDIIBBBIIIEEBBAACB@777B<744<<EEEFI>>EIIFEII<<<<;EEBBABBECBBBBBGDEAAAA>=:////4:==;;8<;=<8:>877:344-<==<>>>>>87:8>????>?>??:8788?=>?>>??887?=33//-7::=8<6<:;::::::>??????>>??005555><)444488:????
@JI6ZREA02HDSXE
AGAGACTGTTGGAGGGCAAGTCTGGCGCCTTACGGGAACAGTCGACTGCCAAGGCACACAGGGG
+
FF?<::D:::BBA336@DDFFFGDDFFFGGF@665=888A@444::::?DDBAAAAABB=1110
@JI6ZREA02J5K96
AGAGACTGTTGGAGGGCAAGTCTGGTGCCAGCAGCCGCGGTAATTCCAGCTCCAATAGCGTATATTAAAGTTGTTGCAGTTAAAAAGCTCGTAGTTGAGTTTCGGGATTAGTACGCTGGTCGTGCCTTCGGTACGTACTGGTGTTACTGATTTCTACCTTCTGACGAACCATCATGTCATTAATTTGGTGTGGTGGGGAATCAGGACTGTTACTTTGAAAAAATTAGAGTGTTTAAAGCAGGCTAACGCTTGAATACATTAGCATGGAATAATGAAATAGGACGTTCGATCCTATTTTGTTGGTTTCTAGGATTGACGTAATGATTAATAGGGATAGTTGGGGCATTAGTATTCAATTGTCAGAGGTGAAATTCTTGGATTTATTGAAGACTAACTACTGCGAAAGCATTTGCCAAGGATGTTTTCATTAATCAAAGAACGAAAGTTAGGGATCGAAGACGATCAGATACCGTCGTAGTCTTAACCATAAACTATGCCGACTA
+
IIIIIIIIIIIIIHHHIIIIIIIIIIIIIIIIIIIIIIIIIIIIIIIIIIIIIIIIIIIIIIIIIIHHHIIIIIIIIIIII<<<<<IIIIIIIIIIIIIHHHIHHHIIIIIIIIIIIIIIIIIIIIIIIIIIIIIIIIIIIIIIIIIIIIHHHIIIIIIIIIIIIIIIIIIIIIIIIIIIIIIHHHIIIIIIII::::GGIIIIIIIIIIIIIHHHI<<<<99II5IIIIIHHHHHHIIIIIIIIIIIIIIIIIIIIIIIIIIIIIIIIIIIIIHHHIIIIIIGGGIIIIIIIICCCCIAACC;99?IIIIIIIIIIIIIIIIIIIIGGGHHFIIIICC::::CIIIIIIIIIIIIIIIIIIIIIIIIHHHIIIIIIII666C@@IICCBCIECCCEIECCCHFFEGGHFHGCCCBGEEA?442288777715...564<9777=?:/0004:::A??=A@@AA>>=AA>>>@@A@A@=544???<6500007377476975/
@JI6ZREA02GT3XK
AGAGACTGTTGGAGGGCAAGTCTGGTGCCAGCAGCCGCGGTAATTCCAGCTCCAATAGCGTATATTAAAGTTGTTGCAGTTAAAAAGCTCGTAGTTGAATTTCGGGTA
+
94/0/40000AAA366FGGIIIIHHHIHHHHFFFFFFFFFEDDDDFFHHHHHFFFFFFFFFFFFFFFFF:::FFFFFFFFF;;===FFFDCDFFDBAA>8667...-4
@JI6ZREA02I75H7
AGAGACTGTTGGAGGGCAAGTCTGGTGCCAGCAGCCGCGGTAATTCCAGCTCCAATAGCGTATATTAAAGTTGTTGCAGTTAAAAAGCTCGTAGTTGAATTTCGGGGA
+
FFFFFFFFFFFIIHHHIIIIIIIIIIIIIIIIIIIIIIIIIIIIIIIIIIIIFFFFFFFFFFFFFFFFFEDDFFFFFFFFF?????FFFFFDBAA=866.,,3..,,.
@JI6ZREA02H49FH
AGAGACTGTTGGAGGGCAAGTCTGGTGCCAGCAGCCGCGGTAATTCCAGCTCCAATAGCGTATATTAAAGTTGTTGCAAGTTAAAAAGCTCGTAGTTGAAGTTTCGGGATAGTAGTC
+
FFF;;;?DFFFGHFFFEDBB@@<FFAAAABBBBA44488894444>>BA@@?CFFFFFFFFFFFFFFFFFFFFFFFEEEFFF?????FFFFAAA<<6322/,,1.,,,:3232---3
@JI6ZREA02FLR4Y
AGAGACTGTTGGAGGGCAAGTCTGGTGCCAGCAGCCGCGGTAATTCCAGCTCCAATAGCGTATATTAAAGTTGTTGCAGTTAAAAAGCTCGTAGTTGAATTTCGGGATTAGTACGCTGGTCGTGCCTTCGGTACGTACTGGTGTTACTGATTTCTACCTTCTGACGAACCATCATGTCATTAATTTGGTGTGGTGGGGAATCAGGACTGTTACTTTGAAAAAATTAGAGTGTTTAAAGCAGGCTCGCGCTCGAATACATTAGCATGGAATAATGAAATAGGACGTTGATCCTATTTTGTGGTTTCTAGGATTGACGTAATGATTAATAGGGATAGTTGGGGCATTAGTATTCAATTGTCAGAGGTGAAATTCTCGGATTTATTGAAGACTAACTACTGCGAAAGCATTTGCCAAGGATGTTTTCATTAATCAAGAACGAAAGTTAGGGATCGAAGACGATCAGATACCGTC
+
IIIIIIIIIIIIIGGGIIIIIIIIIIIIIIIIIIIIIIIIIIIIIIIIIIIIIIIIIIIIIIIIIIHHHIIIIIIIIIIII????=IIIIIIIIIIIIIHHHIHHHIIIIIIIIIIIIIIIIIIIIIIIIIIIIIIIIIIIIIIIIIIIIHHHIIIIIIIIIIIIIIIIIIIIIIIIIIIIIIHHHIIIIIIII@@@@IIIIIIIIIIIIIIIHHHI899988II?IIIIIHHHHHHIIIIIIIIIIIIIIIIIIIIIIIIIIIIIIIIIIIIIHHHIIIIGGGIIIIIIIIIAAA?B6DDHHHIIIBBDGIIIIIGGGIIIIIIIIIHHHIIIIII>>>>GGGGDDDIIIIIIIIIIIIGDDFIEEBBGB<;<<BBFFBD==GIIIDGBA<<<@DEGGABBEEGBBBBBBDEEBB@A7////8<222215332..50,,,002-...9<=:::=:?>>???<:<:;;:30
@JI6ZREA02F9EPR
AGAGACTGTTGGAGGGCAAGTCTGGTGCCAGCAGCCGCGGTAATTCCAGCTCCAATAGCGTATATTAAAGTTGTTGCAGTTAAAAAGCTCGTAGTTGAATTTC
+
FFFFFFFFFFFIIHHHIIIIIIIIIIIIIIIIIIIIIIIIIIIIIIIIIIIIFFFFFFFFFFFFFFFFFFFFFFFFFFFFF?????FFFFFFFFFFFBA886<
@JI6ZREA02GP1DI
AGAGACTGTTGGAGGGCAAGTCTGGTGCCAGCAGCCGCGGTAATTCCAGCTCCAATAGCGTATATTAAAGTTGTTGCAGTTAAAAAGCTCGTAGTTGAATTTCGGGATCAGTTACTGGTCGTGCC
+
FFFFFFFFFFFIIHHHIIIIIIIIIIIIIIIIIIIIIIIIIIIIIIIIIIIIFFFFFFFFFFFFFFFFFFFFFFFFFFFFF=====FFFFFFFFFFFFFFFFD?=;@<4111110022==9==11
@JI6ZREA02I7JBC
AGAGACTGTTGGAGGGCAAGTCTGGTGCCAGCAGCCGCGGTAATTCCAGCTCCAATAGCGTATATTAAAGTTGTTGCAGTTAAAAAGCTCGTAGTTGAATTTCGGGTAGT
+
FFFFFFFFFFFII666IIIIIIIIIIIIIIIIIIIIIIIIIIIIIIIIIIIIFFFFFFFFFFFFFFFFFFFFFFFFFFFFF==???FFFFFFFFFFFFFFF=@42227--
@JI6ZREA02F8U46
AGAGACTGTTGGAGGGCAAGTCTGGTGCCAGCAGCCGCGGTAATTCCAGCTCCAATAGCGTATATTAAAGTTGTTGCAAGTTAAAAAGCTCGTAGTTGAATTTCGGGGTATA
+
==????<0..2240..469<?AA>AAACFFFGFD:::?CFFAAAADDFFFFFFFFFFFFFFFFFFFFFFFFF===DFFFFFF;;=;;DBBAAAA55533354;?4477:?84
@JI6ZREA02JH2VK
AGAGACTGTTGGAGGGCAAGTCTGGTGCCAGCAGCCGCGGTAATTCCAGCTCCAATAGCGTATATTAAAGTTGTTGCAGTTAAAAAGCTCGTAGTTGAATTTCGGGATTAGTACGTTGGTCGTGCCTTCGGTACGTACTGGTGTTACTGATTCCTACCTTCTGACGAACCATCATGTCATTAATTTGGTGTGGCGGGGAATCAGGACTGTTACTTTGAAAAAATTAGAGTGTTTAAAGCAGGCTCGCGCTTGAATACATTAGCATGGAATAATGAAATAGGACGTTGATCCTATTTTGTTGGTTTCTAGGATTGACGTAATGATTAATAGGGATAGTTGGGGCATTAGTATTCAATTGTCAGAGGTGAAATTCTTGGATTTATTGAAGACTAACTACTGCGAAAGCATTTGCCAAGGATGTTTTTCATTAAATCAAAGAACGAAAGTTTAGGGGATCGAAGACGATCAGATACCGTCGTAGTCTTAACCATAAACTATGCCGACTAGGGATCGGGATGATGTTATTTTTAATG
+
IIIIIIIIIIIIIHHHIIIIIIIIIIIIIIIIIIIIIIIIIIIIIIIIIIIIIIIIIIIIIIIIIIHHHIIIIIIIIIIII?????IIIIIIIIIIIIIHHHI@@@IIIIIIIIIIIIIIIIIIIIIIIIIIIIIIIIIIIIIIIIIIIIIIIIHGGGIIIIIIIIIIIIIIIIIIIIIIIHHHHHIIIIIIIICCCCIIIIIIIIIIGGGIIHHHI;;;;88;;,BHIIIHHHHHHIIIIIIIHIIIBBBIIIIIIIIIIIIIIIIIIIIIIIGGGIIIIGA<==IIIAAAD99=<A66??322GAG===AHIIIIIIIIIIIIIHHHEB?BGEG?>0000;?DA:645;DIIIIFCBCHHHHHHH;;;HHHBBCCHHHHHHHFFCBBCE?>::8>AA:8777;55.,,700000003-,,,,,-2,,,,,.2,,,6//52,,,/,,,,,,,,/---,,3.2/255331382232588977644,,,,,2,,,-,,3544462842221.....89888847://---//*-
@JI6ZREA02HGORN
AGAGACTGTTGGAGGGCAAGTCTGGCGCCTTACGGGAAACAGTCGACTGCCAAGGCACACAGGGGATA
+
IIIIIIIIIIIIIHHHIIIIIIIIIIIIIIIIIHHH;;;HIIIIIIIIIIIIIIIIIIIIICCBBIII
@JI6ZREA02JDFS5
AGAGACTGTTGGAGGGCAAGTCTGGCGCCTTACGGGAAACAGTCGACTGCCAAGGCACACAGGGGATA
+
HIHHIIIIHHIIIHHHIIIIIIIIIIIIIIIIGB@@5537<???BDDDEHIIIIIIIIIIICCCCIII
@JI6ZREA02GF3QL
AGAGACTGTTGGAGGGCAAGTCTGGTGCCAGCAGCCGCGGTAATTCCAGCTCCAATAGCGTATATTAAAGTTGTTGCAGTTAAAAAGCTCGTAGTTGAATTT
+
;;;=@====FFIIHHHIIIIIIIIIIIIIIIIIIIIIIIIIIIIIIIIIIIIFFFFFFFFFFFFFFFFFFFFFFFFFFF@@88888FFFFBBAA???86.,,
@JI6ZREA02HOHWX
AGAGACTGTTGGAGGGCAAGTCTGGTGCCAGCAGCCGCGGTAATTCCAGCTCCAATAGCGTATATTAAAGTTGTTGCAGTTAAAAAGCTCGTAGTTGAATTTCGGGGCAGAGTTAGTCGGTCGTCGACCTCGTGGTATCGCGACTT
+
566:8888?DDGHFHHIIIIIIIIIIIIIIIIIIIIIIIIIIIIHIHHHHIIFFFFFFFFFFFFFFFFFA@@FFFFFFFDD77777D?==@@@AA>442...722.,-////6<666<<>=888<<<4442:9;;94/..28:211
@JI6ZREA02GK1VO
AGAGACTGTTGGAGGGCAAGTCTGGTGCCAGCAGCCGCGGTAATTCCAGCTCCAATAGCGTATATTAAAGTTGTTGCAGTTAAAAAGCTCGTAGTTGAATTTCGGGGTATCAAGTAC
+
FFFFFFFFFFFIIHHHIIIIIIIIIIIIIIIIIIIIIIIIIIIIIIIIIIIIFFFFFFFFFFFFFFFFFFFFFFFFFFFFF;;;;;FFFFDDDDDFA::311<6742/4346;74//
@JI6ZREA02JKFWW
AGAGACTGTTGGAGGGCAAGTCTGGCGCCTTACGGGAAACAGTCGACTGCCAAGGCACACAGGGGATA
+
IIIIIIIIIIIIIHHHIIIIIIIIIIIIIHHHIHHHHHHIIIIIIIIIIIIIIIIIIIIIICCCCIII
@JI6ZREA02JL4V7
AGAGACTGTTGGAGGGCAAGTCTGGCGCCTTACGGGAAACAGTCGACTGCCAAGGCACACAGGGGATA
+
IIIIIIIIIIIIIHHHIIIIIIIIIIIHHCCGIHGG;;;HIIIIIIIIIIIIIIIIIIIIIBCCCIII
@JI6ZREA02JCMN8
AGAGACTGTTGGAGGGCAAGTCTGGTGCCAGCAGCCGCGGTAATTCCAGCTCCAATAGCGTATATTAAAGTTGTTGCAGTTAAAAAGCTCGTAGTTGAATTTCGGGGT
+
FFFFFFFFFFEDF===HHFIIIIHIIIIIIIIHHIIHHHHHHHHHHHIIIIIFFFFFFFFFFFFFFFFFA@@FFFFFFFFF=====FFFFFFFFFDBA>9664.,,,,
@JI6ZREA02I304H
AGAGACTGTTGGAGGGCAAGTCTGGTGCCAGCAGCCGCGGTAATTCCAGCTCCAATAGCGTATATTAAAGTTGTTGCAGTTAAAAAGCTCGTAGTTGAATTTCGGGGTCAGTAGGTTGGTCGTGCCAATGGTGTGTACTGGCTTTACTGGTTCCTCCTTCTTGAAGAACTGTAATGCCATTAATTTGGTGTTGTGGGGAGTCAGGACTGTTACTTTGAAAAAATTAGAGTGTTTAAAGCAGGCCTACGCTTGAATACATTAGCATGGAATAATGAAATAGGACGTTCGAACCTATTTTGTTGGTTCTAGGATCAACGTAATGATTAATAGGGATAGTTGGGGGCATTAGTATTCAATTGTCAGAGGTGAAATTCTTGGATTTATTGAAGACTAACTACTGCGAAAGCATTTGCCAAGGATGTTTTCATTAATCAAGAACGAAAGTTAGGGATCGAAGACGATCAGATACCGTCGTAGTCTTAACCATAAACTATGCCGACTAGGGATCGGATGATGTTAATTTTTAATG
+
IIIIIIIIIIIII@@@IIIIIIIIIIIIIIIIIIIIIIIIIIIIIIIIIIIIIIIIIIIIIIIIIIHHHIIIIIIIIIIII;;;;;IIIIIIIIIIIIIHHHICCCCIIIIIIIIIIIIIIIIIIIIIIIIIIIIIIIIIIIHHHIHFHGIIIIIHHHHIIIIIIIIIIIIIIIIIIIIIIHH>>>IIHHHHIICCCCIFIIIGGFIIIIIIIHHHI888666GG5IIFGFHHHHHHIIIIIGGGIIIIIIIIIIIIIIIIIIIIIIIIAAAAHHHHH:AAIIHHHFFEEEBD=////6//5544:BEEGGIIIIIIHHHIIIIIIIIHIIIHIIIHH88888IIIIHA9<<DAAADDDDEHHHHBBBBBHHHBBBBBHHHEE<:;;;?8;555CCCCAAA>;;;A:///.98777;855.----37444415023001/,,,/,.-0338:::;;:9;::997303-...04447475444422.,,,,,,,2530/308:98868799773333--..//22244*.
@JI6ZREA02HGIG0
AGAGACTGTTGGAGGGCAAGTCTGATGCCAGCAGCCGCGGTAATTCCAGCTCCAATAGCGTATATTAAAGTTGTTGCAGTTAAAAAGCTCGTAGTTGAATTTCGGGATTAGTATGTTGGTCGTACCTTCGGTACGTACTGGTGTTACTGATTCCTACCTTCTGATGAACCATCATGTCATTAATTTGGTGTGGCGGGGAATCAGGACTGTTACTTTGAAAAAATTAGAGTGTTTAAAGCAGGCTCGCGCTTGAATACATTAGCATGGAATAATGAAATAGGACGTTGATCCTATTTGTGGTTTCTAGGATTGACGTAATGATTAATAGGGATAGTTGGGAGCATTAGTATTCAATTGTCAGAGGTGAAATTCTTGGATTTATTGAAGACTAACTACTGCGAAAGCATTTGCCAAGGATGTTTTCATTAATCAAGAACGAAAGTTAGGGATCGAAGACGATCAGATACCGTCGTAGTCTTAACCNTAAACTNTGCCGACTAGGGATCGGATGATGTTATTTTTTAATGTACTC
+
IIIIIIIIIIIIIHHHIIIIIIIIIIIIIIIIIIIIIIIIIIIIIIIIIIIIIIIIIIIIIIIIIIHHHIIIIIIIIIIII=====IIIIIIIIIIIIIHHHIHHHIIIIIIIIIIIIIIIIIIIIIIIIIIIIIIIIIIIIIIIIIIIIIIIIIIIIIIIIIIIIIIIIIIIIIIIIIIIIIBBBIIIIIIII@@@@IIIIIIIIIIIIIGGBBBI8;;788;;,GIIIIHHHHHHIIIIIIIIIIIIIIIIGGGGIIIIIIIIIIIIIIIIIHHHIIIIII<==IIIIIII555:4GIHHHIIIIIIIIIIIIAAAIIIIIIIIIHHHIIIIII555==IIIIEFGIIIIIIIIHHHHHHHHHHHEEEDA==AAD222<;>EEFFEFIFCCCCEE@<<<<<CDDBBBE>>><??@@0////48::84299840.//..48::24446888841042;;;886;:===;9::98542122-,!.266.,!/20:8:.-,...58866565556513-----,44,6465--
@JI6ZREA02J3ARM
AGAGACTGTTGGAGGGCAAGTCTGGTGCCAGCAGCCGCGGTAATTCCAGCTCCAATAGCGTATATTAAAGTTGTTGCAGTTAAAAAGCTCGTAGTTGAATTTCGGGATTAGTAGGTTGGTCGTGCCTCTGGTATGCACTGGCTTTACTGGTTCCTCCTTCTTGAAGAACTGTAATGTCATTAATTTGGTGTTGCAGGGAAACAGGACTGTTACTTTGAAAAAATTAGAGTGTTTAAAGCAGGCTAACGCTTGAATACATTAGCATGGAATAATGAAATAGGACGTTCGATCCTATTTTGTTGGTTTCTAGGATTGACGTAATGATTAATAGGGATAGTTGGGGCATTAGTATTCAATTGTCAGAGGTGAAATTCTTGGATTTATTGAAGACTAACTACTGCGAAAGCATTTGCCAAGGATGTTTTCATTAATCAAGAACGAAAGTTAGGGATCGAAGACGATCAGATACCGTCGTAGTCTTAACCATAAACTNTGCCGACTAGGGATCGGATGATGTTAATTTT
+
IIIIIIIIIIIIIHHHIIIIIIIIIIIIIIIIIIIIIIIIIIIIIIIIIIIIIIIIIIIIIIIIIIHHHIIIIIIIIIIII???=<IIIIIIIIIIIIIHHHIHHHIIIIIIIIHFFFFHIIIIIIIIIIIIIIIIIIIIIIHHHIIIIIIIIIIHHHHIIIIIHFFFIIIHHHHIHIIIIIIHHHIIIHHHHHHFFFFFDFDHHIIIIFFFIHHHI677766;8,=@FGFBBB<==HIIIIIIIIHIHIIIIIIIIIIIIIIIIHHHHIIIIIEEEGBII<<777@@@GEEBD57755//112//??EEGFGIIIIIIIIIIIIIHHHF<<<DIIDDD@@@@HIIIIIIIIIIIIHHHDDBDD44524:;;852222?:::977CA542:CAAAAAA@::9::<455:;;A888888673--,,1599770333855865558::6999:888;;:9><:;;;9:;8...1...8::988997743---.,!/13415130223:8888<<:::;:<==3300
@JI6ZREA02IRK1E
AGAGACTGTTGGAGGGCAAGTCTGGTGCCAGCAGCCGCGGTAATTCCAGCTCCAATAGCGTATATTAAAGTTGTTGCAGTTAAAAAGACTCGTAGTTGAATTTCGGGGTTAGCAGGTCGGTCGTGCCAATGGTATGCACTGGCTCGCTGACTCCTCCTTCTTGTAGAACCGTAATGCCATTAATTTGGTGTTGCGGGGAAACAGGACTGTTACTTTGAAAAAATTAGAAGTGTTTAAAGCAGGCTAGCGCCTGAATACATTAGCAATGGAATAATGAAATAGGACGTTCGAACCTATTTTGTGGTTTCCAGGATTGACGTAATGATTAATAGGGATAGTTGGGGCAGTTAGTATTCAATTGTCAGAGGTGAAATT
+
FC?====FFF??@FFFFFFFFHHHHHHHFHHHHGFFF888F????FFFFFFFFFFFFFFFDDDD?=333AA===ABBBDDD;;;;;F;DDFFFFDA?=<<66./....-,7/::9;<><<<===<442400049?<<<=?>@?444=>>444669334433444<ABBDBBDDFFFFF???DD???DD>9::?A9666444=74449400114===B277766DD/A=889?8440..379<>>><<=:::DDDDDDDDCCCA????DDA?555@A<;;?:8800044<<00009877669088<====?4445:<?B=555ABAAABAA>88884432222...7324=43448988<<323;76..,0,,.64
@JI6ZREA02HFAT8
AGAGACTGTTGGAGGGCAAGTCTGGTGCCAGCAGCCGCGGTAATTCCAGCTCCAATAGCGTATATTAAAGTTGTTGCAGTTAAAAAGCTCGTAGTTGAATTTCGGGGTCAGCAGGTTGGTCGTGCCACTGGTATGCACTGGCTTCGCTGATTCCTCCTTTCTGAAGAACTGTAATGTCATTAATTTGGTGTTGCAGGGAAACAGGACTGTTACTTTGAAAAAATTAGAGTGTTTAAAGCAGGCTAACGCTTGAATACATTAGCATGGAATAATGAAATAGGACGTTCGATCCTATTTGTTGGTTTCTAGGATTGACGTAATGATTAATAGGGATAGTTGGGGGCATTAGTATTCAATTGTCAGAGGTGAAATTCTTGGATTTATTGAAGACTAACTACTGCGAAAGCATTTGCCAAGGATGTTTTCATTAATCAAGAACGAAAGTTAGGGATCGAAGACGATCAGATACCGTCGTAGTCTTAACCATAAACT
+
IIIIIIIIIIIII@@@IIIIIIIIIIIIIIIIIIIIIIIIIIIIIIIIIIIIIIIIIIIIIIIIIIHHHIIIIIIIIIIFF88888HIIIIIIIIIIIIHHHI@@@@IIIIIIIIIIIIIIIIIIIIIIIIIIIIIIIIIIIIIIIIIIIIIIIIIIHHHIIIIFBBBFFIIIIIIIIIIIHHHHHIID>>>BHIHHHFFFIDFFIIIIIGEE@=;A///---//,:@BBEBEHHHHIIIIIIIIIIIIIIFFFHIIIIIIIIIIIIIIEDDHI777HIIIIII@@@DGEE?>5111611;;???GIIIIIIIIIIIIIIIIIGIIG@55556DDDDD44:86DDDI@656DF@@@EEEHHHBBBHHHHHHHHHBBBBHHHHHHHHHBBBBDDBBBDE>:::@BEBBBBBBC:888;;81,,,,,1144111546.--70---422-3337333:86486<;;;3136=;:656:;::;7744//.,,,,,,
@JI6ZREA02J2IJO
AGAGACTGTTGGAGGGCAAGTCTGGTGCCAGCAGCCGCGGTAATTCCAGCTCCAATAGCGTATATTAAAGTTGTTGCAGTTAAAAAGCTCGTAGTTGAATTTCGGGATCAATACGTCGGTCGTGCTTTTTTGGTACGCACTGGCGTCATTGGTTTCTCCTTTCTGACGAACCATGATGTCATTAATTTGGTGTTATGGGGAGTTAGGACTGTTACTTTGAAAAAATTAGAGTGTTTAAAGCAGGCATTAGCTTGAATACATTAGCATGGAATAATGAAATAGGACGTTCGATCCTATTTTGTGGTTTCTAGGATCAACGTAATGATTAATAGGGATAGTTGGGGCATTAGTATTCAATTGTCAGAGGTGAAATTCTTGGATTTATTGAAGACTAACTACTGCGAAAGCATTTGCCAAGGATGTTTTCATTAATCAAGAACGAAAGTTAGGGATCGAAGCGATCAGATACCGTCGTAGTCTTAACCATAACTATGCCGACTAGGGATCGGATGATGTTTAATTTTTAATGTACTC
+
IIIIIIIIIIIIIHHHIIIIIIIIIIIIIIIIIIIIIIIIIIIIIIIIIIIIIIIIIIIIIIIIIIHHHIIIIIIIIIIII?????IIIIIIIIIIIIIHHHIHHHIIIIIIIIIIIIIIIIIII888888II<IIIIIIIIIIIIIIIIIIHHHIIIIHHHIIIIIIIIIIIIIIIIIIIIIIIGGGIIIIIIIICCCCI4;;IIIIIIIIIIIHHHI888988;;,GIIIIGGGHHHIIIIIIIIIIIIIIIIIIIIIIIIIIIIIIIIIIIIIHHHIIIIAAAGGIIIIIIIIAAA?A6AAHEHIII===AGGIIIIIIIIIIIAAAGGGBEIIIHHAA??AGIIIIIIIIIIIHHHCHHHHHHHHHHHHHHHHHHHB@@?HHIHFFCDDE<<<8@ED64000>@@===;;;AAAA984222289;;;;486884881---5=;-2226888==:<:<>><878;<<<;9::<;;:88::,,-.--.,./233454.////689:::98844///42112//44+;688--
@JI6ZREA02GQU3O
AGAGACTGTTGGAGGGCAAGTCTGGTGCCAGCAGCCGCGGCAATTCCAGCTCCAATAGCGTATATTAAAGTTGTTGCAGTTAAAAAGCTCGTAGTTGAATTTCGGGGTCAGTAGGTTGGTCGTGCCAATGGTATGTACTGGCTTTACTGATTCCTCCTTCTTGAAGAACTGTAATGTCATTAATTTGGTGTTGCAGGGAAACAGGACTGTTACTTTGAAAAAATTAGAGTGTTTAAAGCAGGCTAACGCTTGAATACATTAGCGTGGAATAATGAAGTAGGACGTTCGATCCTATTTTGTTGGTTTCTAGGATTGACGTAATGATTAATAGGGATAGTTGGGGCATTAGTATTCAATTGTCAGAGGTGAAATTCTTGGATTTATTGAAGACTAACTACTGCGAAAGCATTTGCCAAGGATGTTTTCATTAATCAAGAACGAAAGTTAGGGATCGAAGACGATCAGATACCGTCGTAGTCTTAACCATAAACTATGCCGACTAGGGATCGGATGATGTTAATTTTTAATGACTCATTTCGGCGTCCTTAC
+
:<B@=??755E;7446EIIIIIIIIIIIIIIIIIIIIIIIIIIIIIIIIIIIIIIIIIIIIIIIIIHHHIIIIIIIIIIII?????IIIIIIIIIIIIIHHHICCCCIIIIIIIIIIIIIIIIIIIIIIIIIIIIIIIIIIIHHHFFABBIIIII<<==EDHIIIIIIIIIFFFIIIIIIIBB666BB>HIGGGHEFFFFHIHHGHHHHII=>666=47775577,BBIIF888BBHIIIIIIIIIIIHIIIIIIIIIIIIIIHEDDHEDDDIIIIIIIDD@@<<<FIGGEEEE66655//55///::EE?@@@DHIIIIIIHDDDIIIIHHHHIIIDD@@CBIIIIIIHHHHIIIBBBBDDDEEB:355:DDDDBDEEEEEE::DEB>8::@>>>;A@>:9:::>::::;AAA??4428;3333;;;;11033::88700037990...6333:::9;:6333::><;;;:9::;61300224449---340476601074...73...7888:;<<::00422;9+::83138::=8868310841.
@JI6ZREA02GM9HE
AGAGACTGTTGGAGGGCAAGTCTGGTGCCAGCAGCCGCGGTAATTCCAGCTCCAATAGCGTATATTAAAGTTGTTGCAGTTAAAAAGCTCGTAGTTGAATTTCGGGGTTAGTAGGTTGGTCATGCCTCTGGTATGTACTGATCTCACTGATTCCTCCCTCTTGACGAACTGTAATGTCATTAATTTGGTGTTGCAGGAAATCAGGACTGTTACTTTGAAAAAATTGAGTGTTTAAAGCAGGCTAAGGCTTGAATACATTAGCATGGAATAATGAAATAGGACGTTTGATCCTATTTTGTTGGTTTCTAGGATTGACGTAATGATTAATAGGGATAGTTGGGGGCATTAGTATTCAATTGTCAGAGGTGAAATTCTTGGATTTATTGAAGACTAACTACTGCGAAAGCATTTGCCAAGGATGTTTTCATTAATCAAGAACGAAAGTTAGGGATCGAAGACGATCAG
+
IIIIIIIIIIIIIHHHIIIIIIIIIIIIIIIIIIIIIIIIIIIIIIIIIIIIIIIIIIIIIIIIIIHHHIIIIIIIIIIII;;===IIIIIIIIIIIIIHHHICCCCIIIIIIIIIIIIIIIIIIIIIIIIIIIIIIIIIIIIIIIIIIIIIIIHHHHIIIIIIIIIIIIIIIIIIIIIGGGGHHHIIIHIIIIIIIHHHIIIIIIIIIIIIIHHHI999988BBBIIIIGGGHHHIIIIIIIIIIIIIIIIIIHHHIIIIIIIIIIH8998=HHHIIIIIIIHB?BDDAA85////5./55266A?G778FIIIIIIHHIHIAAAAAGHGGGHIIII;;;77FFFFDFDHHD===IHHHHHCBBHHHEBBFC@==@@@BEEE>>IFCBB@@??HHHFBCCHHHEBCCBBA;;;;;AA=<;22228;==;;9====<<=6000;==5977633388;8;88;<83
@JI6ZREA02J5E08
AGAGACTGTTGGAGGGCAAGTCTGGTGCCAGCAGCCGCGGTAATTCCAGCTCCAATAGCGTATATTAAAGTTGTTGCAGTTAAAAAGCTCGTAGTTGAATTTCGGGATCAATTTATCGTCGTGCTCTGGTATGCACTGGTATTATTGATTTCTACCTTCTGACGAACCATGATGTCATTAATTTGGTGTCATGGGGAATCAGGACTGTTACTTTGAAAAAATTAGAGTGTTTAAAGCAAGCACACGCTTGAATACATTAGCATGGAATAATGAAATAGGACGTTTGACCCTATTTTGTTGGTTTCTAGGATCGACGTAATGATTAATAGGGATAGTTGGGGGCATTAGTATTCAATTGTCAGAGGTGAAATTCTTGGATTTATTGAAGACTAACTACTGCGAAAGCATTTGCCAAGGANGTTTTCATTAATCAAGAACGAAAGTTAGGGATCGAAGACGATCAGATACCGTCGTAGTCTTAACCATAAACTATGCCGACTAGGGATCGGATGATGTTAATTTTTTAATG
+
;;;?IIIIIIIIIHHHIIIIIIIIIIIIIIIIIIIIIIIIIIIIIIIIIIIIIIIIIIIIIIIIIIHHHIIIIIIIIIIII???==IIIIIIIIIIIIIHHHIHFFIIH<<////...-28:233284778=>>>?IIIIIIIIIIIIHHHIIIIIIIIIIIIIII???GIIIIIIIIIIIHHHIIIIIIIICCCCIIIIIIIIIIIIIIIHHHI888868GG5IIIIIHHHHHHII???GIIIIIIIIIIIIIIIIIIIIIIIIIIIGGCIHHHIIIIIIIHIEIGB>>A@13334//CCEEHIIIIIIIIIIIIIIIIIIIIIIIIHHHIIIIII===::GIIIIGGGGGIIIIIIIIIIIIIII666CCIIIIIIHHHIIIIIHCBCCIIIIIIIIC999?EIIFFEIGGGGEA9!50000::==>>;?AAA==A>::79::69999555==>;><<>>AAAA@AAA>;>??>9/..3322652228939<9<9=;:41114>????==977//00,,,,,,,,*3
@JI6ZREA02IP3CO
AGAGACTGTTGGAGGGCAAGTCTGGTGCCAGCAGCCGCGGTAATTCCAGCTCCAATAGCGTATATTAAAGTTGTTGCAGTTAAAAAGCTCGTAGTTGAATTTCGGGGA
+
FFFFFFFFFFFIIHHHIIIIIIIIIIIIIIIIIIIIIIIIIIIIIIIIIIIIFFFFFFFFFFFFFFFFFEDDFFFFFFFFF;;??=FFFDBBAAA@<4400./222/3
@JI6ZREA02JBRXA
AGAGACTGTTGGAGGGCAAGTCTGGTGCCAGCAGCCGCGGTAATTCCAGCTCCAATAGCGTATATTAAAGTTGTTGCAGTTAAAAAGCTCGTAGTTGAATTTCGGGGC
+
FFFFFFFFFFFIIHHHIIIIIIIIIIIIIIIIIIIIIIIIIIIIIIIIIIIIFFFFFFFFFFFFFFFFFFFFFFFFFFFFF=====FFFFFFFFFFDA>100:21,,-
@JI6ZREA02JFVBE
AGAGACTGTTGGAGGGCAAGTCTGGTGCCAGCAGCCGCGGTAATTCCAGCTCCAATAGCGTATATTAAAGTTGTTGCAGTTAAAAAGGCTCGTAGTTGAA
+
<536668888DDGFHHIIIIIIIIIIIIIIIIIIIIIIIIIIIIIIIIIIIIFFFFFFFFFFFFFFFFFFFFFFDDBAA44111//44>======;93..
@JI6ZREA02GDTS1
AGAGACTGTTGGAGGGCAAGTCTGGTGCCAGCAGCCGCGGTAATTCCAGCTCCAATAGCGTATATTAAAGTTGTTGCAGTTAAAAAGCTCGTAGTTGAATTTC
+
F;;;?FFFFFFFHHHH????BIIIIHIIIIIIIIDDFHFFHFH==@@HHIIIFFFFFFFFFFFFFFFFFFFFFFFEEEFFF?????FFFFFFFFFFDBA8663
@JI6ZREA02IMJD7
AGAGACTGTTGGAGGGCAAGTCTGGTGCCAGCAGCCGCGGTAATTCCAGCTCCAATAGCGTATATTAAAGTTGTTGCAGTTAAAAAGCTCGTAGTTGAATTTCGGGGTTAGTAGGTTGGTCATGCCTCTGGTATGTACTGGTCTCACTGATTCCTCCCTCTTGACGAACTGTAATGTCATTAATTTGGTGTTGCAGGAAATCAGGACTGTTACTTTGAAAAAATTAGAGTGTTTAAAGCAGGCTAAGGCTTGAATACATTAGCATGGAATAATGAAATAGGACGTTCGATCCTATTTGTGGTTTCTAGGATCAACGTAATGATTAATAGGGATAGTTGGGGCATTAGTATTCAATTGTCAGAGGTGAAATTCTTGGATTTATTGAAGACTAACTACTGCGAAAGCATTTGCCAAGGATGTTTTCATTAAATCAAGAACGAAAGTTAGGGATCGAAGACGATCAGATACCGTCGTAGTTTTAACCATAAACTATAGCCGACTAGGGATCGGATGATGTTTAATTTTTAATGTACTCATTCGGCGCC
+
IIHHHIIIIIIIIHHHIIIIIIIIIIIIIIIIIIIIIIIIIIIIIIIIIIIIIIIIIIIIIIIIIIHHHIIIIIIIIIIII;;;;;IIIIIIIIIIIIIHHHI@@@=::E<B@111366EEEEEGGIIIIIIIIIIIIIIIIIHHGFEIIIIIIE666BHIIIIIIIIIIG@@>FIIIIFFFFFFFFFDIIIIIIFFFFHIIIEDDEHH<=88663<47766633,BGGB8555?ABGIIIIIIGGGGIIIIIIFDFIIIIIIIIIIIIIIIII<<<I@HH<<<;:@BBAAA>:33581??@@CE?G<<<AA<<<EIIIIIIIIIIIIA;;:BBD>>000066ADBDAB?A<<<GEC=?=9244:2//.22?;;===./15::CA?>;CCC>>;;=;:/....89=777:44448=533,,,,,100,,,1766966;:7002333999688::;<;><:::3328:===:822392211779963000.--00766474913336<<;;:888:><<<==1150055+<:::647603220400
@JI6ZREA02GFT57
AGAGACTGTTGGAGGGCAAGTCTGGTGCCAGCAGCCGCGGTAATTCCAGCTCCAATAGCGTATATTAAAGTTGTTGCAGTTAAAAAGCTCGTAGTTGAATTTCGGGATCAATACGTCGGTCGTGCTTTCGGGTACGTACTGGCGTCATTGGTTTCTCCTTTCTGACGAACCATGATGTCATTAATTTGGTGTTATGGGGAGTTAGGACTGTTACTTTGAAAAAATTGAGTGTTTAAAGCAGGCATTAGCTTGAATACATTAGCATGGAATAATGAAATAGGACGTTCGATCCTATTTTGTGGTTTCTAGGATCAACGTAATGATTAATAGGGATAGTTGGGGCATTAGTATTCAATTGTCAGAGGTGAAATTCTTGGATTTATTGAAGACTAACTACTGCGAAAGCAATTTGCCAAGGATGTTTTCATTAATCTAAAGAACGAAAGTTAGGGATCGAAGACGATCAGATACCGTCGTAGTCTTAACCATAAACTAT
+
EEEFFFFFFFFIIHHHIIIIIIIIIIIIIIIIIIIIIIIIIIIIIIIIIIIIFFFFFFFFFFFFFFFFFFFFFFFFFFFFF=====FFFFFFFFFFFFFFFFC<<:D?=?AAAFFF===FFFFFFFFFFFDDDFFFFFFFFFFDDDDDB55331<:>>;;;@>BB=:::DDD???AADDDDDDD666884>>>?=1111:388AAAADF6666DFFFD7777666655:9@;;;455DDDDFFFFFFFFFFFFF@?@DIIIIIIIDDDDGDDBA444914444344<<<?866<22223......32<2227>=::::8BDDDDDDAAAB??DDDD==5554?@AA8445:BAAABBBBBB====<>888><88888>888822:::;::>;6666667,,,,,0,,,000744445553,,,,,00,,,,.0,,,,4--0,,,,130,,,,1,,,,,..0..,,,-498772007464420.3331.0,,,,,,,
@JI6ZREA02GORK9
AGAGACTGTTGGAGGGCAAGTCTGGTGCCAGCAGCCGCGGTAATTCCAGCTCCAATAGCGTATATTAAAGTTGTTGCAGTTAAAAAGCTCGTAGTTGAATTTCGGGGTCAG
+
FFFFFFFFFFFIIHHHIIIIIII;;;IIIIIIIIIIIIIIIIIIIIIIIIIIFFFFFFFFFFFFFFFFFFFFFFFFFFFFF?????FFFFFFFDA>=;;2223,,,,,2..
@JI6ZREA02H8L23
AGAGACTGTTGGAGGGCAAGTCTGGTGCCAGCAGCCGCGGTAATTCCAGCTCCAATAGCGTATATTAAAGTTGTTGCAGTTAAAAAGCTCGTAGTTGAATTTCGGGATCAATACGTCGGTCGTGCCCTTGGGT
+
FFFFFFFFFFFIIHHHIIIIIIIIIIIIIIIIIIIIIIIIIIIIIIIIIIIIFFFFFFFFFFFFFFFFFEDDFFFFFFFFF;;;;;FFFFFFFFFFFFFFFFA:::FFFFFFFFFFFFFFFFFC631==6655
@JI6ZREA02HMBGT
AGAGACTGTTGGAGGGCAAGTCTGGTGCCCGCAGCCGCGGTAATTCCAGCTCCAATAGCGTATATTAAAGTTGTTGCAGTCAAAAAGCTCGTAGTTGAATTTCGGGGTCAGTAGGTTGGTCGTGCCAATGGTGTGTACTGGCTTTACTGATTCCTCCTTCTTGAAGAACTGTAATGTCATTAATTTGGTGTTGCAGGGAAACAGGACTGTTACTTTGAAAAAATTAGAGTGTTTAAAGCAGGCTAAGGCTTGAATACATTAGCATGGAATAATGAAATAGGACGTTCGATCCTATTTTGTTGGTTTCTAGGATCAACGTAATGATTAATAGGGATAGTTGGGGCATTAGTATTCAATTGTCAGAGGTGAAATTCTTGGATTTATTGAAGACTAACTACTGCGAAAGCATTTGCCAAGGATGTTTTCATTAATCTAAGAACGAAAGTTAGGGATCGAAGACGATCAGATACCGTCGTAGTCTTAACCATAACTAT
+
IIIIIIIIIIIII:::IIIIIIIIIII===IIIIIIIIIIIIIIIIIIIIIIIIIIIIIIIIIIIIHHHIIIIIIIIIIII;;;;;IIIIIIIIIIIIIHHHICCCCIIIIIIIIIIIIIIIIIIIIIIIIIIIIIIIIIIIHHHIIIIIIIIIIIIIIIIIIIIIIIIIIIIIIIIIIIIII>>>IIIIIIIIIFFFFFHIHIIIIIIIIIIHDCI666666==-DIIIIHHHHHHIIIIIIIIIIIIIIIIIIIIIIIIIIIIIIIIIIIIIHHHIIII;;<DDIIII@@@@====@66BB222DAGIGFHHHIIIIIIIHHHIIIIIHHHIHHHIIBBCCIIIIHHHHIHHHIHEDDDEBBBB=====EEDBBBBEEHHE::EHBBBBBBBDDBB9::=:::9::///::>>=AA=;;34316699440----308;8322:;;3911...3::89:663337676===;<<:;:8766;;000,,,,/./
@JI6ZREA02F9JZK
AGAGACTGTTGGAGGGCAAGTCTGGTGCCAGCAGCCGCGGTAATTCCAGCTCCAATAGCGTATATTAAAGTTGTTGCAGTTAAAAAGCTCGTAGTTGAATTTCGGGGGTCA
+
FFFFFFFFFFFII???IIIIIIIIIIIIIIIIIIIIIIIIIIIIIIIIIIIIFFFFFFFFFFFFFFFFFFFFFFFFFFFFF???==FFFFFFFFDA===996/,,,,,.5:
@JI6ZREA02GS72J
AGAGACTGTTGGAGGGCAAGTCTGGTGCCAGCAGCCGCGGTAATTCCAGCTCCAATAGCGTATATTAAAGTTGTTGCAGTTAAAAAGCTCGTAGTTGAATTTCGGGGTTAGCAGGTCGGTCGTGCCAATGGTATGCACTGGCTCGCTGACTCCTCCTTCTTGTAGAACCGTAATGCCATTAATTTGGTGTTGCGGGGAAACAGGACTGTTACTTTGAAAAAATTAGAGTGTTTAAAGCAGGCTAGCGCCTGAATACATTAGCATGGAATAATGAAATAGGACGTTCGAACCTATTTTGTTGGTTTCTAGGATTGACGTAATGATTAATAGGGATAGTTGGGGCATTAGTATTCAATTGTCAGAGGTGAAATTCTTGGATTTATTGAAGACTGACTACTGCGAAAGCATTTGCCAAGGATGTTTTCATTAATCAAGAACGAAAGTTAGGGATCGAAGACGATCAGATACCGTCGTAGTCTTAACCNTAAACTATGCCGACTAGGGATCGGATGATGTTAATTTTTAATGTACTC
+
IIIIIIIIIIIIIGGGIIIIIIIIIIIIIIIIIIIIIIIIIIIIIIIIIIIIIIIIIIIIIIIIIIHHHIIIIIIIIIIII???==IIIIIIIIIIIIIHHHIAAAAIIIIIIIIIIIIIIIIIIIIIIIIIIIIIIIIIIIIIIIIIIIIIIIIIIIIIIIIIIIIIIIIIIIIIIIIIIIHHHGG?<==GI<<<<BBDF9>=IIIIGGGGGHHI<<<<88;;,GIIIIHHHHHHIIIIIIIIIIGGGIIIIIIIIIIIIIIIIIIIIIIIIHHHIIIIDBCGGIIIIHGGB7744://1///177EDDCDDGIIIIIIIIIIIIIIIHHHIIIIIIA>>AIIGG>>=>IIIIIIIIIIIII<<<@BBFIB755BBIBBBA;;GIIDDGIIIIIIIIBB<<<HDGGHHHIIIIIIIEG?8777>???875::984482---2..-4449==:::=:?==>>::8>=??4/./8???=<<;;72!4....2-247:9<8:8:>?8::>????>>>>>??2242122*:7::32
@JI6ZREA02IEANY
AGAGACTGTTGGAGGGCAAGTCTGGTGCCAGCAGCCGCGGTAATTCCAGCTCCAATAGCGTATATTAAAGTTGTTGCAGTTAAAAAGCTCGTAGTTAGTAGTT
+
FFFFFFFFFFFIIHHHIIIIIIIIIIIIIIIIIIIIII==?BHHHIIIIIIIFFFFFFFFFFFFFFFFFEDDFFFFFFFFF;;;;;FFDBBAAA=44///-11
@JI6ZREA02GS6HT
AGAGACTGTTGGAGGGCAAGTCTGGTGCCAGCAGCCGCGGTAATTCCAGCTCCAATAGCGTATATTAAAGTTGTTGCAGTTAAAAAGCTCGTAGTTGAATTTCGGGGTA
+
=;;;DFFFFFFIIHHHIIIIIIIIIIIIIIIIIIIIIIIIIIIIIIIIIIIIFFFFFFFFFFFFFFFFFFFFFFFFFFFFF?????FFFFFFDBB>8862213,,,,,.
@JI6ZREA02J4CWP
AGAGACTGTTGGAGGGCAAGTCTGGTGCCAGCAGCCGCGGTAATTCCAGCTCCAATAGCGTATATTAAAGTTGTTGCAGTTAAAAAGCTCGTAGTTGAATTTCGGGATCAGTACGTTGGTCGTGCCTTAGGTACGTACTGGTGTTACTGGTCTTACTCTGAGAACCACTCATGTCATCTATTTGGTGTGGCGGGGAATCAGGACTGTTACTTTGAAAAAATTAGAGTGTTTAAAGCAGGCTCGCGCTTGAATACATTAGCATGGAATAATGAAATAGGACGTTGATCCTATTTTGTGGTTTCTAGGATTGACGTAATGATTAATAGGGATAGTTGGGGCATTAGTATTCAATTGTCAGAGGTGAAATTCTTGGATTTATTGAAGACTAACTACTG
+
FFFFFFFFFFFIIHHHIIIIIIIIIIIIIIIIIIIIIIIIIIIIIIIIIIIIFFFFFFFFFFFFFFFFFFFFFFFFFFFFF?????FFFFFFFFFFFFFF?=B;864///44///..68>?AABDF@@???FFFFFFFFFDBB>=<:5---.--.-,--..-----,,.-...2....-.1669<7>@::<;;==FFFFFFFFFFFFDDB=;;A22222/00,<??@B:::?CFFFFDFC???FFFFFFFFFFFDGGIIIFFDDDDGGGGGGGCF:???DBA>?<<423:///.-,--...72>666==?A??===BBBBB:455::::::555::99AAADDDDDDDAAADDDDDD=====888>???>>===>>>>88D?888?DDDDDDD=3
@JI6ZREA02G1T3C
AGAGACTGTTGGAGGGCAAGTCTGGTGCCAGCAGCCGCGGTAATTCCAGCTCCAATAGCGTATATTAAAGTTGTTGCAGTTAAAAAGCTCGTAGTTGAATTTCGGGATTAGTACGCTGGTCGTGCCTTCGGTACGTACTGGTGTTACTGATTTCTACCTTCTGACGAACCATCATGTCATTAATTTGGTGTGGTGGGGAATCAGGACTGTTACTTTGAAAAAATTAGAGTGTTTAAAGCAGGCTCGCGCTTGAATACATTAGCATGGAATAATGAAATAGGACGTTGATCCTATTTTGTGGTTTCTAGGATTGACGTAATGATTAATAGGGATAGTTGGGGCATTAGTATTCAATTGTCAGAGGTGAAATTCTTGGATTTATTGAAGACTAACTACTGCGAAAGCATTTGCCAAGGATGTTTTCATTAATCAAAGAACGAAAGTTAGGGATCGAAGACGATCAGATACCGTCGTAGTCTTAACCATAAACTATGCCGACTAGGGATCGGATGATGTTTATTTTTAATG
+
IIIIIIIIIIIIIHHHIIIIIIIIIIIIIIIIIIIIIIIIIIIIIIIIIIIIIIIIIIIIIIIIIIHHHIIIIIIIIIIII;;;;;IIIIIIIIIIIIIHHHIHHHIIIIIIIIIIIIIIIIIIIIIIIIIIIIIIIIIIIIIIIIIIIIHHHIIIIIIIIIIIIIIIIIIIIIIIIIIIIII:::IIIIIIIIAAAAIIIIIIIIIIIIIIIHHHI9<<<<<GG5IIIIIHHHHHHIIIIIIIIIIIIIIIIIIIIIIIIIIIIIIIIIIIIIHHHIIIIGGFCCIIIGGHI>>>>G7CCHHHIIIGGGIIIIIIIIIIIIIIIIIIHCCCIIIIICCCBIIIIIIIIIIIIIIIIIIIIIICCBHHHIIIIIIII9999C@IIECBCIIECCBIEEEICCC??>BBBGEECC??;EI9976??9=9713,,,3,.5/---7=A<==>@AAAAAA?AAA>>>A=>=AAAA?==>A::99==9915.../7.2579=<7?>;::9::535<9733,,,3,,,,,,,+3
@JI6ZREA02JKF46
AGAGACTGTTGGAGGGCAAGTCTGGTGCCAGCAGCCGCGGTAATTCCAGCTCCAATAGCGTATATTAAAGTTGTTGCAGTTAAAAAGCTCGTAGTTGAATTTCGGGATCAATACGTCGGTCGTGCCTTTTCGTACGGTACTCGTACGTCGGTCGTAATTTGGGTTACTTCCCCTTTCCCTTTCGTACGGAAACCTAAAACCTAGTAGTAGTTCGTACTTAAATTTTTAAGGTTTGGGTTTAGTTTGGGGGTAGGGGTTAAGGGTACCTAGGGTTAACCTTTGGTTAAAAAAACTTTTTAGGAAAAAAAGTTTAGGTTTAAAAGGTCGTTTAAAAGGGCCAAGGTTACCGTACGTTCGTTAAG
+
FFFFFFFFFFFIIHHHIIIIIIIIIIIIIIIIIIIIIIIIIIIIIIIIIIIIFFFFFFFFFFFFFFFFFEDDFFFFFFFFF=====FFFFFFFFDBB>>888/...443113177==<<<<<<?==442223-751------.-.--------,---111,,,,,::,,,,,,111,,,,,,.74=<6888=??=7777A9839<888=?42435:5551,,,,,,,,,11---,,,,-/444440055547,,,,----,,,,,9;=<,,,;;>>440004497//////,-,,,,,+15/////--=888)88---446688:?A===::66555888665558--,,-,1---033440
@JI6ZREA02GKXH3
AGAGACTGTTGGAGGGCAAGTCTGGTGCCAGCAGCCGCGGTAATTCCAGCTCCAATAGCGTATATTAAAGTTGTTGCAGTTAAAAAGCTCGTAGTTGAATTTC
+
FFFFFFFFFFFIIHHHIIIIIIIIIIIIIIIIIIIIIIIIIIIIIIIIIIIIFFFFFFFFFFFFFFFFFEDDFFFFFFFFF?????FFFFFFFFFFFFF?=9?
@JI6ZREA02HHP5Q
AGAGACTGTTGGAGGGCAAGTCTGGTGCCAGCAGCCGCGGTAATTCCAGCTCCAATAGCGTATATTAAAGTTGTTGCAGTTAAAAAGCTCGTAGTTGAATTTCGGGGTTAGCAGGTCGGTCGTGCCAATGGTATGCACTGGCTCGCTGACTCCTCCTTCTTGTAGAACCGTAATGCCATTAATTTGGTGTTGCGGGGAAACAGGACTGTTACTTTGAAAAAATTAGAGTGTTTAAAGCAGGCTAGCGCCTGAATACATTAGCATGGAATAATGAAATAGGACGTTCGAACCTATTTTGTTGGTTTCTAGGATTGACGTAATGATTAATAGGGATAGTTGGGGCATTAGTATTCAATTGTCAGAGGTGAAATTCTTGGATTTATTGAAGACTGACTACTGCGAAAGCATTTGCCAAGGATGTTTTCATTAATCAAGAACGAAAGTTAGGGATCGAAGACGATCAGATACCGTCGTAGTCTTAACC
+
IIIIIIIIIIIIIHHHIIIIIIIIIIIIIIIIIIIIIIIIIIIIIIIIIIIIIIIIIIIIIIIIIIHHHIIIIIIIIIIII?????IIIIIIIIIIIIIHHHIBBBBIIIIIIIIIIIIIIIIIIIIIIIIIIIIIIIIIIIIIIIIIIIIIIIIIIIIIIIIIIBBBBBGIIIIIIIIIIIHHHIIFAA?EC6666777;6;;GHIIIIIIHHHI;;;;;;>>-GIHIHHHHHHHIIIIIIIIIIFFFIIIIGDFHIIIIIIIIIIIIIIIIHHHIIIIIIDAAAHIIIIII??=<8//<<222A>G<<<EIIIIIIIIIHHHIIDAAABBDEDEHH;;;;IIIIIIHHHIIIIIHHBBBHHHBBBBBBDB;88::A;;44//5;ACCCCCCCD:::C5111;CCC>>;A:;;:::8:81000799:664322844:6...6;;2966:<<8886586::88868:==:6569=<<;8899--
@JI6ZREA02G6YD7
AGAGACTGTTGGAGGGCAAGTCTGGTGCCAGCAGCCGCGGTAATTCCAGCTCCAATAGCGTATATTAAAGTTGTTGCAGTTAAAAAGCTCGTAGTTGAA
+
FFFFFFFFFFFII???IIIIIIIIIIIIIIIIIIIIIIIIIIIIIIIIIIIIFFFFFFFFFFFFFFFFFFFFFFFFFFFFF==???FFFFFDDDA?:31
@JI6ZREA02HMWED
AGAGACTGTTGGAGGGCAAGTCTGGCGCCTTACGGGAAACAGTCGACTGCCAAGGCACACAGGGGATA
+
IIIIIIIIIIIII???IIIIIIIIIIIIIIIIIHHH???IIIIIIIIIIIIIIIIIIIIIICCCCIII
@JI6ZREA02FXNIM
AGAGACTGTTGGAGGGCAAGTCTGGTGCCAGCAGCCGCGGTAATTCCAGCTCCAATAGCGTATATTAAAGTTGTTGCAGTTAAAAAGCTCGTAGTTGAATTTCGGGGTCAGCAGGTTGGTCGTGCCACTGGTATGCACTGGCTTCGCTGATTCCTCCTTTCTGAAGAACTGTAATGTCATTAATTTGGTGTTGCAGGGAAACAGGACTGTTACTTTGAAAAAATTAGAGTGTTTAAAGCAGGCTAACGCTTGAATACATTAGCATGGAATAATGAAATAGGACGTTCGATCCTATTTTGTGGTTTCTAGGATTGACGTAATGATTAATAGGGATAGTTGGGGGCATTAGTATTCAATTGTCAGAGGTGAAATTCTTGGATTTATTGAAGACTAACTACTGCGAAAGCATTTGCCAAGGATGTTTTCATTAATCAAGAACGAAAGTTAGGGATCGAAGACGATCAGATACCGTCGTAGTCTTAACCATAAACTATGCCGACTAGGGATCGGATGATGTTAATTTTTAT
+
IIIIIIIIIIIII:::IIIIIIIIIIIIIIIIIIIIIIIIIIIIIIIIIIIIIIIIIIIIIIIIIIHHHIIIIIIIIIIII?????IIIIIIIIIIIIIHHHICCCCIIIIIIIIIIIIIIIIIIIIIIIIIIIIIIIIIIIIIIIIIIIIIIIIIIHHHIIIIIIIIIIIIIIIIIIIIIIIHHHIIIIIIIIIHHHHHHIIIIIIIIIIIIHHHI666666BB0IIHIHHHHHHHIIIIIIIIIIIIIIIIIIIIIIIIHHHHIIIIIIIIIAAAF?EHFGF???EEE:;;;99<86/66BBBIIIAAAHIIIIIHHHDEEHHDDDHEBBGBBB;;44222:::::A?BA?;<<;;DBBBEDDDDDEBBB;532AAC;::>74:;;>;CC5559;CC??:;;B?@@BBBBBBCCA5238222288;;6658;=:88:6557933-9999:::=86589:888<:<<==82026<:2311::884933331-0322474975220339995551,,,00,,,,,.)
@JI6ZREA02FC4GP
AGAGACTGTTGGAGGGCAAGTCTGGCGCCTTACGGGAACAGTCGACTGCCAAGGCACACA
+
IIIIIIIIIIIID666IGGGIIIIIIIIIGGGIHHHIIIGGGIIIIIIIIIIIGHGCC>8
@JI6ZREA02HVRX0
AGAGACTGTTGGAGGGCAAGTCTGGTGCCAGCAGCCGCGGTAATTCCAGCTCCAATAGCGTATATTAAAGTTGTTGCAGTTAAAAAGCTCGTAGTTGAATTTCGGGATCAATACGTCGGTCGTGCTTTT
+
FFFFFFFFFFFIIHHHIIIIIIIIIIIIIIIIIIIIIIIIIIIIIIIIIIIIFFFFFFFFFFFFFFFFFFFFBA>????44//1//<????AABBDDDD?==:555AA????CFFFFDBAA>??<0...
@JI6ZREA02FM3BQ
AGAGACTGTTGGAGGGCAAGTCTGGTGCCAGCAGCCGCGGTAATTCCAGCTCCAATAGCGTATATTAAAGTTGTTGCAGTTAAAAAGCTCGTAGTTGAATTTCGGGGTCAGTAGGTTGGTCGTGCCAATGGTGTGTACTGGCTTTACTGATTCCTCCTTCTTGAAGAACTGTAATGTCATTAATTTGGTGTTGCAGGGAAACAGGACTGTTACTTTGAAAAAATTAGAGTGTTTAAAGCAGGCTAACGCTTGAATACATTAGCATGGAATAATGAAATAGGACGTTCGATCCTATTTTGTTGGTTTCTAGGATTGACGTAATGATTAATAGGGATAGTTGGGGCATTAGTATTCAATTGTCAGAGGTGAAATTCTTGGATTTATTGAAGACTAACTACTGCGAAAGCATTTGCCAAGGATGTTTTCATTAATCAAGAACGAAAGTTAGGGATCGAAGACGATCAGATACCGTCGTAGTCTTAACCATAAACTATGCCGACTAGGGATCGGATGATGTTAATTTTTAATGTAC
+
IIIIIIIIIIIIIBBBIIIIIIIIIIIIIIIIIIIIIIIIIIIIIIIIIIIIIIIIIIIIIIIIIIHHHIIIIIIIIIIII?????IIIIIIIIIIIIIHHHICCCCIIIIIIIIIIIIIIIIIIIIIIIIIIIIIIIIIIIHHHIIIIIIIIIIIIIIIIIIIIIIIIIIIIIIIIIIIIIIHHHIIIIIIIIIHHHHHHIIIIIIIIIIIIHHEI666466==-HIHIHHHHHHHIIIIIIIIIHIIIIIIIHHHIIIIIIIIIIIIIIIIIHHHIIII@@@HHIIIIHHFI?>=<<22;;545@?GGDDDIIIIIIIIIIIIIIHHHHHBFIIIDD9999DDGGDDDFFDDDHIIEDDDEEEB?8::BBB?88:::BBBD::DDBBBBB>9998C@::9:::BBBBB=??BBBDDD>>4444::<=<<5888:8931000:<=38886333::<9;:::::3136==><;<:;:684463//.,,,,,/,,,,3496;:88868:::8333336:88//1//44+7733
@JI6ZREA02HWUHS
AGAGACTGTTGGAGGGCAAGTCTGGTGCCAGCAGCCGCGGTAATTCCAGCTCCAATAGCGTATATTAAAGTTGTTGCAGTTAAAAAGCTCGTAGTTGAATTTCGGGGAT
+
FFFFFFFFFFFII???IIIIIIIIIIIIIIIIIIIIIIIIIIIIIIIIIIIIFFFFFFFFFFFFFFFFFFFFFFFFFFFDD;;===FFFFFFFFDBA@>4227,,,,3.
@JI6ZREA02IGA2V
AGAGACTGTTGGAGGGCAAGTCTGGTGCCAGCAGCCGCGGTAATTCCAGCTCCAATAGCGTATATTAAAGTTGTTGCAGTTAAAAAGCTCGTAGTTGAATTTCGGGATCAATACGTCGGTCGTGCTTTTTTGGTACGCACTGGCGTCATTGGTTTCTCCTTTCTGACGAACCATGATGTCATTAATTTGGTGTTATGGGGAGTTAGGACTGTTACTTTGAAAAAATTAGAGTGTTTAAAGCAGGCATTAGCTTGAGTACATTAGCATGGAATAATGAAATAGGACGTTCGATCCTATTTTGTGGTTTCTAGGATCAACGTAATGATTAATAGGGATAGTTGGGGCATTAGTATTCAATTGTCAGAGGTGAAATTCTTGGATTTATTGAAGATTAACTACTGCGAAAGCATTTGCCAAGGATGTTTTCATTAATCAAGAACGAAAGTTAGGGATCGAAGACGATCAGATACCGTCGTAGTCTTAACCATAAACTATGCCGACTAGGGATCGGATGATGTTATTTTTAATGACTC
+
IIIIIIIIIIIIIHHHIIIIIIIIIIIIIIIIIIIIIIIIIIIIIIIIIIIIIIIIIIIIIIIIIIHHHIIIIIIIIIIII?????IIIIIIIIIIIIIHHHIHHHIIIIIIIIIIIIIIIIIII<<<<<<IIIIIIIIIIIIIIIIIIIIIHHHIIIIHHHIIIIIIIIIIIIIIIIIIIIIIIHHHIIIIIIIIBBBBG4;;GIIIIIIIIIIHHHI<<<<99GG5IIIIIHHHHHHIIIIIIIIIIIIIIIIIIIIIIIIIIIIIIIIIIIIIHHHIIIIIIIIIIIIIGGGICCCAI<GGHHHIIIIIIIIIIIIIIIIIIIIIIIIHHHIIIIIICCCAIIIIGGGGIIIIIIIIIIIIICCCIHHHIIIIIIIIHHHIIIIIIEEGIICCBEICCCECBBE??555CCCCCII@AA=999AAAA@@7555:6682---29:.442<??AAA>=AAAAAA>=>=DDDDDDDDDAA@?A?44-/.../2.2539=<;?>???<>>::8<<793//3,,,,,,,+77930
@JI6ZREA02GA1OO
AGAGACTGTTGGAGGGCAAGTCTGGTGCCAGCAGCCGCGGTAATTCCAGCTCCAATAGCGTATATTAAAGTTGTTGCAGTTAAAAAGCTCGTAGTTGAATTTCGGGATCAATACGTCGGTCGTGCTTTCGGGTACGTACTGGCGTCATTGGTTTCTCCTTTCTGACGAACCATGATGTCATTAATTTGGTGTTGCAGGGAAACAGGACTGTTACTTTGAAAAAATTAGAGTGTTTAAAGCAGGCTAACGCTTGAATACATTAGCATGGAATAATGAAATAGGACGTTCGATCCTATTTTGTTGGTTTCTAGGATTGACGTAATGATTAATAGGGATAGTTGGGGCATTAGTATTCAATTGTCAGAGGTGAAATTCTTGGATTTATTGAAGACTAACTACTGCGAAAGCATTTGCCAAGGATGTTTTCATTAATCAAAGAACGAAAGTTAGGGATCGAAGACGATCAGATACCGTCGTAGTCTTAACCATAAACTATGCCGACTAGGGATCAGATGATGTTAATTTTTAAT
+
IIIIIIIIIIIIIBBBIIIIIIIIIIIIIIIIIIIIIIIIIIIIIIIIIIIIIIIIIIIIIIIIIIHHHIIIIIIIIIIII88888IIIIIIIIIIIIIHHHIHHHIIIIIIIIIIIIIIIIIIIHHHI@@@IIIIIIIIIIIIIIIIIIIHHHIIIIHHHIIIIIIIIIIIIIIIIIIIIIIIHHHIIIIIIIIIHHHHHHIIIIIIIIIIIIHHHI888888BB0IIIIIHHHHHHIIIIIIIIIIIIIIIIIIIIIIIIIIIIIIIIIIIIIHHHIIIIIIGGGIIIIIIII@@@>I;;AA222AIIHFGGGIIIIIIIIIIIIIIGG888=GGHDD=>>?GIIIIIIIIIIIHHHHHHHHHHHD8<<HHHDCCDDHEEBC;;AEA<8<D<<<?CEEAA<<<B?@@@BBDDHHFFF=AA7777<<==<;0////813=6334;44-9977888;;;9=;<888<:<<==<:9<>?>;=;8::870.---.1013228:6=;;;8:<888689:997866,,,,,..+
@JI6ZREA02JOW6M
AGAGACTGTTGGAGGGCAAGTCTGGTGCCAGCAGCCGCGGTAATTCCAGCTCCAATAGCGTATATTAAAGTTGTTGCAGTTAAAAAGCTCGTAGTTGAATTTCGGGATTAGTAGGTTGGTCGTGCCTCTGGTATGCACTGGCTTTACTGGTTCCTCCTTCTTGAAGAACTGTAATGTCATTAATTTGGTGTTGCAGGGAAACAGGACTGTTACTTTGAAAAAATTAGAGTGTTTAAAGCAGGCTAACGCTTGAATACATTAGCATGGAATAATGAAATAGGACGTTTGATCCTATTTTGTTGGTTTCTAGGATTGACGTAATGATTAATAGGGATAGTTGGGGCATTAGTATTCAATTGTCAGAGGTGAAATTCTTGGATTTATTGAAGACTAACTACTGCGAAAGCATTTGCCAAGGATGTTTTCATTAATCAAAGAACGAAAGTTAGGGATCGAAGACGATCAGATACCGTCGTAGTCTTAACCATAAACTATGCCGACTAGGGATCGGATGATGTTAATTTTTAATGTACTCTA
+
IIIIIIIIIIIIIHHHIIIIIIIIIIIIIIIIIIIIIIIIIIIIIIIIIIIIIIIIIIIIIIIIIIHHHIIIIIIIIIIBB88888IIIIIIIIIIIIIHHHIHHHIIIIIIIIIIIIIIIIIIIIIIIIIIIIIIIIIIIIHHHIIFFFIIIIIIIIIIIIIIIIIIIIIHIIHIIIIHHHH>>>IIA@BBIIIHHHHHHIHIIIIIIIIIICCBG222222@@0GFIIIHHHHHHIIIIIIIIIHH@@@IIIDDDIIHHHIIIIIIIIIIIIHHHI@DDDD<;;HIIIIIII??==;22;;555DAG@@@DDDHID@@@IIIIIIIIIHHHIIIIDD6666;@GGF@@@FIHHHHHEHHHHHDB====BD=:88::=<<BB77=BBBBBD999BBBBBBBBBB9::::BB====ADD;;443177:;::03...30371005:==69996777::;9:66773313:==;<<<:;:8:88990/.,,,,,/,,,,,496;:777677777776620044//,,,,,)1141,,,,
@JI6ZREA02JKD2B
AGAGACTGTTGGAGGGCAAGTCTGGTGCCAGCAGCCGCGGTAATTCCAGCTCCAATAGCGTATATTAAAGTTGTTGCAGTTAAAAAGCTCGTAGTTGAATTTCGGGGATTA
+
6666FFFFFFFFHIIDHIIIIHH;;;FFFFFGDF666=FFFFGFFFHIIIIIFFFFFFFFFFFFFFFFFFFFFFFFFFFFF?????FFFFEDDFFFFDC654<6677?..-
@JI6ZREA02JJGLV
AGAGACTGTTGGAGGGCAAGTCTGGTGCCAGCAGCCGCGGTAATTCCAGCTCCAATAGCGTATATTAAAGTTGTTGCAGTTAAAAAGCTCGTAGTTGAATTTCGGGATCAAGTACGTTGGTCGTG
+
FFFFFFFFFFFIIHHHIIIIIIIIIIIIIIIIIIIIIIIIIIIIIIIIIIIIFFFFFFFFFFFFFFFFFFFFFFFFFFFFF?????FFFFFFFFFFFFF??=9110>:7../4673....6<?<9
@JI6ZREA02G83C7
AGAGACTGTTGGAGGGCAAGTCTGGCGCCTTACGGGAACAGTCGACTGCCAAGGCACACAGGGGGA
+
::::::B333AAD?CDFFFGGGGFFFD666558;88423;?944444<<<<<<<=BBBBB777558
@JI6ZREA02IGYZA
AGAGACTGTTGGAGGGCAAGTCTGGTGCCAGCAGCCGCGGTAATTCCAGCTCCAATAGCGTATATTAAAGTTGTTGCAGTTAAAAAGCTCGTAGTTGAATTTC
+
FFFFFFFFFFFIIHHHIIIIIIIIIIIIIIIIIIIIIIIIIIIIIHHHHHHHFFFFFFFFFFFFFFFFFFFFFFDBBBB5533333=BBBBBBDBBAAA;;80
@JI6ZREA02GJHA8
AGAGACTGTTGGAGGGCAAGTCTGGTGCCAGCAGCCGCGGTAATTCCAGCTCCAATAGCGTATATTAAAGTTGTTGCAGTTAAAAAGCTCGTAGTTGAATTTCGGGGATAG
+
FFFFFFFEEEFIIHHHIIIIIIIIIIIIIIIIIIIIIIIDFHHHHHHHHIIHFFFFFFFFFFFF=<<<F<<<???FFFFFF=====FFFFFFFFFF@@??=;A6442:/-.
@JI6ZREA02J3KUT
AGAGACTGTTGGAGGGCAAGTCTGGTGCCAGCAGCCGCGGTAATTCCAGCTCCAATAGCGTATATTAAAGTTGTTGCAGTT
+
FFFFFFFFFFFIIHHHIIIIIIIIIIIIIIIIIIIIIIIHHHIHHHHHHHHHFFFFFFFFFFCD===<FFFDAA>???=..
@JI6ZREA02HUKVZ
AGAGACTGTTGGAGGGCAAGTCTGGTGCCAGCAGCCGCGGTAATTCCAGCTCCAATAGCGTATATTAAAGTTGTTGCAGTTAAAAAGCTCGTAGTTGAATTTCGGGATCAAGTACGTCGGTC
+
84333665:BBDDFFHHIIIIIIIIIIIIIIIIIIIIBBBIIIIIIIIIIIIFFFFFFFFFFFFFFFFFFFFFFFFFFFFF=====FFFFFFFFDDBBB;;8400.::766:.,/3332252
@JI6ZREA02F5XYY
AGAGACTGTTGGAGGGCAAGTCTGGTGCCAGCAGCCGCGGTAATTCCAGCTCCAATAGCGTATATTAAAGTTGTTGCAGTTAAAAAGCTCGTAGTTGAATTTCGGGATT
+
FFFFFFFFFFFIIIIII;;;BIIIIIIIIIIIIIIIIIIIIIIIIIIIIIIIFFFFFFFFFFFFFFFFFFFFFFFFFFFFF;;;;;FFFFFFFFFFFFF=;8:...<..
@JI6ZREA02GDY19
AGAGACTGTTGGAGGGCAAGTCTGGTGCCAGCAGCCGCGGTAATTCCAGCTCCAATAGCGTATATTAAAGTTGTTGCAGTTAAAAAGCTCGTAGTTGAATTTCGGGATTAGTACGCTGGTCGTGCCTTTTCGGTACGTACTGGTGGTTACTGATTTCGTTACCTTCCTTGACGAACTAACTCA
+
FFFFFFFFFFFIIHHHIIIIIIIIIIIIIIIIIIIIIIIIIIIIIIIIIIIIFFFFFFFFFFFFFFFFFFFFFFFFFFFFF=====FFFFFFFFFDDDB;;84,,,71--.,-.--.155:68=662222/.-/78522-----,,--..,37266<<::?AA88433399:=6234262223
@JI6ZREA02JJURP
AGAGACTGTTGGAGGGCAAGTCTGGCGCCTTACGGGAACAGTCGA
+
=::::?A666DDDFFFFFDDBBBA89844424;..,11557443/
@JI6ZREA02I7BR9
AGAGACTGTTGGAGGGCAAGTCTGGCGCCTTACGGGAAACAGTCGACTGCCAAGGCACACAGGGGATA
+
IIIIIIIIIIIIIHHHIIIIIIIIIIIIIIIIIHGG;;;HIIIIIIIIIIIIIIIIIIIIICCCCIII
@JI6ZREA02GARI5
AGAGACTGTTGGAGGGCAAGTCTGGCGCCTTACGGGAAACAGTCGACTGCCAAGGCACACAGGGGATA
+
IIIIIIIIIIIIIBBBIIIIIIIIIIIIIIIIIHCC666GIIIIIIIIIIIIIIIIIIIIE5555CGF
@JI6ZREA02I31HX
AGAGACTGTTGGAGGGCAAGTCTGGTGCCAGCAGCCGCGGTAATTCCAGCTCCAATAGCGTATATTAAAGTTGTTGCAGTTAAAAAGCTCGTAGTTGAATTTCGGGGTATCAA
+
FFFFFFFFFFFIIHHHIIIIIIIIIIIIIIIIIIIIIIIIIIHHHHHHHIIHFFFFFFFFFFFFFFFFFFFFFFFFFFFFF=====FFFFFFFFFFFFFF?=?1100043422
@JI6ZREA02IHZ2Y
AGAGACTGTTGGAGGGCAAGTCTGGTGCCAGCAGCCGCGGTAATTCCAGCTCCAATAGCGTATATTAAAGTTGTTGCAGTTAAAAAGCTCGTAGTTGAATTTCGGGATCAATACGTCGGTCGTGCTTTTTTGGTACGCACTGGCGTCATTGGTTTCTCCTTTCTGACGAACCATGATGTCATTAATTTGGTGTTATGGGGAGTTAGGACTGTTACTTTGAAAAAATTAGAGTGTTTAAAGCAGGCATTAGCTTGAATACATTAGCATGGAATAATGAAATAGGACGTTCGATCCTATTTTGTGGTTTCTAGGATCAACGTAATGATTAATAGGGATAGTTGGGGCATTAGTATTCAATTGTCAGAGGTGAAATTCTTGGATTTATTGAAGACTAACTACTGCGAAAGCATTTGCCAAGGATGTTTTCATTAATCAAGAATGAAAGTTAGGGATCGAAGACGATCAGATACCGTCGTAGTCTTAACCATAAACTATGCCGACTAGGGATCGGATGATGTTAATTTTATAATGTACT
+
IIIIIIIIIIIIIHHHIIIIIIIIIIIIIIIIIIIIIIIIIIIIIIIIIIIIIIIIIIIIIIIIIIHHHIIIIIIIIIIII;;;;;IIIIIIIIIIIIIHHHIHHHIIIIIIIIIIIIIIIIIII666666II<IIIIIIIIIIIIIIIIIIHHHIIIIHHHIIIIIIIIIIIIIIIIIIIIIIIHHHIIIIIIIICCCCI2::IIIIIIIIIIIHHCI66662277,@GGIIHHHHHHIIIIIIIIIIIIIIIIIIIIIIIIIIIIIIIIIIIII@@@HHHHDD@@@IIIIHHHHCCCAD2;;HHHIII@;;;DDHHDDDIIGHHIID@9;;HIIIIIICCBAHDDD@@@DDIGDBBBBBBBBBB9434:BDDBBBDEB:::=::BB:434BDDBBBDB::9:::;44///=4444::9;;3331::;;88877774466444422-02276669600388:;:7676;;;:9:89702----00.1/2264002267942---2496222733376:;;33338/1112091,
@JI6ZREA02JXSI5
AGAGACTGTTGGAGGGCAAGTCTGGTGCCAGCAGCCGCGGTAATTCCAGCTCCAATAGCGTATATTAAAGTTGTTGCAGTTAAAAAGCTCGTAGTTGAATTTCGGGGTCAGTAG
+
FFFFFFFFFFFIIHHHIIIIIIIIIIIIIIIIIIIIIIIIIIIIIIIIIIIIFFFFFFFFFFFFFFFFFFFFFFFFFFFFF?????FFFFFFFFFFFFFCC?:11007=:3.--
@JI6ZREA02JYKYQ
AGAGACTGTTGGAGGGCAAGTCTGGTGCCAGCAGCCGCGGTAATTCCAGCTCCAATAGCGTATATTAAAGTTGTTGCAGTTAAAAAGCTCGTAGTTGAATTTCGGGATCAGCAGGTTGGTCTTGCCACTGGTATGTACTAGCTTGCTGATTCCTCCTTCTTGTAGAACCGTAATGCCATTAATTTGGTGTTGCGGGGAAACAGGACTGTTACTTTGAAAAAATTAGAGTGTTTAAAGCAGGCCAGCGCCTGAATACATTAGCATGGAATAATGAAATAGGACGTTCGAACCTATTTTGTGGTTTCTAGGATCGACGTAATGATTAATAGGGATAGTTGGGGCATTAGTATTCAATTGTCAGAGGTGAAATTCTTGGATTTATTGAAGACTGACTACTGCGAAAGCATTTGCCAAGGATGTTTTCATTAATCAAGAACGAAAGTTAGGGATCGAAGACGATCAGATACCGTCGTAGTCTTAACCATAAACTATGCCGACTAGGGATCGGATGA
+
IIIIIIIIIIIIIHHHIIIIIIIIIIIIIIIIIIIIIIIIIIIIIIIIIIIIIIIIIIIIIIIIIIHHHIIIIIIIIIIII?????IIIIIIIIIIIIIHHHIHHHIIIIIIIIIIIHHHIIIIIIIIIIIIIIIIIIIIIIIIIIIIIIIIIIIIIHGGHIIIIIIIIIIIIIIIIIIIIIHHHIIIIIIIICCAABBBBABBIIIIBBBFCECG444446BB0FFIIIHHHHHHIIIIIIIIIIFFFIIIIIIIIIIIIIIIIIIIIIIIIHHHIIIIDFDIIII<<88899999?26633569EEEEGGGIIIIIIIEEEEIHHHHHHHIIIIIBBBAEEEEIIAAADIIIIIEDEEEE?:;8;;BDDCB?????;;:::DD??=??@@HHEED@@?HHHBBBBHBBBBHE@@=DD7744::::6648:8...:6557:;;3999::::::658::;;83236:::888:;:670020441,,,,,,,0100894868888::999933
@JI6ZREA02G85Z6
AGAGACTGTTGGAGGGCAAGTCTGGCGCCTTACGGGAAACAGTCGACTGCCAAGGCACACAGGGGATA
+
IIIIIIIIIIIIIHHHIIIIIIIIIIIIIIIIIHHHGGGIIIIIIIIIIIIIIIIIIIIIICCCCIII
@JI6ZREA02IZLN3
AGAGACTGTTGGAGGGCAAGTCTGGCGCCTTACGGGAAACAGTCGACTGCCAAGGCACACAGGGGATA
+
IIIIIIIIIIIIIHHHIIIIIIIIIIIIIHHHIHCC;;;HIIIIIIIIIIIIIIIIIIIIICCCCIII
@JI6ZREA02FNRNL
AGAGACTGTTGGAGGGCAAGTCTGGCGCCTTACGGGAACAGTCGACTGCCAAGGCACACAGGGGATA
+
IIIIIIIIIIIII???IIIIIIIIIIIIIIIIIHCC???HIIIIIIIIIIIIIIIIIIIICCCCIII
@JI6ZREA02FW0DC
AGAGACTGTTGGAGGGCAAGTCTGGTGCCAGCAGCCGCGGTAATTCCAGCTCCAATAGCGTATATTAAAGTTGTTGCAGTTAAAAAGCTCGTAGTTGAATTTCGGGGTCAGTAGGTTGGTCGTGCCTATGGTATGTACTGGCTTTACTGATTCCTCCTTCTTGAAGAACTGTAATGTCATTAATTTGGTGTTGCAGGGAAACAGGACTGTTACTTTGAAAAAATTAGAGTGTTTAAAGCAGGCTAACGCTTGAATACATTAGCATGGAATAATGAAATAGGACGTTCGATCCTATTTTGTTGGTTTCTAGGATTGACGTAATGATTAATAGGGATAGTTGGGGCATTAGTATTCAATTGTCAGAGGTGAAATTCTTGGATTTATTGAAGACTAACTACTGCGAAAGCATTTGCCAAGGATGTTTTCATTAATCAAAGAACGAAAGTTAGGGATCGAAGACGATCAGATACCGTCGTAGTCTTAACCATAACTATGCCGACTAGGGATCGGATGATGTTAATTTTTAATGTACTC
+
IIIIIIIIIIIIIIIIIIIIIIIIIIIIIIIIIIIIIIIIIIIIIIIIIIIIIIIIIIIIIIIIIIHHHIIIIIIIIIIFF:::::FIIIIIIIIIIIIHHHICCCCIIIIIIIIIIIIIIIIIIIIIIIIIIIIIIIIIIIHHHIIIIIIIIIIIIIIIIIIIIIIIIIIIIIIIIIIIIIIHHHIIFFFFIIIHHHHHFFFIIIIIIIIIIEEBG44111/11,>@@AB778EHHIIIIIIIIIIIFFFHHF@@@IIIIIIIIIIIIIIIII@@@HHII<<<@@IIIIIIII????E;<IIHHHIII<<<@IIIIIIIIIIIIIIIIIHHHIIII@@????@DHIIIIIIIIIIH@:8:@BBBHHHHHHHHHBB@@@HHHHHHHHBBBBHHHHHHH>@@BBB=>??<<;?4444==;;90000753433,,...3-0973338::28861...8::8:88::88686==><;<<<<8:8833000300344-...478:8844688<;:83338:<<<1150000*313300
@JI6ZREA02HHDZF
AGAGACTGTTGGAGGGCAAGTCTGGCGCCTTACGGGAACAGTCGACTGCCAAGGCACACA
+
FFFFFFFFFFFII???IIIIIIIIHHHHHFFFF???AAAA::::=:::?ABAAAAA????
@JI6ZREA02F9QXI
AGAGACTGTTGGAGGGCAAGTCTGGTGCCAGCAGCCGCGGTAATTCCAGCTCCAATAGCGTATATTAAAGTTGTTGCAGTTAAAAAGCTCGTAGTTGAATTTCGGGA
+
FFFFFFFFFFFIIHHHIIIIIIIIIIIIIIIIIIIIIIIIIIIIIIIIIIIIFFFFFFFFFFFFFFFFFFFFFFFFFFFFF88888DFFFFFFFFFFFD;867,,,3
@JI6ZREA02GWQOV
AGAGACTGTTGGAGGGCAAGTCTGGTGCCAGCAGCCGCGGTAATTCCAGCTCCAATAGCGTATATTAAAGTTGTTGCAGTTAAAAAGCTCGTAGTTGAATTTCGGGATTAGTACGCTGGTCGTGCCTTCGGTACGTACTGGTGTTACTGATTTCTACCTTCTGACGAACCATCATGTCATTAATTTGGTGTGGTGGGGAATCAGGACTGTTACTTTGAAAAAATTAGAGTGTTTAAAGCAGGCTCGCGCTTGAATACATTAGCATGGAATAATGAAATAGGACGTTGATCCTATTTTGTGGTTTCTAGGATTGACGTAATGATTAATAGGGATAGTTGGGGCATTAGTATTCAATTGTCAGAGGTGAAATTCTTGGATTTATTGAAGACTAACTACTGCGAAAGCATTTGCCAAGGATGTTTTCATTAATCAAGAACGAAAGTTAGGGATCGAAGACGATCAGATACCGTCGCAGTCTTAACCATAAACTATGCCGACTAGGGATCGGATGATGTTATTTTTAATG
+
IIIIIIIIIIIIIHHHIIIIIIIIIIIIIIIIIIIIIIIIIIIIIIIIIIIIIIIIIIIIIIIIIIHHHIIIIIIIIIIII????=IIIIIIIIIIIIIHHHIHHHIIIIIIIIIIIIIIIIIIIIIIIIIIIIIIIIIIIIIIIIIIIIHHHIIIIIIIIIIIIIIIIIIIIIIIIIIIIII:::GGDIIIIICCCCIIIIIIIIIIIIIIIHHHI<<<<99BB0IIIIIHHHHHHIIIIIIIIIIIIIIIIIIIIIIIIIIIIIIIIIIIIIGGGIIIIDBCBBIGD===D9999D8<=555=@IIIIIIIIIIIIIIIIIIIIIIHHHIIIIIICCCBIIIIIIIIIIIIIIIIIIIIIIHIDDDDIIIHHIIIHHHIHHIGBA@BIFEEEEEEB<777<CGGBBBEGGGGGGDII8887????==54248444.---722-3249=?:::=::88>>?><>8::?=<==????>???887>=<343-787:9<5:34447::;=<<5557875,,,,,//*-
@JI6ZREA02FUGJ9
AGAGACTGTTGGAGGGCAAGTCTGGTGCCAGCAGCCGCGGTAATTCCAGCTCCAATAGCGTATATTAAAGTTGTTGCAGTTAAAAAGCTCGTAGTTGAATTTC
+
FFFFFFFFFFFIIHHHIIIIIIIIIIIIIIIIIIIIIIIIIHHHHHHHHHHHFFFFFFFFFFFFFFFFFFFFFFFFFFFFF?????FFFFFFFFFFFFD??=9
@JI6ZREA02I4Y1B
AGAGACTGTTGGAGGGCAAGTCTGGTGCCCGCAGCCGCGGTAATTCCAGCTCCAATAGCGTATNTTAAAGTGTTGCGTTAAAAAGCT
+
FFFFFFFA@@FHH666HGGGHHHGIIH;;;BHHHFFFFCDEFFGGFFFFAEADBA?=>98940!14448:8<;<=<700////-677
@JI6ZREA02HPF8A
AGAGACTGTTGGAGGGCAAGTCTGGTGCCAGCAGCCGCGGTAATTCCAGCTCCAATAGCGTATATTAAAGTTGTTGCAGTTAAAAAGCTCGTAGTTGAATTTCGGGGATAG
+
6666FFFFFFFHIHHHIIIIIIIIIIIIIIIIIIIIIIIIIIIIIIIIIIIIFFFFFFFFFFFFFFFFFFFFFFFFFFFFF?????FFFFFFFFFFD=<444:22,,.32.
@JI6ZREA02G5O78
AGAGACTGTTGGAGGGCAAGTCTGGTGCCAGCAGCCGCGGTAATTCCAGCTCCAATAGCGTATATTAAAGTTGTTGCAGTTAAAAAGCTCGTAGTTGAATTTCGGGATCAATACGTCGGTCGTGCTTTTTTGGTACGCACTGGCGTCATTGGTTCCTCCTTTCTGACGAACCATGATGTCATTAATTTGGTGTTATGGGGAGTTAGGACTGTTACTTTGAAAAAATTAGAGTGTTTAAAGCAGGCATTAGCTTGAATACATTAGCATGGAATAATGAAATAGGACGTTCGATCCTATTTTGTGGTTTCTAGGATCAACGTAATGATTAATAGGGATAGTTGGGGCATTAGTATTCAATTGTCAGAGGTGAAATTCTTGGATTTATTGAAGACTAACTACTGCGAAAGC
+
FFFFFFFFFFFIIHHHIIIIIIIIIIIIIIIIIIIIIIIIIIIIIIIIIIIIFFFFFFFFFFFFFFFFFFFFFFFFFFFFF?????FFFFFFFFFFFFFFFFFFFFFFFFFFFFFFFFFFFFFFF999999FFBFFFFFFFFFFFFFFFFFFFFFFFDDDDFFFFFFFFFFFFFFFFFFFFFFFFFFFFFFFFFFF??==?166FFFFFFFFFFFF???666666??-FFDDDFFFFFFFFFFFFFFFFFF????CCDGGGGGFFFFGIDDFDDDFCGGF>DDAA???DDBB:::A9997?0::===B<B::::::?DDDDDAAADDDDDDBBBAADDDD==97==AAADAA555:8@@><>>88///2444<:788<>@;=83//?D?>>?B@@>>>>>88344823
@JI6ZREA02FZZ29
AGAGACTGTTGGAGGGCAAGTCTGGTGCCAGCAGCCGCGGTAATTCCAGCTCCAATAGCGTATATTAAAGTTGTTGCAGTTAAAAAGCTCGTAGTTGAATTTCGGGATCAGCAGGTTGGTCTTGCCACTGGTATGTACTAGCTTGCTGATTCCTCCTTCTTGTAGAACCGTAATGCCATTAATTTGGTGTTGCGGGGAAACAGGACTGTTACTTTGAAAAAATTAGAGTGTTTAAAGCAGGCTAGCGCCTGAATACATTAGCATGGAATAATGAAATAGGACGTTCGAACCTATTTTGTGGTTTCTAGGATTGACGTAATGATTAATAGGGATAGTTGGGGCATTAGTATTCAATTGTCAGAGTGAAATTCTTGGATTTATTGAAGACTGACTACTGCGAAAGCATTTGCCAAGGATGTTTTCATTAATCAAGAACGAACGTTAGGGATCGAAGACGATCAGATACCGTCGTAGTCTTAACCATAAACTATGCCGACTAGGGATCGGATGATGTTAATTTTTAATGT
+
IIIIIIIIIIIIIHHHIIIIIIIIIIIIIIIIIIIIIIIIIIIIIIIIIIIIIIIIIIIIIIIIIIHHHIIIIIIIIIIII?????IIIIIIIIIIIIIHHHIHHHIIIIIIIIIIIIIIIIIIIIIIIIIIIIIIIIIIIIIIIIIIIIIIIIIIIIIIIIIIIIIIIIIIIIIIIIBBBBGGEIHCGGDAA????===IIIIIIIIIIIIEEEI666666FF5GGGIIHHHHHHIIIIIIIIIIGGGIIIIIIIIIIIIIIIAAAAIIIG=333@?GGA=788AAIIGGGG>>?::/==BBBIIIGGGIIIIIA888GIIIIIIIIHHHIIIIIIAABBIGGGIIIIIIIIIIIHHII<<<@CHHHHHDCCHHHHHHHHHHHHHHHFEDDDACBA60000;@;;79?=AEE<<2665232::24220886:778200624404448:834//.42<;<;<:<:>==<:;;=:2422442103447=<52444>?=?>??>:<<===<884///44225//66-82
@JI6ZREA02G3DLH
AGAGACTGTTGGAGGGCAAGTCTGGCGCCTTACGGGAAACAGTCGACTGCCAAGGCACACAGGGGATA
+
IIIIIIIIIIIIIHHHIIIIIIIIIIIIIIIIIHHHHHHIIIIIIIIIIIIIIIIIIIIIICCCCIII
@JI6ZREA02I5MPX
AGAGACTGTTGGAGGGCAAGTCTGGCGCCTTACGGGAAACAGTCGACTGCCAAGGCACACAGGGGATA
+
IIIIIIIIIIIII:::IIIIIIIIIIIIIIIIIHGG;;;HIIIIIIIIIIIIIIIIIIIIIBBCCIII
@JI6ZREA02HB94Z
AGAGACTGTTGGAGGGCAAGTCTGGTGCCAGCAGCCGCGGTAATTCCAGCTCCAATAGCGTATATTAAAGTTGTTGCAGTTAAAAAGCTCGTAGTTGAATTTCGGGGTAT
+
FFFFFFFFFFFII???IIIIIIIIIIIIIIIIIIIIIIIIIIIIIIIIIIIIFFFFFFFFFFFFFFFFF???FFFFFFFFF?????FFFD6666:AA>>8667,,,,.7-
@JI6ZREA02G75Z9
AGAGACTGTTGGAGGGCAAGTCTGGTGCCAGCAGCCGCGGTAATTCCAGCTCCAATAGCGTATATTAAAGTTGTTGCAGTTAAAAAGCTCGTAGTTGAATTTCGGGGTTAGCAGGTCGGTCGTGCCAATGGTATGCACTGGCTCGCTGACTCCTCCTTCTTGTAGAACCGTAATGCCATTAATTTGGTGTTGCGGGGAAACAGGACTGTTACTTTGAAAAAATTAGAGTGTTTAAAGCAGGCTAGCGCCTGAATACATTAGCATGGAATAATGAAATAGGACGTTCGAACCTATTTTGTTGGTTTCTAGGATTGACGTAATGATTAATAGGGATAGTTGGGGCATTAGTATTCAATTGTCAGAGGTGAAATTCTTGGATTTATTGAAGACTGACTACTGCGAAAGCATTTGCCAAGGATGTTTTCATTAATCAAGAACGAAAGTTAGGGATCGAAGACGATCAGATACCGTCGTAGTCTTAACCAT
+
IIIIIIIIIIIIIHHHIIIIIIIIIIIIIIIIIIIIIIIIIIIIIIIIIIIIIIIIIIIIIIIIIIHHHIIIIIIIIIIII=====IIIIIIIIIIIIIHHHICC@@FFIIIIIIIIIIIIIIIIIIIIHHGIIIIIIIIIIIIIIIIIIIIIIIIIIHHHIIIIIIIIIIIIIIIIIIIIIHHHBB>EFGEC6666;<<D<AAGIIIIIIIHHHI66666666,>HIIIHHHHHHIIIIIIIIIIFFFIIIIIHHHIIIIIIIIIIIIIIIIHHHIIIIHHHHHIIIIIIII===<D66662226<EBDDDDIIIIIIIIHHHIDDDDBBBHEDDFF9999DDDDDEDDDHEEEIEIDEDBBB??;>>>C?;88;;;B>>944;@DHHDDCCDIEEEB@555;DCCBB>C????;;8B<7333<<==99032274630---0..-03389:3336586<<;;8686:::6569><:;::;;10..
@JI6ZREA02FWK6T
AGAGACTGTTGGAGGGCAAGTCTGGTGCCAGCAGCCGCGGTAATTCCAGCTCCAATAGCGTATATTAAAGTTGTTGCAGTTAAAAAGCTCGTAGTTGAATTTCGGGA
+
FFFFFFFFFFFIIHHHIIIIIIIIIIIIIIIIIIIIIIIIIIIIIIIIIIIIFFFFFFFFFFFFFFFFFFFFFFFFFFFFF;;;;;FFFFFFFFFFFDB9967..,3
@JI6ZREA02JHDG1
AGAGACTGTTGGAGGGCAAGTCTGGTGCCAGCAGCCGCGGTAATTCCAGCTCCAATAGCGTATATTAAAGTTGTTGCAGTTAAAAAGCTCGTAGTTGAATTTCGGGA
+
FFFFFFFFFFFIIHHHIIIIIIIIIIIIIIIIIIIIIIIIIIIIIIIIIIIIFFFFFFFFFFFFFFFFFFFFFFFFFFFFF88888FFFFFFFFFFFFD;86:1117
@JI6ZREA02JLEU1
AGAGACTGTTGGAGGGCAAGTCTGGTGCCAGCAGCCGCGGTAATTCCAGCTCCAATAGCGTATATTAAAGTTGTTGCAGTTAAAAAGCTCGTAGTTGAATTTCGGGG
+
FFFFFFFFFFFIIHHHIIIIIIIIIIIIIIIIIIIIIIIIIIIIIIIIIIIIFFFFFFFFFFFFFFFFFFFFFFFFFFFFF=====FFFFFFFFFFFFF?=9?222,
@JI6ZREA02IRDW5
AGAGACTGTTGGAGGGCAAGTCTGGTGCCAGCAGCCGCGGTAATTCCAGCTCCAATAGCGTATATTAAAGTTGTTGCNGTTAAAAG
+
66634A@@@AA<9366ACFGGGGFHIIIIIIIIIIIIIIIIHHFFFFFF@@??AAABB:::???AA?=;AA>42294!/--,,,,-
@JI6ZREA02JRN84
AGAGACTGTTGGAGGGCAAGTCTGGTGCCAGCAGCCGCGGTAATTCCAGCTCCAATAGCGTATATTAAAGTTGTTGCAGTTAAAAAGCTCGTAGTTGAATTTCGGGATCAATACGTCGGTCGTGCTTTTT
+
FFFFFFFFFFFIIHHHIIIIIIIIIIHHHHHIHHFDDDDFF<:6666DGGFFFFFFFFFFFFFFFFFFF======FFFFFF?????FFFEEEDFFDBBB===6666:DDBBBBBDFFFFFDBAA?0000-
@JI6ZREA02JQOUJ
AGAGACTGTTGGAGGGCAAGTCTGGTGCCAGCAGCCGCGGTAATTCCAGCTCCAATAGCGTATATTAAAGTTGTTGCAGTTAAAAAGCTCGTAGTTGAATTTCGGGATCAATACGTCGGTCGTGCTTTTTTGGTACGCACTGGCGTCATTGGTTTCTCCTTTCTGACGAACCATGATGTCATTAATTTGGTGTTGCAGGGAAACAGGACTGTTACTTTGAAAAAATTAGAGTGTTTAAAGCAGGCTAACGCTTGAATACATTAGCATGGAATAATGAAATAGGACGTTCAAACCTATTTTGTGGTTCTAGGATTGACGTAATGATTAATAGGGATAGTTGGGGCATTAGATTCAATTGTCAGAGGTGAAATTCTTGGATTTATTGAAGACTAACTACTGCGAAAGCATTTGCCAAGGATGTTTTCATTAATCAAAGAACGAAAGTTAGGGATACGAAGACGATCAGATACCGTCGTAGTCTTAACCATAAACTATGCCGACTAGGGATCGGATGATGTTAATTTTTAANGT
+
FFFFFFFFFFFIIHHHIIIIIIIIIIIIIIIIIIIIIIIIIIIIIIIIIIIIFFFFFFFFFFFFFFFFFFFFFFFFFFFFF==??=FFFFFFFFFFFFFFFFFFFFFFFFFFFFFFFDA???=<4------222==;?@BFFFFFFFFFFFF===DFFFFFFFFFFFFFFFFFFFFFFFFFFFFFFFFFFFFFFC??666??=B<AABBDD666;FCCC677766::-??D==3138:=BAAABBDFFFFF;;;CGGGGGDDDFFFFGGDDBBBBB544948<<<<888444889955449/10004<A<<<>ABDDDDDDDAAAD==<<888<<84444446<<<=:555ABDBBB?>>@88888....9932266766662278888::999;;;47.....2330007446666676...,,,0311.,,,,0--200028::2311121667788:74666:7:7::65479:77:778877.,,,,,,,.,,,374:76668::78766620,,,,,,,,,..!0,
@JI6ZREA02GKBBE
AGAGACTGTTGGAGGGCAAGTCTGGTGCCCAGCAGCCGCGGTAATTCCAGCTCCAATAGCGTATATTAAAGTTGTTGCAGTTAAAAAGCTCGTAGTTGAATTTC
+
11335555=<ABDCCCFFDDBBB5559333=@A??>@?>?:666??DDDFFFFFFFFFFFFFFFFFFDDDFFFFFFFA===F=====FFFFFFFFFDA>=888<
@JI6ZREA02GRA4Q
AGAGACTGTTGGAGGGCAAGTCTGGTGCCAGCAGCCGCGGTAATTCCAGCTCCAATAGCGTATATTAAAGTTGTTGCAGTTAAAAAGCTCGTAGTTGAATTTCGGGGTCAGTAGTTGGTCGTGCCTATTTGGGTATGTACTGGCTTTACTGTAGTTTCCTCCTTTCTTGAAGAACCTGTAATGTCATTAATTTGGTGTTGTCAGGGGAAACTAGGACTGTTACTTTGAAAAAAATTGAGTGTTTAAAAGCAGGCTAACGTCTTGAATACATTAGCATGGAATAATGAAATAGGACGTTCGATCCTATTTTGTTGGTTTCTAGGATTGACGTAAATGATTAATAGGGATAGTTGGGG
+
FFFFFFFFFFFII:::IIIIIIIIIIIIIIIIIIIIIIIIIIIIIIIIIIIIFFFFFFFFFFFFEE???FFFFDBBBBD::66666ADBBABBDFFFCA654A5422/34./----1163122--.3311,,,,.27233211711643/434/..6;;722.,,634:112....4==9;676774442622..-2;9////22448889948<??><2233,,,7,,,,,,,1137=:8,,,...,9:311=:--------31175:966677<98888433<<8889044<<A<<8899<=9:22223--22226<7<22488444??8886776888<;///49??<<6666
@JI6ZREA02FJ9SI
AGAGACTGTTGGAGGGCAAGTCTGGCGCCTTACGGGAAACAGTCGACTGCCAAGGCACACAGGGGATA
+
IIIIIIIIIIIIIHHHIIIIIIIIIIIIIIIIIHHHGGGIIIIIIIIIIIIIIIIIIIIIICCCCIII
@JI6ZREA02HONQ7
AGAGACTGTTGGAGGGCAAGTCTGGTGCCAGCAGCCGCGGTAATTCCAGCTCCAATAGCGTATATTAAAGTTGTTGCAGTTAAAAAGCTCGTAGTTGAATTTCGGGGTCAGTAGGTTGGTCGTGCCAATGGTGTGTACTGGCTTTACTGATTCCTCCTTCTTGAAGAACTGTAATGTCATTAATTTGGTGTTGCAGGGAAACAGGACTGTTACTTTGAAAAAATTAGAGTGTTTAAAGCAGGCTAACGCTTGAATACATTAGCATGGAATAATGAAATAGGACGTTCGATCCTATTTTGTTGGTTTCTAGGTTTGACGTAATGATTAATAGGGATAGTTGGGGGCATTAGTATTCAATTGTCAGAGGTGAAATTCTTGGATTTATTGAAGACTAACTACTGCGAAAGCATTTGCCAAGGATGTTTTCATTTATCAAGAACGAAAGTTAGGGATCGAAGACGATCAGATACCGTCGTAGTCTTAACCATAAACTATGCCGACTAGGGATCGGATGATGTTAATTTTTT
+
IIIIIIIIIIIII:::IIIIIIIIIIIIIIIIIIIIIIIIIIIIIIIIIIIIIIIIIIIIIIIIIIHHHIIIIIIIIIIII?????IIIIIIIIIIIIIHHH>6666<FIIIIIIIIIIIIIIIIIIIIIIIIIIIIIIIIIHHHIIIIIIIIIIIIIIIIIIIIIIIIIIIIIIIIIIIIIIHHHIIIFFFIIIHHHBBBIIIIIIIIIGEE@@;?//////::3DBBEGHHHHHHIIIIIIIIIIIIIIIIIIIIIIIIIIIIIIIIIIIIIHHHIIII<<<EEIIIIAAAA<<<<F;<DD999GAGDD555DDDDDDDHEEEIIIIIHEEIIIIDD55555<AGGGGGGIDEEBEEEDEDBB555=BBEEEDDDHHHHHEE==BBB?8;;AAAA?CA>;9;;>>??;;;D????CA9<>444288<==<4:::=998200568809999:::==<5869:<<:9:8;;86592322<:<;;2203999:92688:9:8=<:886333:97555522,,,,,,,,
@JI6ZREA02I60J5
AGAGACTGTTGGAGGGCAAGTCTGGTGCCAGCAGCCGCGGTAATTCCAGCTCCAATAGCGTATATTAAAGTTGTTGCAGTTAAAAAGCTCGTAGTTGAATTTCGGGAT
+
FFFFFFFFFFFIIHHHIIIIIIIIIIIIIIIIIIIIIIIIIIIIIIIIIIIIFFFFFFFFFFFFFFFFFFFFFFDDDDB::63333=BBBBDFFFFFFF?<9=662//
@JI6ZREA02J57CI
AGAGACTGTTGGAGGGCAAGTCTGGTGCCAGCAGCCGCGGTAATTCCAGCTCCAATAGCGTATATTAAAGTTGTTGCAGTTAAAAAGCTCGTAGTTGAATTTCGGGATCAGTACGTTGGTCGTGCCTTAGGTACGTACTGGTGTTACTGGTTCCTACCTTCTGACGAACCATCATGTCATTCATTTGGTGTGGCGGGGAATCAGGACTGTTACTTTGAAAAAATTAGAGTGTTTAAAGCAGGCTCGCGCTTGAATACATTAGCATGGAATAATGAAATAGGACGTTGATCCTATTTTGTGGTTTCTAGGATTGACGTAATGATTAATAGGGATAGTTGGGGCATTAGTATTCAATTGTCAGAGGTGAAATTCTTGGATTTATTGAAGACTAACTACTGCGAAAGCATTTGCCAAGGATGTTTTCATTAATCAAGAACGAAAGTTAGGGATCGAAGACGATCAGATACCGTCGTAGTCTTAACCATAAACTATGCCGACTAGGGATCGGATGATGTTTAATTTTTAATGTACTC
+
IIIIIIIIIIIIIGGGIIIIIIIIIIIIIIIIIIIIIIIIIIIIIIIIIIIIIIIIIIIIIIIIIIHHHIIIIIIIIIIII?????IIIIIIIIIIIIIHHHIHHHIIIIIIIIIIIIIIIIIIIIIIIIIIIIIIIIIIIIIIIIIIIIIIIIIIIIIIIIIIIIIIIIIIIIIIIIIIIIIHHHIIIIIIIG::::GGIIIIIIIIIIIIIHHHI999988GG5IIIIIHHHHHHIIIIIIIIIIIIIIIIIIIIIIIIIIIIIIIIIIIIIHHHIIIIIIIIIIIIIIIICCC@B2>>HHHIIIIIIIIIIIIIIIIIIIIIIIIHHHIIIIII>>>>IIIIIIIIIIIIIIIIIIIIIIDHDHHHIIIIIIIIHHHA;;II775<<CCEEEEEGB<<<BCDDBBBB<<<<IIIII8;88????AA;>>??>>>3///8??<>>==?????=<?>>>>>><?=???>>A8:8<?;;==2204////32787:<=:?8::><>??>::::8845502---,,,,+755500
@JI6ZREA02FO0LK
AGAGACTGTTGGAGGGCAAGTCTGGTGCCAGCAGCCGCGGTAATTCCAGCTCCAATAGCGTATATTAAAGTTGTTGCAGTTAAAAAGCTCGTAGTTGAATTTCGGGATCAATACGTCGGTCGTGCTTTTTGGGTACGTCTACGTGGTCGTACTAGTTTCGGTTTCCTTCCTTTCGTACGAACCGAACCTAGTAGTAGTTCGTACTTAAATTTTAAGGTTTTGGGTTAGTTTAGGGTAGGGGGTTAAGGTTAACGGTACGTTTAGTTTTACGTTTAAAAAGTAAAAAAGTTAGGTA
+
FFFFFFFFFFFIIHHHIIIIIIIIIIIIIIIIIIIIIIIIIIIIIIIIIIIIFFFFFFFFFFFFFFFFFFFFFFFFFFFFF???==FFFFFFFFFFFFFFFFA:88?CCCCCDFFFFDBBABBB<11//-2231:3.---.-7211-.,-.228:211.--,,,55,,,,11113..----111,,,,:;763333366==732--,,,,,,,..--,,,,1,,,,72111811115,,,,,----1111124;<<<922444402//5:81--,,,,,-,,,,,,,211+5512
@JI6ZREA02GQSKV
AGAGACTGTTGGAGGGCAAGTCTGGTGCCAGCAGCCGCGGTAATTCCAGCTCCAATAGCGTATATTAAAGTTGTTGCAGTTAAAAAGCTCGTAGTTGAATTTCGGGGATTAGTAAGTTGGTCGGTGCTCTTTGGGTATGTACTGGGCTTTAC
+
FFFFFFFFFFFIIHHHIIIIIIIIIIIIIIIIIIIIIIIIIIIIIIIIIIIIFFFFFFFFFFFFFFFFFFFFFFFFFF===;;???FFFFFFFDBBA>>10042222:11-//11555551..,-1332333,,./4394443666:22343
@JI6ZREA02J1W64
AGAGACTGTTGGAGGGCAAGTCTGGTGCCAGCAGCCGCGGTAATTCCAGCTCCAATAGCGTATATTAAAG
+
///3344422../668><<99:A:::AAADDFHHFFF:;:FFFFFFDDDDD?==::9A:555?A<<886=
@JI6ZREA02G881H
AGAGACTGTTGGAGGGCAAGTCTGGCGCCTTACGGGAAACAGTCGACTGCCAAGGCACACAGGGGATA
+
IIIIIIIIIIIIH666HHIIIIIIIIIHHHHIIHHHGGGIIIIIIIIIIIIIIIIIIIIID@@@@HII
@JI6ZREA02IKLP9
AGAGACTGTTGGAGGGCAAGTCTGGCGCCTTACGGGAAACAGTCGACTGCCAAGGCACACAGGGGATA
+
IIIIIIIIIIIIIGGGIIIIIIIIIIIIIIIIIHHH???IIIIIIIIIIIIIIIIIIIIIICCCCIII
@JI6ZREA02I46SK
AGAGACTGTTGGAGGGCAAGTCTGGTCGCCAGCACGCCCGGACGGTTAACTTCCAGCCTACCAATAGCGTATTAATTTAAAGTTGTTGACAAGTTAAAAAGCTCGTAGTTGAATTTCGGGGTCAGCAGGTTGGTCGTGCCACTGGTATGCACTGGCTTCGCTGATTCCTCCTTTCTGAAGAACTGTAATGCCATTAATTTGGTGTTGCAGGGAAACAGGACTGTTACTTTGAAAAAATTGAGTGTTTAAAGCAGGCATTAGCTTGAATACATTAGCATGGAATAATGAAATAGGAC
+
FFFFFFFF??:::98898899988889899==:424,,,--/.1111--/1155:=964/..667;<:2442222...2264/0===?:::=BBB77777?C???DBBB>AAA===:9999ABBDDDDFCCCCCFFFFDCCDFFFFFFFFFFFFFFFFFFDBBB:84444444;@<A@A=??FFFDCCBBBBBBA881118898666<<84400094<<AA>>667<6667------9<:>898:?FFFFFFFFDGIIIGGFDDFDDFDFGGGGGFFFDGIIIIGGGGG?A8==:4
@JI6ZREA02GKQWG
AGAGACTGTTGGAGGGCAAGTCTGGTGCCAGCAGCCGCGGTAATTCCAGCTCCAATAGCGTATATTAAAGTTGTTGCAGTTAAAAAGCTCGTAGTTGAATTTCGGGAT
+
FFFFFFFFFFFIIHHHIIIIIIIIIIIIIIIIIIIIIIIIIIIIIIIIIIIIFFFFFFFFFFFFFFFFFFFFFFFFFFFFF88888FFFFFFFFFFFFFF?=?8664.
@JI6ZREA02IL4X4
AGAGACTGTTGGAGGGCAAGTCTGGTGCCAGCAGCCGCGGTAATTCCAGCTCCAATAGCGTATATTAAAGTTGTTGCAGTTAAAAAGCTCGTAGTTGAATTTCGGGGTA
+
FFFFFFFFFFFIIIIIIIIIIIIIIIIIIIIIIIIIIIIIIIIIIIIIIIIIFFFFFFFFFFFFFFFFFFFFFFFFFFFFF?????FFFFFFFFFDDBB;;840.../7
@JI6ZREA02ILZOT
AGAGACTGTTGGAGGGCAAGTCTGGTGCCTTACGGGAAACAGTCGACTGCCAAGGCACACAGGGGATA
+
IIIIIIIIIIIIIHHHIHHHIIIIIIIHHHHIIHHHHHHIIIIIIIIIIIIIIIIIIIIIICCCCIII
@JI6ZREA02GR9B6
AGAGACTGTTGGAGGGCAAGTCTGGTGCCAGCAGCCGCGGTAATTCCAGCTCCAATAGCGTATATTAAAGTTGTTGCAGTTAAAAAGCTCGTAGTTGAATTTC
+
FFFFFFFFFFFIIHHHIIIIIIIIIIIIIIIIIIIIIIIIIIIIIIIIIIIIFFFFFFFFFFFFFFFFFFFFFFFFFFFFF=====FFFFFFFFFFFFF=;8?
@JI6ZREA02H3YST
AGAGACTGTTGGAGGGCAAGTCTGGTGCCAGCAGCCGCGGTAATTCCAGCTCCAATAGCGTATATTAAAGTTGTTGCAGTTAAAAAGCTCGTAGTTGAATTTCGGGATCAATACGTCGGTCGTGCTTTTTTGGTACGCACTGGCGTCATTGGTTTCTCCTTTCTGACGAACCATGATGTCATTAATTTGGTGTTATGGGGAGTTAGGACTGTTACTTTGAAAAAATTAGAGTGTTTAAAGCAGGCATTAGCTTGAATACATTAGCATGGAATAATGAAATAGGACGTTCGATCCTATTTTGTGGTTTCTAGGATCAACGTAATGATTAATAGGGATAGTTGGGGCATTAGTATTCAATTGTCAGAGGTGAAATTCTTGGATTTATTGAAGACTAACTACTGCGAAAGCATTTGCCAAGGATGTTTTCATTAATCAAGAACGAAAGTTAGGGATCGAAGACGATCAGATACCGT
+
IIIIIIIIIIIIIIIIIIIIIIIIIIIIIIIIIIIIIIIIIIIIIIIIIIIIIIIIIIIIIIIIIIHHHIIIIIIIIIIDD88888HIIIIIIIIIIIIHHHIHHHIIIIIIIIIIIIIIIIIII777777II<IIIIIIIIIIIIIIII==666@?DDBDEIIIIIIIIIIIIIIIIIIIIIIIFFFIIIIIIII@@@@I;BBIIIIIIIIIIIHHHI666666>>-HHIIIHHHFFFIIIIIIIIIIIIIIIHHIIIIIIIIIIIIIIIIIIIIHHHIIIIDD777HIIIDDDG9=<<@6DD666@9GGIIIIGIIHHHIIIIIIIIIIHHHIIIIIIBBB@DDDDIIIIIIIDBBBEEDDBB99:;00/>>>;;AAA445@7:CC5425?C>>>;C@?5455=>??;<<BBBAAAA9;;11118:;;:843223003----422-0038;:888648668833131;;;1
@JI6ZREA02JJ39T
AGAGACTGTTGGAGGGCAAGTCTGGTGCCAGCAGCCGCGGTAATTCCAGCTCCAATAGCGTATATTAAAGTTGTTGCAAG
+
DD@=<<?FFFFFF666IIIIIIIIIIIIIIIIIIIIIIIIIIIIDHHIIIHHFFFFFFFFFFFFFFFFFFFDBBA89880
@JI6ZREA02J4SXA
AGAGACTGTTGGAGGGCAAGTCTGGTGCCAGCAGCCGCGGTAATTCCAGCTCCAATAGCGTATATTAAAGTTGTTGCAGTTAAAAAGCTCGTAGTTGAATTTCGGGGTCAGCAGGTTGGTCGTGCCACTGGTATGCACTGGCTTCGCTGATTCCTCCTTTCTGAAGAACTGTAATGTCATTAATTTGGTGTTGCAGGGAAACAGGACTGTTACTTTGAAAAAATTGAGTGTTTAAAGCAGGCTAACGCTTGAATACATTAGCATGGAATAATGAAATAGGACGTTCGATCCTATTTGTTGGTTTCTAGGATTGACGTAATGATTAATAGGGATAGTTGGGGGCATTAGTATTCAATTGTCAGAGGTGAAATTCTTGGATTTATTGGAGACTAACTACTGCGAAAGCATTTGCCAAGGATGTTTTCATTAATCAAGAACGAAAGTTAGGGATCGAAGCGATCAGATACCGTCGTAGTCTTAACCNTAAACTATGCCGACTAGGGATCGGATGATGTTAATTTTTTAATGTACTCATTC
+
IIIIIIIIIIIIIGGGIIIIIIIIIIIIIIIIIIIIIIIIIIIIIIIIIIIIIIIIIIIIIIIIIIHHHIIIIIIIIIIII=====IIIIIIIIIIIIIHHHIBBBBIIIIIIIIIIIIIIIIIIIIIIIIIIIIIIIIIIIIIIIIIIIIIIIHHHHHHIIIIIIIIIIIIIIIIIIIIIIIHHHIIHHHHHIIHHHHHHIABBIIII==;G@==D///111;;;CEGGEHHHHHIIIIIIIIIIIIIIIIIIHHIIIIIIIIHHHHIIIIIAAAIIIIIIIIIIIIIGGA=55587>DDBBEIIIHHHIIIIIGAAAIIIHHHHII777=IIIII;;=88GGGHGA:==DFFHIF@>@CHHHHHHHHHHHHDHFFF555B77??A=A;544458>@AA>;>>>AAAA>?EBCCA>;:3..-.3399775:<<8...6667<..-22<<====;686>>>=3236>>>:8::;::=;;<<22!333332-68698:7:822213326522255//22--....55,<898//2006
@JI6ZREA02JD79A
AGAGACTGTTGGAGGGCAAGTCTGGTGCCAGCAGCCGCGGTAATTCCAGCTCCAATAGCGTATATTAAAGTTGTCGCAGTTAAAAAGCTCGTAGTTGAATTTCGGGGTCAGCAGGTTGGTCGTGTCACTGGTATGCACTGGCTTCGCTGATTCCTCCTTTCTGAAGAACTGTAATGTCATTAATTTGGTGTTGCAGGGAAACAGGACTGTTACTTTGAAAAAATTGAGTGTTTAAAGCAGGCTAACGCTTGAATACATTAGCATGGAATAATGAAATAGGACGTTCGATCCTATTTGTGGTTTCTAGGATTGACGTAATGATTAATAGGGATAGTTGGGGGCATTAGTATTCAATTGTCAGAGGTGAAATTCTTGGATTTATTGAAGACTAACTACTGCGAAAGCATTTGCCAAGGATGTTTTCATTAATCAAGAACGAAATTAGGGATCGAAGACGATCAGATACCGTCGTAGTCTTAACC
+
FEEEFFFFFFFIIHHHIIIIIIIIIIIIIIIIIIIIIIIIIIIIIIIIIIIIFFFFFFFFFFFFFFFFFFFFFFFFFFFFF?????FFFFFFFFFFFFFFFFFDDDDFFFFFFFFFFFFFFFFFFDDDFFFFFFFFFFFFFDCCAABBBBBB55666???DADBDFFFFFC???CDDDAAAAA???FFFF@???F?????::6:::AA?666?FFFF777999@@@FFFFFFFFFFFFFFFFCCCCFFFFFFFFDFIIGGFFFIGGGGGGGGD555A4::A=544????>>=<011411188;A<A>>AAAD??5555DDDDDDDDDBBBDAA55555755DDDD::8?ADDDDAA?B=888888>==>??B>>??D>88888BD====@>8332@;833448<>:888:;;;64433,,,,,,0443324472---133366-2269::6664469522221:9:::5455699:99::44
@JI6ZREA02GRC0P
AGAGACTGTTGGAGGGCAAGTCTGGCGCCTTACGGGAAACAGTCGACTGCCAAGGCACACAGGGGATA
+
IIIIIIIIIIIIIHHHIIIIIIIIIIIIIIIIIHHH???IIIIIIIIIIIIIIIIIIIIIICCCCIII
@JI6ZREA02FIQR3
AGAGACTGTTGGAGGGCAAGTCTGGTGCCAGCAGCCGCGGTAATTCCAGCTCCAATAGCGTATATTAAAGTTGTTGCAGTTAAAAAGCTCGTAGTTGAATTTCGGGGTTAGCAGGTCGGTCGTGCCAATGGTATGCACTGGCTCGCTGACTCCTCCTTCTTGTAGAACCGTAATGCCATTAATTTGGTGTTGCGGGGAAACAGGACTGTTACTTTGAAAAAATTAGAGTGTTTAAAGCAGGCTAGCGCCTGAATACATTAGCATGGAATAATGAAATAGGACGTTCGAACCTATTTTGTTGGTTTCTAGGATTGACGTAATGATTAATAGGGATAGTTGGGGCATTAGTATTCAATTGTCAGAGGTGAAATTCTTGGATTTATTGAAGACTGACTACTGCGAAAGCATTTGCCAAGGATGTTTTCATTAATCAAGAACGAAAGTTAGGGATCGAAGACGATCAGATACCGTCGTAGTCTTTAACCNTAAACTATGCCGACTAGGGATCGGATGATGTTAATTTTTAATGACTC
+
IIIIIIIIIIIIIHHHIIIIIIIIIIIIIIIIIIIIIIIIIIIIIIIIIIIIIIIIIIIIIIIIIIHHHIIIIIIIIIIII;;;;;IIIIIIIIIIIIIHHHICCCCIIIIIIIIIIIIIIIIIIIIIIIIIIIIIIIIIIIIIIIIIIIIIIIIIIIIIIIIIIIIIIIIIIIIIIIIIIIHHHIIIIIIIIAA>>====7==HHHGB@AA8;8?------883DCCGGDHHHHHIIIIIIIIIIIIIIIIIIIIIIIIIIIIIIIIIIIIH===HHIIIHGGGGHIIIIIICCB@G66AAHHHIIIAAAGIIIIIIIIIGGGIDDDF?;;:BCD::0000;A;;:;<EEFIHIIFFBCCFFFFC>@@BHHCBBFFFHHHF>;CCCBBCCCCEEEEE;;5211>CA;;;C4455CC?C822228;<<22089:84431----291333;<====;8;:<;;;;:;:>=<;68793/-,,,,,,,!-,,,-/,/20323-..338;<=====88886>;;1155555+888..
@JI6ZREA02F0MHE
AGAGACTGTTGGAGGGCAAGTCTGGTGCCAGCAGCCGCGGTAATTCCAGCTCCAATAGCGTATATTAAAGTTGTTGCAGTTAAAAAGCTCGTAGTTGAATTTCGGGGATC
+
FFFFFFFFFFFII???IIIIIIIIIIIIIIIIIIIIIIIIIIIIIIIIIIIIFFFFFFFFFFFFEE@@@FFFFFFFFFFFF=====FFFFFFFFFB@@@;98/....373
@JI6ZREA02I72UE
AGAGACTGTTGGAGGGCAAGTCTGGTGCCAGCAGCCGCGGTAATTCCAGCTCCAATAGCGTATATTAAAGTTGTTGCAGTTAAAAAGCTCGTAGTTGAATTTCGGGGTTAGCAGGTCGGTCGTGCCAATGGTATGCACTGGCTCGCTGACTCCTCCTTCTTGTAGAACCGTAATGCCATTAATTTGGTGTTGCGGGGAAACAGGACTGTTACTTTGAAAAAATTAGAGTGTTTAAAGCAGGCTAGCGCCTGAATACATTAGCATGGAATAATGAAATAGGACGTTCGAGCCTATTTTGTGGTTTCTAGGATCAACGTAATGATTAATAGGGATAGTTGGGGCATTAGTATTCAATTGTCAGAGGTGAAATTCTTGGATTTATTGAAGACTAACTACTGCGAAAGCATTTGCCAAGGATGTTTTCATTAATCAAGAACGAAGTTAGGGATCGAAGACGATCAGATACCGTCGTAGTCTTAACCAT
+
IIIIIIIIIIIIIHHHIIIIIIIIIIIIIIIIIIIIIIIIIIIIIIIIIIIIIIIIIIIIIIIIIIHHHIIIIIIIIIIII=====IIIIIIIIIIIIIHHHICCCCIIIIIIIIIIIIIIIIIIIIIIIIIIIIIIIIIIIIIIIIIIIIIIIIIIIIIIIIIIIIIIIIIIIIIIIIIIIHHHIIIIIIIICCBBFFBBABBIIIIIIHHHHHI66666699,FHIIIHHHHHHIIIIIIIIIF@@@IIIIIHHHIIIIIIIIIIIIIIIIHHHD:@@;;<@@IIIIIIII@@@@D6@@HHHIIIIHHHIIIIIHHHFGGGID@@@;:6;?AA8800006;EEEEEEIIIIIIIHHHDEE4448=BBBBBB?BBDBB:944AAA@=A=;2//./4::444:=AA<<;=>>AA::8441111799;7746773002---066001677777778:::::33131;;76466:866444433.,
@JI6ZREA02GRRY0
AGAGACTGTTGGAGGGCAAGTCTGGTGCCAGCAGCCGCGGTAATTCCAGCTCCAATAGCGTATATTAAAGTTGTTGCAGTTAAAAAGCTCGTAGTTGAATTTCGGGATC
+
FFFFFFFFFFFIIHHHIIIIIIIIIIIIIIIIIIIIIIIIIIIIIIIIIIIIFFFFFFFFFFFFFFFFFFFFFFFFFFFFF88888DFFFFFFFFFFFFFFFD=<84//
@JI6ZREA02JYMGZ
AGAGACTGTTGGAGGGCAAGTCTGGTGCCAGCAGCCGCGGTAATTCCAGCTCCAATAGCGTATATTAAAGTTGTTGCAGTTAAAAAGCTCGTAGTTGAATTTCGGGATTAGTAAGTTGGTCGTGCCTCTGGTATGTACTGGCTTTACTGGTTCCTCCTTCTTGAAGAACTGTAATGTCATTAATTTGGTGTTGCAGGGAAACAGGACTGTTACTTTGAAAAAATTAGAGTGTTTAAAGCAGGCTAACGCTTGAATACATTAGCATGGAATAATGAAATAGGACGTTCGATCCTATTTTGTTGGTTTCTAGGATTGACGTAATGATTAATAGGGATAGTTGGGGGCATTAGTATTCAATTGTCAGAGGTGAAATTCTTGGATTTATTGAAGACTAACTACTGCGAAAGCATTTGCCAAGGATGTTTTCATTAAATCAAGAACGAAAGTTAGGGATCGAAGACGAGTCAGATACCGTCGTAGTCTTAACCNTAAACTATGCCGACTAGGGATCGGATGATGTTAATTTTTTAATG
+
IIIIIIIIIIIIIHHHIIIIIIIIIIIIIIIIIIIIIIIIIIIIIIIIIIIIIIIIIIIIIIIIIIHHHIIIIIIIIIIII=====IIIIIIIIIIIIIHHHI@@@FIIIIIIIIHHHHIIIIIIIIIIFFFIIIIIIIIII===EE<@@FFGGG@@@@DDDGGDDDGGGGFDDFHIIIIHIIHHHII@899EDG@;;;;BD?GIIIIGEAA?888=------410=====755355@DGGGGGIIIIIIIIFFDDHIIIIIIIIIIIIIIIHD777D<GGD???<<AAAA=89/111526<<99:E<EEBDD@@;;;;@FFGGIIIIIIHHHIIIIII==;77DDII@@9;;;;;:DBBBDDBB===BBBBDAA88444:::922=;;;899.....8=?=8667=:4//.?;7777721,,,,,,100,,,,14320.542220220---026222449666;;;;:;::731016;74644990-!-24420-02234646455572-.-22111444,,,,,,,,,,),
@JI6ZREA02GH4G5
AGAGACTGTTGGAGGGCAAGTCTGGTGCCTTACGGGAAACAGTCGACTGCCAAGGCACACAGGGGATA
+
IIIIIIIIIIIIIHHHIIIIIIIIIIIHHHHHIFCC666GIIIIIIIIIIIIIIIIIIIIICCCCIII
@JI6ZREA02JI429
AGAGACTGTTGGAGGGCAAGTCTGGCGCCTTACGGGAAACAGTCGACTGCCAAGGCACACAGGGGATA
+
IIIIIIIIIIIIIHHHIIIIIIIIIIIIIIIIIHHH666HIIIIIIIIIIIIIIIIIIIIIBCCCIII
@JI6ZREA02F6ENC
AGAGACTGTTGGAGGGCAAGTCTGGTGCCAGCAGCCGCGGTAATTCCAGCTCCAATAGCGTATATTAAAGTTGTTGCAGTTAAAAAGCTCGTAGTTGAATTTCGGGGAT
+
FFFFFFFFFFFIIHHHIIIIIIIIIIIIIIIIIIIIIIIIIIIIIIIIIIIIFFFFFFFFFD@@@@DDFFDDBBBBBAA::77553@A????>=<8444.,,3/4/...
@JI6ZREA02F86Y4
AGAGACTGTTGGAGGGCAAGTCTGGTGCCAGCAGCCGCGGTAATTCCAGCTCCAATAGCGTATATTAAAGTTGTTGCAGTTAAAAAGCTCGTAGTTGAATTTCGGG
+
A:663:5555BBD666HIIIIIIIIIIIIIIIIIIIIIIIIIIIIIIIIIIIFFFFFFFFFFFFFFFFFFFFFFFFFDD::66555?AAA@@@@>>999331.,,,
@JI6ZREA02FT1DU
AGAGACTGTTGGAGGGCAAGTCTGGTGCCAGCAGCCGCGGTAATTCCAGCTCCAATAGCGTATATTAAAGTTGTTGCAGTTAAAAAGCTCGTAGTTGAATTTCGGGGA
+
FFFFFFFFFFFIH:::HHFFHHHHHHIIHHHIIIHHHHHHHHIHHHHHHHIIFFFFFFFFFFFFFFFFFDDDFFFFFFFFF?????FFFFFFFFFFDDB;963,,,,7
@JI6ZREA02GKQB3
AGAGACTGTTGGAGGGCAAGTCTGGCGCCTTACGGGAACAGTCGACTGCCAAGGCACACAGGGGATA
+
IIIIIIIIIIIIIHHHIIIIIIIIIIIIIIIIIH;;;;;HIIIIIIIIIIIIIIIIIIIICCCCIII
@JI6ZREA02GKYVL
AGAGACTGTTGGAGGGCAAGTCTGGTGCAGCAGCCGCGGTAATTCCAGCTCCAATAGCGTATATTAAAGTTGTTGCAGTTAAAAAGCTCGTAGTTGAATTTCGGGGATAGT
+
FFFFFFFFFFFIIHHHIIIIIIIIIIBBBIIIIIIIIIIIIIIIIIIIIIIIFFFFFFFFFFFFFFFFFFFFFFFFFFFF;;;;;FFFFFFFFFFFDB==;>42.,..-3-
@JI6ZREA02J3E8U
AGAGACTGTTGGAGGGCAAGTCTGGTGCCAGCAGCCGCGGTAATTCCAGCTCCAATAGCGTATATTAAAGTTGTTGCAGTTAAAAAGCTCGTAGTTGAATTTCGGGATCAATACGTCGGTCGTGCTTTCGGGTACGTACTGGCGTCATTGGTTTCTCCTTTCTGACGAACCATGATGTCATTAATTTGGTGTTATGGGGAGTTAGGACTGTTACTTTGAAAAAATTAGAGTGTTTAAAGCAGGCATTAGCTTGAATACATTAGCATGGAATAATGAAATAGGACGTTCGATCCTATTTTGTTGGTTTCTAGGATCAACGTAATGATTAATAGGGATAGTTGGGGCATTAGTATTCAATTGTCAGAGGTGAAATTCTTGGATTTATTGAAGACTAACTACTGCGAAAGCATTTGCCAAGGATGTTTTCATTAATCAAGAACGAAAGTTAGGGATCGAAGACGATCAGATACCGTCGTAGTCTTAACCATAACTATGCCGACTAGGGATCGGATGATGTTAATTTTTAATG
+
IIIIIIIIIIIIIHHHIIIIIIIIIIIIIIIIIIIIIIIIIIIIIIIIIIIIIIIIIIIIIIIIIIHHHIIIIIIIIIIII?????IIIIIIIIIIIIIGGGIHHHIIIIIIIIIIIIIIIIIIIGGGIHHHIIIIIIIIIIIIIIIIIIIHHHIIGGGGHIIIIIIIIIIIIIIIIIIIIIIIBBBIIIIIIII@@@@B4;;IIIIIIIIIIICBBG44444488,DGGGGDEHGGGIIIIIIIIIIIIIIIIIGGGIIIIIIIIIIIIIIIIIHHHIIIIIG<==IIIIFDDD9999<22<<222=DIIIIIIIIIIIIIIIIIIIIIIHHHIIIIGG====IIIIIIIIIIIIHIIHHHHDCCCDCBBEFFA==FEE@@>@77E66526<EE??>EEDDCHEH?@@BBEFFFDDDA9<=7443==////08=;84497446;;8-1112;:8621032<;;88242<<=;9;;=<231122550.--.1078668:6;6444688==8888<<;<==//22200).
@JI6ZREA02JVQ6I
AGAGACTGTTGGAGGGCAAGTCTGGTGCCAGCAGCCGCGGTAATTCCAGCTCCAATAGCGTATATTAAAGTTGTTGCAGTTAAAAAGCTCGTAGTTGAATTTCGGGGTCAGTAGGTTGGTCGTGCCTAATGGTATGTACTGGCGTTACTGATTCCTCCTTCCTTCGTAAGTAACTGTAAACTAGTCACTTAATTTAGTTGTTGTCGAGGGGAAACAGGACTGTTACTTTGAAAAAATTAGAGTGTTTAAAGC
+
FFFFFFFFFFFIIHHHIIIIIIIIIIIIIIIIIIIIIIIIIHHHHHHHHIIIFFFFFFFFFFFFFFFFFFFFFFFFFFFFF?????FFFFFFFFFFFDB;98:...,,-...2771112?=?=9../..9---.2323.---.,113213711--,,11111119:611221,.-.-,,,3213347622226662/,,-,,953-.,.,,,,,..578:=72247666:----//44,:9===8440008>
@JI6ZREA02FNQLT
AGAGACTGTTGGAGGGCAAGTCTGGTGCCAGCAGCCGCGGTAATTCCAGCTCCAATAGCGTATATTAAAGTTGTTGCAGTTAAAAAGCTCGTAGTTGAATTTC
+
FFFFFFFEEEFIIHHHIIIIIIIIIIIIIIIIIIIIIIIIIIIIIIIIIIIIFFFFFFFFFFFFDDDDFA@@FFFFFFFFF=====FFFFFFFFB@===661.
@JI6ZREA02GNGCF
AGAGACTGTTGGAGGGCAAGTCTGGTGCCAGCAGCCGCGGTAATTCCAGCTCCAATAGCGTATATTAAAGTTGTTGCAGTTAAAAAGCTCGTAGTTGAATTTCGGGATCAGCAGGTTGGTCGTGCCACTGGTATGCACTGGCTTTGCTGGTTCCTCCTTTCTGAAGAACTGTAATGCCATTAATTTGGTGTTGCAGGGAAACAGGACTGTTACTTTGAAAAAATTAGAGTGTTTAAAGCAGGCTAACGCTCGAATACATTAGCATGGAATAATGAAATAGGACGTTCGATCCTATTTTGTGGTTTCTAGGATTGACGTAATGATTAATAGGGATAGTTGGGGGCATTAGTATTCAATTGTCAGAGGTGAAATTCTTGGATTTATTGAAGACTAACTACTGCGAAAGCATTTGCCAAGGATGTTTTCATTAATCAAGAACGAAAGTTAGGGATTCGAAGACGATCAGACACCGTCGTAGTCTTAACCNTAAACTNTGCCGACTAGGGATCGGATGATGTTAA
+
IIIIIIIIIIIII666IIIIIIIIIIIIIIIIIIIIIIIIIIIIIIIIIIIIIIIIIIIIIIIIIIHHHIIIIIIIIIH7733333@GIIIIIIIIIIIHHHIFFFIIIIIIIIIIIFFFIIIIIIIIIIIIIIIIIIIIIIHHHIIIIIIIIIIHHHHHIIIIIHHHIIIIIIHIIIFFFFFHHHIIIIIIIIIHFF>>>FIIIIIIIIIGGB@@A//////11,9@@A@=???BBIDBBBDIIIIIIIIIIIIIIIIIIIIIIIIIIIIIIIHHHIIIIIIHEDDDGG655:55555/55;;?GAGGGFIIIIDD@@@DBBBEEA842226B?66644755GEEB<656?;666AACABB?>>BBHEHHHHHBBBBHHHH>88EH@:8:BEBBBDEEBB>@@B>??;;<C::444467900009933118::930.5100.,,,,,,,3,,,1494488833388:888;;9::;::;::<<11!888830!0322794302241333;88888888;;
@JI6ZREA02H5WWF
AGAGACTGTTGGAGGGCAAGTCTGGTGCCAGCAGCCGCGGTAATTCCAGCTCCAATAGCGTATATTAAAGTTGTTGCAGTTAAAAGGCTCGTAGTTGAATTTCGGGGTTAGCAGGTCGGTCGTGCCAATGGTATGCACTGGCTCGCTGACTCCTCCTTCTTGTAGAACCGTAATGCCATTAATTTGGTGTTGCGGGGAAACAGGACTGTTACTTTGAAAAAATTAGAGTGTTTAAAGCAGGCTAGCGCCTGAATACATTAGCATGGAATAATGAAATAGGACGTTCGAACCTATTTTGTTGGTTTCTAGGATTGACGTAATGATTAATAGGGATAGTTGGGGCATTAGTATTCAATTGTCAGAGGTGAAATTCTTGGATTTATTGAAGACTGACTACTGCGAAAGCATTTGCCAAGGATGTTTTCATTAATCAAGAACGAAAGTTAGGGATCGAAGACGATCAGATACCGTCGTAGTCTTAACC
+
IIIIIIIIIIIIIHHHIIIIIIIIIIIIIIIIIIIIIIIIIIIIIIIIIIIIIIIIIIIIIIIIIIHHHIIIIIIIIIIIIAAAAIIIIIIIIIIIIIIHHHF::::::I@IIIIIIIIIIIIIIIIIIIIIIIIIIIIIIIIIIIIIIIIIIIIIIIIIIIIIIIIIIIIHHIIIIIIIIIFFFIIHFFFHIBCBBHHHF<@@IIIIIIIIHHHI;;;;6999,@FIIIHHH@@@HIIIIIIIIF@@@FHHFFDIIIIIIIIIIIIIIFD@@777@<DDDD@@@GGEEEBB?55339/344///57D:::AAEGDD@@@@@@DID@@@@@BFDD@??9999BBBBD;9;@FGGGGDBBDEDD99:8=BBDA:88::A<;:4//=ABB===AADD=====9::BBBBBBBB====442:;331199990002001..60---0273666:77777;9;::;;:3136=;;888:;:8:7744//
@JI6ZREA02G81MA
AGAGACTGTTGGAGGGCAAGTCTGGTGCCAGCAGCCGCGGTAATTCCAGCTCCAATAGCGTATATTAAAGTTGTTGCAGTTAAAAAGCTCGTAGTTGAATTTCGGGATT
+
FFFFFFFFFFFHH@@@IIIIIIIIIIIIIIIIIIIIIIIIIIIIIIIIIIIIFFFFFFFFFFFFFFFFFFFFFFFFFFFFF?????FFFFFFFFFFFDA=;8>422:--
@JI6ZREA02IAMYA
AGAGACTGTTGGAGGGCAAGTCTGGTGCCAGCAGCCGCGGTAATTCCAGCTCCAATAGCGTATATTAAAGTTGTTGCAGTTAAAAAGCTCGTAGTTGAATTTCGGGATAGTA
+
FFFDDEEFFFFIIHHHIIIIIIIIIIIIIIIIIIIIIIIIIIIIIIIIIIIIFFFFFFFFFFFFFFFFFFFFFFFFFFFFF?????FFFFFFFFFFFDD664<0..<:=:--
@JI6ZREA02FHBMU
AGAGACTGTTGGAGGGCAAGTCTGGTGCCAGCAGCCGCGGTAATTCCAGCTCCAATAGCGTATATTAAAGTTGTTGCAGTTAAAAAGCTCGTAGTTGAATTTCGGGGATCAC
+
1336688CFFFGIHHHIIIIIIIIIIIIIIIIIIIIIIIIIIIIIIIIIIIIFFFFFFFFFFFFFFFFF===DDDFFFFFF====;FDDCFDDB@>===662/,,..3...-
@JI6ZREA02FYE32
AGAGACTGTTGGAGGGCAAGTCTGGTGCCAGCAGCCGCGGTAATTCCAGCTCCAATAGCGTATATTAAAGTTGTTGCAGTTAAAAAGCTCGTAGTTGAATTTCGGGATTAGTAAGTTGGTCGTGCCTCTGGTATGTACTGGCTTTACTGGTTCCTCCTTCTTGAAGAACTGTAATGTCATTAATTTGGTGTTGCAGGGAAACAGGACTGTTACTTTGAAAAAATTAGAGTGTTTAAAGCAGGCTAACGCTTGAATACATTAGCATGGAATAATGAAATAGGACGTTCGATCCTATTTTGTTGGTTTCTAGGATTGACGTAATGATTAATAGGGATAGTTGGGGGCATTAGTATTCAATTGTCAGAGGTGAAATTCTTGGATTTATTGAAGACTAACTACTGCGAAAGCATTTGCCAAGGATGTTTTCATTAATCAAGAACGAAAGTTAGGGATCGAAGACGATCAGATACCGTCGTAGTCTTAACCATAAACTATGCCGACTAGGGATC
+
IIIIIIIIIIIIIHHHIIIIIIIIIIIIIIIIIIIIIIIIIIIIIIIIIIIIIIIIIIIIIIIIIIHHHIIIIIIIIIIII:::::IIIIIIIIIIIIIHHHIHHHIIIIIIIIIIIIIIIIIIIIIIIIIIIIIIIIIIIIHHHIIIIIIIIIIIIIIIIIIIIIIIIIIIIIIIIIIIIIIHHHIIIIIIIIIHHHHHHIIIIIIIIIIIIHHHI;;;;;;II5IIIIIHHHHHHIIIIIIIIIIIIIIIIIIIIIIIIIIIIIIIIIIIIIHHHIHHHIIIIIIIIIIIIG9777?6655222;>GGIIIIIIIIIIIIIIHHHHHI665:ABD>?00000DBGGEGFHHIHHHHHHEEEDDB?@8;;;DA?;;CCC>>>944AA>92554499;@@??;7;;A::///5;???>>8:;4533::....03863003:667:..-69668:<;:98<<::::8689888:9:::61326888648699:80688::303055543,
@JI6ZREA02JHJPJ
AGAGACTGTTGGAGGGCAAGTCTGGCGCCTTACGGGAAACAGTCGACTG
+
FFFFFFD:::BAA333<<>AAABAAECFFGFFHFFFFF?B>A??8444/
@JI6ZREA02IG4UV
AGAGACTGTTGGAGGGCAAGTCTGGTGCCAGCAGCCGCGGTAATTCCAGCTCCAATAGCGTATATTAAAGTTGTTGCAGTTAAAAAGCTCGTAGTTGAATTTCGGGGTCAGTA
+
94///000..;;?344BBDFFHIHHIIIIIIIIIIHHHHIIIHBBBBHHIIIFFFFFFFFFFFFFFFFFFFFFFFFFFFFF?????FFFFFFFFFFFAA;;;<42.,,-.33-
@JI6ZREA02JSUKN
AGAGACTGTTGGAGGGCAAGTCTGGTGCCAGCAGCCGCGGTAATTCCAGCTCCAATAGCGTATATTAAAGTTGTTGCAGTTAAAAAGCTCGTAGTTGAATTTCGGGGATCAAT
+
44488::555::@F?FGGGHIII??=HHHHHHGF88:EDDEFFFFFHIIIIIFFFFFFFFFFFFFFFFFDDDDDDFFDDDF==???FFFFFFFDCAA>>;;840...3:=557
@JI6ZREA02I9XXD
AGAGACTGTTGGAGGGCAAGTCTGGTGCCTTACGGGAAACAGTCGACTGCCAAGGCACACAGGGGATA
+
IIIIIIIIIIIIIHHHIIIIIIIIIIIHHCCGIHGGGGHIIIIIIIIIIIIIIIIIIIIIIBCCCIII
@JI6ZREA02F9NHF
AGAGACTGTTGGAGGGCAAGTCTGGTGCCAGCAGCCGCGGTAATTCCAGCTCCAATAGCGTATATTAAAGTTGTTGCAGTTAAAAAGCTCGTAGTTGAATTTCGGGATTAGTAAGTTGGTCGTGCCTCTGGTATGTACTGGCTTTACTGGTTCCTCCTTCTTGAAGAACTGTAATGTCATTAATTTGGTGTTGCAGGGAAACAGGACTGTTACTTTGAAAAAATTAGAGTGTTTAAAGCAGGCTAACGCTTGAATACATTAGCATGGAATAATGAAATAGGACGCTTGATCCTATTTTGTTGGTTTCTAGGATTGACGTAATGATTAATAGGGATAGTTGGGGCATTAGTATTCAATTGTCAGAGGTGAAATTCTTGGATTTATTGAAGACTAACTACTGCGAAAGCATTTGCCAAGGATGTTTTCATTAATCAAGAACGAAAGTTAGGGATACGAAGACGATCAGATACCGTCGTAGTCTTAACCATAACTAT
+
HHHHHHHHHHHIIHHHIIIIIIIIIIIIIIIIIIIIIIIIIIIIIIIIIIIIHHHHHHHHHHHHHHHHHHHHHHHHHHHHH;;;;;HHHHHHHHHHHHHHHHHHHHHHHHHHHHHHHHHHHHHHHHHHHHHHHHHHHHHHHHHHHHHHHHHHHHHHHHHHHHHHHHHHHHE>>>BHHHHEEEEHHHHH@BBBHHHHEEEEEEDHHHHHHHHHHHHHH66666688,@EDDDCEHHHHHHHHHHHHHHHEEEEHHHHHHHHHHHHHHHHHHHHHH@@@GE;;;;@GGGGGGBBBE9999@68;;222BAHBBBBHHHHHHHHHHHHHHHHHHHHHHHH@@====EEEEEEEEGEBBBHDD@AAHH===@>>>DDDDDAAA444B<:BBA===A@?==:==93344<=99999999><998:;1111227;::0222:59:1003122-6620---20079:887772126;=;<<<:;::;::;;6642---040
@JI6ZREA02G1XPY
AGAGACTGTTGGAGGGCAAGTCTGGCGCCTTACGGGAAACAGTCGACTGCCAAGGCACACAGGGGATA
+
IIIIIIIIIIIIIHHHIIIIIIIIIIIIIIIIIGGGHHHIIIIIIIIIIIIIIIIIIIIIICCCCIII
@JI6ZREA02FKKT8
AGAGACTGTTGGAGGGCAAGTCTGGTGCCAGCAGCCGCGGTAATTCCAGCTCCAATAGCGTATATTAAAGTTGTTGCAGTTAAAAAGCTCGTAGTTGAATTTCGGGGATC
+
;;;;@FFFFFFIIHHHIIIIIIIIIIIIIIIIIIIIIIIIIIIIIIIIIIIIFFFFFFFFFFFFFFFFFFFFFFFDDDD5531111?A??==??AA?440..4////3..
@JI6ZREA02J3G12
AGAGACTGTTGGAGGGCAAGTCTGGTGCCAGCAGCCGCGGTAATTCCAGCTCCAATAGCGTATATTAAAGTTGTTGCAGTTAAAAAGCTCGTAGTTGAATTTCGGGGATTAGTAAGTGGTCGTGCTCTGGTAGTGTACTGGCTTTACGTGGTTCCTCCTTCTTGTAACGAACCTTGT
+
FFFFFFFFFFFIIHHHIIIIIIIIIIIIIIIIIIIIIEDDHDDDDDDFFHIHFFFFFFFFFFFF@@666FFFFDAAAAB=?66666=BBAAAAAAA?<<666/,,,,3---.,-------3152..--.23769<?A??889;;9?4400000866;==833448A?><655555.,
@JI6ZREA02HX8CN
AGAGACTGTTGGAGGGCAAGTCTGGTGCCAGCAGCCGCGGTAATTCCAGCTCCAATAGCGTATATTAAAGTTGTTGCAGTTAAAGAGCTCGTAGTTGAATTTCGGGATTAGTAAGTTGGTCGTGCCTCTGGTATGTACTGGCTTTACTGGTTCCTCCTTCTTGAAGAACTGTAATGTCATTAATTTGGTGTTGCAGGGAAACAGGACTGTTACTTTGAAAAAATTAGAGTGTTTAAAGCAGGCTAACGCTCGAATACATTAGCATGGAATAATGAAATAGGACGTTCGATCCTATTTTGTTGGTTTCTAGGATTGACGTAATGATTAATAGGGATAGTTGGGGCATTAGTATTCAATTGTCAGAGGTGAAATTCTTGGATTTATTGAAGACTAACTACTGCGAAAGCATTTGCCAAGGATGTTTTCATTAATCAAGAACGAAAGTTAGGGATCGAAGACGATCAGATACCGTCGTAGTCTTAACCATAACTATGCCGACTAGGGATCGGATGATGTTTAATTTTTAATGTACTC
+
IIIIIIIIIIIIIIIIIIIIIIIIIIIIIIIIIIIIIIIIIIIIIIIIIIIIIIIIIIIIIIIIIIHHHIIIIIIIIIIIIHHHIIIIIIIIIIIIIIIHHHIFFFIIIIIIIIIIIIIIIIIIIIIIIIIIIIIIIIIIIIHHHIIIIIIIIIIIIIIIIIIIIIIIIIIIIIIIIIIIIIIHHHIIIIIIIIIHHHHHHIHIIIIIIHHGICCCG222666@@0IIIIIHHHHHHIIIIIIIIIHIIIIIIIIIIIIIIIIIIIIIIIIIIIHHHI<DDDDDDDFIIIIIGD6666B86::///5<E666?BDDIIDDDIIIIIIIII@;;;DFIDD9999DDDGIIIIIIGHGEDBBAAA?99:2444AB===BBEEEEE::DHBBBBBBBBBBB?::9:::;43...922228869900002299774223300:1003:;;47661337::88;:677:;:;6777658:;7020094,,,,,,,/.,,,,344645544677777322222266/////44+4141,,
@JI6ZREA02F2IMO
AGAGACTGTTGGAGGGCAAGTCTGGCGCCTTACGGGAACAGTCGACT
+
844444A444>AB???FFDGDDD?==<888893...66877///444
@JI6ZREA02IPTKK
AGAGACTGTTGGAGGGCAAGTCTGGTGCCAGCAGCCGCGGTAATTCCAGCTCCAATAGCGTATATTAAAGTTGTTGCAGTTAAAAAGCTCGTAGTTGAATTTCGGGATCAATACGTCGGTCGTGCTTTTTTGGTACGCACTGGCGTCATTGGTTTCTCCTTTCTGACGAACCATGATGTCATTAATTTGGTGTTATGGGGAGTTAGGACTGTTACTTTGAAAAAATTAGAGTGTTTAAAGCAGGCATTAGCTTGAATACATTAGCATGGAATAATGAAATAGGACGTTCGATCCTATTTTGTGGTTTCTAGGATTGACGTAATGATTAATAGGGATAGTTGGGGCATTAGTATTCAATTGTCAGAGGTGAAATTCTTGGATTTATTGAAGACTAACTACTGCGAAAGCATTTGCCAAGGATGTTTTCATTAATCAAGAACGAAGTTAGGGATCGAAGACGATCAGATACCGTCGTAGTCTTAACCATAAACTATGCCGACTAGGGATCGGATGATGTTTAATTTTT
+
IIIIIIIIIIIIIHHHIIIIIIIIIIIIIIIIIIIIIIIIIIIIIIIIIIIIIIIIIIIIIIIIIIHHHIIIIIIIIII@B66666FIIIIIIIIIIIIHHHIHHHIIIIIIIIIIIIIIGGGE?11111/::6AFBEGIIIIIIIIIIIIIHHHIIB@999IIIG@;==@BIIIIIIIIIIIIIBBBIIIIIIIICCCBIFIIIIIIIIIIIGGBB@E22222255,@DIIIHHHHHHIIIIIIIIIIIIIIIDDDHIIIIIIIIIIIIIIIIIDBB;;7;;66467GGGGGGFE====@276555@=GDDDGIIIIIDDDIDDDD@@@@??;?AAE??2222BBDA?BBBFDDDAAAA=A?32...2..,0030088=...477AA:424:DB==:ABDBB:::9::;<::::BBBB9;=4444;;;;6647699442---..30222896777103476666466333658:;::978990/.1-,,,,,/129796;:7776777:77332222233,,,,,
@JI6ZREA02I8JX9
AGAGACTGTTGGAGGGCAAGTCTGGTGCCAGCAGCCGCGGTAATTCCAGCTCCAATAGCGTATATTAAAGTTGTTGCAGTTAAAAGCTCGTAGTTGAATTTCGGGGTCAGTAGGTTGGTCGTGCCAATGGTGTGTACTGGCTTTACTGATTCCTCCTTCTTGAAGAACTGTAATGTCATTAATTTGGTGTTGCAGGGAAACAGGACTGTTACTTTGAAAAAATTAGAGTGTTTAAAGCAGGCTAACGCTTGAATACATTAGCATGGAATAATGAAATGGACGTTCGATCCTATTTTGTTGGTTTCTAGGATTGACGTAATGATTAATAGGGATAGTTGGGGCATTAGTATTCAATTGTCAGAGGTGAAATTCTTGGATTTATTGAAGACTAACTACTGCGAAAGCATTTGCCAAGGATGTTTTCATTAATCAAGAACGAAAGTTGGGATCGAAGACGATCAGATACCGTCGTAGTCTTAACCATAAACTATGCCGACTAGGGATCGGATGATGTTATTTTTAATG
+
HHEEEDD;99956000A99;DDB;<>HHIIGGEHHHHHGE@BBBB@@IGGGGG@@<=<DGGGD<6889HHHGBBBEGGH<<6444;EGEDED;;;BBBBCCD<<<<>HHHHHHHHHHHHHHHHFFBBBHHHHHHHHHHHHH><<@GEGG@@@@HHHGGGGGHHHB;;>>HHHHHHHHHHHHHHHHHHHHHHHHE>><<<<@=BBGGGG;;:A;;;A//////55,ABBDE666CHHHEEEDDHHHGGEFEE@@@D@@@HHHHHHHHHGHGGE@>>;666?6466;;BBGDED9;;9@//66999;9B;;;BB@@@HHBBBHHHHHHHHHHHHHHH@@9999@EGGGGBBBHHHHHHHHHHHH333===>=9333==D=<;=77AA<2233...28==>924449DD>>=BAA>>>>;3.,,,,,4,,,,.136644772224----24--,00.020067777946667440200,,,0011.1,,-2404222475:8777::::;;999770.1,,,,,00*6
@JI6ZREA02GEBUN
AGAGACTGTTGGAGGGCAAGTCTGGTGCCAGCAGCCGCGGTAATTCCAGCTCCAATAGCGTATATTAAAGTTGTTGCAGTTAAAAAGCTCGTAGTTGAATTTC
+
FFFFFFFFFFFIIHHHIIIIIIIIIIIIIIIIIIIIIIIIIIIIIIIIIIIIFFFFFFFFFFFFFFFFFFFFFFFDDDF<<66666DDDBBBBBAAA<<861.
@JI6ZREA02I998N
AGAGACTGTTGGAGGGCAAGTCTGGTGCCAGCAGCCGCGGTAATTCCAGCTCCAATAGCGTATATTAAAGTTGTTGCAGTTAAAAAGCTCGTAGTTGAATTTCGGGGGTCAGTCGTA
+
FFFFFFFFFFEIFHHHIIIHHHIIIIHHHHIIHHDDFHHHHHHHHHIIIIIIFFFFFFFFFFFFFFFFFA@@FFFFFFFFF?????FFFFFFFFFF@@@::8D57777:?4///33/
@JI6ZREA02H16QD
AGAGACTGTTGGAGGGCAAGTCTGGTGCCAGCAGCCGCGGTAATCCAGCTCCAATAGCGTATATTAAAGTTGTTGCAGTTAAAAAGCTCGTAGTTGAATTTCGGGGTCAGTA
+
FC<<<F<866DBD??CFFFHHHHIIIIIIIIIIIIIIHHHH@@666EFHHGGFFFFFFFFFFFFFFFFA@@FFFFFFFFF;;;;;FFFFFFFFFFFFFFFFFE?99<AAA40
@JI6ZREA02ILAYL
AGAGACTGTTGGAGGGCAAGTCTGGTGCCAGCAGCCGCGGTAATTCCAGCTCCAATAGCGTATATTAAAGTTGTTGCAGTTAAAAAGCTCGTAGTTGAATTTCGGGATCAATACGTCGGTCGTGCTTTTTTGGTACGCACTGGCGTCATTGGTTTCTCCTTTCTGACGAACCATGATGTCATTAATTTGGTGTTATGGGGAGTTAGGACTGTTACTTTGAAAAAATTAGAGTGTTTAAAGCAGGCATTAGCTTGAATACATTAGCATGGAATAATGAAATAGGACGTTCGATCCTATTTTGTGGTTTCTAGGATCAACGTAATGATTAATAGGGATAGTTGGGGCATTAGTATTCAATTGTCAGAGGTGAAATTCTTGGATTTATTGAAGACTAACTACTGCGAAAGCATTTGCCAAGGATGTTTTCATTAATCAAGAACGAAAGTTAGGGATCGAAGACGATCAGATACCGTCGTAGTCTTAACCATAAACTATGCCGACTAGGGATCGGATGATGTTTAATTTTATAATGACTC
+
IIIIIIIIIIIIIHHHIIIIIIIIIIIIIIIIIIIIIIIIIIIIIIIIIIIIIIIIIIIIIIIIIIHHHIIIIIIIIIIII:::::IIIIIIIIIIIIIHHHIHHHIIIIIIIIIIIIIIGEEE9111111B@8IIIIIIIIIIIIIIIIIIHHHIIHHGGGIIIIIIIIIIIIIIIIIIIIIIIHHHIIIIIIIIAAAAIIIIIIIIIIIIIIIHHHI888888HH5IIIIIHHHHHHIIIIIIIIIIIIIIIIIIIIIIIIIIIIIIIIIIIIIHHHIIIIDDDCCIIIIIIII>>>>D8CCGGGIIIIIIIIIIIIIIIIIIIIIIIIHHHIIIIIICCCBIIIIIIIIIIIIIIIIIIIIICCDI;;;CCIIIIIIHHHIIIIIHDDDHHEEEIIII?;979HIIFFFIIIIIIIBEE<<<9@@@@@@=?66699A;//3@CE@BBAACCEEEABCEECC@@<<<@@E@?@@@@@?=<??8811...14/8:=???;==<664<<<<<<<<@ABBBEC440041:>:<::=8
@JI6ZREA02J3Q23
AGAGACTGTTGGAGGGCAAGTCTGGTGCCAGCAGCCGCGGTAATTCCAGCTCCAATAGCGTATATTAAAGTTGTTGCAGTTAAAAAGCTCGTAGTTGAATTTCGGGATCAATACGTCGGTCGTGCTTTCGGGTACGTACTGGCGTCATTGGTTTCTCCTTTCTGACGAACCATGATGTCATTAATTTGGTGTTATGGGGAGTTAGGACTGTTACTTTGAAAAAATTAGAGTGTTTAAAGCAGGCATTAGCTTGAATACATTAGCATGGAATAATGAAATAGGACGTTCGATCCTATTTTGTTGGTTTCTAGGATCAACGTAATGATTAATAGGGATAGTTGGGGCATTAGTATTCAATTGTCAGAGGTGAAATTCTTGGATTTATTGAAGACTAACTACTGCGAAAGCATTTGCCAAGGATGTTTTCATTAATCAAAGAACGAAAGTTAGGGATCGAAGACGATCAGATACCGTCGTAGTCTTAACCATAAACTATG
+
IIIIIIIIIIIIIHHHIIIIIIIIIIIIIIIIIIIIIIIIIIIIIIIIIIIIIIIIIIIIIIIIII;;;IIIIIGGGGIDD66666FIIIIIIIIIIIIHHHIHHHIIIIIIIIIIIIIIIIIIIHHHIHHHIIIIIIIIIIIIIIIIIHHFCCIIDD;;;HHIIIIIIIIIIIIIIIIIIIHH>>>IIIIIIIIAAAAI?FFIIIIIIIIIIIHHHI888866II5IIIIIHHHHHHIIIIIIIIIIIIIIIIIIIIIIIIIIIIIIIIIIIIIHHHIIIIHHHIIIIIIIIII>;99?2266222:9DABBEEGHHHIFFFIIII<<99@BBFGG@@@99<<IIII<<9@DIIIHHHHHHHHHHB?8::=D?52244>:::>//54?@?CC@>>>=A@=52...8992229:>??DD9<>7731::886603...:23:6333<=<4111633388:69777783131338767797774433//.,,,,,/,/1
@JI6ZREA02J4I76
AGAGACTGTTGGAGGGCAAGTCTGGTGCCAGCAGCCGCGGTAATTCCAGCTCCAATAGCGTATATTAAAGTTGTTGCAGTTAAAAAGCTCGTAGTTGAATTTCGGGGATAC
+
FFFFFFFFFFFIIHHHIIIIIIIIIIIIIIIIIIIIIIIIIIIIIIIIIIIIFFFFFFFFFFFFFFFFFFFFFFFFFFFFF88887DBBBBAAAAAA>=866://,,..-.
@JI6ZREA02IDRMH
AGAGACTGTTGGAGGGCAAGTCTGGTGCCAGCAGCCGCGGTAATTCCAGCTCCAATAGCGTATATTAAAGTTGTTGCAGTTAAAAAGCTCGTAGTTGAATTTCGGGA
+
FFFFFFFFFFFIIHHHIIIIIIIIIIIIIIIIIIIIIIIIIIIIIIIIIIIIFFFFFFFFFFFFFFFFFEDDFFFFFFFFF88888FFFFFFFFFFFDB;8671117
@JI6ZREA02F1910
AGAGACTGTTGGAGGGCAAGTCTGGTGCCAGCAGCCGCGGTAATTCCAGCTCCAATAGCGTATATTAAAGTTGTTGCAGTTAAAAAGCTCGTAGTTGAATTTCGGGG
+
FFFFFFFFFFFII666IIIIIIIIIIIIIIIIIIIIIIIIIIIIIIIIIIIIFFFFFFFFFFFFFFFFFFFFFFFFFFFFF?????FFFFFFFFFDBA>88840...
@JI6ZREA02HFO0R
AGAGACTGTTGGAGGGCAAGTCTGGTGCCAGCAGCCGCGGTAATTCCAGCTCCAATAGCGTATATTAAAGTTGTTGCAGTTAAAAAGACTCGTAGTTGAATTTCGGGGTTAGTA
+
FFFFFFFFFFFII666IIIIIIIIIIIIIIIIIIHHHFFFFFFCCAAAADDDDA???CCFFFFDDD???D?6688???AAD77<<;?6AAFFFFCCADDD==;A4222...,,-
@JI6ZREA02I8EOR
AGAGACTGTTGGAGGGCAAGTCTGGTGCCAGCAGCCGCGGTAATTCCAGCTCCAATAGCGTATATTAAAGTTGTTGCAGTTAAAAGCTCGTAGTTGAATTTCGGGATC
+
?66635::::AA<366FFIHHHIHHIIIIIIIIIIIIIIIIIIIIIIIIIIIFFFFFFFFFFFFFF;;;FFFFBBABBB553333=BBBBBBDFFFFFFF?D=;;?77
@JI6ZREA02I9NHV
AGAGACTGTTGGAGGGCAAGTCTGGTGCCAGCAGCCGCGGTAATTCCAGCTCCAATAGCGTATATTAAAGTTGTTGCAGTTAAAAAGCTCGTAGTTGAATTTCGGGATCAATACGTCGGTCGTGCTTTTTTGGTACGCACTGGCGTCATTGGTTTCTCCTTTCTGACGAACCATGATGTCATTAATTTGGTGTTATGGGGAGTTAGGACTGTTACTTTGAAAAAATTAGAGTGTTTAAAGCAGGCATTAGCTTGAATACATTAGCATGGAATAATGAAATAGGACGTTCGATCCTATTTTGTGGTTTCTAGGATTGACGTAATGATTAATAGGGATAGTTGGGGCATTAGTATTCAATTGTCAGAGGTGAAATTCTTGGATTTATTGAAGACTAACTACTGCGAAAGCATTTGCCAAGGATGTTTTCATTAATCAAGAACGAAAGTTAGGGATCGAAGACGATCAGATACCGTCGTAGTCTTAACCATAAACTATGCCGACTAGGGATCGGATGATGTTTAATTTTTAATGTACTC
+
HHHHHHHHHHHIIHHHIIIIIIIIIIIIIIIIIIIIIIIIIIIIIIIIIIIIHHHHHHHHHHHHHHHHHHHHHHHHHHHHH;;;;;HHHHHHHHHHHHHHHHHEEEHHHHHHHHHHHHHHHHHHE666666HH9HHHHHHHHHHHHHHHH@@888G@<<;;AGEGGGDEEHHHHHHHHHHHHHBB666HHHHHHHHCCCCH?BBHHHHHHHHHHHHHHH66666699,@HHHHHHHHHHHHHHHHHHHHHHHHHHHHHHHHHHHHHHHHHHHHHHHHHHD<DD;;<;;GGGGGGGG999=D8BB222;<G;;;@@BHHHHHGHHHHHB@@@BHHGGHGEE9999@@@@BBBBBEEEDIIDDDH999?A@>>=BBA??AAA///3/4<<A=?AA99333EB>>999;=99999A99988847711116699770222---2.,,,100,...1122224464:777:8:8;;21068;887649900------0-0228799;:7776777;777222166:://///44+5441,,
@JI6ZREA02G1NKM
AGAGACTGTTGGAGGGCAAGTCTGGTGCCAGCAGCCGCGGTAATTCCAACTCCAATAGCGTATATTAAAGTTGTTGCAGTTAAAAAGCTCGTAGTTGAATTTCGGGATTAGTAGGTTGGTCGTGCCTCTGGTATGCACTGGCTTTACTGGTTCCTCCTTCTTGAAGAGCTGTAATGTCATTAATTTGGTGTTGCAGGGAAACAGGACTGTTACTTTGAAAAAATTAGAGTGTTTAAAGCAGGCTAACGCTTGAATACATTAGCATGGAATAATGAAATAGGACGTTTGATCCTATTTTGTTGGTTTCTAGGATTGACGTAATGATTAATAGGGATAGTTGGGGCATTAGTATTCAATTGTCAGAGGTGAAATTCTTGGATTTATTGAAGACTAACTACTGCGAAAGCATTTGCCAAGGATGTTTTCATTAATCAAGAACGAAAGTTAGGGATCGAAGACGATCAGATACCGTCGTAGTCTTAACCATAAACTATGCCGACTAGGGATCGGATGATGTTAATTTTATAATG
+
IIIIIIIIIIIIIHHHIIIIIIIIIIIIIIIIIIIIIIIIIIIIIIIIIIIIIIIIIIIIIIIIIIHHHIIIIIIIIIIII;;;;;IIIIIIIIIIIIIHHHIHHHIIIIIIIIIIIIIIIIIIIIIIIIIIIIIIIIIIIIHHHIIIIIIIIIIFFFFIIIIIIIIIIIIIIIIIIIIIIIIHHHIIIIIIIIIFFFHHHIHIIIIIIIIIIFFFF6;;;;;FF3FFIIIHHHHHHIIIIIIIIIIIIIIIIIIIIIIIIHHHIHHHHIIIIIHHHIIIIIIHHEEDHHHHFI?===G;;FF555@<GDDDDDDDHIIIIHHHHIIIIIHEEDDDDII;999;@@DFGFFGFDDDDBBAAAAA;9:244;>:422=>A<<B944==DBBBA?====A=::9<<<9:::::A::::::8771300669::70-..30471003:;=69998777:::9;6677:3131;;7656;;:8:77660002-,,,/,/10011.2022542222262226489933304-4402
@JI6ZREA02FOT0O
AGAGACTGTTGGAGGGCAAGTCTGGTGCCAGCAGCCGCGGTAATTCCAGCTCCAATAGCGTATATTAAAGTTGTTGCAGTTAAAA
+
FFFFFFFFFFFIIHHHIIIIIIIIIIIIIIIIIIIIIIIIIIIIIIIIIIIIFFFFFFFFFFFFFFFFFFFFFFFFFFFDB6644
@JI6ZREA02FYTKF
AGAGACTGTTGGAGGGCAAGTCTGGTGCCAGCAGCCGCGGTAATTCCAGCTCCAATAGCGTATATTAAAGTTGTTGCAGTTAAAAAGCTCGTAGTTGAATTTCGGGGTCAGTAGGTTGGTCGTGCCTATGGTATGTACTGGCTTTACTGATTCCTCCTTCTTGAAGAACTGTAATGTCATTAATTTGGTGTTGCAGGGAAACAGGACTGTTACTTTGAAAAAATTAGAGTGTTTAAAGCAGGCTAACGCTTGAATACATTAGCATGGAATAATGAAATAGGACGTTCGATCCTATTTTGTTGGTTTCTAGGATTGACGTAATGATTAATAGGGATAGTTGGGGCATTAGTATTCAATTGTCAGAGGTGAAATTCTTGGATTTATTGAAGACTAACTACTGCGAAAGCATTTGCCAAGGATGTTTTCATTAATCAAGAACGAAGTTAGGGATCGAAGACGATCAGATACCGTCGTAGTCTTAACCAT
+
IIIIIIIIIIIII@@@IIIIIIIIIIIIIIIIIIIIIIIIIIIIIIIIIIIIIIIIIIIIIIIIIIHHHIIIIIIIIIIBB88888HIIIIIIIIIIIIHHHICCCCIIIIIIIIIIIIIIIIIIIIIIIIIIIIIIIIIIIHHHIIIIIIIIIHHHHHHHHIIIIIIIIIIIIIIIIIIIIIHHHIIIIIIIIIHHHHHHIHIIIIIGFFIIEEEI666666BB0IIIIIHHHHHHIIIIIIIIIHIIIIIIIAAAIIIIIIIIIIIIIIIIIHHHIIII<<<HHIIIGGGFE9979:2355///;?G<<<AEIIIIIIIIIIIIHDDD<<<<HIIIIBB@@EIIIHEDDIIEEEEDD=@@BBBBB=>>>CA;88???1119::CDBBBBBDCBBBDC;;555>:;;?BBB;;;;CCC>82224:<==<<4888;993.....839998888;=<;><98888686==81026=<630099731,
@JI6ZREA02JA6AM
AGAGACTGTTGGAGGGCAAGTCTGGTGCCAGCAGCCGCGGTAATTCCAGCTCCAATAGCGTATAATTAAAGTTGTTGACAAGTTAAAAAGCTCGTAGTTGAATTTCGGGATCAGTACGTTGGTCGTGCCTTAGGTACGTACTGGTGTTACTGGTTCCTACCTTCTGACGAACCATCATGTCATTCATTTGGTGTGGCGGGGAATCAGGACTGTTACTTTGAAAAAATTGAGTGTTTAAAGCAGGCTCGCGCTTGAATACATTAGCATGGAATAATGAAATAGGACTTGATCCTATTTTGTGGTTTCTAGGATTGACGTAATGATTAATAGGGATAGTTGGGGCATTAGATTCAATTGTCAGAGGTGAAATTCTTGGATTATTGAAGACTAACTATGCGAAAGCATTTGCCAAGGATGTTTTCATTAAATCAAAGAACGAAAGTTT
+
FFFFDDBB>==8400044449<<>====>??:::..//../--1155::4/..99<8::677/.0000.6=<>?A>?555:BBA35555=A???FDB@@AAA<;511114<AAA?AABDFFFFFFFFFFFFFFFFFFFFDDDCFFFFF??===>>AA<41133=ABBBABBDDDDDDFFFD?===A=<<42/66<64....00?>>=AABDDDBAA;;89////2/8877=??8;;333AAA>A@<===?????DDDDFDGDDFFFFDDDDDDBBA221:1444444ABBB>?>5544</000///2<999;<??:::::555=BAABB:::AA?===99555AAB===ABAA>@@<:<@<3///2;;;::322@BB///2:><:86776222203,,,,.699666766;;;;<>8//---2::7778::::6--24,,,3,,,
@JI6ZREA02H5DUD
AGAGACTGTTGGAGGGCAAGTCTGGTGCCAGCAGCCGCGGTAATTCCAGCTCCAATAGCGTATATTAAAGTTGTTGCAGTTAAAAAGCTCGTAGTTGAATTTCGGGGACT
+
66666AAAADDDH:::IIIIIIIIIIIIIIIIIIIIIIIIIIIIIIIIIIIIFFFFFFFFFFFFFFFFFFFFFFFFFFFFF=====FFFFFFDDDBB<<10.7////72.
@JI6ZREA02FX67M
AGAGACTGTTGGAGGGCAAGTCTGGTGCCAGCAGCCGCGGTAATTCCAGCTCCAATAGCGTATATTAAAGTTGTTGCAGTTAAAAAGTCTCGTAGTAGT
+
FA@@@D===FFII???IIIIIIIIIIIIIIIIIIIIIIIIIIIIIIIIIIIIFFFFFFFFFFFFFFFFFDDDFFFCAAABB331106632-.-.222--
@JI6ZREA02H9ZHF
AGAGACTGTTGGAGGGCAAGTCTGGTGCCAGCAGCCGCGGTAATTCCAGCTCCAATAGCGTATATTAAAGTTGTTGCAGTTAAAAAGCTCGTAGTTGAATTTCGGGATTAGTAGGTTGTCGTGCTCTGGTATGCGACTGGCTTACTGGTTCCTCCTTCTTGAACGAACTGTAATGTCATTAATTTGGTGTTGCGAGGAACAGGACTGTTACTTTGAAAAAATTAGAGTGTTTAAAGCAGGCTAACGCTTGAATACATTAGCATGGAATAATGAAATAAGGACGTTTGATCCTATTTTGTTGGTTTCTAGGATTGACGTAATGATTAATAGGGATAGTTGGGGCATTAGTATTCAATTGTACTAGAGGTGAAA
+
FFFFFFFFFFFII:::IIIIIIIIIIIIIIIIIIIIIIIIIIIIIIIIIIIIFFFFFFFFFFFFFFFFFFFFFFFFFFFFF88888FFFFFFFFFFFFFFFFFFFFDBBA?84..../24222332555=753323-.--31172,----115111-,,,.224328?>?ABBDACCFFFFFCC?AA:A>><98411119@AAABBBDFFF???D666666;;-FFFFFFFFFFFFFDDB9444<<840/..78=<999::::211131123,,,-,,--5-,,,,--75587,,,.7/199.,,3/7222663332369677997711,..-31359///23324=><<<4444=<><::;<888;82424
@JI6ZREA02JO3PY
AGAGACTGTTGGAGGGCAAGTCTGGTGCCAGCAGCCGCGGTAATTCCAGCTCCAATAGCGTATATTAAAGTTGTTGCAGTTAAAAAGCTCGTAGTTGAATTTCGGGATCAGTACGTTGGTCGTGCCTCTGGTATGAACTGGTGTTATTGATTCCTCCTTTCTGATAAACCATGATGTCATTAATTTGGTGTTGTGGGGAGTCAGGACTGTTACTTTGAAAAAATTAGAGTGTTTAAAGCAGGCCTACGCTTGAATACATTAGCATGGAATAATGAAATAGGACGTTCGATCCTATTTTGTGGTTTCTAGGATCAACGTAATGATTAATAGGGATAGTTGGGGCATTAGTATTCAATTGTCAGAGGTGAAATTCTTGGATTTATTGAAGACTAACTACTGCGAAAGCATTTGCCAAGGATGTTTTCATTAATCAAGAACGAAAGTTAGGGATCGAAG
+
IIIIIIIIIIIIIHHHIIIIIIIIIIIIIIIIIIIIIIIIIIIIIIIIIIIIIIIIIIIIIIIIIIHHHIIIIIIIIIIII?????IIIIIIIIIIIIIHHHH;;;IIIIIIIIIIIIIIIIIIIIIIIIIIIIIIIIIIIIIIIIIIIIIIIIIBB>>=IIIIIDDDFFDIIIIIIIIIIII>>>IIIIHHHI@@@@HFHIIIIIIIIBBBFF>>>67777;;;,>>IIIHHHHHHIIIIIIIIFFFIIIIIIIIIIIIIIIIIHHGGIGGG@555@?DDDGFEADBAAAA87,,,,3---,,,30AAAB>>>???????::::::?B;:7:555:>5333ADDA62206;BEEED:8::BEDBBBB=@:::==??D==;>77>A>425524442@@AA>;;B>@@@@BDEEDD??=B;4444::;;::9;;880036333:;80666<<<;;86
@JI6ZREA02HA8K7
AGAGACTGTTGGAGGGCAAGTCTGGTGCCAGCAGCCGCGGTAATTCCAGCTCCAATAGCGTATATTAAAGTTGTTGCAGTTAAAAAGCTCGTAGTTGAATTTCGGGATCAGTACGTTGGTCGTGCCTTAGGTACGTACTGGTGTTACTGGTCTTACCTTCTGACGAACCACTCATGTCATCTATTTGGTGTGGCGGGGAATCAGGACTGTTACTTTGAAAAAATTAGAGTGTTTAAAGCAGGCTCGCGCTTGAATACATTAGCATGGAATAATGAAATAGGACGTTGATCCTATTTTGTGGTTTCTAGGATTGACGTAATGATTAATAGGGATAGTTGGGGCATTAGTATTCAATTGTCAGAGGTGAAATTCTTGGATTTATTGAAGACTAGACTAC
+
FFFFFFFFFFFIIHHHIIIIIIIIIIIIIIIIIIIIIIIIIIIIIIIIIIIIFFFFFFFFFFFFFFFFFFFFFFFFFFFFF????=FFFFFFFFFFFFF??=B<<840004944111=>AABBDFF@@???FFFFFFFFFFFFFDBA>../.--.--,,,,3339----,,.2337833..//268<<7>@>AA;=;;FDAAACCDDDACCCFF???67776633,:AA==:::=??DDDDFFFFFFFFFFFFF@?@DIIIIGFFDGIIIGGGG???D>::::555B??>===22449/00010<:A>AADDDDIIDDDDAAADDDDD?;;?AAA440000<<@@AAABDDDDDDB?>?B88///3===@@@@@@@@;442//34422776769;66
@JI6ZREA02GAMCX
AGAGACTGTTGGAGGGCAAGTCTGGTGCCAGCAGCCGCGGTAATTCCAGCTCCAATAGCGTATATTAAAGTTGTTGCAGTTAAAAAGCTCGTAGTTGAATTTCGGGG
+
44533335:DDDG@@@IIIIIIIIIIIIIIIIIIIIIIIIIIIIIIIIIIIIFFFFFFFFFFFFFFFFFFFFFFBBAAA1111111<AAAAAABAA??<662.,,,,
@JI6ZREA02GNMZP
AGAGACTGTTGGAGGGCAAGTCTGGTGCCAGCAGCCGCGGTAATTCCAGCTCCAATAGCGTATATTAAAGTTGTTGCAGTTAAAAAGCTCGTAGTTGAATTTCGGGGT
+
FFFFFFFFFFFII666IIIIIIIIIIIIIIIIIIIIIIIIIIIIIIIIIIIIFFFFFFFFFFFFFFFFFFFFFFFFFFFFF==??=FFFFFFFFFFDDB=<84.,,,.
@JI6ZREA02G1INY
AGAGACTGTTGGAGGGCAAGTCTGGTGCCAGCAGCCGCGGTAATTCCAGCTCCAATAGCGTATATTAAAGTTGTTGCAGTTAAAAAGCTCGTAGTTGAATTTCGGGATTAGTAAGTTGGTCGTGCCTCTGGTATGTACTGGCTTTACTGGTTCCTCCTTCTTGAAGAGCTGTAATGTCATTAATTTGGTGTTGCAGGGAAACAGGACTGTTACTTTGAAAAAATTAGAGTGTTTAAAGCAGGCTAACGCTTGAATACATTAGCATGGAATAATGAAATAGGACGTTTGATCCTATTTTGTTGGTTTCTAGGATTGACGTAATGATTAATAGGGATAGTTGGGGCATTAGTATTCAATTGTCAGAGGTGAAATTCTTGGATTTATTGAAGACTAACTACTGCGAAAGCATTTGCCAAGGATGTTTTCATTAATC
+
HHHHHHHHHHHIIBBBIIIIIIIIIIIIIIIIIIIIIIIIIIIIIIIIIIIIHHHHHHHHHHHHHHHHHHHHHHHHHHHHH;;;;;HHHHHHHHHHHHHEEEHHHHHHHHHHHHHHHHHHHHHHHHHHHHHHHHHHHHHHHHHHHHHHHHHHHHHFFFFHHHHHHHHHHHHHHHHHHHHHHHHHHHHHHHHHHHD66688CD@DDGGHHHGGGC@@B22222266,@@GGHHHHHHHHHHHHHHHHHHEEEHHHDDDHHHHHHHHHHHHHHHHHHHHHHHHDD566HHHHHHGG??==@66@@544;<D>@@@BBEGGGGGGEB666699@@@BGGGGG9999@@@B@@@@EGEEEDBBDDDDD99989=<AAA::999=44344ABA9899====?B@AA=9;<=93///9<AAAAA=;;----;;898842
@JI6ZREA02G94JN
AGAGACTGTTGGAGGGCAAGTCTGGTGCCAGCAGCCGCGGTAATTCCAGCTCCAATAGCGTATATTAAAGTTGTTGCAGTTAAAAAGCTCGTAGTTGAATTTCGGGGTCAGTAGGTTGGTCGTGCCAATGGTGTGTACTGGCTTTACTGATTCCTCCTTCTTGAAGAACTGTAATGTCATTAATTTGGTGTTGCAGGGAAACAGGACTGTTACTTTGAAAAAATTAGAGTGTTTAAAGCAGGCTAACGCTTGAATACATTAGCATGGAATAATGAAATAGGACGTTCGATCCTATTTTGTTGGTTTCTAGGATTGACGTAATGATTAATAGGGATAGTTGGGGCATTAGTATTCAATTGTCAGAGGTGAAATTCTTGGATTTATTGAAGACTAACTACTGCGAAAGCATTTGCCAAGGATGTTTTCATTAATCAAGAACGAAAGTTAGGGATCGAAGACGATCAGATACCGTCGTAGTCTTAACCAT
+
FFFFFFFFFFFIIIIIIIIIIIIIIIIIIIIIIIIIIIIIIIIIIIIIIIIIFFFFFFFFFFFFFFFFFFFFFFFFFFFFF=====FFFFFFFFFFFFFFFFFBBBBFFFFFFFFFFFFFFFFFFFFFFFFFFFFFFFFFFFFFFFFFFFFFFFFDDDDDDDFFFFFFFFFFFFFFFFFFFFFFFFFF<666CFFCC?F??C>FFFFFF;;;DFFFF67776666,CFCAA?===??DDDDDCCCFFFFFFFFF???DGGGGGGGDDDDFDDDFGGGIIIIIFDDDDGFFDGGG====D66?????DAD:::?ADDDDDDDDDDDDAAAA?=;@AAA880000:=ABBBBBDDDDDDDDDDDDD=888==>D=33388D>===77??=888=@>>>>B>333448><:88884442;;;74....00,,,,.,,,422----0067032112226688:876666121:::9899:95657::00--
@JI6ZREA02FYUMN
AGAGACTGTTGGAGGGCAAGTCTGGTGCCAGCAGCCGCGGTAATTCCAGCTCCAATAGCGTATATTAAAGTTGTTGCAGTTAAAAAGACTCGTAGTTGAATTTCGGGATTAACACGTCGGTCGTGCCACTGGTATGAACTGGCGTCGTTGATTTCTCCTTTCTGAGGAACCATGATGTCATTAATTTGATGTCGTGGGAAATCAGGACTGTTAACTTTGAAAAAATTGAGTGTTTAAAGCAGGCTCGCGCTTGAATACATTAGCATGGAATAATGAAATAGGACGTTCGAACCTTATTTGTGGTTTCTAGGATCAACGTAATGATTAATAGGGATAGTTGGGGCATTAGTATTCAATTGTCAGAGGTGAAATTCTTGGATTTATTGAAGACTAAC
+
FFFFFFFE@@=<<??====:::?AAADDDDFFHGFFF8::HDDDDFFFFFFFFFDDDFFFFFFFFFDDDFCCCADDBBBBB77788?4CCFFFFFFFFFFDDDDF=<<<:DDDF???A:<:DDDDF???FFFFFFFFFFFFFDD????BBA333AAAA===B>DDAAAADDFFFFDACCCFFFF666FFFFDDA????665:@B:::A::::::D???D277777<445844444888?>?>>A??????DFFDD???DDDA::9A==:::4449;<;@:>>443229911----,,,,3.55666>9AA=::::ADDDBA444=BBBA=0005<@@>>666455:=BAA?>>?@A<<:23383///888;@@@::<=B=883//8<BB@@8888
@JI6ZREA02I9AWQ
AGAGACTGTTGGAGGGCAAGTCTGGTGCCAGCAGCCGCGGTAATTCCAGCTCCAATAGCGTATATTAAAGTTGTTGCAGTTAAAAAGCTCGTAGTTGAATTTCGGGATCAATACGTCGGTCGTGCTTTTTGGTACGCACTGGCGTCATTGGTTTCTCCTTTCTGACGAACCATGATGTCAGTTAATTTGGTGTTATGGGGATTAGGACTGTTAACTTTGAAAAAATTGAGTGTTAAAGCTAGGCTAACGCTTGAATACATTAGC
+
FFFFFFFFFFFIIHHHIIIIIIIIIIIIIIIIIIIIIIIIIIIIIIIIIIIIFFFFFFFFFFFFFFFFFFFFFFFFFFFFF=====FFFFFFFFFFF@@:86D???DDD:<<=FCAAA>??>?84////-664==;=:844478=97660001149AB===DAFFFFFF?:99<@44499/..66,,,<6//../22442422<<8899400..=666=----,,91332.---,,,2:::9<=988======B@?>?@@BBA5
@JI6ZREA02IGH6K
AGAGACTGTTGGAGGGCAAGTCTGGTGCCAGCAGCCGCGGTAATTCCAGCTCCAATAGCGTATATTAAAGTTGTTGCAGTTAAAAAGCTCGTAGTTGAATTTCGGGATCAGTACGTTGGTCGTGCCTTAGGTACGTACTGGTGTTACTGGTTCCTACCTTCTGACGAACCATCATGTCATTCATTTGGTGTGGCGGGGAATCGAGGACTGTTACTTTAGAAAAAATTAGAGTTAGTTTAAAGCAGGCTCGCGCTTGAATACATTAGCATGGAATAATGAAATAGGACGTTGATCCTA
+
FFFFFFFFFFFIIHHHIIIIIIIIIIIIIIIIIIIIIIIIIIIIIIIIIIIIFFFFFFFFFFFFFFFFFFFFFFFFFFFFF?????FFFFFFFFFFFFFFFFF@@@FFFFFFFFFFFFFFFFFFFFFFFFFFFFFFFFFFFFFFFFFFFFFFFFD<<<<<FFFFFDFFFFFFFFFFFFFFFFFFFFDD>FFFFD;=99AA@?<<888744../7223??//////==/>400004888888A?A:::=BBA=<::::AA@<<<ABB=::::DDDDDBD?CCC>:::=AA><::7723
@JI6ZREA02HY0VD
AGAGACTGTTGGAGGGCAAGTCTGGTGCCAGCAGCCGCGGTAATTCCAGCTCCAATAGCGTATATTAAAGTTGTTGCAGTTAAAAAG
+
FA@@@EAA@FFIIHHHIIIIIIIIIIIIIIIIIIIIIIIIIIIIIIIIIIIIFFFFFFFFFFFFFFFFFFFFFFFFFFFFD755318
@JI6ZREA02FZTG0
AGAGACTGTTGGAGGGCAAGTCTGGTGCCAGCAGCCGCGGTAATTCCAGCTCCAATAGCGTATATTAAAGTTGTTGCAGTTAAAAAGCTCGTAGTTGAATTTCGGGGTATCAAGTACGTC
+
FFFFFFFFFFFIIHHHIIIIIIIIIIIIIIIIIIIIIIIIIIIIIIIIIIIIFFFFFFFFFFFFFFFFFFFFFFFFFFFFF=====FFFFFDDDDDDAA55596776244766<<1322-
@JI6ZREA02IYET0
AGAGACTGTTGGAGGGCAAGTCTGGTGCCAGCAGCCGCGGTAATTCCAGCTCCAATAGCGTATATTAAAGTTGTTGCAGTTAAAAAGCTCGTAGTTGAATTTCGGGG
+
FD::::=AFFFGGDDDHIIIIHIHHIIIIIIIIIIIHIIIIHHHFFFFFFFFFCCCFFFFFA@@DFFFFFFFFDDDDDD??66666FFFFDDFFDDBBA;;840...
@JI6ZREA02JA9CF
AGAGACTGTTGGAGGGCAAGTCTGGTGCCAGCAGCCGCGGTAATTCCAGCTCCAATAGCGTATATTAAAGTTGTTGCAGTTAAAAAGCTCGTAGTTGAATTTCGGGGGTCA
+
FFFFFFFFFFFIIHHHIIIIIIIIIIIIIIIIIIIIIIIIIIIIIIIIIIIIFFFFFFFFFFFFFFFFFFFFFFFFFFFFF==?==FFFFFFFFFB@@A;984-,,,,197
@JI6ZREA02GTSUS
AGAGACTGTTGGAGGGCAAGTCTGGCGCCTTACGGGAAACAGTCGACTGCCAAGGCACACAGGGGATA
+
IIIIIIIIIIIIIHHHIIIIIIIIIIIIIHHHFB@@53366===;GFGFFFIIIIIIIIIICCCCIIH
@JI6ZREA02F6I3Y
AGAGACTGTTGGAGGGCAAGTCTGGTGCCAGCAGCCGCGGTAATTCCAGCTCCAATAGCGTATATTAAAGTTGTTGCAGTTAAAAAGCTCGTAGTTGAATTTCGGGGATTACGTA
+
FFFFFFFFFFFII@@@IIIIIIIIIIIIIIIIIIIIIIIIIIIIIIIIIIIIFFFFFFFFFFFFFFFFFFFFFFFFFFF??66655BAA?==<<;;<22..,3....751-..,-
@JI6ZREA02F5NBW
AGAGACTGTTGGAGGGCAAGTCTGGTGCCAGCAGCCGCGGTAATTCCAGCTCCAATAGCGTATATTAAAGTTGTTGCAGTTAAAAAGCTCGTAGTTGAATTTCGGGATCAATACGTCGGTCGTGCTTTTTTGGTACGCACTGGCGTCATTGGTTTCTCCTTTCTGACGAACCATGATGTCATTAATTTGGTGTTATGGGGAGTTAGGACTGTTACTTTGAAAAAATTAGAGTGTTTAAAGCAGGCATTAGCTTGAATACATTAGCATGGAATAATGAAATAGGACGTTCGATCCTATTTTGTGGTTTCTAGGATCAACGTAATGATTAATAGGGATAGTTGGGGCATTAGTATTCAATTGTCAGAGGTGAAATTCTTGGATTTATTGAAGACTAACTACTGCGAAAGCATTTGCCAAGGATGTTTTCATTAATCAAGAACGAAAGTTAGGGATCGAAGACGATCAGATACCGTCGTAGTCTTAACC
+
IIIIIIIIIIIIIHHHIIIIIIIIIIIIIIIIIIIIIIIIIIIIIIIIIIIIIIIIIIIIIIIIIIHHHIIIIIIIIIIII?????IIIIIIIIIIIIIHHHIHHHIIIIIIIIIIIIIIIIIII<<<<77IIBIIIIIIIIIIIIIIIIIIHHHIIIIHHHIIIIIIIIIIIIIIIIIIIIIIIHHHIIIIIIII;;;;F>FFIIIIIIIIIIIHHHI;;;;99>>-IIIIHHHHHHHHIIIIIIIIIIIIIIIIIIIIIIIIIIIIIIIIIIIIHHHIIHH<<<<<IIIIGGGG<<==D6@@666DIIIIIHDDDIIIIIIIIIIIIII@@@IHHHIICBBBHHHIIIHDDDDDBDB:8:BBB445=BBBDBBDDBBBBBBE:<DEDDDDE:::>=EB@@>=BB>??===555AAAA9:31111:;<=:88::;:8470---0..----49999988::::::8688=<;888:;8471300,,
@JI6ZREA02HMEFN
AGAGACTGTTGGAGGGCAAGTCTGGCGCCTTACGGGAAACAGTCGACTGCCAAGGCACACAGGGGATA
+
IIIIIIIIIIIII???IIIIIIIIIIIIIIIIIHHHCCCIIIIIIIIIIIIIIIIIIIIIICCCCIII
@JI6ZREA02GHLSN
AGAGACTGTTGGAGGGCAAGTCTGGTGCCAGCAGCCGCGGTAATTCCAGCTCCAATAGCGTATATTAAAGTTGTTGCAGTTAAAAAGCTCGTAGTTGAATTTC
+
FFFFFFFFFF@BBIIIIIIIIIIIIIIIIHHHHIFFF===FHHHHHHHHIIIFFFFFFFFFFFFFFFFFFFFFFFFFFFFF???==FFFFFFFFFFFFF?=<?
@JI6ZREA02J247R
AGAGACTGTTGGAGGGCAAGTCTGGTGCCAGCAGCCGCGGTAATTCCAGCTCCAATAGCGTATATTAAAGTTGTTGCAGTTAAAAAAGCTCGTAGTTGAATTTCGGGGAT
+
FFFFFFFFFFFIIHHHIIIIIIIIIIIIIIIIIIBBBHHHIHHHHHIIIIIIFFFFFFFFFFFF???=FFFFFFFFFFD??666222BA??<<<==><86...4222243
@JI6ZREA02JX8LF
AGAGACTGTTGGAGGGCAAGTCTGGTGCCAGCAGCCGCGGTAATTCCAGCTCCAATGCGTATATTAAAGTTGTTGCAGTTAAAAAGCTCGTAGTTGAATTTC
+
FFFFFFFFFFFIIHHHIIIIIIIIIIIIIIIIIIIIIIIIIIIIIIHHHIIIFF@AAA@FFFFFFFFFA@@FFFFFFFFF=====FFFFFFFFFDDDD?=:1
@JI6ZREA02JYKIW
AGAGACTGTTGGAGGGCAAGTCTGGTGCCAGCAGCCGCGGTAATTCCAGCTCCAATAGCGTATATTAAAGTTGTTGCAGTTAAAAAGCTCGTAGTTGAATTTCGGGATCAATACGTCGGTCGTGCTTTTTTGGTACGCACTGGCGTCATTGGTTTCTCCTTTCTGACGAACCATGATGTCATTAATTTGGTGTTATGGGGAGTTAGGACTGTTACTTTGAAAAAATTAGAGTGTTTAAAGCAGGCATTAGCTTGAATACATTAGCATGGAATAATGAAATAGGACGTTCGATCCTATTTTGTGGTTTCTAGGATCAACGTAATGATTAATAGGGATAGTTGGGGCATTAGTATTCAATTGTCAGAGGTGAAATTCTTGGATTTATTGAAGACTAACTACTGCGAAAGCATTTGCCAAGGATGTTTTCATTAATCAAGAACGAAAGTTAGGGATCGAAGACGATCAGATACCGT
+
IIIIIIIIIIIIIHHHIIIIIIIIIIIIIIIIIIIIIIIIIIIIIIIIIIIIIIIIIIIIIIIIIIHHHIIIIIIIIIIII=====IIIIIIIIIIIIIHHHIHHHIIIIIIIIIIIIIIIIIII99<<99IIFIIIIIIIIIIIIIIIIIIHHHIIIIHHHIIIIIFFFIIIIIIIIIIIIIIIHHHIIIIIIIICCCCIFIIIIIIIIIIIIIHHHI666666BB0IIIIIHHHHHHIIIIIIIIIIIIIIIHEEDIIIIIIIIIHHHHIIII@555<7IIIIHHHIIIIIIII@@@?@6@@HHEIII@@@@HGHDDDDFHHHHHIHHHHHHIIIIHHAABAHHIIIHHHIIIIHHHHHHHHHHB@=@HHHHBBBHHHHEEE<<EE54355BBBB?A>??>=BBB?:::<CAAAAAA8831111879;870...3043----0680633:;;;<:10368997303,..3/
@JI6ZREA02HHBX0
AGAGACTGTTGGAGGGCAAGTCTGGTGCCAGCAGCCGCGGTAATTCCAGCTCCAATAGCGTATATTAAAGTTGTTGCAGTTAAAAAGCTCGTAGTTGAATTTCGGGATCAATACGTCGGTCGTGCTTTTTTGGTACGCACTGGCGTCATTGGTTTCTCCTTTCTGACGAACCATGATGTCATTAATTTGGTGTTATGGGGGGTTAGGACTGTTACTTTGAAAAAATTAGAGTGTTTAAAGCAGGCATTAGCTTGAATACATTAGCATGGAATAATGAAATAGGACGTTCGATCCTATTTTGTTGGTTTCTAGGATCAACGTAATGATTAATAGGGATAGTTGGGGCATTAGTATGCAATTGTCAGAGGTGAAATTCTTGGA
+
FFFFFFFFFFFIIHHHIIIIIIIIIIIIIIIIIIIIIIIIIIIIIIIIIIIIFFFFFFFFFFFFFFFFFFFFFFFFFFFFF88888DFFFFFFFFFFFFFFFFFFFFFFFFFFFFFFFFFFFFFF666666FF<FFFFFFFFFFFFFFFFFFFFFFDDDDDFFFFFFFFFFFFFFFFFFFFFFFFDDDFFFFFDAA222222<89..49BBBBBB=;;B22222666,;FFFFFFFFFFFFFFFFFFFFFF;;;?DDDDDGGIGGGIGGGGGGD?:222A:AA====<AAAAAA@?11114/5<<668<7:555=AAADDDDDDDDDD::88=:88444444764<<=<8988<998888><>>:;2332442;;988;67
@JI6ZREA02F6XZ9
AGAGACTGTTGGAGGGCAAGTCTGGTGCCAGCAGCCGCGGTAATTCCAGCTCCAATAGCGTATATTAAAGTTGTTGCAGTTAAAAAGCTCGTAGTTGAATTTCGGGGTCA
+
=94100004>AAA136FHIIIIIIIIIIIIIIIIHFFEDDFFFDDDDHHIIIFFFFFFFFFFFFFFFFF888CCFFFFFFF;;===FFFFFFFDB@8888884..,,.87
@JI6ZREA02IJHHC
AGAGACTGTTGGAGGGCAAGTCTGGTGCCAGCAGCCGCGGTAATTCCAGCTCCAATAGCGTATATTAAAGTTGTTGCAGTTAAAAAGCTCGTAGTTGAATTTCGGGG
+
FFFFFFF;;;FIIIIIIIIIIIIIIIIIIIIIIIIIIIIIIIIIIIIIIIIIFFFFFFFFFFFFFFFFFFFFFFFFFFFFF;;;;7DDDB@@??><8662227/1,,
@JI6ZREA02I4CYJ
AGAGACTGTTGGAGGGCAAGTCTGGTGCCAGCAGCCGCGGTAATTCCAGCTCCAATAGCGTATNTTAAAGTTGTTGCAGTTAAAAAGCTCGTAGTTGAATTTCGGGA
+
FFFFFFFFFFFIIHHHIIIIIIIIIIIIIIIIIIIIIIIIIIIIIIIIIIIIFFFFFFFFFD=!;;FFFFFFFFFFFFFFF=====FFFFFFFFFFFFF=<<?6664
@JI6ZREA02G8IL2
AGAGACTGTTGGAGGGCAAGTCTGGTGCCAGCAGCCGCGGTAATTCCAGCTCCAATAGCGTATATTAAAGTTGTTGCAGTTAAAAAGCTCGTAGTTGAATTTCGGGGTCAGTAGTTGGTCGTGCCTATTGGTATGTACTGGCTTTACTGATTCCTCCTTCTTGAACGAACCTGTAATGTCATTAATTTGGTGTTGCTAGGGGAAACAGGGACTGTTACTTTGAAAAAAATTTGAAGTGTTTAAAAGCTAAGGCTAACGCTTGAATACATTAGCATGGAAATAATGAAATAGGACGTTCGATCCTATTTGTTGGTTCTAGGATTTGACGTAATGATTAATAGGGATAGTTGGGGCA
+
@A@@FFFD?=555====<<=ABD???FFFFFFFFFFH===FFFFFFFFFFHFFFFFFFFFFFFFFFFFFFFD@??DDBBAA66668??AFFFFFFFFFFFFFF=:7793444//----,768879::<<<<<<<:::BA8898899800/.26688822/00><<<<<>==>>888844448;<<622224222////2222226<46223470..49000?//222//88442.//9111,,,,53.--99:7....4==>==>>?@==<999>44000949<<668?<8811086<<<<5513,,,-.2--,,359---1113::....899<=>==>======<<A664449
@JI6ZREA02FVI56
AGAGACTGTTGGAGGGCAAGTCTGGTGCCAGCAGCCGCGGTAATTCCAGCTCCAATAGCGTATATTAAAGTTGTTGCAGTTAAAAAGCTCGTAGTTGAATTTCGGGGATAGTACGTCGTGGTCGTCGACCTTCGGTACGTACGTGGTGGTTACTTGATTCTACCCTTCCTGTACGAACCAATCAATGTCATTAATTTGGTGTGGTGGAAAGTACAGGACTGTTACTTTGAAAAAATTAGAGTGTTTAAAGCAGGCTAACGCTTGAATACATTAGCATGGAATAATGAAATAGGACGTTCGATCCTATTTTGTTGGTTTCTAGGATTGACGTAATGATTAATAGGGATAGTTGGGGCATTAGTATTCAATTGTCAGAGGTGAAATTCTTGGATTTATTGAAGACTAACTACTGCGAAAGCATTTGCCAAGGATGTTTTCATTAATCAAGAACGAAAGTTAGGGATCGAAGACGATCAGATACCGTCGTAGTCTTAACCATAAACTATGCCGACTAGGGATCGGATGATGTTAATTTTTAATGTACTC
+
FFFFFFFFFFFIIHHHIIIIIIIIIIIIIIIIIIIIHHHHHHHBBBBHHIIHFFFFFFFFFFFFFFFFFFFFFBAAAAA44/////8<????ABFFFFF???D9640003:9////25569931252.--51,--13512-------,,--..11..--.,.,1199,,,32:7211--,,..--::9:<4444<<<AA<84448<<111<<7=BBBBBDDBBAA999A222222>=0?==>A845555ABBBBBDDDDGGDDFGGGGGGDDDFFFIIIIIIGGGGGIIIIDD::<DDBA@>8867....3--22...49?>>ABBDDDAAAADDDDDDDDDBB?DDDDDD5555:?BB>=======?BBB@B=8888=>888@<888>>@8843//88B>>?BBBBDDD>83344;<8666::::::::6::1111::----4222204610038::27335222224020766677786221447:74644884443.,,,,,.0,,,0.0.00002266::666679:://5//44+:7660-
@JI6ZREA02JZQF8
AGAGACTGTTGGAGGGCAAGTCTGGTGCCAGCAGCCGCGGTAATTCCAGCTCCAATAGCGTATATTAAAGTTGTTGCAGTTAAAAAGCTCGTAGTTGAATTTCGGGGGTCAG
+
FFFFFFFFFFFIIHHHIIIIIIIIIIIIIIIIIIIIIIIIIIIIIIIIIIIIFFFFFFFFFFFFFFFFFFFFFFFFFFFFF=====FFFFFFDDB@?=;2113,,,,,,-..
@JI6ZREA02H83W0
AGAGACTGTTGGAGGGCAAGTCTGGTGCCAGCAGCCGCGGTAATTCCAGCTCCAATAGCGTATATTAAAGTTGTTGCAGTTAAAAAGCTCGTAGTTGAATTTCGGGG
+
FFFFFFFFFFFIIHHHIIIIIIIIIIIIIIIIIIIIIIIIIIIIIIIIIIIIFFFFFFFFFFFFFFFFFFFFFFFFFFFFF?????FFFFFFFFFFBAA<<;90...
@JI6ZREA02J3HCQ
AGAGACTGTTGGAGGGCAAGTCTGGTGCCAGCAGCCGCGGTAATTCCAGCTCCAATAGCGTATATTAAAGTTGTTGCAGTTAAAAAGCTCGTAGTTGAATTTCGGGGTCAGTAGG
+
FFFFFFFFFFFIIHHHIIIIIIIIIIIIIIIIIIIIIIIIIIIIIIIIIIIIFFFFFFFFFFFFFF@@@FFFFDBBAAA4411///89>?=<9444===88642222123332--
@JI6ZREA02JSKUP
AGAGACTGTTGGAGGGCAAGTCTGGTGCCAGCAGCCGCGGTAATTCCAGCTCCAATAGCGTATATTAAAGTTGTTGCAGTTAAAAAGCTCGTAGTTGAATTTCGGGATCAG
+
886?CC???A:::FFFFFFFHHIIIIIIIIIIIIIIIIIIIIIIIIIIIIIIFFFFFFFFFFFFFF@@@FFFFFFFFFFFF???==FFFFFFFFFFFFFF?=<111<9900
@JI6ZREA02IQAER
AGAGACTGTTGGAGGGCAAGTCTGGTGCCAGCAGCCGCGGTAATTCCAGCTCCAATAGCGTATATTAAAGTTGTTGCAGTTAAAAAGCTCGTAGTTGAATTTCGGGG
+
1333:::?DDDGHHHHIIIIIIIIIIIIIIIIIIIIIIIIIIIIIIIIIIIIFFFFFFFFFFFFEEDDFEDDFDDDDDD::66666DDDBDDDDDFAA>;;;444..
@JI6ZREA02IPPLK
AGAGACTGTTGGAGGGCAAGTCTGGTGCCAGCAGCCGCGGTAATTCCAGCTCCAATAGCGTATATTAAAGTTGTTAGCAGTTAAAAAGCTACGTAGTTGAATTTCGGGGTATAGGT
+
????DDD:88889888000049<===BDDFHHHHGGH===FCCCCFDDDDFFFFFFFFFFFFFFDD656DBBB3118<?A==55577FFDDFFFFFFF@@@FFFF=:7404361--
@JI6ZREA02H42E9
AGAGACTGTTGGAGGGCAAGTCTGGTGCCAGCAGCCGCGGTAATTCCAGCTCCAATAGCGTATATTAAAGTTGTTGCAGTTAAAAAGCTCGTAGTTGAATTTCGGGGTCAGTAGGTTGGTCGTGCCTATGGTATGTACTGGCTTTACTGATTCCTCCTTCTTGAAGAACTGTAATGTCATTAATTTGGTGTTGCAGGGAAACAGGACTGTTACTTTGAAAAAATTAGAGTGTTTAAAGCAGGCTAACGCTTGAATACATTAGCATGGAATAATGAAATAGGACGTTCGATCCTATTTTGTTGGTTTCTAGGATTGACGTAATGATTAATAGGGATAGTTGGGGCATTAGTATTCAATTGTCAGAGGTGAAATTCTTGGATTTATTGAAGACTAACTACTGCGAAAGCATTTGCCAAGGATGTTTTCATTAATCAAGAACGAAAGTTAGGGATCGAAGACGATCAGATACCGTCGTAGTCTTAACCATAAACTATGCCGACTAGGGATCGGATGATGTTAATTTTTAATGTACTCATTCGGCGCC
+
IIIIIIIIIIIIIHHHIIIIIIIIIIIIIIIIIIIIIIIIIIIIIIIIIIIIIIIIIIIIIIIIIIHHHIIIIIIIIIIII<<<<<IIIIIIIIIIIIIHHHICCCCIIIIIIIIIIIIIIIIIIIIIIIIIIIIIIIIIIIHHHIIIIIIIIIIIIIIIIIIIIIIIIIIIIIIIIIIIIIIHHHIIIIIIIIIHHHHHHIIIIIIIIIIIIHHHI<<<<99II5IIIIIHHHHHHIIIIIIIIIIIIIIIIIIIIIIIIIIIIIIIIIIIIIHHHIIIIIIIIIIIIICCCICCB@?44GGHHHIIIIIIIIIIIIIIIIIIIIIIIIHHHIIIIGG7777CGIIIIIIIIIIIIGGEGIIIIII;666IIIIIGGGHHHIIIIIIIIIIIIIIIIIIC?544EBB>><AADDDDA@=:00..<<3322655556;?<777<==70004:=???<;=<?AA:::::AAA>=><><<???==22150../749<9<<<752...<88335877795544,,,,,,,+747799<<=<9996//
@JI6ZREA02J1WCD
AGAGACTGTTGGAGGGCAAGTCTGGTGCCAGCAGCCGCGGTAATTCCAGCTCCAATAGCGTATATTAAAGTTGTTGCAGTTAAAAAGCTCGTAGTTGAATTTCGGGGT
+
FFFFFFFFFFFIIHHHIIIIIIIIIIIIIIIIIIIIIIIIIIIIIIIIIIIIFFFFFFFFFFFFFFFFFFFFFFFFFFFFF????=FFFFFFFFFFFFFFFFD=:51/
@JI6ZREA02JWG1Z
AGAGACTGTTGGAGGGCAAGTCTGGTGCCAGCAGCCGCGGTAATTCCAGCTCCAATAGCGTATATTAAAGTTGTTGCAGTT
+
FFFFFFFA@@FII666IHIIIIIIIIIIIIIIIIIIIIIIIIIIIHHHHIIHFFFFFFFFFFFFFFFFFFFFFDDDBAA44
@JI6ZREA02JX41X
AGAGACTGTTGGAGGGCAAGTCTGGTGCCAGCAGCCGCGGTAATTCCAGCTCCAATAGCGTATATTAAAGTTGTTGCAGTTAAAAAGCTCGTAGTTGAATTTCGGGATCAATACGTCGGTCGTGCTTTT
+
FFFFFFFEEEFIIHHHIIIIIIIIIIIIIIIIIIIIIIIIIIIHHHHIIIIIFFFFFFFFFFFFFFFFFDDDFFFFFFFFF;;;;;FFFFFFF???FCC666D?CCFFFFFFFFFFFFFFFDBBB660.
@JI6ZREA02HMKGG
AGAGACTGTTGGAGGGCAAGTCTGGTGCCAGCAGCCGCGGTAATTCCAGCTCCAATAGCGTATATTAAAGTTGTTGCAGTTAAAAAGCTCGTAGTTGAATTTCGGGATCAATACGTCGGTCGTGCTTTTTTGGTACGCACTGGCGTCATTGGTTTCTCCTTTCTGACGAACCATGATGTCATTAATTTGGTGTTATGGGGAGTTAGGACTGTTACTTTGAAAAA
+
FFFFFFFFFFFIIHHHIIIIIIIIIIIIIIIIIIIIIIIIIIIIIIHHHHHGFFD::;=@FFFFFFFFFFFFFFFFDDD::66666ADDDFFFFFFFFFFFFF@@@FFFFFFFFFFFFDBBBBB?111111<<6?AABDFFFFFFFFFFF86666DADD===B>DFFF??@?CFFDBAAABAA55333BB>B@AAA:==;?166AADBAA===BB;;;9113/-
@JI6ZREA02HSGLX
AGAGACTGTTGGAGGGCAAGTCTGGTGCCAGCAGCCGCGGTAATTCCAGCTCCAATAGCGTATATTAAAGTTGTTGCAGTTAAAAAGCTCGTAGTTGAATTTCGGGATCAATACGTCGGTCGTGCTTTTTGGTACGCACTGGCGTCATTGGTTTCTCCTTTCTGACGAACCATGATGTCATTAATTTGGTGTTATGGGGATTAGGACTGTTACTTTGAAAAAATTGAGTGTTTAAAGCAGGCATTAGCTTGAATACATTAGCA
+
FFFFFFFFFFFII@@@IIIIIIIIIIIIIIIIIIIIIIIIIIIIIIIIIIIIFFFFFFFFFFFFFFFFFFFFFFFFFFFDD88888FFFFFFFFFFDDD?==911149<8898??A?=;<=?<67-----224=7667=?<876:6422--,,,31551111133.--...6779?>?ADFFFFFFFFFFFFFFC===6666:AFFFDAAADD?==B222222889<@@B======BBBA==::::AA===A@@>??>A?>99
@JI6ZREA02G56RJ
AGAGACTGTTGGAGGGCAAGTCTGGTGCCAGCAGCCGCGGTAATTCCAGCTCCAATAGCGTATATTAAAGTTGTTGCAGTTAAAAAGCTCGTAGTTGAATTTCGGGATTAGTAAGTTGGTCGTGCCTCTGGTATGTACTGGCTTTACTGGTTCCTCCTTCTTGAAGAACTGTAATGTCATTAATTTGGTGTTGCAGGGAAACAGGACTGTTACTTTGAAAAAATTAGAGTGTTTAAAGCAGGCTAACGCTTGAATACATTAGCATGGAATAATGAAATAGGACGTTTGATCCTATTTTGTTGGTTTCTAGGATTGACGTAATGATTAATAGGGATAGTTGGGGGCATTAGTATTCAATTGTCAGAGGTGAAATTCTTGGATTTATTGAAGACTAACTACTGCGAAAGCATTTGCCAAGGATGTTTTCATTAATCAAGAACGAAAGTTAGGGATCGAAGACGATCAGATACCGTCGTAGTCTTAACCATAAACTNTGCCGACTAGGGATCGGATGATGTTAATTTTTAATGACTC
+
IIIIIIIIIIIIIBBBIIIIIIIIIIIIIIIIIIIIIIIIIIIIIIIIIIIIIIIIIIIIIIIIIIHHHIIIIIIIIIIFF88888HIIIIIIIIIIIIHHHIHHHIIIIIIIIIIIIIIIIIIIIIIIIIIIIIIIIIIIIHHHIIIIIIIIIIIIIIIIIIFFFHIIIIIIIIIIIIIIII>>>IIFEDDIIIDBBBBFHDFFIIIIIIGGBB@E11111166,CEEEGEHHHHHIIIIIIIIHHIFFFIIIEDEIIIIIIIIIIIIIIIIIHHHIIIIIH<<<@GEEBA@A5666;//66???GID<<<DIIIII@@@IIIIIIIIIH@@@II@@@55445@??BEBDDDD@@?BBDBBBED:::?=<<A::2244:777944::542:C@B>>=EDBBBBBBB?5555C::::CA9::4477;;<<<<8888:89:4333492----47976600368:9997948830011:8886688888;86631!138;:;430238:83229333380022112//00*733,,
@JI6ZREA02H527B
AGAGACTGTTGGAGGGCAAGTCTGGTGCCAGCAGCCGCGGTAATTCCAGCTCCAATAGCGTATATTAAAGTTGTTGCAGTTAAAAAGCTCGTAGTTGAATTTCGGGGTA
+
FFFFFFFFFFFIIIIIIIIIIIIIIIIIIIIIIIIIIIIIIIIIIIIIIIIIFFFFFFFFFFFFFFFFFFFFFFFFFFFFF?????FFFFFFFFFFFFD=<9=2/,,,.
@JI6ZREA02J3KXC
AGAGACTGTTGGAGGGCAAGTCTGGTGCCAGCAGCCGCGGTAATTCCAGCTCCAATAGCGTATATTAAAGTTGTTGCAGTTAAAAAGCTCGTAGTTGAATTTCGGGG
+
6666:FFFFFFIIIIIIIIIIIIIIIIIIIIIIIIIIIIIIIIIIIIIIIIIFFFFFFFFFFFFFFFFFFFFDCCFFC<8888777DBBAAA?<<=8440..421..
@JI6ZREA02GLBSV
AGAGACTGTTGGAGGGCAAGTCTGGTGCCAGCAGCCGCGGTAATTCCAGCTCCAATAGCGTATATTAAAGTTGTTGCAGTTAAAAAAGCTCGTAGTTGAATTTCGGGGT
+
FFFFFFFFFFFIIHHHIIIIIIIIIIIIIIIIIIIIIIIIIIIIIIIIIIIIFFFFFFFFFFFF@@;;;FFFB><====..----,,5:======;;999211.,,,,,
@JI6ZREA02IG17R
AGAGACTGTTGGAGGGCAAGTCTGGTGCCAGCAGCCGCGGTAATTCCAGCTCCAATAGCGTATATTAAAGTTGTTGCAGTTAAAAAGC
+
1111449@@@BDF:::IIIIIIIIIIIIIIIIIIIIIIIIIIIIIIIIIIIIFFFFFFFFFFFFCC866655A><<<<<21,,,,,-3
@JI6ZREA02I8IA1
AGAGACTGTTGGAGGGCAAGTCTGGTGCCAGCAGCCGCGGTAATTCCAGCTCCAATAGCGTATATTAAAGTTGTTGCAGTTAAAAGCTCGTAGTTGAATTTCGGGTATTACGTACGTTGGTC
+
A5333:5444A@@136DFFHHHHFHIIIIIIIIIIIIIIIIIIIHIIIIHHHFFFFFFFFFFFF==666FDBA>>==??0000008<>=A?AADFFDB=;;<842-.---.3122---5513
@JI6ZREA02ICSMP
AGAGACTGTTGGAGGGCAAGTCTGGTGCCAGCAGCCGCGGTAATTCCAGCTCCGATAGCGTATATTAAAGTTGTTGCAGTTAAAAAGCTCGTAGTTGAATTTCGGGGTCAGCAGGTTGGTCGTGCCACTGGTATGCACTGGCTTCGCTGATTCCTCCTTTCTGAAGAACTGTAATGTCCATTAATTTGGGTGTTGCAGGGAAACAGGACTAGTTACTTTGAAAAAATTTAGAGTGTTTAAAGCAGGTCTAACGCTTGAATACATTAGCATGGAATAATGAATAGGACGTTTGATCCTATTTGTTGTTTCTAGGATTGACGTAATGATTAAGTAGGGATAGTTGGGGGC
+
FFFFFFFFFFFII???IIIIIIIIIIIIIIIIIIIIIIIIIIIIIIIIIIIIFFFFFFFFFFFFFFFFFFFFFFFFFFFFF?????FFFFFFFFFFFFFFFFF;;553:=?<<====BDDDFFFCC<=<?FDDD???AA:::=AA????<8884000888=7988?>>AA?888?A==<?=>99666.00/-..<><6688;;?:445<A<44449;889222222555/DDAAA=====;?@@111940004?==?>>?AADDDA:::ABBAA?884000422233666844366=<6663--...2319--.26<<989=>?<<;;22433//.27<<;;000//3
@JI6ZREA02J1YAW
AGAGACTGTTGGAGGGCAAGTCTGGCGCCTTACGGGAAACAGTCGACTGCCAAGGCACACAGGGGATA
+
IIIIIIIIIIIIIHHHIIIIIIIIIIIIIIIIIHHHHHHIIIIIIIIIIIIIIIIIIIIIICCCCIII
@JI6ZREA02JNE6Z
AGAGACTGTTGGAGGGCAAGTCTGGTGCCAGCAGCCGCGGTAATTCCAGCTCCAATAGCGTATATTAAAGTTGTTGCAGTTAAAAAGCTCGTAGTTGAATTTCGGGA
+
FFFFFFFFFFFIIHHHIIIIIIIIIIIIIIIIIIIIIIIIIIIIIIIIIIIIFFFFFFFFFFFFFFFFFFFFFFFFFFFFF88888FFFFFFFFFFFFF=;8=6223
@JI6ZREA02I6Q7A
AGAGACTGTTGGAGGGCAAGTCTGGTGCCAGCAGCCGCGGTAATTCCAGCTCCAATAGCGTATATTAAAGTTGTTGCAGTTAAAAAGCTCGTAGTTGAATTTCGGGATCAATACGTCGGTCGTGCCTCTGGTATGAACTGGTGTTATTGATTCCTCCTTTCTGATAAACCATGATGTCATTAATTTGGTGTTGTGGGGAGTCAGGACTGTTACTTTGAAAAAATTAGAGTGTTTAAAGCAGGCCTACGCTTGAATACATTAGCATGGG
+
FFFFFFFFFFFIIHHHIIIIIIIIIIIIIIIIIIIIIIIIIIIIIIIIIIIIFFFFFFFFFFFFFFFFFFFFFFFFFFFFF;;;;;FFFFFFFFFFFFFFFFFFFFFFFFFFFFFFFFFFFFFFFFFFFFFFFFFFFFFFFFFFFFFFFFFFFFFFFFFFFFFFF@@@@@FFFFFFFFFFFFFFFFFFFFFFFFDDBBFFFFFFFFFFFFFFFFFFF999999@@-FFFFFFFFFFFFFFFFFFFFFFFFDDAAAB??4237=:7,,,
@JI6ZREA02JX975
AGAGACTGTTGGAGGGCAAGTCTGGTGCCCGCAGCCGCGGTAATTCCAGCTCCAATAGCGTATATTAAAGTTGTTGCAGTTAAAAAGCTCGTAGTTGAATTTCGGGATCAATACGTCGGTCGTGCTTTCGGGTACGTACTGGCGTCATTGGTTTCTCCTTTCTGACGAACCATGATGTCATTAATTTGGTGTTATGGGGAGTTAGGACTGTTACTTTGAAAAATTAGAGTGTTTAAAGCAGGCATTAGCTTGAATACATTAGCATGGAATAATGAAATAGGACGTTCGATCCTATTTTGTTGGTTTCTAGGATCAACGTAATGATTAATAGGGATAGTTGGGGGCATTAGTATTCAATTGTCAGAGGTGAAATTCTTGGATTTATTGAAGACTAACTACTGCGAAAGCATTTGCCAAGGATGTTTTCATTAATCAAGAACGAAAGTTAGGGATCGAAGCGATCAGNTACCGTCGTAGTCTTAACCNTAAACT
+
HHHHHHHHHHHIIHHHIIIIIIIIIII;;;IIIIIIIIIIIIIIICCCIIIIHHHHHHHHHHHHHHHHHHHHHHHHHHHHH;;;;;FFHHHHHHHHH>>666BHHHHHHHHHHHHHFFFFHHHHHHHHHHHHHHHHHHHHHHHHHHHHHGGCCA@;@@;;;@;EEGGGGEEEHHHGGGGGGG@@886;;7EBBEG==>>EFHHHGGGGG;98??2117,,,,,11-:8?A;9;;@CEGGGGGD<<<HGDDBEEEBDDD666;HHHHHHHHHHHHDDBB7;;;53566;AA555>77655/.893229/4000:>>>EGGEEEEEGGGGB9222;BGGBB55758HGGGBB9;;@@EB==>BABBB333:;;;AAA22443999;77=<42233=9322;;<>=;<<?A>999A><8888696----26664447;;744:8444:770667877777121:;;;7!77;;;<<<:;:::88==:8!7722--
@JI6ZREA02HIX1D
AGAGACTGTTGGAGGGCAAGTCTGGTGCCAGCAGCCGCGGTAATTCCAGCTCCAATAGCGTATATTAAAGTTGTTGCAGTTAAAAAGCTCGTAGTTGAATTTCGGGATTAGTAGTTGGTCGTGCCTCT
+
FFFFFFFFFFFIIHHHIIIIIIIIIIIIIIIIIIIIIIIIIIIIIIIIIIIIFFFFFFFFFFFFFFFFFFFFFFFFFFFFF?????FFFFFFFFFFFFFFFFFDCCFFFF=:;;;=FFFFFFFFFFFD
@JI6ZREA02JNIR7
AGAGACTGTTGGAGGGCAAGTCTGGTGCCAGCAGCCGCGGTAATTCCAGCTCCAATAGCGTATATTAAAGTTGTTGCAGTTAAAAAGACTCGTAGTTGAATTTCGGGGTCAGTAGGTTGGTCGTGCCTATGGTATGTACTGGCTTTAC
+
F===DFFFFF<<:FFFFFD@@@ADDDA?:::DDDAAAAABB::::===@DDDDDCCCFFFFDDDDFFFFFCCCFF@A???F;;==8<1<=FDDBBA====0..4.,,,,57:73..00@@>?>?BBDFFF@@@FFFFFFFFFF:::54
@JI6ZREA02JIH1N
AGAGACTGTTGGAGGGCAAGTCTGGTGCCAGCAGCCGCGGTAATTCCAGCTCCAATAGCGTATATTAAAGTTGTTGCAGTTAAAAAGCTCGTAGTTGAATTTCGGGATTAGTATGTTGGTCGTACCTTCGGTACGTACTGGTGTTACTGATTCCTACCTTCTGATGAACCATCATGTCATTAATTTGGTGTGGCGGGAATCAGGACTGTTAACTTTGAAAAAATTGAAGTGTTAAAGCAGGCATTAGCTTGAATACATTAGC
+
???FFFFFFFFIIHHHIIIIIIIIIIIIIIIIIIIIIIIIIIIIIIIIIIIIFFFFFFFFFFFFFFFFFFFFFFFFFFFFF?????FFFFFFFFFFFFFFFDA:88ADDDAAAA688??DDDDFDF?@@CCFFFFFFFFFFDBBA??=<90000893344<<<<?@@BBA?:<<?DDDDBBAA44322/2/--.,,,--===7667?0100.=666=------9672234444449??98:BA:::DDDFFDA???DDDD55
@JI6ZREA02GI4JA
AGAGACTGTTGGAGGGCAAGTCTGGTGCCAGCAGCCGCGGTAATTCCAGCTCCAATAGCGTATATTAAAGTTGTTGCAGTTAAAAAGCTCGTAGTTGAATTTCGGGATCAGCAGGTTGGTCTTGCCACTGGTATGTACTAGCTTGCTGATTCCTCCTTCTTGTAGAACCGTAATGCCATTAATTTGGTGTTGCGGGGAAACAGGACTGTTACTTTGAAAAAATTAGAGTGTTTAAAGCAGGCCAGCGCCTGAATACATTAGCATGGAATAATGAAATAGGACGTTCGATCCTATTTTGTGGTTTCTAGGATTGACGTAATGATTAATAGGGATAGTTGGGGCATTAGTATTCAATTGTCAGAGGTGAAATTCTTGGATTTATTGAAGACTAACTACTGCGAAAGCATTTGCCAAGGATGTTTCATTAATCAAGAACGAAAGTTAGGGATCGAAGACGATCAGATACCGTCGTAGTCTTAACCATAAACTATGCCGACTAGGGATCGGATGATGTTAATTTTATAATG
+
IIIIIIIIIIIIIGGGIIIIIIIIIIIIIIIIIIIIIIIIIIIIIIIIIIIIIIIIIIIIIIIIIIHHHIIIIIIIIIIII;;;;;IIIIIIIIIIIIIHHHIHHHIIIIIIIIIIIIIIIIIIIIIIIIIIIIIIIIIIIIIIIIIIIIIIIIIIIIIIIIIIIIIIIIIIIIIIIIIIIIHHHIIIIIIIIAAAAHHHIIIIIIIIGGGIHHHI888888II6IIIIIHHHHHHIIIIIIIIIIIIIIIIIIIIIIIIIIIIIIIIIGGGI===IIIIIIIIIIIIIIIEE3333?4??CCCIIIIIIIIIIIIIIIIIIIIIIIIHHHIIIIII7755CCEEEGEEEEIIIIIIEGGGCCCEEFHHIGGEEGGIHHHI@@IIIIIG?999CIIIEECCCCCCCCCEGDDDDDD@<700005??>;;==>>==A===ADDDDAAAAAAAAADDAAAAAAAAAAAAAA?A=>==A?@AA442:444:::9:::?=;=<:::9::====:::::>??2222;37745
@JI6ZREA02G1XCC
AGAGACTGTTGGAGGGCAAGTCTGGTGCCAGCAGCCGCGGTAATTCCAGCTCCAATAGCGTATATTAAAGTTGTTGCAGTTAAAAAGCTCGTAGTTGAATTTCGGGATCAATACGTCGGTCGTGCTTTTTTGGTACGCACTGGCGTCATTGGTTTCTCCTTTCTGACGAACCATGATGTCATTAATTTGGTGTTATGGGGAGTTAGGACTGTTACTTTGAAAAAATTAGAGTGTTTAAAGCAGGCATTAGCTTGAATACATTAGCATGGAATAATGAAATAGGACGTTCGATCCTATTTTGTGGTTTCTAGGATCAACGTAATGATTAATAGGGATAGTTGGGGCATTAGTATTCAATTGTCGGAGGTGAAATTCTTGGATTTATTGAAGACTAACTACTGCGAAAGCATTTGCCAAGGATGTTTTCATTAATCAAGAACGAAAGTTAGGGATCGAAGACGATCAGATACCGTCGTAGTCTTAACCAT
+
HHHHHHHHHHHIIHHHIIIIIIIIIIIIIIIIIIIIIIIIIIIIIIIIIIIIHHHHHHHHHHHHHHHHHHHHHHHHHHHHH???==HHHHHHHHHHHHHHHHHHHHHHHHHHHHHHHHHHHHHHH;;;;99HHBHHHHHHHHHHHHHHHHHHHHHHHHHHHHHHHHHHHHHHHHHHHHHHHHHHHBBBHHHHHHHHCCCCH6>>HHHHHHHHHHHHHHH666666<<-HHHHHHHHHHHHHHHHHHHHHHHHHHHDDDHHHHHHHHHHHHHHHHHH;;;@:@@;;9;;HHHHHDDDBBBA@2;;@@@EAGB@@@@@BBBEEEGEEEE@@@@@HHHHHGGG;BBBH@@@@@@EEGBBAAAA?A9992232444<;32299<9942//9A9989A93332B;>>=999233999>>><<<<6::4111::;;::4222;99:1005:;;26666222720024877:767122;:9::;:8:88;;:80-
@JI6ZREA02GR57G
AGAGACTGTTGGAGGGCAAGTCTGGTGCCAGCAGCCGCGGTAATTCCAGCTCCAATAGCGTATATTAAAGTTGTTGCAGTTAAAAAGCTCGTAGTTGAATTTCGGGATCAATACGTCGGTCGTGCTTTTTGGTACGTCACTGGCGTCATTGGTTTCTCCCTTCTGTACGAACCATGATGTCATTAATTTGGTGTTATGGGGTAGTTAGGACTGTTACGTTTAGAAAAAATTA
+
==?FFFFFFFFIIHHHIIIIIIIIIIIIIIIIIIIIIIIIIIIIIIIIIIIIFFFFFFFFFFFFFFFFFFFFFFDDDBB::66665ABBBAAAABB===111988444>>=?444???>8423=<-----99-4312343<667679:9911,,,3,,,,--15:233211../444446=:9<99..0<<26000344444<9AAABBA??4449<433236------62,
@JI6ZREA02GQ2ZA
AGAGACTGTTGGAGGGCAAGTCTGGTGCCAGCAGCCGCGGTAATTCCAGCTCCAATAGCGTATATTAAAGTTGTTGCAGTTAAAAAGCTCGTAGTTGAATTTCGGGGTC
+
5666666?DDDGH==?IIIIIIIIIIIIIIIIIIHHHFFHHDDDDDDHHIHHFFFFFFFFFFFF@@@@FFFFFFFFFFFFF?????FFFFFFFFFF??=;86<21/,,-
@JI6ZREA02FNESB
AGAGACTGTTGGAGGGCAAGTCTGGCGCCTTACGGGAAACAGTCGACTGCCAAGGCACACAGGGGGATA
+
F?<===FFFFFFFFFFFFFHFFFFBBBDGDDFHFFF===FADBB??<<9881113AB@AAA33755:55
@JI6ZREA02FRJOT
AGAGACTGTTGGAGGGCAAGTCTGGCGCCTTACGGGAAACAGTCGACTGCCAAGGCACACAGGGGGATA
+
FFFFFFFFFFDDF===FFGHHHIHHHHFDDDDD=::3334<AAA@?<=@?FFBA>====?4/----3:=
@JI6ZREA02JGQQA
AGAGACTGTTGGAGGGCAAGTCTGGTGCCAGCAGCCGCGGTAATTCCAGCTCCAATAGCGTATATTAAAGTTGTTGCAAGTTAAAAAGCTCGTAGTTGAATTTCGGGGTCAGTAGGTTGGTCGTGCCAATGGTGTGTACTGGCTTTACTGATTCCTCCTTCTTGAAGAACTGTAATGTCATTAATTTGGTGTTGCAGGGAAACAGGACTGTTACTTTGAAAAAAATTGAGTGTTTAAAAGCAGGCTAAACGCTTGAATACATTAGCATGG
+
:::@AA@42222423244449>?AAAAABBBAAA4448<<44488>@<<9988>>?@@BB@55555===555===AAABBBD77777??AA???==88440..722244<<<<BBBBBAAADDD?6666ACFFFFFFFFFFFF???DDA??6633>AAAAAA<41114>A@41118ABBB@@@B==?::68<><<<8440..7/229=<00119;==B1122211C???????FF?===DDDDDD:53314AAAAAADDGGGGGGGFF::
@JI6ZREA02GU9ZE
AGAGACTGTTGGAGGGCAAGTCTGGTGCCAGCAGCCGCGGTAATTCCAGCTCCAATAGCGTATATTAAAGTTGTTGCAGTTAAAAAGCTCGTAGTTGAATTTCGGGG
+
FFFFFFFFFFFIIHHHIIIIIIIIIIIIIIIIIIIIIIIIIIIIIIIIIIIIFFFFFFFFFFFFFFFFFFFFFFFFFFFFF88888FFFFFFFFFFDBB==;400..
@JI6ZREA02JY6BZ
AGAGACTGTTGGAGGGCAAGTCTGGTGCCAGCAGCCGCGGTAATTCCAGCTCCAATAGCGTATATTAAAGTTGTTGCAGTTAAAAAGCTCGTAGTTGAATTTCGGGGTATC
+
FFFFFFFFFFFIIIIIIIIIIIIIIIIIIIIIIIIIIIIIIIIIIIIIIIIIFFFFFFFFFFFFFFFFF???FFFFFFFFF;;;;;FFFFFFFFFF@@@FFFF@=::6:55
@JI6ZREA02IL2N1
AGAGACTGTTGGAGGGCAAGTCTGGTGCCAGCAGCCGCGGTAATTCCAGCTCCAATAGCGTATATTAAAGTTGTTGCAGTTAAAAAGCTCGTAGTTGAATTTC
+
FFFFFFFFFFFIIHHHIIIIIIIIIIIIIIIIIIIIIIIIIIIIIIIIIIIIFFFFFFFFFFFFFFFFFEDDFFFFFFFCC88888FFFDDFDDBBAA>866/
@JI6ZREA02J2RUF
AGAGACTGTTGGAGGGCAAGTCTGGTGCCAGCAGCCGCGGTAATTCCAGCTCCAATAGCGTATATTAAAGTTGTTGCAGTTAAAAAGCTCGTAGTTGAATTTCGGGGATTAGTAACGT
+
FFFFFFFFFFFII:::IIIIIIIIIIIIIIIIIIIIIIIIIIIIIIIIIIIIFFFFFFFFFFFF<:::F866543<>??88///11<AAA????>><<<884000..46;==911333
@JI6ZREA02INE9K
AGAGACTGTTGGAGGGCAAGTCTGGTGCCAGCAGCCGCGGTAATTCCAGCTCCAATAGCGTATATTAAAGTTGTTGCAGTTAAAAAGCTCGTAGTTGAATTTCGGGGTCAGTAGGTTGGTCTTGCCACTGGTATGTACTAGCTTGCTGATTCCTCCTTCTTGTAGAACCGTAATGCCATTAATTTGGTGTTGTCGGGAAAACAGGACTGGTTACTTTGAAAAAATTAGAGTGTTTAAAGACAGGCTAGACGCCCGAATACATTAGCATGGAATAATGAAATAGGACGTTCGAACCTATTTAG
+
FFFFFFFFFFFIIHHHIIIIIIIIIIIIIIIIIIIIIIIIIIIIIIIIIIIIFFFFFFFFFFFFFFFFFFFFFFFFFFFFF?????FFFFFFFFFFFFFFFFF==;9<??<98444488<<<<<<<A==??AAADDDDDDDDAA::9<<88444<<888<@BBDD??:<<DFFFCAADBBA>;;842/22.//7.....426166==?44..//2667------88/><4444;====B7<==BBB53118;;8?>=43488444<<988ABBA???DDDF>GDDDD55444866:6,,,-3
@JI6ZREA02HUJWP
AGAGACTGTTGGAGGGCAAGTCTGGTGCCAGCAGCCGCGGTAATTCCAGCTCCAATAGCGTATATTAAAGTTGTTGCAGTTAAAAAAGCTCGTAGTTGAATTTCGGGGTAGT
+
D6665=:544@@@899AAAFEEEFGHHHHHHIIIHHHFDDHDDDDGGGHHHFFD@A@FFFFDDF?@666FFFFFDDDDFCD666666CCDDFFFFFFCCC?=;94422/4--
@JI6ZREA02JN22X
AGAGACTGTTGGAGGGCAAGTCTGGTGCCAGCAGCCGCGGTAATTCCAGCCCCAATAGCGTATATTAAAGTTGTTGCAGTTAAAAAGCTCGTAGTTGAATTTCGGGGTTAGTAGGTTGGTCGTGCCAATGGTGTGTACTGGCTTTACTGATTCCTCCTTCTTGAAGAACTGTAATGTCATTAATTTGGTGTTGCAGGGAAACAGGACTGTTACTTTGAAAAAATTAGAGTGTTTAAAGCAGGCTAACGCTTGAATACATTAGCATGGAATAATGAAATAGGACGTTCGATCCTATTTTGTGGTTTCTAGGATTGACGTAATGATTAATAGGGATAGTTGGGGGCATTAGTATTCAATTGTCAGAGGTGAAATTCTTGGATTTATTGAAGACTAACTACTGCGAAAGCATTTTGCCAAGGATGTTTTCATTAATCAAAGAACGAAAGTTAGGGATCGAAGACGATCAGNTACCGTCGTAGTCTTAACCATAAACTATGCCGACTAGGGATCGGATGATGTTTAATTTTTAATGACTCATTTCGGCG
+
HHHHHHHHHHHIIHHHIIIIIIIIIIIIIIIIIIIIIIIIIIIHHHHHE6666@@HHGGGGHHHHH;;;HHHHCABDDD55/////:ADBDGGHHHHHHHHHHAA>>::E>HHHGDEEEHHHHHHHHHHHHHHHHHHHHHHHHHHBB>HHHHHB<<<BBEEEGGGGHHHHHHHHEGGGGFFDD888GD>BAABAA222555:4<<@?>655AA000>00000/44,A?A>6222@@BEEEEGGHHHHH@@@HHHHHHHHHHHHHHHHHHHDDDHHHHHHDD@@@GGEEEG;;;:66655/550//><DBBEEEGHHHHHHHHHHHHHHHHHHHHHHHH88=85BBEGGGBBBBBBBBBABAAA?933299;AA322999;<9;77AA>923399===?=A;8242;93....39999AA9;;1711;7221142---722;8333:22-6998777;;:9766;;;7!7122:8---278;0022004720.,,-46660,,,04440---2:77777669;;/////99,;;;:87---2224,
@JI6ZREA02JE7GK
AGAGACTGTTGGAGGGCAAGTCTGGTGCCAGCAGCCGCGGTAATTCCAGCTCCAATAGCGTATATTAAAGTTGTTGCAGTTAAAAAGCTCGTAGTTGAATTTC
+
3////000049<<<=?FFHIHHIIIIIIHHHHHHHHHBBBHHHFFFFHHHHB@@@FFFFFFFFF@@@@FFFFFFFFFFFFF????;FFFFFFFFDBAAA886/
@JI6ZREA02GL9GI
AGAGACTGTTGGAGGGCAAGTCTGGCGCCTTACGGGAAACAGTCGACTGCCAAGGCACACAGGGGATA
+
IIIIIIIIIIIIIHHHIIIIIIIIIIIIIIIIIHHHCCCIIIIIIIIIIIIIIIIIIIIIICCCCIII
@JI6ZREA02I7E5D
AGAGACTGTTGGAGGGCAAGTCTGGTGCCAGCAGCCGCGGTAATTCCAGCTCCAATAGCGTATATTAAAGTTGTTGCAGTTAAAAAGCTCGTAGTG
+
66666?FDBB:::???AAAADDF888?FDDDDDBBDD688@?AAADDDDFFFFFFFFFFFFFFFFFFFF===FFFFFFFFF?????FFFDDB983/
@JI6ZREA02JUO57
AGAGACTGTTGGAGGGCAAGTCTGGTGCCAGCAGCCGCGGTAATTCCAGCTCCAATAGCGTATATTAAAGTTGTTGCAGTTAGAAAGCTCGTAGTTGAATTTCGGGATTAGTACGCTGGCCGTGCCTTCGGTACGTACTGGTGTTACTGAGTTTCTACCTTC
+
FFFFFFFFFFFIIHHHIIIIIIIIIIIIIIIIIIIIIIIIIIIIIIIIIIIIFFFFFFFFFFFFFFFFFFFFFFDDDDD:666666?DDBBBBDFFFFF666A==;<<<<<<4443422;;;=<..00<<<<>==?@BBA>?==>><;74/...7.311775
@JI6ZREA02FVB3D
AGAGACTGTTGGAGGGCAAGTCTGGTGCCAGCAGCCGCGGTAATTCCAGCTCCAATAGCGTATATTAAAGTTGTTGCAGTTAAAAAGCTCGTAGTTGAATTTCGGGGT
+
444444><88224000>==<<<?445AAADDFFFFFFFHHIIIHHIIIIIIIFFFFFFFFFFFFEEDDFFFFFFFFFFFFF=====FFFFFFFFFDBBA966.,,,,,
@JI6ZREA02IYQY2
AGAGACTGTTGGAGGGCAAGTCTGGTGCCAGCAGCCGCGGTAATTCCAGCTCCAATAGCGTATATTAAAGTTGTTGCAGTTAAAAAGTTCGTAGTTGAATTTCGGGATCAATACGTCGGTCGTGCTTTTTTGGTACGCACTGGCGTCATTGGTTTCTCCTTTCTGACGAACCATGATGTCATTAATTTGGTGTTATGGGGAGTTAGGACTGTTACTTTGAAAAAATTAGAGTGTTTAAAGCAGGCATTAGCTTGAATACATTAGCATGGAATAATGAAATAGGACGTTCGATCCTATTTTGTTGGTTTCTAGGATCAACGTAATGATTAATAGGGATAGTTGGGGCATTAGTATTCAATTGTCAGAGGTGAAATTCTTGGATTTATTGAAGACTAACTACTGCGAAAAGCATTTGCCAAGGATGTTTTCATTAATCTAAGAACGAAAGTTAGGGATACGAAGACGATCAGATACCGTCGTAGTC
+
FFFFFFFFFFFII???IIIIIIIIIIIIIIIIIIIIIIIIIIIIIIIIIIIIFFFFFFFFFFFFFFFFFFFFFFFFFFFFF????=@@@EFFFFFFFFFDDDFFFFFFFFFFFFFFFFDBBAABA111111<<7AA>AAFFFFFFFFFFFFFFFFF@@@FFFFFFFFCDDFFFDDDFFFFFFFFF;;;DD<9::?A6666?/44===BDFFDDDFFFFF77776666,6FDCC????FFFFFDDDFFFFFFFFFIDFDFGIIIGGGGIIIIFDDDGGGCC4::?????ADDD??==6776@664400099?888<A=??ADDDDDDDDDDDDB??DDDD==5555BBBA=:8:BDDDDDB?:=<?>><8.///::88888>===B::BB?>==88899899;3...,,4770007449500066---,0034870----244772228---100020224478977:::6565:::888421--
@JI6ZREA02F2DUR
AGAGACTGTTGGAGGGCAAGTCTGGTGCCAGCAGCCGCGGTAATTCCAGCTCCAATAGCGTATATTAAAGTTGTTGCAGTTAAAAA
+
F===:A666DDDD666HIIIIIIIIIIIIIIIIIIIIIIIIIIIIIIIIIIIFFFFFFFFFFFF88888CCABAAAAAA<<//--,
@JI6ZREA02GP89R
AGAGACTGTTGGAGGGCAAGTCTGGTGCCAGCAGCCGCGGTAATTCCAGCTCCAATAGCGTATATTAAAGTTGTTGCAGTTAAAAAGCTCGTAGTTGAATTTCGGGGATC
+
FFFFFFFFFFFIIHHHIIIIIIIIIIIIIIIIIIIIIIIIIIIIIIIIIIIIFFFFFFFFFFFFFFFFFFFFFFFFFFFFF==???FFFFFFFFFFFDB;88722..3..
@JI6ZREA02H7VP1
AGAGACTGTTGGAGGGCAAGTCTGGTGCCAGCAGCCGCGGTAATTCCAGCTCCAATTGCGTATATTAAAGTTGTTGCAGTTAAAAAGCTCGTAGTTGAATTTCGGGATCAGCAGGTTGGTCGTGCCACTGGTATGCAC
+
FFFFFFFFFFFIIHHHIIIIIIIIIIIIIIIIIIIIIIIIIIIIIIIIIIIIFEE?==DFFFFFDD@@@FFFFDBBBBB5666666:DDBBDFFFFFFFFFFFFFFFFFFFFFFFFFFF?6668ADBA@>;==977.-
@JI6ZREA02J4ZMH
AGAGACTGTTGGAGGGCAAGTCTGGTGCCAGCAGCCGCGGTAATTCCAGCTCCAATAGCGTATATTAAAGTTGTTGCAGTTAAAAAGCTCGTAGTTGAATTTC
+
FFFFFFFFFFFIIHHHIIIIIIIIIIIIIIIIIIIIIIIIIIIIIIIIIIIIFFFFFFFFFFFFFFFFFEDDFFFFFFFFF==???FFFFFFFFFBBAA961.
@JI6ZREA02GDBYQ
AGAGACTGTTGGAGGGCAAGTCTGGTGCCAGCAGCCGCGGTAATTCCAGCTCCAATAGCGTATATTAAAGTTGTTGCAGTTAAAAAGCTCGTAGTTGAATTTCGGGATCAATACGTCGGTCGTGCTTTTTTGGTACGCACTGGCGTCATTGGTTTCTCCTTTCTGACGAACCATGATGTCATTAATTTGGTGTTATGGGGAGTTAGGACTGTTACTTTGAAAAAATTAGAGTGTTTAAAGCAGGCATTAGCTTGAATACATTAGCATGGAATAATGAAATAGGACGTTCGATCCTATTTTGTGGTTTCTAGGATCAACGTAATGATTAATAGGGATAGTTGGGGCATTAGTATTCAATTGTCAGAGGTGAAATTCTTGGATTTATTGAAGACTAACTACTGCGAAAGCATTTGCCAAGGATGTTTTCATTAATCAAGAACGAAAGTTAGGGATCGAAGACGATCAGATACCGTCGTAGTCTTAACCATAAACTATGCCGACTAGGGATCGGATGATGTTAATTTTA
+
IIIIIIIIIIIIIHHHIIIIIIIIIIIIIIIIIIIIIIIIIIIIIIIIIIIIIIIIIIIIIIIIIIHHHIIIIIIIIIIII88888IIIIIIIIIIIIIHHHIHHHIIIIIIIIIIIIIIHGHG=411111<<8HGEGIIIIIIIIIIIIIIHHHIIIIGGGIIIIIIIIIIIIIIIIIIIIIIIBBBIIIIIIIIAAAAI7??IIIIIIIIIIIHHHI888888II5IIIIIHHHHHHIIIIIIIIIIIIIIIIIIIIIIIIIIIIIIIIIIIIIHHHIIIIIIIIIIIIIGGGIBBB>A6AA888FIHHFEGGGGIIIIIIIIIIIIIGGGHIIIGEE>>@@IFFFAAAEHIFDDDDEEEEA?556>BBBEAA>CED@11154:EEDCCDEC???>EC@<566BC<6555DDDA@@@9=?7777====::044440091---768-2266;<<<;;9<::===<787888<9<;=66422==1103---46-236=<=9=;<887<<<<;;;;98559922--,
@JI6ZREA02FNJ48
AGAGACTGTTGGAGGGCAAGTCTGGCGCCTTACGGGAACAGTCGACTGCCAAGGCACACAGGGGATA
+
FFFFFFFFFFFFF:::HFFFFFFGGFD====BB;44444<<<<<<==@ADDDFFFFFFFF?;;;BBB
@JI6ZREA02IDRW0
AGAGACTGTTGGAGGGCAAGTCTGGTGCCAGCAGCCGCGGTAATTCCAGCTCCAATAGCGTATATTAAAGTTGTTGCAGTTAAAAAGCTCGTAGTTGAATTTCGGGGTCAGCAGGTTGGTCGTGCCACTGGTATGTACTGGCTTCGCTGATTCCTCCTTTCTGAAGAACTGTAATGTCATTAATTTGGTGTTGCAGGGAAACAGGACTGTTACTTTGAAAAAATTAGAGTGTTTAAAGCAGGCTCGCGCTTGAATACATTAGCATGGAATAATGAAATAGGACGTTGATCCTATTTGTGGTTTCTAGGATTGACGTAATGATTAATAGGGATAGTTGGGGGCATTAGTATTCAATTGTCAGAGGTGAAATTCTTGGATTTATTGAAGACTAACTACTGCGAAAGCATTTGCCAAGGATGTTTTCATTAATCAAGAACGAAAGTTAGGGATCGAAGACGATCAGATACCGTCGTAGTCTTAACCNTAAACTNTGCCGACTAGGGATCGGATGATGTTAATTTTTTAATGTACTCATTC
+
IIIIIIIIIIIIIHHHIIIIIIIIIIIIIIIIIIIIIIIIIIIIIIIIIIIIIIIIIIIIIIIIIIHHHIIIIIIIIIIFF:::::IIIIIIIIIIIIIHHHICCCCIIIIIIIIIIFFFIIIIIIIIIIIIIIIIIIIIIBBBFIIIIIIIIIHBBBBHIIIIHBBBFIIIIIIIIIIIIIIHHHIIHBBBIIIEDD=>>>9BBIIIIIIIIHHHI66666688,DGDDDDHHHHHIIIIIIIHIIIIIIIIIIHHHIIIIIHHDDDDDDHHIHHHI@@@@DIGEEDDA<551333/::;;?EAI@@@IIIIIIIIIIIIIIIIII@??B>:000.....A?>A<><BE@@@@@?:8:A:99?A2///::A??AAA444B::BB:424==999:?9::?<<<9::;;B===;;==;=.------63442596---200024---002466699003167773131;;;:9;:;:6311;;60!2222--!,,,31424,,,00---269:::;:;;;//555588):8:7----34
@JI6ZREA02I5IA0
AGAGACTGTTGGAGGGCAAGTCTGGTGCCAGCAGCCGCGGTAATTCCAGCTCCAATAGCGTATATTAAAGTTGTTGCAGTTAAAAAGCTCGTAGTTGAATTTCGGGGTCA
+
FFFFFFFFFFFIIHHHIIIIIIIIIIIIIIIIIIIIIIHHHHHHHHHHHIIHFFFFFFFFFFFFFFFFFFFFFFFFFFFFF???==FFFFFFFFFFFDD??;90...4=7
@JI6ZREA02HDRU8
AGAGACTGTTGGAGGGCAAGTCTGGTGCCAGCAGCCGCGGTAATTCCAGCTCCAATAGCGTATATTAAAGTTGTTGCAGTTAAAAAGCTCGTAGTG
+
FFFFFFFFFFFII???IIIIIIIIIIIIIIIIIIIIIIIIIIIIIIIIIIIIFFFFFFFFFFFFFFFFFEDDFFFFFFDDD;;;75A>>=??44//
@JI6ZREA02HNFF7
AGAGACTGTTGGAGGGCAAGTCTGGTGCCAGCAGCCGCGGTAATTCCAGCTCCAATAGCGTATATTAAAGTTGTTGCAGTTAAAAAGCTCGTAGTTGAATTTC
+
FFFFFFFFFFFIIHHHIIIIIIIIIIIIIIIIIIIIIIIIIIIIIIIIIIIIFFFFFFFFFFFFFFFFFFFFFFFFFFFFF?????FFFFFFFFFDB>=211:
@JI6ZREA02IT3U3
AGAGACTGTTGGAGGGCAAGTCTGGTGCCAGCAGCCGCGGTAATTCCAGCTCCAATAGCGTATATTAAAGTTGTTGCAGTTAAAAAGCTCGTAGTTGAATTTCGGGATTAGTACGCTGGTCGTGCCTTCGGTACGTACTGGTGTTACTGATTTCTACCTTCTGACGAACCATCATGTCATTAATTTGGTGTGGTGGGGAATCAGGACTGTTACTTTGAAAAAATTAGAGTGTTTAAAGCAGGCTCGCGCTTGAATACATTAGCATGGAATAATGAAATAGGACGTTGATCCTATTTTGTGGTTTCTAGGATTGACGTAATGATTAATAGGGATAGTTGGGGCATTAGTATTCAATTGTCAGAGGTGAAATTCTTGGATTTATTGAAGACTAACTACTGCGAACGCATTTGCCAAGGATGTTTTCATTAATCAAGAACGAAGTTAGGGATCGAAG
+
IIIIIIIIIIIIIGGGIIIIIIIIIIIIIIIIIIIIIIIIIIIIIIIIIIIIIIIIIIIIIIIIIIHHHIIIIIIIIIIII=====IIIIIIIIIIIIIHHHIHHHIIIIIIIIIIIIIIIIIIIIIIIIIIIIIIIIIIIIIIIIIIIIHHHIIIIIIIIIIIIIIIIIIIIIIIIIIIIHHHHHIIIIIIIICCBBIIIIIIIIIIIIIHH@@??111111??3GEEGIHHHHHHIIIIIIIHIHIIIIIIIIIIIIIIIIIIIIIIIIIIGBGHHHHI==<GGIIIIIIG==<<A2==886A?GGDDDGIIIIGGGGHIIIIIIIHHHHIIIIIBBCBHHHIGGGGIIIIIIIHHHHHH555>HHHHHHHHHHHHHHHHHHHFFHCA>:::;>@?....28>>000:>???EECE?44448=;;220;6684431002330667;<=8886
@JI6ZREA02H75GL
AGAGACTGTTGGAGGGCAAGTCTGGTGCCAGCAGCCGCGGTAATTCCAGCTCCAATAGCGTATATTAAAGTTGTTGCAGTTAAAAAGCTCGTAGTTGAATTTCGGGGTTAGCAGGTCGGTCGTGCCAATGGTATGCACTGGCTCGCTGACTCCTCCTTCTTGTAGAACCGTAATGCCATTAATTTGGTGTTGCGGGGAAACAGGACTGTTACTTTGAAAAAATTAGAGTGTTTAAAGCAGGCTAGCGCCTGAATACATTAGCATGGAATAATGAAATAGGACGTTCGAACCTATTTTGTTGGTTTCTAGGATTGACGTAATGATTAATAGGGATAGTTGGGGCATTAGTATTCAATTGTCAGAGGTGAAATTCTTGGATTTATTGAAGACTGACTACTGCGAAAGCATTTGCCAAGGATGTTTTCATTAATCAAGAACGAAAGTTAGGGATCGAAGACGATCAGATACCGTCGTAGTCTTAACCATAAACTAT
+
HHHHHHHHHHHIIHHHIIIIIIIIIIIIIIIIIIIIIIIIIIIIIIIIIIIIHHHHHHHHHHHHHHHHHHHHHHHHHHHHH=====HHHHHHHHHHHHHHHHHCCCCHHHHHHHHHHHHHHHHHHHHHHHHHHHHHHHHHHHHHHHHHHHHHHHHHHHHHHHHHHHHHHHHHHHHHHHHHHHHHCFB;666?A5555559;266EDGGGGEE@@=D22222223,;BGGGCHHHHHHHHHHHHHHHEEEHHHHHHHHHHHHHHHHHHHHHHHH666DHHHHHHHHHHHHHHHHCCAAH::HH<99BHH;;;@BHHHHHHHHHHHHHHGG@>>EB;2005555:;=88:8<A>;;;B>323AA??=>:999AA922449///247AAA?:>=BDDDDDDAA@>==?====;>9998>;897----26;;870222;9971----2726620222::85:667777121;;;:9:8:612049940------4,.
@JI6ZREA02F8XZ1
AGAGACTGTTGGAGGGCAAGTCTGGTGCCAGCAGCCGCGGTAATTCCAGCTCCAATAGCGTATATTAAAGTTGTTGCAGTTAAAAAGCTCGTAGTTGAATTTCGGGGATC
+
FC88::D:88FFHFHHIIIIIIIIIIIIIIIIIIIIIIIIIIIIHHHHHHIHFFFFFFFFFFFFFFFFFFFFFFFFFFFFF=====FFFFFFFFDB@@@8864.,,,333
@JI6ZREA02F7H8P
AGAGACTGTTGGAGGGCAAGTCTGGTGCCAGCAGCCGCGGTAATTCCAGCTCCAATAGCGTATATTAAAGTTGTTGCAGTTAAAAAGCTCGTAGTTGAATTTCGGGATCAATACGTCGGTCGTGCTTTTTTGGTACGCACTGGCGTCATTGGTTTCTCCTTTCTGACGAACCATGATGTCATTAATTTGGTGTTATGGGGAGTTAGGACTGTTACTTTGAAAAAATTAGAGTGTTTAAAGCAGGCATTAGCTTGAATACATTAGCATGGAATAATGAAATAGGACGTTCGATCCTATTTTGTGGTTTCTAGGATCAACGTAATGATTAATAGGGATAGTTGGGGCATTAGTATTCAATTGTCAGAGGTGAAATTCTTGGATTTATTGAAGACTAACTACTGCGAAAGCATTTGCCAAGGATGTTTTCATTAATCAAGAACGAAAGTTAGGGATCGAAGACGATCAGATACCGTCGTAGTCTTAACCATAACTATGCCGACTAGGG
+
IIIIIIIIIIIIIHHHIIIIIIIIIIIIIIIIIIIIIIIIIIIIIIIIIIIIIIIIIIIIIIIIIIHHHIIIIIIIIII==66666BIIIIIIIIIIIIHHHIHHHIIIIIIIIIIIIIIIIIIB666666EE8IIIIIIIIIIIIIIIIIIHHHIIIIHHHIIIIIFFFHHIIIIIIIIIIIIIHHHIIIIFFGICCCCG4;;FIIIIIIIIIIHHHI888888GG5IIIIIHHHHHHIIIIIIIGGFIIIIIIIIIIIIIIIIIIIIIIAAAIIHHHF?EH887<<GEEEB???9999;2;;???B<GGEDEEEEHIIIIDEEHIIIIIIIIDEAAAABBAAHHIIIIHHHIIIHEBBBDDEE555=BBBDDEEEEHEE;;:::BB;:8;;AA?>;C>?;9;:;@:5///>::::==9::1111;9990001001..1,,,,/0603338788886486:8877474993....88:98899010311319688;:;9=<:33
@JI6ZREA02JY9Z2
AGAGACTGTTGGAGGGCAAGTCTGGTGCCAGCAGCCGCGGTAATTCCAGCTCCAATAGCGTATATTAAAGTTGTTGCAGTTAAAAAGCTCGTAGTTGAATTTCGGGATCAATACGTCGGTCGTGCTTTCGGGTACGTACTGGCGTCATTGGTTTCTCCTTTCTGACGAACCATGATGTCATTAATTTGGTGTTATGGGGAGTTAGGACTGTTACTTTGAAAAAATTAGAGTGTTTAAAGCAGGCATTAGCTTGAATACATTAGCATGGAATAATGAAATAGGACGTTCGATCCTATTTTGTTGGTTTCTAGGATCAACGTAATGATTAATAGGGATAGTTGGGGCATTAGTATTCAATTGTCAGAGGTGAAATTCTTGGATTTATTGAAGACTAACTACTGCGAAAGCATTTGCCAAGGATGTTTTCATTAATCAAGAACGAAAGTTAGGGATCGAAGACGATCAGATACCGTCGTAGTCTTAACCATAAACT
+
HHHHHHHHHHHIIHHHIIIIIIIIIIIIIIIIIIIIIIIIIIIIIIIIIIIIHHHHHHHHHHHHHHHHHHHHHHHHHHHEE:::::HHHHHHHHHHHHHHHHHHHHHHHHHHHHHHHHHHHHHHHHHHHHHHHHHHHHHHHHHHHHHHHHH:::HHHHHHHHHHHHHHHHHHHHHHHHHHHHHH999BB@HHHHHBBBBH8BBHHHHHHHHHHHHCCG66666688,@EHHHHHHHHHHHHHHHHHHHH@@@HHHHHHHHHHHHHHHHHHHHHHHHHHHHHHHHDDDHHGGGGGB0000>3543///59D666;EEHHHHHHHHHHHBBBBHHHHHHHHHAACBHBBB@@@HHHBBADDDDDA=999==;<<BA92244>444=77AAA==932299:=;992449;9999;><AAA=A9:2----226600022::66;8333:::06111222820021:::::8::;;;8688;:7711,,,,,,,,,,.
@JI6ZREA02H4UV3
AGAGACTGTTGGAGGGCAAGTCTGGTGCCAGCAGCCGCGGTAATTCCAGCTCCAATAGCGTATATTAAAGTTGTTGCAGTTAAAAAGCTCGTAGTTGAATTTCGGGATCAATACGTCGGTCGTGCTTTTTGGTACGCACTGGCGTCATTGGTTTCTCCTTTCTGTACGTAACCATGATGTCATTTAATTTGGTGTTAGTGGGGGGTTAAGACGTGTTACTTTAGTAAAAATTAAGAGGTAGTTTAAAGCAGGCATTAGCTTGAATACATTAGCATGGAATAATGGAATAGGACGTTCGATCCTATTTTGTTGGTTTCTAGGATCAACGTAATGATTAATAGGGATAGTTGGGGCATTAGTATTCAATTGTCAGAGGTGAAATTCTTGGATTTATTGAAGACTAACTACTG
+
FFFFFFFFFFFIIHHHIIIIIIIIIIIIIIIIIIIIIIIIIIIIIIIIIIIIFFFFFFFFFFFFEEDDFFFFFFDBDDD::66666ADDBBDDDBDBBB==;11004<?889<<<BBBAAA><89311118807<889<>==<;<976622...4/211115272332---111...37233,,,--111551122:98----,,1111+5.-.2117722234///0..771.31..//11111119:7664422899<<988<<<?BBBAAAAABAAAAAA????DDDDDDD:::ABBA>??4444<1188...77?2444444<?988ABBBB::88=;;A4444444449<>>>888BBBBB>>323=883338888;6322888424;77<<888=BBDDDDB=8
@JI6ZREA02GEWXR
AGAGACTGTTGGAGGGCAAGTCTGGTGCCAGCAGCCGCGGTAATTCCAGCTCCAATAGCGTATATTAAAGTTGTTGCAGTTAAAAAGCTCGTAGTTGAATTTCGGGATTAGTACGCTGGTCGTACCTTCGGTACGTACTGGTGTTACTGATTTCTACCTTCTGACGAACTATCATGTCATTAATTTGGTGTGGTGGGGAATCAGGACTGTTACTTTGAAAAAATTAGAGTGTTTAAAGCAGGCTCGCGCTTGAATACATTAGCATGGAATAATGAAATAGGACGTTCGAACCTATTTTGTTGGTTTCTAGGATTGACGTAATGATTAATAGGGATAGTTGGGGGCATTAGTATTCAATTGTCAGAGGTGAAATTCTTGGATTTATTGAAGACTGACTACTGCGAAAGCATTTGCCAAGGATGTTTTCATTAACCAAGAACGAAAGTTAGGGATCGAAGACGATCAGATACCGTCGTAGTCTTAACCATAAACTATGCCGACTAGGGATCGGATGATGTTAATTTTTTAATG
+
IIIIIIIIIIIIIHHHIIIIIIIIIIIIIIIIIIIIIIIIIIIIIIIIIIIIIIIIIIIIIIIIIIHHHIIIIIIIIIIII?????IIIIIIIIIIIIIHHHIHHHIIIIIIIIIIIIIIIIIIIIIIIIIIIIIIIIIIIIIIIIIIIIHHHIIIIIIIIIIIIIIIIIIIIIIIIIIIIIIHHHIIIIIIIICCCCIIIIIIIIIIIIIIIHHHI9<<<<<IIIIIIIIHHHHHHIIIIIIIIIIIIIIIIIIIIIIIIIIIIIIIIIIIIIHHHIIIIIIIIIIIIIIIII>>>>>22DABBEIIIGGGIIIIIIIIIIIIIIIIIIHHHIIG>>>::===IIIIIIIIIGGGIIIIIIIGDDDID<<<IIIDDGGIFHHIHHIIGDDGGIIIIIIIBBAHHHIGGBBFEBB>>A<682,,,,25,,,,,,332,,-0,,-003-...28=<;;;;?=<:::><?=???>>>>?A=?==??<85:3334317:::==:><??><>>>;<<<752//00,,,,,,,,*2
@JI6ZREA02IKNB1
AGAGACTGTTGGAGGGCAAGTCTGGTGCCAGCAGCCGCGGTAATTCCAGCTCCAATAGCGTATATTAAAGTTGTTGCAGTTAAAAAGCTCGTAATTGAATTTCGGGATCAGCAGGTTGGTCTTGCCACTGGTATGTACTAGCTTGCTGATTCCTCCTTCTTGTAGAACCGTAATGCCATTAATTTGGTGTTGCGGGGAAACAGGACTGTTACTTTGAAAAAATTAGAGTGTTTAAAGCAGGCCAGCGCCTGAATGCATTAGCATGGAATAATGAAATAGGACGTTCGAACCTATTTTGTGGTTTCTAGGATTGACGTAATGATTAATAGGGATAGTTGGGGCATTAGTATTCAATTGTCAGAGGTGAAATTCTTGGATTTATTGAAGACTGACTACTGCGAAAGCATTTGCCAAGGATGTTTTCATTAATCAAGAACGAAAGTTAGGGATCGAAGACGATCAGATACCGT
+
FFFFFFFFFFFIIHHHIIIIIIIIIIIIIIIIIIIIIIIIIIIIIIIIIIIIFFFFFFFFFFFFFFFFFFFFFFFFFFFFF;;;;;FFFFFFFFFFFFFFFFFFFFFFFFFFFFFFFFFFFFFFFFFFFFFFFFFFFFFFFFFFFFFFFFFFFFFFFFFFFFFFFFFFFF<;;FFFFFFFFFFFFFFFFFFFFAA@@FFFF@@@FFFDBA??888>/////1880?AAAB?FFDDDFFFFFCCADFFFFFFDDDFGGGGGGGFDDDDDIIIIIIGGG:DDIGG??=AAA@@99212250>><;;BAD:::?ADDDDDDDDDDDDAAAD;88<<?<......7:<<<:<<=?DDDBBBBBB?>///8;888432288@888;77>@8888<<<=BB@@??>========;<<:<<8888311116:77885666600242227-----.100000,,,,022220248874
@JI6ZREA02J219R
AGAGACTGTTGGAGGGCAAGTCTGGTGCCAGCAGCCGCGGTAATTCCAGCTCCAATAGCGTATATTAAAGTTGTTGCAGTTAAAAAGCTCGTAGTTGAATTTCGGGATTAGTAGGTTGGTCGTGCCTCTGGTATGTACTGGTTTCACTGGTTCCTCCTTCTTGAAGAACTGTAATGTCATTAATTTGGTGTTGCAGGGAAACAGGACTGTTACTTTGAAAAAATTAGAGTGTTTAAAGCAGGCTAACGCTTGAATACATTAGCATGGAATAATGAAATAGGACGTTTGATCCTATTTTGTTGGTTTCTAGGATTGACGTAATGATTAATAGGGATAGTTGGGGGCATTAGTATTCAATTGTCAGAGGTGAAATTCTTGGATTTATTGAAGACTAACTACTGCGAAAGCATTTGCCAAGGATGTTTTCATTAATCAAGAACGAAAGTTAGGGATCGAAGACGATCAGATACCGTCGTAGTCTTAACCATAAACTATGCCGACTAGGGATCGG
+
IIIIIIIIIIIIIHHHIIIIIIIIIIIIIIIIIIIIIIIIIIIIIIIIIIIIIIIIIIIIIIIIIIHHHIIIIIIIIIIII?????IIIIIIIIIIIIIHHHIHHHIIIIIIIIIIIIIIIIIIIIIHHHHGIIIIIIIIIHHHIIIIIIIIIIIHHHHIIIIIIIIIIIIFGGHIIIIIIIIHHHIIIIIIIIF666FFHIIIIIIIIIIIIFBBB666666HI5IHIIIHHHHHHIIIIIIIIIIIIIIIIIHIIIIIIIIIIIIIIFDDHHHHHIIIIIIIHHHIIIDDDD==<<8//AABEEIIIHHHIIIIIIIIIIIIIIIIIIB<<<<<<AF55855DDEEHIHHHHHHHEEIHHHHB??@=BEBDCBBBBBDBBBD88?BEBBBDDDBBBEBBBCB>>A;554:?????550;;3443;;....5:::;99;<7776880999:<<<;8103489;33...38;:9::;:6322::220899631-7999890.-...05544
@JI6ZREA02FE3II
AGAGACTGTTGGAGGGCAAGTCTGGTGCCAGCAGCCGCGGTAATTCCAGCTCCAATAGCGTATATTAAAGTTGTTGCAGTTAAAAAGCTCGTAGTTGAATTTC
+
FFFFFFFFFFFIIHHHIIIIIIIIIIIIIIIIIIIIIIIIIIIIIIIIIIIIFFFFFFFFFFFFFFFFF===DFFDDDFFF????=FFFFFFFFFFDCCC?=A
@JI6ZREA02IEAKW
AGAGACTGTTGGAGGGCAAGTCTGGTGCCAGCAGCCGCGGTAATTCCAGCTCCAATAGCGTATATTAAAGTTGTTGCAGTTAAAAAGCTCGTAGTTGAATTTCGGGGTTAGCAGGTCGGTCGTGCCAATGGTATGCACTGGCTCGCTGACTCCTCCTTCTTGTAGAACCGTAATGCCATTAATTTGGTGTTGCGGGGAAACAGGACTGTTACTTTGAAAAAATTAGAGTGTTTAAAGCAGGGTAGCGCCTGAATACATTAGCATGGAATAATGAAATAGGACGTTCGAACCTATTTTGTTGGTTTCTAGGATTGACGTAATGATTAATAGGGATAGTTGGGGGCATTAGTATTCAATTGTCAGAGGTGAAATTCTTGGATTTATTGAAGACTGACTACTGCGAAAGCATTTGCCAAGGATGTTTTCATTAATCAAGAACGAAAGTTAGGGATCGAAGACGATCAGATACCGTCGTAGTCTTAACCATAAACTATGCCGACTAGGGATCGGATGATGTTAATTTTTAATGTACTC
+
IIIIIIIIIIIIIHHHIIIIIIIIIIIIIIIIIIIIIIIIIIIIIIIIIIIIIIIIIIIIIIIIIIHHHIIIIIIIIIIII=====IIIIIIIIIIIIIHHHIBBBBIIIIIIIIIIIIIIIIIIIIIIIIIIIIIIIIIIIIIIIIIIIBBBFIIHHHHHIIIIIIIIIIIIIIIIIIIIIHHHIIHHHHHI????FFHIIIIIIIFFFIIFFFI666666==-DDDFDDBBBEEIIG666>>HGIIIIIIIIIIIIIIIIIIIIHHHIIII@@@IIIIDDD;;;<D>8896/////-.88766D<G;;;DDHHHIIIIHHHHIHHHHHHHIIIIII88=77DDDDII@@@@@@@DBA?AA===?A?:::A>:88::A<<<=77===DDDBBBBBDEDB===BBBDBB===::::A:87:1331::;;;:0333755;:666:;;3766673...00977667767677::9<:;::;::;;810-....0-0222899:8777133777664443400,,,,,,,*1/11,,
@JI6ZREA02G3XGQ
AGAGACTGTTGGAGGGCAAGTCTGGTGCCAGCAGCCGCGGTAATTCCAGCTCCAATAGCGTATATTAAAGTTGTTGCAGTTAAAAAGCTCGTAGTTGAATTTC
+
FFFFFFFFFFFIIHHHIIIIIIIIIIIIIIIIIIIIIIIIIIIIIIIIIIIIFFFFFFFFFFFFFFFFFFFFFFFFFFFFF????=FFFFFFFFFFFFFFFFD
@JI6ZREA02GGCXH
AGAGACTGTTGGAGGGCAAGTCTGGTGCCAGCAGCCGCGGTAATTCCAGCTCCAATAGCGTATATTAAAGTTGTTGCAGTTAAAAAGCTCGTAGTTGAATTTCGGGATTAACACGTCGGTCGTGCCACTGGTATGAACTGGCATCGTTGATTTCTCCTTTCTGAGGAACCATGATGTCATTAATTTGATGTCGTGGGAAATCAGGACTGTTACTTTGAAAAAATTGAGTGTTTAAAGCAGGCTCGCGCTTGAATACATTAGCATGGAATAATGAAATAGGACGCTCGAACCTATTTTGTTGGTTCTAGGATCAACGTAATGATTAATAGGGATAGTTGGGGGCATTAGTATTCAATTGTCAGAGGTGAAATTCTTGGATTTATTGAAGACTAACTACTGCGAAAGCATTTGCCAAGGATGTTTTCATTAATCAAGAACGAAAGTTAGGGA
+
<<==<<:444>>9333:ADGGHHGIIIIIIIIIIIHHHHHHDDDDFFHHFFFFFFFFFFFFFFFFFFFFFFF@@@@AAAFF===;;EFFFFFFFFFFFFFFFF:::FFFFFFFFFFFFFDDDA??=??::::ABBBBAAAACCCFFFFFCCCFFFFFFFDDDFFFFFFFFFFFFFFFFDDBAA555AA<444<A;==:::?ABBBBBAA3319;;8?22/222889??<<888===BBAAAAAABAAAAAAAADDDDDDGCCDDDGGGGGGGIIIDF>DDDGDD???DDBBB@66644//88889<>=889?@BB:444=AAAB4448=:::A???D55755====:554<<<<<<:>888<>>>@:888<<888<<8444<::@@<888<>B>>88233888623322232222222::1111::::5546679642---,.00,...3
@JI6ZREA02JSA1A
AGAGACTGTTGGAGGGCAAGTCTGGTGCCAGCAGCCGCGGTAATTCCAGCTCCAATAGCGTATATTAAAGTTGTTGCAGTTAAAAAGCTCGTAGTTGAATTTCGGGGATCATAC
+
FFFFFFFFFFFIIHHHIIIIIIIIIIIIIIIIIIIIIIIIIIIIIIIIIIIIFFFFFFFFFFFFFFFFFEDDFFFFFFFFF???==FFFFFFFFFFDCC?=;?422/3....-.
@JI6ZREA02GV0Z8
AGAGACTGTTGGAGGGCAAGTCTGGTGCCAGCAGCCGCGGTAATTCCAGCTCCAATAGCGTATATTAAAGTTGTTGCAGTT
+
FFFFFFFFFFFHF666FHFHHHHGGHHHHHIIIHFFFFFFHCC8888DDDDBBBAACCF?????=B===B88868577:--
@JI6ZREA02FQ42C
AGAGACTGTTGGAGGGCAAGTCTGGCGCCTTACGGGAAACAGTCGACTGCCAAGGCACACAGGGGATA
+
IIIIIIIIIIIIIHHHIIIIIIIIIIIHHHHHIHHHHHHIIIIIIIIIIIIIIIIIIIIIIBBBBIII
@JI6ZREA02JM5E6
AGAGACTGTTGGAGGGCAAGTCTGGTGCCAGCAGCCGCGGTAATTCCAGCTCCAATAGCGTATATTAAAGTTGTTGCAGTTAAAAAGCTCGTAGTTGAATTTCGGGGTTAGCAGGTCGGTCGTGCCAATGGTATGCACTGGCTCGCTGACTCCTCCTTCTTGTAGAACCGTAATGCCATTAATTTGGTGTTGCGGGGAAACAGGACTGTTACTTTGAAAAAATTAGAGTGTTTAAAGCAGGCTAGCGCCTGAATACATTAGCATGGAATAATGAAATAGGACGTTCGAACCTATTTTGTTGGTTTCTAGGATTGACGTAATGATTAATAGGGATAGTTGGGGCATTAGTATTCAATTGTCAGAGGTGAAATTCTTGGATTTATTGAAGACTGGCTACTGCGAAAGCATTTGCCAAGGATGTTTTCATTAATCAAGAACGAAAGTTAGGGATCGAAGACGATCAGATACCGTCGTAGTCTTAACCATAAACTATGCCGACTAGGGATCGGATGATGTTTAATTTTTAATGTACTC
+
IIIIIIIIIIIIIHHHIIIIIIIIIIIIIIIIIIIIIIIIIIIIIIIIIIIIIIIIIIIIIIIIIIHHHIIIIIIIIIIII?????IIIIIIIIIIIIIHHHICCCCIIIIIIIIIIIIIIIIIIIIIIIIIIIIIIIIIIIIIIIIIIIIIIIIIIIIIIIIIIIIIIIIIIIIIIIIIHHHHHIIIIIIIICCCCHHGB9>@IIIIGGGIHHHI66666866,>BIIIHHHHHHIIIIIIIIIIGGGIIIIIIIIIIIIIIIIIIIIIIIIHHHIIIIIIHHHHIIIIIII?=<?A6:A?222=?G===AHIIIIIIIIHHGGAAADBBAECBCBD5522CCEEDDDFIIIIIIHHHHHHHBB@>@BBEA;88??E>>>E:7AAA?>EEEEEE;::C@?@@EB@@@BEFCCCCB?>;8....38::880...30482.--6<<56669;;;;;;9=;<=>>;686;;=<<<>=<9;88::11-.---.1-25368:9;688:9;<<<<;3333211::///-,..*5455,,
@JI6ZREA02FP0AC
AGAGACTGTTGGAGGGCAAGTCTGGTGCCAGCAGCCGCGGTAATTCCAGCTCCAATAGCGTATATTAAAGTTGTTGCAGTTAAAAAGCTCGTAGTTGAATTTCGGGATTAGTAAGTTGGTCGTGCCTCTGGTATGTACTGGCTTTACTGGTTCCTCCTTCTTGAAGAACTGTAATGTCATTAATTTGGTGTTGCAGGGAAACAGGACTGTTACTTTGAAAAAATTAGAGTGTTTAAAGCAGGCTAACGCTTGAATACATTAGCATGGAATAATGAAATAGGACGTTTGATCCTATTTTGTTGGTTTCTAGGATTGACGTAATGATTAATAGGGATAGTTGGGGGCATTAGTATTCAATTGTCAGAGGTGAAATTCTTGGATTTATTGAAGACTAACTACTGCGAAAGCATTTGCCAAGGATGTTTTCATTAATCAAGAACGAAAGTTAGGGATCGAAGACGATCAGATACCGTCGTAGTCTTAACC
+
IIIIIIIIIIIIIHHHIIIIIIIIIIIIIIIIIIIIIIIIIIIIIIIIIIIIIIIIIIIIIIIIIIHHHIIIIIIIIIIFF88888FIIIIIIIIIIIIHHHIHHHIIIIIIIIIIIIIIIIIIIIIIIIIIIIIIIIIIIIHHHIIIIIIIIIIIIIHBBBIIIIIIIIIIIIIIIIIIIIIHHHFFFHHIIIIEDD;;;B>HHIIIIIIIIEEEG444446==-DGGIIHHHHHHIIIIIIIIIIIFFFIIIIIIIIIIIIIIIIIIIIIIIHHE@7<<DHIHHBIIIIIII==??D::DDBBEIIIDDDHIIIHDDDHIIIIIIIII555@HHHII==?==IIIIIIIII@@@@HHHHED:::::BBBBBBC=;??B;;;@77>?:98::99::8D@CCBB==B::555B????DD9;;3311::33115::::8998333133-.--0333990-.-6::::68133<<9<:;66868==<6
@JI6ZREA02G6DWB
AGAGACTGTTGGAGGGCAAGTCTGGTGCCAGCAGCCGCGGTAATTCCAGCTCCAATAGCGTATATTAAAGTTGTTGCAGTTAAAAAGCTCGTAGTTGAATTTCGGGGTCAGTAGGTTGGTCGTGCCAATGGTGTGTACTGGCTTTACTGATTCCTCCTTCTTGAAGAACTGTAATGTCATTAATTTGGTGTTGCAGGGAAACAGGACTGTTACTTTGAAAAAATTAGAGTGTTTAAAGCAGGCTAACGCTTGAATACATTAGCATGGAATAATGAAATAGGACGTTCGATCCTATTTTGTTGGTTTCTAGGATTGACGTAATGATTAATAGGGATAGTTGGGGCATTAGTATTCAATTGTCAGAGGTGAAATTCTTGGATTTATTGAAGGCTAACTACTGCGAAAGCATTTGCCAAGGATGTTTTCATTAAATCAAAGAAACGAAAGTTAAGGGATCGAAGACGATCAGATACCGTCGTAGTCTTAACCATAAACTATGCCGACTAGGGATCGGATGATGTTAATTTTTAATGTACTC
+
IIIIIIIIIIIII:::IIIIIIIIIIIIIIIIIIIIIIIIIIIIIIIIIIIIIIIIIIIIIIIIIIHHHIIIIIIIIIIGG;;;;;IIIIIIIIIIIIIHHHICCCCIIIIIIIIIIIIIIIIIIIIIIIIIIIIIIIIIIIHHHIIIIIIIIIIIIIIIIIIIIIIIIIIIIIIIIIIIIII???IIIIIIIIIHHHHHHIIIIIIIIIIIIHHHI666664II6IIIIIHHHHHHIIIIIIIIIIIIIIIIIIIIIIIIIIII====IIIII???IIIIGGFCCIIIIIIII@@>>G<<GH666GIIIIIIIIIIIIIIIIIIIIIIIHHHIIG;;;@@CCIIIIIIIIIIIIIIIIIIIGFFFGEHHHIIIIIIII999IC>GIIIIIIIIIIIIIE99555CEEBBBBBBCBGBA>=22227700,,,,.,,,3,,,.,,,,677,.4447>AAAA?=A??AAAAA>=>AA@AAAA@:544==;;75.../202533<?=A>??@@AAA>::8<852230,,,,,11,725524
@JI6ZREA02HP00U
AGAGACTGTTGGAGGGCAAGTCTGGCGCCTTACGGGAAACAGTCGACTGCCAAGGCACACAGGGGATA
+
IIIIIIIIIIIIIHHHIIIIIIIIIIIIIIIIIHHHHHHIIIIIIIIIIIIIIIIIIIIIICCCCIII
@JI6ZREA02HKKHF
AGAGACTGTTGGAGGGCAAGTCTGGTGCCAGCAGCCGCGGTAATTCCAGCTCCAATAGCGTATATTAAAGTTGTTGCAGTTAAAAAGCTCGTAGTTGAATTTCGGGGTCAGCAGGTTGGTCGTGCCACTGGTATGCACTGGCTTCGCTGATTCCTCCTTTCTGAAGAACTGTAATGTCATTAATTTGGTGTTGCAGGGAAACAGGACTGTTACTTTGAAAAAATTGAGTGTTTAAAGCAGGCTAACGCTTGAATACATTAGCATGGAATAATGAAATAGGACGTTCGATCCTATTTGTTGGTTTCTAGGATTGACGTAATGATTAATAGGGATAGTTGGGGGCATTAGTATTCAATTGTCAGAGGTGAAATTCTTGGATTTATTGAAGACTAACTACTGCGAAAGCATTTGCCAAGGATGTTTTCATTAATCAAGAACGAAAGTTAGGGATCGAAGACGATCAGATACCGTCGTAGTCTTAACCNTAAACTATGCCGACTAGGGATCGGATGATGTTAATTTTTTATGT
+
FFFFFFFFFFFIIHHHIIIIIIIIIIIIIIIIIIIIIIIIIIIIIIIIIIIIFFFFFFFFFFFFFFFFFFFFFFFFFFF<<66666ADFFFFFFFFFFFFFFFDDDDFFFFFFFFFFFFFFFFFFFFFFFFFFFFFFFFFFFFFFFFFFFFF===@FFFFFFFFFFFFFFF@@@DFFFFFFFFFFFFF@;<<FFF?????::8??FDD::89?;;8>////22444<???==?FFFFFFFFFFFFFFFFFFFFFDFD:::FDDDDBBAAAAAA???A>DDDDBA==??=963000040488888AADAAAAAADAAAAB@@@@@<<<<///8?<<22////19722298?><988BB?===BBB@><88;<4/..443888<77=?====BBBBB==888<;88233448886669989200006647411222---27222766037742226688:112226468::21011:79:77::71!22:621-122612020622122::::666:99::--//--0)24
@JI6ZREA02JM531
AGAGACTGTTGGAGGGCAAGTCTGGTGCCAGCAGCCGCGGTAATTCCAGCTCCAATAGCGTATATTAAAGTTGTTGCAGTTAAAAAGCTCGTAGTTGAATTTCGGGATTAGTAGGTTGGTCGTGCCTCTGGTATGCACTGGCTTTACTGGTTCCTCCTTCTTGAAGAACTGTAATGTCATTAATTTGGTGTTGCAGGGAAACAGGACTGTTACTTTGAAAAAATTAGAGTGTTTAAAGCAGGCTAACGCTTGAATACATTAGCATGGAATAATGAAATAGGACGTTTGATCCTATTTTGTTGGTTTCTAGGATTGACGTAATGATTAATAGGGATAGTTGGGGCATTAGTATTCAATTGTCAGGGTGAAATTCTTGGATTTATTGAAGACTAACTACTGCGAAAGCATTTGCCAAGGATGTTTTCATTAATCAAGAACGAAAGTTAGGGATCGAAGACGATCAGATACCGTCGTAGTCTTAACCATAAACTATGCCGACTAGGGATCGGATGATGTTAATTTTTAATGTACTCTATTTCGG
+
HHHHHHHHHHHIIHHHIIIIIIIIIIIIIIIIIIIIIIIIIIIIIIIIIIIIHHHHHHHHHHHHHHHHHHHHHHHHHHHHH;;;;;HHHHHHHHHHHHHHHHHHHHHHHHHHHHHHHHHHHHHHHHHHHHHHHHHHHHHHHHHHHHHHHHHHHHHFFFFHHHHHHHHHHHHHHHHHHHHHHHHHHHHHHHHHHHHHHHHHEFFHHHHHHHGGG@@@D22222266,DGHHHHHHHHHHHHHHHHEEEHHHHHHE@@@HHHHHHHHHHHHHHHGG@>>B999550000?ADAABB99==D89EE@@@GHH@@@BHHHHHHHHHHHHHHHHB666;BHHHHAABBHHHHHHHHHHBBBBA<:<9/////999BBA@DHHHHHHD:8AAA@33333???B?<>=;;<999444A88448833------279884677200;:333----661127777:9;::7777676::;:9::;::;::;;---2676:8002226646000011100111411..00,,,,,,,+4144.,,,,,,4,,
@JI6ZREA02F3DMF
AGAGACTGTTGGAGGGCAAGTCTGGTGCCAGCAGCCGCGGTAATTCCAGCTCCAATAGCGTATATTAAAGTTGTTGCAGTTAAAAAGCTCGTAGTTGAATTTC
+
3///004489889<==DFFFHHHIIIIIIIIIIIIIIIIIIIIIIIIIIIIIFFFFFFFFFFFFFF<<:DDB366:D:::A7777;<<:FFFC:::AAA;;89
@JI6ZREA02J2F7C
AGAGACTGTTGGAGGGCAAGTCTGGTGCCAGCAGCCGCGGTAATTCCAGCTCCAATAGCGTATATTAAAGTTGTTGCAGTTAAAAAGCTCGTAGTTGAATTTCGGGATTAGTAGGTTGGTCGTGCCTCTGGTATGCACTGGCTTTACTGGTTCCTCCTTCTTGAAGAACTGTAATGTCATTAATTTGGTGTTGCAGGGAAACAGGACTGTTACTTTGAAAAAATTAGAGTGTTTAAAGCAGGCTAACGCTTGAATACATTAGCATGGAATAATGAAATAGGACGTTTGATCCTATTTTGTTGGTTTCTAGGATTGACGTAATGATTATAGGGATAGTTGGGGCATTAGTATTCAATTGTCAGAGGTGAAATTCTTGGATTTATTGAAGACTAACTACTGCGAAAGCATTTGCCAAGGATGTTTTCATTAATCAAGAACGAAAGTTAGGGATCGAAAACGATCAGATACCGTCGTAGTCTTAACCATAAACTATGCCGACTAGGGATCGGGATGATGTTAATTTTTTAATG
+
IIIIIIIIIIIIIHHHIIIIIIIIIIIIIIIIIIIIIIIIIIIIIIIIIIIIIIIIIIIIIIIIIIHHHIIIIIIIIIIII?????IIIIIIIIIIIIIHHHIHHHIIIIIIIIIIIIIIIIIIIIIIIIIIIIIIIIIIIIHHHIIIIIIIIIIIIIIIIIIIIFFFFIIFFFIIIIIIIIIHHHIID:::FIIHHHHHBBAFFIIIIIIIICCBG22222233,6BBCDBEEHHHIIIIIIIIIIH>>>@FI@@@IIIIIIIIIIIIIIID@555D@IIIGDEEHIIIIIII??==7//@@555GAG;;;@DIIIIIIIIIIIIIIIE??<A?A55////99>=896:<@@GGGD====EEEBAA<<<A::////4:<<@77AABBBB:99=B??9::?;;;===:::A4444=>:=;331177:;::0333200972220-,,//01111,,,,//-6699466::;:886768:1022400202220-022979451000411,,,,11111//00,,,,,,,,)5
@JI6ZREA02G2IZX
AGAGACTGTTGGAGGGCAAGTCTGGTGCCAGCAGCCGCGGTAATTCCAGCTCCAATAGCGTATATTAAAGTTGTTGCAGTTAAAAAGCTCGTAGTTGAATTTCGGGGTA
+
FFFFFFFFFFFIIHHHIIIIIIIIIIIIIIIIIIIIIIIIIIIIIIIIIIIIFFFFFFFFFFFFFFFFFFFFFFFFFFFFF=====FFFFFFFFFFFDD=<;4.,,,.7
@JI6ZREA02H2TL0
AGAGACTGTTGGAGGGCAAGTCTGGTGCCAGCAGCCGCGGTAATTCCAGCTCCAATAGCGTATATTAAAGTTGTTGCAGTTAAAAAGCTCGTAGTTGAATTTCGGGGTTAGCAGGTCGGTCGTGCCAATGGTATGCACTGGCTCGCTGACTCCTCCTTCTTGTAGAACCGTAATGCCATTAATTTGGTGTTGCGGGGAAACAGGACTGTTACTTTGAAAAAATTAGAGTGTTTAAAGCAGGGTAGCGCCTGAATACATTAGCATGGAATAATGAAATAGGACGTTCGAACCTATTTTGTTGGTTTCTAGGATTGACGTAATGATTAATAGGGATAGTTGGGGGCATTAGTATTCAATTGTCAGAGGTGAAATTCTTGGATTTATTGAAGACTAACTACTGCGAAAGCATTTTGCCAAGGATGTTTTCATTAATCAAGAACGAAAGTTAGGGATCGAAGACGATCAGATACCGTCGTAGTCTTAACCATAAACTATGCCGACTAGGGATCGGATGATGTTAATTTTTTAATGACTCATTCGGTCG
+
IIIIIIIIIIIII:::IIIIIIIIIIIIIIIIIIIIIIIIIIIIIIIIIIIIIIIIIIIIIIIIIIHHHIIIIIGEEEE7733333AGHHIIIIIIIIIHHHI@@@@IIIIIIIIIIIIIIIIIIIIIIIIIIIIIIIIIIIIIIIIIIIIIIIIIIIIIIIIIHFFIIIIIIIIIIIIIIIHHHIIFBBBFICCCCHHHIDGGIIIIHHBBBCCI666666;;,GHIIIEEBEEEIFF6668DCDDDDDGIIIHIIIIIIIIIIIIIIIIIIHHHIIIIIIAAAADHHDDCE99<<A22;;???E?B;;<<<IIID<<<IIIIIIIIIHHHIEDEDI???88IIIIHHHHHHIIIHHHEIEDC::;;111;;?;;AAC>BBD<<DD;:355CC>>;@@==8...=9...,,34;887413311107766884333849:633302200004773220-..:;;;=<=<==8202<><:<::;;6648611360688:8;9;:888133383333386:;;//////88)97330303500./,
@JI6ZREA02H2PIW
AGAGACTGTTGGAGGGCAAGTCTGGTGCCAGCAGCCGCGGTAATTCCAGCTCCAATAGCGTATATTAAAGTTGTTGCAGTTAAAAAGCTCGTAGTTGAATTTCGGGGATTAGTAAGTTGGTC
+
FFFFFFFFFF@BB666HHIIIIIIIIIIIIIIIIIIIHDIIIIIIHIIIIIIFFFFFFFFFFFFFFFFFFFFFFFFFFFFF==???FFFFFFFFFFFFF885A6775=2.///.-211111.
@JI6ZREA02I3UMJ
AGAGACTGTTGGAGGGCAAGTCTGGCGCCTTACGGGAAACAGTCGACTGCCAAGGCACACAGGGGATA
+
IIIIIIIIIIIIIHHHIIIIIIIIIIIIIIIIIHGGGGHIIIIIIIIIIIIIIIIIIIIIIBBCCIII
@JI6ZREA02FJO9E
AGAGACTGTTGGAGGGCAAGTCTGGTGCCAGCAGCCGCGGTAATTCCAGCTCCAATAGCGTATATTAAAGTTGTTGCAGTTAAAAAGCTCGTAGTTGAATTTC
+
8411353333BBB?FFIIIIIIIIIIIIIIIIIIIIIIIIIIIIIIIIIIIIFFFFFFFFFFFFFFFFFFFFFFFFFFFFF;;;;;FFFFFFFFFFDBB;867
@JI6ZREA02H2F9H
AGAGACTGTTGGAGGGCAAGTCTGGTGCCAGCAGCCGCGGTAATTCCAGCTCCAATAGCGTATATTAAAGTTGTTGCAGTTAAAAAGCTCGTAGTTGAATTTCGGGATCAGTACGTTGGTCGTGCCTTAGGTACGTACTGGTGTTACTGGTTCCTACCTTCTGACGAACCATCATGTCATTCATTTGGTGTGGCGGGGAATCAGGACTGTTACTTTGAAAAAATTAGAGTGTTTAAAGCAGGCTCGCGCTTGAATACATTAGCATGGAATAATGAAATAGGACGTTGATCCTATTTTGTGGTTTCTAGGATTGACGTAATGATTAATAGGGATAGTTGGGGCATTAGTATTCAATTGTCAGAGGTGAAATTCTTGGATTTATTGAAGACTAACTACTGCGAAAGCATTTGCCAAGGATGTTTTCATTAATCAAGAACGAAGTTAGGGATCGAAGACGATCAGATACCGTCGTAGTCTTAACCATAAACT
+
IIIIIIIIIIIIIHHHIIIIIIIIIIIIIIIIIIIIIIIIIIIIIIIIIIIIIIIIIIIIIIIIIIHHHIIIIIIIIII9966666FIIIIIIIIIIIIHHHIHHHIIIIIIIIIIIIIIIIIIIIIIIIIIIIIIIIIIIIIIIIIIIIIIIIIIBBBBIIIIIIIIIIIIIIIIIIIIIIIHHHIIHHHIIIAAAAIIIIIIIIIIIIIIIHHHI;;;;88;;,GIHGGBBBHHHIIIIIIIIIIIIIIIIIGGGHIIIIIIIIIIIIIIIIHHHIAGG==<AAIIIGGFI????A2==555ADIIHHHIIIIIIIIIIIIIIIIIHHHIIIIIICCCBHHGGAAAAHIIHHIIHHHHCB555BHHHHHFHHHHHH;;:;;EEC?>AE::::8>A>;554>>;;;;>EEFCCA@>CE4444==8822088695591002330997;888=>658:<>>>;686===20268623144422.-,,-.1
@JI6ZREA02JP2C6
AGAGACTGTTGGAGGGCAAGTCTGGTGCCAGCAGCCGCGGTAATTCCAGCTCCAATAGCGTATATTAAAGTTGTTGCAGTTAAAAAGCTCGTAGTTGAATTTCGGGATCAGTACGTTGGTCGTGCCTTAGGTACGTACTGGTGTTACTGGTTCCTACCTTCTGACGAACCATCATGTCATTCATTTGGTGTGGCGGGGAATCAGGACTGTTACTTTGAAAAAATTAGAGTGTTTAAAGCAGGCTCGCGCTTGAATACATTAGCATGGAATAATGAAATAGGACGTTCGATCCTATTTTGTGGTTTCTAGGATTGACGTAATGATTAATAGGGATAGTTGGGGCATTAGTATTCAATTGTCAGAGGTGAAATTCTTGGATTTATTGAAGACTAAG
+
FFFFFFFFFFFIIHHHIIIIIIIIIIIIIIIIIIIIIIIIIIIIIIIIIIIIFFFFFFFFFFFFFFFFFFFFFFFFFFF<<66666ADFFFFFFFFFFFFFFFFFFFFFFFFFFFFFFFFFFFFFFFFFFFFFFFFFFFFFFFFFFFFFFFFFFFDDDFFFFFFFFFFFFFFFFFFFFFFFFFFFF??<AACCF====FFFFFFFFFFFFDBA;;8?/////144,?@BBDFFFFFFFFFFFFFFFFFFFFFFFDDDGIIIIFFFIIIIFDDGGDCCD>BD::9555::BBB@@6699D6::300DADDDDDDDIIIDDDDDDDIDDDDBBBDDAAAA9999AA=??DAAAAADDDDDDDD=====D===???====?;;;>77>:22273,,,
@JI6ZREA02J3EYJ
AGAGACTGTTGGAGGGCAAGTCTGGTGCCAGCAGCCGCGGTAATTCCAGCTCCAATAGCGTATATTAAAGTTGTTGCAGTTAAAAAGCTCGTAGTTGAATTTCGGGGTCAGTAGGTTGGTCGTGCCAATGGTGTGTACTGGCTTTACTGATTCCTCCTTCTTGAAGAACTGTAATGTCATTAATTTGGTGTTGCAGGGAAACAGGACTGTTACTTTGAAAAAATTAGAGTGTTTAAAGCAGGCTAACGCTTGAATACATTAGCATGGAATAATGAAATAGGACGTTCGATCTTATTTTGTTGGTTTCTAGGATTGACGTAATGATTAATAGGGATAGTTGGGGCATTAGTATTCAATTGTCAGAGGTGAGATTCTTGGATTTATTGAAGACTAACTACTGCGAAAGCATTTGCCAAGGATGTTTTCATTAATCAAAGAACGAAAGTTAGGGATCGAAGACGATCAGATACCGTCGTAGTCTTAACCATAAACTAT
+
IIIIIIIIIIIIIHHHIIIIIIIIIIIIIIIIIIIIIIIIIIIIIIIIIIIIIIIIIIIIIIIIIIHHHIIIIIIIIIIII=====IIIIIIIIIIIIIHHHICCCCIIIIIIIIIIIIIIIIIIIIIIIIIIIIIIIIIIIHHHIIIIIIIIIIIIIIIIIIIIIIIIIIIIIIIIIIIIIIHHHIID>>>FIIHHHHHHIIIIIIIIIIIICBBD444444@B0HIFFFHHHHHHIIIIIIIIIIIIIIIIFEDHIIIIIIIHHHIIIHHHIHHHHHHH@@@@@GEEEEEAA1111:22>>///??G<<<DGIIIIDDDDDDHIDDDDBBBDGFDDD9999<?EGG@9<<@IHGEEBBBEEE:::=?DDDBBBBBBB:::A:<CC?>25544::8C>??>===>::::;>220000011,,,,1544//.1,,,1,,1,,,,,06033377833388;88:;:813133864479743//44//.1,,,,/,/
@JI6ZREA02G2TRJ
AGAGACTGTTGGAGGGCAAGTCTGGCGCCTTACGGGAAACAGTCGACTGCC
+
FFFFFFFA@@FHIHHHHHHIIIIIIIIIIIIIIHHHHHHHEE=<<967:22
@JI6ZREA02FFDCO
AGAGACTGTTGGAGGGCAAGTCTGGTGCCAGCAGCCGCGGTAATTCCAGCTCCAATAGCGTATATTAAAGTTGTTGCAGTTAAAAAGCTCGTAGTTGAATTTCGGGATTAGTAGGTTGGTCGTGCCTCTGGTATGCACTGGCTTTACTGGTTCCTCCTTCTTGAAGAACTGTAATGTCATTAATTTGGTGTTGCGAGGGAAACAGGACTGTTACTTTGAAAAAATTAGAGTATTTAAAGCAGGCTAACGCTTGAATACATTAGCATGGAATAATGAAATAGGACGTTCGATCCTATTTTGTTGGTTTCTAGGATTGACGTAATGATTAATAGGGATAGTTGGGGCATTAGTATTCAATTGT
+
FFFFFFFFFFFIIHHHIIIIIIIIIIIIIIIIIIIIIIIIIIIIIIIIIIIIFFFFFFFFFFFFFFFFFFFFFFFFFFFFF?????FFFFFFFFFFFFFFFFFFFFFFFDDDDAAA>>><<<@<4443888@A@<9::AAAB=???:688==?>8....038<444<ABDDFFFFFFFFFFFFFF?B@98655723,,,,,./7<<??ABDFFFFFFF666666FF0FFFFFFFFFFFFDDCCF???AABBA==::9BB=====BBDDBAAAADD?===8==BBB===A=:::?@4444<6688000<:ABBBA===BBBBB???5555=A<;8=>?@::555449@AAA><<<<<<@@82
@JI6ZREA02HCW4B
AGAGACTGTTGGAGGGCAAGTCTGGTGCCAGCAGCCGCGGTAATTCCAGCTCCAATAGCGTATATTAAAGTTGTTGCAGTTAAAAAGCTCGTAGTTGAATTTCGGGATCAGTACG
+
FFFFFFFFFFFIIHHHIIIIIIIIIIIIIIIIIIIIIIIIIIIIIIIIIIIIFFFFFFFFFFFFFFFFFFFFFFFFFFFDD;;===FFFFFFFFFFFFF???FF?=B9::::B:5
@JI6ZREA02G0P98
AGAGACTGTTGGAGGGCAAGTCTGGTGCCAGCAGCCGCGGTAATTCCAGCTCCAATAGCGTATATTAAAGTTGTTGCAGTTAAAAAGCTCGTAGTTGAATTTCGGGATTAGTAGGTTGGTCGTGCCTCTGGTATGCACTGGCTTTACTGGTTCCTCCTTCTTGAAGAACTGTAATGTCATTAATTTGGTGTTGCAGGGAAGCAGGACTGTTACTTTGAAAAAATTAGAGTGTTTAAAGCAGGCTAACGCTTGAATACATTAGCATGGAATAATGAAATAGGACGTTTGATCCTATTTTGTGGTTTCTAGGATTGACGTAATGATTAATAGGGATAGTTGGGGCATTAGTATTCAATTGTCAGAGGTGAAATTCTTGGATTTATTGAAGACTAACTACTGCGAAAGCATTTGCCAAGGATGTTTTCATTAATCAAGAACGAAAGTTGGGATCGAAGACGATCAGATACCGTCGTAGTCTTAACC
+
HHHHHHHHHHHII???IIIIIIIIIIIIIIIIIIIIIIIIIIIIIIIIIIIIHHHHHHHHHHHHHHHHHHHHHHHHHHHHH?????HHHHHHHHHHHHHHHHHHHHHHHHHHHHHHHHHHHHHHHHHHHHHHHHHHHHHHHHBBBHHHHHHHHHHFFFFHHHHHHHHHHHHHHHHHHHHHHHHHHHHH<999HHHHB@@@<HHHHHHHEEEHHHC@G22266666,<DGGGCCCCHHHHHHHHHHHHHHE@@@EDDHHHHHHHHHHHHHHHHHHDDCG<DDDDDCCCHHHGDDD==?=@2;;666E@HGBB;;;BHHHHHHBBBHHHHHBBBBHHHGG999=@@;;;BHHHHGGGGBBBAA93///2996;;=;;A93///245>>==63..//26;;332249;9999999999AA=A;11117766774100,,,2----422006;:::;7102:::::2121;;7101:;::;784900
@JI6ZREA02JYJP5
AGAGACTGTTGGAGGGCAAGTCTGGTGCCAGCAGCCGCGGTAATTCCAGCTCCAATAGCGTATATTAAAGTTGTTGCAGTTAAAAGCTCGTAGTTGAATTTCGGGATCAGTACGTTGGTCGTGCCTTAGGTACGTACTGGTGTTACTGGTTCCTACCTTCTGACGAACCATCATGTCATTCATTTGGTGTGGCGGGGAATCAGGACTGTTACTTTGAAAAATTAGAGTGTTTAAAGCAGGCTCGCGCTTGAATACATTAGCATGGAATAATGAAATAGGACGTTGATCCTATTTTGTGGTTTCTAGGATTGACGTAATGATTAATAGGGATAGTTGGGGCATTAGTATTCAATTGTCAGAGGTGAAATTCTTGGATTTATTGAAGACTAACTACTGCGAAAGCATTTGCCAAGGATGTTTTCATTAAATCAAGAACGAAAGTTTAGGGGATCGAAGACGATCAGATACCGTCGTAGTCTTAACCNTAAACTATGCCGACTAGGGATCGGATGATGTTAATTTTTAATGACTC
+
IIIIIIIIIIIIIBBBIIIIIIIIIIIIIIIIIIIIIIIIIIIIIIIIIIIIIIIIIIIIIIIIIIHHHIIIIIIIIII;;6666:GIIIIIIIIIIIHHHIHHHIIIIIIIIIIIIIIIIIIGGGGIIIIIIIIIIIIIIIIIIIIIIIIIIG???IIIIIIIIIIIIIIIIIIIIIIIIIGGGIICIIIEC6666GGIIIIIIIIIIIIIBBBB11111>>9IEIIIHHHHHHIIIIIIIIIIGCCCGGGGIGEGGGGIIIGGGGIIIIIHHHIIII???GGIIIGGGGAAA@G7CCHHHIIIIIICCCGIIIIIIIIIIIIG?;::IIIG==3333>EEEEEEEEICCCIEEEIIII999IHHHIIIEECCC???C@@IIC?;??IEEEEIIIIIHFFIGG999CA=<<<9673--,,33,,,,,.77771196,,,,,,,,,,,,07997=<7?>>AA>><><:::>7==<=43,,,,,,!.,,,.,,6977697540004=::7<<77795500,,,,,,,+77794
@JI6ZREA02H6M8L
AGAGACTGTTGGAGGGCAAGTCTGGTGCCAGCAGCCGCGGTAATTCCAGCTCCAATAGCGTATATTAAAGTTGTTGCAGTTAAAAAGCTCGTAGTTGAATTTCGGGGTCAGCAGGTTGGTCGTGCCACTGGTATGCACTGGCTTCGCTGATTCCTCCTTTCTGAAGAACTGTAATGTCATTAATTTGGTGTTGCAGGGAAACAGGACTGTTACTTTGAAAAAATTAGAGTGTTTAAAGCAGGCTAACGCTTGAATACATTAGCATGGAATAATGAAATAGGACGTTCGATCCTATTTTGTTGGTTTCTAGGATTGACGTAATGATTAATAGGGATAGTTGGGGGCATTAGTATTCAATTGTCAGAGGTGAAATTCTTGGATTTATTGAAGACTAACTACTGCGAAAGCATTTGCCAAGGATGTTTTCATTAATCAAGAACGAAAGTTAGGGATCGAAGACGATCAGATACCGTCGTAGTCTTAACCATAAACTATGCCGACTAGGGATCGGATGATG
+
IIIIIIIIIIIIIHHHIIIIIIIIIIIIIIIIIIIIIIIIIIIIIIIIIIIIIIIIIIIIIIIIIIHHHIIIIIIIIIIII:::::IIIIIIIIIIIIIHHHI>>>>IIIIIIIIIIIIIIIIIIIIIIIIIIIIIIIIIIIIIIIIIIIIIIIIIIHHHIIIIIIIIIIIIIIIIIIIIIIIHHHIIIIIIIIIHHHHHHIIIIIIIIIIIIHHHI666686II?IIIIIHHHHHHIIIIIIIIIIIIIIIIIIIIIIIIIIIIIIIIIIIIIHHHIIIIIIIIIIEIF@@8:00002--8;<<?IIIIIIIIIIIIIIIIIIIIIIIIHHHIIIIHH22222EIIICCDHIIIIIIIIIIIHHHHII;;;CCIIIIIIHHHIIHIIIIIIIIHHHIIIIIIHEEIE?744E<<99==<=60002<<A@@@@@CC<3364;;8411-44?CCCCC@@@@AEEEEEEE@CC@;9;@CC;777<<774@?BB<;4@@AA>@@64112@@?=@?????:
@JI6ZREA02IWGW5
AGAGACTGTTGGAGGGCAAGTCTGGCGCCTTACGGGAAACAGTCGACTGCCAAGGCACACAGGGGATA
+
IIIIIIIDCCIII666IIIIIIIIIIIIIIIIIHGG666?IIIIIIHHHHHHHHHIIIIII@@@@HII
@JI6ZREA02H67NA
AGAGACTGTTGGAGGGCAAGTCTGGTGCCAGCAGCCGCGGTAATTCCAGCTCCAATAGCGTATATTAAAGTTGTTGCAGTTAAAAAGCTCGTAGTTGAATTTCGGGATTAGTAAGTTGGTCGTGCCTCTGGTATGTACTGGCTTTACTGGTTCCTCCTTCTTGAAGAACTGTAATGTCATTAATTTGGTGTTGCAGGGAAACAGGACTGTTACTTTGAAAAAATTAGAGTGTTTAAAGCAGGCTAGCGCCTGAATACATTAGCATGGAATAATGAAATAGGACGTTCGAACCTATTTTGTTGGTTTCTAGGATTGACGTAATGATTAATAGGGATAGTTGGGGGCATTAGTATTCAATTGTCAGAGGTGAAATTCTTGGATTTATTGAAGACTGACTACTGCGAAAGCATTTGCCAAGGATGTTTTCATTAATCAAGAACGAAAGTTAGGGATCGAAGACGATCAGATACCGTCGTAGTC
+
IIIIIIIIIIIIIHHHIIIIIIIIIIIIIIIIIIIIIIIIIIIIIIIIIIIIIIIIIIIIIIIIIIHHHIIIIIIIIIIFF66666FIIIIIIIIIIIIHHHIHHHIIIIIIIIIIIIIIIIIIIIIIIIIIIIIIIIIIIIHHHIIIIIIIIII>>@@IIIIIIIIIIIIIIIIIIIIIIIIHHHBBAHIIIIIHHHHHHIHIIIIIIBBBICCCD644666HH5IIIIIHHHHHHIIIIIIIIIIFFFIIIIIIIIIIIIIIIIIIIIIIIIIIIIIIIIIIIIGEEEAA>933336/3@@:::EAI<<<@GIII<<<<IIIIIIIII<<<@IIIDD66;67DDDGDDDFID@@@II@=@HEEDBBBBBB?::8=???BBBB88BDBBBBB555@BBBDDDEBBBBC<==C5555455;<3331::;<<<0333859;8333::806666333:::9866:;;:8::=<:88<:;:0.
@JI6ZREA02J1AWA
AGAGACTGTTGGAGGGCAAGTCTGGTGCCAGCAGCCGCGGTAATTCCAGCTCCAATAGCGTATATTAAAGTTGTTGCAGTTAAAAAGCTCGTAGTTGAATTTCGGGATCAATTTATCGGTCGTGCCTCTGGTATGCACTGGTATTATTGATTTCTACCTTCTGACGAACCATGGTGTCATTAATTTGGTGTCATGGGGAATCAGGACTGTTACTTTGAAAAAATTAGAGTGTTTAAAGCAAGCACACGCTTGAATACATTAGCATGGAATAATGAAATAGGACGTTTGACCCTATTTGTTGGTTTCTAGGATCGACGTAATGATTAATAGGGATAGTTGGGGGCATTAGTATTCAATTGTCAGAGGTGAAATTCTTGGATTTATTGAAGACTAACTACTGCGAAAGCATTTGCCAAGGATGTTTTCATTAATCAAGAACGAAAGTTAGGGATCGAAGCGATCAGATACCGTCGTAGTCTTAACCNTAAACTATGCCGACTAGGGATCGGATGATGTTATTTTTTAATGTACTCATTC
+
IIIIIIIIIIIIIHHHIIIIIIIIIIIIIIIIIIIIIIIIIIIIIIIIIIIIIIIIIIIIIIIIIIHHHIIIIIIIIIIII=====IIIIIIIIIIIIIHHHIHHHIIIIIHHHIIIIIIIIIIIIIIIIIIIIIIIIIIIIIIIIIIIIHHHIIIIIIIIIIIIIIIIIIIIIIIIIIIIII666IIDHHIGI?>>?FDIIIIIHIB?>>IIHHEI677;88;;,BIIIIHHHHHHIIIIIIIIIIIIIIIIIIIIIIIIIIIIIIIIIIIIIHHHIIIIIIIHEBED775@:1116/4;>988DCIAAAGIIIIIIIIIIIIIIIIIHBBCGEH@@1....@@AA8;8<AAAAAFFIEHHHHHHHCBBEHHFEEDDD<<<F;;ADDFEFIFFCCCFFDDCBBB?<<<<@DAAA=99693----89665569=8/../7777<8817;;744444242:99995824486577=;:877==72!448842-1235791.-...-89995666664/-,,,,,,,,,6466/1328=
@JI6ZREA02JQ3I3
AGAGACTGTTGGAGGGCAAGTCTGGTGCCAGCAGCCGCGGTAATTCCAGCTCCAATAGCGTATATTAAAGTTGTTGCAGTTAAAAAGCTCGTAGTTGAATTTCGGGGTATAGTAA
+
FFFFFFFFFFFIIHHHIIIIIIIIIIIIIIIIIIIIIIIIIIIIIIIIIIIIFFFFFFFFFFFFFFFFFFFFFFFFFFFFF?????FFFFFFFFFFFFFFFFD775213--.---
@JI6ZREA02H4GUZ
AGAGACTGTTGGAGGGCAAGTCTGGTGCCAGCAGCCGCGGTAATTCCAGCTCCAATAGCGTATATTAAAGTTGTTGCAGTTAAAAAGCTCGTAGTTGAATTTCGGGATTAGTACGCTGGTCGTGCCTTCGGTACGTACTGGTGTTACTGATTTCTACCTTCTGACGAACCATCATGTCATTAATTTGGTGTGGTGGGGAATCAGGACTGTTACTTTGAAAAAATTAGAGTGTTTAAAGCAGGCTCGCGCTTGAATACATTAGCATGGAATAATGAAATAGGACGTTGATCCTATTTTGTGGTTTCTAGGATTGACGTAATGATTAATAGGGATAGTTGGGGCATTAGTATTCAATTGTCAGAGGTGAAATTCTTGGATTTATTGAAGACTAACTACTGCGAAAGCATTTGCCAAGGATGTTTTCATTAATCAAGAACGAAAGTTAGGGATCGAAGACGATCAGATACCGTCGTAGTCTTAACCATAAACTATGCCGACTAGGGATCGGATGATGTTTATTTTTAATG
+
IIIIIIIIIIIIIHHHIIIIIIIIIIIIIIIIIIIIIIIIIIIIIIIIIIIIIIIIIIIIIIIIIIHHHIIIIIIIIIIII;;;;;IIIIIIIIIIIIIHHHIHHHIIIIIIIIIIIIIIIIIIIIIIIIIIIIIIIIIIIIIIIIIIIIHHHIIIIIIIIIIIIIIIIIIIIIIIIIIIIIIHHHIIHIIIIICCCCIIIIIIIIIIIIIIIHHHI888866>>-IHIIIHHHHHHIIIIIIIIIIIIIIIIIIIIIIIIIIIIIIIIIIIIIHHHIHHHIIIIIIIIHHHICCCAF6AAHHHIII666EIIIIIIIIIIIIIIHDDBBBHGGGDD9999BBBB????AAAAEIIBBBDEEEEBB;;;BB;88HHHHHHHHHHHDDDDB?:::8BBBBBBBBB@;;;@;5555CCCCC4422888:88032274431...6:=6999<<<:::<;:99::88688333004798794433,,,1/,-.0-032989698523...663315550001,,,,,//+5
@JI6ZREA02I3KOE
AGAGACTGTTGGAGGGCAAGTCTGGTGCCAGCAGCCGCGGTAATTCCAGCTCCAATAGCGTATATTAAAGTTGTTGCAGTTAAAAAGCTCGTAGTTGAATTTCGGGGTTAGTAGGTTGGTCATGCCTCTGGTATGTACTGATCTCACTGATTCCTCCCTCTTGACGAACTGTAATGTCATTAATTTGGTGTTGCAGGAAATCAGGACTGTTACTTTGAAAAAATTAGAGTGTTTAAAGCAGGCTAAGGCTTGAATACATTAGCATGGAATAATGAAATAGGACGTTTGATCCTATTTGTTGGTTTCTAGGATTGACGTAATGATTAATAGGGATAGTTGGGGGCATTAGTATTCAATTGTCAGAGGTGAAATTCTTGGATTTATTGAAGACTAACTACTGCGAAAGCATTTGCCAAGGATGTTTTCATTAATCAAGAACGAAAGTTAGGGATCGAAGACGATCAGATACCGTCGTAGTCTTAACCNTAAACTATGACCGACTAGGGATCGGGATGATGTTAATTATTTTAATGACTCA
+
IIIIIIIIIIIII666IIIIIIIIIIIIIIIIIIIIIIIIIIIIIIIIIIIIIIIIIIIIIIIIIIHHHIIIIIIIIIIBB66666>IIIIIIIIIIIIHHHICCCCIIIIIIIIIIIIIIIIIIIIIIIIIIIIIIIIIIIIIIIIIIIIIIIIHHHIIIIIIIIIIIIIIIIIIIIIIIGG:::IIIHHHIIIIIHHHIIIIIIIIIIIIIHEBG44444455,7EEGFEHHHHHIIIIIIIIIIIIBBBBBIIIIIIIIIIIIIIIGGGGIGGGHHHHIIIHHHIIIIGGG53331165::?G?GAAAHIIIIHGGGIIIIIHHDD5556DGGEE44477IIHIHIHIIHAAAFF@>AEC?>>?C;;>C;52255CBBBE>>IHHHHHFFBBBDFB;;:;;BEEE>>>E>>4222683----89::887:<;30...006;33-229688===98;9;;;;:23232.---1:82---4911!.,,12/,/220,,,,23000/22,,.39:99844:<984111088.983313
@JI6ZREA02H7K2O
AGAGACTGTTGGAGGGCAAGTCTGGTGCCAGCAGCCGCGGTAATTCCAGCTCCAATAGCGTATATTAAAGTTGTTGCAGTTAAAAAGCTCGTAGTTGAATTTCGGGGTCAGAC
+
33666?<::DDGHHHHIIIIIIIIIIIIIIIIIIIIIIIIIIIIIIIIIIIIFFFFFFFFFFFFFF@@@FFFFFFFFFFFF==??=FFFFFFFFFFFFF?=;@572.--..2.
@JI6ZREA02JORAO
AGAGACTGTTGGAGGGCAAGTCTGGTGCCAGCAGCCGCGGTAATTCCAGCTCCAATAGCGTATATTAAAGTTGTTGCAGTTAAAAAGCTCGTAGTTGAATTTCGGGATCAGCAGGTTGGTCTTGCCACTGGTATGTACTAGCTTGCTGATTCCTCCTTCTTGTAGAACCGTAATGCCATTAATTTGGTGTTGACGGGAAACAGGACTGTTACTTTAGAAAAATTAGAGTAGTTTAAAGC
+
FFFFFFFFFFFIIHHHIIIIIIIIIIIIIIIIIIIIIIIIIIIIIIIIIIIIFFFFFFFFFFFFFFFFFFFFFFFFFFD6666666FFFFFFFFFFFFFFF?:31149<97776666862/0044444AABBDDFFFFFFFFFFFFDDA??::9==BBBBBA====BAA=988<<4444444888??:>84111:;;888868>@?<<<>><1118<33111==4?<0000844...6:
@JI6ZREA02FYXWX
AGAGACTGTTGGAGGGCAAGTCTGGTGCCAGCAGCCGCGGTAATTCCAGCTCCAATAGCGTATATTAAAGTTGTTGCAGTTAAAAAGCTCGTAGTTGAATTTCGGGATCAGTACGTTGGTCGTGCCTTAGGTACGTACTGGTGTTACTGGTTCCTACCTTCTG
+
FFFFFFFFFFFIIHHHIIIIIIIIIIIIIIIIIIIIIIIIIIIIIIIIIIIIFFFFFFFFFFFFFFFFFEDDFFFFFFFFF?????FFFFFFFFFFDAA==;41109444<???8::AADDDFFFF???CDDB@>??=88880..772226611246622224
@JI6ZREA02JCFT3
AGAGACTGTTGGAGGGCAAGTCTGGTGCCAGCAGCCGCGGTAATTCCAGCTCCAATAGCGTATATTAAAGTTGTTCGCAGTTAAAAAGCTCGTAGTTGAATTTCGGGGCTAGTAGTTGGTCGTGCCATGGTATGTACTGGCTTTACT
+
FFFFFFFFFFFIIHHHIIIIIIIIIIIIIIIIIIIIIHIHHHFFFFFHHFFDDDDDFFFFFFFFFFFFFFFF86666:BBBB557;;FFFFFFFFFFDBB===4100000>>44448ABDFFFF::;=FFFFFFFFFFFFD===@80
@JI6ZREA02GNFFD
AGAGACTGTTGGAGGGCAAGTCTGGTGCCAGCAGCCGCGGTAATTCCAGCTCCAATAGCGTATATTAAAGTTGTTGCAGTTAAAAAGCTCGTAGTTGAATTTCGGGATCAATACGTCGGTCGTGCTTTTTTGGTACGCACTGGCGTCATTGGTTTCTCCTTTCTGACGAACCATGATGTCATTAATTTGGTGTTATGGGGAGTTAGGACTGTTACTTTGAAAAAATTAGAGTGTTTAAAGCAGGCATTAGCTTGAATACATTAGCATGGAATAATGAAATAGGACGTTCGATCCTATTTTGTGGTTTCTAGGATCAACGTAATGATTAATAGGGATAGTTGGGGCATTAGTATTCAATTGTCAGAGGTGAAATTCTTGGATTTATTGAAGACTAACTACTGCGAAAGCATTTGCCAAGGATGTTTTCATTAATC
+
FFFFFFFFFFFIIHHHIIIIIIIIIIIIIIIIIIIIIIIIIIIIIIIIIIIIFFFFFFFFFFFFFFFFFFFFFFFFFFFFF???==FFFFFFFFFFFFFFFFFFFFFFFFFFFFFFFFFFFFFFF666666AA7DDDFFFFFFFFFFFFFDD@@@FFFFFFFFFFFFFFFFFFFFFFFFFFFFFFDDDFFFFFFFFDDDBF?@@FFFFFFFFFFFDDDF66666666,DFFFFFFFFFFFFFFFFFFFFFFFFFIIIIIIIIIGGGGIIIIIGGGIIIGGADD::<555::DBBBB7797?6?=555::B::::DDDDDDDDDDDDDDDDD555?DDDBD9999AAAADDDDDDDDDDDDDDDDB8888===BB>>>??=888>88BBB>>?B>8332@>88344=>??===???@@<<6::----343311.0
@JI6ZREA02FZHJG
AGAGACTGTTGGAGGGCAAGTCTGGTGCCAGCAGCCGCGGTAATTCCAGCTCCAATAGCGTATATTAAAGTTAGTTGCAGTTAAAAAGCTACGTAGTTGAATTTCGGGGTT
+
FFFFFFF8653339<<?<<<<AB:::9:8@@AAAA@811198888<<<<BBBBB::<CFFFFFFDFFFFF663AAA?<<<<91111189444<BBDFFFFD??=A7744//
@JI6ZREA02FISN5
AGAGACTGTTGGAGGGCAAGTCTGGTGCCAGCAGCCGCGGTAATTCCAGCTCCAATAGCGTATATTAAAGTTGTTGCAGTTAAAAAGCTCGTAGTTGAATTTCGGGGATA
+
0011445:AAABGFHHIIIIIIIIIIIIIIIIIIIIIIIIIIIIIIIIIIIIFFFFFFFFFFFFFFFFFA@@FFFFDDDFF;;;==FFFFFFFFFFFFD??=A6600046
@JI6ZREA02I0C4M
AGAGACTGTTGGAGGGCAAGTCTGGTGCCAGCAGCCGCGGTAATTCCAGCTCCAATAGCGTATATTAAAGTTGTTGCAGTTAAAAAGCTCGTAGTTGAATTTCGGGATTAGTAAGTTGGTCGTGCCTCTGGTATGTACTGGCTTTACTGGTTCCTCCTTCTTGAAGAACTGTAATGTCATTAATTTGGTGTTGCAGGGAAACAGGACTGTTACTTTGAAAAAATTAGAGTGTTTAAAGCAGGCTAACGCTTGAATACATTAGCATGGAATAATGAAATAGGACGTTTGATCCTATTTTGTTGGTTTCTAGGATTGACGTAATGATTAATAGGGATAGTTGGGGGCATTAGTATTCAATTGTCAGAGGTGAAATTCTTGGATTTATTGAAGACTAACTACTGCGAAAGCATTTGCCAAGGATGTTTTCATTAATCAAGAACGAAAGTTAGGGATCGAAGACGATCAGATACCGTCGTAGTCTTAACCATAAACTNTGCCGACTAGGGATCGGATGATGTTAATTTTTTAATG
+
IIIIIIIIIIIIIBBBIIIIIIIIIIIIIIIIIIIIIIIIIIIIIIIIIIIIIIIIIIIIIIIIIIHHHIIIIIIIIIIII;;;;;IIIIIIIIIIIIIHHHIHHHIIIIIIIIIIIIIIIIIIIIIIIIIIIIIIIIIIIIHHHIIABBIIIIIIIIIIIIIIIIIIIIFBBBBIIIIIIIIHHHIIIIIIIII>>>FFHIIIIIIIE=<<DB??E222444<<-IIIII>>>HHHIIIIIIIIIIIIIIIFFEDHIIIIIIIIIIIIIIIIIHHHIIIIIIHHHHIIGD??>66651//55444A<E?@@GIIIIDDDDIIIIIIIIIHEEGGF6660....5>AABBBFFIIIEIEEDDDBB445BBB=DDDDDDB@000>:<CCA@8::>9998AA:5///:>:5///ADDDDCB;>>7777;;<<<<8::::88><555133381113399:8031688886<<<<><;<<>:8:8:=;110300130!03267969754403...155511//00,,,,,,,,)1
@JI6ZREA02JO84W
AGAGACTGTTGGAGGGCAAGTCTGGTGCCAGCAGCCGCGGTAATTCCAGCTCCAATAGCGTATATTAAGTAGTTGTTGCT
+
FFFFFFFFFFFII@@@IIIIIIIIIIIIIIIIIIIIIIIIIIIIIIIIIIIIEFFFFFFFFFFF??=<4339;;2112//
@JI6ZREA02H9JKV
AGAGACTGTTGGAGGGCAAGTCTGGTGCCAGCAGCCGCGGTAATTCCAGCTCCAATAGCGTATATTAAAGTTGTTGCGGTTAAAAAGCTCGTAGTTGAATTTCGGGATTAGTACGCTGGTCGTGCCTTCGGTACGTACTGGTGTTACTGATTTCTACCTTCTGACGAACCATCATGTCATTAATTTGGTGTGGTGGGGAATCAGGACTGTTACTTTGAAAAAATTAGAGTGTTTAAAGCAGGCTCGCGCTTGAATACATTAGCATGGAATAATGAAATAGGACGTTGATCCTATTTTGTTGGTTTCTAGGATTGACGTAATGATTAATAGGGATAGTTGGGGCATTAGTATTCAATTGTCAGAGGTGAAATTCTTGGATTTATTGAAGACTAACTACTGCGAAAGCATTTGCCAAGGATGTTTTCATTAATCAAGAACGAAAGTTAGGGATCGAAGACGATCAGATACCGTCGTAGTCTTAACCATAAACTATGCCGACTAGGGATCGGATGATGTTATTTTTAATGACTCA
+
IIIIIIIIIIIIIHHHIIIIIIIIIIIIIIIIIIIIIIIIIIIIIIIIIIIIIIIIIIIIIIIIIIHHHIIIIIIIIIIII:::::IIIIIIIIIIIIIHHHIHHHIIIIIIIIIIIIIIIIIIIIIIIIIIIIIIIIIIIIIIIIIIIIHHHIIIIIIIIIIIIIIIIIIIIIIIIIIIIIIHHHIIIIIIII>>>>IIIIIIIIIIIIIIIHHHI666666CC5IIIIIHHHHHHIIIIIIIIIIIIIIIIIIIIIIIIIIIICCCCIIIIIHHHIIIIIIIIIIIIIIIICCCBICCIIHHHIIIIIIIIIIIIIIIIIIIIIIIIHHHIIIIHH==99HIIIHHHHIIIIIIIIIIIIIIIIH???IIIIIIIIHHHIIHIIIIIIICC??=HIIIFB>BE?9444@@A==BDD@<0000@@@@::9<<<C@@C@;;:7774777@@@@CCCBEEEC@<<<C@EEEEBE@@@@?=<??3311...13268666865////4:?======?@@=<11111:80???<:6
@JI6ZREA02J45EL
AGAGACTGTTGGAGGGCAAGTCTGGTGCCAGCAGCCGCGGTAATTCCAGCTCCAATAGCGTATATTAAAGTTGTTGCAGTTAAAAAGCTCGTAGTTGAATTTCGGGGTTAGCAGGTCGGTCGTGCCAATGGTATGCACTGGCTCGCTGACTCCTCCTTCTTGTAGAACCGTAATGCCATTAATTTGGTGTTGCGGGGAAACAGGACTGTTACTTTGAAAAAATTAGAGTGTTTAAAGCAGGCTAGCGCCTGAATACATTAGCATGGAATAATGAAATAGGACGTTGATCCTATTTTGTGGTTTCTGGGATTGACGTAATGATTAATAGGGATAGTTGGGGCATTAGTATTCAATTGTCAGAGGTGAAATTCTTGGATTTATTGAAGACTAACTACTGCGAAAGCATTTGCCAAGGATGTTTTCATTAATCAAGAACGAAAGTTAGGGATCGAAGACGATCAGATACCGTCGTAGTCTTAACCATAACTATGCCGACTAGGGATCGGATGATGTTTA
+
IIIIIIIIIIIIIHHHIIIIIIIIIIIIIIIIIIIIIIIIIIIIIIIIIIIIIIIIIIIIIIIIIIHHHIIIIIIIIIIII;;<<<IIIIIIIIIIIIIHHHI@@@@IIIIIIIIIIIIIIIIIIIIIIIIIIIIIIIIIIIIIIIIIIIIIIIIIIIIIIIIIIIIIIIIIIIIIIIIIIIHHHIIIIGGFI>>>>BBDHDHHIIII?>>GHCEI464666;;,BIIIIHHHHHHIIIIIIIIIGBBBBIIIIIIIIIIIIIIIIIIIIIIIGGGIIIIIIIIIIIIHHHI????A6DDBBBGIA===AAAIIIIHHIIIIIGAAABBBEHE<<<5555ADGGGGGIIIIIIIIIHHHFF<<<>@BBDDHEEDDDBBBE>;AA654<<@>CCCEC@<566BCDD@><<<<FF@@>DHB;77??AA==9<<=<8881---5..---/7::::95042<==;8682449546<=:1.--22880.-/424689:8:982////4::::65522,,,2
@JI6ZREA02HE2U6
AGAGACTGTTGGAGGGCAAGTCTGGTGCCAGCAGCCCGCGGTAATTCCAGCTCCAATAGCGTATATTAAAGTTGTTGCAGTTAAAAAGCTCGTAGTTGAATTTCGGG
+
3336???DDBBDFFFFECADDBB5446667:<74.0004AA<<<BBFFHHHHFFFFFFFFFFFFFFF===FFFFFF@AADDF==??;FFFFFFFFD???=886:331
@JI6ZREA02I0LC2
AGAGACTGTTGGAGGGCAAGTCTGGTGCCAGCAGCCGCGGTAATTCCAGCTCCAATAGCGTATATTAAAGTTGTTGCAGTTAAAAAGCTCGTAGTTGAATTTCGGGGATAGTACG
+
FFFFFFFF@@???HHHIIIIIIIIIIIIIIIIIIIIIIHHHHIIIIIIIIIIFFFFFFFFFFFFFFFFFFFFFFFFFFFFF=====FFFFFFFFFFFFF??=?4522443/////
@JI6ZREA02G9QAF
AGAGACTGTTGGAGGGCAAGTCTGGTGCCAGCAGCCGCGGTAATTCCAGCTCCAATAGCGTATATTAAAGTTGTTGCAGTTAAAAAGCTCGTAGTTGAATTTCGGGGTCAGTAGGTTGGTCGTGCCAATGGTGTGTACTGGCTTTACTGATTCCTCCTTCTTGAAGAACTGTAATGTCATTAATTTGGTGTTGCAGGGAAACAGGACTGTTACTTTGAAAAAATTAGAGTGTTTAAAGCAGGCTAACGCTTGAATACATTAGCATGGAATAATGAAATAGGACGTTCGATCCTATTTTGTTGGTTTCTAGGATTGACGTAATGATTAATAGGGATAGTTGGGGCATTAGTATTCAATTGTCAGAGGTGAAATTCTTGGATTTATTGAAGACTAACTACTGCGAAAGCATTTGCCAAGGATGTTTTCATTAATCAAGAACGAAAGTTAGGGATCGAAGACGATCAGATACCGTCGTAGTCTTAACCAT
+
IIIIIIIIIIIIIHHHIIIIIIIIIIIIIIIIIIIIIIIIIIIIIIIIIIIIIIIIIIIIIIIIIIHHHIIIIIIIIIIII=====IIIIIIIIIIIIIHHHICCCCIIIIIIIIIIIIIIIIIIIIIIIIIIIIIIIIIIIHHHIIIIIIIIIIIIIIHHHIIIIIIIIIIIIIIIIIIIIIFFFIIIIIIIIIHHHHHFFFIIIIIIIIIIHHHI666666>>-FHIIIHHHHHHIIIIIIIIIIIIIIIIIIIIIIIIIIIIIIIIIIIIIHHHIIIIIIIIIIIIIIIII???=I::<<555DIIIIIIIIIIIIIII@@@@@@IIB??@A@BEE2222;@DDGGGGIIIIIHHHBBBBBBB?355=DA522AAC;;;>44:>A>;554499;>>??>;;=>??=BBB????>?;;<111133:<<80338855::553<==38...338:::98668:::8:8;;;:98831130099//.,
@JI6ZREA02HIOMU
AGAGACTGTTGGAGGGCAAGTCTGGTGCCAGCAGCCGCGGTAATTCCAGCTCCAATAGCGTATATTAAAGTTGTTGCAGTTAAAAAGCTCGTAGTTGAATTTCGGGGTCAGCAGGTTGGTCGTGCCACTGGTATGCACTGGCTTCGCTGATTCCTCCTTTCTGAAGAACTGTAATGTCATTAATTTGGTGTTGCAGGGAAACAGGACTGTTACTTTGAAAAAATTGAGTGTTTAAAGCAGGCTAACGCTTGAATACATTAGCATGGAATAATGAAATAGGACGTTCGATCCTATTTTGTTGGTTTCTAGGATTGACGTAATGATTAATAGGGATAGTTGGGGGCATTAGTATTCAATTGTCAGAGGTGAAATTCTTGGATTTATTGAAGACTGACTACTGCGAAAGCATTTGCCAAGGATGTTTTCATTAATCAAGAACGAAAGTTAGGGATCGAAGACGATCAGATACCGTCGTAGTCTTAACCATAAACTATGCCGACTAGGGATCGGATGATGTTAATTTTTTAATGTACTCA
+
IIIIIIIIIIIIIHHHIIIIIIIIIIIIIIIIIIIIIIIIIIIIIIIIIIIIIIIIIIIIIIIIIIHHHIIIIIIIIIIII???==IIIIIIIIIIIIIHHHI@@@@IIIIIIIIIIIIIIIIIIIIIIIIIIIIIIIIIIIIIIIIIIIIIIIIIIHHHIIIIIIIIIIIIIIIIIIGGGIIHHHIIIIIIIIIHHHGGBB>IIIIIGGGIIHHHI666888BBBIIIIHHHHHHIIIIIIIIIIIIBBBIIIIIIIIIIIIIIIIIIIIIIHHHIIGGGGGIIIGHHGECD66667//66@@@GCHIIIIIIIIIIIIIIIIIIIID555=FIIHG75977DAAA==;=AAAADIHEEEEEEEE@2111;;;88AAA011<47EEEECEDD666?CHHHHEEEFFFEBA@<<<<<<C=>7777==>?<<9<<=><94200<>??7>;97888==:9<<<<<<<787???>=>>=<:<::??::8;766850-.,,,2152200/33223339998899------61*5262--.
@JI6ZREA02H7PDH
AGAGACTGTTGGAGGGCAAGTCTGGTGCCAGCAGCCGCGGTAATTCCAGCTCCAATAGCGTATATTAAAGTTGTTGCAGTTAAAAAGCTCGTAGTTGAATTTCGGGGTCAGTAGGTTGGTCGTGCCAATGGTGTGTACTGGCTTTACTGATTCCTCCTTCTTGAAGAACTGTAATGTCATTAATTTGGTGTTGCAGGGAAACAGGACTGTTACTTTGAAAAAATTAGAGTGTTTAAAGCAGGCTAACGCTTGAATACATTAGCATGGAATAATGAAATAGGACGTTCGAACCTATTTTGTTAGTTTCTAGGATTGACGTAATGATTAATAGGGATAGTTGGGGGCATTAGTATTCAATTGTCAGAGGTGAAATTCTTGGATTTATTGAAGACTGACTACTGCGAAAGCATTTGTCAAGGATGTTTTCATTAATCAAGAACGAAAGTTAGGGAGTCGAAGACGATCAGATACCGTCGTAGTCTTAACCATAAACTATGCCGACTAGGGATCGGATGATGTTAATTTTTAATG
+
IIIIIIIIIIIIIHHHIIIIIIIIIIIIIIIIIIIIIIIIIIIIIIIIIIIIIIIIIIIIIIIIIIHHHIIIIIIIIII??:::::IIIIIIIIIIIIIHHHICCCCIIIIIIIIIIIIIIIIIIIIIIIIIIIIIIIIIIIHHHIIIIIIIIIIIIIIIIIIIIIIIIIIIIIIIIIIIIIIHHHIIIIIIIIIHHHHHHIIIIIIIIIIIG@@@D/1///1==3IIIIIHHHHHHIIIIIIIIIIIIIIIIIIIIIBBDGIIIIIIIIIIIIHHHIIIIIIIIIIIIIFFGH>>>>>22>HHHHIIIIIIIIIIIIIIIIIIIIIIIIHBBDIIIAA11111==DEEHGIIIIIIIIIIIIII<<<@BBBIGG@@BBGBFBA;;IIIIIIIIIIIIIIIIDDBFDBBBBBE7BB>BB;=:33228877770444:58=;:88:::17663-/.27775<::<>>?=?>??><;=>?===;9<<884.....2222035<68222784...4444447<99/////63+2
@JI6ZREA02JKVWM
AGAGACTGTTGGAGGGCAAGTCTGGTGCCAGCAGCCGCGGTAATTCCAGCTCCAATAGCGTATATTAAAGTTGTTGCAGTTAAAAAGCTCGTAGTTGAATTTCGGGGTCAGCAGGTTGGTCGTGCCACTGGTATGCACTGGCTTCGCTGATTCCTCCTTTCTGAAGAACTGTAATGCCATTAATTTGGTGTTGCAGGGAAACAGGACTGTTACTTTGAAAAAATTGAGTGTTTAAAGCAAGCACACGCTTGAATACATTAGCATGGAATAATGAAATAGGACGTTTGACCCTATTTGTTGGTTTCTAGGATCGACGTAATGATTAATAGGGATAGTTGGGGGCATTAGTATTCAATTGTCAGAGGTGAAATTCTTGGATTTATTGAAGACTAACTACTGCGAAAGCATTTGCCAAGGATGTTTTCATTAATCAAGAACGAAAGTTAGGGATCGAAGACGATCAGATACCGTCGTAGTCTTAACCGATAAACTATGCCGACTAGGGATCGGATGATGTTAATTTTTTAATGTAC
+
HHHHHHHHHHHIIHHHIIIIIIIIIIIIIIIIIIIIIIIIIIIIIIIIIIIIHHHHHHHHHHHHHHHHHHHHHHHHHHHHH;;;;;HHHHHHHHHHHHHHHHHCCCCHHHHHHHHHHHHHHHHHHHHHHHHHHHHHHHHHHHHHHHHHHHBB>>=EHHHHHHHHHHHHHHHHFEEHHHHHHHHHHHHHHHHHHHHHHHHHHHHHHHHHHHHHHHHHH666666<<<@EEEHHHHHHHHHHHE@@@EHHHHHHHHHHHDDDHHHHHHHHHHHHHHHHHHHHHD<;;;EG>>;A:00050455339A<DGBBBEHHHHHHHGGGGGGGB@2226@HHGH88;88@@@@HHBB@;;;;HDDHHHHDDDDD>>>D4///44D>>>D::BBDDBBA////2?;99244<999;;=AAAAA998>:111177;;88467774476000:;;27666777:::9;:82227676::;:9:::11211;8--,.1...,,,.100.,,,,,,,.11045967776677//555544)7492
@JI6ZREA02GV4QC
AGAGACTGTTGGAGGGCAAGTCTGGTGCCAGCAGCCGCGGTAATTCCAGCTCCAATAGCGTATATTAAAGTTGTTGCAGTTAAAAAGCTCGTAGTTGAATTTCGGGATTAGTA
+
FFFFFFFFFFFII@@@IIIIIIIIIIIIIIIIIIIIIIIIIIIIIIIIIIIIFFFFFFFFFFFFFFFFFFFFFFFFFFFFF????=FFFFFFFFFFFFFFFFFFFFFFDDD33
@JI6ZREA02J1LI0
AGAGACTGTTGGAGGGCAAGTCTGGTGCCAGCAGCCGCGGTAATTCCAGCTCCAATAGCGTATATTAAAGTTGTTGCAGTTAAAAAGCTCGTAGTTGAATTTCGGGGTCAGCAGGTTGGTCGTGCCACTGGTATGCACTGGCTTCGCTGATTCCTCCTTTCTGAAGAACTGTAATGTCATTAATTTGGTGTTGCAGGGAAACAGGACTGTTACTTTGAAAAAATTGAGTGTTTAAAGCAGGCTAACGCTTGAATACGTTAGCATGGAATAATGAAATAGGACGTTCGATCCTATTTTGTGGTTTCTAGGATTGACGTAATGATTAATAGGGATAGTTGGGGGCATTAGTATTCAATTGTCAGAGGTGAAATTCTTGGATTTATTGAAGACTAACTACTGCGAAAGCATTTGCCAAGGATGTTTCATTAATCAAGAACGAAAGTTAGGGATCGAAGACGATCAGATACCGTCGTAGTCTTAACCATAAACTATGCCGACTAGGGATCGGATGATGTTAATTTTTAATGTAC
+
IIIIIIIIIIIIIHHHIIIIIIIIIIIIIIIIIIIIIIIIIIIIIIIIIIIIIIIIIIIIIIIIIIHHHIIIIIIIIIIII???==IIIIIIIIIIIIIHHHICCCCIIIIIIIIIIIIIIIIIIIIIIIIIIIIIIIIIIIHHIIIIIE9999@DIEEBFAHIIIIIIIIIIIIIIIIFFFFHHHIIIIIIIIIHHHHHFFDIIIIII@@@IHHHI8;;;69FFFIFFFFHHHHHIIIIIIFFFIIIIIIIIIHHHIIIIIGGDDDDIFFFD@@@IHHHIIIIGEDDD::::11111-88=;;A<G;;;GGDDD;666GDDDG@@@@E@@?BEEEE22222:?::::8:<BEBBBBB======?A=:4444422::?224444AA>=:A===???@;444444;=9666947774423------668849:;;99:6555;;;0...1777:::9;::::::8:8;;;:9::;:8:8:;;11036667621333:;476773137;:7733264866/////00*6422
@JI6ZREA02GTRRX
AGAGACTGTTGGAGGGCAAGTCTGGTGCCAGCAGCCGCGGTAATTCCAGCTCCAATAGCGTATATTAAAGTTGTTGCAGTTAAAAAGCTCGTAGTTGAATTTCGGGGATAGTA
+
FFFFFFFEEEFIIHHHIIIIIIIIIIIIIIIIIIIIIIIIIIIIIIIHHIIIFFFFFFFFFFFFFFFFFFFFFFFFFFFFF=====FFFFFFFFFD=<<;8872.,,..23--
@JI6ZREA02JSVC6
AGAGACTGTTGGAGGGCAAGTCTGGTGCCAGCAGCCGCGGTAATTCCAGCTCCAATAGCGTATATTAAAGTTGTTGCAGTTAAAAAGCTCGTAGTTGAATTTCGGGGTCAGC
+
<5366688:DDGGFHHIIIIIIIIIIIIIIIIIIIIIIIIIIIIIIIIIIIIFFFFFFFFFFFFFFFFFA@@FFFFFFFFF=====FFFFFFFFFD=<:==;?7722/344/
@JI6ZREA02FQGK1
AGAGACTGTTGGAGGGCAAGTCTGGCGCCTTACGGGAAACAGTCGACTGCCAAGGCACACAGGGGATA
+
IIIIIIIIIIIIIHHHIIIIIIIIIIIIIIIIIHHHHHHIIIIIIIIIIIIIIIIIIIIIICCCCIII
@JI6ZREA02FYLMF
AGAGACTGTTGGAGGGCAAGTCTGGTGCCAGCAGCCGCGGTAATTCCAGCTCCAATAGCGTATATTAAAGTTGTTGCAGTTAAAAAGCTCGTAGTTGAATTTCGGGATTAGTAAGTTGGTCGTGCCTCTGGTATGTACTGGCTTTACTGGTTCCTCCTTCTTGAAGAACTGTAATGTCATTAATTTGGTGTTGCAGGGAAACAGGACTGTTACTTTGAAAAAATTAGAGTGTTTAAAGCAGGCTAACGCTTGAATACATTAGCATGGAATAATGAAATAGGACGTTTGATCCTATTTTGTTGGTTTCTAGGATTGACGTAATGATTAATAGGGATAGTTGGGGGCATTAGTATTCAATTGTCAGAGGTGAAATTCTTGGATTTATTGAAGACTAACTACTGCGAAAGCATTTGCCAAGGATGTTTTCATTAATCAAGAACGAAAGTTAGGGATCGAAGACGATCAGATACCGTCGTAGTCTTAACCATAAACTATGCCGACTAGGGATCGGATGATG
+
IIIIIIIIIIIIIHHHIIIIIIIIIIIIIIIIIIIIIIIIIIIIIIIIIIIIIIIIIIIIIIIIIIHHHIIIIIIIIIIII?????IIIIIIIIIIIIIHHHIHHHIIIIIIIIIIIIIIIIIIIIIIIIIIIIIIIIIIIIHHHIIIIIIIIIIIHHHIIIIIIIIIIIIIIIIIIIIIIIIHHHIIIIIIIIF666==DG>@@IIIIIIIIHHHI77776666,>HIIIHHHHHHIIIIIIIIIIIIIIIIIIIIIIIIIIIIIIIIIIIIIHHHIHHHHHHHHHIIIDDDGBBB@D66@@HHHIIIDDDHIIIHHHHHIIIIIIIIHHHHHIIIII88877@DHIIDDDDDDDDIIIDDD==99:BBB<D>:88::BB<<?77AB:98=DB999=DB===<<<?==;:::::::AA9;;4711777:885777;99;:555:;;266667:77788:6677:7131;;;:9::;::;:<==110796631-..3:;;8:6777676995541,,
@JI6ZREA02ICQB2
AGAGACTGTTGGAGGGCAAGTCTGGTGCCAGCAGCTGCGGTAATTCCAGCTCAAATAGCATATATTAAAGTTGTTGCAGTTAAAAAGCTCGTAGTTGAATTTCGGGGTTAGTAAGTTGGTCATGCCTTCGGTATGTACTGGCTTTACTGATTCCTCCTTCTTGACGAACCGTGATGTCATTAATTTGGTGTTGCGGGAAATCAGGACTGTTACTTTGAAAAAATTAGAGTGTTTAAAGCAGGCTAACGCTTGAATACATTAGCATGGAATAATGAAATAGGACGTTAATCCTATTTTGTTGGTTTCTAGGATCGACGTAATGATTAATAGGGATAGTTGGGGCATTAGTATTCAATTGTCAGAGGTGAAATTCTTGGATTTATTGAAGACTAACTACTGCGAAAGCATTTGCCAAGGATGTTTTCATTAATCAAGAACGAAGTTAGGGGATCGAAGCGATCAGATACCGTCGTAGTCTTAACCATAACTATGCCGACTAGGGATCAGATGATGTTTA
+
FFFFFFFFFFFII???IIIIIIIIIIIIIIIIIHHHHHHHHHHIIIIIIIIIFFFFFFFFFFFFFFFFFFFFFFFFFFFFF88888DFFFFFFFFFFEEDDFFAAAAFFFFFFFFFFFFFFFFFFFFFDDDFFFFFFFFFFFFFFFFFFFFFFFF<:<<CCCFFFFFFFFFFFFFFFFFFF::663BB>===AD:<<DDFFFFFFFFFFFFFF?==A22222/00,4A@?8455?FFFFFFFFFFFFFFFFFDDDDDDDDDFGGFDDGGGDDDFDDDFAGGGFCCADBB>>?@11225//88;88A<B0005A:::BAAABBDDD::88=;;@AAA<<4444?<<<<<<==DDDDDDDDDDDD===:;;;<832244>866622><88233;;;;:;;::<888888;;;@<<<<442:6----227:88----6623...1,,,,,,,.00033.20:::62125:::9899:97:78::400----0--,,043.20343022--,,0000//.0
@JI6ZREA02IWXU7
AGAGACTGTTGGAGGGCAAGTCTGGTGCCAGCAGCCGCGGTAATTCCAGCTCCAATAGCGTATATTAAAGTTGTTGCAGTTAAAAAGCTCGTAGTTGAATTTCGGGATTAGTAGGTTGGTCGTGCCTCTGGTATGCACTGGCTTTACTGGTTCCTCCTTCTTGAAGAACTGTAATGTCATTAATTTGGTGTTGCAGGGAAACAGGACTGTTACTTTGAAAAAATTGAGTGTTTAAAGCAGGCTAACGCTTGAATACATTAGCATGGAATAATGAAATAGGACGTTTGATCCTATTTTGTTGGTTTCTAGGATTGACGTAATGATTAATAGGGATAGTTGGGGCATTAGTATTCAATTGTCAGAGGTGAAATTCTTGGATTTATTGAAGACTAACTACTGCGAAAGCATTTGCCAAGGATGTTTTCATTAATCAAGAACGAAAGTTAGGGATACGAAGACGATCAGATACCGTCGTAGTCTTAACCATAACTATGCCGACTAGGGATCGGATGATGTTAATTTTTAATGTACTC
+
HHHHHHHHHHHII666IIIIIIIIIIIIIIIIIIIIIIIIIIIIIIIIIIIIHHHHHHHHHHHHHHHHHHHHHHHHHHHHH???==HHHHHHHHHHHHHHHHHHHHHHHHHHHHHHHHHHHHHHHHHHHHHHHHHHHHHHHHHHHHHHHHHHHHHEEEEEEEGGGEEEGGD>>>EHHHHHHHHHHHHHD;>>EHHHEEBB>>9EEHHHHHHHHHHHH;;;;66@@@EHHHHHHHHHHHHHHHHHHHHEEE<<<EDDHHHHHHHDDDHHHHHHHHHHHHHHHD<;;HHHG@@??99996//66444><DD>@@@EHHBBBBHHHHGGGGG@666BBBEE9999HHHHHBBBGGGGGB=989=DB??A?;;;AA988A<</////4AAA989>@B?????99344;=>999<>>==>442=:4111777;::0------202227892666121276474611122---02224477974647774442---040222820212778::722277778::://54496+:::7--
@JI6ZREA02FYUUS
AGAGACTGTTGGAGGGCAAGTCTGGTGCCAGCAGCCGCGGTAATTCCAGCTCCAATAGCGTATATTAAAGTTGTTGCAGTTAAAAAGCTCGTAGTTGAATTTCGGGG
+
FFFEEEEFFFFHHHFHHHHHHHHIHHIIIIIIIIIHHFDDIHHHHFFHHHHHFFFFFFFFFFFFFFFFFFFFFFFFFFFFF????=FFFFFFFFFFFFF?=;?22.,
@JI6ZREA02F53P0
AGAGACTGTTGGAGGGCAAGTCTGGTGCCAGCAGCCGCGGTAATTCCAGCTCCAATAGCGTATATTAAAGTTGTTGCAGTTAAAAAGCTCGTAGTTGAATTTCGGGATCAATACGTCGGTCGTGCTTTTTGGGTACGCACGTGGC
+
FFD;;;;FFFFIIIIIIIIIIIIIIIIIIIIIIIIIIIIIIIIIIIIIIIIIFFFFFFFFFFFFFFFFFFFFFFFDDDD==66666ADDDDFFFFFFFFFFF<666?FFFFFFFFFFFFFFFFFF;;75300007:/2.-..557
@JI6ZREA02J2O2I
AGAGACTGTTGGAGGGCAAGTCTGGTGCCAGCAGCCGCGGTAATTCCAGCTCCAATAGCGTATATTAAAGTTGTTGCAGTTAAAAAGCTCGTAGTTGAATTTCGGGGT
+
FFFFFFFFFFFIIHHHIIIIIIIIIIIIIIIIIIIIIIIIIIIIIIIIIIIIFFFFFFFFFFFFFFFFFFFFFFFFFFFFF;;;;;FFFFFFFFFFFFB<96=22,,,
@JI6ZREA02J4KGX
AGAGACTGTTGGAGGGCAAGTCTGGTGCCAGCAGCCGCGGTAATTCCAGCTCCAATAGCGTATATTAAAGTTGTTGCAGTTAAAAAGCTCGTAGTTGAATTTCGGGGTCAGCAGGTTGGTCGTGCCACTGGTATGCACTGGCTTCGCTGATTCCTCCTTTCTGAAGAACTGTAATGTCATTAATTTGGTGTTGCAGGGAAACAGGACTGTTACTTTGAAAAAATTAGAGTGTTTAAAGCAGGCTAACGCTTGAATACATTAGCATGGAATAATGAAATAGGACGTTCGATCCTATTTGTTGGTTTCTAGGATTGACGTAATGATTAATAGGGATAGTTGGGGGCATTAGTATTCAATTGTCAGAGGTGAAATT
+
FFFFFFFFFFFII:::IIIIIIIIIIIIIIIIIIIIIIIIIIIIIIIIIIIIFFFFFFFFFFFFFFFFFFFFFFFFFFFFF===;;EFFFFFFFFFFFFFFFFBBEEFFFFFFFFDDDDDFFFFFFFFFFFFFFFFFFFFFFFFFFFFFFFFC?<<=DDDDDFFFFFFFFFFFFFFFFFFFFFFFFFFFFFFFFC:::::?A>BBBDDF;;;?FFFF677766;;-FFFFFFFFFFFFFFFFFFFFFFFFFFFFIIIIDDDFFFDDDDDGIIIIIIDF?GGGFDCAABBAA@<9100949=;6667498><<<9998<<<?AA@@@>><888<76322-----33;;><;==8444<888889;...266600
@JI6ZREA02JQNT5
AGAGACTGTTGGAGGGCAAGTCTGGTGCCAGCAGCCGCGGTAATTCCAGCTCCAATAGCGTATATTAAAGTTGTTGCAGTTAAAAAGCTCGTAGTTGAATTTCGGGGTTAGCAGGTCGGTCGTGCCAATGGTATGCACTGGCTCGCTGACTCCTCCTTCTTGTAGAACCGTAATGCCATTAATTTGGTGTTGCGGGGAAACAGGACTGTTACTTTGAAAAAATTAGAGTGTTTAAAGCAGGGTAGCGCCTGAATACATTAGCATGGAATAATGAAATAGGACGTTCGAACCTATTTTGTTGGTTTCTAGGATTGACGTAATGATTAATAGGGATAGTTGGGGGCATTAGTATTCAATTGTCAGAGGTGAAATTCTTGGATTTATTGAAGATTGACTACTGCGAAAGCATTTGCCAAGGATGTTTTCATTAATCAAGAACGAAAGTTAGGGATACGAAGACGATCAGATACCGTCGTAGTCTTAACCATAAACTATGCCGACTAGGGATCGGATGATGTTTAATTTTTAA
+
HHHHHHHHHHHIIHHHIIIIIIIIIIIIIIIIIIIIIIIIIIIIIIIIIIIIHHHHHHHHHHHHHHHHHHHHHHHHHHHHH???==HHHHHHHHHHHHHHHHHCCCCHHHHHHHHHHHHHHHHHHHHHHHHHHHHHHHHHHHHHHHHHHHHHHHHHHHHHHHHHHHHHHHHHHHHHHHHHHHHHHHHHHHHHHCCCCHHHHHHHHHHHHHHH888G66666689,@HHHHHHHHHHHHH<<<EHHHHHHHHHHHHHHHHHHHHHHHDDDDDDDHHHHHHHHHHHHHGII@@@@6666;68GG@@@@:BHHHHHHHHHHHHEEEEGBB@@222>BBBBB45555@@@BGGGGH@;;;HHIDDDBB?998;;9A996688</./2//99A@@AAAAADDD?==999<=>>;;999><<<<:;:11117778870222---21333:;;2766121226686:88::72121;;;8588:866413333.1,,,,.,0222875::777677;777222202266/////-,
@JI6ZREA02F23TC
AGAGACTGTTGGAGGGCAAGTCTGGTGCCAGCAGCCGCGGTAATTCCAGCTCCAATAGCGTATATTAAAGTTG
+
FFFFFFFFFFFII???IIIIIIIIIIIIIIIIIIIIIIIIIIIIIIIIIIIIFFFFFFDDCFFDAA444>;7/
@JI6ZREA02H0J90
AGAGACTGTTGGAGGGCAAGTCTGGTGCCAGCAGCCGCGGTAATTCCAGCTCCAATAGCGTATATTAAAGTTGTTGCAGTTAAAAAGCTCGTAGTTGAATTTTCGGGACTCGACGTA
+
A<88666:?DFGF666IIIIIIIIIIIIIIIIIIIIIIIIIIIIIIIIIIIIFFFFFFFFFFFFFFFFFFFDDBBBB=:5555533A???ABBA=:555664496664342..-232
@JI6ZREA02JAOMM
AGAGACTGTTGGAGGGCAAGTCTGGTGCCAGCAGCCGCGGTAATTCCAGCTCCAATAGCGTATATTAAAGTTGTTGCAGTTAAAAAGCTCGTAGTTGAATTTCGGGGTCAGCAGGTTGGTCGTGCCACTGGTATGCACTGGCTTCGCTGATTCCTCCTTTCTGAAGAACTGTAATGTCATTAATTTGGTGTTGCAGGGAAACAGGACTGTTACTTTGAAAAAATTGAGTGTTTAAAGCAGGCTAACGCTTGAATACATTAGCACGGAATAATGAAATAGGACGTTTGATCCTATTTGTGGTTTCTAGGATTGACGTAATGATTAATAGGGATAGTTGGGGCATTAGTATTCAATTGTCAGAGGTGAAATTCTTGGATTTATTGAAGACTAACTACTGCG
+
FFFFFFFFFFFIIHHHIIIIIIIIIIIIIIIIIIIIIIIIIIIIIIIIIIIIFFFFFFFFFFFFFFFFFFFFFFFFFFD??66666AAFFFFFFFFFFFFFFF@@@@FFFFFFFFFFFFFFFFFFFFFFFFFFFFFFFFFFFFFFFFFFFEEEEFFFFFFFFFFFFFFFFFFFFFFFFFFFFF@??FF>:::AAA===::8=356ADDB889?;;;A11/111:89<@@B=?FFFFFFFFFFFFFFFFDDDFF@??GGGGFFFDGGGG???DFG??DADDD?5544<??==<<00141<<888A<B?:::?ADDDDDDD???AAABB;888?=<<<////<<>@@988BDDDDDD?==?88333@;;;:4322<<>844322>@@@@@@@<888<;:3.
@JI6ZREA02GL7TK
AGAGACTGTTGGAGGGCAAGTCTGGTGCCAGCAGCCGCGGTAATTCCAGCTCCAATAGCGTATATTAAAGTTGTTGCAGTTAAAAAGCTCGTAGTTGAATTTCGGGATCAATACGTCGGTCGTGCTTTTTTGGTACGCACTGGCGTCATTGGTTTCTCCTTTCTGACGAACCATGATGTCATTAATTTGGTGTTATGGGGAGTTAGGACTGTTACTTTGAAAAAATTAGAGTGTTTAAAGCAGGCATTAGCTTGAATACATTAGCATGGAATAATGAAATAGGACGTTCGATCCTATTTTGTGGTTTCTAGGATCAACGTAATGATTAATAGGGATAGTTGGGGCATTAGTATTCAATTGTCAGAGTGAAATTCTTGGATTTATTGAAGACTAACTACTGCGAAAGCATTTGCCAAGGATGTTTTCATTAATCAAGAACGAAAGTTAGGGATCGAAGACGATCAGATACCGTCGTAGTCTTAACCA
+
FFFFFFFFFFFIIHHHIIIIIIIIIIIIIIIIIIIIIIIIIIIIIIIIIIIIFFFFFFFFFFFFFFFFFFFFFFFFFFFFF?????FFFFFFFFFFFFFFFFFFFFFFFFFFFFFFFFFFFFFFF999999FFFFFFFFFFFFFFFFFEEEDFFFFFFF=??FFFFFFFFFFFFFFFFFFFFFFFFFFFFFFFFFFDDDAF?EEFFFFFFFFFFFFDDD666666;;-DDFFFFFFFFFFFFFFFFFFFFFFFFDDFDFDIIIFFFFIIIIIDDDGGGGGAGGDFDDDGGFFCCCF====F9DD????<D555::?DDDBB@BA====:88:::8<B@@@9999AAADAAADDDAA?BB?>?B33333;;;@@>>>??B444=77@@@<:::82222<9332448;<<;;;>>>@@>>>::1111268877.0022002---,.37022272222288:84222602022----1:8420.4444,
@JI6ZREA02GZAXB
AGAGACTGTTGGAGGGCAAGTCTGGTGCCAGCAGCCGCGGTAATTCCAGCTCCAATAGCGTATATTAAAGTTGTTGCAGTTAAAAAGCTCGTAGTTGAATTTCGGGGTTAGTAAGTTGGTCGTGCCTCTGGTATGTACTGGCTTTACTGGTTCCTCCTTCTTGAAGAACTGTAATGTCATTAATTTGGTGTTGCAGGGAAACAGGACTGTTACTTTGAAAAAATTAGAGTGTTTAAAGCAGGCTAACGCTTGAATACATTAGCATGGAATAATGAAATAGGACGTTTGATCCTATTTTGTTGGTTTCTAGGATTGACGTAATGATTAATAGGGATAGTTGGGGGCATTAGTATTCAATTGTCAGAGGTGAAATTCTTGGATTTATTGAAGACTAACTACTGCGAAAGCATTTGCCAGGATGTTTCATTAATCAAGAACGAAAGTTAGGGATCGAAGACGATCAGATACCGTCGTAGTCTTAACCATAAACTATGCCG
+
IIIIIIIIIIIIIHHHIIIIIIIIIIIIIIIIIIIIIIIIIIIIIIIIIIIIIIIIIIIIIIIIIIHHHIIIIIIIIIIII=====IIIIIIIIIIIIIHHHIAAAAIIIIIIIIIIIIIIIIIIIIIIIIIIIIIIIIIII>>>FIIIIIIIIIIIIIFFFIIIHFFFHIIIIIIIII>>>>HHHIIIIIIIIIHHHHHFFDFFIIIIIIIIHHHI;;;;6666,>HIIIHHHHHHIIIIIIIIIIIIIIIIIIIIIIIIIIIIIIIIIDDDH@@@IIIIIH@@@HIIIIIIG====7//7755@GAGGIIIIIIIIDDDIIIDD@@@@E;;;HIIII====8IIDDDIIIIIIIHHHHHHHBBBB=8::HHHHBBBBHHHHE<<DDB=8::99==DEEEEHHHEEBBBBBA44322;9--,,,149770223755;:666;==69961337;;:97667733131993101631176:99774-----0-/100/
@JI6ZREA02JWM8O
AGAGACTGTTGGAGGGCAAGTCTGGTGCCAGCAGCCGCGGTAATTCCAGCTCCAATAGCGTATATTAAAGTTGTTGCAGTTAAAAAGCTCGTAGTTGAATTTC
+
FFFFFFFFFFFIIHHHIIIIIIIIIIIIIIIIIIIIIIIIIIIIIIIIIIIIFFFFFFFFFFFFFFFFFFFFFFFFFFFFF;;;;;FFFFFFFFFBA??8663
@JI6ZREA02I868L
AGAGACTGTTGGAGGGCAAGTCTGGTGCCAGCAGCCGCGGTAATTCCAGCTCCAATAGCGTATATTAAAGTTGTTGCAGTTAAAAAGCTCGTAGTTGAATTTCGGGATCAGTACGTTGGTCGTGCCTTAGGTACGTACTGGTGTTACTGGTTCCTACCTTCTGACGAACCATCATGTCATTCATTTGGTGTGGCGGGGAATCAGGACTGTTACTTTGAAAAAATTAGAGTGTTTAAAGCAGGCTCGCGCTTGAATACATTAGCATGGAATAATGAAATAGGACGTTGATCCTATTTTGTGGTTTCTAGGATTGACGTAATGATTAATAGGGATAGTTGGGGCATTAGTATTCAATTGTCAGAGGTGAAATTCTTGGATTTATTGAAGACTAACTACTGCGAAAGCATTTGCCAAGGATGTTTTCATTAATCAAGAACGAAAGTTAGGGATCGAAGACGATCAGATACCGTCGTAGTCTTAACCATAAACTATAGCCGACTAGGGATCGGGTGATGTTATTTTTAA
+
IIIIIIIIIIIIIHHHIIIIIIIIIIIIIIIIIIIIIIIIIIIIIIIIIIIIIIIIIIIIIIIIIIHHHIIIIIIIIIIII????=IIIIIIIIIIIIIHHHIHHHIIIIIIIIIIIIIIIIIIIIIIIIIIIIIIIIIIIIIIIIIIIIIIIIIIIIIIIIIIIIIIIIIIIIIIIIIHHHI>>>BB>EHIII@@@@IIIIIIIIIIIIIIIHHHI;;;;99>>-IHIIIHHHHHHIIIIIIIIIIIIIIIIFEDEIIIIIIIIIIIIIIIIIHHHHHII@@<<<GGG<<<D7777<2@@EEHIII666@DIIIHHHFIIIIIIDD@@@EGGGGGG6666DDHHIIIIIIIIIIIBBBHBB445BHHHHHHHHHHHHHHHHHHHHHBB@>>>>BB>??><<=BB?;==?@BDDBBDEE7;44:::<<<0333855810006:;386668:888:9;:8:::8686==>:9:8866;8899//,,,,,,/,/,,,0394944440332227-.,,/45///////
@JI6ZREA02JI8I0
AGAGACTGTTGGAGGGCAAGTCTGGTGCCAGCAGCCGCGGTAATTCCAGCTCCAATAGCGTATATTAAAGTTGTTGCAGTTAAAAAGCTCGTAGTTGAATTTCGGGGTCAGTAGGTTGGTCGNGCCATGGTATGTACTGGCTTTACTGATTCCTCCTTCTTGAAGAACTGTAATGTCATTAATTTGGTGTTGCAGGGAAACAGGACTGTTACTTTGAAAAAATTAGAGTGTTTAAAGCAGGCTAACGCTTGAATACATTAGCATGGAATAATGAAATAGGACGTTCGATCCTATTTTGTTGGTTTCTAGGATTGACGTAATGATTAATAGGGATAGTTGGGGCATTAGTATTCAATTGTCAGAGGTGAAATTCTTGGATTTATTGAAGACTA
+
FFFFFFFFFFFIIHHHIIIIIIIIIIIIIIIIIIIIIIIIIIIIIIIIIIIIFFFFFFFFFFFFFFFFFFFFFFFFFFFDD88888FFFFFFFFFFFFFFFFFDDDBFFFFFFFFFFFFFD=!=666:DFFFFFFFFFFFFDDDFFFFFFFFFFCCCCFFFFFFCDDFFFFFFFFFFFFFFFFFFFFFFFFFFFFFFFFDDDFFFFFFFFFFC??B22222/00,9=??<1118:?DDBBDDFFFFFFFFFFFFDGGGGGIGGGGGGGGIDDFDGGGAGGDDDDDDDC?::8?55223....0..34<244=AADDDDDDDAAAADDDD?:::==5559999AAAB=??=AAAADDB8333BB@>8244;<:8886676622/-7400033,
@JI6ZREA02H625P
AGAGACTGTTGGAGGGCAAGTCTGGTGCCAGCAGCCGCGGTAATTCCAGCTCCAATAGCGTATATTAAAGTTGTTGCAGTTAAAAAGCTCGTAGTTGAATTTCGGGATTAGTACGCTGGTCGTGCCTTCGGTACGTACTGGTGTTACTGATTTCTACCTTCTGACGAACCATCATGTCATTAATTTGGTGTGGTGGGGAATCAGGACTGTTACTTTGAAAAAATTAGAGTGTTTAAAGCAGGCTCGCGCTTGAATACATTAGCATGGAATAATGAAATAGGACGTTGATCCTATTTTGTGGTTTCTAGGATTGACGTAATGATTAATAGGGATAGTTGGGGCATTAGTATTCAATTGTCAGAGGTGAAATTCTTGGATTTATTGAAGACTAACTACTGCGAAAGCATTTGCCAAGGATGTTTTCATTAATCAAAGAACGAAAGTTAGGGATCGAAGACGATCAGATACCGTCGTAGTCTTAACCATAAACTATGCCGACTAGGGATCGGATGATGTTATTTTTAATG
+
IIIIIIIIIIIIIHHHIIIIIIIIIIIIIIIIIIIIIIIIIIIIIIIIIIIIIIIIIIIIIIIIIIHHHIIIIIIIIIICC66666HIIIIIIIIIIIIHHHIHHHIIIIIIIIIIIIIIIIIIHHHHIIIIIIIIIIIIIIIIIIIIIIHHHIIIIIIIIIIIIIIIIIIIIIIIIIIIIIIHHHIIIIIIIICCCCIIIIIIIIIIIIIIIHHHI9<<<98CC2IIIIH???HHHIIIIIIIIIIIIIIIIIIIIIIIIIIIIIIIIIIIIICCCIIIIIIDCCIIIIIII@@B?D4?????IIIIIIIIIIIIHHHIIIIIIIIIHHHIIIIIICCBBIIIIIIIIIIIIIIIIIIIIIIIIIHHHIIIIIIIIHHHIIHIIHHHHIIHHHHIIH????HIHHCCBEEADDA@;55...,88111114,,,4-096,,,38=30004<@CCC=?@@ACC@@@@@EEEEIEEEEECA@EE7747777@C<===@>@=<41114<633:=;;;;;85---,,--0;
@JI6ZREA02JFV8H
AGAGACTGTTGGAGGGCAAGTCTGGTGCCAGCAGCCGCGGTAATTCCAGCTCCAATAGCGTATATTAAAGTTGTTGCAGTTAAAAAGACTCGTAGTTGAATTTCGGGGTCAGTAGGTTGGTCGTG
+
FF===AFC??555===:8899=AAAAAA===ADD???C??@FFFFGFFFFEDDFFFFFFFFFFFFFFFFFFF?<<?===..----/41???AABFFFFFFFF?D995534999886;;8887233
@JI6ZREA02G47OV
AGAGACTGTTGGAGGGCAAGTCTGGTGCCAGCAGCCGCGGTAATTCCAGCTCCAATAGCGTATATTAAAGTTGTTGCAGTTAAAAAGCTCGTAGTTGAATTTCGGGGTCAGTAGGTTGGTCGTGCCTATGGTATGTACTGGCTTTACTGATTCCTCCTTCTTGAAGAACTGTAATGTCATTAATTTGGTGTTGCAGGGAAACAGGACTGTTACTTTGAAAAAATTAGAGTATTTAAAGCAGGCTAACGCTTGAATACATTAGCATGGAATAATGAAATAGGACGTTCGATCCTATTTTGTGGTTTCTAGGATTGACGTAATGATTAATAGGGATAGTTGGGGCATTAGTATTCAATTGTCAGAGGTGAAATTCTTGGATTTATTGAAGACTAACTACTGCGAAAGCATTTGCCAAGGATGTTTTCATTAATCTAAGAACGAAAGTTAAGGGA
+
FFFFFFFFFFFIIHHHIIIIIIIIIIIIIIIIIIIIIIIIIIIIIIIIIIIIFFFFFFFFFFFFFFFFFFFFFFFFFFFFF?????FFFFFFFFFFFFFFFFFDDDDFFFFFFFFFFFFFFFFFFFFFFFFFFFFFFFFFFFFFFFFFFFFFFFFFFFFFFFFFFFFFFFFFFFFFFFFFFFFDDD??<CFFFFFCCCDDFFFFFFFFF???FFFFF666666@@-FFFFFFFFFFFFFFFFFFFFFFFFFFFFGGGIIGGGGGGAAA?:99??===BABD::555DGGGAAA@7796:/441009<A><8::DDDDDDDDDDDIIDDDBBIIDDDDD====????????DDBBB==<>@@>>223.///><><<>>>;==>228?8888B@@>>>@>>3344888886834488442::00016666710208:74460---420,,...,
@JI6ZREA02IEBKL
AGAGACTGTTGGAGGGCAAGTCTGGTGCCAGCAGCCGCGGTAATTCCAGCTCCAATAGCGTATATTAAAGTTGTTGCAGTTAAAAAGCTCGTAGTTGAATTTCGGGATTAGTAGGTTGGTCGTGCCTCTGGTATGCACTGGCTTTACTGGTTCCTCTTCTTGAAGAACTGTAATGTCATTAATTTGGTGTTGCGAGGGAAACAGGACTGTTACTTTGAAAAAATTAGAGTATTTAAAGCAGGCTAACGCTTGAATACATTAGCATGGAATAATGAAATAGGACGTTCGATCCTATTTTGTTGGTTTCTAGGATTGACGTAATGATTAATAGGGATAGTTGGGGCATTAGTATTCAATTGTC
+
FFFFFFFFFFFIIHHHIIIIIIIIIIIIIIIIIIIIIIIIIIIIIIIIIIIIFFFFFFFFFFFFFFFFFFFFFFFFFFFFF;;;;;FFFFFFFFFFFFFFFFFDCCDDDAA==:::8@@<<<=?889844449=999<>=<<===B8688AAA>3000448A4448>BBBBDDDFFF??????==882;555723,,,,,,.177===?=>?@;;;?22222/00,9????455=?FFCAAADFFFFFFFFFFFGGFDDDDFFFAAABBBAA84112<7888<@BBDAAADDDD9766?66<<00047A555=BBDDDDDDAAADDDDDD????AAAAA9999AAAA====B=988@@<88
@JI6ZREA02JKF6D
AGAGACTGTTGGAGGGCAAGTCTGGTGCCAGCAGCCGCGGTAATTCCAGCTCCAATAGCGTATATTAAAGTTGTTGCAGTTAAAAAGCTCGTAGTTGAATTTCGGGGTCAGTAGTTGGTCGTGCCTATTGGTATGTACTGGCTTTACTGTATTTCCTCCTTCTTGAAGAACCTGTAATGTCATTAATTTGGTGTCGTCAGGGGAAACTAGGACTGTTACTTTGAAAAAAATTAGAGTGTTTAAAGCAGGCTAACGCTTGAATACATTAGCATGGAATAATGAAATAGGACGTTCGATCCTATTTTGTTGGTTTCTAGGATTGACGTAAATGATTAATAGGGATAGTTGGGGGCATTAGTATTCAATTGTCAGAGGTGAAATTCTTGGATTTATTGAAGACTAAC
+
FFFFFFFFFFFIIIIIIIIIIIIIIIIIIIIIIIIIIIIIIIIIIIIIIIIIFFFFFFFFFFFFFFFFFFFFFFFFFFFFF=====FFFFFFFFFFFFFFFFFA=:9244440/.-117:752-./422228:<<?<<<<<?86698/0//...667222116<?><8.0009?=<;896:98888622.-,187---3,,,,11173/29<>??;;::1117,,,,,,,--+78==8,,,,,,5:755:7-./3366766:67688877:<888843349898>44444<8::==ABDDD9999B95::000=:A888=><<<?4///8<<;;666;.,,175311,,,--37<<;989<2344<882338<888:;;;>>?>@@>>;;;@7/342227;;92
@JI6ZREA02IUL6R
AGAGACTGTTGGAGGGCAAGTCTGGTGCCAGCAGCCGCGGTAATTCCAGCTCCAATAGCGTATATTAAAGTTGTTGCAGTTAAAAAGCTCGTAGTTGAATTTCGGGGTCAGTAGGTTGGTCGTGCCTATGGTATGTACTGGCTTTACTGATTCCTCCTTCTTGAAGAACTGTAATGTCATTAATTTGGTGTTGCTAGGGTAAACAGGACTGTTACGTTTGAAAAAATTAGAGTGTTTAAAGCAAGGCTAACGCTTGAATACATTAGCATGGAATAATGAAATAGGACGTTCGATCCTATTTTAGTGGTTTCTAGGATTGACGTAATGATTAATAGGGATAGTTGGGGCATTA
+
====@AADFFFIIHHHIIIIIIIIIIIIIIIIIIIIIIIIIIIIIIIIIIIIFFFFFFFFFFFFFFFFFFFFFFFFFFFFF==???FFFFFFFFFFFFFFFFFAA@;?B@A9400002227;=?>>AA=??FFFFFFFFFFFFFFFDABB<<<<<3342222769<<<>><8::=AAADDDDDF??DD>BBBA999844113=A<B@@@BDFF66666FF777766D?-?==A<111448<<>><<?9011441108>?=??@@BBAAA????AABAA<<;<14444488?=<:998:..,,--+11,,,-1><9688<==AAAAADDDDDAA???BAAADBA44427792.
@JI6ZREA02G9TAF
AGAGACTGTTGGAGGGCAAGTCTGGTGCCAGCAGCCGCGGTAATTCCAGCTCCGATAGCGTATATTAAAGTTGTTGCAGTTAAAAAGACTCGTAGTTGAATTTCGGGTAGTCAAGTTA
+
FFFFFFFD==888666AAABBDFFFHHHHIIIIIIIIIIIIIIHHHFFFHH====ADFFFFFFFFFFFFFFFFFFFFDDDD77777:1?ADDDDFFF<<:??=B=;;0408796.--1
@JI6ZREA02FCYBF
AGAGACTGTTGGAGGGCAAGTCTGGTGCCAGCAGCCGCGGTAATTCCAGCTCCAATAGCGTATATTAAAGTTGTTGCAGTTAAAAAGCTCGTAGTTGAATTTCGGGGTATCAAGTAC
+
FFFFFFFEEDFHHHHHIIIIIIIIIIIIIIIIIIIIIIIHHHHHHHIIIIIIFFFFFFFFFFFFDDDDFFFFFDDDDDD??;;;;;FFDDDDDDDBA=<;88400...3246;:3//
@JI6ZREA02IMS0G
AGAGACTGTTGGAGGGCAAGTCTGGTGCCAGCAGCCGCGGTAATTCCAGCTCCAATAGCGTATATTAAAGTTGTTGCAGTTAAAAAGCTCGTAGTTGAATTTCGGGATTACACGTCGGTCGTG
+
FFFFFFFFFFFIIHHHIIIIIIIIIIIIIIIIIIIIIIIIIIIIIIIIIIIIFFFFFFFFFFFFFFFFFFFFFFFFFFFFF???==FFFFFFFFFFFFFFF?B=;;?0000///797989844
@JI6ZREA02JUACN
AGAGACTGTTGGAGGGCAAGTCTGGTGCCAGCAGCCGCGGTAATTCCAGCTCCAATAGCGTATATTAAAGTTGTTGCAGTTAAAAAGCTCGTAGTTGAATTTCGGGA
+
FFFFFFFFFFFIIHHHIIIIIIIIIIIIIIIIIIIIIIIIIIIIIIIIIIIIFFFFFFFFFFFFFFFFFFFFFFFFFFFDD88888FFFFFFFFFFFFFFF?B;984
@JI6ZREA02HEO18
AGAGACTGTTGGAGGGCAAGTCTGGTGCCAGCAGCCGTGGTAATTCCAGCTCCAATAGCGTATATTAAAGTTGTTGCAGTTAAAAAGCTCGTAGTTGAATTTCGGGGTCAGCAGGTTGGTCGTGCCACTGGTATGCACTGGCTTCGCTGATTCCTCCTTTCTGAAGAACTGTAATGTCATTAATTTGGTGTTGCAGGGAAACAGGACTGTTACTTTGAAAAAATTGAGTGTTTAAAGCAGGCTAACGCTTGAATACATTAGCATGGAATAATGAAATAGGACGTTCGATCCTATTTGTTGGTTTCTAGGATTGACGTAATGATTAATAGGGATAGTTGGGGGCATTAGTATTCAATTGTCAGAGGTGAAATTCTTGGATTTATTGAAGACTAACTACTGCGAAAGCATTTGCCAAGGATGTTTTCATTAATCAAGAACGAAAGTTAGGGATCGAAGACGATCAGATACCGTCGTAGTCTTAACCATAAACTATGCCGACTAGGGATCGGATGATGTTAATTTTTTAATGTACTCA
+
IIIIIIIIIIIIIBBBIIIIIIIIIIIIIIIIIIIIIIIIIIIIIIIIIIIIIIIIIIIIIIIIIIHHHIIIIIIIIIIII;;;;;IIIIIIIIIIIIIHHHICCCCIIIIIIIIIIIIIIIIIIIIIIIIIIIIIIIIIIIIIIIIIIIIIIIIIIHHHIIIFB>>>FIIHIIHIIIIIIIIHHHIIIHHHIIIHHHHHHIFGIIIIIIIIIHHHI9;;;88>>>GFBB===DDEIIIIIIIIIIIIIIIIIIIIIIIIIIIIIIIIIIIII888IIIIIIIIIIIIIGGDDAA<<77<<BBBIIIAAAEIIIIIIIIIIIIIIF952005=AA;;---.0??BEEBBDGHEEEIHHHHHBBBEEDBBBDB;88BBC???B::CBBBBCD?:::8DABB?>>B:;;;;>AA===22293----3144224998...32557<==3996688888:8:9:<<8868<==8659<<<<<<<==664899932-...8:=9<::::688;;::88332233//555555)89<:003
@JI6ZREA02H4X2V
AGAGACTGTTGGAGGGCAAGTCTGGTGCCAGCAGCCGCGGTAATTCCAGCTCCAATAGCGTATATTAAAGTTGTTGCAGTTAAAAAGCTCGTAGTTGAATTTCGGGGTAT
+
FFFFFFFFFFEIIHHHIIIIIIIIIIIIIIIIIIIIIIIIIIIIIIIIIIIIFFFFFFFFFFFFFFFFFFFFFFFFFFFFF?????FFFFFFFFFFFFFFF?B664474/
@JI6ZREA02G3U0S
AGAGACTGTTGGAGGGCAAGTCTGGTGCCAGCAGCCGCGGTAATTCCAGCTCCAATAGCGTATATTAAAGTTGTTGCAGTTAAAAAGCTCGTAGTTGAATTTCGGGGATTA
+
FFFFFFFFFFFIIHHHIIIIIIIIIIIIIIIIIIIIIIIIIIIIIIIIIIIIFFFFFFFFFFFFFFFFFFFFFFFFFFFFF;;;;;FFFFDDBBA??;;221.,,,,31--
@JI6ZREA02IBUY7
AGAGACTGTTGGAGGGCAAGTCTGGTGCCAGCAGCCGCGGTAATTCCAGCTCCAATAGCGTATATTAAAGTTGTTGCAGTTAAAAAGCTCGTAGTTGAATTTCGGGGATC
+
FFFFFFFFFFFIIHHHIIIIIIIIIIIIIIIIIIIIHHHHIHHHHFHHHHHHFFFFFFFFFFFFFFFFFFFFFFFFFFFFF;;;;;FDDDAA?==;<99.,,.,,,,33.
@JI6ZREA02F1E7F
AGAGACTGTTGGAGGGCAAGTCTGGTGCCAGCAGCCGCGGTAATTCCAGCTCCAATAGCGTATATTAAAGTTGTTGCAGTTAAAAAGCTCGTAGTTGAATTTC
+
A66666===FFGHHHHIIIIIIIIIIIIIIIIIIIIIIIIIIIIIIIIIIIIFFFFFFFFFFFFFFFFFFFFFDBAAAA44/////89<<<===<;555,,,.
@JI6ZREA02JQ2JQ
AGAGACTGTTGGAGGGCAAGTCTGGTGCCAAGCAGCCGCGGTAATTCCGAAGCTCCAAGTAGCGTATATTAAAGTTGTTGCAGTTAAAAAGCTCGTAGTTGAATTTCGGGG
+
F=<<ABBB::445366ABBAAABBDHH@@6668FDDDDB<<<@@AA4000./4<;;77::34489988AA===AACCDFFFFDDF;;;;7AACFFDAA886;;666/,,,,
@JI6ZREA02J1ZB9
AGAGACTGTTGGAGGGCAAGTCTGGTGCCAGCAGCCGCGGTAATTCCAGCTCCAATAGCGTATATTAAAGTTGTTGCAGTTAAAAAGCTCGTAGTTGAATTTCGGGG
+
1114<AA988445==?DDDAEEEHHHHHFFFHHHFFF:::EDFFFFFFFIIHFFFFFFFFFFFFDD666FFFDBAAAAA4533333=AAAABBDFF@??=;9?22..
@JI6ZREA02JX440
AGAGACTGTTGGAGGGCAAGTCTGGTGCCAGCAGCCGCGGTAATTCCAGCTCCAATAGCGTATATTAAAGTTGTTGCAGTTAAAAAGCTCGTAGTTGAATTTCGGGGTCAGTAGGTTGGTCGTGCCAATGGTATGTACTGGCTTTACTGATTCCTCCTTCTTGAAGAACTGTAATGTCATTAATTTGGTGTTGCAGGGAAACAGGACTGTTACTTTGAAAAAATTAGAGTGTTTAAAGCAGGCTAACGCTTGAATACATTAGCATGGAATAATGAAATAGGACGTTCGATCCTATTTTGTTGGTTTCTAGGATTGACGTAATGATTAATAGGGATAGTTGGGGCATTAGTATTCAATTGTCAGAGGTGAAATTCTTGGATTTATTGAAGACT
+
FFFFFFFFFFFIIHHHIIIIIIIIIIIIIIIIIIIIIIIIIIIIIIIIIIIIFFFFFFFFFFFFFFFFFFFFFFFFFFFFF???==FFFFFFFFFFFFFFFFFDDDDFFFFFFFFFFFFFFFFFFFFFFFFFFFFFFFFFFFFFFFFFFFFFFFFFFFFFFFFFFFFFFFFCAAAFFFFCAAA???BB9556AAA?????FFFFFFFFFFFFFFFFF666666??-??AAA??=555ABDDDDA:::CFFFFFFGDFDGIIFFFFDGIIGDDDFGGC?8??::9?ABBBA??==6666@6344.../7?///489=DDDBBDDDDD::8?????BBBAA9977:::?DDDDDDDDDDDD>??DDDD?====@>322448822.,,745533,
@JI6ZREA02HKTQ1
AGAGACTGTTGGAGGGCAAGTCTGGTGCCAGCAGCCGCGGTAATTCCAGCTCCAATAGCGTATATTAAAGTTGTTGCAGTTAAAAAGCTCGTAGTTGAATTTCGGGGTCAGCAGGTTGGTCGTGCCACTGGTATGCACTGGCTTCGCTGATTCCTCCTTTCTGAAGAACTGTAATGTCATTAATTTGGTGTTGCAGGGAAACAGGACTGTTACTTTGAAAAAATTGAGTGTTTAAAGCAGGCTAACGCTTGAATACATTAGCATGGAATAATGAAATAGGACGTTCGATCCTATTTGTTGGTTTCTAGGATTGACGTAATGATTAATAGGGATAGTTGGGGGCATTAGTATTCAATTGTCAGAGGTGAAATTCTTGGATTTATTGAAGACTAACTACTGCGAAAGCATTTGCCAAGGATGTTTTCATTAATCAAGAACGAAAGTTAGGGA
+
FFFFFFFFFFFIIHHHIIIIIIIIIIIIIIIIIIIIIIIIIIIIIIIIIIIIFFFFFFFFFFFFFFFFFFFFFFFFFFFFF?????FFFFFFFFFFFFFFFFFDDDDFFFFFFFFFFFFFFFFFFFFFFFFFFFFFFFFFFFFFFFFFFFFFFFFFFF??FFDD:<;;CDDDDDDFFFFFFFF??FFA>:::DDD????C??<?@FFFFAAAD?==B222222::9A=<===???FFFFFCCCCCFFF???CFFDGGGGGGGFFBBBBBBA::222?:DBBBBBABBBA<<<900194:==888AADAAAAAAADD:::DDDDDDDDDB:::DDD??55555DAAAAAADD?:::DDDBBB==333:;88<9766:::///827><<<<>>;<<>>><333;;;888;;;888<:<<<>61111::664446::64464222,,,,,,,.
@JI6ZREA02FTSYP
AGAGACTGTTGGAGGGCAAGTCTGGTGCCAGCAGCCGCGGTAATTCCAGCTCCAATAGCGTATATTAAAGTTGTTGCAGTTAAAAAGCTCGTAGTTGAATTTCGGGGTCAGTAGGTTGGTCGTGCCAATGGTATGTACTGGCGTTACTGATTCCTCCTTCCTTCGTAAGTAACTGTAACTAGCCACTTAATTTAGGTTGTTGTCGAGGGGAAACAGGACTGTTACTTTGAAAAAATTAGAGTGTTTAAAGCAGGCATAGCTTGAATACATTAGCATGGAATAATGAAATAGGACGTTCGACT
+
FFFFFFFFFFFIIHHHIIIIIIIIIIIIIIIIIIIIIIIIIIIIIIIIIIIIFFFFFFFFFFFFFFFFFFFFFFFFFFFDD88888FFFFFFFFFFFFD=<;@6400-////6666668>?>?=8888<../38757.---.,--.-13311--,,11111118:5---25132.---.-17513111111111--,-/..=13232222222:74444<AAACFFFFF677777FF0FFFDD666=;<A??>=44111455BBBBBDGGGIFFFFGIGGGGGGD333?8>@87666933.-
@JI6ZREA02IANQO
AGAGACTGTTGGAGGGCAAGTCTGGTGCCAGCAGCCGCGGTAATTCCAGCTCCAATAGCGTATATTAAAGTTGTTGCAGTTAAAAAGCTCGTAGTTGAATTTCGGGGTCAGTAGGTTGGTCGTGCCTATGGTATGTACTGGCTTTACTGATTCCTCCTTCTTGAAGAACTGTAATGTCATTAATTTGGTGTTGCAGGGAAACAGGACTGTTACTTTGAAAAAATTAGAGTGTTTAAAGCAGGCTAACGCTTGAATACATTAGCATGGAATAATGAAATAGGACGCTCGATCCTATTTTGTGGTTTCTAGGATTGACGTAATGATTAATAGGGATAGTTGGGGCATTAGTATTCAATTGTCAGAGGTGAAATTCTTGGATTTATTGAAGACTAACTACTGCGAAAGCATTTGCCAAGGATGTTTTCATTAATCAAGAACGAAGTTAGGGATCGAAGCGATCAGATACCGTCGTAGTCTTAACCNTAACTATGCCGACTAGGGATCGGATGATGTTTAATTTTTAATGTACTC
+
IIIIIIIIIIIIIGGGIIIIIIIIIIIIIIIIIIIIIIIIIIIIIIIIIIIIIIIIIIIIIIIIIIHHHIIIIIIIIII8833333AGIHIIIIIIIIIHHHIBBBBIIIIIIIIIIIIIIIIIIIIIIIIIIIIIIIIIIIHHHIIIIIIIIIIIIIIIIIIIIIIIIIIIIIIIIIIIIIIHHHIIIIIIIIIHGGBBBGDIIIIIIGEDD==<@//---/;;3DBBGGHHHHHHIIIIIIIIIIIIIIIIIIIIIIIIIIIIIIIIIIGGGHHHG=AAIIGGGIIIIIIII===<A6AA866=?IIFGGGIIIIIIIIAA====IIHBBHIIIIIAA@@GGGIIIIIIIIIIIHHHHHD?6668BEHHHHCC@@@HHHHHHHH@<8<DFFFFEE?<<566B<<<<<><<<BB;;8@<7777<==>;;9==?>9942002<<0227<==884246;:99958122310119852//5532!-,,-,,1200586:866;;=88884448=44466///--00*313311
@JI6ZREA02JTNGD
AGAGACTGTTGGAGGGCAAGTCTGGTGCCAGCAGCCGCGGTAATTCCAGCTCCAATAGCGTATATTAAAGTTGTTGCAGTTAAAAAGCTCGTAGTTGAATTTCGGGATCAGCAGGTTGGTC
+
FFFFFFFFFFFIIHHHIIIIIIIIIIIIIIIIIIIIIIIIIIIIIIIIIIIIFFFFFFFFFFFFFFFFFFFFFFFFFFFFF?????FFFFFFFFFFFFF?==40009<:444426;;;713
@JI6ZREA02IU2BP
AGAGACTGTTGGAGGGCAAGTCTGGTGCCAGCAGCCGCGGTAATTCCAGCTCCAATAGCGTATATTAAAGTTGTTGCAGTTAAAAAGCTCGTAGTTGAATTTCGGGATCAGCAGGTTGGTCGTGCCACTGGTATGCACTGGCTTTGCTGGTTCCTCCTTTCTGAAGAACTGTAATGCCATTAATTTGGTGTTGCAGGGAAACAGGACTGTTACTTTGAAAAAATTAGAGTGTTTAAAGCAGGCTAACGCTTGAATACATTAGCATGGAATAATGAAATAGGACGTTCGATCCTATTTGTTGGTTTCTAGGATTGACGTAATGATTAATAGGGATAGTTGGGGGCATTAGTATTCAATTGTCAGAGGTGAAATTCTTGGATTTATGAAGACTAACTACTGCGAAAGCATTTGCCAAGGATGTTTTCATTAATCAAGAACGAAAGTTAGGGGTCGAAGACGATCAGATACCGTCGTAGTCTTAACCNTAAACAATGACCGACTAGGGATCGGATGATGTTAATTTTTAATG
+
IIIIIIIIIIIII:::IIIIIIIIIIIIIIIIIIIIIIIIIIIIIIIIIIIIIIIIIIIIIIIIIIHHHIIIIIIIIIIII;;;;;IIIIIIIIIIIIIHHHIHHHIIIIIIIIIIIIIIIIIIIIIIIIIIIIIIIIIIIIHHHIIIIIIIIIIIIHHHIIIIIFFFIIIIIIIIIIIIIIIHHHIIIIIIIIIHHHHHHIIIIIIF>==@G@@?C22222266,DGFGFBBDDDHHF@@@IIIIIIIIIIIIIIIIIIIIIHHHHIIIIIIIHHHIHDDDDDIEEEEDA<::13361166???GIIDDDIIIIIH@@@IGGGG@@@D552;BEEEE44455@?BEEEB@@;;;;BBBAAA:4444:<<:A=42244A<<:94:::98:A9944299==;:::9444::A=8884423,,,,,,144332597300300028990....57/;;:9:88;;77678;;:6011:::;;;::..!3452---12----046022589999966622//00---,,,,+5
@JI6ZREA02FWE6E
AGAGACTGTTGGAGGGCAAGTCTGGTGCCAGCAGCCGCGGTAATTCCAGCTCCAATAGCGTATATTAAAGTTGTTGCAGTTAAAAAGCTCGTAGTTGAATTTCGGGGTCAGCAGGTTGGTCGTGCCACTGGTATGCACTGGCTTCGCTGATTCCTCCTTTCTGAAGAACTGTAATGTCATTAATTTGGTGTTGCAGGGAAACAGGACTGTTACTTTGAAAAAATTGAGTGTTTAAAGCAGGCTAACGCTTGAATACATTAGCATGGAATAATGAAATAGGACGTTTGATCCTATTTGTTGGTTTCTAGGATTGACGTAATGATTAATAGGGATAGTTGGGGGCATTAGTATTCAATTGTCAGAGGTGAAATTCTTGGATTTATTGAAGACTAACTACTGCGAAAGCATTTGCCAAGGATGTTTTCATTAATCAAGAACGAAAGTTAGGGA
+
IIIIIIIIIIIIIIIIIIIIIIIIIIIIIIIIIIIIIIIIIIIIIIIIIIIIIIIIIIIIIIIIIIHHHIIIIIIIIIIBB66666BIIIIIIIIIIIIHHHICCCAHHIIIIIIIIFFFIIIIIIIIIIIIIIIIIIIIIIIIIIIIIIIIIIIHHHHHIIIIIFFFIIIIIIIIIIIBBBBHHHIIIFFFFIIHHHHHHIHIIIIIIIIIIDCCD622222;;;CDCDBEEHHHIIIIIIIIIIIIFFFIIIIIIHHHIIIHDDDDGFIII;;;II@@@DIHEEIIGGGFD55577:@?@@?GAI666;@DIIIIIIIIIIIIGF@5556@FIIG:;;88HHIHHHIIIFGGHIBBBBBBBBEEBBBEHB:88==DEEB=88==BBBAA94442=;998222243226=8884002=2----226988699:30031553:;93661.
@JI6ZREA02GSG6E
AGAGACTGTTGGAGGGCAAGTCTGGTGCCAGCGGCCGCGGTAATTCCAGCTCCAATAGCGTATATTAAAGTTGTTGCAGTTAGAAAGCTCGTAGTTGAATTTCGGGGTCAGCAGGTTGGTCGTGCCACTGGTATGCACTGGCTTCGCTGATTCCTCCTTTCTGAAGAACTGTAATGCCATTAATTTGGTGTTGCAGGGAAACAGGACTGTTACTTTGAAAAAATTAGAGTGTTTAAAGCAGGCTAACGCTTGAATACATTAGCATGGAATAATGAAATAGGACGTTCGATCCTATTTGTTGGTTTCTAGGATTGACGTAATGATTAATAGGGATAGTTGGGGGCATTAGTATTCAATTGTCAGAGGTGAAATTCTTGGATTTATTGAAGACTAACTACTGCGAAAGCATTTGCCAAGGATGTTTTCATTAATCAAGAACGAAAGTTAGGGATCGAAGACGATCAGATACCGTCGTAGTCTTAACCATAAACTATG
+
IIIIIIIIIIIIIBBBIIIIIIIIIIIIIIIIIIIIIIIIIIIIIIIIIIIIIIIIIIIIIIIIIIHHHIIIIIIIIIIIIIB666FIIIIIIIIIIIIHHHI;;;;FIIIIIIIII@@@IIIIIIIIIIIIIIIIIIIIIIIIIIIIIIIIIIIIIHHHIIIFFBBBIIIIIIIIIIIFFFFHHHIIIFFFIIIHHH>>>B>FFIIHB===IEBBE22224488,BBIIIHHHHHHHIIIIIIIIIIIIIIIIIIIIIIIIIIIIIIIHHHHIHHHIHHHIIIDDDEEEEB;7555<7>DDBBBIIIHHHHIIID@@@DIIIIIFFD@555@IGGDD56677DDGIGIIII@666DDEDD?@>BEBBBBBBB?==BBEEEBB88EEBBBBEEDHHBB>@@BEEE>@?==BBAA====;3.----3144332596.--3000.4,,,//34333220074:::886::==8658::8130099444100030--,
@JI6ZREA02H45YK
AGAGACTGTTGGAGGGCAAGTCTGGTGCCAGCAGCCGCGGTAATTCCAGCTCCAATAGCGTATATTAAAGTTGTTGCAGTTAAAAAGCTCGTAGTTGAATTTCGGGGAT
+
//04444444@BDFFFHIIIIIIBBBIIIIIIIIHIIIIIIIIIIHIIIIIIFFFFFFFFFFFFFFFFFFFFDB>????00//---6=======>@=5510042255:.
@JI6ZREA02ID0U7
AGAGACTGTTGGAGGGCAAGTCTGGTGCCAGCAGCCGCGGTAATTCCAGCTCCAATAGCGTATATTAAAGTTGTTGCAGTTAAAAAGCTCGTAGTTGAATTTCGGGG
+
FFFFFFFFFFFIIHHHIIIIIIIIIIIIIIIIIIIIIIIIIIIIIIIIIIIIFFFFFFFFFFFFFFFFFFFFFFFFFFFFF88888FFFFFFFFFFFFFF?<?422,
@JI6ZREA02JI05M
AGAGACTGTTGGAGGGCAAGTCTGGTGCCAGCAGCCGCGGTAATTCCAGCTCCAATAGCGTATATTAAAGTTGTTGCAGTTAAAAAGCTCGTAGTTGAATTTCGGGATCAGTACGTTGGTCGTGCCTTAGGTACGTACTGGTGTTACTGGTTCCTACCTTCTGACGAACCATCATGTCATTCATTTGGTGTGGCGGGGAATCAGGACTGTTACTTTGAAAAAATTAGAGTGTTTAAAGCAGGCATTAGCTTGAATGCATTAGCATGGAATAATGAAATAGGACGTTCGATCCTATTTGTGGTTTCTAGGATTGACGTAATGATTAATAGGAATAGTTGGGGCATTAGTATTCAATTGTCAGAGGTGAAATTCTTGGATTTATTGAAGACTAACTACTGCGAAAGCATTTGCCAAGGATGTTTTCATTAATCAAGAACGAAAGTTAGGGATCGAAGACGATCAGATACCGTCGTAGTCTTAACCNTAAACTATGCCGACTAGGGATCGGATGATGTTAATTTTTAATG
+
IIIIIIIIIIIIIHHHIIIIIIIIIIIIIIIIIIIIIIIIIIIIIIIIIIIIIIIIIIIIIIIIIIHHHIIIIIIIIIIBB:::::IIIIIIIIIIIIIHHHIHHHIIIIIIIIIIIIIIIIIIIIIIIIIIIIIIIIIIIIIIIIIIIIIIIIIIGGGGIIIIIIIIIIIIIIIIIIIIIIIHHHIIHIIIII@@@@IIIIIIIIIIIIIIIHHHI8;;;99BB0IIIIIHHHHHHIIIIIIIIIIIIIIIIIIIIIIIIIIIIIIIH=<<AHHHHIIIIIIIIIIIIHGGDA55582DB???G?IFGGHIIIHAAAAIHHHIIHHDFDGFGFG==6666CGGGG=:=AGIIIIIHHHHHHHHHHHHHHHHHHHHHHHHH>>FFFBBCFEAAACA@C51000A??>>>?>>CACECC;....33<<;84333855>:0009>>6>99;====32036<;;;868;===<<><;99=<<==92!3299=;123288;881222188888888889<=<112//40*.
@JI6ZREA02HFGCP
AGAGACTGTTGGAGGGCAAGTCTGGTGCCAGCAGCCGCGGTAATTCCAGCTCCAATAGCGTATATTAAAGTTGTTGCAGTTAAAAAGACTCGTAGTTGAATTTACGGGTTCGAGTAGGTTAGGTCGTCGCCAATGGTGTCGTTACGTGGCTTTACTGATTCCTCCTTCTTGAAGTAACTCG
+
F==;:;;DFFFIIHHHIIIIIIIIIIIIIIIIIIIIIIIIIIIIIIIIIIIIFFFFFFFFFFFFFF?==FFDBA>===:..-,,,,5/77579:871---,,,,.,,,..93:5.------,1171222--..766<6676<>444366766632...----666--,,175553,,./64
@JI6ZREA02I0B05
AGAGACTGTTGGAGGGCAAGTCTGGTGCCAGCAGCCGCGGTAATTCCAGCTCCAATAGCGTATATTAAAGTTGTTGCAGTTAAAAAGCTCGTAGTTG
+
FFFFFFF666EIIHHHIIIIIIIIIIIIIIIIIIIIIIIIIIIIIIIIIIIIFFFFFFFFFFFFFFFFFFFFFB>?===..---,,2:====72122
@JI6ZREA02HOEGS
AGAGACTGTTGGAGGGCAAGTCTGGTGCCAGCAGCCGCGGTAATTCCAGCTCCAATAGCGTATATTAAAGTTGTTGCAGTTAAAAAGCTCGTAGTTGAATTTCGGGGTTAGCAGGTCGGTCGTGCCAATGGTATGCACTGG
+
666;FFFFFFFIIHHHI???IIIIIIIIIIIIIIIIIIIIIIIIIIIIIIIIFFFFFFFFFFFFFFFFFFFFFFFFFFFFF?????FFFFFFFFFFFFFFFFF@@;;3365::=AAAADDDDFFFFFFD?==<???44444
@JI6ZREA02IXRT3
AGAGACTGTTGGAGGGCAAGTCTGGTGCCAGCAGCCGCGGTAATTCCAGCTCCAATAGCGTATATTAAAGTTGTTGCAGTTAAAAAGCTCGTAGTTGAATTTC
+
FFFF@AAFFFFIIHHHIIIIIIIIIIIIIIIIIIIIIIIIIIIIIIIIIIIIFFFFFFFFFFFFFFFFFFFFFFFFFFFFF?????FFFFFFFBA>822..,.
@JI6ZREA02IHNYH
AGAGACTGTTGGAGGGCAAGTCTGGTGCCAGCAGCCGCGGTAATTCCAGCTCCAATAGCGTATATTAAAGTTGTTGCAGTTAAAAAGCTCGTAGTTGAATTTTCGGGGA
+
FFFFFFFFFFFII???IIIIIIIIIIIIIIIIIIIIIIIIIIIIIIIIIIIIFFFFFFFFFFFFFFFFFFFFFFFFFFFEE;;?==FFFFDAAA>??66...,3./.,.
@JI6ZREA02HA2PQ
AGAGACTGTTGGAGGGCAAGTCTGGTGCCAGCAGCCGCGGTAATTCCAGCTCCAATAGCGTATATTAAAGTTGTTGCAGTTAAAAAGCTCGTAGTTGAATTTCGGGGTCAGACTAGGTTGGTCGTGCCACTGGTATGCACTGG
+
FC866668CFFGG<==IIIIIIIIIIIIIIIIIIIHHHBBBHHHHHHIIHHIFFFFFFFFFFFFFFFFFFFFFFFFCCCFF88888FFFFFFFFFFFDCC?=B::40-//43::4....88>?>??4459A8889?=<<9:..
@JI6ZREA02HRQIY
AGAGACTGTTGGAGGGCAAGTCTGGTGCCAGCAGCCGCGGTAATTCCAGCTCCAATAGCGTATATTAAAGTTGTTGCAGTTAAAAAGCTCGTAGTTGAATTTCGGGATTAGTACGCTGGTCGTGCCTTCGGTACGTACTGGTGTTACTGATTTCTACCT
+
FFFFFFFFFFFIIHHHIIIIIIIIIIIIIIIIIIIIIIIIIIIIIIIIIIIIFFFFFFFFFFFFFFFFFFFFFFDDDDD??68888FFFFDFFFFFFFFDCCC<<:DAAAAFF????FFFFFCCCDFF@@@FFFFDDDDDFC<<<::?AB<99=7=;22
@JI6ZREA02F09GE
AGAGACTGTTGGAGGGCAAGTCTGGTGCCAGCAGCCGCGGTAATTCCAGCTCCAATAGCGTATATTAAAGTTGTTGCAGTTAAAAAGCTCGTAGTTGAATTTCGGGATCAATACGTCGGTCGTGCTTTTTTGGTACGCACTGGCGTCATTGGTTTCTCCTTTCTGACGAACCATGATGTCATTAATTTGGTGTTATGGGGAGTTAGGACTGTTACTTTGAAAAAATTAGAGTGTTTAAAGCAGGCATTAGCTTGAATACATTAGCATGGAATAATGAAATAGGACGTTCGATCCTATTTTGTGGTTTCTAGGATCAACGTAATGATTAATAGGGATAGTTGGGGCATTAGTATTCAATTGTCAGAGGTGAAATTCTTGGATTTATTGAAGACTAACTACTGCGAAAGCATTTGCCAAGGATGTTTTCATTAATCAAGAACGAAAGTTGGGATCGAAGACGATCAGATACCGTCGTAGTCTTGACCATAAACTATG
+
HHHHHHHHHHHIIHHHIIIIIIIIIIIIIIIIIIIIIIIIIIIIIIIIIIIIHHHHHHHHHHHHHHHHHHHHHHHHHHHHH=====HHHHHHHHHHHHHHHHHBBBHHHHHHHHHHHHHHHHHHH99;;99HHBHHHHHHHHHHHHHHHHHHHHHHHFFEEHHHHHHHHHHHHHHHHHHHHEEEE;;;DD@GGGGG<<<<D3<<DGGEHHHHHHHHHHH;;;;;;@@-EEHHHHHHHHHHHHHHE@<<<DGDDDDHHHHHHHHHHHHHHHHHHHHHHHDD<DHDDDDDHHHHDDDG9999;266220:9D;;<>>9;;@;99EBEEE@@@BHHHHBBBHHBBB=BBHHBBBHHHHHDDDEDDA333998=;<BBA::999;;43//39>989<??=?899932266893222328==8847711112699770---20060,,,.2200297722275:88:::71217771011788;11272217666:8067
@JI6ZREA02HGUSY
AGAGACTGTTGGAGGGCAAGTCTGGTGCCAGCAGCCGCGGTAATTCCAGCTCCAATAGCGTATATTAAAGTTGTTGCAGTTAAAAAGCTCGTAGTTGAATTTCGGGGAT
+
FFFFFFFFFFFIIHHHIIIIIIIIIIIIIIIIIHDDFFFFFFFFFHHHHHHHFFFFFFFFFFFFFFFFFFFFFFFFFFFFF;;;;;FFDDBAAAAB<<<0.,3/1,,..
@JI6ZREA02I47UX
AGAGACTGTTGGAGGGCAAGTCTGGTGCCAGCAGCCGCGGTAATTCCAGCTCCAATAGCGTATATTAAAGTTGTTGCAGTTAAAAAGCTCGTAGTTGAATTTCGGGATTAGTAAGTTGGTCGTGCCTCTGGTATGTACTGGCTTTACTGGTTCCTCCTTCTTGAAGAACTGTAATGTCATTAATTTGGTGTTGCAGGGAAACAGGACTGTTACTTTGAAAAAATTAGAGTGTTTAAAGCAGGCTGACGCTTGAATACAGTAGCATGGAATAATGAAATAGGACGTTTGATCCTATTTTGTTGGTTTCTAGGATTGACGTAATGATTAATAGGGATAGTTGGGGCATTAGTATTCAATTGTCAGAGGTGAAATTCTTGGATTTATTGAAGACTGACTACTGCGAAAGCATTTGCCAAGGNTGTTTTCATTAATCAAAGAACGAAAGTTAGGGATCGAAGACGATCAGATACCGTCGTAGTCTTAACCATAAACTNTAGCCGACTAGGGATCGGATGATGTTTAATTTTTAA
+
HHHHHHHHHHHIIIIIIIIIIIIIIIIIIIIIIIIIIIIIIIIIIIIIIIIIHHHHHHHHHHHHHHHHHHHHHHHHHHHHH;;;;;HHHHHHHHHHHHHEEEH><<G@@@GBBBGHHHHHHHEBBBBHEEEHHHHHHHHHHHHHHHHHHHHHHHHBBBBHHHHHHHHHHHHHHHHHHHHHHHH988@><BBB?>:000559:499BEEBB??A88;?/////-883A>>A:236@@EGGDDDHHHHHHHHHHHHHHHHHDDDHHHGGGGDDDG@222E>GGBB9;;@@EB66556776>2255///:7D<>>BGGHHHHGGGGG;;;;B92009><>>>9999BBEGGGGGBBBHHAAA?BB===BB=999AA=====E====4499>=:999<A9222<<2226=99/..34499<4!221411:7667:02---60061.008---1166;;::::47667;;2121;;:6447974411,,,,,,,,,,,!.11,,,,,,,0007667:77777:777;;//1//41
@JI6ZREA02JES53
AGAGACTGTTGGAGGGCAAGTCTGGTGCCAGCAGCCGCGGTAATTCCAGCTCCAATAGCGTATATTAAAGTTGTTGCAGTTAAAAAGCTCGTAGTTGAATTTCGGGATCAATACGTCGGTCGTGCTTTTTTGGTACGCACTGGCGTCATTGGTTTCTCCTTTCTGACGAACCATGATGTCATTAATTTGGTGTTATGGGGAGTTAGGACTGTTACTTTGAAAAAATTAGAGTGTTTAAAGCAGGCTAACGCTTGAATACATTAGCATGGAATAATGAAATAGGACGTTTGATCCTATTTTGTTGGTTTCTAGGATTGACGTAATGATTAATAGGGATAGTTGGGGCATTAGTATTCAATTGTCAGAGGTGAAATTCTTGGATTTATTGAAGACTAACTACTGCGAAAGCATTTGCCAAGGATGTTTTCATTAATCAAGAACGAAAGTTAGGGATCGAAGACGATCAGATACCGTCGTAGTCTTAACCATAAACTATGCCGACTAGGGATCGGATGATGTTTAATTTTTAATGTACTC
+
IIIIIIIIIIIIIHHHIIIIIIIIIIIIIIIIIIIIIIIIIIIIIIIIIIIIIIIIIIIIIIIIIIHHHIIIIIIIIIIII==???IIIIIIIIIIIIIHHHIHHHIIIIIIIIIIIIIIIIIII<<<<99IIFIIIIIIIIIIIIIIIIIIHHHIIIIHHHIIIIIIIIIIIIIIIIIIIIIIIHHHIIIIIIIICCCCIIIIIIIIIIIIIIIEEEI666666=>-FIIIIHHHHHHIIIIIIIIIIIIIIIIIIIIIIIIIIIIIIIIIIIIIHHHIIIIHF<<<AHIIHHHI====I;=DD555AIIEEDHIIIIIIIIIIIIIDDDDHHHIIIIII@@@@EEIIIIHHHIIHHHHHHHHHHBBB=@@BHHDDDEEEEH@:44@BBBBBCAAAA=A>:54/..255227?8::::858:3510993311....34681006:8809966888;;<9:668<<:9:9==<989<<:686:;;0003---.4,/1033947022247999993333---99--,,,22*3071,,
@JI6ZREA02I4SN4
AGAGACTGTTGGAGGGCAAGTCTGGTGCCAGCAGCCGCGNGNGTAATTCCAGCTCCAATAGCGTATATTAAAGTT
+
FFFFFFFFFFFIIIIIIIIIIIIIIIIGFFDAAA4443/!/!44----5677442268><:<?>988<<000>66
@JI6ZREA02FS2K4
AGAGACTGTTGGAGGGCAAGTCTGGTGCCAGCAGCCGCGGTAATTCCAGCTCCAATAGCGTATATTAAAGTTGTTGCAGTTAAAAAGCTCGTAGTTGAATTTCGGGGATAGTAGTGG
+
FA@@@E;;;FFIIHHHIIIIIIIIIIIIIIIIIIIIIIIIIIIIIIIIIIIIFFFFFFFFFFFFFFFFF===FFFFFFFFF?????FFFFFFFFFFDBA<<84..../353----11
@JI6ZREA02HM6ZG
AGAGACTGTTGGAGGGCAAGTCTGGTGCCAGCAGCCGCGGTAATTCCAGCTCCAATAGCGTATATTAAAGTTGTTGCAGTTAAAAAGCTCGTAGTTGAATTTCGGGATCAATACGTCGGTCGTGCCTCTGGTATGAACTGGTGTTATTGATTCCTCCTTTCTGATAAACCATGATGTCATTAATTTGGTGTTGTGGGGAGTCAGGACTGTTACTTTGAAAAAATTAGAGTGTTTAAAGCAGGCCTACGCTTGAATACATTAGCATGGAATAATGAAATAGGACGTTCGAACCTATTTTGTGGTTTCTAGGATCAACGTAATGATTAATAGGGATAGTTGGGGCATTAGTATTCAATTGTCAGAGGTGAAATTCTTGGATTTATTGAAGACTAACTACTGCGAAAGCATTTGCCAAGGATGTTTTCATTAATCAAGAACGAAAGTTAGGGATCGAAGACGATCAGATACCGTCGTAGTCTTAACC
+
IIIIIIIIIIIIIHHHIIIIIIIIIIIIIIIIIIIIIIIIIIIIIIIIIIIIIIIIIIIIIIIIIIHHHIIIIIIIIIIII:::::HIIIIIIIIIIIIHHHI;;;IIIIIIIIIIIIIIIIIIIIIIIIIIIIIIIIIIIIIIIIIIIIIIIIHHHHHHIIIIIHHHIIIIIIIIIIIIIIIHHHIIIIIIIICCCCIIIIIIIIIIIIIIIHHHI888888II5IIIIIHHHHHHIIIIIGGFFHIIIIIIFFDIIEEDIIIIIIIIIDDDIHHHIIIIIIIIIIIIIHHHH====A2<<555<>GDDDEEHIIIIIIHHHIIHDDDIIIDIIIHHAA@@EEHIIIIIIIIIIIHHHHHHHHBB=@@HHD;88@@EBBBD::EH@?=@DDEEEDC?;;9;;;@:5444>::888:8>;1111399;6401001..1,,,,,02-3338788::<9=<::::8686==><9<<;:67--,,//
@JI6ZREA02I1RJR
AGAGACTGTTGGAGGGCAAGTCTGGTGCCAGCAGCCGCGGTAATTCCAGCTCCAATAGCGTATATTAAAGTTGTTGCAGTTAAAAAGCTCGTAGTTGAATTTCGGGATTAGTACGCTGGTCGTGCCTTCGGTACGTACTGGTGTTACTGATTTCTACCTTCTGACGAACCATCATGTCATTAATTTGGTGTGGTGGGGAATCAGGACTGTTACTTTGAAAAAATTAGAGTGTTTAAAGCAGGCTCGCGCTTGAATACATTAGCATGGAATAATGAAATAGGACGTTGATCCTATTTTGTGGTTTCTAGGATTGACGTAATGATTAATAGGGATAGTTGGGGCATTAGTATTCAATTGTCAGAGGTGAAATTCTTGGATTTATTGAAGACTAACTACCGCGAAAGCATTTGCCAAGGATGTTTTCATTAATCAAGAACGAAAGTTAGGGATCGAAGACGATCAGATACCGTCGTAGTCTTAACCATAAACTATGCCGACTAGGGATCGGATGATGTTATTTTTAATGACT
+
IIIIIIIIIIIIIHHHIIIIIIIIIIIIIIIIIIIIIIIIIIIIIIIIIIIIIIIIIIIIIIIIIIHHHIIIIIIIIIIII=====IIIIIIIIIIIIIHHHIHHHIIIIIIIIIIIIIIIIIIIIIIIIIIIIIIIIIIIIIIIIIIIIHHHIIIIIIIIIIIIIIIIIIIIIIIIIIIIIIBBBIIIIIIIIAAAAIIIIIIIIIIIIIIIHHEI666666>>-IIIIIHHHGGGIIIIIIIIIIIIIIIIIIIIIIIIIIIIIIIIIIIIIHHHIIIIIIIIIIIIGGGICCCAG<GGHHHIII>>>GIIIIIIIIIIIIIIIIIBBBIIIGGGAABCIIIIDBCIIIIIIIIIIIIIIAABIHHHIIIDDGGI<<<DHIIIIA@BIHEEECAAB;7411>AA;;;;<<GGIIEII8;88>>>?==7444:4682004922-...9:::=::5:8=:::><><???=<=>?>=?;;=;770.....2,02355<6:322::<<77422288224,,,,,58-<<8.
@JI6ZREA02IEQGX
AGAGACTGTTGGAGGGCAAGTCTGGTGCCAGCAGCCGCGGTAATTCCAGCTCCAATAGCGTATATTAAAGTTGTTGCAGTTAAAAAGCTCGTAGTTGAATTTCGGGGTTA
+
FFFFFFFFFFFIIHHHIIIIIIIIIIIIIIIIIIIIHHFBBBB??AADDDDDFFFFFFFFFFFFFFFFFA@@FFFFFFFFF?????FFFFFFFFFFFFD=;9>22,,,,.
@JI6ZREA02I0O5D
AGAGACTGTTGGAGGGCAAGTCTGGTGCCAGCAGCCGCGGTAATTCCAGCTCCAATAGCGTATATTAAAGTTGTTGCAGTTAAAAAGCTCGTAGTTGAATTTCGGGGTATA
+
FFFFFFFFFFFIIHHHIIIIIIIIIIIIIIIIIIIIIIIIIIIIIIIIIIIIFFFFFFFFFFFFFFFFFFFFFFFFFFFFF=====FFFFFFFFFFFFFFFFF===;?900
@JI6ZREA02JSNZ9
AGAGACTGTTGGAGGGCAAGTCTGGTGCCAGCAGCCGCGGTAATTCCAGCTCCAATAGCGTATATTAAAGTTGTTGCAGTTAAAAGACTCGTAGTTGAATTACGGGTTCGAGTAGGTTAGGTCGTCGCCAATGGTGTCGTTACGTGGCTTT
+
B:53336==ABBD<<=IIIIIIIIIIIIIIIIIIIIIIIIIIIIIIIIIIIIFFFFFFFFFFFFFFFFFFFFFFFFFFFAA9666=/443327551-----,3111558375.------111:55566668?<9966788<433226<6..
@JI6ZREA02FTRFX
AGAGACTGTTGGAGGGCAAGTCTGGTGCCAGCAGCCGCGGTAATTCCAGCTCCAATAGCGTATATTAAAGTTGTTGCAGTTAAAAAGCTCGTAGTTGAATTTCGGGATTAGTACGCTGGTCGTGCCTTCGGTACGTACTGGTGTTACTGATTTCTACCTTCTGACGAACCATCATGTCATTAATTTGGTGTGGTGGGAAATCAGGACTGTTACTTTGAAAAAATTAGAGTGTTTAAAGCAGGCTCGCGCTTGAATACATTAGCATGGAATAATGAAATAGGACGTTGATCCTATTTTGTGGTTTCTAGGATCAACGTAATGATTAATAGGGATAGTTGGGGCATTAGTATTCAATTGTCAGAGGTGAAATTCTTGGATTTATTGAAGACTAACTACTGCGAAAGCATTTGCCAAGGATGTTTTCATTAATCAAGAACGAAAGTTAGGGATCGAAGACGATCAGATACCGTCGTAGTCTTAACCATAAACT
+
HHHHHHHHHHHIIIIIIIIIIIIIIIIIIIIIIIIIIIIIIIIIIIIIIIIIHHHHHHHHHHHHHHHHHHHHHHHHHHHHH=====HHHHHHHHHHHHHHHHHHHHHHHHHHHHHHHHHHHHHHHHHHHHHHHHHHHHHHHHHHHHHHHHHHHHHHHHHHHHHHHHEEBBBHHHHHGGGHHBB664GD>CEE>;446@@CGGGGGGHHHHHHHH@@@66666699,@HHHHHHHHHHHHHHHHHHHHHE@@@HE@@@DHHHHHHHHHHHHDDDDCCCHEFFDDDDDHDDDDDG??B=D2;;;;;EADBBB>>666@644BBBEE@@@B@@@B;;;;;;;99BB;;;EGGGEBBBGGBBB93339=====BAA??AAD>===88=A===ABBBDDDB?999==>999===AAAHDA===A4744;;;;::422220020---022-00289;;;76476:;97212---2658:;::;::;900----,,,
@JI6ZREA02IX173
AGAGACTGTTGGAGGGCAAGTCTGGTGCCAGCAGCCGCGGTAATTCCAGCTCCAATAGCGTATATTAAAGTTGTTGCAGTTAAAAAGCTCGTAGTGATTACGGTAGTCTAATACGTCGGTCGTGCTTCGGTACGTACTGGACGTCGA
+
FFFFFFFFFFFIIHHHIIIIIIIIIIIIIIIIIHHFHFFFFFFFFFFFFHHFFFFFFFFFFFFFFFFFFA@@FFFFDDDFF;;;;7DBBAA?<8000../4117853434444:BAAAABBBB@98888880//369899331322.
@JI6ZREA02IOG6L
AGAGACTGTTGGAGGGCAAGTCTGGTGCCAGCAGCCGCGGTAATTCCAGCTCCAATAGCGTATATTAAAGTTGTTGCAGTTAAAAAGCTCGTAGTTGAATTTCGGGGATC
+
FFFFFFFFFFFII:::IIIIIIIIIIIIIIIIIIIIIIIIIIIIIIIIIIIIFFFFFFFFFFFFFFFFFFFFFFFFFFFFF????=FFFFFFFFFF@???=;?77444//
@JI6ZREA02IZVRB
AGAGACTGTTGGAGGGCAAGTCTGGTGCCAGCAGCCGCGGTAATTCCAGCTCCAATAGCGTATATTAAAGTTGTTGCAGTTAAAAAAGCTCGTAGTTGAATTTCGGGAT
+
FFFFFFFFFFCCE???@?ADFFFFFFFFFHHHHF888<?FFFFFFDFFFFFFFFFFFFFFDDAAAA???86588;====--------6====?ADFFDDC=<9?6613.
@JI6ZREA02J6ABB
AGAGACTGTTGGAGGGCAAGTCTGGTGCCAGCAGCCGCGGTAATTCCAGCTCCAATAGCGTATATTAAAGTTGTTGCAGTTAAAAAGCTCGTAGTTGAATTTCGGGATTAGTAACGTGTG
+
DDDFDDDDAAA::666@DDDGGGFHIIIIIIIIIIIHFDDHHHHHHHHIIIIFFFFFFFFFFFFDDDDF=<<DBBAAAAAA55555A??A??@?>A?>>8841111<>??=;99:992--
@JI6ZREA02HVYMI
AGAGACTGTTGGAGGGCAAGTCTGGTGCCAGCAGCCGCGGTAATTCCAGCTCCAATAGCGTATATTAAAGTTGTTGCAGTTAAAAAGCTCGTAGTTGAATTTC
+
FFFFFFFFFFFII@@@IIIIIIIIIIIIIIIIIIIIIIIIIIIIIIIIIIIIFFFFFFFFFFFFFFFFFFFFFFFFFFFFF?????FFFFFFFFFFFFD=;8=
@JI6ZREA02GY4PL
AGAGACTGTTGGAGGGCAAGTCTGGCGCCTTACGGGAAACAGTCGACTGCCAAGGCACACAGGGGATA
+
IIIIIIIIIIIIIHHHIIIIIIIIIIIIIIIIIHHH666GIIIIIIIIIIIIIIIIIIIIICCCCIII
@JI6ZREA02GG5FR
AGAGACTGTTGGAGGGCAAGTCTGGTGCCAGCAGCCGCGGTAATTCCAGCTCCAATAGCGTATATTAAAGTTGTTGCAGTTAAAAAGCTCGTAGTTGAATTTCGGGATCAATACGTCGGTCGTGCTTTTTTGGTACGCACTGGCGTCATTGGTTTCTCCTTTCTGACGAACCATGATGTCATTAATTTGGTGTTATGGGGAGTTAGGACTGTTACTTTGAAAAAATTAGAGTGTTTAAAGCAGGCATTAGCTTGAATACATTAGCATGGAATAATGAAATAGGACGTTCGATCCTATTTTGTGGTTTCTAGGATCAACGTAATGATTAATAGGGATAGTTGGGGCATTAGTATTCAATTGTCAGAGGTGAAATTCTTGGATTTATTGAAGACTAACTACTGCGAAAGCATTTGCCAAGGATGTTTTCATTAATCAAAGAACGAAAGTTAGGGATCGAAGACGATCAGATACCGTCGTAGTCTTAACCATAAACTATGCCGACTAGGGATCGGATGATGTTTAATTTTNTAATG
+
IIIIIIIIIIIIIHHHIIIIIIIIIIIIIIIIIIIIIIIIIIIIIIIIIIIIIIIIIIIIIIIIIIHHHIIIIIIIIIIII;;;;;IIIIIIIIIIIIIHHHI;;;IIIIIIIIIIIIIIIIIII889999IIFIIIIIIIIIIIIIIIIII>>>IIIIHHHIIIIIIIIIIIIIIIIIIIIIIIHHHGGFIIIIICCCAIBGGIIIIIIIIIIIHHHI6;;76666,>GIIIHHHHHHIIIIIIIIIIIIIIIIIIIIIIIIIIIIIIIIIIIIIHHGGFGGAAAAAIIIIHIGG9999=2;;222;<GECDDDFGGIGGGIIIIIIIIIHHHIIIIIICCCAHHHHAAAGIIIIFFFFHFI;:2228BEEFFEEEHHHHH@?;;EEEECEE55558EECCBB>>BAAA>>?;;;8==693--,,2500//.-,,.5./81---4..-223633388;9<;83333232<<<888;8623126632.-,,,-/,/203287<83336;<<<;33388---99..,,!)0643
@JI6ZREA02H8VAD
AGAGACTGTTGGAGGGCAAGTCTGGTGCCAGCAGCCGCGGTAATTCCAGCTCCAATAGCGTATATTAAAGTTGTTGCAGTTAAAAAGCTCGTAGTTGAATTTCGGGGTA
+
FFFFFFFFFFFIIHHHIIIIIIIIIIIIIIIIIIIIIIIIIIIIIIIIIIIIFFFFFFFFFFFFFFFFFFFFFFFFFFFFF==???FFFFFFFFFFFFD=<9?22,,,.
@JI6ZREA02HY97Z
AGAGACTGTTGGAGGGCAAGTCTGGTGCCAGCAGCCGCGGTAATTCCAGCTCCAATAGCGTATATTAAAGTTGTTGCAGTTAAAAAGCTCGTAGTTGAATTTCGGGGTATCAGGTAC
+
@DFFFFFFFFFIIHHHIIIIIIIIIIIIIIIIIIIIIIIIIIIIIIIIIIIIFFFFFFFFFFFFFFFFFFFFFFFFFFFFF;;===FFFFFFFFFFFFF??=@6442/4234223-.
@JI6ZREA02JPINX
AGAGACTGTTGGAGGGCAAGTCTGGTGCCAGCAGCCGCGGTAATTCCAGCTCCAATAGCGTATATTAAAGTTGTTGCAGTTAAAAAGCTCGTAGTTGAATTTCGGGATCAGTACGTTGGTCGTGCCTTAGGTACGTACTGGTGTTACTGGTTCCTACCTTCTGACGAACCATCATGTCATTCATTTGGTGTGGCGGGGAATCAGGACTGTTACTTTGAAAAAATTAGAGTGTTTAAAGCAGGCTCGCGCTTGAATACATTAGCATGGAATAATGAAATAGGACGTTGATCCTATTTTGTGGTTTCTAGGATTGACGTAATGATTAATAGGGATAGTTGGGGCATTAGTATTCAATTGTCAGAGGTGAAATTCTTGGATTTATTGAAGACTAACTACTGCGAAAGCATTTGCCAAGGATGTTTTCATTAATCAAGAACGAAAGTTAGGGATCGAAGACGATCAGATACCGTCGTAGTCTTAACCATAAACTAT
+
IIIIIIIIIIIIIHHHIIIIIIIIIIIIIIIIIIIIIIIIIIIIIIIIIIIIIIIIIIIIIIIIIIHHHIIIIIIIIIIII?????IIIIIIIIIIIIIHHHIHHHIIIIIIIIIIIIIIIIIIIIIIIIIIIIIIIIIIIIIIIIIIIIIIIIHIIIIIIIIIIIIIIIIIIIIIIIIIIIIHHHIIIIIIII????IIIIIIIIIIIIIIIHEEI666666>>-IIIIIHHHHHHIIIIIGGFIIHHIIIIIHHHIIIIIIIIIIIIIIIIIHHHIIIIHHAAAIII<<<F==@<<2AAHHHIIIIHHHHIIIIEDDIHHHHIIIIHBBDIIIHH6666EHIIIIIIIIIIIIIHHHH@???@HHHEEEEDEIHH;;;BHHDDDEDEE??::8ECB5555>A??>>>?BB@???=?C473188::21032230094---423-6661338=;6586:888::;8:::1016310984442/.,,,,,/,/
@JI6ZREA02GJSPX
AGAGACTGTTGGAGGGCAAGTCTGGTGCCAGCAGCCGCGGTAATTCCAGCTCCAATAGCGTATATTAAAGTTGTTGCAGTTAAAAAGCTCGTAGTTGAATTTCGGGATCAATACGTCGGTCGTGCTTTTTTGGTACGCACTGGCGTCATTGGTTTCTCCTTTCTGACGAACCATGATGTCATTAATTTGGTGTTATGGGGAGTTAGGACTGTTACTTTGAAAAAATTAGAGTGTTTAAAGCAGGCATTAGCTTGAATACATTAGCATGGAATAATGAAATAGGACGTTCGATCCTATTTTGTGGTTTCTAGGATCAACGTAATGATTAATAGGGATAGTTGGGGCATTAGTATTCAATTGTCAGAGGTGAAATTCTTGGATTTATTGAAGACTAACTACTGCGAAAGCATTTGCCAAGGATGTTTTCATTAATCAAGAACGAAAGTTAGGGATCGAAGACGATCAGATACCGTCGTAGTCTTAACCATAACTATGCCGACTAGGGATCGGATGATGTTTAATTTTA
+
IIIIIIIIIIIIIHHHIIIIIIIIIIIIIIIIIIIIIIIIIIIIIIIIIIIIIIIIIIIIIIIIIIHHHIIIIIIIIIIII?????IIIIIIIIIIIIIHHHIHHHIIIFFFIIIIIIIIIIIII666666FF<IIIIIIIIIIIIIIIIIIHHHIIIIHHHIIIIIIIIIIIIIIIIIIIIIIIHHHIIIIIIIICCCCI9B@FIIEE@>999FHHHI;;;;;;@@0IHIIIHHHHHHIIIIIIIIIIIIIIIIIIIIIIIIIIIIIIIIIIIIIHHHIIII@@@@@IIIIGGFG====@/76666B<EEED@@@DDGHHHDDDDDIIIIHHHH@@@II;;;;@@@DIIIIIHHGEIDBBBB40004:<<:A=A::>>=///477?>;869///4422;=:444:===;:::::::AA9;;1000692200.1001..2----17;3766:777;;6576:7777131;;76011318:8799740---20./10314141000/1100111111,,,00---,.
@JI6ZREA02HW33B
AGAGACTGTTGGAGGGCAAGTCTGGTGCCAGCAGCCGCGGTAATTCCAGCTCCAATAGCGTATATTAAAGTTGTTGCAGTTAAAAAGCTCGTAGTTGAATTTCGGGGTCAGTAGGTTGGTCGTGCCTATGGTATGTACTGGCTTTACTGATTCCTCCTTCTTGAAGAACTGTAATGTCATTAATTTGGTGTTGCAGGGAAACAGGACTGTTACTTTGAAAAAATTAGAGTGTTTAAAGCAGGCTAACGCTTGAATACATTAGCATGGAATAATGAAATAGGACGTTCGATCCTATTTTGTTGGTTTCTAGGATTGACGTAATGATTAATAGGGATAGTTGGGGCATTAGTATTCAATTGTCAGAGGTGAAATTCTTGGATTTATTGAAGACTAACTACTGCGAAAGCATTTGCCAAGGATGTTTTCATTAATCAAGAACGAAAGTTAGGGATCGAAGACGATCAGATACCGTCGTAGTCTTAACCATAACTATGCCGACTAGGGATCGGATGATGTTATTTTTAA
+
IIIIIIIIIIIIIHHHIIIIIIIIIIIIIIIIIIIIIIIIIIIIIIIIIIIIIIIIIIIIIIIIIIHHHIIIIIIIIIIII???==IIIIIIIIIIIIIHHHICCCCIIIIIIIIIIIIIIIIIIIIIIIIIIIIIIIIIIIHHHIIIIIIIIIIIIIIIIIIIIIIIIIIIIIIIIIIIIIIHHHIIIIIIIIIHHHHHHIHIIIIIIHHIIHHHI;;;;66;;,FIHIHHHHHHHIIIIIIIIIIIHIIIIIIIIIIIIIIIHHHIIIHHHIIIIIIIIDEDEEIIIIIIIICCB?<22@@HHHHIID@@@DIIIIHHHIIIIIIDDDIIHIIIIDD9???HHIIDDDFIIHHHHHHHHHBBBDDDEBBDB?==??B555>77AA?>255@B>>;A>??BEBB:::=BBD::::>>;83----3766880...849:63338;8-...6333;9869668888131338646:;:874499440.--.000322799;::::8::;;;:7331115,,,,,//
@JI6ZREA02GKDBF
AGAGACTGTTGGAGGGCAAGTCTGGTGCCAGCAGCCGCGGTAATTCCAGCTCCAATAGCGTATATTAAAGTTGTTGCAGTTAAAAAGCTCGTAGTTGAATTTCGGGGTCAGCAGGTTGGTCGTGCCACTGGTATGCACTGGCTTCGCTGATTCCTCCTTTCTGAAGAACTGTAATGCCATTAATTTGGTGTTGCAGGGAAACAGGACTGTTACTTTGAAAAAATTGAGTGTTTAAAGCAGGCTCGCGCTTGAATACATTAGCATGGAATAATGAAATAGGACGTTGATCCTATTTTGTTGGTTTCTAGGATTGACGTAATGATTAATAGGGATAGTTGGGGGCATTAGTATTCAATTGTCAGAGGTGAAATTCTTGGATTTATTGAAGACTAACTACTGCGAAAGCATTTGCCAAAGGATGTTTTCATTAATCAAGAACGAAAGTTAGGGATCGGAGACGATCAGATACCGTCGTAGTCTTAACCATAAACTATGCCGACTAGGGATCGGATGATGTTATTTTTTAATG
+
IIIIIIIIIIIIIHHHIIIIIIIIIIIIIIIIIIIIIIIIIIIIIIIIIIIIIIIIIIIIIIIIIIHHHIIIIIIIIIIII;;???IIIIIIIIIIIIIHHHICCCCIIIIIIIIIIIIIIIIIIIIIIIIIIIIIIIIIIIIIIIIIIIIIIIIIIHHHIIIIIFFFIIIIIIIIIIIIIIIHHHIIIFFFIIIHHHHHHIIIIIIIIIIIIHHCI666666BBBIDDDFHHHHHFBBBIIIIIFFFIIIIIIIIIIIIIIIHHHHHHIIIIHHHIIIIIIDDDDGE;;:>5555:22@B444GIIHHHIIIIIIIIIIIIIIIIHH666<IIIII77887DDDDIIIIIIDDDGD@=@BBBBHHHHHHHHHHHHHHHHHHH:@@?>=?C@>44299>>=777033,,,300,,,,,,,,,,,,1100//299;:4477333466-,-,/11,,,1174477730349970000300300994003116<:068888:9;<88868;;:99555,,,1,,,,,,//)5
@JI6ZREA02JBW87
AGAGACTGTTGGAGGGCAAGTCTGGTGCCAGCAGCCGCGGTAATTCCAGCTCCAATAGCGTATATTAAAGTTGTTGCAGTTAAAAAGCTCGTAGTTGAATTTC
+
FFFFFFFFFFFIIHHHIIIIIIIIIIIIIIIIIIIIIIIIIIIIIIIIIIIIFFFFFFFFFFFFFFFFFFFFFFFFFFFFF???==FFFFFFFFFFFFD==;?
@JI6ZREA02JY0PZ
AGAGACTGTTGGAGGGCAAGTCTGGTGCCAGCAGCCGCGGTAATTCCAGCTCCAATAGCGTATATTAAAGTTGTTGCAGTTAAAAAGCTCGTAGTTGAATTTC
+
FFFFFFFFFFFIIHHHIIIIIIIIIIIIIIIIIIIHHBBBHHHHHFFFFHHHFFFFFFFFFFFF<<666FDBA><====44/////89====???>8222264
@JI6ZREA02IIK8L
AGAGACTGTTGGAGGGCAAGTCTGGTGCCAGCAGCCGCGGTAATTCCAGCTCCAATAGCGTATATTAAAGTTGTTGCAGTTAAAAAGCTCGTAGTTGAATTTCGGGATTAGTAGGTTGGTCGTGCCTCTGGTATGCACTGGCTTTACTGGTTCCTCCTTCTTGAGGAACTGTAATGTCATTAATTTGGTGTTGCAGGGAAACAGGACTGTTACTTTGAAAAAATTAGAGTGTTTAAAGCAGGCTAACGCTTGAATACATTAGCATGGAATAATGAAATAGGACGTTTGATCCTATTTTGTTGGTTTCTAGGATTGACGTAATGATTAATAGGGATAGTTGGGGCATTAGTATTCAATTGTCAGAGGTGAAATTCTTGGATTTATTGAAGACTGACTACTGCGAAAGCATTTGCCAAGGATGTTTTCATTAATCAAAGAACGAAAGTTAGGGATCGAAGACGATCAGATACCGTCGTAGTCTTAACCATAAACTATGCCGACTAGGGATCGGATGATGTTTAATTTTTAATGTACTC
+
IIIIIIIIIIIIIHHHIIIIIIIIIIIIIIIIIIIIIIIIIIIIIIIIIIIIIIIIIIIIIIIIIIHHHIIIIIIIIIIII=====IIIIIIIIIIIIIHHHIHHHIIIIIIIIIIIIIIIIIIIIIIIIIHIIIIIIIIIIHHHIIIIIIIIIIHHHHBBBFIHHIIIIIIIIIIIIIIIDD666GG?EFFECD666@@EG>@@IIIIHFGICCCI666666II3IIIIIHHHHHHIIIIIIIIIIIIIIIIIIIIIIIIIIIIIIIIIIIIIEBBG?;;662333B>><<?B9===D::DD@@@III@@@HIIIIIDDDIIIIIDDDDE;;;D@;;;;;99@DDIIIIIIHHHHHHHHHHBBBDB===BDB:88::BBB<?77===98:BAABBBBBBB===<?=:::;:4444;;673100069998802---2002--,,4660622033377;9;::777;8:8;;944444/,,,,,,11.1///,--/1047924/---06100444633...331151144+:8;3--
@JI6ZREA02ITRPY
AGAGACTGTTGGAGGGCAAGTCTGGTGCCAGCAGCCGCGGTAATTCCAGCTCCAATAGCGTATATTAAAGTTGTTGCCGTTAAAAG
+
FFFFFFFFFFFIIHHHIIIIIIIIIIIIIIIIIIIIIIIIIIIIIIIIIIIIFFFFFFFFFFFFFFFFFFFFFFFDD531111544
@JI6ZREA02G4WWN
AGAGACTGTTGGAGGGCAAGTCTGGTGCCAGCAGCCGCGGTAATTCCAGCTCCAATAGCGTATATTAAAGTTGTTGCAGTTAAAAAGCTCGTAGTTGAATTTCGGGA
+
FFFFFFFFFFFIIHHHIIIIIIIIIIIIIIIIIIIIIIIIIIIIIIIIIIIIFFFFFFFFFFFFFFFFFFFFFFFFFFFFF?????FFFFFFFFFFFFF?;9=6533
@JI6ZREA02HRN6I
AGAGACTGTTGGAGGGCAAGTCTGGTGCCAGCAGCCGCGGTAATTCCAGCTCCAATAGCGTATATTAAAGTTGTTGCAGTTAAAAGCTCGTAGTTGAATTTCGGGATTA
+
FFFFFFFFFFFII@@@IIIIIIIIIIIIIIIHHH@@=FFFB??FFFHHHHIIFFFFFFFFFFFF66666DDBAA>?AAD::6633ABBBBBA?>>AA?862/.,,31--
@JI6ZREA02J5O90
AGAGACTGTTGGAGGGCAAGTCTGGTGCCAGCAGCCGCGGTAATTCCAGCTCCAATAGCGTATATTAAAGTTGTTGCAGTTAAAAACGCTCGTAGTTGAATTTCGGGATCAATACGTCGGTCGTGCTTTA
+
FFFFFFFDDDFHHIIDHHIIIIIIIIIIIIIIIIIIIIHD@@@BBFFFGDDDDFFFFFCA?==AA@;;::9::<=FFFFFF???==FFFFFFFDBBAA44000444444?>>@BAAADDDB?>=?>882/
@JI6ZREA02GQ0GI
AGAGACTGTTGGAGGGCAAGTCTGGTGCCAGCAGCCGCGGTAATTCCAGCTCCAATAGCGTATATTAAAGTTGTTGCAGTTAAAAAGCTCGTAGTTGAATTTCGGGG
+
FFFFFFF;;;FIIHHHIIIIIIIIIIIIIIIIIIIIIFDDFIHHHHHIIIIIFFFFFFFFFFFF====DDCCFFDDFFFFF;;;;;FFFFFFFFFFAA>966<,,,,
@JI6ZREA02FWA9Z
AGAGACTGTTGGAGGGCAAGTCTGGTGCCAGCAGCCGCGGTAATTCCAGCTCCAATATCGTATATTAAAGTTGTTGCAGTTAAAAAGCTCGTAGTTGAATTTCGGGGTTAGTAGGTTGGTCATGCCTCTGGTATGTACTGATCTCACTGATTCCTCCCTCTTGACGAACTGTAATGTCATTAATTTGGTGTTGCAGGAAATCAGGACTGTTACTTTGAAAAAATTAGAGTGTTTAAAGCAGGCTAAGGCTTGAATACATTAGCATGGAATAATGAAATAGGACGTTTGATCCTATTTTGTTGGTTTCTAGGATTGACGTAATGATTAATAGGGATAGTTGGGGGCATTAGTATTCAATTGTCAGAGGTGAAATTCTTGGATTTATTGAAGACTAACTACTGCGAAAGCATTTGCCAAGGATGTTTTCATTAATCAAGAACGAAAGTTAGGGATCGAAGACGATCAGATACCGTCGTAGTCTTAACCATAAACTATGCCGACTAGGGATCGGATGATGTTAATTATTTTAAT
+
IIIIIIIIIIIIIGGGIIIIIIIIIIIIIIIIIIIIIIIIIIIIIIIIIIIIIIIIIIIIIIIIIIHHHIIIIIIIIIIII?????IIIIIIIIIIIIIHHHIBBBBIIIIIIIIIIIIIIIIIIIIIIIIIIIIIIIIIIIIIIIIIIIIIIIIHHHIIIIIIIIIIIIIIIIIIIIIIIIIHHHIIIIIIIIIIIHHHIIIIIIIIIIIIIHHHI66666666,BGIIIHHHHHHIIIIIIIIIIIIIIIIIIIIIIIIIIIIIIIIIIIIIHHHIIIIIIIHHEGHHGDA=5555=6=GGBBEIIIIGGGGGIIIIIIIIIGGGGIIHHHIIIIII:9;;9GAAAIIIIIHIIHHHDCDDHFFFFC666@@DCCFFHEHHHH>HHFFEEE<<<<8C<<<<<<B?AABBBDDAA???9;3-///44==;;9=?A?=<87557<84-///2888;9:8<:>??=878:??<:9:<><7422==76486224:1232658485622133668999831166---00..55.
@JI6ZREA02JGX6Y
AGAGACTGTTGGAGGGCAAGTCTGGTGCCAGCAGCCGCGGTAATTCCAGCTCCAATAGCGTATATTAAAGTTGTTGCAGTTAAAAAGCTCGTAGTTGAATTTCGGGATCAATACGTCGGTCGTGCTTTTTTGGTACGCACTGGCGTCATTGGTTTCTCCTTTCTGACGAACCATGATGTCATTAATTTGGTGTTATGGGGAGTTAGGACTGTTACTTTGAAAAAATTAGAGTGTTTAAAGCAGGCATTAGCTTGAATACATTAGCATGGAATAATGAAATAGGACGTTGATCCTATTTTGTGGTTTCTAGGATTGACGTAATGATTAATAGGGATAGTTGGGGCATTAGTATTCAATTGTCAGAGGTGAAATTCTTGGATTTATTGAAGACTAACTACTGCGAAAGCATTTGCCAAGGATGTTTTCATTAATCAAGAACGAAAGTTAGGGATCGAAGACGATCAGATACCGTCGTAGTCTTAACCATAACTATGCCGACTAGGGATCGGATGATGTTTAATTTTT
+
IIIIIIIIIIIIIHHHIIIIIIIIIIIIIIIIIIIIIIIIIIIIIIIIIIIIIIIIIIIIIIIIIIHHHIIIIIIIIIIII?????IIIIIIIIIIIIIHHHIFFFIIIIIIIIIIIIIIIIIII999877II9IIHHIIIIIIIIIIIIIHHHHIIFF:::FHIIIIIIIHFFFIIIIIIIIIIHHHHHHFFFGG<<<<D1999DIIIIIIIIIHHHI;;;;6666,>@IIIHHHHHHIIIIIIF==;G;;;;@;;:;DIIIIHHHHIIIIHHHIHHHD7;;@@<;;HHGIIII?BB@D6@@HHHIII;;;@DIIIIIIIIGGHI@@@@@;;;BEE??2222BGGG@;9;DIIIIHHHHHHHHHHB===HHHHHHHHHEEB=88DD44344??AA??=:4444B?==;<<A>>>>::8;:1100269:4442225221,,,,/---00279:::::9;::::::6713371016;:8200990002----0466989664444462---2333362299112--
@JI6ZREA02I9QMJ
AGAGACTGTTGGAGGGCAAGTCTGGTGCCAGCAGCCGCGGTAATTCCAGCTCCAATAGCGTATATTAAAGTTGTTGCAGTTAAAAAGCTCGTAGTTGAATTTCGGGATTAGTACGCTGGTCGTGCCTTCGGTACGTACTGGTGTTACTGATTTCTACCTTCTGACGAACCATCATGTCATTAATTTGGTGTGGTGGGGAATCAGGACTGTTACTTTGAAAAAATTAGAGTGTTTAAAGCAGGCTCGCGCTTGAATACATTAGCATGGAATAATGAAATAGGACGTTGATCCTATTTTGTGGTTTCTAGGATTGACGTAATGATTAATAGGGATAGTTGGGGCATTAGTATTCAATTGTCAGAGGTGAAATTCTTGGATTTATTGAAGCTAACTACTGCGAAAGCATTTGCCAAGGATGTTTTCATTAATCAAGACGAAAGTTGGGATCGAAGACGATCAGATACCGTCGTAGTCTTAACCATAACTATGCCGACTAGGGATCGGATGATGTTA
+
HHHHHHHHHHHIIHHHIIIIIIIIIIIIIIIIIIIIIIIIIIIIIIIIIIIIHHHHHHHHHHHHHHHHHHHHHHGGGGG6866633@GGGGHHHHHHHHHHHHHHHHHHHHHHHHHHHHHHHHHHHHHHHHHHHHHHHHHHHHHHHHHHHHHHHHHHHHHHHHHHHHHHHHHHHHHHHHHHHHEEEHHHHHHHH;;;;HHHHHHHHHHHHHHHHHHH666666<<-EHHHHHHHHHHHHHHHHHHHEDDDFGF@656DGHHHHHHHHHHHHHHHHHHH<DDHH<;;HHH@@@H??BBH8@@666;@G@@@BGGHBBBEEGGGGGG;9566BHHHHHHBCCBHHHH@@@HHHHHHHH===HHD?998==<AA988<<A444944AA999<A999:@@A9999=999===AAAAA442>A4111:77773240,,,,,,--066222;;;;;71021:;;72121:::1016;:8:8899000---,.,,,04.1,,,,,0762221444453.,
@JI6ZREA02G02W9
AGAGACTGTTGGAGGGCAAGTCTGGTGCCAGCAGCCGCGGTAATTCCAGCTCCAATAGCGTATATTAAAGTTGTTGCAGTTAAAAAGCTCGTAGTTGAATTTCGGGGTCAGCAGGTTGGTCGTGCCACTGGTATGTACTGGCTTCGCTGATTCCTCCTTTCTGAAGAACTGTAATGTCATTAATTTGGTGTTGCAGGGAAACAGGACTGTTACTTTGAAAAAATTGAGTGTTTAAAGCAGGCTAACGCTTGAATACATTAGCATGGAATAATGAAATAGGACGTTTGATCCTATTTGTGGTTTCTAGGATTGACGTAATGATTAATAGGGATAGTTGGGGCATTAGTATACAATTGTCAGAGGTGAAATTCCTGGATTTATTGAAGACTAACTACTGCGAAAGCATTTGCCAAGGATGTTTTCATTAATCAAGAACGAAAGTTAGGGATCGAAGACGATCAGATACCGTCGTAGTCTTAACCATAAACTATGCCGACTAGGGATCGGATGATGTTAATTTTTAATGTACTCTA
+
HHHHHHHHHHHIIBBBIIIIIIIIIIIIIIIIIIIIIIIIIIIIIIIIIIIIHHHHHHHHHHHHHHHHHHHHHHHHHHHHH????=HHHHHHHHHHHHHHHHHAAAAHHHHHHHHHHHHHHHHHHHHHHHHHHHHHHHHHHHHHHHHHHHHHHHHHHHHHHHHHEBBBHHHHEEEHHHHHHHHHHHHHHHHHHHHHHHHHHHHHHHHHH@@@E;;;H;;;;66@@@EHHHHHHHHHHHHHHE9988DGGGHH@<<;HHHHHHHHHHHHHHHHHDDDD<;;664658=@>=884///0/8888;A<DB@@@@@BGEBBBEEEEEGGGGHBBBBBBGG;;99@@@@BE@@>>;;;BBB899A==?A=44222886;89...247AAA==AA99332?=332226999442988884437,,,,,1100..1122755710038;;2766677::::9;867777678;;7646::66788;;---266621-022776420222022277722221:;;11555<9,;:;:1--,
@JI6ZREA02JLNTQ
AGAGACTGTTGGAGGGCAAGTCTGGTGCCAGCAGCCGCGGTAATTCCAGCTCCAATAGCGTATATTAAAGTTGTTGCAGTTAAAAAGCTCGTAGTTGAATTTCGGGATTAGTATGTTGGTCGTACCTTCGGTACGTACTGGTGTTACTGATTCCTACCTTCTGATGAACCATCATGTCATTAATTTGGTGTGGCGGGGAATCAGGACTGTTACTTTGAAAAAATTAGAGTGTTTAAAGCAGGCTCGCGCTTGAATACATTAGCATGGAATAATGAAATAGGACGTTGATCCTATTTTGTGGTTTCTAGGATTGACGTAATGATTAATAGGGATAGTTGGGGCATTAGTATTCAATTGTCAGAGGTGAAATTCTTGGATTTATTGAAGACTAACTACTGCGAAAGCATTTGCCAAGGATGTTTTCATTAATCAAAGAACGAAAGTTAGGGATCGAAGACGATCAGATACCGTCGTAGTCTTAACCATAAACTATGCCGACTAGGGATCGGATGATGTTTAATTTTTAATGTAC
+
IIIIIIIIIIIIIHHHIIIIIIIIIIIIIIIIIIIIIIIIIIIIIIIIIIIIIIIIIIIIIIIIIIHHHIIIIIIIIIIII?????IIIIIIIIIIIIIHHHIHHHIIIIIIIIIIIIIIIIIIIIIIIIIIIIIIIIIIIIIIIIIIIIIIIIIIIIIIIIIIIIIIIIIIIIIIIIIIIIIHHHIIIIIIIICCBBIIIIIIIIIIIIIIIEEEI666444AA0GEGIIHHHHHHIIIIIIIIIIIIIIIIIIIIIIIIIIIIIIIIIIIIIHHHIIIIGGGIIIIIHHGG9999=2==555ADIIIIIIIIIIIIIIIIIIIGGGGGHIIIIIICCAAIIIIIIIIIGGGIIIHHHHHH??@CHHEHHIEEHD@222CH>IHDCCDHIFFFEEED<<221<<<===A<<<<664<@7;77====<<04/..4-181---5;=7;77;<<888:9<;<8888787==?<<<<=7787;==5503---.1-,-,035681...13::::93444///881151144+;:=4
@JI6ZREA02IPPQX
AGAGACTGTTGGAGGGCAAGTCTGGTGCCAGCAGCCGCGGTAATTCCAGCTCCAATAGCGTATATTAAAGTTGTTGCAGTTAAAAAGCTCGTAGTTGAATTTCGGGGTAGTAG
+
FFFFFFFFFFEIIIIIIIIIIIIIIIIIIIIIIIIIIIIIIIIIIHHIIIIIFFFFFFFFFFFFFFFFFDDDFFFFFFFFF???==FFFFFFFFFFFFD?=;>4222.3----
@JI6ZREA02F73AC
AGAGACTGTTGGAGGGCAAGTCTGGTGCCAGCAGCCGCGGTAATTCCAGCTCCAATAGCGTATATTAAAGTTGTTGCAGTTAAAAAGCTCGTAGTTGAATTTCGGGATCAATACGTCGGTCGTGCTTTTTTGGTACGCACTGGCGTCATTGGTTTCTCCTTTCTGACGAACCATGATGTCATTAATTTGGTGTTATGGGGAGTTAGGACTGTTACTTTGAAAAAATTGAGTGTTTAAAGCAGGCTAACGCTTGAATACATTAGCATGGAATAATGAAATAGGACGTTTGATCCTATTTTGTTGGTTTCTAGGATTGACGTAATGATTAATAGGGATAGTTGGGGCATTAGTATTCAATTGTCAGAGGTGAAATTCTTGGATTTATTGAAGACTTAACTACTG
+
FFFFFFFFFFFIIHHHIIIIIIIIIIIIIIIIIIIIIIIIIIIIIHIIIIIIFFFFFFFFFFFFFFFFFFFFFFFFFFFFF?????FFFFFFFFFFFFFFFFF???FFF??ADFFFDBA??>??4///---663=<;=?AFFDB@@@BAA00000498800086BDDDDFFFFFFFFFDFFDD::666AAADAAAD;AA=A166FFFFFFFFFFFFFFC6666625444=>?842...8>?><74248<?<==AA:9:AGDDAAADDDDB=998<011<7>>000426=731123,,,,3-/--,,,-.922226>?BDBBBB===D??885548@AA@@446699<>84448=AA@@<3238==<882446;;322223..,,-/754437....653447
@JI6ZREA02JPJB5
AGAGACTGTTGGAGGGCAAGTCTGGTGCCAGCAGCCGCGGTAATTCCAGCTCCAATAGCGTATATTAAAGTTGTTGCAGTTAAAAAGCTCGTAGTTGAATTTC
+
:::=FFAA@FFFHHHHIIIIIIIIIIIIIIIIIIIIIBBBIIIIIIIIIIIIFFFFFFFFFFFFFFFFFFFFFFFFFFFFF88888FFFFFFFFDDBBA<96/
@JI6ZREA02FI1KK
AGAGACTGTTGGAGGGCAAGTCTGGTGCCAGCAGCCGCGGTAATTCCAGCTCCAATAGCGTATATTAAAGTTGTTGCAGTAAA
+
FFDDDFFA@?FFFFFFFFFFFHHHHHEDCDDDDD:::3666:BBBBDDDFFFFFFFFDA@AFFFFFFFFFDDDFDBB@A?82.
@JI6ZREA02JE0F9
AGAGACTGTTGGAGGGCAAGTCTGGTGCCAGCAGCCGCGGTAATTCCAGCTCCAATAGCGTATATTAAAGTTGTTGCAGTTAAAAAGCTCGTAGTTGAATTTCGGGATCAATACGTCGGTCGTGCCTCTGGTATGAACTGGTGTTATTGATTCCTCCTTTCTGATAAACCATGATGTCATTAATTTGGTGTTGTGGGGAGTCAGGACTGTTACTTTGAAAAAATTAGAGTGTTTAAAGCAGGCCTACGCTTGAATACATTAGCATGGAATAATGAAATAGGACGTTCGAACCTATTTTGTGGTTTCTAGGATCAACGTAATGATTAATAGGGATAGTTGGGGCATTAGTATTCAATTGTCAGAGGTGAAATTCTTGGATTTATTGAAGACTAACTACTGCGAAAGCATTTGCCAAGGATGTTTTCATTAATCAAGAACGAAGTTAGGGATCGAAGACGATCAGATACCGTCGTAGTCTTAACCATAAACTATGCCGACTAGGGATCGGATGATGTTTAATTTTTAA
+
IIIIIIIIIIIIIHHHIIIIIIIIIIIIIIIIIIIIIIIIIIIIIIIIIIIIIIIIIIIIIIIIIIHHHIIIIIIIIIIII?????IIIIIIIIIIIIIHHHIHHHIIIIIIIIIIIIIIIIIIIIIIIIIIIIIIIIIIIIIIIIIIIIIIIIIIIHHHIIIIIHHHIIIIIIIIIIIIIIIFFFIIIIIIIIAAAAIFIIIHHHIIIIIIIFFFI66666666,BFFFFHHHHHHIIIIIBBBFHIIIIIIIIIIIIIIIIIIIIII@@@@EHHHIIIIIIIIIIIDDD@@?9999?2;;;;;B?E;;<<@@DDIHHFIIIIIIIIIHHHIIIIIICCB@DDDHIIIHHHIIIIEIEED@>4458BEEEEEDD:::HHEE88BBA@?C5444>244::9;;;>>:::<C5554>>?C;33118:;;<<8:833003---029436678888888::8888863132888:<;1130099440.---.0-/10439496...1399;::333311199111//--
@JI6ZREA02JFDZP
AGAGACTGTTGGAGGGCAAGTCTGGTGCCAGCAGCCGCGGTAATTCCAGCTCCAATAGCGTATATTAAAGTTGTTGCAGTTAAAAAGCTCGTAGTTGAATTTCGGGG
+
FFFFFFFFFFFIIHHHIIIIIIIIIIIIIIIIIIIIIIIIIIIIHIIIIIHIFFFFFFFFFFFFFFFFFFFFFFFDDBA541111/<??=>=>?AA==;2113..,,
@JI6ZREA02JSHAU
AGAGACTGTTGGAGGGCAAGTCTGGTGCCAGCAGCCGCGGTAATTCCAGCTCCAATAGCGTATATTAAAGTTGTTGCAGTTAAAAAGCTCGTAGTTGAATTTCGGGATTAGTAGGTTGGTCGTGCCTCTGGTATGCACTGGCTTTACTGGTTCCTCCTTCTTGAAGAACTGTAATGTCATTAATTTGGTGTTGCAGGGAAACAGGACTGTTACTTTGAAAAAATTAGAGTGTTTAAAGCAGGCTAACGCTTGAATACATTAGCATGGAATAATGAAATAGGACGTTCGAACCTATTTTGTTGGTTTCTAGGATTGACGTAATGATTAATAGGGATAGTTGGGGGCATTAGTATTCAATTGTCAGAGGTGAAATTCTTGGATTTATTGAAGACTGACTACTGCGAAAGCATTTGCCAAGGACGTTTTCATTAAATCAAGAACGAAATTAGGGATCGAAGACGATCAGNTACCGTCGTAGTCTTAACCNTAAACTATGCCGACTAGGGATCGGATGATGTTAATTTTTAATG
+
IIIIIIIIIIIIIHHHIIIIIIIIIIIIIIIIIIIIIIIIIIIIIIIIIIIIIIIIIIIIIIIIIIHHHIIIIIIIIIIII?????IIIIIIIIIIIIIHHHIHHHIIIIIIIIIIIIIIIIIIIIIIIIIIIIIIIIIIIIHHHIIIIIIIIIIHHHHIIIIIIIIIIIIIIIIIIIIIIIIHHHBB>IIIIIIDBBBBBB>FIIIIIIIIIEEBG444444<=-DDGIIHHHHHHIIIIIII>>>FFGGIIIIIIIIIIIIIIIIIIIIIIH<<<IIII<<<GEED:88896////5..4466:D?EEGGIHEEEDEDDDIIIIIIIIHIBD<<<<<54444??BDDAAAHIIIHHHHBBBHHHHHHHHHHHHHHHHHHHHHHHBBBHHHBBBHHHHHDBBBBEEB@111DCCAA22051,,,,/1,,,,,11001..542..2.-...0799994031:;;;3!38:::8864777:::22--!388831-8:;;:<9<9::::<<===;;9930063,,,,,11*,
@JI6ZREA02HPNM6
AGAGACTGTTGGAGGGCAAGTCTGGTGCCAGCAGCCGCGGTAATTCCAGCTCCAATAGCGTATATTAAAGTTGTTGCAGTTAAAAAGCTCGTAGTTGAATTTCGGGGATCAAGTACGTCGGTCGTCGACTTTTTGGTACGCACTGGCGTCATTGGTTTCTCCTTTCT
+
FFFFFFFFFFFIIHHHIIIIIIIIIIIIIIIIIIIIIIIIIIIIIIIIIIIIFFFFFFFFFFFFFFFFFFFFFFFFFFFFF;;???FFFFFFFDBAA<<00.7....33:12442:9==;;<<66///3,,,,,11-776579:967893/00448884/226662.
@JI6ZREA02GTBW0
AGAGACTGTTGGAGGGCAAGTCTGGTGCCAGCAGCCGCGGTAATTCCAGCTCCAATAGCGTATATTAAAGTTGTTGCAGTTAAAAAGCTCGTAGTTGAATTTCGGGGTCAGTAGGTTGGTCGTGCCTATGGTATGTACTGGCTTTACTGATTCCTCCTTCTTGAAGAACTGTAATGTCATTAATTTGGTGTTGCAGGGAAACAGGACTGTTACTTTGAAAAAATTAGAGTGTTTAAAGCAGGCTAACGCTTGAATACATTAGCATGGAATAATGAAATAGGACGTTCGATCCTATTTTGTTGGTTTCTAGGATTGACGTAATGATTAATAGGGATAGTTGGGGCATTAGTATTCAATTGTCAGAGGTGAAATTCTTGGATTTATTGAAGACTAACTACTGCGAAAGCATTTGCCAAGGATGTTTTCATTAATCAAGAACGAAAGTTAGGGATACGAAGACGATCAGATACCGTCGTAGTCTTAACCAT
+
===@EFFFFFFIIHHHIIIIIIIIIIIIIIIIIIIIIIIIIIIIIIIIIIIIFFFFFFFFFFFFFFFFFFFFFFFFFFFFF=====FFFFFFFFFFFFFFFFD;955355=A===??FFFFFFFFFFFFFFFFFFFFFFFFFFFFEEDFDDDFFFFFFFFFFFFFFFFFFFFFFFFFFFFFFF@@@FFFFFFFFFFFFFFFFDDDFFFFFFFFF??D66222288-???<<455=??DDDDDFFFFDDDFFFFFGGGGGIIIIIIIIIIIIIIIIIIGADDCC???CCADAAAD==9=F99DD888DAD:::ADDDDDDDDDDDDDDDDDBB?D??:::9966:=ABA???ADAAADDDDDD=====>888??BDDDDD>>>D::DDDD>?>>8888<2332...97722232888<<<::1111226:870---644:93339::4955121227776977666612166:9899:75657::4402
@JI6ZREA02J36J9
AGAGACTGTTGGAGGGCAAGTCTGGTGCCAGCAGCCGCGGTAATTCCAGCTCCAATAGCGTATATTAAAGTTGTTGCAGTTAAAAAGCTCGTAGTTGAATTTCGGGATCAGTACGTTGGTCGTGCCTTAGGTACGTACTGGTGTTACTGGTTCCTACCTTCTGACGAACCATCATGTCATTCATTTGGTGTGGCGGGGAATCAGGACTGTTACTTTGAAAAAATTAGAGTGTTTAAAGCAGGCTCGCGCTTGAATACATTAGCATGGAATAATGAAATAGGACGTTGATCCTATTTTGTGGTTTCTAGGATTGACGTAATGATTAATAGGGATAGTTGGGGCATTAGTATTCAATTGTCAGAGGTGAAATTCTTGGATTTATTGAAGACTAACTACTGCGAAAGCATTTGCCAAGGATGTTTTCATTAATCAAAGAACGAAAGCTAGGGATCGAAGACGATCAGATACCGTCGTAGTCTTAACCNTAAACTATGCCGACTAGGGATCGGATGATGTTATTTTTAATG
+
IIIIIIIIIIIIIHHHIIIIIIIIIIIIIIIIIIIIIIIIIIIIIIIIIIIIIIIIIIIIIIIIIIHHHIIIIIIIIIIII?????IIIIIIIIIIIIIHHHIHHHIIIIIIIIIIIIIIIIIIIIIIIIIIIIIIIIIIIIIIIIIIIIIIIIHBBBBBIIIIIFFFIIIIIIIIIIIIIIIHHHIIIIIIIIBBBBIIIIIIIIIIIIIIIHHHI888888BB0GFIIIHHHHHHIIIIIIIIIHHHIIIIIIIIIIIIIIIIAAAAIIGG?333;5::56488;9988??////6/55;;;B?GAAAEHHIIIIIIIEEEEIIIIIIIIEDEHHCCC@EEEIIIIIIIIIIIIEHE@@?B??=?>;>>>;;:::/..84592...9=;;64000952...8==;;;AAAAB;;8;?7733;;997701,,,1,,,,,,,/555...8;;:::6489<<<:3232=::888:8668446674!10001/,/100/5.3022579966551111,,,,,,,,33,3
@JI6ZREA02I80EF
AGAGACTGTTGGAGGGCAAGTCTGGTGCCAGCAGCCGCGGTAATTCCAGCTCCAATAGCGTA
+
FFFFFFFDDDF?@666ADDDDFFFFFIHFFFFFF<<<D??:::DDDD@@@ADDBB<<<>=?4
@JI6ZREA02JOX70
AGAGACTGTTGGAGGGCAAGTCTGGTGCCAGCAGCCGCGGTAATTCCAGCTCCAATAGCGTATATTAAAGTTGTTGCAGTTAAAAAGCTCGTAGTTGAATTTCGGGGTCAGCAGGTTGGTCGTGCCACTGGTATGCACTGGCTTCGCTGATTCCTCCTTTCTGAAGAACTGTAATGTCATTAATTTGGTGTTGCAGGGAAACAGGACTGTTACTTTGAAAAAATTGAGTGTTTAAAGCAGGCTAACGCTTGAATACATTAGCATGGAATAATGAAATAGGACGTTCGATCCTATTTTGTTGGTTTCTAGGATTGACGTAATGATTAATAGGGATAGTTGGGGGCATTAGTATTCAATTGTCAGAGGTGAAATTCTTGGATTTATTGAAGACTAACTACTGCGAAAGCATTTGCCAAGGATGTTTTCATTAATCAAGAACGAAAGTTGGGATCGAAGACGATCAGATACCGTCGTAGTCTTAACCATAAACTATGCCGACTAGGGATCGGATGATGTTATTTTTTAATGTAC
+
HHHHHHHHHHHIIHHHIIIIIIIIIIIIIIIIIIIIIIIIIIIIIIIIIIIIHHHHHHHHHHHHHHHHHHHHHHHHHHHHH;;;;;HHHHHHHHHHHHHHHHHCCCCHHHHHHHHHHHHHHHHHHHHHHHHHHHHHHHHHHHHHHHHHHHFFFFHHHHHHHHHHHHHHHHHHHHHHHHHHHHHHHHHHHHHHHHHHHHHHHH9>>HHHH@@@D===D222222@@@DEEECHHHHHHHEEEHHHHHHHEEEEHHHHHHHHHHHDDDHD;<<DHHHHHHDDDHHHGGGDD;9;;22226//56=;;GHH@@@BHHHHHGBBBEEBB;;9>;666BBBEG55555EEEGEBBBG@;;;DD===HA@?DDD>>>D=333==D>==B::BB===AAB?33222999999993449A;;774466------289886;;:20026335:22116:72222002187962128;72101:;:::8799--,22---,,,,0345240---17:77766469702,,,,,,33)1.11
@JI6ZREA02FUIYX
AGAGACTGTTGGAGGGCAAGTCTGGTGACCTAGCAGCCGCGGTAAATTCCAGCTCCGAACTAGCGTACTATTAAAGTTGTTGCAGTTAAAAAGCTCGTAAGTTGAATTTCGGGGTCAGCGAGGTTGGTCGTGCCACTGGTATGCACTGGCTTCGCTGATTCCTCCTTTCTGAAGAACT
+
FDDDDA?:::B=4333ABB@@@@AABA5555:=DBB888@BBD==;<<<9<=<7../../46===:4//088888433<<<=999>A55333?ABB=:8:::AA>>;;;<664448>44344<<<<33438@<<<<>>>BA===:::=DBBAAA????<<4443388887=688<844
@JI6ZREA02IBXDM
AGAGACTGTTGGAGGGCAAGTCTGGTGCCAGCAGCCGCGGTAATTCCAGCTCCAATAGCGTGTATTAAAGTTGTTGCAGTTAAAAAGCTCGTAGTTGAATTTCGGGATTAGTACGCTGGTCGTGCCTTCGGTACGTACTGGTGTTACTGATTTCTACCTTCTGACGAACCATCATGTCATTAATTTGGTGTGGTGGGGAATCAGGACTGTTACTTTGAAAAAATTAGAGTGTTTAAAGCAGGCTCGCGCTTGAATACATTAGCATGGAATAATGAAATAGGACGTTGATCCTATTTTGTGGTTTCTAGGATTGACGTAATGATTAATAGGGATAGTTGGGGCATTAGTATTCAATTGTCAGAGGTGAAATTCTTGGATTTATTGAAGACTAACTACTGCGAAAGCATTTGCCAAGGATGTTTTCATTAATCAAGAACGAAAGTTAGGGATCGAAGACGATCAGATACCGTCGTAGTCTTAACCATAAACTATGCCGACTAGGGATCGGATGATG
+
IIIIIIIIIIIIIHHHIIIIIIIIIIIIIIIIIIIIIIIIIIIIIIIIIIIIIIIIIIIIIIIIIIHHHIIIIIIIIIIII?????IIIIIIIIIIIIIHHHIHHHIIIIIIIIIIIIIIIIIIIIIIIIIIIIIIIIIIIIIIIIIIIIHHHIIIIIIIIIIIIIIIIIIIIIIIIIIIIIIHHHIIIIIIIICCCCIIIIIIIIIIIIIIIHHHI888686II5IIIIIHHHHHHIIIIIIIIIIIIIIIIIIIIIIIIIIIIIIIIIIIIIHHHIIIIDBCIIIIIIIII>>>>B6FFEEEIIIGGGGGIIIIIIIIIIIIIGGGHHHIIIIIICCCAGGGIIIIIIIIIIIG<;<GGA777@FFFIIIEHIIIBBBD??GGGFEIGCCEECEC@71111>@:///==99999695...,2502//375940082---722-6649==??=<:?<<>?:4343==?<:<<><<<89<<..-.....2-242:==;?>??><>>;;<=<<84
@JI6ZREA02F5R2F
AGAGACTGTTGGAGGGCAAGTCTGGTGCCAGCAGCCGCGGTAATTCCAGCTCCAATAGCGTATATTAAAGTTGTTGCAGTTAAAAAGCTCGTAGTTGAATTTCGGGATTAGTAGTTGGTCGTGCTCTTTGGTATGCACGTGGCTTACTGGTTTCCTCCTTTCTTGAAGAAACCTGTAATGTCATTAATTTAGTTGTTGTCAGGGGAAACTAGGACTGTTACTTTGAAAAAATTAGAGTGTTTAAAGCAGGCTAACGCTTGAATACATTAGCATGGAATAATGAAATAGGACGTTTGATCCTATTTTGTTGGTTTCTAGGATTGACGTAATGATTAATAGGGATAGTTGGGGCATTAGTATTCAATTGTCAGAGGTGAAATTCTTGGATTTATTGAAGACTAACTACTGCGAAAGCATTTGCCAAGGATGTTTTCATTAATCAAGAACGAAAGTTAGGGATCGAAGACGATCAGATACCGTCGTAGTCTTAACCATAACTATGCCGACTAGGGATCGGATGATGTTTAATTTTTAATAGTAC
+
FFFFFFFFFFFII:::IIIIIIIIIIIIIIIIIIIIIIIIIIIIIIIIIIIIFFFFFFFFFFFFFFFFFFFFFFFFFFFFF;;;;;FFFFFFFFDD@@@??=A<96=2./.,------5312233221155.3233.-.3557--.-,--,,,771111117337---,,,--:7211232..----111,.,,5672133,,,,,,,.32<<=<>9889<888?222222BB0DFFCCCFFFFFFFDDDFFFFGGDDDDDGIIIIIIIGGGGGGGGIIGGG?<<?9===0000044=<<<?79==D33AAIIIIIDDA???DDD:000DDDDDDDDDB??DDDD::0000==BAA@@@BD?====?>??BB@@>:888?>888<<B===D::DDDDDDDDDDDDD>==888===<;;;:::::::562----67777742227466000.,------4---6688:77666:565:::9899:99:99::994----144222798:76664666662222222266/////4.*.0.,,
@JI6ZREA02FGBVQ
AGAGACTGTTGGAGGGCAAGTCTGGTGCCAGCAGCCGCGGTAATTCCAGCTCCAATAGCGTATATTAAAGTTGTTGCAGTTAAAAAGCTCGTAGTTGAATTTCGGGGTCAGTAGGTTGGTCGTGCCAATGGTGTGTACTGGTC
+
FFFFFFFFFFFIIHHHIIIIIIIIIIIIIIIIIIIIIIIIIIIIIIIIIIIIFFFFFFFFFFFFFFFFFFFFFFFFFFFFF;;;;;FFFFFFFFFFDDCCCFF@@8888:AFFFFFDDDFFDDB55555:888<<<<==.--3
@JI6ZREA02FP2NM
AGAGACTGTTGGAGGGCAAGTCTGGTGCCAGCAGCTGCGGTAATTCCAGCTCCAATAGCGTATATTAAAGTTGTTGCAGTTAAAAAGCTCGTAGTTGAATTTCGGGATTAGTAAGTTGGTCGTGCCTCTGGTATGTACTGGCTTTACTGGTTCCTCCTTCTTGAAGAACTGTAATGTCATTAATTTGGTGTTGCAGGGAAACAGGACTGTTACTTTAGAAAAAACTTAGAGTGTTTAAAGCAGGCTAACGCTTGAATACATTAGCATGGAATAATGAAATAGGACGTTCGATCCTATTTTGTTGGTTTCTAGGATCAACGTAATGATTAATAGGGATAGTTGGGGCATTAGTATTCAATTGTCAGAGGTGAAATTCTTGGATTTATTGAAGACTAACTACTGCGAAAGCATTTGCCAAGGATGTTTTCATTAATCAAAGAACGAAAGTTAGGGATCGAAGACGATCAGATACCGTCGTAGTCTTAACCATAAACTAT
+
FFFFFFFFFFFIIHHHHHHFFFFBBBHHHHHHIIIIIIIIIIIIIIIIIIIIFFFFFFFFFFFFFF===FFFCCCFFF??@=====FDDDFFFFFFFDF<<:A666DDDDDFFFFFFFFFFFF@886ADDDDD?68:=CFFFF??DD>DD::::65556DFFFFFFFFFFFFFFFFFFDDDDC???FD>CAADDFFCC?666>FFDBBB@>><6..-3,,,,,,.15/===76.00000<??<<<?BBDDD???????ADDDDDDACCCGGFDDDFCCCGAGGC?555:CDDBA??66669//<<...:/3444<>4444@AA@??AB:544448?><422..//9>>>8444=BBBBBBBBD?===>>888;<8/..88>4222//388888:88232<<>>;888233488:8888<:6:61111::::870----602772228:6----1666877477722264642225499:9520088000---,,,,1
@JI6ZREA02HWA84
AGAGACTGTTGGAGGGCAAGTCTGGTGCCAGCAGCCGCGGTAATTCCAGCTCCAATAGCGTATATTAAAGTTGTTGCAGTTAAAAAGCTCGTAGTTGAATTTCGGGG
+
FFF?;;;EFFFIIHHHIIIIIIIIIIIIIIIIIIIIIIIIIIIIIIIIIIIIFFFFFFFFFFFFFFFFFFFFFFFFFFFFF==???FFFFFFFFDDB>>000722.,
@JI6ZREA02HQJS5
AGAGACTGTTGGAGGGCAAGTCTGGTGCCAGCAGCCGCGGTAATTCCAGCTCCAATAGCGTATATTAAAGTTGTTGCAGTTAAAAAGCTCGTAGTTGAATTTCGGGGTCAGTAGGCTGGTCGTGCCAATGGTGTGTACTGGCTTTACTGATTCCTCCTTCTTGAAGAACTGTAATGTCATTAATTTGGTGTTGCAGGGAAACAGGACTGTTACTTTGAAAAAATTAGAGTGTTTAAAGCAGGCTAACGCTTGAATACATTAGCATGGAATAATGAAATAGGACGTTCGATCCTATTTTGTGGTCTCTAGGATTGACGTAATGATTAATAGGGATAGTTGGGGCATTAGTATTCAATTGTCAGAGGTGAAATTCTTGGATTTATTGAAGACTAACTACTGCGAAAGCATTTGCCAAGGATGTTTCATTAATCAAGAACGAAAGTTAGGGATCGAAGACGATCAGATACCGTCGTAGTCTTAACCATAAA
+
IIIIIIIIIIIIIHHHIIIIIIIIIIIIIIIIIIIIIIIIIIIIIIIIIIIIIIIIIIIIIIIIIIHHHIIIIIIIIII==63333@HIIIIIIIIIIIHHHICCCCIIIIIIIIIIIIIIIIIIIIIIIIIIIIIIIIIIIHHHIIIIIIIIIHHHIIIIIIIIBBBBBIIIIIIIIFFFIIHHHIIIHHHIIIHFF9::B>HHIIIIGEEE@;9>////--88-?=>9:133;;@GGGGGG@@@FIIIIIIIIIIIIIIIIIIIIIIIIIIG777@<GG@@@DDIIIGGGFG===77/77GGGGIIDDDHIIIIIDDDIIIIIDDDDB;;AABD5502226;EEEEEGIIIIIIHHHHHHHHHHHHBBBBHHHHEBBBBD<:AB====:4449?B?ABBBBB9:::;::22207783,,,,,169711469;983...38;;260117777788;::;:73136;;31016;88:8:;;664:2..
@JI6ZREA02GT4TJ
AGAGACTGTTGGAGGGCAAGTCTGGTGCCAGCAGCCGCGGTAATTCCAGCTCCAATAGCGTATATTAAAGTTGTTGCAGTTAAAAAGCTCGTAGTTGAATTTCGGGGGTCAGT
+
FFFFFFFFFFFIIIIIIIIIIIIIIIIIIIIIIIIIIHHHHDDDDHHHHIIHFFFFFFFFFFFFDDDCFFFFFFFCCCCFF;;;;;FFFFFFDBA>665221.,,,,,,23..
@JI6ZREA02JWUEK
AGAGACTGTTGGAGGGCAAGTCTGGTGCCAGCAGCCGCGGTAATTCCAGCTCCAATAGCGTATATTAAAGTTGTTGCAGTTAAAAAGCTCGTAGTTGAATTTC
+
FFFFFFFFFFFIIHHHIIIIIIIIIIIIIIIIIIIIIIIIIIIIIIIIIIIIFFFFFFFFFFFFFFFFFFFFFFFFFFFFF???==FFFFFFFFFFD=<886=
@JI6ZREA02HVXN3
AGAGACTGTTGGAGGGCAAGTCTGGTGCCAGCAGCCGCGGTAATTCCAGCTCCAATAGCGTATATTAAAGTTGTTGCAGTTAAAAAGCTCGTAGTTGAATTTC
+
<5566666:DDDGFHHIIIIIIIIIIIIIIIIIIIIIIIIIIIIIIIIIIIIFFFFFFFFFFFFFFFFFFFFFFFFFFFFF;;;;;FFFFFFFFDDB>=8667
@JI6ZREA02IONY7
AGAGACTGTTGGAGGGCAAGTCTGGTGCCAGCAGCCGCGGTAATTCCAGCTCCAATAGCGTATATTAAAGTTGTTGCAGTTAAAAAGCTCGTAGTTGAATTTCGGGG
+
FFFFFFFFFFFIIHHHIIIIIIIIIIIIIIIIIIIIIIIIIIIIIIIIIIIIFFFFFFFFFFFFFFFFFFFFFDBA???8833333<AAAAAABAA?>>88800000
@JI6ZREA02JLVI2
AGAGACTGTTGGAGGGCAAGTCTGGTGCCTTACGGGAAACAGTCGACTGCCAAGGCACACAGGGGATA
+
IIIIIIIIIIIIIHHHIIIIIIIIIIICCCCGIHHHHHHIIIIIIIIIIIIIIIIIIIIIIBBCCIII
@JI6ZREA02GX88Q
AGAGACTGTTGGAGGGCAAGTCTGGTGCCAGCAGCCGCGGTAATTCCAGCTCCAATAGCGTATATTAAAGTTGTTGCAGTTAAAAAGCTCGTAGTTGAATTT
+
FFFFFFFFFFFIIHHHIIIIIIIIIIIIIIIIIIIIIIIIIIIIIIIIIIIIFFFFFFFFFFFF@@@@FFFFFFFFFFFFF?????FFFFFFFDBBA==211
@JI6ZREA02G4XX3
AGAGACTGTTGGAGGGCAAGTCTGGTGCCAGCAGCCGCGGTAATTCCAGCCCCAATAGCGTATATTAAAGTTGTTGCAGTTAAAAAGCTCGTAGTTGAATTTCGGGGTCAGTAGGTTGGTCGTGCCAATGGTATGTACTGGCTTTACTGATTCCTCCTTCTTGAAGAACTGTAATGTCATTAATTTGGTGTTGCAGGGAAACAGGACTGTTACTTTGAAAAAATTAGAGTGTTTAAAGCAGGCTAACGCTTGAATACATTAGCATGGAATAATGAAATAGGACGTTCGATCCTATTTTGTTGGTTTCTAGGATTGACGTAATGATTAATAGGGATAGTTGGGGGCATTAGTATTCAATTGTCAGAGGTGAAATTCTTGGATTTATTGAAGACTAACTACTGCGAAAGCATTTGCCAAGGATGTTTTCATTAATCAAGAACGAAAGTTAGGGATCGAAGACGATCAGATACCGTCGTAGTCTTAACCATAAGCTATGCCGACTAGGGATCGGATGATGTTTAATTTTTAATGTACTC
+
IIIIIIIIIIIIIHHHIIIIIIIIIIIIIIIIIIIIIIIIIIIIIIIIICCCCIIIIIIIIIIIIIHHHIIIIIIIIIIII=====IIIIIIIIIIIIIHHHICCCCIIIIIIIIIIIIIIIIIIIIIIIIIIIIIIIIIIIHHHIIIIIIIIIHHHIIIIIIIIIIIIIIIIIIIIIIIIIIHHHII><=<DGG<<;777B>GIIIIIIIIIHHHI;;;;6666,>IHIHHHHHHHIIIIIIIIIIIHIIIIIEDEHIIIIIIIIIIIIIIIIHHHE@EEIIIIIIIII@@@D=;993//56222B?EEGFIIIIIIDDDIIIIIIIIIHIIDII@@@77=88DDDDHHIIIIIIEEDDDDDEE:::BBBEEEE==:::BBEE::DDB>8:::::>BDBC?>;<BB::000BAAAAAA9;;1111::;<<<0...305=:3337::0...13339986966883318:<<<<;<8:88866<;11031688830366:;9:022247966551111///,,,,,,,,,*1/11,,
@JI6ZREA02JX732
AGAGACTGTTGGAGGGCAAGTCTGGTGCCAGCAGCCGCGGTAATTCCAGCTCCAATAGCGTATATTAAAGTTGTTGCAGTTAAAAAGCTCGTAGTTGAATTTCGGGATTAGTAGGTTGGTCGTGCCTCTGGTATGCACTGGCTTTACTGGTTCCTCCTTCTTGAAGAACTGTAATGTCATTAATTTGGTGTTGCAGGGAAACAGGACTGTTACTTTGAAAAAATTGAGTGTTTAAAGCAGGCATTAGCTTGAATACATTAGCATGGAATAATGAAATAGGACGTTCGATCCTATTTTGTGGTTTCTAGGATCAACGTAATGATTAATAGGGATAGTTGGGGCATTAGTATTCAATTGTCAGA
+
FFFFFFFFFFFDF@@@FFFFFHHFHFFFGHHFFF668?666::DDBDDFFFFFFFFDDBBBD??::555BBAA>><<<?<<11111:BBBDDFFFFFFFFFFF???FFFFFFFFFFFFFFFFFFDDDFFFFFFFFFFFFFFFFFFFFFFFFFFFFFFFD===FFF<;;<CFFFDBBBBBAA55333==9AABBBDFFFFF??366FFFF;;;?FFFF667777FFFF???;::???DA:::FFCAADDDDFF;633?GGGFFFFGGGGDBBA<111414444344A@@@::::9999B6======<A@<<:::A=:988???@@<4555555DDDDD==?=DAAADDDDDDDAAAADDBD3/
@JI6ZREA02F5VCW
AGAGACTGTTGGAGGGCAAGTCTGGTGCCAGCAGCCGCGGTAATTCCAGCTCCAATAGCGTATATTAAAGTTGTTGCAGTTAAAAAGCTCGTAGTTGAATTTCGGGGTTAGCAGGTCGGTCGTGCCAATGGTATGCACTGGCTCGCTGACTCCTCCTTCTTGTAGAACCGTAATGCCATTAATTTGGTGTTGCGGGGAAACAGGACTGTTAC
+
FFFFFFFFFFFII???IIIIIIIIIIIIIIIIIIIIIIIIIIIIIIIIIIIIFFFFFFFFFFFFFFFFFFFFFFFFFFF@@;;;;;FFFFFFFFFFFFFFFFFBBBBFFFFFFFFFFFFFFFFFFFFFFFFFFFFFFFFFFFFFFFFFFFFFFFFFFFFFFFFFF<<<<FFFFFFFFFFFFFFF?=<9888=:....2269---8:=:5533
@JI6ZREA02I1UQO
AGAGACTGTTGGAGGGCAAGTCTGGTGCCAGCAGCCGCGGTAATTCCAGCTCCAATAGCGTATATTAAAGTTGTTGCAGTTAAAAAGCTCGTAGTTAAATTTCGGGATTAGTACGCTGGTCGTGCCTTCGGTACGTACTGGTGTTACTGATTTCTACCTTCTGACGAACCATCATGTCATTAATTTGGTGTGGTGGGGAATCAGGACTGTTACTCTGAAAAAATTAGAGTGTTTAAAGCAGGCTCGCGCTTGAATACATTAGCATGGAATAATGAAATAGGACGTTGATCCTATTTTGTGGTTTCTAGGATTGACGTAATGATTAATAGGGATAGTTGGGGCATTAGTATTCAATTGTCAGAGGTGAAATTCTTGGATTTATTGAAGACTAACTACTGCGAAAGCATTTGCCAAGGATGTTTTCATTAATCAAGAACGAAGTT
+
IIIIIIIIIIIIIBBBIIIIIIIIIIIIIIIIIIIIIIIIIIIIIIIIIIIIIIIIIIIIIIIIIIHHHIIIIIIIIII::66633AGIHIHIIIIHHHHHHIHHHIIIIIIIIIIIIIIIIIIIIIIIIIIIIIIIIIIIIIIIIIIIIHHHIIIIIIIIIIIIIIIGGGIIIIIIIIIIIIHHHIIIIIIII????GGIIIGGGIIIIIIIIIII888886BB0IIIIIDBB>>>GIIIIIIIIIIIIIIIIIIIIIIIIIIIIIIIIIIIIHHHIIIIIIGGGIIIAAAD>>@>A/88555D?HEDAAAFIIIIIIIIFGGIIIA888IIIIII@@@AGF===FAAAHIFFFFIEIFFHHCD>@@BDDICCDDF@@@F>>DDDCCDHFHHHHICAA?@@B<660006<DDAADCDE7777===?::0448=978200://
@JI6ZREA02FKI6P
AGAGACTGTTGGAGGGCAAGTCTGGTGCCAGCAGCCGCGGTAATTCCAGCTCCAATAGCGTATATTAAAGTTGTTGCAGTTAAAAAGCTCGTAGTTGAATTTCGGGGATCAATACGTCGGTCGTGCTTTTTGGTACGCACTGGCGTCATTGGTTCTCC
+
FFFFFFFFFFFIIHHHIIIIIIIIIIIIIIIIIIIIIIIIIIIIIIIIIIIIFFFFFFFFFFFFFFFFFFFFFFFFFFFFF?????FFFFFFFFDA?>>962/.,,,3331175343365==9=5.,,,,,--/:7557644498989<<;;;;=;.-
@JI6ZREA02GP90A
AGAGACTGTTGGAGGGCAAGTCTGGTGCCAGCAGCCGCGGTAATTCCAGCTCCAATAGCGTATATTAAAGTTGTTGCAGTTAAAAAGCTCGTAGTTGAATTTCGGGGTCAGTAGGTTGGTCATGCCTCTGGTATGTACTGGTCTCACTGATTCCTCCCTCTTGACGAACTGTAATGTCATTAATTTGGTGTTGCAGGAAATCAGGACTGTTACTTTGAAAAAATTGAGTGTTTAAAGCAGGCTAAGGCTTGAATACATTAGCATGGAATAATGAAATAGGACGTTTGATCCTATTTTGTTGGTTTCTAGGATTGACGTAATGATTAATAGGGATAGTTGGGGGCATTAGTATTCAATTGTCAGAGGTGAAATTCTTGGATTTATTGAAGACTAACTACTGCGAAAGCATTTGCCAAGGATGTTTCATTAATCAAGAACGAAAGTTAGGGATCGAAGACGATCAGATACCGTCGTAGTCTTAACCATAAACTATGCCGACTAGGGATCGGATGATGTTAATTTTTTAATGTACTCA
+
IIIIIIIIIIIIIHHHIIIIIIIIIIIIIIIIIIIIIIIIIIIIIIIIIIIIIIIIIIIIIIIIIIHHHIIIIIIIIIIII?????IIIIIIIIIIIIIHHHICCCCIIIIIIIIIIIIIIIIIIIIIIIIIIIIIIIIIIIIIIIIIIIIIIIIHHHIHHHIIIIIIIIIIIIIIIIIIIFF666IIHFFFIIIIIHHHIIIIIIIIIIIIIHHHI9;;;99>>>HHIHHHHHHHIIIIIIGGGIIIGGGGGIIIIIIIIIIIIIIIIIIIIHHHIIIIIIA553?BDDA>:1113;28AA;:?GIIAAAAHHIIIIIIIHHHIIIIIHBBHIHEDD66666IIHIIIIIIHAAADD@=@B@??EDDBBEEB?==@@BB?;5//DEBBBBDDDBBBEB@@?BBBBB???BB;;::AA=:3...88994449;8...32336:;;29922388==<9>6688:868:==8656::99:9:88...36668601333<=9=<:8868:88873111/233,,,,,,11)5451,,,
@JI6ZREA02I5AA7
AGAGACTGTTGGAGGGCAAGTCTGGTGCCAGCAGCCGCGGTAATTCCAGCTCCAATAGCGTATATTAAAGTTGTTGCAGTTAAAAAGCTCGTAGTTGAATTTCGGGATCAATACGTCGGTCGTGCTTTTTTGGTACGCACTGGCGTCATTGGTTTCTCCTTTCTGACGAACCATGATGTCATTAATTTGGTGTTATGGGGAGTTAGGACTGTTACTTTGAAAAAATTAGAGTGTTTAAAGCAGGCATTAGCTTGAATACATTAGCATGGAATAATGAAATAGGACGTTCGATCCTATTTTGTGGTTTCTAGGATCAACGTAATGATTAATAGGGATAGTTGGGGCATTAGTATTCAATTGTCAGAGGTGAAATTCTTGGATTTATTGAAGACTAACTACTGCGAAAGCATTTGCCAAGGATGTTTTCATTAATCAAGAACGAAAGTTAGGGATCGAAGACGATCAGATACCGTCGTAGTCTTAACCATAACTATGCCGACTAGGGATTTGGATGATGTTTAATTTTATAATG
+
IIIIIIIIIIIIIHHHIIIIIIIIIIIIIIIIIIIIIIIIIIIIIIIIIIIIIIIIIIIIIIIIIIHHHIIIIIIIIIIGG66666HIIIIIIIIIIIIHHHIHHHIIIIIIIIIIIIIIIIIII777777FF<IIIIIIIIIIIIIIIIIIHHHIIIIHHHIIIIIIIIIIIIIIIIIIIIIIIHHHIIIIIIIICCCCI7@@IIIIIIIIIIIHHHI999999II5IIIIIHHHHHHIIIIIIIIIIIIIIIIIIIIIIIIIIIIIIIIIIIIIHHHIIIIHHAAAIIIIIIIICCB?A6AAAAAIIIGGGA<<<AA655DGGGGAAAAEBBHIHIII<<A;EEEEIIIIIIIIHHHHHHHBBBBBBBBBCCC;;?;;1///47>AA@?CCCDEEBBB@@???B>??>>B;5555CC;>=7722::::1103221..50---4..-116:====;98:::::::13...81022<::;::99740.-...00303896;88...888;;7777330/033,,,,,*/3/1
@JI6ZREA02HZ2WK
AGAGACTGTTGGAGGGCAAGTCTGGTGCCAGCAGCCGCGGTAATTCCAGCTCCAATAGCGTATATTAAAGTTGTTGCAGTTAAAAAGCTCGTAGTTGAATTTCGGGA
+
FFFFFFFFFFFII:::IIIIIIIIIIIIIIIIIIIIIIIIIIIIIHIHHHHHFFFFFFFFFFFFFFFFFFFFFFFDDDD::66666CFFFFFFFFFFFFF?<?6633
@JI6ZREA02G4TYQ
AGAGACTGTTGGAGGGCAAGTCTGGTGCCAGCAGCCGCGGTAATTCCAGCTCCAATAGCGTATATTAAAGTTGTTGCAGTTAAAAAGCTCGTAGTTGAATTTCGGGGTCAGTAGGTTGGTCGTGCCATGGTATGTACTGGCTTTACTGATTCCTCCTTCTTGAAGAACTGTAATGTCATTAATTTGGTGTTGCAGGGAAACAGGACTGTTACTTTGAAAAAATTAGAGTGTTTAAAGCAGGCTAACGCTTGAATACATTAGCATGGAATAATGAAATAGGACGTTGATCCTATTTTGTTGGTTTCTAGGATTGACGTAATGATTAATAGGGATAGTTGGGGCATTAGTATTCAATTGTCAGAGGTGAAATTCTTGGATTTATGAAGACTAACTACTGCGAAAGCATTGCCAAGG
+
FFFFFFFFFFFIIHHHIIIIIIIIIIIIIIIIIIIIIIIIIIIIIIIIIIIIFFFFFFFFFFFFFFFFFFFFFFFFFFFFF=====FFFFFFFFFFFFFFFFFDDDBFFFFFFFFFFFFFFFFF666<F<888<FFFFFFFFFFFFFFFFFFFFFFFFFFFFFFFFFFFFFFFFFFFFFFFFDDDFF>???DDD666C??FFFFFFFA@?DFFFFF666666;;-FFFFFFFFDDDFFFFFFFFFFFFFFFFFFDFDGGGGGGGDDDDFGDDF?==BABBB522225BAAAA5569A66==220:<BAAADDDDDDDDDAAAADDAA???BDDDDDD???=AADDDDAA???ADDDB>??====8888=BB?====B==88288?>>BB>>===>>>><88883///3444299
@JI6ZREA02JYXE2
AGAGACTGTTGGAGGGCAAGTCTGGTGCCAGCAGCCGCGGTAATTCCAGCTCCAATAGCGTATATTAAAGTTGTTGCAGTTAAAAAGCTCGTAGTTGAATTTCGGGATCAATACGTCGGTCGTGCTTTTTTGGTACGCACTGGCGTCATTGGTTTCTCCTTTCTGACGAACCATGATGTCATTAATTTGGTGTTATGGGGAGTTAGGACTGTTACTTTGAAAAAATTAGAGTGTTTAAAGCAGGCATTAGCTTGAATACATTAGCATGGAATAATGAAATGGACGTTCGATCCTATTTTGTGGTTTCTAGGATCAACGTAATGATTAATAGGGATAGTTGGGGCATTAGTATTCAATTGTCAGAGGTGAAATTCTTGGATTTATTGAAGACTAACTACTGCGAAAGCATTTGCCAAGGATGTTTTCATTAATC
+
FFFFFFFFFFFIIHHHHBBBFHH@@=FFFFFFGDDFF666:@FFFFFGGHHGFFFFFFA@AA@DFFFFFFFFFFFFFFFFF?????FFFFEEEFFFFFFFFFF===FFFFFFDDDDD?==AA?<422222211.::DDDDDDDDDDDAAA<<0004222.../2???=>>>>A@@@AA@94444488800/38>AA;;==F;DDFFFFFFFDBBA;;8<//////88-<<AAB=??CCDFF;;;?DFFFFFFFFG@555@IIIIFFFDIIIGDDDD===:::544448=??>==?4666:6<<444<ABAAAAADDDDDDDDDDDDID???BBDAAAAD===9A:::A:8:?=AA>@@@@@<333332888<<:::<>@;843//3:<887;20...263...,,;;;66699:::422620000222273.,
@JI6ZREA02JGYC0
AGAGACTGTTGGAGGGCAAGTCTGGTGCCAGCAGCCGCGGTAATTCCAGCTCCAATAGCGTATATTAAAGTTGTTGCAGTTAAAAAGCTCGTAGTTGAATTTCGGGATAGTAGTA
+
FFF@@AEFFFFHIHHHIIIIIIIIIIIIIIIIIIHHHHHHHHHHHHHHHIIIFFFFFFFFFFFFFFFFFFFFFFFFFFFFF?????FFFFFFFFFFFFFFF?:100::=7-----
@JI6ZREA02FXDLL
AGAGACTGTTGGAGGGCAAGTCTGGTGCCAGCAGCCGCGGTAATTCCAGCTCCAATAGCGTATATTAAAGTTGTTGCAGTTAAAAAGCTCGTAGTTGAATTTCGGGGAT
+
///000118?AADFFHIIIIIIIIIIIIIIIIIIIIIIIIIIIIIIIIIIIIFFFFFFFFFFFFFFFFFFFFFFFFFFFFF?????FFFFFFFDDBA>>6664,,,,..
@JI6ZREA02FV4KA
AGAGACTGTTGGAGGGCAAGTCTGGTGCCAGCAGCCGCGGTAATTCCAGCTCCAATAGCGTATATTAAAGTTGTTGCAGTTAAAAAGCTCGTAGTTGAATTTCGGGATTAGTACGCTGGTCGTGCCTTCGGTACGTACTGGTGTTACTGATTTCTACCTTCTGACGAACCATCATGTCATTAATTTGGTGTGGTGGGGAATCAGGACTGTTACTTTGAAAAAATTAGAGTGTTTAAAGCAGGCTAACGCTTGAATACATTAGCATGGAATAATGAAATAGGACGTTTGATCCTATTTTGTTGGTTTCTAGGATTGACGTAATGATTAATAGGGATAGTTGGGGCATTAGTATTCAATTGTCAGAGGTGAAATTCTTGGATTTATTGAAGACTAACTACTGCGAAAGCATTTGCCAAGGATGTTTTCATTAATCAAGAACGAAAGTTAGGGATCGAAGACGATCAGATACCGCCGTAGTCTTAACCA
+
IIIIIIIIIIIIIDDDIIIIIIIIIIIIIIIIIIIIIIIIIIIIIIIIIIIIIIIIIIIIIIIIIIHHHIIIIIIIIIIII?????IIIIIIIIIIIIIHHHIHHHIIIIIIIIIIIIIIIIIIIIIIIIIIIIIIIIIIIIIIIIIIIIHHHIIIIIIIIIIIIIIIIIIIIIIIIIIIIII>>>IIIIIIIICCCCIIIIIIIIIIIIIII@@@G22222255,8@IIIHHHHHHIIIIIIIIIIIFFFIIFDDIIIIIIIIIIIIIIIIIIHHHIIIIDD@@@HIIIIIII???=D::77222@AG@@@DGIIIIIIIIIIIID@@@EBBDIGG@@6666DGGI@@@@DIIIIHEEDEEEE4448444AAA::==B===E::EED===DDDAAAB@A44///9444::=::::AAB;;444177:;::0333755;6553;33-6666777:::9;::7773136;;:88;::867649940.
@JI6ZREA02GU9XA
AGAGACTGTTGGAGGGCAAGTCTGGTGCCAGCAGCCGCGGTAATTCCAGCTCCAATAGCGTATATTAAAGTTGTTGCAGTTAAAAAGCTCGTAGTTGAATTTCGGGATTAGTAGGTTGGTCGTGCCTCTGGTATGCACTGGCTTTACTGGTTCCTCCTTCTTGAAGAACTGTAATGTCATTAATTTGGTGTTGCAGGGAAACAGGACTGTTACTTTGAAAAAATTAGAGTGTTTAAAGCAGGCTAACGCTTGAATACATTAGCATGGAATAATGAAATAGGACGTTTGATCCTATTTTGTTGGTTTCTAGGATTGACGTAATGATTAATAGGGATAGTTGGGGCATTAGTATTCAATTGTCAGAGGTGAAATTCTTGGATTTATTGAAGACTAACTACTGCGAAAGCATTTGCCAAGGATGTTTTCATTAATCAAGAACGAAGTTAGGGATCGAAGACGATCAGATACCGTCGTAGTCTTAACCATAACTATGCCGACTAGGGATCGGATGATGTTAATTTTT
+
FFFFFFFFFFFII666IIIIIIIIIIIIIIIIIIIIIIIIIIIIIIIIIIIIFFFFFFFFFFFFFFFFFFFFFFFFFFFFF88888FFFFFFFFFFFFFFFFFFFFFFFFFFD@@@@FFFFFDFCCD@<<=FFFFFFFFFFFFFFFFFDDDDFFF<<<<FFFFFFFFFFFFFFFFFFFFFFFFFFFAA<BBA??<1114489688AABA889>886<------..,49==64448:=BBBBBDD???CCFFFFFFDGGDDDGGGFDDGGGIGGGGGGGACCCCDC???CFCCCC::9=F99DD555DADA???AAADDDAAADDDDDAAA???ADDDAA9999DDDDAAAADDDDDDDDDDDDDD>=====B=82244<;;8;77><88233;888:<<>>>;;;<<<8888444488:::1214::::994222:55----022000272226678:772222165:::9897:77:78::00----20002264649744302222---200.344---,,
@JI6ZREA02J0FSJ
AGAGACTGTTGGAGGGCAAGTCTGGTGCCAGCAGCCGCGGTAATTCCAGCTCCAATAGCGTATATTAAAGTTGTTGCAGTTAAAAAGCTCGTAGTTGAATTTCGGGATCAATACGTCGGTCGTGCTTTTTTGGTACGCACTGGCGTCATTGGTTTCTCCTTTCTGACGAACCATGATGTCATTAATTTGGTGTTATGGGGAGTTAGGACTGTTACTTTGAAAAAATTAGAGTGTTTAAAGCAGGCATTAGCTTGAATACATTAGCATGGAATAATGAAATAGGACGTTCGATCCTATTTTGTGGTTTCTAGGATCAACGTAATGATTAATAGGGATAGTTGGGGCATTAGTATTCAATTGTCAGAGGTGAAATTCTTGGATTTATTGAAGACTAACTACTGCGAAAGCATTTGCCAAGGATGTTTTCATTAATCAAGAACGAAGTTAGGGATCGAAGACGATCAGATACCGTCGTAGTCTTAACCATAACTATGCCGACTAGGGATCGGATGATGTTTAATTTTTAATGTACTC
+
IIIIIIIIIIIIIHHHIIIIIIIIIIIIIIIIIIIIIIIIIIIIIIIIIIIIIIIIIIIIIIIIIIHHHIIIIIIIIIIII<<<<<IIIIIIIIIIIIIHHHI;;;IIIIIIIIIIIIIIIIIII<<<<99IIFIIIIIIIIIIIIIIIIIIHHHIIHHHHHIIIIIIIIFFFIIIIIIIIIIHH:::HGCGEEEB3355A153;BEEEGIHHFGFCEG57776665,6?DDD?56355<GGGGGGDEFIIIIIIIHHHHHHHIIIIIIIIIIIIIHHHIIII<<<<<IIIIEEDF?BB@F6AA<<<AII<<<AIIIIIIIIIIIIIIIIIA<<<IHGFG9999DDD<<<9DGGGGDDD;8;B@?1118BBBDCC??;;;>>55//??CBBBBBDDDDEB@@?BBBBBB???;;;@@DE<>>;;74::<=6658:;84480000220...8888;;:9=<<8888232==><<<<><::88:900-,,,,,./100454302220:9963337::.....//52244+323811
@JI6ZREA02GEMP2
AGAGACTGTTGGAGGGCAAGTCTGGTGCCAGCAGCCGCGGTAATTCCAGCTCCAATAGCGTATATTAAAGTTGTTGCAGTTAAAAAGCTCGTAGTTGAATTTCGGGGTCAGTAGGTTGGTCGTGCCAATGGTATGTACTGGCTTTACTGATTCCTCCTTCTTGAAGAACTGTAATGTCATTAATTTGGTGTTGCAGGGAAACAGGACTGTTACTTTGAAAAAATTAGAGTGTTTAAAGCAGGCTAACGCTTGAATACATTAGCATGGAATAATGAAATAGGACGTTCGATCCTATTTTGTTGGTTTCTAGGATTGACGTAATGATTAATAGGGATAGTTGGGGCATTAGTATTCAATTGTCAGAGGTGAAATTCTTGGATTTATGAAGACTAACTACTGCGAAAGCATTTGCCAAGGATGTTTTCATTAATCAAGAACGAAAGTTAGGGATCGAAGACGATCAGATACCGTCGTAGTCTTAACCAT
+
;666=FFFFFFIIHHHIIIIIIIIIIIIIIIIIIIIIIIIIIIIIIIIIIIIFFFFFFFFFFFFFFFFFFFFFFFFFFFFF????=FFFFFFFFFFFFFFFFFBBBEFFFFFFFFFF@@@FFDDDDDFF?:::=DFFFFFFFFFFFDDDFFFFFFFFFFFFFFFFFFFFFFDDDFFFFFFFFFFFFFF>;<<FFFF????FFDDDFFFFFFFFFFFF666666FF0FFFFFFFFFFFFFFFFFFFFFF???FFFFDGGDDDFFFFDGDDBBBBA2214144898<<???A=<<<44449//44888@<A<:::??DDA???BBBBB>>>A5000<<<>A6646<===D?8:::BBB@@@>??883338===B?333??B==;</344<:<82223:@><<<;;;88888;=8888>>>>:12112222774666:662---38::22-----26200247666:7:9:::8895211204741..,
@JI6ZREA02F57SO
AGAGACTGTTGGAGGGCAAGTCTGGTGCCAGCAGCCGCGGTAATTCCAGCTCCAATAGCGTATATTAAAGTTGTTGCAGTTAAAAAGCTCGTAGTTGAATTTCGGGG
+
FFFFFFFFFFFIIHHHIIIIIIIIIIIIIIIIIIIIIIIIIIIIIIIIIIIIFFFFFFFFFFFFFFFFFFFFFFFFFFFFF?????FFFFFFFFFFFFD???:4400
@JI6ZREA02FC4GV
AGAGACTGTTGGAGGGCAAGTCTGGTGCCAGCAGCCGCGGTAATTCCAGCTCCAATAGCGTATATTAAAGTTGTTGCAGTTAAAAAGCTCGTAGTTGAATTTCGGGATCAGCAGGTTGGTCGTGCCACTGGTATGCACTGGCTTTGCTGGTTCCTCCTTTCTGAAGAACTGTAATGCCATTAATTTGGTGTTGCAGGGAAACAGGACTGTTACTTTGAAAAAATTAGAGTGTTTAAAGCAGGCTAACGCTTGAATACATTAGCATGGAATAATGAAATAGGACGTTCGATCCTATTTTGTTGGTTTCTAGGATTGACGTAATGATTAATAGGGATAGTTGGGGGCATTAGTATTCAATTGTCAGAGGTGAAATTCTTGGATTTATTGAAGACTAACTACTGCGAAAGCATTTGCCAAGGATGTTTTCATTAATCAAGAACGAAAGTTAGGGATCGAAGACGATCAGATACCGTCGTAGTCTTAACC
+
IIIIIIIIIIIII666IIIIIIIIIIIIIIIIIIIIIIIIIIIIIIIIIIIIIIIIIIIIIIIIIIHHHIIIIIIIIIIII???=<IIIIIIIIIIIIIHHHIHHHIIIIIIIIIIIIIIIIIIIIIIIIIIIIIIIIIIIIHHHIIIIIIIIIIGGGGHIIIIIIIIIIIIIIIIIIIIIIIHHHIIIIIIIIIHHHHHHIIIIIIII:::E?@@G333346CC0IIIIIHHHHHHIIIIIIIIIIIIIIIIIIIIIIIIIIIIIIIIIIIIIHHHIFGGGGGGEBBHFAA8:////5.1==888IIIIIIIIIIIIGGGIIIIIGGGIEBACDBA;;.....<@DDBFEIIIGGGIIIIIIGEEIII999GGEIIIIIECC?77EIECBCGEA=?;CEGB=>>>CA<222<@@<<<<;A:7779>AAA??=AAA:/./2730773-...28<<=<7689>??:::5455A===@A@@A@@AA::
@JI6ZREA02G5U8G
AGAGACTGTTGGAGGGCAAGTCTGGTGCCAGCAGCCGCGGTAATTCCAGCTCCAATAGCGTATATTAAAGTTGTTGCAGTTAAAAAGCTCGTAGTTGAATTTCGGGATCAATACGTCGGTCGTGCTTTTTTGGTACGCACTGGCGTCATTGGTTTCTCCTTTCTGACGAACCATGATGTCATTAATTTGGTGTTATGGGGAGTTAGGACTGTTACTTTGAAAAAATTAGAGTGTTTAAAGCAGGCATTAGCTTGAATACATTAGCATGGAATGATGAAATAGGACGTTCGATCCTATTTTGTGGTTTCTAGGATCAACGTAATGATTAATAGGGATAGTTGGGGGCATTAGTATTCAATTGTCAGAGGTGAAATTCTTGGATTTATTGAAGACTAACTACTGCGAAAGCATTTGCCAAGGATGTTTTCATTAATCAAGAACGAAAGTTAGAGATCGAAGACGATCAGATACCGTCGTAGTCTTAACCATAAACTATGCCGACTAGGGATCGGATGATGTTAATTTTTTAATGTACTCATTC
+
IIIIIIIIIIIIIHHHIIIIIIIIIIIIIIIIIIIIIIIIIIIIIIIIIIIIIIIIIIIIIIIIIIHHHIIIIIIIIIIGG;;;;;IIIIIIIIIIIIIHHHIHHHIIIIIIIIIIIIIIIIIIF666664DD8IIIIIIIIIIIIIIIIIIHHHIIGGBBBIIIIIIIIIIIIIIIIIIIIIIIHHHIIIIIIIICCCBIFIIIIIIIIIIIIIHHHI666666::,BFIIIHHHHHHIIIIIIIIIIIIIIIIIIIIIIIIIIIIIIIIIIIIIHHHIIIIIIIIIGEDHDD>;11337/EE;;@HIIIIIIIIIIIIIIIIGGGIIIIHEAEDCF:<.....6;AAAB=CGIG@@@@FCDDEE??AEB<;;;A>>>;600157<EEEECEEEC@@>E@@65000>@@===?<<<<=:68.----38::886:==<99<:776<==22112488621032;==8424:??82027>><<::>>22089;;<7-244868481...188;;4448;=;;;;......00)85881139::
@JI6ZREA02ITNUU
AGAGACTGTTGGAGGGCAAGTCTGGTGCCAGCAGCCGCGGTAATTCCAGCTCCAATAGCGTATATTAAAGTTGTTGCAGTTAAAAAGCTCGTAGTTGAATTTCGGGGTTAGCAGGTCGGTCGTGCCAATGGTATGCACTGGCTCGCTGACTCCTCCTTCTTGTAGAACCGTAATGCCATTAATTTGGTGTTGCGGGGAAACAGGACTGTTACTTTGAAAAAATTAGAGTGTTTAAAGCAGGCTAGCGCCTGAATACATTAGCATGGAATAATGGAATAGGACGTTCGAACCTATTTTGTTGGTTTCTAGGATTGACGTAATGATTAATAGGGATAGTTGGGGCATTAGTATTCAATTGTCAGAGGTGAAATTCTTGGATTTATTGAAGACTGACTACTGCGAAAGCATTTGCCAAGGATGTTTTCATTAATCAAGAACGAAAGTTAGGGATCGAAGACGATCAGATACCGTCGTAGTCTTAACCATAAACTATGCCGACTAGGGATCGGATGATGTTTAATTTTTAATGTACTCTATTCGGCG
+
IIIIIIIIIIIIIHHHIIIIIIIIIIIIIIIIIIIIIIIIIIIIIIIIIIIIIIIIIIIIIIIIIIHHHIIIIIIIIIIII;;;;;IIIIIIIIIIIIIHHHICCCCIIIIIIIIIIIIIIIIIIIIIIIIIIIIIIIIIIIIIIIIIIIIIIIIIIIIIIIIIIIIIIIIIIIIIIIIIHHHHHIIIFFFFICCBBHHFFDFFIIIIFFFIHHHI;;;;6699,@I@@@FHHHHHIIIIIIIIIIFFFIIIIIIIIIIIIIIIIIIIIIIIIIIIIIIIHHDDDII@@@;;99976>33111//54A566?EGIIIIIIDD@@@@@@@B??EBB??@5555GGGGGIIIIHDDDIEEDDDDDB9:8:BBB=======BBBB88BBBBBA===A:999===<<:=::::;A::::AABB;4443;;;;::03....094222796000042222200678777:8:8;;7648:;702//33,,,,,,-67044698;9;83...3699996223...66//2//44+7:72---111500/.
@JI6ZREA02HQCRM
AGAGACTGTTGGAGGGCAAGTCTGGTGCCAGCAGCCGCGGTAATTCCAGCTCCAATAGCGTATATTAAAGTTGTTGCAGTTAAAAAGCTCGTAGTTGAATTTCGGGATCAATACGTCGGTCGTGCCTCTGGTATGAACTGGTGTTATTGATTCCTCCTTTCTGATAAACCATGATGTCATTAATTTGGTGTTGTGGGGAGTCAGGACTGTTACTTTGAAAAAATTAGAGTGTTTAAAGCAGGCCTACGCTTGAATACATTAGCATGGAATAATGAAATAGGACGTTCGAACCTATTTTGTGGTTTCTAGGATCAACGTAATGATTAATAGGGATAGTTGGGGCATTAGTATTCAATTGTCAGAGGTGAAACTCTTGGATTTATTGAAGACTAACTACTGCGAAAGCATTTGCCAAGGATGTTTTCATTAATCAAGAACGAAGTTAGGGATCGAAGACGATCAGATACCGTCGTAGTCTTAACCAT
+
HHHHHHHHHHHIIHHHIIIIIIIIIIIIIIIIIIIIIIIIIIIIIIIIIIIIHHHHHHHHHHHHHHHHHHHHHHHHHHHHH?????HHHHHHHHHHHHHHHHHHHHHHHHHHHHHHHHHHHHHHHHHHHHHHHHHHHHHHHHHHHHHHHHHHHHHEEBBBHHHHHHHHHHHHHHHHHHHHHHHBBBHHHHHHHHCCCBHFHHHFEEHHHHHHH@@@G66666688,EEHHH@@@HHHHHHHHHH@@@@GGHHHHDDDDHHHHHHHHHHHHHHHHHHHHHHHHD<;;DHIIGBB>9999?39955554DBBBBBBBHHHGGGEEEEBB@9666BBEBBB9999BEGGBBBGGGG@@@=A?AB993332999AA=9999A<99;77AA4229<=22228=<99999999999;8888==;3-----227;44467;744710017;99998::777:9;887772121;;;:9::;:620033,,,,
@JI6ZREA02J14DV
AGAGACTGTTGGAGGGCAAGTCTGGTGCCAGCAGCCGCGGTAATTCCAGCTCCAATAGCGTATATTAAAGTTGTTGCAGTTAAAAAGCTCGTAGTTGAATTTCGGGGTCAGTAGGTTGGTCGTGCCAATGGTGTGTACTGGCTTTACTGATTCCTCCTTCTTGAAGAACTGTAATGTCATTAATTTGGTGTTGCAGGGAAACAGGACTGTTACTTTGAAAAAATTAGAGTGTTTAAAGCAGGCTAACGCTTGAATACATTAGCATGGAATAATGAAATAGGACGTTCGATCCTATTTTGTTGGTTTCTAGGATTGACGTAATGATTAATAGGGATAGTTGGGGCATTAGTATTCAATTGTCAGAGGTGAAATTCTTGGATTTATTGAAGACTAACTACTGCGAAAGCATTTGCCAAGGATGTTTTCATTAATCAAGAACGAAAGTTAGGGATCGAAGACGATCAGATACCGTCGTAGTCTTAACCATAAACTATGCCGACTAGGGATCGGATGATGTTTAATTTTTAA
+
IIIIIIIIIIIIIGGGIIIIIIIIIIIIIIIIIIIIIIIIIIIIIIIIIIIIIIIIIIIIIIIIIIHHHIIIIIIIIIIII?????IIIIIIIIIIIIIHHHICCCCIIIIIIIIIIIIIIIIIIIIIIIIIIIIIIIIIIIHHHIHHIIIIIIIIIIIIIIIIIIIIIIIIIIIIIIIIIIIHHHIIIIIIIIIBBBHHHIIIIIIIIIIIIHHHI888888GG5IHIIIHHHHHHIIIIIIIIIIIIIIIIIIIIIIIIIIIIIIIIIIIIIAAAIIIIIIIIIIIIIAAAGAC@@G@@IIHHHIIIIIIIIIIIIIIIIIIIIIIIIHEEIIIGAA5555=AGGGGGGIIIIIHHHHHHHHHHHHHHBFFIDDFCC;;;B>>EECBBCEE?::8?BCCBBBBB;;;;>EAAA=<8633----8866444888=98;6557<=>56666888>=<9=99888;:;:>>=<<>>;:686;<:1103---.40132:83032388;9900222222,,,00,,,,,11
@JI6ZREA02JWS02
AGAGACTGTTGGAGGGCAAGTCTGGTGCCAGCAGCCGCGGTAATTCCAGCTCCAATAGCGTATATTAAAGTTGTTGCAGTTAAAAAGCTCGTAGTTGAATTTCGGGG
+
FFFFFFFFFFFII@@@IIIIIIIIIIIIIIIIIIIIIIIIIIIIIIIIIIIIFFFFFFFFFFFFFFFFFFFFFFFFFFFFF;;;;7DAAA@???;;<22.,,.,,,,
@JI6ZREA02FODDX
AGAGACTGTTGGAGGGCAAGTCTGGTGCCAGCAGCCGCGGTAATTCCAGCTCCAATAGCGTATATTAAAGTTGTTGCAGTTAAAAAGCTCGTAGTTGAATTTCGGGGTCAGCGGGTTGGTCGTGCCACTGGTATGCACTGGCTTCGCTGATTCCTCCTTTCTGAAGAACTGTAATGTCATTAATTTGGTGTTGCAGGGAAACAGGACTGTTACTTTGAAAAAATTAGAGTGTTTAAAGCAGGCTAACGCTTGAATACATTAGCATGGAATAATGAAATAGGACGTTCGATCCTATTTGTGGTTTCTAGGATTGACGTAATGATTAATAGGGATAGTTGGGGCATTAGTATTCAATTGTCAGAGGTGAAATTCTTGGATTTATTGAAGACTAACTACTGCGAAAGCATTTGCCAAGGATGTTTTCATTAATCAAGAACGAAAGTTAGGGATCGAAGACGATCAGATACCGTCGTAGTCTTAACCATAAACTATGCCGACTAGGGATCGGATGATGTTAATTTTTAATGTAC
+
IIIIIIIIIIIII:::IIIIIIIIIIIIIIIIIIIIIIIIIIIIIIIIIIIIIIIIIIIIIIIIIIHHHIIIIIIIIIIII?????IIIIIIIIIIIIIHHHI@@==?GED7333<<<<AGGHIIIIIIIIIIIIIIHIIIIIIIIIIIIIIIIBBBBBHIIIIIIIIIIIIIIIIIIIIIIIHHHIIFFFFIIIHHHHHHIHIIIIIIBB>>>>>I667766;;,GIHIFFFHHHHIIFGGG>>>BIIIIIIIHHHIIIIIHFFEHIIIIIIIHHHIIHE<<<AEBD?988;9///1-44;;;D?GDEDIIIIIHEDDIEAAADDII666<IIIII<<;9AAEDDG9<<;?ABBBC?CCCC555;>::8896;;::///977AACCCCC:::?CDA;;:;;>:;555>?>>A===;93,,,,11,,,,.322;99;<777<==4<999888;;:9<::888:9::==<6566<<9866==9658669:9-...38:9;6888688888:88331:;;/////00*3633
@JI6ZREA02I7V60
AGAGACTGTTGGAGGGCAAGTCTGGTGCCAGCAGCCGCGGTAATTCCAGCTCCAATAGCGTATATTAAAGTTGTTGCAGTTAAAAAGCTCGTAGTTGAATTTCGGGATCAGCAGGTTGGTCTTGTCCACTGGTATGTACTAGCTTGCTGATTCCTCCTTCTTGTAGAACCGTAATGCCATTAATTTGGTGTTGCGGGGAAACAGGACTGTTACTTTAGAAAAAATTAGAGTGTTTAAAGCAGGCCAGCGCCTGAATACATTAGCATGGAATAATGAAATAGGACGTTCGATCCTTATTTTGTTGGTTTCTAGGATCAACGTAATGATTAATAGGGATAGTTGGGGCATTAGTATTCAATTGTCAGAGGTGAAA
+
FFFFFFFFFFFIIHHHIIIIIIIIIIIIIIIIIIIIIIIIIIIIIIIIIIIIFFFFFFFFFFFFFFFFFFFFFFFFFFFFF?????FFFFFFFFFFFFFFFFFFFFFFFDDDFFFFDDDDDDAA9:::=BDDA?==ABBBBB:4449<<<=><<<<A::::DDDFFFFFFFAAADD:::6666???DBABAAAA;=551118:@@@?44566:???DD677766FF0FF;666?====BBB????CCDDDFFFFDFDFDDGGDDBB<<<<<8889444=:BBBBBBBAA??66623..,,---6622279?>=?99888<988<9988888<;888444446966::::BBBBB@????>>888886676620
@JI6ZREA02GUFKC
AGAGACTGTTGGAGGGCAAGTCTGGTGCCAGCAGCCGCGGTAATTCCAGCTCCAATAGCGTATATTAAAGTTGTTGCAGTTAAAAAGCTCGTAGTTGAATTTCGGGATCAGTACGTTGGTCGTGCCTTAGGTACGTACTGGTGTTACTGGTTCCTACCTTCTGACGAACCATCATGTCATTCATTTGGTGTGGCGGGAATCAGGACTGTTACTTTGAAAAAATTGAGTGTTTAAAGCAGGCT
+
FFFFFFFFFFFIIHHHIIIIIIIIIIIIIIIIIIIIIIIIIIIIIIIIIIIIFFFFFFFFFFFFFFFFFFFFFFFFFFFFF;;;;;FFFFFFFDBBAAA888/...4774444<<==DDDFFDDDDFFFFFFDFFD=<<:=<>AA?>=000042;7..--66774322443<<?>????A<<910.22/8876/...44>>?AAABFFFFDD?==B222222544<???;;;113<??==99
@JI6ZREA02ICVXU
AGAGACTGTTGGAGGGCAAGTCTGGTGCCAGCAGCCGCGGTAATTCCAGCTCCAATAGCGTATATTAAAGTTGTGC
+
CC=666:DFFFHHHHHIIIIIIIIIIIIIIIIIIIIIIIIIIIHHIIIIHFDDDDFFFFFFFFFFF?=;AAA4400
@JI6ZREA02GP8YT
AGAGACTGTTGGAGGGCAAGTCTGGTGCCAGCAGCCGCGGTAATTCCAGCTCCAATAGCGTATATTAAAGTTGTTGCAGTTAAAAAGCTCGTAGTTGAATTTCGGGGTCAGTAGGTTGGTCGTGCCTATGGTATGTACTGGCTTTACTGATTCCTCCTTCTTGAAGAACTGTAATGTCATTAATTTGGTGTTGCAGGGAAACAGGACTGTTACTTTGAAAAAATTAGAGTGTTTAAAGCAGGCTAACGCTTGAATACATTAGCATGGAATAATGAAATAGGACGTTCGATCCTATTTTGTTGGTTTCTAGGATCAACGTAATGATTAATAGGGATAGTTGGGGCATTAGTATTCAATTGTCAGAGGTGAAATTCTTGGATTTATTGAAGACTAACTACTGCGAAAGCATTTGCCAAGGATGTTTTCATTAATCAAGAACGAAAGTTAGGGATCGAAGACGATCAGATACCGTCGTAGTCTTAACCATAAAC
+
IIIIIIIIIIIIIIIIIIIIIIIIIIIIIIIIIIIIIIIIIIIIIIIIIIIIIIIIIIIIIIIIIIHHHIIIIIIIIIIHH;;;;;IIIIIIIIIIIIIHHHICCCCIIIIIIIIHHIIIIIIIIIIIIIIIIIIIIIIIII@@@IIIIIIIIIIIIIIIIIIIIIIIIIIBBBFIIIIIIIIHHHIIIIIIIIIHHHHHFGDGGIIIIFEDGBBBG444466EF5IIIIIHHHHHHIIIIIIIIIIIIIIIIIFDFIIIIIIIIIIIIIIIDA5558:IIGGDDDIIII<<<D9999?66>?222??EBDDDGGIIEEDDHHIIIIIIIHHEIIIIAA5555AEIIIIIIIHHHHHBBBBBBHHHHHHHHHHHBBBBHBEB?44;?DB=??CCDDDC?;;555>BB?>>???BDDCCC==3332::33104883...86557<==3999:888::648868888686;;8656:<:88449900.1,,,,
@JI6ZREA02F2QSA
AGAGACTGTTGGAGGGCAAGTCTGGTGCCAGCAGCCGCGGTAATTCCAGCTCCAATAGCGTATATTAAAGTTGTTGCAGTTAAAAAGCTCGTAGTTGAATTTCGGGATCAA
+
133668?CFFFGIHHHIIIIIIIIIIIIIIIIIIIIIIIIIIIIIIIIIIIIFFFFFFFFFFFFFFFFFFFFFDDEFFFFF==???FFFFFFFFDBB>>888/...4::11
@JI6ZREA02JM0RF
AGAGACTGTTGGAGGGCAAGTCTGGTGCCAGCAGCCGCGGTAATCCAGCTCCAATAGCGTATATTAAAGTTGTTGCAGTTAAAAAGCTCGTAGTTGAATTTC
+
FFFFFFFFFFFIIHHHIIIIIIIIIIIIIIIIIIHHHHGGHB@666@EHIHFFFFFFFFFFFFFFFFFFFFFFFFFFFFF==???FFFFFFFFFFDBA996=
@JI6ZREA02FWH6I
AGAGACTGTTGGAGGGCAAGTCTGGTGCCAGCAGCCGCGGTAATTCCAGCTCCAATAGCGTATATTAAAGTTGTTGCAGTTAAAAAGCTCGTAGTTGAATTTCGGGATTAACACGTCGGTCGTGCCACTGGTATGAACTGGCGTCGTTGATTTCTCCTTTCTGAGGAACCATGATGTCATTAATTTGATGTCGTGAGAAATCAGGACTGTTACTTTGAAAAAATTGAGTGTTTAAAGCAGGCTAACGCTTGAATACATTAGCACGGAATAATGAAATAGGACGTTCGATCCTATTTTGTGGTTTCTAGGATTGACGTAATGATTAATAGGGATAGTTGGGGCATTAGTATTCAATTGTCAGAGGTGAAATTCTTGGATTTATTGAAGACTAACTACTGCGAAAGCATTTGCCAAGGATGTTTTCATTAATCAAGAACGAAAGTTAGGGATCGAAGACGATCAGATACCGTCGTAGTC
+
HHHHHHHHHHHII???IIIIIIIIIIIIIIIIIIIIIIIIIIIIIIIIIIIIHHHHHHHHHHHHHHHHHHHHHHHHHHHHH???==HHHHHHHHHHHHHHHHHHHHHHHHHHHHHHHHHHHHHHHHHHHHHHHHHHHHHHHHHHHHHHHHHHHHDBBBBEHHHHHHHHHHHHHHHHHHHHHHHHHHHHHHHHHHHHHHHHHHHHHHHHFEEHHHHHH;;;;66<<<EHGD888CCHHHHHHHHHHHHHEEEEEEHHHHHHHHHHHHHHHHHHHHHHHHHH@@<;;EGGDBBBE6666;2@@@@@GAG@@@BHHGGB;;;EGGEEB@@@>;;<ABD??0000:>B>;:9>GGGGGGGH@AAA@??AB=999432899A999=77AAA??A>22222??93///9=93446===88,,,3,,,,,,14411112220026333:;;27766222;;102167:::8:8:::85::;702
@JI6ZREA02I9DDV
AGAGACTGTTGGAGGGCAAGTCTGGTGCCAGCAGCCGCGGTAATTCCAGCTCCAATAGCGTATATTAAAGTTGTTGCAGTTAAAAAGCTCGTAGTTGAATTTCGGGGTCAGTAGGTTGGTCGTGCCAATGGTGTGTACTGGCTTTACTGATTCCTCCTTCTTGAAGAACTGTAATGTCATTAATTTGGTGTTGCAGGGAAACAGGACTGTTACTTTGAAAAAATTAGAGTGTTTAAAGCAGGCTAACGCTTGAATACATTAGCATGGAATAATGAAATAGGACGTTCGATCCTATTTTGTTGGTTTCTAGGATCAACGTAATGATTAATAGGGATAGTTGGGGCATTAGTATTCAATTGTCAGAGGTGAAATTCTTGGATTTATGAAGACTAACTACTGCGAAAGCATTTGCCAAGGATGTTTTCATTAATCAAGAACGAAAGTTAGGGATACGAAGACGATCAGATACCGTCGTAGTCTTAACCATAACTATGCCGACTAGGGATCGGATGATGTTAATTTTA
+
FFFFFFFFFFFIIIIIIIIIIIIIIIIIIIIIIIIIIIIIIIIIIIIIIIIIFFFFFFFFFFFFFFFFFFFFFFFFFFFDD88888FFFFFFFFFFFFFFFFFEEEEFFFFFFFFFFFFFFFFFFFFFFFFFFFFFFFFFFFFFFFFFFFFFFFFFFFFFFFFFFFFFFFFFFFFFFFFFFFFFFF@@@DFFFFFFFFFFDDDFFFFFFFFFFFFFF66666666,;?CCCFFFFFFFFFFFFFFFFFFCCCFFCDDDGGGGGGGGGGGFDDGD:::A:BB::9:=ADFGDAAA9999B66::0004<A>889<=DDAAAADDDDDAAAABBBDDDDAA9966:?AAAAAABBBDDDB?===?>><8888;?=888>>>;;882888888:22288;;<<<;8;888888<44444428:151166::990222:58-----07802220---27788:89:::6567::61017:99:98::774----0.,,,,,01474334672227662200220000,
@JI6ZREA02J01BI
AGAGACTGTTGGAGGGCAAGTCTGGTGCCAGCAGCCGCGGTAATTCCAGCTCCAATAGCGTATATTAAAGTTGTTGCAGTTAAAAAGCTCGTAGTTGAATTTCGGGG
+
FFFFFFFFFFFIIHHHIIIIIIIIIIIIIIIIIIIIIIIIIIIIIIIIIIIIFFFFFFFFFFFFFFFFFFFFFFFFFFFFF?????FFFFFFFFFFBA?662.,,,,
@JI6ZREA02JW3CR
AGAGACTGTTGGAGGGCAAGTCTGGTGCCAGCAGCCGCGGTAATTCCAGCTCCAATAGCGTATATTAAAGTTGTTGCAGTTAAAAAGCTCGTAGTTGAATTTCGGGGTA
+
FFFFFFFFFFFIIHHHIIIIIIIIIIIIIIIIIIIIIIIIIIHHHFFFHFEB???DDFFFFFFFFFFFFEDDFFFFFFFFF?????FFFFFFFFFFBAA<980....,.
@JI6ZREA02F42VB
AGAGACTGTTGGAGGGCAAGTCTGGTGCCAGCAGCCGCGGTAATTCCAGCTCCAATAGCGTATATTAAAGTTGTTGCAGTTAAAAAGCTCGTAGTTGAATTTCGGGATTAGTA
+
FFFFFFFFFFFIIHHHIIIIIIIIIIIIIIIIIIIIIIIIIIIIHHHHHHHHFFFFFFFFFFFFFFFFFFFFFFFFFFFDD88888FFFFFFFFFFFFFFFFFFFFFFFFD54
@JI6ZREA02ITBWE
AGAGACTGTTGGAGGGCAAGTCTGGTGCCAGCAGCCGCGGTAATTCCAGCTCCAATAGCGTATATTAAAGTTGTTGCAGTTAAAAAGCTCGTAGTTGAATTTCGGGGTCAGTAGGTTGGTCGTGCCAATGGTNTGTACTGGCTTTACTGATTCCTCCTTCTTGAAGAACTGTAATGTCATTAATTTGGTGTTGCAGGGAAACAGGACTGTTACTTTGAAAAAATTAGAGTGTTTAAAGCAGGCTAACGCTTGAATACATTAGCATGGAATAATGAAATAGGACGTTCGATCCTATTTTGTTGGTTTCTAGGATTGACGTAATGATTAATAGGGATAGTTGGGGCATTAGTATTCAATTGTCAGAGGTGAAATTCTTGGATTTATTGAAGACTAACTACTGCGAAAGCATTTGCCAAGGATGTTTTCATTAATCAAGAACGAAAGTTAGGGATACGAAGACGATCAGATACCGTCGTAGTCTTAACCATAACTAT
+
IIIIIIIIIIIIIHHHIIIIIIIIIIIIIIIIIIIIIIIIIIIIIIIIIIIIIIIIIIIIIIIIIIHHHIIIIIIIIIIII;;;;;IIIIIIIIIIIIIHHHICCCCIIIIIIIIIIIIIIIII6666>H==!==IIIIIIIHHHIIIIIIIIIIHHHHFFFIIIIIIIIIIIIIIIIIIIHHHHHHHAFIIIII:::FFHIIIIIIII>>>IHHHI888889@@0IIIIIHHHHHHIIIIIIIIIIF>999>HHHIIIIIIIIIIIIIIIIIIHBBE?EE?623111:A=;;=44696//;;555;<IIIIIIIIIIIIIIIIIIIIIIHEEDIIIIICBAADDDDD@@@DFIIIHHHHHHHHHHHHBBEEE=88::BBB=944=BBBBBBBBDDDEB===BBB=:::=BB::::BBA;;331177:;::0...300;8533:;;37761...388:9;867777676;;;:9::761311;;0002---141
@JI6ZREA02FUBDB
AGAGACTGTTGGAGGGCAAGTCTGGCGCCTTACGGGAAACAGTCGACTGCCAAGGCACACAGGGGATA
+
IIIIIIIIIIIIIHHHIIIIIIIIIIIIIIIIIHCC666HIIIIIIIIIIIIIIIIIIIIICCCCIII
@JI6ZREA02F8QLO
AGAGACTGTTGGAGGGCAAGTCTGGTGCCAGCAGCCGCGGTAATTCCAGCTCCAATAGCGTATATTAAAGTTGTTGCAGTTAAAAAGCTCGTAGTTGAATTTCGGGATTAGTA
+
FFFFFFFFFFEIIHHHIIIIIIIIIIIIIIIIIIIIIIIIIIIIIIIIIIIIFFFFFFFFFFFFFFFFFFFFFFFFFFFFF?????FFFFFFFFFFFFFFF<63104<?==,-
@JI6ZREA02ITW2V
AGAGACTGTTGGAGGGCAAGTCTGGTGCCAGCAGCCGCGGTAATTCCAGCTCCAATAGCGTATATTAAAGTTGTTGCAGTTAAAAAGCTCGTAGTTGAATTTCGGGATCAATACGTCGGTCGTGCTTTTTTGGTACGCACTGGCGTCATTGGTTTCTCCTTTCTGACGAACCATGATGTCATTAATTTGGTGTTATGGGGAGTTAGGACTGTTACTTTGAAAAAATTAGAGTGTTTAAAGCAGGCATTAGCTTGAATACATTAGCATGGAATAATGAAATAGGACGTTCGATCCTATTTTGTGGTTTCTAGGATCAACGTAATGATTAATAGGGATAGTTGGGGCATTAGTATTCAATTGTCAGAGGTGAAATTCTTGGATTTATTGAAGACTAACTACTGCGAAAGCATTTGCCAAGGATGTTTTCATTAATCAAGAACGAAAGTTAGGGATCGAAGACGATCAGATACCGTCGTAGTCTTAACCATAAACTATGCCGACTAGGGATCGGATGATG
+
IIIIIIIIIIIIIHHHIIIIIIIIIIIIIIIIIIIIIIIIIIIIIIIIIIIIIIIIIIIIIIIIIIHHHIIIIIIIIIIII=====IIIIIIIIIIIIIHHHIHHHIIIIIIIIIIIIIIIIIIG888777GF;IIIIIIIIIIIIIIIIIIHHHIIIIHHHIIIIIIIIIIIIIIIIIIIIIIIHHHGGFIIIIICCCCI7@@HIIIIIIIIIIHHEI66446666,>GHIHHHHHHHIIIGGGIIIIIIIIIIIIIIIIIIIIIIIIIIIIIIIHHHIIIIGGAAAIIIIGGGICCAAH;IIHHHIIIIGGGHIIIIHHHIIIFFDDDA777EGEDDD9999DGGGA756=HIIFFFCBCHHHFBCBBEEFC;88;;IEEEF>>CC;:8AEE>>989@>00000>>>>>;AAAAAAA98.....3<<<;8586884482...2381673;<=;;;2036>====:;:==>><>>><:866<<6403---.-048668:9<88886886985552-
@JI6ZREA02F20DC
AGAGACTGTTGGAGGGCAAGTCTGGTGCCAGCAGCCGCGGTAATTCCAGCTCCAATAGCGTATATTAAAGTTGTTGCAGTTAAAAAGCTCGTAGTTGAATTTCGGGATTAGTAGGTTGGTCGTGCCTCTGGTATGCACTGGCTTTACTGGTTCCTCCTTCTTGAAGAACTGTAATGTCATTAATTTGGTGTTGCAGGGAAACAGGACTGTTACTTTGAAAAAATTAGAGTGTTTAAAGCAGGCTAACGCTTGAATACATTAGCATGGAATAATGAAATAGGACGTTTGATCCTATTTTGTTGGTTTCTAGGATTGACGTAATGATTAATAGGGATAGTTGGGGCATTAGTATTCAATTGTCAGAGGTGAAATTCTTGGATCTATTGAAGACTAACTACTGCGAAAGCATTTGCCAAGGATGTTTTCATTAATCAAGAACGAAGTTAGGGATCGAAGACGATCAGATACCG
+
IIIIIIIIIIIIIHHHIIIIIIIIIIIIIIIIIIIIIIIIIIIIIIIIIIIIIIIIIIIIIIIIIIHHHIIIIIIIIIIII?????IIIIIIIIIIIIIHHHIHHHIIIIIIIIIIIIIIIIIIIIIIIIIIIIIIIIIIIIBBBIIIIIIIIIIIIIIIIIIIIIIIIIIIIIIIIIIIIIIHHHIIIIIIIIIHHHHHHIIIIIIIIIIIIEEEI664466DF5IIIIIHHHHHHIIIIIIIIIIIIIIIIIIIIIIIIIIIIIIIIIIIIIHHHI@EEHH@@@HIIIIIII?>==I::662226<E;;;;<IIIIIIIIIIIIIHHHHEBGGGG@@5555<@GGGGGGIIIIIEDDHHDBB:::B<BBCA?88555BBBBDDDDBBBBBB:::8B@BB>;;=>??B:::????CCD>;77118:<;:70322744.---0264666:883338586:;973136;8.
@JI6ZREA02HSTIS
AGAGACTGTTGGAGGGCAAGTCTGGTGCCAGCAGCCGCGGTAATTCCAGCTCCAATAGCGTATATTAAAGTTGTTGCAGTTAAAAAGCTCGTAGTTGAATTTCGGGGGTCAGTCGTAGGTTGGTCGTCG
+
FFFFFFF;;;FIIHHHIIIIIIIIIIIIIIIIIIIIIIIIIIIIIIIIIIIIFFFFFFFFFFFFFFFFFFFFFFFFFFFFF;;;;;FFFFFFDDAA=;;666/,,,,,.53...-871111556312--
@JI6ZREA02JP71U
AGAGACTGTTGGAGGGCAAGTCTGGTGCCAGCAGCCGCGGTAATTCCAGCTCCAATAGCGTATATTAAAGTTGTTGCAGTTAAAAAGCTCGTAGTTGAATTTC
+
00011<444>AAB??@HHHIIIIIIIIIIIIIIIIIIHHHHHHHHHHIIIIIFFFFFFFFFFFFFFFFF===FFFFFFFFF;;;;;FFFFFFFFFDBA?6633
@JI6ZREA02J4HEJ
AGAGACTGTTGGAGGGCAAGTCTGGTGCCAGCAGCCGCGGTAATTCCAGCTCCAATAGCGTATATTAAAGTTGTTGCAGTTAAAAACGCTCGTAGTTGAATTTCGGGGT
+
FFFFFDDAAADA@666<CFFHHHGIIIIIIIIIIIHHHIIIHHHHHHIIIHHFFFFFFFFFDAA?===:554==?DDDAAC===;;FFFFFFFDA?<=55,,,.,,,,,
@JI6ZREA02GDH9H
AGAGACTGTTGGAGGGCAAGTCTGGTGCCAGCAGCCGCGGTAATTCCAGCTCCAATAGCGTATATTAAAGTTGTTGCAGTTAAAAAGCTCGTAGTTGAATTTCGGGGATAGTAGT
+
FFFFFFFFFFFIIHHHIIIIIIIIIIIIIIIIIIIIIIIIIIIIIIIIIIIIFFFFFFFFFFFFFFFFFFFFFFFFFFFFF;;;;;FFFFFFFFFFFDB=;;942...323----
@JI6ZREA02I7W2A
AGAGACTGTTGGAGGGCAAGTCTGGTGCCAGCAGCCGCGGTAATTCCAGCTCCAATAGCGTATATTAAAGTTGTTGCAGTTAAAAAGCTCGTAGTTGAATTTCGGGGTCAGTAGGTTGGTCGTGCCTATGGTATGTACTGGCTTTACTGATTCCTCCTTCTTGAAGAACTGTAATGTCATTAATTTGGTGTTGCAGGGAAACAGGACTGTTACTTTGAAAAAATTAGAGTGTTTAAAGCAGGCTAACGCTTGAATACATTAGCATGGAATAATGAAATAGGACGTTCGATCCTATTTTGTGGTTTCTAGGATTGACGTAATGATTAATAGGGATAGTTGGGGCATTAGTATTCAATTGTCAGAGGTGAAATTCTTGGATTTATTGAAGACTAACTACTGCGAAAGCATTTGCCAAGGATGTTTTCATTAAATCAAAGAACGAAAGTTTAGGGATCGAAGACGATCAGATAGCGTCGTAGTCTTAACCATAAACTATGCCGACTAGGGATCGGATGATGTTAATTTTTAA
+
IIIIIIIIIIIII@@@IIIIIIIIIIIIIIIIIIIIIIIIIIIIIIIIIIIIIIIIIIIIIIIIIIHHHIIIIIIIIIIII<<<<<IIIIIIIIIIIIIHHHICCCCIIIIIIIIIIIIIIIIIIIIIIIIIIIIIIIIIIIHHHIIIIIIIIIIIIIIIIIIIIIIIIIIIIIIIIIIIIIIHHHIIIIIIIIIHHHHHHIDGGIIIIFFGIHHHI;;;;99GG5IIHIHHHHHHHIIIIIIIIIIIIIIIIIHHIIIIIIIIIIIIIIIIIIHHHIIIIAA<<<IIIIHHHIBBC?A2<<<<<HIIIHHHHIIIIIIIIIIIIIIIIEBBGGEG<<5225DEEEEEBBDH<<<GCCDDB;::?BDEEBDDD==@@?555A::CA;5255AAAA=@@>5//..=95,,,7000044291,,,,11,,,,,.5000,,,1/000,,,,,/002551000030479:8688886:9<<=<:;889900.1,,,,,,,,,,/14985554...3:333153400,,,,,,,
@JI6ZREA02G2ZBC
AGAGACTGTTGGAGGGCAAGTCTGGTGCCAGCAGCCGCGGTAATTCCAGCTCCAATAGCGTATATTAAAGTTGTTGCAGTTAAAAAGCTCGTAGTTGAATTTCGGGATCAGTACGTTGGTCGTGCCTTAGGTACGTACTGGTGTTACTGGTTCCTACCTTCTGACGAACCATCATGTCATTCATTTGGTGTGGCGGGGAATCAGGACTGTTACTTTGAAAAAATTAGAGTGTTTAAAGCAGGCTAACGCTTGAATACATTAGCATGGAATAATGAAATAGGACGTTCGATCCTATTTTGTTGGTTTCTAGGATTGACGTAATGATTAATAGGGATAGTTGGGGCATTAGTATTCAATTGTCAGAGGTGAAATTCTTGGATTTATTGAAGACTAACTACTGCGAAAGCATTTGCCAAGGATGTTTTCATTAATCAAGAACGAAAGTTA
+
FFFFFFFFFFFIIHHHIIIIIIIIIIIIIIIIIIIIIIIIIIIIIIIIIIIIFFFFFFFFFFFFFFFFFFFFFFFFFFFFF?????FFFFFFFFFFFFFFFFFFFFFFFFFFFFFFFFFFFFFFFFFFFFFFFFFFFFFFFFFFFFFFFFFFFFFFFFFFFFFFFFFFFFFFFFFFFFFFFFF???FFFFFFFF====FFFFFFFFFFFFFFFFFFF666666??-FFFFFFFFFFFFFFFFFFFFFFDDDDFF???GGGIIIIIIIIIIDDDFGGIIAGGDDDDDIIIIGGGI@@@@F99DD888DADAAAADDDDDDDDDDDDDDDDD?:::AB@>>4445=ABDAAADDDAAADDDDD?===>?>===B====DDD>=>D::DD?>>?DDD>>>D=888>>>>??>>>DDDDDDDD::4444::::99022264660...130,
@JI6ZREA02HUUJ3
AGAGACTGTTGGAGGGCAAGTCTGGTGCCAGCAGCCGCGGTAGTTCCAGCTCCAATAGCGTATATTAAAGTTGTTGCAGTTAAAAAGCTCGTAGTTGAATTTC
+
FFFFFFFFFFFIIHHHIIIIIIIIIIIIIIIIIIIIIIIB;;:??IIIIIIIFFFFFFFFFFFFFFFFFFFFFFFFFFFFF?????FFFFFFDBA>666222/
@JI6ZREA02FI2RL
AGAGACTGTTGGAGGGCAAGTCTGGTGCCAGCAGCCGCGGTAATTCCAGCTCCAATAGCGTATATTAAAGTTGTTGCAGTTAAAAAGCTCGTAGTTGAATTTCGGGGTANC
+
:666;DFFFFFIIHHHIIIIIIIIIIIIIIIIIIIIIIIIIIIIIIIIIIIIFFFFFFFFFFFFFFFFFFFFFFFFFFC::88888FFFFFFFFFFFFF@??A99740/!.
@JI6ZREA02I6GQR
AGAGACTGTTGGAGGGCAAGTCTGGTGCCAGCAGCCGCGGTAATTCCAGCTCCAATAGCGTATATTAAAAGTT
+
FFFFFFFFFFFIIHHHIIIIIIIIIIIIIIIIIIIIIIIIIDDDDDDHHHFFFFFFFFDBBAAA451100422
@JI6ZREA02JCVJ3
AGAGACTGTTGGAGGGCAAGTCTGGTGCCAGCAGCCGCGGTAATTCCAGCTCCAATAGCGTATATTAAAGTTGTTGCAGTTAAAAAGCTCGTAGTTGAATTTCGGGGTTAGTAGGTTGGTCATGCCTCTGGTATGTACTGATCTCACTGATTCCTCCCTCTTGACGAACTGTAATGTCATTAATTTGGTGTTGCAGGAAATCAGGACTGTTACTTTGAAAAAATTGAGTGTTTAAAGCAGGCTAAGGCTTGAATACATTAGCATGGAATAATGAAATAGGACGTTTGATCCTATTTGTGGTTTCTAGGATTGACGTAATGATTAATAGGGATAGTTGGGGGC
+
6666?DD:88889==?::::=AABDDDDA<@@BEFFFFFFHHHHHIIHFFFFFFFCC??@AAFFFFFFFFFFFFFFFFFFF;;;;;FFFFFFFFFFFFFFFFFBA==>>D;BB555555AAAAABDFFFFFFFFFFFFFFFFFFFCCCDDDDDDFF?FFFFFFFF@@@FFFDAAADFC?6666=?=BA:>88:AB45111<??<99=<:.-.3,,,3,,,,,,77:=9:6..04488?<<<=DDFFFFDDDFFFDFDGDDD??=8888<==9:...:48800...6==:9763.004-..888>:AAAADDDDD?555BBB@A44448888><98855555:
@JI6ZREA02H9D0Y
AGAGACTGTTGGAGGGCAAGTCTGGTGCCAGCAGCCGCGGTAATTCCAGCTCCAATAGCGTATATTAAAGTTGTTGCAGTTAAAAAGCTCGTAGTCGAATTTCGGGATCAATACGTCGGTCGTGCTTTTTTGGTACGCACTGGCGTCATTGGTTTCTCCTTTCTGACGAACCATGATGTCATTAATTTGGTGTTATGGGGAGTTAGGACTGTTACTTTGAAAAAATTGAGTGTTTAAAGCAGGCATTAGCTTGAATACATTAGCATGGAATAATGAAATAGGACGTTCGATCCTATTTTGTGGTTTCTAGGATCAACGTAATGATTAATAGGGATAGTTGGGGCATTAGTATCCAATTGTCAGAGGTGAAATTCTTGGATTTATTGAAGACTAACTACTGCGAAAGCAATTTGCCAAGGATGTTTTCATTAATCAAAGAACGAAAGTTAGGGATCGAAGACGATCAGATACCGTCGTAGTCTTAACCATAAACTATGCCGACTAGGGATCGGATGATGTTAA
+
HHHHHHHHHHHIIIIIIIIIIIIIIIIIIIIIIIIIIIIIIIIIIIIIIIIIHHHHHHHHHHHHHHHHHHHHHHHHHHHEE88888HHHGHHHHHHHHHHHHHHHHHHHHHHHHHHHGGEECEB61111//<<6DDCGGHHHHHHHHHHHHHECCGADD<<<<>HGHHHHHHHHHHHHHHHHHEE666HHHB@@DGBCCCE199HHHHHHH@@@HHHHH;;;766<<<EHE@@@CCHHHHHHHHHHHHHHHHHHHHHHHHHHHHHHHHHHHHHHHHHHHHHHDDDHHEEEG;;;@9999;2@>;;;B=GB@@;;;;;BHGGBB@@@HHHH@@@@EEEBB9999@@@@EGGGG@@@@BBB?AA993338=<9AAA<<<>9//////===;8;;;2222;83,,,,,4300,,,98<<<AA9;;4741;;;;8842,,,1,,4,,,,--206228;;:::86:::7777678;77101126120799000----64----27:476777:;;;;7666440000
@JI6ZREA02H66AX
AGAGACTGTTGGAGGGCAAGTCTGGTGCCAGCAGCCGCGGTAATTCCAGCTCCAATAGCGTATATTAAAGTTGTTGCGTAAAGT
+
FFFFFFFFFFFDF666EFGGGHHDDFHHHHHHHFFFE===@DGFFFFHHHHIFFFFFFFFFFFFFFFFFEDDFFFBA?=66652
@JI6ZREA02J5LHG
AGAGACTGTTGGAGGGCAAGTCTGGTGCCAGCAGCCGCGGTAATTCCAGCTCCAATAGCGTATATTAAAGTTGTTGCAGTTAAAAAGCTCGTAGTTGAATTTCGGGATCAGT
+
FFFFFFFFFFFIIHHHIIIIIIIIIIIIIIIIIIIIIIBBBIIIIGGHHHIB@;;;:FFFFFFFFFFFFFFFFFFFFFFFF?????FFFFFFFFFFFFFFFF<663???4//
@JI6ZREA02J48PY
AGAGACTGTTGGAGGGCAAGTCTGGTGCCAGCAGCCGCGGTAATTCCAGCTCCAATAGCGTATATTAAAGTTGTTGCAGTTAAAAAGCTCGTAGTTGAATTTCGGGA
+
FFFFFFFFFFFIIHHHIIIIIIIIIIIIIIIIIIHHHHHHIHHHHHHHHIIIFFFFFFFFFFFFFFFFFDDDFFFFFFFFF;;;;;FFFFFFFFFFFFD=;8?6333
@JI6ZREA02GQB5Z
AGAGACTGTTGGAGGGCAAGTCTGGTGCCAGCAGCCGCGGTAATTCCAGCTCCAATAGCGTATATTAAAGTTGTTGCAGTTAAAAAGCTCGTAGTTGAATTTCGGGGTTAGCAGGTCGGTCGTGCCAATGGTATGCACTGGCTCGCTGACTCCTCCTTCTTGTAGAACCATGATGTCATTAATTTGGTGTTATGGGGAGTTAGGACTGTTACTTTGAAAAAATTAGAGTGTTTAAAGCAGGCATTAGCTTGAATACATTAGCATGGAATAATGAAATAGGACGTTCGATCCTATTTTGTTGGTTTCTAGGATCAACGTAATGATTAATAGGGATAGTTGGGGGCATTAGTATTCAATTGTCAGAGGTGAAATTCTTGGATTTATTGAAGACTAACTACTGCGAAAGCATTTGCCAAGGATGTTTTCATTAATCAAGAACGAAAGTTAGGGATCGAAGACGATCAGATACCGTCGTAGTCTTAACCATAAACTATG
+
FFFFFFFFFFFIIHHHIIIIIIIIIIIIIIIIIIIIIIIIIIIIIIIIIIIIFFFFFFFFFFFFFFFFFFFFFFFFFFFFF==???FFFFFFFFFFFFFFFFFBDAAFFFFFFFFFFFFFFFFFFFFFF===DFFFFFFFFFFFFFFFFFFFFF@@@@FFFFFFFFFFFFFFFFFFFFFFFFFFFFFFFFFFF????A166@FFFFFFFFFFFFFF666666DD/FFFFFFFFFFFFFFFFFFFFFFFFFF???DGGCCDFGGGIIIIIDDDGIIIIIIIDDDDCABBA<<<<44444//88;;;AABDDD???ADDDDDAAAAADDDD?=;@???<<11111<<;<<722...44:88888:<@BB>===??DB@@<>888<2/34422:><@<<88333<;888888443226600030,,,,,,04...22:644:9333966055556666698:75666:7:9:::9899:75659::110202297-,,
@JI6ZREA02J2SOK
AGAGACTGTTGGAGGGCAAGTCTGGTGCCAGCAGCCGCGGTAATTCCAGCTCCAATAGCGTATATTAAAGTTGTTGCAGTTAAAAAGCTCGTAGTTGAATTTCGGGATTAGTAAGTTGGTCGTGCCTCTGGTATGTACTGGCTTTACTGGTTCCTCCTTCTTGAAGAACTGTAATGTCATTAATTTGGTGTTGCAGGGAAACAGGACTGTTACTTTGAAAAAATTAGAGTGTTTAAAGCAGGCTAACGCTTGAATACATTAGCATGGAATAATGAAATAGGACGTTTGATCCTATTTTGTTGGTTTCTAGGATTGACGTAATGATTAATAGGGATAGTTGGGGGCATTAGTATTCAATTGTCAGAGGTGAAATTCTTGGATTTATTGAAGACTGACTACTGCGAAAGCATTTGCCAAGGATGTTTTCATTAATCAAGAACGAAAGTTAGGGATCGAAGACGATCAGATACCGTCGTAGTCTTAACCATAAACTATGCCGACTAGGGATCGGATGATGTTTAATTTTTAATG
+
IIIIIIIIIIIIIHHHIIIIIIIIIIIIIIIIIIIIIIIIIIIIIIIIIIIIIIIIIIIIIIIIIIHHHIIIIIIIIIIII=====IIIIIIIIIIIIIHHHIHHHIIIIIIIIIIIIIIIIIIIIIIIIIHIIIIIIIIIIHHHIIHIIIIIII>>>>HHHIIIIIIIIIIIIIIIIIIIIIHHHIIHIIIIIIHHHHHHIIIIIIII>>>FHCCI22222276,CGED;777@@HIIIIIIIIIIIIIIIIIIIIIIIIIIIIIIIIIIIIIHHHHHIIIIIEEEHIIDDDD??==@6:DDBBBD<IIHHHGGIGF@@@????BEE?92005>?AEE44555@@GIIIIHH@@@BEEBBBBBB444:<<:AA=2244=///947=AAB?ABBBEHBBB=====BB===;::::::44077373177:;660...759;8555:;;49968::;;;:9;::::73131===<<<::88:879944.,,,,,,-/100169;:777677;:77333367777//11144*2
@JI6ZREA02HJIA8
AGAGACTGTTGGAGGGCAAGTCTGGTGCCAGCAGCCGCGGTAATTCCAGCTCCAATAGCGTATATTAAAGTTGTTGCAGTTAAAAAAGCTCGTAGTTGAATTTCGGGGATAGTACGT
+
FFFFFFFFFFFIIHHHIIIIIIIIIIIIIIIIIIIIIIIIIIIIIIHHHIIHFFFFFFFFDDBB66333:98?><====66//////8??=??@ABFFDB=;;<66424323557--
@JI6ZREA02JEZDL
AGAGACTGTTGGAGGGCAAGTCTGGTGCCAGCAGCCGCGGTAATTCCAGCTCCAATAGCGTATATTAAAGTTGTTGCAGTTAAAAAGCTCGTAGTTGAATTTCGGGGTCTAG
+
FFFFFFFFFFFII666IIIIIIIIIIIIIIIIIIIIIIIIIIIIIIIIIIIIFFFFFFFFFFFFFFFFFFFFFFFFFFFFF=====FFFFFDDBBAA86...7//,,,-23.
@JI6ZREA02I3028
AGAGACTGTTGGAGGGCAAGTCTGGTGCCAGCAGCCGCGGTAATTCCAGCTCCAATAGCGTATATTAAAGTTGTTGCAGTTAAAAAGCTCGTAGTTGAATTTCGGGATCAATACGTCGGTCGTGCTTTTTTGGTACGCACTGGCGTCATTGGTTTCTCCTTTCTGACGAACCATGATGTCATTAATTTGGTGTTATGGGGAGTTAGGACTGTTACTTTGAAAAAATTAGAGTGTTTAAAGCAGGCATTAGCTTGAATACATTAGCATGGAATAATGAAATAGGACGTTCGATCCTATTTTGTGGTTTCTAGGATCAACGTAATGATTAATAGGGATAGTTGGGGCATTAGTATTCAATTGTCAGAGGTGAAATTCTTGGATTTATTGAAGACTAACTACTGCGAAAGCATTTGCCAAGGATGTTTTCATTAATCAAGAACGAAAGTTAGGGATCGAAGACGATCAGATACCGTCGTAGTCTTAACCATAAACTNTGCCGACTAGGGATCGGATGATGTTTAATTTTATAATGTACTC
+
IIIIIIIIIIIIIHHHIIIIIIIIIIIIIIIIIIIIIIIIIIIIIIIIIIIIIIIIIIIIIIIIIIHHHIIIIIIIIIIII?????IIIIIIIIIIIIIHHHIHHHIIIIIIIIIIIIIIIIIII777777II<IIIIIIIIIIIIIIIIIIHHHIIFFFFHIIIIIIIIIIIIIIIIIIIIIFF>>>IIIIIIIICCCBI?BBIIIIIIIIIIIHFFF666666>>-IIFFFHHHHHHIIIIIIIFFFIIIIIHDDDDIIIIIIIIIIIIIIIIIHHHD:@@@@@DDIIHHDDDI====@2;;555;<GGDDDGGIII@@@D@@@@D@@@@@BDIIIIIBBB@DDHIIIIIIIIIEIIEDDD:90008B<BDB:88:::EBB=88BB:98:D?======A==;;:===;::=4444::4771133;;;;:84777;962----17:0662:777;;:9;::7777676::;:9:;;:67669900,,,,---!/104496:87778:::;;7333766299111-0----20551/
@JI6ZREA02J3XTK
AGAGACTGTTGGAGGGCAAGTCTGGTGCCAGCAGCCGCGGTAATTCCAGCTCCAATAGCGTATATTAAAGTTGTTGCAGTTAAAAAGCTCGTAGTTGAATTTCGGGATCAATACGTCGGTCGTGCTTTTTTGGTACGCACGTGGCGTC
+
FFFFFFFFFFFIIHHHIIIIIIIIIIIIIIIIIIIIIIIIIIIIIIIIIIIIFFFFFFFFFFFFFFFFFFFFFFFFFFFFF?????FFFFFFFFFFFFFFFFD:::DFFDDDFFFFDBA?=?=94---,,,--,7=65.-..157132
@JI6ZREA02IORU3
AGAGACTGTTGGAGGGCAAGTCTGGTGCCAGCAGCCGCGGTAATTCCAGCTCCAATAGCGTATATTAAAGTTGTTGCAGTTAAAAAGCTCGTAGTTGAATTTCGGGGTTAGCAGGTCGGTCGTGCCAATGGTATGCACTGGCTCGCTGACTCCTCCTTCTTGTAGAACCGTAATGCCATTAATTTGGTGTTGCGGGGAAACAGGACTGTTACTTTGAAAAAATTAGAGTGTTTAAAGCAGGCTAGCGCCTGAATACATTAGCATGGAATAATGAAATAGGACGTTCGAACCTATTTTGTGGTTTCTAGGATTGACGTAATGATTAATAGGGATAGTTGGGGCATTAGTATTCAATTGTCAGAGGTGAAATTCTTGGATTTATTGAAGACTGACTACTGCGAAAGCATTTGCCAAGGATGTTTTCATTAATCAAGAACGAAAGTTAGGGATCGAAGACGATCAGATACCGTCGTAGTCTTAACC
+
FFFFFFFFFFFIIHHHIIIIIIIIIIIIIIIIIIIIIIIIIIIIIIIIIIIIFFFFFFFFFFFFFFDDDFFFFFFFFFFFF=====FFFFFFFFFFFFFFFFFDDDDFFFFFFFFFFFFFFFFFFFFFFFFFFFFFFFFFFFFFFFFFFFFFFFFFFFFFFFFFF@@@@@DFFFFFFFFFFFFFF@@<CDDDB9996555:355BDDDFFFFFFFF66666666,??FFFFFFFFFFFFFFFFFFD???FFFFFGGGIIIIIIIIIIIIDDDFGCC?4::ADDDDDDDDA??=9996:/444445<B:::?AADDDDDDDDDDDA???=;8????88////<>>==>>?AADDDDBB===?>>======BB==:<=B=;83//38>>:::::>><<<33388;<<<;;;84444<<>>:11112:::8842222000,,,,1,,,....0222274647::::7:9:::9677:7897733.,
@JI6ZREA02GMCL5
AGAGACTGTTGGAGGGCAAGTCTGGTGCCAGCAGCCGCGGTAATTCCAGCTCCAATAGCGTATATT
+
FFFFFFFFCAAA=3335<AABBBBDFHHHHHHHHHHHIDDIIIIHDDEFFIIFFFAA????988..
@JI6ZREA02JEEZ3
AGAGACTGTTGGAGGGCAAGTCTGGTGCCAGCAGCCGCGGTAATTCCAGCTCCAATAGCGTATATTAAAGTTGTTGCAGTTAAAAAGCTCGTAGTTGAATTTCGGGG
+
FFFFFFFFFFFIIHHHIIIIIIIIIIIIIIIIIIIIIIIIIIIIIIIIIIIIFFFFFFFFFFFFFFFFFFFFFFFFFFFDD88888FFFFFFFFFDBAA<984,,,,
@JI6ZREA02GD2N3
AGAGACTGTTGGAGGGCAAGTCTGGTGCCAGCAGCCGCGGTAATTCCAGCTCCAATAGCGTATATTAAAGTTGTTGCAGTTAAAAAAGCTCGTAGTTGAATTTCGGGGAT
+
FFFFFFFA@@FIIHHHIIIIIIIIIIIIIIIIIIIIIHHHHDDDDHHHHIIIFFFFFFFFFFFFDDDDFDCCB><====11,,,,,,2:==:9:9<>888663:11....
@JI6ZREA02F69VT
AGAGACTGTTGGAGGGCAAGTCTGGTGCCAGCAGCCGCGGTAATTCCAGCTCCAATAGCGTATATTAAAGTTGTTGCAGTTAAAAAGCTCGTAGTTGAATTTCGGGG
+
FFFFFFFEEEFHH666FFGIIIIHIIIIIIIIIIIIHHHHHDDDDHHHHHHHFFFFFFFFFFFFDCCCF<<<FFFFFFFFF==???FFFFFFFDA>?<9431.,,,,
@JI6ZREA02IF12F
AGAGACTGTTGGAGGGCAAGTCTGGTGCCAGCAGCCGCGGTAATTCCAGCTCCAATAGCGTATATTAAAGTTGTTGCAGTTAAAAAGCTCGTAGTTGAATTTCGGGATTAGT
+
FFFFFFFFFFFII@@@IIIIIIIIIIIIIIIIIIIIIIIIIIIIIIIIIIIIFFFFFFFFFFFF@@666DFFDBA???A8:311118<AAAAABDFFFFF?=?;88<623//
@JI6ZREA02HM51Y
AGAGACTGTTGGAGGGCAAGTCTGGTGCCAGCAGCCGCGGTAATTCCAGCTCCAATAGCGTATATTAAAGTTGTTGCAGTTAAAAAGCTCGTAGTTGAATTTCGGGATTAGTAGGTTGGTCGTGCCTCTGGTATGCACTGGCTTTACTGGTTCCTCCTTCTTGAAGAACTGTAATGTCATTAATTTGGTGTTGCAGGGAAACAGGACTGTTACTTTGAAAAAATTAGAGTGTTTAAAGCAGGCTAACGCTTGAATACATTAGCATGGAATAATGAAATAGGACGTTTGATCCTATTTTGTTGGTTTCTAGGATTGACGTAATGATTAATAGGGATAGTTGGGGCATTAGTATTCAATTGTCAGAGGTGAAATTCTTGGATTTATTGAAGACTAACTACTGCGAAAGCATTTGCCAAGGATGTTTTCATTAATCAAGAACGAAAGTTAGGGATCGAAGACGATCAGATACCGTCGTAGTCTTAACCATAAACTATGCCGACTAGGGATCGGATGATGTTAATTTTTAATGTACTC
+
IIIIIIIIIIIIIIIIIIIIIIIIIIIIIIIIIIIIIIIIIIIIIIIIIIIIIIIIIIIIIIIIIIHHHIIIIIIIIIIII;;;;;IIIIIIIIIIIIIHHHIHHHIIIIIIIIIIIIIIIIIIIIIIIIIIIIIIIIIIIIHHHIIIIIIIIIIIIIIIIIIIIIIIIIIIIIIIIIIIIIIHHHIIIIIIIIIBBBHHHIIIIIIIIFFFIHHEI444466HH5FGHIIHHHHHHIIIIIIIIIHIHIIIIIIIIIIIIIIIIIIIIIIIIIHHHIHEEDIA<<<AADGGGE9799E:8;;222<?G??ADGIIIDAAAIIIIIIIIIHIIDIIIHHAACAHHIIIIIHHDAAA@;;8BDHHHHHBBBHEEEBBBBB555:::DDC?=???DDDD>5555;;>555;>>?;;;;DCB<<3731888;66....300;:665:33-622233888:9;88:::3236888989<=:6866;;6443---.000322899;:888688;:::83336<88//42294-9797--
@JI6ZREA02GHREA
AGAGACTGTTGGAGGGCAAGTCTGGTGCCAGCAGCCGCGGTAATTTCAGCTCCAATAGCGTATATTAAAGTTGTTGCAGTTAAAAAGCTCGTAGTTGAATTTCGGGATCAATACGTCGGTCGTGCTTTTTTGGTACGCACTGGCGTCATTGGTTTCTCCTTTCTGACGAACCATGATGTCATTAATTTGGTGTTATGGGGAGTTAGGACTGTTACTTTGAAAAAATTAGAGTGTTTAAAGCAGGCATTAGCTTGAATACATTAGCATGGAATAATGAAATAGGACGTTCGATCCTATTTTGTGGTTTCTAGGATCAACGTAATGATTAATAGGGATAGTTGGGGCATTAGTATTCAATTGTCAGAGGTGAAATTCTTGGATTTATTGAAGACTAACTACTGCGAAAGCATTTGCCAAGGATGTTTTCATTAATCAAGAACGAAAGTTAGGGATCGAAGACGATCAGATACCGTCGTAGTCTTAACCAT
+
FFFFFFFFFFFIIHHHIIIIIIIIIIIIIIIIIIIIIIIIIIIHHHIIIIIIFFFFFFFFFFFFFFFFFFFFFFFFFFFFF;;;;;FFFFFFFFFFFFFFFFFDDDFFFFFFFFFFFFFFFFFFF669966@@2FFFFFFFFFFFFFFFFFFFFFFFFFFFFDDDFFFFFFFFFFFFFFFDDF??666FFFFFFFFAAA@F6<<DFFFDCCDBBB=;8?//////00,9<AAB??FFFFFFFFFFC;;:ADDDD????FGGGGGFFDDDGGGGCC????D>DD??9::DBBBBAAA45555/88;;8?<A=<<<<8884433???>BBAAABBBDDDDDD??==AAADDDDDDDDDBBBBDBD33///3===B?===DDD===822<842287222286673.,,0933...322226646:111166::8846222002-----22-22/76666210218:996121226444797464488000-
@JI6ZREA02GMEKK
AGAGACTGTTGGAGGGCAAGTCTGGTGCCAGCAGCCGCGGTAATTCCAGCTCCAATAGCGTATATTAAAGTTGTTGCAGTTAAAAAGCTCGTAGTTGAATTTCGGGGTCAGCAGGTTGGTCGTGCCACTGGTATGCACTGGCTTCGCTGATTCCTCCTTTCTGATAA
+
FFFFFFFFFFFIIHHHIIIIIIIIIIIIIIIIIIIIIIIIIIIIIIIIIIIIFFFFFFFFFFFFFFFFFFFFFFFFFFFDD;;;;;FFFFFFFFFFFFFFFFFDDDDFFFFFFFFFFFFFFFFFFFFFFFFFFFFFFFFFFFFFFFFFFFFFFFFDB888?74/.--
@JI6ZREA02H4JGQ
AGAGACTGTTGGAGGGCAAGTCTGGTGCCAGCAGCCGCGGTAATTCCAGCTCCAATAGCGTATATTAAAGTTGTTGCAGTTAAAAAGCTCGTAGTTGAATTTCGGGATCAATACGTCGGTCGTGCTTTTTTGGTACGCACTGGCGTCATTGGTTTCTCCTTTCTGACGAACCATGATGTCATTAATTTGGTGTTATGGGGAGTTAGGACTGTTACTTTGAAAAAATTAGAGTGTTTAAAGCAGGCATTAGCTTGAATACATTAGCATGGAATAATGAAATAGGACGTTCAATCCTATTTTGTGGTTTCTAGGATCAACGTAATGATTAATAGGGATAGTTGGGGGCATTAGTATTCAATTGTCAGAGGTGAAATTCTTGGATTTATTGAAGACTAACTACTGCGAAAGCATTTGCCAAGGATGTTTTTCATTAATCAAGAACGAAAGTTAGGGATCGAAGCGATCAGATACCGTCGTAGTCTTAACCNTAAACTATGCCGACTAGGGATCGGATGATGTTAA
+
IIIIIIIIIIIIIHHHIIIIIIIIIIIIIIIIIIIIIIIIIIIIIIIIIIIIIIIIIIIIIIIIIIHHHIIIIIIIIIIII=====IIIIIIIIIIIIIHHHIHHHIIIIIIIIIIIIIIIIIII889988II<IIIIIIIIIIIIIIIIIIHHHIICC;;;IIIIIIIIIIIIIIIIIIIIIIIHHHIIIIIIIICCCCIIIIIIIIIIIIIIIHHHI888888II?IIIIIHHHHHHIIIIIIIIIIIGGGGIIIIGGGGHIIIIIIIC422AG887<178EEACBBDDEDD@A11117/;;>99A9EIIHGCCCIIIIIIIIGGGGIIHHCEIIEEE77777IIGEHIIIIIGGGGGIIIIIICCCIHHHIIIIIIIIHHHIHHIIICBCIIIFFEEEIIIHHFIGE998EDA=:10.33,,,,,3747777<==A===9...<AA40009=>AA:9::AA>:::>?AAA?;<<=>452/445/!.,,,.0/67776778200005=???=====<<77
@JI6ZREA02G752T
AGAGACTGTTGGAGGGCAAGTCTGGTGCCAGCAGCCGCGGTAATTCCAGCTCCAATAGCGTATATTAAAGTTGTTGCAGTTAAAAAGCTCGTAGTTGAATTTCGGGGTCAGCAGGTTGGTCGTGCCACTGGTATGTACTGGCTTCGCTGATTCCTCCTTTCTGAAGAACTGTAATGTCATTAATTTGGTGTTGCAGGGAAACAGGACTGTTACTTTGAAAAAATTAGAGTGTTTAAAGCAGGCTAACGCTTGAATACATTAGCATGGAATAATGAAATAGGACGTTCGATCCTATTTTGTGGTTTCTAGGATTGACGTAATGATTAATAGGGATAGTTGGGGCATTAGTATTCAATTGTCAGAGGTGAAATTCTTGGATTTATTGAAGACTAACTACTGCGAAAGCATTTGCCAAGGATGTTTTCATTAATCAAGAACGAAAGTTAGGGATCGAAGACGATCAGATACCGTCGTAGTCTTAACCATAAACTATGCCGACTAGGGATCGGATGATGTTAATTTTTAATGTACT
+
IIIIIIIIIIIIIDDDIIIIIIIIIIIIIIIIIIIIIIIIIIIIIIIIIIIIIIIIIIIIIIIIIIHHHIIIIIIIIIIII==?==IIIIIIIIIIIIIHHHICCCCIIIIIIIIIIFFFIIIIIIIIIIIIIIIIIIIIIIIIIIIIIIIIIIIIIHHHIIIFFBBBIIIHHHIIIIIFFFFFFHIIIFFFIIIFFFHHHIFFFIIIIIIII>>>F6;;;6699,@FF@@@DDBBBFGGGG@889@HIIIIHHHIIIHHHIIIIIIIIIIIIIHHH@:@@IHHGGGGGG;;;>6666:/11322?=GDDDIIIIIIDDDIIIIIIHHHH@@@GGG;;5555@@DGGGGGIDDDDHHHBBBHHEEEDE===::88>==444444AAA?:::99BB???=4444<9::;;:=88448853,,,,,,144431467;997100067706621...;;647667777678==:88:;;88:8867.--200021-/10011.1-,,,/154451223318::115//00*3::2-
@JI6ZREA02IBQZY
AGAGACTGTTGGAGGGCAAGTCTGGCGCCTTACGGGAACAGTCGACTGCCAAGGCACACAGGGGA
+
FFFFFFF=<<FFF666HHGIIIIGGHHFFFFD?331448>?9984455:DBBBBBBBBDD99994
@JI6ZREA02J458P
AGAGACTGTTGGAGGGCAAGTCTGGTGCCAGCAGCCGCGGTAATTCCAGCTCCAATAGCGTATATTAAAGTTGTTGCAGTTAAAAACGCTCGTAGTTGAATTTCGGGATTAGTATGTTGGTCGTACCTC
+
FFFFFFFDDDFDE666FHGIIIIIIIIIIIIIIIIIIIIIIIIIIHHHIHHFFFFFFFFDAA==88888455::<DFFFFF===88;@FFFDDDFDD??????6331@<<=@<889::A?>=6676800
@JI6ZREA02I0RFD
AGAGACTGTTGGAGGGCAAGTCTGGTGCCAGCAGCCGCGGTAATTCCAGCTCCAATAGCGTATATTAAAGTTGTTGCAGTTAAAAAGCTCGTAGTTGAATTTCGGGATCAGTAGGTTGGTCGTGCCTATGGTATGTACTGGCTTTACTGATTCCTCCTTCTTGAAGAACTGTAATGTCATTAATTTGGTGTTGCAGGGAAACAGGACTGTTACTTTGAAAAAATCAGAGTGTTTAAAGCAGGCTAACGCTTGAATACATTAGCATGGAATAATGAAATAGGACGTTCGATCCTATTTGTGGTTTCTAGGATTGACGTAATGATTAATAGGGATAGTTGGGGCATTAGTATTCAATTGTCAGAGGTGAAATTCTTGGATTTATTGAAGACTAACTACTGCGAAAGCATTTGCCAAGGATGTTTTCATTAATCAAGAACGAAAGTTAGGGATCGAAGACGATCAGATACCGTCGTAGTCTTAACCATAAACTATGCCGACTAGGGATCGGATGATGTTAATTTTTAATGTACTC
+
IIIIIIIIIIIIIHHHIIIIIIIIIIIIIIIIIIIIIIIIIIIIIIIIIIIIIIIIIIIIIIIIIIHHHIIIIIIIIIIII=====IIIIIIIIIIIIIHHHIHHHIIIIIIIIIIIIIIIIIIIIIIIIIIIIIIIIIIIIHHHIIIIIIIIIIGGGGIIIIIIIIIIIIIIIIIIIIIIIIHHHIIIIIIIIIHHHHHHIIIIIIIIIIIIHHHI<<<<99IIIIIIIIHHHHHHIIIIIIIGGGIIIIIIIIIIIIIIIIIIGGGGIIIHIBBBIIIIGGCBBIEIIGE<835592DDBB@H@IIIHBBBI=8888IDDDDHHIIEBB@ECH<<3331==DAFEBEDIGIIIGECAAA@112<11477ECCEEEEEFD==GEGCCG777AACEC<<<<<<ABBBBBB><????;50.,,,-266//.22::55<7...<??1888=:::>>?;?==??>:8:8???>>>>?>=?==::885:866:717:::7<5:8>;;:>>???>44448???3352285+:784..
@JI6ZREA02JNMPE
AGAGACTGTTGGAGGGCAAGTCTGGTGCCAGCAGCCGCGGTAATTCCAGCTCCAATAGCGTATATTAAAGTTGTTGCAGTTAAAAAGCTCGTAGTTGAATTTCGGGATCAATACGTCGGTCGTGCTTTTTGGTACGCACTGGCGTCATTGGTTTCTCCTTTCTGACGAACCATGATGTCATTAATTGGTGTTATGGGGATTAGGACTGTTACTTTGAAAAAATTGAGTGTTTAAAAGCAGGCTAACGCTTGAATACATTAGCATGGAATAATGAAATAGGACTTTGATCCTATTTTGTTGGTTCTAGGTATTGACGTAATGATTAATAGGGATAGTTGGGGCATTAGTATTCAATTGTCAGAGTGAAATTC
+
EEEFFFFFFFFIIHHHIIIIIIIIIIIIIIIIIIIIIIIIIIIIIIIIIIIIFFFFFFFFFFFFFFFFFFFFFDAAAAA44/////<????AABDFFFFFF?A???DDD:::??FDDDBBBDDD866666DB9BBAAABBBAA=<844444000<:=>;==?>FFFFDFFFFA????ADA>>444488<1119=4666988==AABAA><==1113,,,,,,--375756662222==:92/00.//<<<?>>445?DGGDD?:::BBA<<<>0..7299...,,77:1127,,,,-,,116687<66444449<<>>A?==?ADDDD???DDDD??7766??>4444488@AAAA@>??888<<;86;23
@JI6ZREA02IO0IS
AGAGACTGTTGGAGGGCAAGTCTGGTGCCAGCAGCCGCGGTAATTCCAGCTCCAATAGCGTATATTAAAGTTGTTGCAGTTAAAAAGCTCGTAGTTGAATTTCGGGATTAGTAAGTTGGTCGTGCCTCTGGTATGTACTGGCTTTGCTGGTTCCTCCTTCTTGAAGAACTGTAATGTCATTAATTTGGTGTTGCAGGGAAACAGGACTGTTACTTTGAAAAAATTAGAGTGTTTAAAGCAGGCTAACGCTTGAATACATTAGCATGGAATAATGAAATAGGACGTTCGATCCTATTTTGTTGGTTTCTAGGATCAACGTAATGATTAATAGGGATAGTTGGGGCATTAGTATTCAATTGTCAGAGGTGAAATTCTTGGATTTATTGAAGACTAACTACTGCGAAAGCATTTGCCAAGATGTTTTCATTAATCAAAGAACGAAAGTTAGGGATCGAAGACGATCAGATACCGTCGTAGTCTTAACCATAAACTATGCCGACTAGGGATCGGATGATGTTAATTTTATAATG
+
IIIIIIIIIIIIIHHHIIIIIIIIIIIIIIIIIIIIIIIIIIIIIIIIIIIIIIIIIIIIIIIIIIHHHIIIIIIIIIIBB;;;;;IIIIIIIIIIIIIHHHIHHHIIIIIIIIIIIIIIIIIIIIIIIIIIIIIIIIIIIG;;;IIIIIIIIIIIIIIHHHIIIIIIIIB>>>GIIIIIIIIHHHIIIGGGIIIHHHHHHIIIIIIIIIIIICCCI664446FF5IIIIIHHHHHHIIIIIIIIIIIIIIIIIIIIIIIIIIIIIIIIIIIIIHHHIIIIGGGIIIIIIIHHH?=<<D:<==222=?IFFDIHHIIIIIIIIIIIIIIIHHHIIIIIIBBB<IHHIHA:==AIIIIIEDFCCBBBCBBBBEEFBBCCF@AAF>;CC@?>CHHHHHHIBCCA;;;>55000:8=<<=;=;22219:99770....3-0:4300823-2266333<<;9=9:;;=8232>>=:8:>>>>=;;;91103,,,22,/-,,/208455548;;<<=88886;<<310--),//2
@JI6ZREA02GNLSH
AGAGACTGTTGGAGGGCAAGTCTGGTGCCAGCAGCCGCGGTAATTCCAGCTCCAATAGCGTATATTAAAGTTGTTGCAGTTAAAAAGCTCGTAGTTGAATTTCGGGATCAGTACGTTGGTCGTGCCTTAGGTACGTACTGGTGTTACTGGTTCCTACCTTCTGACGAACCATCATGTCATTCATTTGGTGTGGCGGGGAATCAGGACTGTTACTTTGAAAAAATTAGAGTGTTTAAAGCAGGCTAACGCTTGAATACATTAGCATGGAATAATGAAATAGGACGTTCGATCCTATTTTGTTGGTTTCTAGGATTGACGTAATGATTAATAGGGATAGTTGGGGCATTAGTATTCAATTGTCAGAGGTGAAATTTTTGGATTTATTGAAGACTAACTACTGCGAAAGCATTTGCCAAGGATGTTTTCATTAATCAAAGAACGAAAGTTAGGGATCGAAGACGATCAGATACCGTCGTAGTCTTAACCATAAACTNTGCCGACTAGGGATCGG
+
IIIIIIIIIIIIIHHHIIIIIIIIIIIIIIIIIIIIIIIIIIIIIIIIIIIIIIIIIIIIIIIIIIHHHIIIIIIIIIIII;;;;;IIIIIIIIIIIIIHHHIHHHIIIIIIIIIIIIIIIIIIIIIIIIIIIIIIIIIIIIIIIIIIIIIIIIIIHIIIIIIIIIIIIIIIIIIIIIIIIIIHHHIIIIIIHB8888BBIIIIIIIIIIIIIHHHI;;;;99>>-IIIIIHHHHHHIIIIIIIIIIIIIIIIIGGGIIIIIIIIIIIIIIIHHAAAIIIIIIHHHIIIIIIIICCCCIBBIIAAAIIIAAAAGHHIIIIIIHHHIIIIIHHHHIIIII@@@@GGIIIIIIIGGGGHHHBCCFFFF@8;;B66664EEC111A::CC?>>?A??BBBFECCBBBBB@;555;?A????;9.----3500//15...3--983338:8-...2888<<8486;<<882323332026<;6866<:775831131!-.227959898868869
@JI6ZREA02JR5BB
AGAGACTGTTGGAGGGCAAGTCTGGTGCCAGCAGCCGCGGTAATTCCAGCTCCAATAGGCGTATATTAAAGTTGTTGCAGTTAAAAAGCTCGTAGTTGAATTTC
+
FFFFFFFFFFFIIHHHIIIIIIIIIIIIIIIIIIIHHHHIIHHHHHFFDDDDDDA6666:=FFFFFFFFFFFFFFFFFFFFF==??=FFFFFFFFFFDBB==;<
@JI6ZREA02GK5BX
AGAGACTGTTGGAGGGCAAGTCTGGTGCCAGCAGCCGCGGTAATTCCAGCTCCAATAGCGTATATTAAAGTTGTTGCAGTTAAAAAGCTCGTAGTTGAATTTCGGGGTCAGTAGGTTGGTCGTGCCAATGGTGTGTACTGGCTTTACTGATTCCTCCTTCTTGAAGAACTGTAATGTCATTAATTTGGTGTTGCAGGGAAACAGGACTGTTACTTTGAAAAAATTAGAGTGTTTAAAGCAGGCTAACGCTTGAATACATTAGCATGGAATAATGAAATAGGACGTTCGATCCTATTTTGTTGGTTTCTAGGATTGACGTAATGATTAATAGGGATAGTTGGGGCATTAGTATTCAATTGTCAGAGGTGAAATTCTTGGATTTATTGAAGACTGACTACTGCGAAAGCATTTGCCAAGGATGTTTTCATTAATCAAGAACGAAAGTTAGGGATCGAAGACGATCAGATACCGTCGTAGTCTTAACCATAACTATGCCGACTAGGGATCGGATGATGTTAATTTTTAATGTACTC
+
IIIIIIIIIIIIIHHHIIIIIIIIIIIIIIIIIIIIIIIIIIIIIIIIIIIIIIIIIIIIIIIIIIHHHIIIIIIIIIIII=====IIIIIIIIIIIIIHHHICCCCIIIIIIIIIIIIIIIIIIIIIIIIIIIIIIIIIIIHHHIIIIIIIIIIIIIIIIIIIIIIIIIIIIIIIIIIIIIIHHHIIIIIIIIIHHHHHHIIIIIIIIIIIIHHHI666666GG5IIIIIHHHHHHIIIIIIIIIIIIIIIIIIIIIIIIIIIIIIIIIIIIIHHHIIII==<==IIIIIIII=?=>I;:==222AIIDDEFHIIIHAAAIAA====DDBAAE@@@CC9999@<<<CGFGGGGGGFEEEEE@@@@@2666DD<88EEEBBB?44<@DCCDDEEFHFFFFFCBBB?AABBBDAAA@EEC==73228888764868888;2...2;=7;76688<<<:9=<<<<<=:<244=757>?>>=<>??::54224646866588=<;84244;<<<<<<<:>??3351100*8;;4--
@JI6ZREA02JLTIA
AGAGACTGTTGGAGGGCAAGTCTGGTGCCAGCAGCCGCGGTAATTCCAGCTCCAATAGCGTATATTAAAGTTGTTGCAGTTAAAAAGCTCGTAGTTGAATTTCGGGG
+
FFF@@AAFFFFIIHHHIIIIIIIIIIIIIIIIIIIIIIIIIIIIIIIIIIIIFFFFFFFFFFFFFFFFFFFFFFFFFFFDD;;;;;FFFFFFFFFFFDB<98<..,,
@JI6ZREA02J3HB8
AGAGACTGTTGGAGGGCAAGTCTGGTGCCAGCAGCCGCGGTAATTCCAGCTCCAATAGCGTATATTAAAGTTGTTGCAGTTAAAAAGCTCGTAGTTGAATTTCGGGGTCAGTAGGTTGGTCGTGCCTATGGTATGTACTGGCTTTACTGATTCCTCCTTCTTGAAGAACTGTAATGTCATTAATTTGGTGTTGCAGGGAAACAGGACTGTTACTTTGAAAAAATTAGAGTGTTTAAAGCAGGCTAACGCTTGAATACATTAGCATGGAATAATGAAATAGGACGTTCGATCCTATTTTGTTGGTTTCTAGGATTGACGTAATGATTAATAGGGATAGTTGGGGCATTAGTATTCAATTGTCAGAGGTGAAATTCTTGGATTTATTGAAGACTAACTACTGCGAAAGCATTTGCCAAGGATGTTTTCATTAATCAAGAACGAAAGTTAGGGATCGAAGACGATCAGATACCGTCGTAGTCTTAACCATAACTATGCCGACTAGGGATCGGATGATGTTAATTTTTAATGTAC
+
FFE???AEFFFIIHHHIIIIIIIIHHIH@<<@AAAA@88444444<<>>?AAABD688?@AA@FFFFFFFFFFFFFFFFFF????=FFFFFFFFFFFFFFFFF@@@@@FFFFFFFFFFFFFFFFFFFFFFFFFFFFFFFFFFFFFFFFFFFFFFFDDDDFFFFFFF???CFDDDDDFFFFFFFFFFFF<:::ADD???:::?<AADDDD:::D?==B22222256,=?AADFFFFFFFFFFFFFFFFFFFFFFD???GGGGIIIIIIIIIDDDFGGGGADD::<CCDGDDDDDD::9=C66AA===BAB5555:?ADDDDBDDDDDA????==<@@?<<6666AABD????DDDDDDDDDDDDD333888;>>>::<=?;;;<77>@83238<>888>2338;;;88888;88888===::4544::::974666:88:5333722-33312226644647666:565:::9899:9521066770-----40222794646347722262---20466//2//00*2722
@JI6ZREA02G4D6D
AGAGACTGTTGGAGGGCAAGTCTGGTGCCAGCAGCCGCGGTAATTCCAGCTCCAATAGCGTATATTAAAGTTGTTGCAGTTAAAAAGCTCGTAGTTGAATTTCGGGATTAGTACGCTGGTCGTGCCTTCGGTACGTACTGGTGTTACTGATTTCTACCTTCTGACGAACCATCATGTCATTAATTTGGTGTGGTGGGGAATCAGGACTGTTACTTTGAAAAAATTAGAGTGTTTAAAGCAGGCTCGCGCTTGAATACATTAGCATGGAATAATGAAATAGGACGTTGATCCTATTTTGTGGTTTCTAGGATTGACGTAATGATTAATAGGGATAGTTGGGGCATTAGTATTCAATTGTCAGAGGTGAAATTCTTGGATTTATTGAAGACTAACTACTGCGAAAGCATTTGCCAAGGATGTTTTCATTAATCAAGAACGAAAGTTAGGGATCGAAGACGATCAGATACCGTCGTAGTCTTAACCATAACTATGCCGACTAGGGATCGGATGATGTTATTTTTAATGTACTC
+
IIIIIIIIIIIIIHHHIIIIIIIIIIIIIIIIIIIIIIIIIIIIIIIIIIIIIIIIIIIIIIIIIIHHHIIIIIIIIIIII?????IIIIIIIIIIIIIHHHIHHHIIIIIIIIIIIIIIIIIIIIIIIIIIIIIIIIIIIH>@@BIIIIHHHIIIIIIIIIIIIIIIIIIGGGIIIIIIIIIHHHIE@EEHHF7788EEIIIIIIIIIIGDC::9D//////54,=A?A@?;<<==IIIIIIIIIHHHIIIIIHHHHIIIIHHHIIIIIIIIIHHHIIIIAAAAAIIIIIII@@@?A6AAHHHIIIAAAEHIIIHEDDIIIIIDDDIHAAAIGIII9999EEHIIIIIIIHHHIIBBBB@:555BEEBDCC?BCBB11157:CC;525;CDCBBBC;;555>CCC5445:>A===;=9----313322.10010070---79:2666::::::6031:;;:3...;;<:9:886686899//.1,,,,,,,,,2525315543...355511//5,,,,,//*5255,-
@JI6ZREA02J1Q8U
AGAGACTGTTGGAGGGCAAGTCTGGTGCCAGCAGCCGCGGTAATTCCAGCTCCAATAGCGTATATTAAAGTTGTTGCGTAAAGTAAAGCT
+
FFFFFFFFFFFHH666IIIIIIIIIIIIIIIIIIIIIIIIIIIIIIIIIHIIFFFFFFFFDAAA??665=<<AA>A>89444662---33
@JI6ZREA02GEYNM
AGAGACTGTTGGAGGGCAAGTCTGGTGCCAGCAGCCGCGGTAATTCCAGCTCCAATAGCGTATATTAAAGTTGTTGCAGTTAAAAAGCTCGTAGTTGAATTTC
+
?:666:666:BBD8::HIIIIIIIIIIIIIIIIIIIIIIIIIIIIIIIIIIIFFFFFFFFFFFFFFFFFFFFFFFFFFFFF=====FFFFFFFBA>=97221.
@JI6ZREA02GZ8YT
AGAGACTGTTGGAGGGCAAGTCTGGTGCCAGCAGCCGCGGTAATTCCAGCTCCAATAGCGTATATTAAAGTTGTTGCAGTTAAAAAGCTCGTAGTTGAATTTCGGGATCAATACGTCGGTCGTGCTTTTTTGGTACGCACTGGCGTCATTGGTTTCTCCTTTCTGACGAACCATGATGTCATTAATTTGGTGTTATGGGGAGTTAGGACTGTTACTTTGAAAAAATTAGAGTGTTTAAAGCAGGCATTAGCTTGAATACATTAGCATGGAATAATGAAATAGGACGTTCGATCCTATTTTGTGGTTTCTAGGATCAACGTAATGATTAATAGGGATAGTTGGGGCATTAGTATTCAATTGTCAGAGGTGAAATTCTTGGATTTATTGAAGACTAACTACTGCGAAAGCATTTGCCAAGGATGTTTTCATTAATCAAGAACGGAAGTTAGGGATCGAAGACGATCAGATACCGTCGTAGTCTTAACCATAAACTATGCCGACTAGGGATCGGATGATG
+
IIIIIIIIIIIIIHHHIIIIIIIIIIIIIIIIIIIIIIIIIIIIIIIIIIIIIIIIIIIIIIIIIIHHHIIIIIIIIIIII88888HIIIIIIIIIIIIHHHIHHHIIIIIIIIIIIIIIIIIII888887GG<IIIIIIIIIIIIIIIIIIHHHIIHHBBBIIIIIIIIIIIIIIIIIIIIIIIHHHIIIIIIIIAAAAG4;;GIIIIIIIIIIHHHI999999GG5IHHIIHHH>>>IIIIIIIIIIIIIIIIIIIIIIIIIIIIIIIIIIIII===IIII==<GGIIIIIIII==<<A6==666=?GGHHGGGGHIIIIIHHHHIHGGBBBFGGIIG9;;9AAHHDFDHHIIIFFFIEHH;5555>EEEIFFDHHHCBBBF>>EECBBCEE:5529A>5544;@>>;;;A4555;;4;;34219:686603223--:110006802138;;8886586<==;8686==82026;889786:--,.---.1-13268<9=<:::9;;:999993.
@JI6ZREA02IMQAY
AGAGACTGTTGGAGGGCAAGTCTGGTGCCAGCAGCCGCGGTAATTCCAGCTCCAATAGCGTATATTAAAGTTGTTGCAGTTAAAAAGCTCGTAGTTGAATTTCGGGATCAGTACGTTGGTCGTGCCTTAGGTACGTACTGGTGTTACTGGTTCCTACCTTCTGACGAACCATCATGTCATTCATTTGGTGTGGCGGGGAATCAGGACTGTTACTTTGAAAAAATTAGAGTGTTTAAAGCAGGCTCGCGCTTGAATACATTAGCATGGAATAATGAAATAGGACGTTGATCCTATTTTGTGGTTTCTAGGATTGACGTAATGATTAATAGGGATAGTTGGGGCATTAGTATTCAATTGTCAGAGGTGAAATTCTTGGATTTATTGAAGACTAACTACTGCGAAAGCATTTGCCAAGGATGTTTTCATTAATCAAAGAACGAAAGTTAGGGATCGAAGACGATCAGATACCGTCGTAGTCTTAACCATAAACTATGCCGACTAGGGATCGGATGATGTTTAATA
+
IIIIIIIIIIIIIHHHIIIIIIIIIIIIIIIIIIIIIIIIIIIIIIIIIIIIIIIIIIIIIIIIIIHHHIIIIIIIIIIII;;;;;IIIIIIIIIIIIIHHHIHHHIIIIIIIIIIIIIIIIIIIIIIIIIIIIIIIIIIIIIIIIIIIIIIIIFBBBBBIIIIIIIIIIIIIIIIIIIIIIIHHHBBAFFIIICCCCIIIIIIIIIIIIIIIHHHI9;;;;;;;,BFIIIHHHHHHIIIIIIIFFFIIIIIIIEDEIIIIIIIIIIIIIIIIIHHHIIII<<777IIIHHHICCC@E6@@HHHIII<<<@DIIIH@@@IIIIII@@@@@IDHIIIIBBB@@@@DHHHIIIHHHIIHHHHBBBHDBBB=CA:88>?>////47AA:98:?CDDDDDD::455B:::=B<?::::BBACA333099,,--.1,,,,,,5/,,-423-666:;;888:8:8<<<;8131:;81011<<:;:8;;11..---7404522030:88888;;::833335/0030,,
@JI6ZREA02JX4ZA
AGAGACTGTTGGAGGGCAAGTCTGGTGCCAGCAGCCGCGGTAATTCCAGCTCCAATAGCGTATATTAAAGTTGTTGCAGTTAAAAAGCTCGTAGTTGAATTTCGGGGTCAGTAGGTTGGTCGTGCCTATGGTATGTACTGGCTTTACTGATTCCTCCTTCTTGAAGAACTGTAATGTCATTAATTTGGTGTTGCAGGGAAACAGGACTGTTACTTTGAAAGAATTAGAGTGTTTAAAGCAGGCTAACGCTTGAATACATTAGCATGGAATAATGAAATAGGACGTTCGATCCTATTTTGTGGTTTCTAGGTATTGACGTAATGATTAATAGGGATAGTTGGGGCATTAGTATTCAATTGTCAGA
+
FFFFFFFFFFFIIHHHIIIIIIIIIIIIIIIIIIIIIIIIIDDDDFFFFFFFFFFFFFFFFFEEEEFFFFFFFFFFFFFFF???==FFFFFFFFFFF?????D;;;;8AFFFFFFFFFFFFFFFFFFFFFFFFFFFFFFFFFFFFFFACCFFFFFFDDDDDDDDA??:::BBBBBDD?<<<<:???DB>???F??<<<??FFFFFFFFFFFDD===B55531155BBB===??FFFFFFF???FFFFFF???FC:9:ADDDDF????GGGGGGGGDDF?DDDFDAAA=<<=<8444644/88888?9?//008<999<<>@=<<<<;;86.....23222224<<<@BAAA84444<;323732
@JI6ZREA02FXAGW
AGAGACTGTTGGAGGGCAAGTCTGGTGCCAGCAGCCGCGGTAATTCCAGCTCCAATAGCGTATATTAAAGTTGTTGCAGTTAAAAAGCTCGTAGTTGAATTTCGGGATTAGTATGTTGGTCGTACCTTCGGTACGTACTGGTGTTACTGATTCCTACCTTCTGATGAACCATCATGTCATTAATTTGGTGTGGCGGGGAATCAGGACTGTTACTTTGAAAAAATTAGAGTGTTTAAAGCAGGCTCGCGCTTGAATACATTAGCATGGAATAATGAAATAGGACGTTGATCCTATTTTGTGGTTTCTAGGATTGACGTAATGATTAATAGGGATAGTTGGGGCATTAGTATTCAATTGTCAGAGGTGAAATTCTTGGATTTATTGAAGACTAACTACTGCGAGAGCATTTGCCAAGGATGTTTTCATTAATCAAGAACGAAAGTTAGGGATCGAAGACGATCAGATACCGTCGTAGTCTTAACC
+
IIIIIIIIIIIIIHHHIIIIIIIIIIIIIIIIIIIIIIIIIIIIIIIIIIIIIIIIIIIIIIIIIIHHHIIIIIIIIIIII?????IIIIIIIIIIIIIHHHI;;;IIIIIIIIIIIIIIIIIIIIIIIIIIIIIIIIIIIIIIIIIIIIIIIIIIHHHHIIIIIIIIIIIIIIIIIIIIIIIHHHIIIIIIIICCBBIIIIIIIIIIIBBBIHHHI;;;;99>>-IIIIIHHHHHHIIIIIIIIIIIIFFFIIHHIIIIIIIHHHHIIIIIIIHHHHHHHDE<<<IIIIIII?BB@E6@@776@IGDDDGGHHDDDDDIIIII@@@@@?;@DBB::0000>A555><BEDDBBAA?;?C540002<=BDCCBBEEEBBB>88BB:435?DBBBBDDB::::>>BC<;;C????553:?7777;;;;::9;;:855><555<;8-...8::333:9<<<>>83136==;888:;::;:<==61
@JI6ZREA02F9A77
AGAGACTGTTGGAGGGCAAGTCTGGTGCCAGCAGCCGCGGTAATTCCAGCTCCAATAGCGTATATTAAAGTTGTTGCAGTTAAAAAGCTCGTAGTTGAATTTCGGGATCAA
+
FFFFFFFFFFFIIHHHIIIIIIIIIIIIIIIIIIIIIIIIIIIIIIIIIIIIFFFFFFFFFFFFFFFFFFFFFFFFFFFFF???==FFFFFFFFFFFFFFFFFFFFD::66
@JI6ZREA02JZHPK
AGAGACTGTTGGAGGGCAAGTCTGGTGCCAGCAGCCGCGGTAATTCCAGCTCCAATAGCGTATATTAAAGTTGTTGCAGTTAAAAAGCTCGTAGTTGAATTTCGGGGAT
+
FFFFFFFFFFFIIHHHIIIIIIIIIIIIIIIIIIIIIIIIIIIIIIIIIIIIFFFFFFFFFFFFFFFFFFFFFFFFFFFFF;;;;;FFFFFFFFFFF?=100:24....
@JI6ZREA02H54T0
AGAGACTGTTGGAGGGCAAGTCTGGTGCCAGCAGCCGCGGTAATTCCAGCTCCAATAGCGTATATTAAAGTTGTTGCAGTTAAAAAGCTCGTAGTTGAATTTCGGGGTAGTAGGTGGTCATGCCTCTGGTATGTACTGATCTCACTGATTCCTCCCTCTTGACGAACTGTAATGTCATTAATTTGGTGTTGCAGGAAATCAGGACTGTTACTTTAGAAAAAATTAGAGT
+
FFFFFFFFFFFIIHHHIIIIIIIIIIIIIIIIIIIIIIIIIIIIHHHHHIIIFFFFFFFFFFFFFFFFFFFFFFFFFFFFF=====FFFFFFFFFFFFFFFFD:70.-/-69---,,2777755764448989A@@@BBBAACCADBBBBBBA333=6::?ADAACFFFFFFFFFFFFFCC666AAABBBBBA:<<<FFDDDBBBAAAA??4444<222222@B0BB::
@JI6ZREA02GOK2M
AGAGACTGTTGGAGGGCAAGTCTGGTGCCAGCAGCCGCGGTAATTCCAGCTCCAATAGCGTATATTAAAGTTGTTGCAGTTAAAAAGCTCGTAGTTGAATTTCGGGGTATAGA
+
FFFEEEEFFFFIIHHHIIIIIIIIIIIIIIIIIIIIIIIIIIIIIIIIIIIIFFFFFFFFFFFFFFFFFFFFFFFFFFFFF==?==FFFFFFFFFDDDB=;;44222272-.-
@JI6ZREA02GZRJQ
AGAGACTGTTGGAGGGCAAGTCTGGTGCCAGCAGCCGCGGTAATTCCAGCTCCAATAGCGTATATTAAAGTTGTTGCAGTTAAAAAGCTCGTAGTTGAATTTCGGGG
+
FFFFFFFFFFFIIHHHIIIIIIIIIIIIIHHHIIHHHBBBHFFFFGFFFFFB@@@FFFFFFFFFFFFFFFFFFFFFFDDAA77777ADDDBBDDDFDDB===A6400
@JI6ZREA02GXFD5
AGAGACTGTTGGAGGGCAAGTCTGGCGCCTTACGGAAACAGTCGACTGCCAAGGCACACAGGGGATA
+
IIIIIIIIIIIIIHHHIIIIIIIIIIIGGGGGIII;;:F>EDGGIIIIIIIIIIIIIIIICCCCIII
@JI6ZREA02IAO3S
AGAGACTGTTGGAGGGCAAGTCTGGTGCCAGCAGCCGCGGTAATTCCAGCTCCAATAGCGTATATTAAAGTTGTTGCAGTTAAAAAGCTCGTAGTTGAATTTCGGGA
+
FFFFFFFFFFFIIHHHIIIIIIIIIIIIIIIIIIIIIIIIIIIIIIIIIIIIFFFFFFFFFFFFFFFFFFFFFFFFFFFFF?????FFFFFFFFFFFFD=<8:1117
@JI6ZREA02ISV6T
AGAGACTGTTGGAGGGCAAGTCTGGTGCCAGCAGCCGCGGTAATTCCAGCTCCAATAGCGTATATTAAAGTTAGTTGTCAGTT
+
FFFFFFFFFFFII666IIIIIIIIIIIIIIIIIIIIIIIIIIIIIIIIIIHFFFFDB?><4448.....46;455555744--
@JI6ZREA02F44S9
AGAGACTGTTGGAGGGCAAGTCTGGTGCCAGCAGCCGCGGTAATTCCAGCTCCAATAGCGTATATTAAAGTTGTTGCAGTTAAAAAGCTCGTAGTTGAATTTCGGGGTTAGCAGGTCGGTCGTGCCAATGGTATGCACTGGCTCGCTGACTCCTCCTTCTTGTAGAACCGTAATGCCATTAATTTGGTGTTGCGGGGAAACAGGACTGTTACTTTGAAAAAATTAGAGTGTTTAAAGCAGGCTAGCGCCTGAATACATTAGCATGGAATAATGAAATAGGACGTTCGAACCTATTTTGTTGGTTTCTAGGATTGACGTAATGATTAATAGGGATAGTTGGGACATTAGTATTCAATTGTCAGAGGTGAAATTCTTGGATTTATTGAAGACTGACTACTGCGAAAGCATTTGCCAAGGATGTTTTCATTAATCAAAGAACGAAGTTAGGGATCGAAGACGATCAGATACCGTCGTAGTCTT
+
HHHHHHHHHHHIIHHHIIIIIIIIIIIIIIIIIIIIIIIIIIIIIIIIIIIIHHHHHHHHHHHHHHHHHHHHHHHHHHHHH;;;;;HHHHHHHHHHHHHHHHHAAAADDHHHHHHHHHHHHHHHHHHHHHHHHHHHHHHHHHHHHHHHHGGGHH@BB><<<HHHHHHHHHHHHHHHHHHHHHHHHDB=CEEB>0000559?499ADDGEEHHHHHH6;;;66<<-HHHEEEHHHHHHHHHHHHHHE<<<HHHHHHHHHHHHHHHHHDDDHHGG@@@D<HHHHHDDDHHIEEEB55555//550//:9DBBBBBBHHHHHHHHHHH@@@B@>>>BB>662226>EDDGGBBBBHHHHHD===DD?======AAA::>>>=;;=78=BBDD===ADH@@@999>>=999;;;>=AAA4439;4711;;;;8802---2,02---42206668;:2228476::::2126;;;:9877775..
@JI6ZREA02H8CD2
AGAGACTGTTGGAGGGCAAGTCTGGTGCCAGCAGCCGCGGTAATTCCAGCTCCAATAGCGTATATTAAAGTTGTTGCAGTTAAAAAGCTCGTAGTTGAATTTCGGGATCAATACGTCGGTCGTGCTTTCGGGTACGTATTGGCGTCATTGGTTTCTCCTTTCTGACGAACCATGATGTCATTAATTTGGTGTTATGGGGAGTTAGGACTGTTACTTTGAAAAAATTAGAGTGTTTAAAGCAGGCATTAGCTTGAATACATTAGCATGGAATAATGAAATAGGACGTTCGATCCTATTTTGTTGGTTTCTAGGATCAACGTAATGATTAATAGGGATAGTTGGGGCATTAGTATTCAATTGTCAGAGGTGAAATTCTTGGATTTATTGAAGACTAACTACTGCGAAAGCATTTGCCAAGGATGTTTTCATTAATCAAGAACGAAAGTTAGGGATACGAAGACGATCAGATACCGTCGTAGTCTTAACCATAACTATGCCGACTAGGGATCGGATGATGTTTAATTTTTAATGTACTCTATTCGG
+
FFFFFFFFFFFIIHHHIIIIIIIIIIIIIIIIIIIIIIIIIIIIIIIIIIIIFFFFFFFFFFFFFFFFFFFFFFFFFFFFF==???FFFFFFFFFFFFFFFFFFFFFFFFFFFFFFFFFFFFFFFFFFFDDDFFFFFFFFFFFFFFFFF@@666FFFFFFFFFFFFFFFFFFFFFFFFFFFFFFDDDFFFFFFFF====F8??DDDDFFCCDFFFFFF66776666,?FFFFFFFFFFFFFDDDFFFFFFFFFFDFGGGGGIGGGGIIIIIIIIIIIIIAGGDCCCCGDDD55496766:00<<888AAB=???AAADDDDDDDDDDAAAA???BAAAAB7776<<>>@@>?<==AB??==<@>>>B=888===@@@@@@;;88//38<<88322222<<::8888<888;;<<<<:::5::11012226870222644:73339::275512---11869886662121:::8894644644660..0,,,..,,,,,0241,,,.22::::6222135:://///54+6766000200700
@JI6ZREA02I17YP
AGAGACTGTTGGAGGGCAAGTCTGGCGCCTTACGGGAAACAGTCGACTGCCAAGGCACACAGGGGATA
+
IIIIIIIIIIIIIHHHIIIIIIIIIIIIIIIIIHHHHHHIIIIIIIIIIIIIIIIIIIIIICCCCIII
@JI6ZREA02JRIQ6
AGAGACTGTTGGAGGGCAAGTCTGGTGCCAGCAGCCGCGGTAATTCCAGCTCCAATAGCGTATATTAAAGTTGTTGCAGTTAAAAAAGCTCGTAGTTGAATTTCGGGGTTAGTAGGTTGGTCATGCCTCTGGTATGTACTGATCTCACTGATTCCTCCCTCTTGACGAACTGTAAATGTCATTAATTTGGGTGTTGCAGGAAATCAGGAACTGTTACTTTGAAAAAGNTTAGAGTGTTTAAAGCAGGCTAAGGCTTGAATACATTAGCATGGAATAATGAAATAGGACGTTTGATCCT
+
FDDB@@900.664...4224<>=>@@ABBBBBBB5559889<<<<ABAAAAAADDDDDFFF??<<=FFF=<:ABBBAA@88222222=BBBDDFFFFFDB<<8942.,,,.,12----,,,47==;=<<=?AFFDDBDBBAAA=5544<<<<=>=<8434244>=<666<=4/...379::5555122...--22=<>=>;=?665ABDDDA10.476613,,,,,3!113:334A=?????DFFFFFFDDDDFDDCGGGGGG555::?AAADDB=====;;A94444666157771-
@JI6ZREA02JFOTJ
AGAGACTGTTGGAGGGCAAGTCTGGTGCCAGCAGCCGCGGTAATTCCAGCTCCAATAGCGTATATTAAAGTTGTTGCAGTTAAAAAGCTCGTAGTTGAATTTCGGGGTCAGCAGGTTGGTCGTGCCACTGGTATGCACTGGCTTCGCTGATTCCTCCTTTCTGAAGAACTGTAATGTCATTAATTTGGTGTTGCAGGGAAACAGGACTGTTACTTTGAAAAAATTAGAGTGTTTAAAGCAGGCTAACGCTTGAATACATTAGCATGGAATAATGAAATAGGACGTTCGATCCTATTTTGTTGGTTTCTAGGATTGACGTAATGATTAATAGGGATAGTTGGGGGCATTAGTATTCAATTGTCAGAGGTGAAATTCTTGGATTTATTGAAGACTAACTACTGCGAAAGCATTTGCCAAAGGATGTTTTCATTAATCAAGAACGAAAGTTAGGGATCGAAGACGATCAGATACCGTCGTAGTCTTAACCATAAACTAT
+
FFFFFFFFFFFIIHHHIIIIIIIIIIIIIIIIIIIIIIIIIIIIIIIIIIIIFFFFFFFFFFFFFFFFFFFFFFFFFFFFF????=FFFFFFFFFFFFFFFFFEEEEFFFFFFFFFFFFFFFFFFFFFFFFFFFFFFFFFFFFFFFFFFF@@@??CFFFFFFFFFFFFFFFFFFFFFFFFFFFFFFFFF???FFFFFFFFFFFFFFFFFFFFFFFFF66666666,DFFFFFFFFFFFFFFFFFFFFFF?@@FFFDGIGGGGGIIIIIIFDDDFIIIF>DDDGGDAA@AA>><900014//<<;;;BAD???DIIIIIDDDDDDDDAAAABBBA:::DD88855???DDDDDDAAA?DDDDD??>>>?>===B=88888D>>>=88DDDDDDBB3333B833288663,,,07,,,,,00,33....00----477::88:53339::255312226675:44222:7:7:::7577:7464766--,0...0.,,
@JI6ZREA02H4QSL
AGAGACTGTTGGAGGGCAAGTCTGGTGCCAGCAGCCGCGGTAATTCCAGCTCCAATAGCGTATATTAAAGTTGTTGCAGTTAAAAAGCTCGTAGTTGAATTTCGGGATCAGCAGGTTGGTCTTGCCACTGGTATGTACTAGCTTGCTGATTCCTCCTTCTTGTAGAACCGTAATGCCATTAATTTGGTGTTGCGGGGAAACAGGACTGTTACTTTGAAAAAATTAGAGTGTTTAAAGCAGGCTAGCGCCTGAATACATTAGCATGGAATAATGAAATAGGACGTTCGAACCTATTTTGTGGTTTCTAGGATTGACGTAATGATTAATAGGGATAGTTGGGGCATTAGTATTCAATTGTCAGAGGTGAAATTCTTGGATTTATTGAAGACTGACTACTGCGAAAGCATTTGCCAAGGATGTTTCATTAATCAAGAACGAAAGTTAGGGATCGAAGACGATCAGATACCGTCGTAGTCTTAACCATAAACTATG
+
FFFFFFFFFFFIIHHHIIIIIIIIIIIIIIIIIIIIIIIIIIIIIIIIIIIIFFFFFFFFFFFFFFFFFFFFFFFFFFFFF?????FFFFFFFFFFFFFFFFFFFFFFFFFFFFFFFFFFFFFFFFFFFFFFFFFFFFFFFFFFFFFFFFDDDA:::<CCCFFFFFFFFFFFFFFCCA????:::DD>DDDDF====???F>FDDDBB554<8;;>////2244,<<A@B==???FDDDDDDDDD:666DDDAAAA?BBDAAAA5555DBBBB===A:DDDDD544<>?;;72....3/9922279AA=??AADDDDDD?:::?AAAA?::::ADDD:===AA?????DBAAA>@@>>>>88///288;@@@>>??D888=88BB?>>@@888833239666663....326440007700026777702222002----0::02224222:200244677202066:7555675657::7502111:7000
@JI6ZREA02IHUKX
AGAGACTGTTGGAGGGCAAGTCTGGTGCCAGCAGCCGCGGTAATTCCAGCTCCAATAGCGTATATTAAAGTTGTTGCAGTTAAAAAGCTCGTAGTTGAATTTCGGGGTCTAGC
+
FFFFFFFFFFFII:::IIIIIIIIIIIIIIIIIIIIIIIIIIIIIIIIIIIIFFFFFFFFFFFFFFFFFFFFFFFFFFFFF?????FFFFFFFFFFFFFFFFD=:99354411
@JI6ZREA02HGIY3
AGAGACTGTTGGAGGGCAAGTCTGGTGCCAGCAGCCGCGGTAATTCCAGCTCCAATAGCGTATATTAAAGTTGTTGCAGTTAAAAAGCTCGTAGTTGAATTTCGGGATCAGCAGGTTGGTCGTGCCACTGGTATGCACTGGCTTTGCTGGTTCCTCCTTTCCGAAGAACTGTAATGCCATTAATTTGGTGTTGCAGGGAAACAGGACTGTTACTTTGAAAAAATTAGAGTGTTTAAAGCAGGCTAACGCTTGAATACATTAGCATGGAATAATGAAATAGGACGTTCGATCCTATTTTGTGGTTTCTAGGATTGACGTAATGATTAATAGGGATAGTTGGGGCATTAGTATTCAATTGTCAGAGGTGAAATTCTTGGATTTATTGAAGACTAACTACTGCGAAAGCATTTGCCAAGGATGTTTTCATTAATCAAGAACGAAAGTTAGGGATCGAAGACGATCAGATACCGTCGTAGTCTTAACCATAAACTATGCCGACTAGGGATCGGATGATGTTAATTTTTAATG
+
IIIIIIIIIIIIIHHHIIIIIIIIIIIIIIIIIIIIIIIIIIIIIIIIIIIIIIIIIIIIIIIIIIHHHIIIIIIIIIIII;;;;;IIIIIIIIIIIIIHHHIHHHIIIIIIIIIIIIIIIIIIIIIIIIIIIIIIIIIIIIHHHIIIIIIIIIIIIHHHIIIIIIIIIIIIIIHIIIIIIHH>>>IIHFFFIIIFFFHHHIIIIIIIIIIIIH@@@666666@@0IIIIIHHHHHHIIIIII@@@FIIIIIIIIIIIIIIIIIIIIIIIIIIIHHHH@DDHHHHGFFGGDDDD====@2;;EEEIII;;;DDDIIIIIIH@@@DIIIIB?;BD<555000099;;?A=?A??;;;:=:=??=...622222322==?...8//344;8??88242@944444:;==;:<ABBBB====;3344:333119;;;744;8...122-000812222002:67673136;;:646464130066----22220-1333678;:::::;;::::::664894,,,,,,,*4
@JI6ZREA02I4PJH
AGAGACTGTTGGAGGGCAAGTCTGGTGCCAGCAGCCGCGGTAATACCAGCTCCAATAGCGTATATTAAAAGTT
+
D::8888<?DDDDFFFHHHHIHHHHFEBB@EDBBAA@@844444000AA?=??FFFFFFFFFFF@?;996432
@JI6ZREA02IB7TH
AGAGACTGTTGGAGGGCAAGTCTGGTGCCAGCAGCCGCGGTAATTCCAGCTCCAATAGCGTATATTAAAGTTGTTGCAGTTAAAAAGCTCGTAGTTGAATTTCGGGG
+
FFFFFFFFFFFHHHHHIIIIIIIIIIIIIIIIIIHHHHHHFDDFFFFFHHHHFFFFFFFFFFFFFFFFFFFFFFFEEEFFF?????FFFFFFFFFFFDC?=;?75,,
@JI6ZREA02G028Y
AGAGACTGTTGGAGGGCAAGTCTGGCGCCTTACGGGAAACAGTCGACTGCCAAGGCACACAGGGGATA
+
IIIIIIIIIIIIIHHHIIIIIIIIIIIIIIIIIHHH???IIIIIIIIIIIIIIIIIIIIIICCCCIII
@JI6ZREA02GEVPT
AGAGACTGTTGGAGGGCAAGTCTGGTGCCAGCAGCCGCGGTAATTCCAGCTCCAATAGCGTATATTAAAGTTGTTGCAGTTAAAAAGCTCGTAGTTGAATTTCGGGATCAATACGTCGGTCGTGCTTTTTTGGTACGCACTGGCGTCATTGGTTTCTCCTTTCTGACGAACCATGATGTCATTAATTTGGTGTTATGGGGAGTTAGGACTGTTACTTTGAAAAAATTAGAGTGTTTAAAGCAGGCATTAGCTTGAATACATTAGCATGGAATAATGAAATAGGACGTTCGATCCTATTTTGTGGTTTCTAGGATCAACGTAATGATTAATAGGGATAGTTGGGGCATTAGTATTCAATTGTCAGAGGTGAAATTCTTGGATTTATTGAAGACTAACTACTGCGAAAGCATTTGCCAAGGAT
+
FFFFFFFFFFFIIHHHIIIIIIIIIIIIIIIIIIIIIIIIIIIIIIIIIIIIFFFFFFFFFFFFFFFFFFFFFFFFFFFFF88888FFFFFFFFFFFFFFFFFFFFFFFFFFFFFFFBA??>??9////--662==>?BDFFFFDDDDDB::333:<88000>>A@4445=?DAAADDDFFFFFFCDDFFFFFFFFAA@@FFFFFFFFFCC??=B=;;@222222>>/???==??????DDD???CCCCCFFFFGGF???DDDGFFFDGIIIIIIIIGDD:DDCC???DGFFCA?>5554</0////49>;99<<8::B<<<=??8888332229<<<22.../<<<<<>=<<=?>>@@@B@=333388==>DD?>>DDD>>=822B?4333>8888:@>888;;;88884236444,,,,
@JI6ZREA02G7SSQ
AGAGACTGTTGGAGGGCAAGTCTGGTGCCAGCAGCCGCGGTAATTCCAGCTCCAATAGCGTATATTAAAGTTGTTGCAGTTAAAAAGCTCGTAGTTGAATTTCGGGG
+
44533335=BBBD?@@IIIIIIIIIIIIIIIIIIIIIIIIIIIIIIIIIIIIFFFFFFFFFFFFFFFFFFFFFFFFFFFFF=====FFFFFFFDA?=;;611.,,,,
@JI6ZREA02F409U
AGAGACTGTTGGAGGGCAAGTCTGGTGCCAGCAGCCGCGGTAATTCCAGCTCCAATAGCGTATATTAAAGTTGTTGCAGTTAAAAAGCTCGTAGTTGAATTTCGGGATTAGTAACGTCGT
+
FFFFFFFFFFFII666HIIIIIIHIIIIIIIIIIIIIIIIIIIIIIIIIIIIFFFFFFFFFF@@==<<FFFFFFFDDEDFF?????FFFFFFFFFD??????=888>>>=<2...-5522
@JI6ZREA02GO8VE
AGAGACTGTTGGAGGGCAAGTCTGGTGCCAGCAGCCGCGGTAATTCCAGCTCCAATAGCGTATATTAAAGTTGTTGCAGTTAAAAAGCTCGTAGTTGAATTTC
+
FFFFFFAA@FFIIHHHIIIIIIIIIIIIIIIIIIIIIIIIIIIIIIIIIIIIFFFFFFFFFFFFFFFFFEDDFFFFFFFFF?????FFFFFFFFFFDBA9964
@JI6ZREA02HERYW
AGAGACTGTTGGAGGGCAAGTCTGGTGCCCGCAGCCGCGATAATTCCAGCTCCAATAGCGTATATTAAAGTTGTTGCAGTTAAAAAGCTCGTAGTTGAATTTCGGGGTTAGCAGGTCGGTCGTGCCAATGGTATGCACTGGCTCGCTGACTCCTCCTTCTTGTAGAACCGTAATGCCATTAATTTGGTGTTGCGGGGAAACAGGACTGTTACTTTGAAAAAATTAGAGTGTTTAAAGCAGGCTAGCGCCTGAATACATTAGCATGGAATAATGAAATAGGACGTTCGAACCTATTTTGTTGGTTTCTAGGATTGACGTAATGATTAATAGGGATAGTTGGGGCATTAGTATTCAATTGTCAGAGGTGAAATTCTTGGATTTATTGAAGGCTGACTACTGCGAAAGCATTTGCCAAGGATGTTTTCATTAATCAAG
+
FFFFFFFFFFFII@@@IIIIIIIIIIIHHHIIIIIIIIIIIIIIIIIIIIIIFFFFFFFFFFFF@@666FFFDBA??AA55311118BBBBDDFFFFFFFFFFDDDDFFFFFFFFFFFFFFFFFFFFFFFFFFFFFFFFFFFFFFFFFFFFFFFFFFFFFFFFFFCDDDFFFFFFFFFFFFD??=542344?<44444488488AAA?666;C?=B77772233,5ABA=555=FFFFDDDFFFFC????DDBBAAA==?BBBDBB=??ACAD???B>BBBDA:::::=BBB@6667=66<<8889<?0008>BBBBBBBBAAABBBBA8442:<<66....7:;99:;<>><<<A@<888:<2232222::866688888>228<@BB<888<@><<883448888888:4444888<:111166667702260
@JI6ZREA02IVRWD
AGAGACTGTTGGAGGGCAAGTCTGGTGCCAGCAGCCGCGGTAATTCCAGCTCCAATAGCGTATATTAAAGTTGTTGCAGTTAAAGAGCTCGTAGTTGAATTTCGGGATTAGTAAGTTGGTCGTGCCTCTGGTATGTACTGGCTTTACTGGTTCCTCCTTCTTGAAGAACTGTAATGTCATTAATTTGGTGTTGCAGGGAAACAGGACTGTTACTTTGAAAAAATTAGAGTGTTTAAAGCAGGCTAACGCTCGAATACATTAGCATGGAATAATGAAATAGGACGTTCGATCCTATTTTGTTGGTTTCTAGGATTGACGTAATGATTAATAGGGATAGTTGGGGCATTAGTATTCAATTGTCAGAGGTGAAATTCTTGGATTTATTGAAGACTAACTACTGCGAAAGCATTTGCCAAGGATGTTTTCATTAATC
+
FFFFFFFFFFFIIHHHIIIIIIIIIIIIIIIIIIIIIIIIIIIIIIIIIIIIFFFFFFFFFFFFFFFFFFFFFFFFFFFFFFFFFFFFFFFFFFFFFFFFFFFFFFFFFFFFFFFFFFFFFFFFFFFFFFFFFFFFFFFFFF@@@FFFFFFFFFFFFFFFFFFFFFFFFFFFFFFFFFFFFFFFFFFF>???ABB===556:8CCFFDDBBBB=;;?222///44,<A??A??FFFFFFFFFFFFFFFFFFFFFGGGIIIIFDDDDGGGGGDDFDDDGIGGGGGDDDIFFDCCG==99A66==555=<A8:::ABDAAAADDDDDDDDDDBB?D??=BB9666<988898<>A@@@BBB>?888=>=====BBBBB<==;;;<77<<<<::><<888<8332448;::8883426666667----22674402
@JI6ZREA02G1WSO
AGAGACTGTTGGAGGGCAAGTCTGGTGCCAGCAGCCGCGGTAATTCCAGCTCCAATAGCGTATATTAAAGTTGTTGCAGTTAAAAAGCTCGTAGTTGAATTTCGGGATTACACGTCGGTCGTGCACTTTGGTATGAACTGGCGTCGTGTAGTTTCTCCTTTCTGAGGAACCATGATGTCATTAATTTGGAT
+
FFFFFFFFFFFIIHHHIIIIIIIIIIIIIIIIIIIIIIIIIIIIIIIIIIIIFFFFFFFFFFFFFFFFFFFFFFFFFFFFF?????FFFFFFFFFFFFFFF?B;;;<0004///35566<66344366688001144<=<<=??8113336:?=B>AB=?FFF=:66<<FFFFFDFFFFDBAA>866--..
@JI6ZREA02GHTWA
AGAGACTGTTGGAGGGCAAGTCTGGTGCCAGCAGCCGCGGTAATTCCAGCTCCAATAGCGTATATTAAAGTTGTTGCAGTTAAAAAGCTCGTAG
+
FFFFFFFFFFFII@@@IIIIIIIIIIIIIIIIIIIIIIIIIIIIIIIIIIIIFFFFFFFFFFFFFFFFFDDDFFFFFFFFF?????FFFFFF?6
@JI6ZREA02I9BUX
AGAGACTGTTGGAGGGCAAGTCTGGTGCCAGCAGCCGCGGTAATTCCAGCTCCAATAGCGTATATTAAAGTTGTTGCAGTTAAAAAGCTCGTAGTTGAATTTCGGGGTANCAGT
+
FFF@@AEFFFFIIHHHIIIIIIIIIIIIIIIIIIIIIIIIIIIIIIIIIIIIFFFFFFFFFFFFFFFFFFFFFFFFFFFCC88888FFFFFFFFFFFFFFF?A966474!433.
@JI6ZREA02JKCSL
AGAGACTGTTGGAGGGCAAGTCTGGTGCCAGCAGCCGCGGTAATTCCAGCTCCAATAGCGTATATTAAAGTTGTTGCAGTTAAAAAGCTCGTAGTTGAATTTCGGG
+
FA@@@A===FFGHDDDIIIIIIIIIIIIIIIIIIIIIIIIIIIIIIIIIIIIFFFFFFFFFFFFFFFFFFFFFFFFFFFFF?????FFFFFFFFDBA@>661.,,,
@JI6ZREA02HETV2
AGAGACTGTTGGAGGGCAAGTCTGGTGCCAGCAGCCGCGGTAATTCCAGCTCCAATAGCGTATATTAAAGTTGTTGCAGTTAAAAAGCTCGTAGTTGAATTTCGGGATCAATACGTCGGTCGTGCTTTTTTGGTACGCACTGGCGTCATTGGTTTCTCCTTTCTGACGAACCATGATGTCATTAATTTGGTGTTATGGGGAGTTAGGACTGTTACTTTGAAAAAATTAGAGTGTTTAAAGCAGGCATTAGCTTGAATACATTAGCATGGAATAATGAAATAGGACGTTCGATCCTATTTTGTGGTTTCTAGGATCAACGTAATGATTAATAGGGATAGTTGGGGCATTAGTATTCAATTGTCAGAGGTGAAATTCTTGGATTTATTGAAGACTAACTACTGCGAAAGCATTTGCCAAGGATGTTTTCATTAATCAAGAACGAAAGTTGGAATCGAAGACGATCAGATACCGTCGTAGTCTTAACCNTAAACTATGCCGACTAGGGATCGGATGATGTTAATTTTATAATGACT
+
IIIIIIIIIIIIIHHHIIIIIIIIIIIIIIIIIIIIIIIIIIIIIIIIIIIIIIIIIIIIIIIIIIBBBIIIIIIIIIIII;;;;;IIIIIIIIIIIIIHHHIHHHIIIIIIIIIIIIIIIIIII666664DD8HGIIIIIIIIIIIIIIIIHHHIIHH>>>GHIIIIIIIIIIIIIIIIIIIIIHHHIIIIIIII>>>>G4;;IIIIIIIIIIIHHHI;;;;99BB0IIIIIHHHHHHIIIIIIIIIIIIIIIIIHHHIIIIIIIIIIIIHHHHIHHHII<<<<<EEIIIGDDBB7777:21000067EEBBDDHIIIIIIIII<<<<9ABBBDGGDAA??AAHHIIIIIIIIIIHEEEDDD@:555=BB>CCC88;;C1//>77>>//.5:A5558C>;;:@?BBB@@@BD@@??CA9;;000079..--03621.152..07..--2299322448::::99882333...6:::;889;80!3...34--.22796;:858688888333389<==77779166688;3
@JI6ZREA02G02EE
AGAGACTGTTGGAGGGCAAGTCTGGTGCCAGCAGCCGCGGTAATTCCAGCTCCAATAGCGATATTAAAGTTGTTGCAGTTAAAAAGCTCGTAGTTGAATTTCGGGGA
+
FFFFFFFFFFFIIHHHIIIIIIIIIIIIIIIIIIIIIIIIIIIIIIIIIHIGFFFFFF:::=@FFFFFFFFFFFFFFFFF;;;;;FFFFFFFFDBB=<0..7,,,,7
@JI6ZREA02GKJKC
AGAGACTGTTGGAGGGCAAGTCTGGTGCCAGCAGCCGCGGTAATTCCAGCTCCAATAGCGTATATTAAAGTTGTTGCAGTTAAAAAGCTCGTAGTTGAATTTCGGGGTCAGCAGGTTGGTCGTGCCACTGGTATG
+
FFFFFFFFFFFIIHHHIIIIIIIIIIIIIIIIIIIIIIIIIIIHHIIHHBBBFFFFFFFFFFFFFFFFFFFFFFFFFFFFF88888CFFFDFFFFFFDDDDFF@@;;ADD?::6655BBBAAAB>>?89889<9/
@JI6ZREA02HXFCH
AGAGACTGTTGGAGGGCAAGTCTGGTGCCAGCAGCCGCGGTAATTCCAGCTCCAATAGCGTATATTAAAGTTGTTGCAGTTAAAAAGCTCGTAGTTGAATTTCGGGATC
+
FFFFFFFFFFFIIHHHIIIIIIIIIIIIIIIIIIIIIIHHHHHHFFHIIHHHFFFFFFFFFFFFFFFFFA@@FFFFFFFFF==???FFFFFFFFFFD@@??=@888?:7
@JI6ZREA02F9UJD
AGAGACTGTTGGAGGGCAAGTCTGGTGCCAGCAGCCGCGGTAATTCCAGCTCCAATAGCGTATATTAAAGTTGTTGCAGTTAAAAAGCTCGTAGTTGAATTTCGGGATCAGTACG
+
FFFFFFFFFFFIIHHHIIIIIIIIIIIIIIIIIIIIIIIIIIIIIIIIIIIIFFFFFFFFFFFFFFFFFFFFFFFFFFFFF=====FFFFFFFFFFFFFFFFFDDDFC8888?A:
@JI6ZREA02F96K6
AGAGACTGTTGGAGGGCAAGTCTGGTGCCAGCAGCCGCGGTAATTCCAGCTCCAATAGCGTATATTAAAGTTGTTGCAGTTAAAAAGCTCGTAGTTGAATTTCGGGATCAATACGTCGGTCGTGCCTCTGGTATGAACTGGTGTTATTGATTCCTCCTTTCTGATAAACCATGATGTCATTAATTTGGTGTTGTGGGGAGTCAGGACTGTTACTTTGAAAAAATTAGAGTGTTTAAAGCAGGCCTACGCTTGAATACATTAGCATGGAATAATGAAATAGGACGTTCGAACCTATTTTGTGGTTTCTAGGATCAACGTAATGATTAATAGGGATAGTTGGGGCATTAGTATTCAATTGTCAGAGGTGAAATTCTTGGATTTATTGAAGACTAACTACTGCGAAAGCATTTGCCAAGGATGTTTTCATTAATCAAAGAACGAAAGTTAGGGATCGAAGACGATCAGATACCGT
+
IIIIIIIIIIIIIHHHIIIIIIIIIIIIIIIIIIIIIIIIIIIIIIIIIIIIIIIIIIIIIIIIIIHHHIIIIIIIIIIII:::::FIIIIIIIIIIIIHHHIHHHIIIIIIIIIIIIIIIIIIIIIIIIIIIIIIIIIIIIIIIIIIIIIIIIIIIHHHIIIIIHHHIIIIIIIIIIIIIII>>>IIIIIIIICCCBIFIIIIIIIIIHHII>>>F6;;;66;;,BHIIIHHHHHHIIIIIFFBBBFIIIIIIIIIIIIIIIIIIIIIIIIIIHHHIHHHID<<<FI@@@@EB99<<@6@@<<<D?GGIIDD<<<@HIIIIIII@@@HHHHHIIIIICCC@DDDHIIIIIIIIIIHHHHHHHHHHHHHHHHHHHHHHHHHHHHEH@>=BEDB>>=DB:::::;@BB<=BB5555IEEE>7773<:886447,,,1,,51,,,1..-004:::888658::;;97470223/
@JI6ZREA02JL9UW
AGAGACTGTTGGAGGGCAAGTCTGGTGCCAGCAGCCGCGGTAATTCCAGCTCCAATAGCGTATATTAAAGTTGTTGCAGTTAAAAAGCTCGTAGTTGAATTTCGGGATCAATACGTCGGTCGTGCTTTTTTGGTACGCACTGGCGTCATTGGTTTCTCCTTTCTGACGAACCATGATGTCATTAATTTGGTGTTATGGGGAGTTAGGACTGTTACTTTGAAAAAATTAGAGTGTTTAAAGCAGGCATTAGCTTGAATACATTAGCATGGAATAATGAAATAGGACGTTCGGTCCTATTTTGTTGGTTTCTAGGATCAACGTAATGATTAATAGGGATAGTTGGGGCATTAGTATTCAATTGTCAGAGGTGAAATTCTTGGATTTATTGAAGACTAACTACTGCGAAAGCATTTGCCAAGGATGTTTTCATTAATCAAGAACGAAAGTTAGGGATCGAAGACGATCAGATACCGTCGTAGTCTTAACCATAAACTATGCCGACTAGGGATCGGATGATGTTAATTTTTAATGTACTCTATTCGG
+
IIIIIIIIIIIIIHHHIIIIIIIIIIIIIIIIIIIIIIIIIIIIIIIIIIIIIIIIIIIIIIIIIIHHHIIIIIIIIIIII;;;;;IIIIIIIIIIIIIHHHIHHHIIIIIIIIIIIIIIIIIII<<<<99IIFIIIIIIIIIIIIIIIIIIHHHIIIIHHHIIIIIIIIIIIIIIIIIIIIIIIHHHIIIIIIIICCCCIBIIIIIIIIIIIIIHHHI666666FF5IIIIIHHHHHHIIIIIIIIIIIIIIIIIIIIIIIIIIIIIIIIIIIIIHHHIIIIIIHHHHIIIIIII???@<22<<999IAG<<<@IIIIIIIIIIIIIIIIDIBEIIFDDD9999@DGG<<9@DF@@@HHIBBBHHHHEDBBBDB:88::B===>88BBBBBBEDB>>=D>::9<;;>::///::?CA:8588777188:<<:588:855>6557<==6<88633333<9<:688::686==;888<;::;::;;6603.--.0003227;9;::8868886773333--..//11141+7473--,,,/722
@JI6ZREA02FP9CG
AGAGACTGTTGGAGGGCAAGTCTGGTGCCAGCAGCCGCGGTAATTCCAGCTCCAATAGCGTATATTAAAGTTGTTGCAGTTAAAAAGCTCGTAGTTGAATTTCGGGGTCAGTAGGTT
+
FFFFFFFFFFFIIHHHIIIIIIIIIIIIIIIIIIIIIIIIIIIIIIIIIIIIFFFFFFFFFFFFFFFFFFFFFFFFFFFFF;;;;;FFFFFFFFFDDB@888<44..--.3359911
@JI6ZREA02HQTPR
AGAGACTGTTGGAGGGCAAGTCTGGCGCCTTACGGGAACA
+
4441119111>>B=??ECCFFDB==<<>>11002666655
@JI6ZREA02G0P28
AGAGACTGTTGGAGGGCAAGTCTGGTGCCAGCAGCCGCGGTAATTCCAGCTCCAATAGCGTATATTAAAGTTGTTGCAGTTAAAAAGCTCGTAGTTGAATTTCGGGATC
+
FFFFFFFFFFFIIHHHIIIIIIIIIIIIIIIIIIIIIIIIIIIIIIIIIIIIFFFFFFFFFFFFFFFFFFFFFFFFFFFFF????=FFFFFFFFFFFFFFFFFFFFD?6
@JI6ZREA02FG4HV
AGAGACTGTTGGAGGGCAAGTCTGGTGCCAGCAGCCGCGGTAATTCCAGCTCCAATAGCGTATATTAAAGTTGTTGCAGTTAAAAAGCTCGTAGTTGAATTTCGGGGTCAGTAGGTTGGTCGTGCCAATGGTATGTACTGGCTTTACTGATTCCCCCTTCTTGTAGAACCGTAATGCCATTAATTTGGTGTTGCGGGGAAACAGGACTGTTACTTTGAAAAAATTAGAGTGTTTAAAGCAGGCTAGCGCCTGAATACATTAGCATGGAATAATGAAATAGGACGTTCGAACCTATTTTGTTGGTTTCTAGGATTGACGTAATGATTAATAGGGATAGTTGGGGGCATTAGTATTCAATTGTCAGAGGTGAAATTCTTGGATTTATTGAAGACTGACTACTGCGAAAGCATTTGCCAAGGATGTTTCATTAATCAAAGAAACGAAAGTTAGGGATCGAAGACGATCAGATACCGTCGTAGTCTT
+
IIIIIIIIIIIIIHHHIIIIIIIIIIIIIIIIIIIIIIIIIIIIIIIIIIIIIIIIIIIIIIIIIIHHHIIIIIIIIIIII????=IIIIIIIIIIIIIHHHICCCCIIIIIIIIIIIIIIIIIIIIIIIIIIIIIIIIIIIHHEGE<FD88-////1119<EEGIIIIIIIIIIIIIIIIIIHHCGGAFFGE<6676;;BF?DDIIIGEA?B8=8=------410===?B=665568GIIIIIIIIIIIIIIIIIIDDDHHIIIHGGGIDDDDEEEIIIIIIHHHHIIIIIGE66354../////44AA<:;;;DIIIIIID@@@@@IG?;8AA;433-----4:9;896<EDDDAAABDDD=94448BBBDB===DEEEE=9//4=EEDEEEEHHBBBHHEBBB=====<AAAAA44037610229444.,,,,,,,,13/.-,,,,0...2299;:9;66777:67133:8877988900
@JI6ZREA02FL7A3
AGAGACTGTTGGAGGGCAAGTCTGGTGCCAGCAGCCGCGGTAATTCCAGCTCCAATAGCGTATATTAAAGTTGTTGCAGTTAAAAAGCTCGTAGTTGAATTTCGGGGATC
+
=;;:<CFFFFFFF666IIIIIIIIIIIIIIIIIIIIIIIIIIIIIIIIIIIIFFFFFFFFFFFFFF???FFFFFDDDDD??63333A????===<<<66.,,.,,,,3..
@JI6ZREA02HYA7N
AGAGACTGTTGGAGGGCAAGTCTGGTGCCAGCAGCCGCGGTAATTCCAGCTCCAATAGCGTATATTAAAGTTGTTGCAGTTAAAAAGCTCGTAGTTGAATTTCGGGGTA
+
FFFFFFFFFFFIIHHHIIIIIIIIIIIIIIIIIIIIIIIIIIIIIIIIIIIIFFFFFFFFFFFFFFFFFFFFFFFFFFFCC;;;;;FFFFFFFFFDDBB=<84,,,,.3
@JI6ZREA02FS4M8
AGAGACTGTTGGAGGGCAAGTCTGGTGCCAGCAGCCGCGGTAATTCCAGCTCCAATAGCGTATATTAAAGTTGTTGCAGTTAAAAAGCTCGTAGTTG
+
FD=???AEFFFIIHHHIIIIIIIIIIIIIIIIIIIIIIIIIIIIIIIIIIIIFFFFFFFFFFFF==666?ABBBBBA?55533711444275:871-
@JI6ZREA02JXW78
AGAGACTGTTGGAGGGCAAGTCTGGTGCCAGCAGCCGCGGTAATTCCAGCTCCAATAGCGTATATTAAAGTTGTTGCAGTTAAAAAGCTCGTAGTTGAATTTCGGGATCA
+
FFFFFFFFFFFIIHHHIIIIIIIIIIIIIIIIIIIIIIIIIIIIIIIIIIIIFFFFFFFFFFFFFFFFFFFFFFFFFFFFF?????FFFFFFFFFFFFFFFFF???BA53
@JI6ZREA02IPGA6
AGAGACTGTTGGAGGGCAAGTCTGGTGCCAGCAGCCGCGGTAATTCCAGCTCCAATAGCGTATATTAAAGTTGTTGCAGTTAAAAAGCTCGTAGTTGAATTTCGGGGTAT
+
FFFFFFFFFFFIIHHHIIIIIIIIIIIIIIIIIIIIIIIIIIIIIIIIIIIIFFFFFFFFFFFFFFFFFFFFFFFFFFFFF=====FFFFFFFFFFFFFF=;900..43-
@JI6ZREA02JLSEP
AGAGACTGTTGGAGGGCAAGTCTGGTGCCAGCAGCCGCGGTAATTCCAGCTCCAATAGCGTATATTAAAGTTGTTGCAGTTAAAAAGCTCGTAGTTGAATTTCGGGATCAATACGTCGGTCGTGCTTTTTTGGTACGCACTGGCGTCATTGGTTTCTCCTTTCTGACGAACCATGATGTCATTAATTTGGTGTTATGGGGAGTTAGGACTGTTACTTTGAAAAAATTAGAGTGTTTAAAGCAGGGTAGCGCTGAATACATTAGCATGGAATAATGAAATAGGACGTTCGAACCTATTTT
+
FD@@@EEFFFFIIHHHIIIIIIIIIIIIIIIIIIIIIIIIIIIIIIIIIIIIFFFFFFFFFFFFFFFFFFFFFFFFFFFFF?????FFFFFFFFFFFFFFFFFFFFFFFFFFFFFFFFFFFFFFC666666AA2DDDFFFFFFFFFFFFFFFFFFFFCC???CAFFFFFFFFFFFFFFFFFFFFFDDD663DCDDD===;?166?DDDBB966:=411.,,,,,,--+39===6.00118==6643/-////42276<<===>>?>>>>843344;;;?48:=ABAAABBA88982222
@JI6ZREA02HLN0E
AGAGACTGTTGGAGGGCAAGTCTGGTGCCAGCAGCCGCGGTAATTCCAGCTCCAATAGCGTATATTAAAGTTGTTGCAGTTAAAAAGCTCGTAGTTGAATTTCGGGATCAGTAGGTTGGTCGTGCCTATGGTATGTACTGGCTTTACTGATTCCTCCTTCTTGAAGAACTGTAATGTCATTAATTTGGTGTTGCAGGGAAACAGGACTGTTACTTTGAAAAAATTAGAGTGTTTAAAGCAGGCTAACGCTTGAATACATTAGCATGGAATAATGAAATAGGACGTTCGATCCTATTTTGTGGTTTCTAGGATTGACGTAATGATTAATAGGGATAGTTGGGGCATTAGTATTCAATTGTCAGAGGTGAAATTCTTGGATTTATTGAAGACTAACTACTGCGAAAGCATCTGCCAAGGATGTTTCATTAATCAAGAACGAAAGTTAGGGATCGAAGACGATCAGATACCGTCGTAGTCTTAACCATAAACTATGCCGACTAGGGATCGGATGATGTTAATTTTATAATGACTCATTC
+
IIIIIIIIIIIIIHHHIIIIIIIIIIIIIIIIIIIIIIIIIIIIIIIIIIIIIIIIIIIIIIIIIIHHHIIIIIIIIIIII?????IIIIIIIIIIIIIHHHIHHHIIIIIIIIIIIIIIIIIIIIIIIIIIIIIIIIIIIIHHHIIIIIIIIIIIIIIIIIIIIIIIIIIIIIIIIIIIIIIHHHIIIIIIIIIHHHHHHIIIIIIIIIIIIHHHI9<<<99CC2IIIIIHHHHHHIIIIIIIIIIIIIIIIIIIIIIIIIIIIIIIIIIIIIGGGIIIIHHHIIIIIIIIEG9999?49999;ECIIIIIIIIIIHHHIIIIIIIIIHGGHIIIII????DDHIIIIIIIIIIIIIIIIIIIIIH999HHIIIIIIHHHIAAIICCBCE=;;;=EED?9444EEEEIIIGGGGGGIE700016@@>==?ACEAAEE===EEE@BBBEEEEEC@@@EECC<7777EEEEDEEEEEEEEEE774@ABBEE<77777<9<;<<BCCCCCCCE@722276993333==:<<??:666<
@JI6ZREA02J3337
AGAGACTGTTGGAGGGCAAGTCTGGTGCCAGCAGCCGCGGTAATTCCAGCTCCAATAGCGTATATTAAAGTTGTTGCAGTTAAAAAGCTCGTAGTTGAATTTCGGGGTCAGTAGGTTGGTCGTGCCAATGGTGTGTACTGGCTTTACTGATTCCTCCTTCTTGAAGAACTGTAATGTCATTAATTTGGTGTTGCAGGGAAACAGGACTGTTACTTTGAAAAAATTAGAGTGTTTAAAGCAGGCTAACGCTTGAATACATTAGCATGGAATAATGAAATAGGACGTTCGATCCTATTTTGTTGGTTTCTAGGATTGACGTAATGATTAATAGGGATAGTTGGGGCATTAGTATTCAATTGTCAGAGGTGAAATTCTTGGATTTATTGAAGACTAACTACTGCGAAAGCATTTGCCAAGGATGTTTTCATTAATCAAGAACGAAAGTTAGGGATCGAAGACGATCAGATACCGTCGTAGTCTTAACCATAAACTATGCCGACTAGGGATCGGATGATGTTAATTTTTAATG
+
IIIIIIIIIIIIIGGGIIIIIIIIIIIIIIIIIIIIIIIIIIIIIIIIIIIIIIIIIIIIIIIIIIHHHIIIIIIIIIIII?????IIIIIIIIIIIIIHHHICCCCIIIIIIIIIIIIIIIIIIIIIIIIIIIIIIIIIIIHHHIIIIIIIIIIIIIIIIIIIIIIIIIIGGGGIIIIIIIIHHHIIIIIIIIIHHHHHGGFIIIIIIIIIIHHHI999888GG5IIIIIHHHHHHIIIIIIIIIIIIIIIIIIIIIIIIIIIIIIIIIIIIIHHHIIIIIIIIIIIIIGGGI@@@>=22AA222=IIIIIIIIIIIIIIIIIIIIIIIHHHIIIIGG????IIIIGGGGIIIIIIIHHHHHHC?@>BBBDD@<<@@EBB><44ADA?>ADEC??>FE@@?@@B?@@BBBD@@@@HHE?>7777==8822044296791---562----1888:9548:;8844242???><>>?><<:7661/.2,,,-/,58668:9=:<<?><4448;;;;;22441122299*/
@JI6ZREA02G1FS5
AGAGACTGTTGGAGGGCAAGTCTGGCGCCTTACGGGAAACAGTCGACTGCCAAGGCACACAGGGGATA
+
HHHHHHHBBB@@@CCCDDDDDDDGGGGHHE>>>BBHHHHHHHHHIIEG::9EEEEHHHHHHBBCCHEB
@JI6ZREA02GHV4T
AGAGACTGTTGGAGGGCAAGTCTGGTGCCAGCAGCCGCGGTAATTCCAGCTCCAATAGCGTATATTAAAGTTGTTGCAGTTAAAAAGCTCGTAGTTGAATTTCGGGATTAGTACGCTGGTCGTGCCTTCGGTACGTACTGGTGTTACTGATTTCTACCTTCTGACGAACCATCATGTCATTAATTTGGTGTGGTGGGGAATCAGGACTGTTACTTTGAAAAAATTAGAGTGTTTAAAGCAGGCTCGCGCTTGAATACATTAGCATGGAATAATGAAATAGGACGTTGATCCTATTTTGTGGTTTCTAGGATTGACGTAATGATTAATAGGGATAGTTGGGGCATTAGTATTCAATTGTCAGAGGTGAAATTCTTGGATTTATTGAAGACTAACTACTGCGAAAGCATTTGCCAAGGATGTTTTCATTAATCAAGAACGAAAGTTAGGGATCGAAGACGATCAGATACCGTCGTAGTCTTAACCATAAACTATGCCGACTAGGGATCGGATGATGTTATTTTTAATG
+
IIIIIIIIIIIIIHHHIIIIIIIIIIIIIIIIIIIIIIIIIIIIIIIIIIIIIIIIIIIIIIIIIIHHHIIIIIIIIIIII?????IIIIIIIIIIIGG@@@IHHHIIIIIIIIGGGIIIIIIIIIIIIIIIIIIIIIIIIIIIIIIIIIHHHIIIIIIIIIIIIIIIIIIIIIIIIIIIIIIHHHIIIIIIII????IIGGGGIIIIIIEEE444;/////-==3BACEG>>>GGHIIIIIIIIIIIIIIIIIIIIIIIIIIIIIIIIIIIIIHHHIIIIGGGIIIIIGGFI>>>>>2DDDDDIIIIIIIIIIIIIIIIIIIIIIIIHHHIIIIIICCCAGGBBDIIIIIIIIIIIIIIID<<<DHHFIIIHHIIIDDDIHIIIIIIIIHFFFEEEB<7444CGGBBBEEEIEBB@BB7777?<;;;;487740042---27;2448<=>::43248?::::8?=???=8::=997//,,,,,-,,,-0-25339<5:344:8><::<<<<<8...////,22+5
@JI6ZREA02IPMEL
AGAGACTGTTGGAGGGCAAGTCTGGTGCCAGCAGCCGCGGTAATTCCAGCTCCAATAGCGTATATTAAAGTTGTTGCAGTTAAAAAGCTCGTAGTTGAATTTCGGGATCAATACGTCGGTCGTGCCTCTGGTATGAACTGGTGTTATTGATTCCTCCTTTCTGATAAACCATGATGTCATTAATTTGGTGTTGTGGGGAGTCAGGACTGTTACTTTGAAAAAATTAGAGTGTTTAAAGCAGGCTAACGCTTGAATACATTAGCATGGAATAATGAAATAGGACGTTTGATCCTATTTTGTGGTTTCTAGGATTGACGTAATGATTAATAGGGATAGTTGGGGCATTAGTATTCAATTGTCAGAGGTGAAATTCTTGGATTTATTGAAGACTAACTACTGCGAAAGCATTTGCCAAGGATGTTTTCATTAATCAAGAACGAAAGTTAGGGATCGAAGACGATCAGATACCGTCGTAGTCTTAACCATAAACTATGCCGACTAGGGATCGGATGATGTTAATTTTTAATGTACTCTATTCGGC
+
IIIIIIIIIIIIIHHHIIIIIIIIIIIIIIIIIIIIIIIIIIIIIIIIIIIIIIIIIIIIIIIIIIHHHIIIIIIIIIIII?????IIIIIIIIIIIIIHHHIHHHIIIIIIIIIIGGGIIIIIIIIIIIIIIIIIIIIIIIIIIIIIIIIIIIIIIHHHIIIIIHHHIIIIIIIIIIIIIIIHHHIIIIIIIICCCCIIIIIIIIIIIIIIIHHHI999988BB0IIIIIHHHHHHIIIIIIIIIIIIIIIIIIIIIIIIIIIIIIIIIIIIIHHHIIIIIIIHHHIIIIIIG99::>2>>EEHIIIGGGIIIIIIGGGIIIIIIIIIHFFIIHIDD7755BBIIIIGIIIIIIIIIIIIIIHHIIHHHIB<;;IIIHFHIHHIIBA@IIFFIIIEC<<<<<BAB<<<BEEEECEECB4////4>??<<:????<<?A===A??8>>>=>>>>>>>?==???:8:<???>>>>?>>?>>??442:>==?=67:::7:6<76...442244444::<==2242222*:=>:333428<:98
@JI6ZREA02IJRRC
AGAGACTGTTGGAGGGCAAGTCTGGTGCCAGCAGCCGCGGTAATTCCAGCTCCAATAGCGTATATTAAAGTTGTTGCAGTTAAAAAGCTCGTAGTTGAATTTCGGGGTCAGTAGGTTGGTCGTGCCAATGGTATGTACTGGCGTTTACTGATTCCTCCTTCTTCGTAAGTAACTGTAAACTAGCCACTTAATTTAGGTTGTTGTCAGGGGAAACAGGACTGTTACTTTGAAAAAATTAGAGTGTTTAAAGCAGGCATAGCTTGAATACATTAGCATGGAATAATGAAATAGGACGTTCG
+
FFFFFFFFFFFIIHHHIIIIIIIIIIIIIIIIIIIIIIIIIIIIIIIIIIIIFFFFFFFFFFFFFFFFFFFFFFFFFFFFF88888FFFFFFFFFFFFF?==?6640/00008>>====AAA?<8888<..-.8723.---.,,,,.-17:55--,,,11111571112-,,.-32,,,.-,311.,--115111--,,,,,5533,,,,1267299<>?BBDDDF??D66666666,??FFFFFF???DBBBA52222555ABBBDDGGGIGFFFDGIIIIIIGGG?DABA840..52
@JI6ZREA02IZ8CM
AGAGACTGTTGGAGGGCAAGTCTGGTGCCAGCAGCCGCGGTAATTCCAGCTCCAATAGCGTATATTAAAGTTGTTGCAGTTAAAAAGCTCGTAGTTGAATTTCGGGATCAATACGTCGGTCGTGCTTTTTTGGTACGCACTGGCGTCATTGGTTTCTCCTTTCTGACGAACCATGATGTCATTAATTTGGTGTTATGGGGAGTTAGGACTGTTACTTTGAAAAAATTAGAGTGTTTAAAGCAGGCATTAGCTTGAATACATTAGCATGGAATAATGAAATAGGACGTTCGATCCTATTTTGTGGTTTCTAGGATCAACGTAATGATTAATAGGGATAGTTGGGGCATTAGTATTCAATTGTCAGAGGTGAAATTCTTGGATTTATTGAAGACTAACTACTGCGAAAGCATTTGCCAAGGATGTCTTCATTAATCAAGAACGAAAGTTAGGGATCGAAGACGATCAGATACCGTCGTAGTCTTAACCATAAACTATGCCGACTAGGGATCGGATG
+
IIIIIIIIIIIIIHHHIIIIIIIIIIIIIIIIIIIIIIIIIIIIIIIIIIIIIIIIIIIIIIIIIIHHHIIIIIIIIIIII:::::IIIIIIIIIIIIIHHHIHHHIIIIIIIIIIIIIIIIIII999999II?IIIIIIIIIIIIIIIIIIGGGIIIIHHHIIIIIIIIIIIIIIIIIIIIIIIHHHIIIIIIII@@@@IFIIIIIIIIIIIIIHHHI886888;;,IIIIIHHHHHHIIIIIIIIIIIIIIIIIIIIIIIIIIIIIIIIIIIIIHHHIIIIIIIIIIIIIGGGI?@?>G7CC:::GCIIIIGGGGIIIIIIIIIIIIIIHGGGIIIIICCCAIIIIIIIIIIIIIIIIIIIIIIIIIHHHIIIIIIIICCCIIIIIIIIIIIIFFEIICCCCCFECCCHHIGGGEII@AA::444:==;;;??:522>?===@AA@>>>A>>>AA??AAAAA>::::AA>424=>=:::=AA442:=AAAA@<>>A?A;5400048533797
@JI6ZREA02I1YBQ
AGAGACTGTTGGAGGGCAAGTCTGGTGCCAGCAGCCGCGGTAATTCCAGCTCCAATAGCGTATATTAAAGTTGTTGCAGTTAAAAAGCTCGTAGTTGAATTTCGGGATCAATACGTCGGTCGTGCTTTTTTGGTACGCACTGGCGTCATTGGTTTCTCCTTTCTGACGAACCATGATGTCATTAATTTGGTGTTATGGGGAGTTAGGACTGTTACTTTGAAAAAATTAGAGTGTTTAAAGCAGGCATTAGCTTGAATACATTAGCATGGAATAATGAAATAGGACGTTCGAACCTATTTTGTTGGTTTCTAGGATTGACATAATGATTAATAGGGATAGTTGGGGCATTAGTATTCAATTGTCAGAGGTGAAATTCTTGGATTTATTGAAGACTGACTACTGCGAAAGCATTTGCCAAGGATGTTTCATTAATCAAGAACGAAAGTTAGGGATCGAAGACGATCAGATACCGT
+
IIIIIIIIIIIIIHHHIIIIIIIIIIIIIIIIIIIIIIIIIIIIIIIIIIIIIIIIIIIIIIIIIIHHHIIIIIIIIIIII????=IIIIIIIIIIIIIHHHIHHHIIIIIIIIIIIIIIIIIII779999IIFIIIIIIIIIIIIIIIIIIFFFIIIIHHHIIIIIIIIIIIIIIIIIIIIIIIHHHIIIIIIIICCCCIBFFIIIIIIIIIIIHHHI;;;;88FF3IHHIIHHH@@@IIIIIIIIIIIIIIIIIIIIIIIIIIIIIIIIIIIIIHHHIIHHDDDDDDIDD@@??55434../////44A888;<A@@@GDDDIIIIIIIIBBBI@@@DD9999;;@@DDDFFIIEEEEDDDB:999==BBBDDDDDEEE444988DDB===BDDDDDDB::444BBBB<<<AAAAA43077...3699874662-...000249936666333;;:9311::::790222-
@JI6ZREA02FZU2F
AGAGACTGTTGGAGGGCAAGTCTGGTGCCAGCAGCCGCGGTAATTCCAGCTCCAATAGCGTATATTAAAGTTGTTGCAGTTAAAAAGCTCGTAGTTGAATTTCGGGGATCAGTACGTTGGTCGTGCCTAGTACGTACTGGTG
+
FFFFFFFFFFFII???IIIIIIIIIIIIIIIIIIIIIIIIIIIIIIIIIIIIFFFFFFFFFFFFFFFFFFFFFFFFFFF@@;;;;;FFFFFFFFBAA>>661.,,,,....3323322<<?=?==220003/.--8==51-,
@JI6ZREA02GETKV
AGAGACTGTTGGAGGGCAAGTCTGGTGCCAGCAGCCGCGGTAATTCCAGCTCCAATAGCGTATATTAAAGTTGTTGCAGTTAAAAAGCTCGTAGTTGAATTTCGGGGTCAGCAGGTTGGTCGTGCCACTGGTATGCACTGGCTTCGCTGATTCCTCCTTTCTGAAGAACTGTAATGTCATTAATTTGGTGTTGCAGGGAAACAGGACTGTTACTTTGAAAAAATTAGAGTGTTTAAAGCAGGCTAACGCTTGAATACATTAGCATGGAATAATGAAATAGGACGTTCGATCCTATTTTGTTGGTTTCTAGGATTGACGTAATGATTAATAGGGATAGTTGGGGGCATTAGTATTCAATTGTCAGAGGTGAAATTCTTGGATTTATTGAAGACTGACTACTGCGAAAGCATTTGCCAAGGATGTTTTCATTAATCAAGAACGAAAGTTAGGGATCGAAGACGATCAGATACCGTCGTAGTCTTAACCATAAACTATGCCGACTAGGGATCGGATGATGTTAATTTTTATAATG
+
IIIIIIIIIIIII@@@IIIIIIIIIIIIIIIIIIIIIIIIIIIIIIIIIIIIIIIIIIIIIIIIIIHHHIIIIIIIIIIBB88888IIIIIIIIIIIIIHHHICCCCIIIIIIIIIIIIIIIIIIIIIIIIIIIIIIIIIIBBBHIIIIIGGGGHHHDDDIIIIHFGGGIIGGGHIIIIIIIIHHHII>788DHHB==888=7FDHHGC?>?D;;;D//////AA3HCCGGDGGGGGIIIIIIIIIIIIIIIIIIIIIHHHHIIIIIIIHHHHIHHHIIIIIIIIIGEGG>>>=////5.155,//?<DC??AAGIIGGGIHFF====AHHHHIIIIII::==:GGGGGGGGHDAAAEEEHEC;5555DEEEFFC==@@HHHHB;;HHHHBCCCCIIIFFFFB555?@@BBBCCCEE;;58;22229:,,,-036..--34666833-667;888882..-1999:8912236022368;;;<<888;22231-132213031555799:<;333336688//2//4-44-.
@JI6ZREA02JOBX3
AGAGACTGTTGGAGGGCAAGTCTGGTGCCAGCAGCCGCGGTAATTCCAG
+
;;;DDDFFFFFII???IIIIIIIIIIIIIIIIIIIIFHFFDBA>===94
@JI6ZREA02JXH5P
AGAGACTGTTGGAGGGCAAGTCTGGTGCCAGCAGCCGCGGTAATTCCAGCTCCAATAGCGTATATTAAAGTTGTTGCAAGTTAAAAAGCTCGTAGTTGAATTTCGGGATCAGCAGGTTGGTCTTGCCGACTGGTATGGTACTAGCTTGCCTGATTCCTCCTTCTTGTAGAACCGTAATGCCATTTAATTTGGTGTTGGCGGGGAAACAGGACTGTTACTTTAGAAAAAATTAGAGTGTTTAAAGCAGGCCAGCGCCTGAATACATTAGCA
+
40014?A44488:???DGGHHHH??=EFGHHFFF888?FFDDDDDBDDF:<<<CCCFFFFFFDDDDFFFFFF===FFFFA@@==?=;FFFFFFF???????==B;;8?9999944466;;;422400111?>????>AA9988944440./44;<<;8234445==ABBBBBBBBBB?<55444488447>>9@>>5555999===A<DDAAADB@?=6223:------99-:<??A=????=BBB<<<<5555====DDDDDDDDDGGF
@JI6ZREA02HXTE4
AGAGACTGTTGGAGGGCAAGTCTGGCGCCTTACGGGAAACAGTCGACTGCCAAGGCACACAGGGGATA
+
IIIIIIIIIIIIIGGGIIIIIIIIIIIIIIIIIHHHHHHIIIIIIIIIIIIIIIIIIIIID@@@@III
@JI6ZREA02GBPTV
AGAGACTGTTGGAGGGCAAGTCTGGTGCCAGCAGCCGCGGTAATTCCAGCTCCAATAGCGTATATTAAAGTTGTTGCAGTTAAAAAGCTCGTAGTTGAATTTCGGGATCAATACGTCGGTCGTGCTTTTTTGGTACGCACTGGCGTCATTGGTTTCTCCTTTCTGACGAACCATGATGTCATTAATTTGGTGTTATGGGGAGTTAGGACTGTTACTTTGAAAAAATTAGAGTGTTTAAAGCAGGCATTAGCTTGAATACATTAGCATGGAATAATGAAATAGGACGTTCGATCCTATTTTGTGGTTTCTAGGATCAACGTAATGATTAATAGGGATAGTTGGGGCATTAGTATTCAATTGTCAGAGGTGAAATTCTTGGATTTATTGAAGACTAACTACTGCGAAAGCATTTGCCAAGGATGTTTTCATTAATCAAGAACGAAGTTAGGGATCGAAGACGATCAGATACCGTCGTAGTCTTAACCATAAACTATAGCCGACTAGGGATCGGATGATGTTTAATTTTTAATGTAC
+
IIIIIIIIIIIIIHHHIIIIIIIIIIIIIIIIIIIIIIIIIIIIIIIIIIIIIIIIIIIIIIIIIIHHHIIIIIIIIII>>66666FIIIIIIIIIIIIHHHIHHHIIIIIIIIIIIIIIIIIII777777II<IIIIIIIIIIIIIIIIIIHHHIIIIHHHIIIIIIIIIIIIIIIIIIIBBBBHHHIIHHHHIICCCBF2::HIIIIIIIIIICCBG22222277,DDGIIHHHHHHIIIIIIIFFFI>==GDDDFIHHHIIIIIIIIIIIIID@@@HHIIIIIIIIIIIIIIIAA@?@6@@HHHIIIDDDDHHIIIIIIHDDDDDDHIB@@@GIIII;;;;DD;;;;DFGGDDBBB===DDDDEEHHHHHHHHHHHHHHHE::EEB98::====:@=44444<9::;:::::AA::5:71111::;;::8:::7443.--022000246669978:887777676;;:856676697844//,,,,,,/,,,10439497522021,,,11111-------22200*9:33
@JI6ZREA02GZ0WS
AGAGACTGTTGGAGGGCAAGTCTGGTGCCAGCAGCCGCGGTAATTCCAGCTCCAATAGCGTATATTAAAGTTGTTGCAGTTAAAAAGCTCGTAGTTGAATTTCGGGG
+
FFFFFFFFFFFIIHHHIIIIIIIIIIIIIIIIIIIIIIIIIIIIIIIIIIIIFFFFFFFFFFFFFFFFFFFFFFFFFFFFF=====FFFFFFFFFDBA>;;840...
@JI6ZREA02JNBVO
AGAGACTGTTGGAGGGCAAGTCTGGTGCCAGCAGCCGCGGTAATTCCAGCTCCAATAGCGTATATTAAAGTTGTTGCAGTTAAAAAGCTCGTAGTTGAATTTCGGGATCAATACGTCGGTCGTGCCTCTGGTATGAACTGGTGTTATTGATTCCTCCTTTCTGATAAACCATGATGTCATTAATTTGGTGTTGTGGGGAGTCAGGACTGTTACTTTGAAAAAATTAGAGTGTTTAAAGCAGGCCTACGCTTGAATACATTAGCATGGAATAATGAAATAGGACGTTCGAACCTATTTTGTGGTTTCTAGGATCAACGTAATGATTAATAGGGATAGTTGGGGCATTAGTATTCAATTGTCAGAGGTGAAATTCTTGGATTTATTGAAGACTAACTACTGCGAAAGCATTTGCCAAGGATGTTTTCATTAATCAAGAACGAAAGTTAGGGATCGAAGACGATCAGATACCGTCGTAGTCTTAACCATAAACTNTGCCGACTAGGGATCGGATGATGTTTAATTTTTAATG
+
IIIIIIIIIIIIIHHHIIIIIIIIIIIIIIIIIIIIIIIIIIIIIIIIIIIIIIIIIIIIIIIIIIHHHIIIIIIIIIIII=====IIIIIIIIIIIIIHHHH;;;IIIFFHIIIIIIIIIIIIIIIIIIIIIIIIIIIIIIIIIIIIIIIIIIIIIHHHIIIIIHHHIIIIIIIIIIIIIII>>>IIIIIIIICCCCIFIIIIIIIIIIIIIHHHI66666666,BHIIIHHHHHHIIIIIIIIFFFIIIIIIIIIIIIIIIIIIIIIIIIIIHHHIHHHI@<<<@DGG@@?<6675?25532059DAEEEB@@@IDDDIIIIIIIIIHHHIIIIIIBBAAHHIIIIHHHIIIIIDDDC?54445255;>>CABDDD:::E<<B@543:BD@@@?C>::455:A>>;;;A4454>>;C;3311:;;;:80...3461----023-33389;;;;8586::::8686==><<<<><::88220/.1,,,1/!,,031511/2..-79;833338:888;;111--00*1
@JI6ZREA02FOAPR
AGAGACTGTTGGAGGGCAAGTCTGGTGCCAGCAGCCGCGGTAATTCCAGCTCCAATAGCGTATATTAAAGTTGTTGCAGTTAAAAAGCTCGTAGTTGAATTTCGGGATTAGTAAGTTGGTCGTGCCTCTGGTATGTACTGGCTTTACTGGTTCCTCCTTCTTGAAGAACTGTAATGTCATTAATTTGGTGTTGCAGGGAAACAGGACTGTTACTTTGAAAAAATTAGAGTGTTTAAAGCAGGCTAACGCTTGAAGACATTAGCATGGAATAATGAAATAGGACGTTTGATCCTATTTTGTGGTTTCTAGGATTGACGTAATGATTAATAGGGATAGTTGGGGGCATTAGTATTCAATTGTCAGAGGTGAAATTCTTGGATTTATTGAAGACTAACTACTGCGAAAGCATTTGCCAAGGATGTTTTCATTAATCAAGAACGAAAGTTAGGGATCGAAGACGATCAGATACCGTCGTAGTCTTAACCNTAAACTNTGCCGACTAGGGATCGGATGATGTTAATTTTTAATG
+
IIIIIIIIIIIII:::IIIIIIIIIIIIIIIIIIIIIIIIIIIIIIIIIIIIIIIIIIIIIIIIIIHHHIIIIIIIIIIII88888HIIIIIIIIIIIIHHHIHHHIIIIIIIIIIIIIIIIIIIIIIIIIIIIIIIIIIIIHHHIIFFFHHIIIIIIIIIIIIIIIIIIIIIIHIIIIIIII:::IHHHHIIIIEBB;99@<IIIII7555<@@@F00002233,;:@CGBEEFFFIIIIIIIIIHIIIIIIB<<<HIIIIIIIIIIIIIIIIHHHIHHHIIIHEEGGE666699966/66@??GAI@@@DDDDHIIIIHHDDDIIIIHIIDIFDDD66655@@DGGGFDDD<<<HEEDEEHHHHHHBBBHHHHHHHHHHHH::EEED8::4449?C>>>>;;;@>:///:88==>8633----3333441530,,,1/...,,,,///15512200318:;::8;<==><<<<><<><<==:6!88::31!..331:8:6888<;;;;;7755,,,00,,,,,,,+,
@JI6ZREA02GJWDL
AGAGACTGTTGGAGGGCAAGTCTGGTGCCAGCAGCCGCGGTAATTCCAGCTCCAATAGCGTATATTAAAGTTGTTGCAGTTAAAAAGCTCGTAGTTGAATTTCGGGA
+
FFFFFFFFFFFIIHHHIIIIIIIIIIIIIIIIIIIIIIIIIIIIIIIIIIIIFFFFFFFFFFFFFFFFFEDDFFFFFFFFF=====FFFFFFFFFFFFD=96:1117
@JI6ZREA02HBVUX
AGAGACTGTTGGAGGGCAAGTCTGGTGCCAGCAGCCGCGGTAATTCCAGCTCCAATAGCGTATATTAAAGTTGTTGCAGTTAAAAAGCTCGTAGTTGAATTTC
+
?9413335:ABBB??FHHIIIIIIIIIIIIIIIIHIIIIIIIIIIIIIIIIIFFFFFFFFFFFFFFFFF===DDDFFFFFF?????FFFFFFFFBA=;;221.
@JI6ZREA02JLNVS
AGAGACTGTTGGAGGGCAAGTCTGGTGCCAGCAGCCGCGGTAATTCCAGCTCCAATAGCGTATATTAAAGTTGTTGCAGTTAAAAAGCTCGTAGTTGAATTTCGGGATTAGTAGGTTGGTCGTGCCTCTGGTATGCACTGGCTTTACTGGTTCCTCCTTCTTGAAGAACTGTAATGTCATTAATTTGGTGTTGCAGGGAAACAGGACTGTTACTTTGAAAAAATTAGAGTGTTTAAAGCAGGCTAACGCTTGAATACATTAGCATGGAATAATGAAATAGGACGTTTGATCCTATTTTGTTGGTTTCTAGGATTGACGTAATGATTAATAGGGATAGTTGGGGCATTAGTATTCAATTGTCAGAGGTGAAATTCTTGGATTTATTGAAGACTAACTACTGCGAAAGCATTTGCCAAGGATGTTTTCATTAATCAAGAACGAAAGTTAGGGATCGAAGACGATCAGATACCGTCGTAGTCTTAACCA
+
FFFFFFFFFFFIIHHHIIIIIIIIIIIIIIIIIIIIIIIIIIIIIIIIIIIIFFFFFFFFFFFFFFFFFFFFFFFFFFFFF88888FFFFFFFFFFFFFFFFFFFFFFFFFFFFFFFFFFFFFFFFFFFFFFFFFFFFFFFFFFFFFFFFFFFFFFFFFFFFFFFFFFFFFFFFFFFFFFFFFFFFFFFFFFFFFFFFFFFFFFFFFFFFFFFF??D66222255,?D????FFFFFFFFFFFFFFFFFCCCCCCCGGGGGFFFFDGGGDAAAA=<;9144891118=>?<<<?4444906<<000AADDDDDDDDDDDDDDAAADAAAA??=BBAAAA66669<>><:8:ABBBDDDDDDDDDDDD>>>=@@@>>888////27><:;::>@=888@<888888;8884//..,,65540,,,,206771.026755610007::2320----6675:746666567::6447565120077...
@JI6ZREA02I4378
AGAGACTGTTGGAGGGCAAGTCTGGTGCCAGCAGCCGCGGTAATTCCAGCTCCAATAGCGTATATTAAAGTTGTTGCAGTTAAAAAGCTCGTAGTTGAATTTCGGGATCAGTACGTTGGTCGTGCCTTAGGTACGTACTGGTATTACTGATTTCTACCTTCTGACGAACCATCATGTCATTAATTTGGTGTGGTGGGGAATCAGGACTGTTACTTTGAAAAAATTAGAGTGTTTAAAGCAGGCTCGCGCTTGAATACATTAGCATGGAATAATGAAATAGGACGTTGATCCTATTTTGTGGTTTCTAGGATTGACGTAATGATTAATAGGGATAGTTGGGGCATTAGTATTCAATTGTCAGAGGTGAAATTCTTAGGATTTATTGAAGACTAACTACTGCGAAAGCATTTGCCAAGGATGTTTTCATTAATCAAGAACGAAAGTTAGGGATCGAAGCGATCAGATACCGTCGTAGTCTTAACCAT
+
FFFFFFFFFFFIIIIIIIIIIIIIIIIIIIIIIIIIIIIIIIIIIIIIIIIIFFFFFFFFFFFFFFFFFFFFFFFFFFFFF?????FFFFFFFFFFFFFFFFFFFFFFFFFFFFFFFFFFFFFFFFFFFFFFFFFFFFFFFFFFFFFFFFFFFFFFFFFFFFFFFFFFFFFFFFFFFFFFFFFFFFFFFFF<<<==??FFFFFFFFFFD??@D;;;C67776666,?DA==;88133=BBAAAABBBDDAACCC???DGGGGGGGGGGGGDDDG555F>DB554<<?<<6667....3.22666>9?44555:ADBAAABDDDDDDDD:::A???DD::9=AAAD???ADD???DDBBBB==888:44488>22388;6././/.....3;;688:<833388;88344;@86667;;3------0884410026442----4780222762---1248:::6468::2101121061344331,
@JI6ZREA02GY1SS
AGAGACTGTTGGAGGGCAAGTCTGGCGCCTTACGGGAAACAGTCGACTGCCAAGGCACACAGGGGATA
+
IIIIIIIIIIIIIHHHIIIIIIIIIIIIIIIIIHHHGGGIIIIIIIIIIIIIIIIIIIIIICCCCIII
@JI6ZREA02F5IZ4
AGAGACTGTTGGAGGGCAAGTCTGGTGCCAGCAGCCGCGGTAATTCCAGCTCCAATAGCGTATATTAAAGTTGTTGCGTAAAGTAAAG
+
[truncated: 8,765,054 more chars]
