# Supplementary material for: Depression of the soil arbuscular mycorrhizal fungal community by the canopy gaps in a Japanese cedar (Cryptomeria japonica) plantation on Lushan Mountain, subtropical China
Source: PeerJ. 2021 Mar 15;9:e10905. doi: 10.7717/peerj.10905 (PMC7971093; doi:10.7717/peerj.10905)
Supplement: Data S1 [file peerj-09-10905-s001.zip › sample/CCb1.fastq]

@JI6ZREA02I92EW
ACTCACAGTTGGAGGGCAAGTCTGGCGCCTTACGGGAACAGTCGACTGCCAAGGCACACAGGGGATA
+
IIIIIIIIIIIHG666HIIIIIIIIIIIIIIIIHGG???IIIIIIIHHHIIIIIIIIIIH6666HII
@JI6ZREA02I0LL0
ACTCACAGTTGGAGGGCAAGTCTGGCGCCTTACGGGAACAGTCGACTGCCAAGGCACACAGGGGATA
+
IIIIIIIIIIIII666IIIIIIIIIIIIIIIIIH??;::FDDDCDCCCBBBBHIIIIIIIBBCCIII
@JI6ZREA02FUQL0
ACTCACAGTTGGAGGGCAAGTCTGGCACCTTACGGGAACAGTCGACTGCCAAGGCACACA
+
FFFFFFFFFDD?<666EFGHGGGGDHHFGFFC:663::A@9::A@<<@BCGBAA?????4
@JI6ZREA02HU8QU
ACTCACAGTTGGAGGGCAAGTCTGGCGCCTTACGGGAACAGTCGACTGCCAAGGCACACAGGGGATA
+
IIIIIIIIIIIII666IIIIIIIIIIIIIIIIIHGG;;;IIIIIIIHHHHIIIIIIIIIICCCCIII
@JI6ZREA02GLLLY
ACTCACAGTTGGAGGGCAAGTCTGGTGCCAGCAGCCGCGGTAATTCCAGCTCCAATAGCGTATATTAAAGTTGTTGCAGTTAAAAGCTCGTAGTTGAATTTCGGGATCAATATATTGGTCGTGCCTCCGGTATGCACTGGTATTATTGATTTCTACCTTCTGACGAACTGTGATGTCATTAATTTGGTGTCATGGGGAATCAGGACTGTTACTTTGAAAAATTAGAGTGTTTAAAGCAGGCACACAGGGG
+
IIIIIIIIIIIII666IIIIIIIIIIIIIIIIIIIIIIIIIIIIIIIIIIIIIIIIIIIIIIII??666HIIIGGGIII;;5555?CIIIIIIIIIIIHHHIHHHIIIIIIIIIIIIIIIIIIIIIIIIIIIIIIIIIIIIIIIIIIIIHHHIADCCCCIIIIIIIIIIIIIIIIIIIIIIIBBBHHIIIIIICCBBIIIIIIIIIIIIEGH==<=/////22-:ABFC@@C???IIIEEEDB@>;7722
@JI6ZREA02G89VF
ACTCACAGTTGGAGGGCAAGTCTGGCGCCTTACGGGAACAGTCGACTGCCAAGGCACACAGGGGATA
+
IIIIIIIIIIIII666IIIIIIIIIIIIIIIIIHHHIIIIIIIIIIHHHIIIIIIIIIIICCCCIII
@JI6ZREA02FMJ7J
ACTCACAGTTGGAGGGCAAGTCTGGCGCCTTACGGGAACAGTCGACTGCCAAGGCACACAGGGGATA
+
IIIIIIIIIIIII666IIIIIIIIIIIIIIIIIHHHCCGIHHHHIHHHHIIIIIIIIIIICCCCIII
@JI6ZREA02HUGRM
ACTCACAGTTGGAGGGCAAGTCTGGTGCCAGCAGCCGCGGTAATTCCAGCTCCAATAGCGTATATTAAAGTTGTTGCAGTTAAAAGCTCGTAGTTGAATTTCGGGGTCAGTAGGTTGGTCGTGCCTATGGTATGTACTGGCTTTACTGATTCCTCCTTCTTGAAGAACTGTAATGTCATTAATTTGGTGTTGCAGGGAAACAGTCGACTGCCAAAGGCACACAGGGG
+
IIIIIIIIIIIIH666IIIIIIIIIIIIIIIIIIIIIIIIIIIIIIIIIIIIIIIIIIIIIIIICC;;;IIIIIIIIIIIICCCCIIIIIIIIIIIIIHHHI;;;;IIIIIIIIIIIIIIIIIIIIIIIIIIIIIIIIIIIHHHIIIIIIIIIIBBCCIIIIIIIIIIIIIIIIIIIICCCCHEE?>6?EEEEB44277@A<AAE@BACBB@??:===540------
@JI6ZREA02JTRAS
ACTCACAGTTGGAGGGCAAGTCTGGCGCCTTACGGGAAACAGTCCGACT
+
FFFFFFFFFFFIIHHHIIIIIHHHHFFFF??@D=;;444<7:7--/414
@JI6ZREA02FDTAU
ACTCACAGTTGGAGGGCAAGTCTGGCGCCTTACGGGAAACAGTCGACTGCC
+
FEEEFFFFFFFIIHHHIIIIIIIIIIIIIIIHHHFFFFFD9=998989944
@JI6ZREA02IP4AU
ACTCACAGTTGGAGGGCAAGTCTGGCGCCTTACGGGAAACAGTCGACTGCCAAGGCACACAGGGGATA
+
IIIIIIIIIIIIIHHHIIIIIIIIIIIIIIIIIFCC665:CIIIIIEEIGIIIIIIIIIIIBBBBIII
@JI6ZREA02JIKOG
ACTCACAGTTGGAGGGCAAGTCTGGTGCCTTACGGGAAACAGTCGACTGCCAAGGCACACAGGGGATA
+
IIIIIIIIIIIIIBBBIIIIIIIIIII????GIE;;555?IIIIIIIIIIIIIIIIIIIIICCCCIII
@JI6ZREA02H0DAE
ACTCACAGTTGGAGGGCAAGTCTGGTGCCTTACGGGAAACAGTCGACTGCCAAGGCACACAGGGGATA
+
IIIIIIIIIIIII:::IIIIIIIIIIIIIIIIIE;;555<DIIIIIIIIIIIIIIIIIIIH@@AAIII
@JI6ZREA02JBRPN
ACTCACAGTTGGAGGGCAAGTCTGGTGCCTTACGGGAAACAGTCGACTGCCAAGGCACACAGGGGATA
+
IIIIIIIIIIIIIHHHIIIIIIIIIIIIIIIIIHHHBBBIIIIGGCBCIIIIIHHCCBIIG@@@@III
@JI6ZREA02F7DDH
ACTCACAGTTGGAGGGCAAGTCTGGTGCCAGCAGCCGCGGTAATTCCAGCTCCAATAGCGTATATTAAAGTTGTTGCAGTTAAAAAGCTCGTAGTTGAATTTCGGGGTCAGCAGGCTGGTCGTGCCACTGGTATGAACTGGTCTCGCTGATTCC
+
FFFFFFFFFFFII???IIIIIIIIIIIIIIIIIIIIIIIIIIIIIIIIIIIIFFFFFFFFFFFFFFFFFFFFFFDBBBB5533333=BBBBDFFFFFFFFFFFAAAAFF?8658AA?88443484443>>>????>89:::A<<876::=55--
@JI6ZREA02FEA1P
ACTCACAGTTGGAGGGCAAGTCTGGCGCCTTACGGGAAACAGTCGACTGCCAAGGCACACAGGGGATA
+
FFFFFFFFFFFIIHHHIIIIIIIIIIIFF<<<A???3318<??A?<===??DDFFFFCCCF@A@@FFF
@JI6ZREA02H01A5
ACTCACAGTTGGAGGGCAAGTCTGGTGCCAGCAGCCGCGGTAATTCCAGCTCCAATAGCGTATATTAAAGTTGTTGCAGTTAAAAAGCTCGTAGTTGAATTTCGGGGTCAGCAGGTTGGTCGTGCCACTGGTATGTACTAGCTTGCTGATTCCTCCTTCTTGTAGAACCGTAATGCCATTAATTTGGTGTTGCGGGGAAACGGGACTGTTACTTTGAAAAAATTAGAGTGTTTAAAGCAGGCCAGCGCCTGAATACATTAGCATGGAATAATGAAATAGGACGTTCGAACCTATTTTGTGGTTTCTAGGATTGACGTAATGATTAATAGGGATAGTTGGGGGCATTAGTATTCAATTGTCAGAGGTGAAATTCTTGGATTTATTGAAGACTGACTACTGCGAAAGCATTTGCCAAGGATGTTTTCATTAATCAAGAACGAAAGTTAGGGATCGAAGACGATCAGNTACCGTCGTAGTCTTAACCATAAACTNTGCCGACTAGGGATCGGGATGATGTTAATTTTTAATG
+
IIIIIIIIIIIII:::IIIIIIIIIIIIIIIIIIIIIIIIIIIIIIIIIIIIIIIIIIIIIIIIIIHHHIIIIIIIIII??66666BIIIIIIIIIIIIHHHI@@@@IIIIIIIIIIIIIIIIIIIIIIIIIIIIIIIIIIGGGIIIIIIIIIIIIIIIIIIIIIIIIIIIIIIIIIIIIIIHHHIIIIIIII:888AABD222<HIIIIIICCEI666666>>-IHHIIHHHBBBIIIIIIIIIIGGGGIIIIIIIIIIIIII====IIIIIHHHIIIIAA<==IIGGCCDE66888/66?AAGIIIIIIIIIIIIIIIIIIIIIIIGGGIIIIII=====IIIIAAAGGIIIIIIIEHH<6666C@@@FFIEHHHHHHHHHHHHHHHHHHHHHHHHD@<<<EFD@AABEA@@@A><;82222;9::5549;230031433-..----5888:8204:>???8!8:AA?<<=>?>7865::1/,-,,,-,!/25525155222883///48<=?>>>??33555<<*4
@JI6ZREA02ISCFK
ACTCACAGTTGGAGGGCAAGTCTGGCGCCTTACGGGAAACAGTCGACTGCCAAGGCACACAGGGGATAGG
+
FFFFFFFFFFFIIHHHIIIIIIIIIHHGDAAAA;880003244444449==BBDDAAAACF;;99AAA><
@JI6ZREA02JC4KA
ACTCACAGTTGGAGGGCAAGTCTGGCGCCTTACGGGAACAGTCCGAC
+
FFFFFFFFFFFIIHHHIIIIIIIHHHHFFFC@?===888>7424443
@JI6ZREA02HHDLU
ACTCACAGTTGGAGGGCAAGTCTGGCGCCTTACGGGAAACAGTCGACTGCCAAGGCACACAGGGGATA
+
IIIIIIIIIIIIIHHHIIIIIIIIIIIFEDDDBA;;11127AAA>A:=>=BIIIIIIHHHICCCBIIF
@JI6ZREA02HT9DE
ACTCACAGTTGGAGGGCAAGTCTGGCGCCTTACGGGAACAGTCGACTGCCAAGGCACACAGGGGATA
+
IIIIIIIIIIIII666I@@@DIIIIIIIIIIIIBBBIIIFC>>>IIIIIIIIIIIIIIIICCCBIIH
@JI6ZREA02JTQUJ
ACTCACAGTTGGAGGGCAAGTCTGGTGCCAGCAGCCGCGGTAATTCCAGCTCCAATAGCGTATATTAAAGTTGCTGCAGTTAAAAAGCTCGTAGTTGAATTTCGGGACCATCATGTCGGTCGTGCCTCGGTACGTACTGGCATCGTCGGTTTCTCCCTTCTGACGAATCATGATGTCATTTATTTGGTGTCGTGGGGAATCAGGACTAGTTACTTTGAAAAAATTAGAGTGTTTAAAGCAGGCTCACGCTTGAATACATTAGCATGGAATAATGAAATAGGACGTTCGATCCTATTTTGTTGGTTCTAGGATTGACGTAATGATTAATAGGGATAGTTGGGGGCATTAGTATTCAATTGTCAGAGGTGAAATTCTTGGATTTATTGAAGACTGACTACTGCGAAAGCATTTGCCAAGGATGTTTTCATTAATCAAGAACGGAAGTTAGGGATCGAAGACGATCAGATACCGTCGTAGTCTTAACCATAAACTATG
+
FEEEFFFFFFFIIHHHIIIIIIIIIIIIIIIIIIIIIIIIIIIIIIIIIIIIFFFFFFFFFFFFFFFFFFFFDB?<99944/////6=????ABFDD@@@@FFFFFF?===DDFFFFDDDFCCDDDFDDDFFFFFFFFDEEFFFFFFFFFFFFFFFFFFDDDFFFDDDDBBB=444<<888<///<<:889<A6;;;DDAACCCCFFCC???F?==A26666666,?DDDD====??ADA===989ABA=====BDDD:::DDFCCCDDD99:D===A:>>8444469==9523,,,,-,,--,..6?==?ABBDDAAAABBAAA::8A:::=AAABB55555AAB>8434>=<44443237;;;;7.///88@::<<>;>>D::DDD===???B===>88888;<::888/..440003,,,,,,000..1000,,---0004776223466::610219::::7:7::----1:97:79::5546322640--
@JI6ZREA02JOXWI
ACTCACAGTTGGAGGGCAAGTCTGGTGCCCGACTAGCCGCGGTAATTCCAGCTTCAAGTAGCGTATATTAAAGTTGTTGACAGTTAAAAAGCTCGTAGTTGAATTTCGGGGTCAAGCAGGTTGGTCGTGCCACTGGGTATGCACTGGTCTCGCTGATTCCTCCCTCTTGTAGAACCGTAATGCCATTAAGTTGGTA
+
FFFFFFFF:88:@886GFFFHFHBBBFFFFHB9@=@DDHGDDB::::=:::9<88889?>??AA@@@>>84448<3223475<22-----4<>??@@BBDDDD???D;9647888?<<000088>?>==;>@<9000898<74346;<7634377722222...04==?>AAABDDDDD?:::<<>>99766662/
@JI6ZREA02JCVT5
ACTCACAGTTGGAGGGCAAGTCTGGTGCCAGCAGCCGCGGTAATTCCAGCTCCAATAGCGTATATTAAAGTTGTTGCAGTTAAAAAGACTCGTAGTTGAATTTCGGGTCAGCAGGTTGGTCGTGCCACTGGTATGCACTGGCTTCGCTGATTCCTCCTTTCTGAAGAACTGTAATGTCATTAATTGTG
+
FFDDBBA9884440..766777=444ABBDDFFFFFF===HBBB?FFFFFGFDC<<<CCFFDDBBB==??95448=>>?<<//113A6BBB@????<<99..,.,,,,-3:7311122227<<<>@A=:::AAADDDDBDDB===AA==:::::DDFCCCFFFFFFFFFFFFFFDDDFFDDBA@@@80
@JI6ZREA02FCR64
ACTCACAGTTGGAGGGCAAGTCTGGTGCCTTACGGGAAACAGTCGACTGCCAAGGCACACAGGGGATA
+
IIIIIIIIIIIIIBBBIIIIIIIIIIIIIIIIIHGGGGGIIIIIIIIIIIIIIIIIIIIIICCBBIII
@JI6ZREA02JZPVP
ACTCACAGTTGGAGGGCAAGTCTGGTGCCAGCAGCCGCGGTAATTCCAGCTCCAATAGCGTATATTAAAGTTGTTGCAGTTAAAAAGCTCGTAGTTGAATTTC
+
E???EFFFFFFIIHHHIIIIIIIIIIIIIIIIIIIIIIIIIIIIIIIIIIIIFFFFFFFFFFFFFFFFFFFFFFFFFFFFF?????FFFFFFFFFFDBA8663
@JI6ZREA02JX1FD
ACTCACAGTTGGAGGGCAAGTCTGGTGCCAGCAGCCGCGGTAATTCCAGCTCCAATAGCGTATATTAAAGTTGTTGCAGTTAAAAAGCTCGTAGTTGAATTTCGGGATCAATACGTCGGTCGTGCTTACGGGTACGTACTGGCGTCATTGGTTTCTCCTTTCTGACGAACCATGATGTCATTAATTTGGTGTTATGGGGAGTTAGGACTGTTACTTTGAAAAAATTAGAGTGTTTAAAGCAGGCATTAGCTTGAATACATTAGCATGGAATAATGAAATAGGACGTTCGATCCTATTTTGTTGGTTTCTAGGATCAACGTAATGATTAATAGGGATAGTTGGGGCATTAGTATTCAATTGTCAGAGGTGAAATTCTTGGATTTATTGAAGACTAACTTCTGCGAAAGCATTTGCCAAGGATGTTTTCATTAATCAAGAACGAAAGTTAGGGATCGAAGACGATCAGATACCGTCGTAGTCTTAACCATAACTATGCCGACTAGGGATCGGATGATGTTAATTTTTAATGTACTCTATTCGG
+
IIIIIIIIIIIIIHHHIIIIIIIIIIIIIIIIIIIIIIIIIIIIIIIIIIIIIIIIIIIIIIIIIIHHHIIIIIIIIIIII;;;;;IIIIIIIIIIIIIHHHIHHHIIIIIIIIIIIIIIIIIIIIIIIHHHIIIIIIIIIIIIIIIIIHHHGHIIIIHHHIIIIIIIIIIIIIIIIIIIIIIIFFFIIIIIIII>>>>I;BBIIIIIIIIIIIHHHI999988;;,GIIIHHHHHHHIIIIIIIIIIIIIIIII<<<HIIIIIIIIIIIIIIHF555FIIIIIHHHIIIIEEDG8888A68EE444D?G<<<EIHHIEEDIIIIIIIIIIHBBDIIIAA5555EEHIIIIIIIEEBHHBBBBHHHHHHHHEEDDDDDB?111:8:DDAA?CDD:555?BBBBB>>9;;?BBB;;;;CC9>:222288:=<:8::::883---04660---033322869663338232;;:88::;:6744220/0.,,,/127667747455573....333336:;;1152244+313300/1/25,,
@JI6ZREA02JMJDQ
ACTCACAGTTGGAGGGCAAGTCTGGTGCCAGCAGCCGCGGTAATTCCAGCTCCAATAGCGTATATTAAAGTTGTTGCAGTTAAAAAGCTCGTAGTTGAATTTC
+
FFFFFFFFFFFIIHHHIIIIIIIIIIIIIIIIIIIIIIIIIIIIIIIIIIIIFFFFFFFFFFFFFFFFFFFFFFFFFFFFF=====FFFFFFFFFFDBA863:
@JI6ZREA02HWNMX
ACTCACAGTTGGAGGGCAAGTCTGGTGCCAGCAGCCGCGGTAATTCCAGCTCCAATAGCGTATATTAAAGTTGTTGCAGTTAAAAAGCTCGTAGTG
+
B66668886DDGGFHHIIIIIIIIIIIIIIIIIIIDFHHHIIIIIIIIIIIIFFFFFFFFFFFFFFFFFDDDFFFFFFFFF<7773?::34-.---
@JI6ZREA02F6KEX
ACTCACAGTTGGAGGGCAAGTCTGGTGCCAGCAGCCGCGGTAATTCCAGCTCCAATAGCGTATATTAAAGTTGTTGCAGTTAAAAAGCTCGTAGTTGAATTTCGGGG
+
3366::<ADDDGIHHHIIIIIIIIIIIIIIIIIIIIIIIIIIIIIIIIIIIIFFFFFFFFFFFFFFFFFFFFFFFFFFFFF?????FFFFFFFFFD=44426://,,
@JI6ZREA02HE62B
ACTCACAGTTGGAGGGCAAGTCTGGTGCCAGCAGCCGCGGTAATTCCAGCTCCAATAGCGTATATTAAAGTTGCTGCAGTTAAAAAGCTCGTAGTTGAATTTCGGGACCATCATGTCGGTCGTGCCTCGGTACGTACTGGTATTGTTGGTTTCTCCCTTCTGACGAACCATGATGTCATTTATTTGGTGTTGTGGGGAATCAGGACTGTTACTTTGAAAAAATTAGAGTGTTTAAAGCAGGCTCACGCTTGAATACATTAGCATGG
+
FFFFFFFFFFFIIHHHIIIIIIIIIIIIIIIIIIIIIIIIIIIIIIIIIIIIFFFFFFFFFFFFFFFFFFFFFFFFFFFFF88888FFFFFFFFFFFFFFFFFFFFFFFFFFFFFFFFFFFFFFFFFFFFFFFFFFFFFFFFFFFFFFFFFFFF===DDFFFFFFFFFFFFFFFFFFFFFFD111DDFFFFFFADDDFFFFFFFFFFFFFFFFFFF666666??-FFFFFFFFFFFFFFFFFFDDDFFFFFFFCCAB888A@<900
@JI6ZREA02IR9NR
ACTCACAGTTGGAGGGCAAGTCTGGCGCCTTACGGGAACAGTCCGACGTAGTCCCAAGG
+
6668688?DDDDGCC?GGDBB@?4443444442666;;==944484449A??888??>6
@JI6ZREA02F5I0Q
ACTCACAGTTGGAGGGCAAGTCTGGTGCCAGCAGCCGCGGTAATTCCAGCTCCAATAGCGTATATTAAAGTTGTTGCAGTTAAAAAGCTACGTAGTTGAATTTCGGGGTCAGCAGGTTGGTCGTGCCACTGTTATGTACTGGCTTCGCTGATTCCTCCTTTCTGAAGAACTGTAATGTCATTAATTTGGTGTTGCAGGGAAACAGGACTGTTACTTTAGAAAAAATTAGAGTGTTTAAAGCAGGCTAACGCTTGAATACATTAGCATGGAATAATGAAATAGGACGTTCGAATCCTATTTGTGGTTTCTAGGATTGACGTAATGATTAATAGGGATAGTTGGGGCATTAGTATTCAATTGTCAGAGGTGAAATTCTTGGATTTATTGAAGACTAACTACTGCGAAAGCATTTGCCAAGGATGTTTCATTAATCAAGAACGAAAGTTAGGGATCGAAGACGATCAGATACCGTCGTAGT
+
FFFFFFFFFF@BB=<<FFFFFFFDDFHIIIIIIIIIIIIIIIIIIIIHHIIHFFFFFFFFFFFFFFFFFFFFFFFFDDB<<111//844449@BAAABBD??=B99999<<999<>@@455=ABB?==BDDFFFDAAADDDB=<<<??===33118@A<<;A9?866?FFDBBBBBDA?:<<:::::DDAD????DFFFFFFFFFDDBBBAAAA3311?222///88->?844444448?@@@><556DFFFFDDDFDIIGGGIIIIGGDDACCDD333A:BB==<>>8444<;;57,,,3/.....77?>AABDDAAAADDDA??????A???DA?555====AADDDDDDDDDDDD??:::><6672...00755543,...449666693229;;;933....699666766<<<:666---22::884666:88:74449::4955566:::98:99::665:8::876..0..
@JI6ZREA02JWDS3
ACTCACAGTTGGAGGGCAAGTCTGGTGCCAGCAGCCGCGGTAATTCCAGCTCCAATAGCGTATATTAAAGTTGTTGCAGTTAAAAAGACTCGTAGTTGAATTTCGGGATC
+
FFFFDDD?==444433?=<<<<A556DFFFFFHFFFIBBBFFFFFFFFFFFFFFFDDDDFFFFFFFDDDFDDDDFFFFFFF;;==;F<FFFFFFFFFFDB;88>662...
@JI6ZREA02IL3I5
ACTCACAGTTGGAGGGCAAGTCTGGTGCCAGCAGCCGCGGTAATTCCAGCTCCAATAGCGTATATTAAAGTTGTTGCAGTTAAAAAGCTCGTAGTTGAATTTTGGGCTA
+
FFFFFFFFFFFIIHHHIIIIIIIIIIIIIIIIIIIIIIIIIIIIIIIIIIIIFFFFFFFFFFFFFFFFFFFFFFFFFFFFF=====FFFFFFFFFFFFF;96686644/
@JI6ZREA02JSRRA
ACTCACAGTTGGAGGGCAAGTCTGGTGCCAGCAGCCGCGGTAATTCCAGCTCCAATAGCGTATATTAAAGTTGTTGCAGTTAAAAAGCTCGTAGTTGAA
+
FFFFFFFFFFFIIHHHIIIIIIIIIIIIIIIIIIIIIIIIIIIIIIIIIIIIFFFFFFFFFFFFFFFFFFFFCAADD?55552333AA???=<<;5211
@JI6ZREA02JYXAU
ACTCACAGTTGGAGGGCAAGTCTGGTGCCAGCAGCCGCGGT
+
FFF@A@@EFFFIIHHHIIIIIIIIIIIGFFDBA?22311-/
@JI6ZREA02JHEI4
ACTCACAGTTGGAGGGCAAGTCTGGTGCCAGCAGCCGCGGTAATTCCAGCTCCAATAGCGTATATTAAAGTTGTTGCAGTTAAAAAGCTCGTAGTTGAATTTCGGGATCAATATATTGGTCGTGCCTTCCGGTATGCACTGGTATTATTGATTTCTACCTTCTGACGAACTATGATGTCATTAATTTGGTGTCATGGGGAATCAGGACTAGTTACTTTGAAAAATTAGAGTGTTTAAAGCAGGCTCGCGCTTGAATACATTAGCATGGAATAATGAAATAGGACGTTCGATCCTATTTTGTGGTTTCTAGGATTGACGTAATGATTAATAGGGATAGTTGGGGCATTAGTATTCAATTGTCAGAGGTGAAATTCTCGGATTTATTGAAGGCCAACTACTGCGAAAGCATTTGCTAAGGATGTTTTCATTAATCAAGAACGAAGTTAGGGATCGAAGACGATCAGATACCGTCGTAGTCTTAACCNTAAACTATGCCGACTAGGGATCGGATGATGTTAATTTTTTAATGTAC
+
HHHHHHHHHHHHHBBBGBBBEIIIIIIHHIIIIIIIIGGGIGGGGIIIIIIIHHHHHHHHHHHHEEEEHHHDBBBEDDD;;11133;=DGDGGGGGGHHHHED998DDGHHHHHHHHHHHGGGH888888@@HGGGGHHHHHHHHHHHEEEEHHHHHHHHHHHHHHHHHHHHHHHGGGHHHHBB999HHHHHBBBABCCHHHHEBBBBB@BBEBD;99:/111166.BGGGGHHHHHHHEEEHHHEEEHHHHHHHHHHHHHHHHHHHHHHGDDDGBB@B<BB;;566BEDDDD?>////4.--,,/42>=A?ABGHHB;;;HHHHHHB@9;;;EEGG@@9999@@EGGBBBEGGGGBBA?AA99///:<==BBB?===D===9449=B===>AA@AB??A=9999BA====DD999DDD;;4444:777:74666200----0341.22762---10;::2227676;;;:9::;:120044..!1,,,,,,.1031102472217:;;:222226<==22555500)21--
@JI6ZREA02FYVCN
ACTCACAGTTGGAGGGCAAGTCTGGTGCCAGCAGCCGCGGTAATTCCAGCTCCAATAGCGTATATTAAAGTTGTTGCAGTTAAAAAGCTCGTAGTTGAATTTCGGGGTCAGCAGGTTGGTCGTGCCTACTGGTATGCACTGGTCTCGCTGATTCCTCCCTCTTGTAGAACCGTAATGCCATTAAGTTGGTGTTGCGGGGAAACAGGACTGTTACTTTAGAAAAAATTAGAGTGTTTAAAGCAAGGCTAACGC
+
FDDDFFD:::FFH:::IIIIIIIIIIIIIIIIIIIIIIIIIIIIIIIIIIIIFFFFFFFFFFFFFFFFFFFFFFFFFFFFF;;;;;FFFFFFFFFFFFFFFFFEEEEFFFFFFFFFFFFFFFFF:::=@FFFFFFFFFFFFFFFCA???DDDD???CFCDDDFFFFFFFFFF???DDA=:5555AAAB@><8::A9:99:::B<AABB==:;;?F;;;C67776665,:B=98844444?>=;;9:=952.-
@JI6ZREA02JY8P0
ACTCACAGTTGGAGGGCAAGTCTGGTGCCAGCAGCCGCGGTAATTCCAGCTCCAATAGCGTATATTAAAGTTGTTGCAGTTAAAAAGACTCGTAGTTGAATTTC
+
A???988966../...:99<>?@456ACAFFHGGFFF8::HDDDCCCAAFGFDF<<=CDFFFFDFFCCCFD@@@FFFFFFF????=F>FFFFFFFFFDBA988<
@JI6ZREA02JPP0A
ACTCACAGTTGGAGGGCAAGTCTGGTGCCAGCAGCCGCGGTAATTCCAGCTCCAATAGCGTATATTAAAGTTGTTGCAGTTAAAAAGCTCGTAGTTGAATTTCGGGG
+
888:33355ABBDFFFHIIIIIIIIIIIIIIHHHHHHHHHHHHHHIIIIIIIFFFFFFFFFFFF@???F<<<CCCFFFFFF?????FFFFFFFDDD?::886<11//
@JI6ZREA02J0N33
ACTCACAGTTGGAGGGCAAGTCTGGTGCCAGCAGCCGCGGTAATTCCAGCTCCAATAGCGTATATTAAAGTTGTTGCGT
+
FFFFFFFFFFFIIIIIIIIIIIIIIIIIIIIIIIIIIIIIIIIIIIIIIIIIFFFFFFDDDDDD33310:;<9668///
@JI6ZREA02FVI10
ACTCACAGTTGGAGGGCAAGTCTGGTGCCAGCAGCCGCGGTAATTCCAGCTCCAATAGCGTATATTAAAGTTAGTTGCAGTTAAGAAAGCTCGTAGTTGAATTTTAGGCCTGGCCGGATGGTCCGTCTTTGGCGAGTACTGTTCTGTCGTCGGGTCTATCCCTTCTGGTGAGCCGGGATGCCCTTTATTGGGTGTGTTCGGGGAACCAGGACCGATTACCTTGAAAAAATTAGAGTGTTTAAAAGCGGGCATTTGCTTGAATAGATTAGCAATGGAATAATAGAATAGGACGTTGGTTCTAATTTTGTGGTTTTAGGACCACCGTAATGATTAATAGGGATAGTTGGGGGCATTAGTATTCAATTGTCGAGAGGTGAAATTCTTGGATTTATTGAAGACTAAACTATTGCGTAAAGCAATTTGCCAAGGATGTTTTACATTAATTCAAAGAAACGAAAGTTAGGGGAATCGAAGACGATCAGATACCGTCGTAGTCTTAACCATAAACTATGCCG
+
FFFFFF?:::5449<;<<<<<==???DDBDDFFDDFF688G????DAAADDDDD??@DDFFFFDDDFFFF863??DDDFCCCDDFFFFFFFFFFFFFFFFF??=;A===::555599:ABBBBBBBD6655554<@<<<<<=BDFFFAAAB=;<AAAA:33354:?<<?>>833666ABA<9999<?000003/3/..424229988888<44388<?66667----,,--+7--.966624226:886<401125===BAABDDDDBA:5448888433=>?>;=;66...2211113,--....3,--,,,,-78999<;=<444499<@@>>>;;=B::::<52211<<88842222322;99.,,305,,,0,,.22322669688<77>442283...54-0037,,,,,0755,,,3,,,,00.,,,,,,,,1,,,,,,0,,,,,,,,.,,,,,0,,,,,,,00000..01.003310.,,,,0.34.02006600072---0-02203
@JI6ZREA02J1HS0
ACTCACAGTTGGAGGGCAAGTCTGGTGCCAAGTCAGCCGCGGTAATTCCAGCTCCGAATAGCGTATATTAAAGTTGTTAGCAGTTAAAAAGCTCGTAGTTGAATTTCGGGAATCAAGTG
+
FFFFBBBA55555311AAABBBBAACFFFA55549?@A=000<<>8888@@A===B:::=BBA@@<<884427663..08<<98835777<?DFFFFDDDFFFF@?:::=889>66772
@JI6ZREA02J2FS5
ACTCACAGTTGGAGGGCAAGTCTGGTGCCAGCAGCCGCGGTAATTCCAGCTCCAATAGCGTATATTAAAGTTGTTGCAGTTAAAAAGCTCGTAGTTGAATTTCGGGGAT
+
FFFFFFFFFFFIIHHHIIIIIIIIIIIIIIIIIIIIIIIIIIIIIIIIIIIIFFFFFFFFFFFFFFFFFFFFFFFFFFFFF=====FFFFFFFFFFC?=;86=22....
@JI6ZREA02IGVC5
ACTCACAGTTGGAGGGCAAGTCTGGTGCCAGCAGCCGCGGTAATTCCAGCTCCAATAGCGTATATTAAAGTTGTTGCAGTTAAAAAGACTCGTAGTTGAATTTCGGGATC
+
FFFFFFFA<<:::==;?>><==AAAA???DDDDDDDD688FFDDDDDDDDDFFF?????FFFFFFFFFFFDDDDFCCCFFF;;;;;D;DFFFFFFDDDDD=;;<4427:3
@JI6ZREA02FYUCT
ACTCACAGTTGGAGGGCAAGTCTGGTGCCAGCAGCCGCGGTAATTCCAGCTCCAATAGCGTATATTAAAGTTGTTGCAGTTAAAAAGCTCGTAGTTGAATTTCGGGGA
+
FFFFFFFFFFFIIIIIIIIIIIIIIIIIIIIIIIIIHHIIIDDDDHHIIIIIFFFFFFFFFFFFEEDDFFFFFFFFFFDDD66666DDDBBBBAA>=;;331.,,,,.
@JI6ZREA02JPZXC
ACTCACAGTTGGAGGGCAAGTCTGGTGCCAGCAGCCGCGGTAATTCCAGCTCCAATAGCGTATATTAAAGTTGTTGCAGTTAAAAAAGCTCGTAGTTGAATTTCGGGATCAATACGTCGGTCGTGCTTTCGGGTACGTACTGGCGTCATTGGTTTCTCCTTTCTGACGAACCATGATGTCATTAATTTGGTGTTATGGGGAGTTAGGACTGTTACTTTGAAAAAATTGAGTGTTTAAAGCAAGGCATTAGCTTGAATACATTAGCATGGAATAATGAAATAGGACGTTCGATCCTAATTTTGTTGGTTCTAGGATCAACGTAATGATTAATAGGGATAGTTGGGGCATTAGATTCAATTGGTCAGAGGTGAAATTCTTGGATTATTGAAGACTAACTACTGCGAAAGCAATTTGCC
+
FFFFFFFFFFFC<666@CCADDDFFFFFFHHFFF:::?:::AADDDDFFAECDFFFFFFFFFFFFFFFC8668<;====-.---/--6===??BDFFFFFDDDFFFFFAAAABBBB<<<>?444<988;<;;;AB=6:::BDBA?==ABBBB====366:::A>AAAA4445=:::=AB@@>===88<41110./<7752//004@AA<97.-.71413,,,,,,--.323-,,,,,,579;99:?ADDDD555=BBA?:222:DBBBBAAADDDB=;;?:>A44322<=::71---,,,,-,,111136:4449:::BDDDDDDDDDDDDDBBBA????D:::9DDDD::::ADDDDDBBBB?888<>244662322883///28;<<<<::2338:<;33388;>>>>;88:44
@JI6ZREA02F46OU
ACTCACAGTTGGAGGGCAAGTCTGGTGCCAGCAGCCGCGGTAATTCCTAGCTCCAATAGCGTATATTAAAGTT
+
4448988?88444888BBBBDDF<<=EFFGGGGFDFD665=BB<<4449<@@@@A======ABBA88444=;6
@JI6ZREA02FO0NK
ACTCACAGTTGGAGGGCAAGTCTGGTGCCAGCAGCCGCGGTAATTCCAGCTCCAATAGCGTATATTAAAGTTGTTACAGTTAAAAAGCTCGTAGTTGAATTTCGGGGTCAGCAGGTTGGTCGTGCCACTGGTATGTACTGGCTTCGCTGATTCCTCCTTTCTGAAGAACTGTAATGTCATTAATTTGGTGTTGCAGGGAAACAGGACTGTTACTTTGAAAAAATTAGAGTGTTTAAAGCAGGCTAACGCTTGAATACATTAGCATGGAATAATGAAATAGGACGTTTGATCCTATTTTGTGGTTTCTAGGATTGACGTAATGATTAATAGGGATAGTTGGGGCATTAGTATTCAATTGTCAGAGGTGAAATTCTTGGATTTATTGAAGACTAACTACTGCGAAAGCATTTGCCAAGGATGTTTTCATTAATCAAGAACGAAAGTTAGGGATCGAAGACGATCAGATACCGTCGTAGTCTTAACCATAAACTATGCCGACTAGGGATCGGATGATGTTAATTTTTAATGAC
+
IIIIIIIIIIIII666IIIIIIIIIIIIIIIIIIIIIIIIIIIIIIIIIIIIIIIIIIIIIIIIIIHHHIIIIIIIIII==33333ABGIIIIIIIIIIHHHI;;;;>HIIIIIIIIIIIIIIIIIIIIIIIIIIIIIIIIIIIIIIIIIIIIIIIIHHHIIIIIIIIIIIGGGIIIIIIIIIHHHIIIGGGIIIHHHHHHIIIIIIIIGGGIHHHI866668>>-GGIIIHHHHHHIIIIIIGBBBIIIIIIIGGGIIIIIIIIIIIIIIIII:::IAGGDB=>>HIIIIIII@BA@:/::::DIIIGGIGGIIIIIIIIIIIIIIIIHHHIIIIIIBBBAIIGGGIIIIIIIIIIIEEEGA334@777BBDCCEEEEFFIH?<<<A@IEC<<;8EE<73447CEEBBBEEIII<<;G?7777??::887<;=:55=7...:44-778:<>:::87:=???>><?8:::323>?>??;<==::04////20020525442...88422<<<<442222//1//00+444
@JI6ZREA02IY560
ACTCACAGTTGGAGGGCAAGTCTGGTGCCTTACGGGAACAGTCGACTGCCAAGGCACACAGGGGATA
+
IIIIIIIIIIIII:::IIIIIIIIIIIHHHHIIH????HIIIIIIIIIIIIIIIIIIIIIBBBBIII
@JI6ZREA02I2R9A
ACTCACAGTTGGAGGGCAAGTCTGGTGCCAGCAGCCGCGGTAATTCCAGCTCCAATAGCGTATATTAAAGTTGTTGCAGTTAAAAAGCTCGTAGTTGAATTTCGGGGTCAGCGTAGGTTGGTCGTGCCTA
+
===@===AFFFGHDDDIIIIIIIIIIIIIIIIIHBBBHIHHDDDDFHIIHHHFFFFFFFFDDFF88666?=>?<<=<<<44/////8>>=??ABDF@@@FFFD;;9;>A<8888CADDDBBAA@88884/
@JI6ZREA02FNGI3
ACTCACAGTTGGAGGGCAAGTCTGGTGCCAGCAGCCGCGGTAATTCCAGCTCCAATAGCGTATATTAAAGTTGTTGCAGTTAAAAAGCTCGTAGTTGAATTTCGGGGTCAGCAGGTTGGTCGTGCCACTGGTATGCACTGGTCTCGCTGATTCCTCCCTCTTGTAGAACCGTAATGCCATTAAGTTGGTGTTGCGGGGAAACAGGACTGTTACTTTGAAAAAATTAGAGTGTTTAAAGCAAGCTAACGCTTGAATACATTAGCATGGAATAATGAAATAGGACGATCGATCCTATTTTGTGGTTTTCTAGGGTTGACGTAATGATTAATAGGGATAGTTGGGGCATTAGTATTCAATTGTCAGAGGTGAAATTCTCGGATTTATTGAAGACTGACTACTGCGAAAGCATTTGCCAAGGATGTTTTCATTAATCAAGAACGAAAGTTAGGGATCGAAGACGATCAGATACCGTCGTAGTCTTAACCATAAACTATGCCGACTAGGGATCGGATGATGTTAATTTTTAATGTACTC
+
IIIIIIIIIIIII:::IIIIIIIIIIIIIIIIIIIIIIIIIIIIIIIIIIIIIIIIIIIIIIIIIIHHHIIIIIIIIII??66666GIIIIIIIIIIIIHHHIAAAAIIIIIIIIIIIIIIIIIIIIIIIIIIIIIIIIIIIIIIIIIIIIIIIIHHHIIIIIIIIIIIIIGGGIIIIIIIIIIIIIIIIIIII@@@@HHHIIIIIIIIIGHH@==D/1111177,GEGIIHHHHHHIIIIIIIGGGIIIIIIIIIIIIIIIIIIIIIIIIIIIGGGIIIIIIIIIIIIHGGEA440/3.--,,,,5-B;99>>:IIIGGGIIIIIIIIH===HIHIHH@@@@GGFIIIIIHHIHIFFFEFEDC<<<CBBBD@<8<@HHEEB?;;HHH?>@DDDEEEEE<<<<<ACAA>@BA@@HHDDC??7;77????<<<==4/../6666:;;3999<88444;9=;:888;:;:9997451.--3156611031224616888<=9<244468;==8444442;==2252245+424821
@JI6ZREA02HKJ6U
ACTCACAGTTGGAGGGCAAGTCTGGTGCCAGCAGCCGCGGTAATTCCAGCTCCAATAGCGTATATTAAAGTTGTTGCAGTTAAAAAGCTCGTAGTTGAATTTCGGGG
+
FFFFFFFFFFFIIHHHIIIIIIIIIIIIIIIIIIIIIIIIIIIIIIIIIIIIFFFFFFFFFFFFFFFFFFFFFFFFFFFFF?????FFFFFFFFFFFDB==;<22..
@JI6ZREA02HHC8U
ACTCACAGTTGGAGGGCAAGTCTGGTGCCAGCAGCCGCGGTAATTCCAGCTCCAATAGCGTATATTAAAGTTGTTGCAGTTAAAAAGCTCGTAGTTGAATTTCGGGGTCAGCAGGTTGGTCGTGCCACTGGTATGTACTGGCTTCGCTGATTCCTCCTTTCTGAAGAACTGTAATGTCATTAATTTGGTGTTGCAGGGAAACAGGACTGTTACTTTAGAAAAAATTAGAGTGTTTAAAGCAGGCTAACGCTTGAATACATTAGCATGGAATAATGAAATAGGACGTTCGATCCTATTTGTGGTTTCTAGGATTGACGTAATGATTAATAGGGATAGTTGGGGCATTAGTATTCAATTGTCAGAGGTGAAATTCTTGGATTTATTGAAGACTAACTACTGCGAAAGCATTTGCCAAGGATGTTTTCATTAAATCAAGAACGAAATTAGGGAATCGAAGACGATCAGATACCGTCGTAGTCTTAACCNTAAACTATGCCGACTAGGGATCGGATGATGTTAATTTTTAATGTACTCATTTCGGC
+
IIIIIIIIIIGGGHHHIIIIIIIDDDIIIIIIIIIIIIIIIGGGGIIIIIIIIIIIIIIIIIIIIIHHHIIIIIIIIIIII?????IIIIIIIIIIIIIHHHI@@@@IIIIIIIIIIIIIIIIIIIIIIIIIIIIIIIIIIDDDIIIIIIIIIIIBB666BDBBCIGIIIIGFFIIIIIFDDDB??>>424485511/7::D7==AA??4133,,,-7,,,,,,990==532///44:>DD577=IIIIIIIIIIIIIIIIIIIIIIHHHIFGED311A9>>5644488BB9957,,,.,11,,,3/?=A>>@HHIE===GIIIIIIIIHHHIIIIGG====GFIIIIIIIIIIIIHIEIIFC666C666DDHEEIIHBBBHHHHHHHHHHEEEECEA@61111@EA===ADDDDDDCF=7777==;;///9;68300:8400443422;;=;444204<>????>?>?>>:9::;:58-,,,22!2,,..125868<=987444>======>?8422444452299-<244:78///=;;:
@JI6ZREA02IUO9V
ACTCACAGTTGGAGGGCAAGTCTGGTGCCAGCAGCCGCGGTAATTCCAGCTCCAATAGCGTATATTAAAGTTGTTGCAGTTAAAAAGCTCGTAGTTGAATTTCGGGGTCAGCAGGTTGGTCGTGCCACTGGTATGTACTGGCTTCGCTGATTCCTCCTTTCTGAAGAACTGTAATGTCATTAATTTGGTGTTGCAGGGAAACAGGACTGTTAACTTTGAAAAAATTGAGTGTTTAAAGCAGGCTAACGCTTGAATACATTAGCATGGAATAATGAAATAGGACGTTCGATCCTATTTTGTGGTTTCTAGGATCGACGTAATGATTAATAGGGATAGTTGGGGCATTAGTATTCAATTGTCAGAGTGAAATTCTTGGA
+
FFFFFFFFFFFIB666IIIIIIIIIIIIIIIIIIIIIIIIIIIIIIIIIIIIFFFFFFFFFFFFFFFFFFFFFFFFFFFFF;;;;;FFFFFFFFFFFFFFFFFDDDDFFFAAAFFDD<<<FFFFFFFFFFFFFDDFFDD::::=AA??><<<==>3344886<<@?>ABBDDFFFFDCCFDDB==?663;<<<:??==???A<???AD:5555B??=B222222>899891111;;<@===AF????DDFFFFC:<:?DDDDA??????ADDBA<;;?:<<4400.=977655:,,,,3-11,,,3/<<><444=DDDDDAAAAADDDD=;;<989884222339<84348<@@>>@@@B?3///8>=;<<><<@<8
@JI6ZREA02HCC5H
ACTCACAGTTGGAGGGCAAGTCTGGTGCCAGCAGCCGCGGTAATTCCAGCTCCAATAGCGTATATTAAAGTTGTTGCAGTTAAAAAGCTCGTAGTTGAATTTCGGGG
+
FFFFFFFFFFFII666IIIIIIIIIIIIIIIIIIIIIIIIIIIIIIIIIIIIFFFFFFFFFFFFFFFFFFFFFFDDBBB5533333AABBBDDFDDB@@<984,,,,
@JI6ZREA02HP11C
ACTCACAGTTGGAGGGCAAGTCTGGTGCCAGCAGCCGCGGTAATTCCAGCTCCAATAGCGTATATTAAAGTTGTTGCAGTTAAAAAGCTCGTAGTTGAATTTCGGGATTAGTACGCTGGTCGTGCCTTCGGTACGTACTGGTGTTACTGATTTCTA
+
FFFFFFFFFFFIIHHHIIIIIIIIIIIIIIIIIIIIIIIIIIIIIIIIIIIIFFFFFFFFFFFFFFFFFFFFFFFFFFFFF;;;;;FFFFFFFFFFFDDDDFFF?=B<<<>=<<<87../4;<<22222243998<6666<<3.004?<<111724
@JI6ZREA02HZU1H
ACTCACAGTTGGAGGGCAAGTCTGGTGCCAGCAGCCGCGGTAATTCCAGCTCCAATAGCGTATATTAAAGTTGTTGCAGTTAAAAAGCTCGTAGTTGAATTTC
+
DEEE???AEFFIIHHHIIIIIIIIIIIIIIIIIIIIIIIIIIIIIIIIIIIIFFFFFFFFFFFFFFFFFFFFFFDDDDD::66666?BBA???AABA44.,,3
@JI6ZREA02IYCGW
ACTCACAGTTGGAGGGCAAGTCTGGCGCCTTACGGGAAACAGTCGACTGCCAAGGCACACAGGGGATA
+
IIIIIIIIIIIIIHHHIIIIIIIIIIIIIIIIIHHH666GIIIIIIIIIIIIIIIIIIIIICCCCIII
@JI6ZREA02GEU3P
ACTCACAGTTGGAGGGCAAGTCTGGTGCCAGCAGCCGCGGTAATTCCAGCTCCAATAGCGTATATTAAAGTTGTTGCAGTTAAAAAGCTCGTAGTTGAATTTCGGGGTCAGCAAGTTGGTCGTGCCACTGGTATGCACTGGCTTTGCTGTATTCCTCCTTCTTGTAGAACCGTAATGCCATTAAGTTGGTGTTGCGGGGAAACAGGGACTGTTACTTTGAAAAAATTAGAGTAGTTTAAAGCAGGTACTAACGCTTGAATACATTAGCAATGGAATAATGAAATAGGACGACGAATCC
+
FFFFFFFFFFFIIHHHIIIIIIIIIIIIIIIIIIIIIIIIIIIIIIIIIIIIFFFFFFFFFFFFFFFFFFFFFFFFFFFFF?????FFFFFFFFFFFFFFFFFAA==9:::::=<<<444?ABBA==<<=@AAA<998988<888<?99::<@<<<><<6/00/3444466=<==?AA>?8888?88../8=><4....886626669=7/../3111:,,,,,,..,436769666688=9911001<???<4449>>?<9866<442444444?<<<>888948844233666<11
@JI6ZREA02I9KAZ
ACTCACAGTTGGAGGGCAAGTCTGGTGCCAGCAGCCGCGGTAATTCCAGCTCCAATAGCGTATATTAAAGTTGTTGCAGTTAAAAAGCTCGTAGTTGAATTT
+
FFFFFFFFFFFII666IIIIIIIIIIIIIIIIIIIIIIIIIIIIIIIIIIIIFFFFFFFFFFFFFF@@@FFFDDB@???8811//-9==<757555211,,,
@JI6ZREA02FFMY2
ACTCACAGTTGGAGGGCAAGTCTGGTGCCAGCAGCCGCGGTAATTCCAGCTCCAATAGCGTATATTAAAGTTGTTGCAGTTAAAAAGACTCGTAGTTGAATTTCGGGATCAA
+
@<<<FFF???===???DBDDDFFBBBHHFHHHHHGGHBBBFDDDDFFFFFFFFFDDDFFDDDDD::666ABB@><===?44/////<4???AABFFF=<<?=;?882433--
@JI6ZREA02J54EU
ACTCACAGTTGGAGGGCAAGTCTGGTGCCAGCAGCCGCGGTAATTCCAGCTCCAATAGCGTATATTAAAGTTGTTGCAGTTAAAAAGCTCGTAGTTGAATTTCGGGGTCAGCAGGTTGGTCGTGCCACTGGTATG
+
FFFFFFFFFFFIIHHHIIIIIIIIIIIIIIIIIIIIIIIIIIIIIIIIIIIIFFFFFFFFFFFFFFFFFFFFFFFFFFFFF?????FFFFFFFFFFFFFFFFA66668ADDDDDFFFFFFFFFFFFDBA:88940
@JI6ZREA02HPXEA
ACTCACAGTTGGAGGGCAAGTCTGGTGCCAGCAGCCGCGGTAATTCCAGCTCCAATAGCGTATATTAAAGTTGTTGCAGTTAAAAAGCTCGTAGTTGAATTTCGGGG
+
FFFFFFFFFFFIIHHHIIIIIIIIIIIIIIIIIIIIIIIIIIIIIIIIIIIIFFFFFFFFFFFFFFFFFFFFFFFFFFFFF==???FFFFFFFFFFD<:665?4742
@JI6ZREA02HWGZ7
ACTCACAGTTGGAGGGCAAGTCTGGTGCCAGCAGCCGCGGTAATTCCAGCTCCAATAGCGTATATTAAAGTTGTTGCAGTTAAAAAGCTCGTAGTTGAATTTCGGGATCAATTTATCGGTCGTGCCTCGGTATGAACTGGTACAATTGGTTTCTCCCTTCTGACGAAGCATGATGCATTAATTTGGTGTCGTGGGGAATCAGGACTGTTACTTTGAAAAAATTAGAGTGTTTAAAGCAAGCA
+
FFFFFFFFFFFIIHHHIIIIIIIIIIIIIIIIIIIIIIIIIIIIIIIIIIIIFFFFFFFFFFFFFFFFFFFFFFFFFFFFF88888FFFFFFFFFFFFFFFFFFFFFFFFFFFFFFFFFFFFFFFFEDEFFFFFFFFFFFFFFFFFFFF:::FFFFFFFFFFFFFFFFFFFFFAAAAFFFFFFFFFFFFFFF@@@@FFFFFFFFFFFFDBB=;;?111111<<0AAABD???FFFDDBAA?9
@JI6ZREA02HRGRY
ACTCACAGTTGGAGGGCAAGTCTGGTGCCAGCAGCCGCGGTAATTCCAGCTCCAATAGCGTATATTAAAGTTGTTGCAGTTAAAAAGCTCGTAGTTGAATTTCGGGATCTATCCATCGGTCGGGCTTTCGGGTCCGTACTGGTGTGATGGATTCCTACCTTCTGAATAACCGGCATGCCATTAATTTGGTGCGCTGGGGAAGCAGGACTGTTACCTTGAAAAAATTAGAGTGCTTAAAGCAGGCTAATGCCTGAATACATTAGCATGGAATAATGAAATAGGACGCATGGTCTATTTTGTTGGTTTCTAGGATCACCGTAATGATTAATAGGGATAGTTGGGGGCATTAGTATTCAATTGTCAGAGGTGAAATTCTTGGATTTATTGAAGACTAACTTCTGCGAAAGCATTTGCCAAGGATGTTTTCATTAATCAAGAACGAAAGTTAGGGATCGAAGACGATCAGATACCGTCGTAGTCTTAACCATAAACTAT
+
IIIIIIIIIIIII@@@IIIIIIIIIIIIIIIIIIIIIIIIIIIIIIIIIIIIIIIIIIIIIIIIIIHHHIIIIIIIIIIGG:::::IIIIIIIIIIIIIHHHIHHHIIIIIIIIIIIIIII@@>IHHHIHHHIIIIIIIIIIIIIIIIIIIIIIIIIIIIIIIIIIIIIIIIIIIIIIIIIIHH:::IIIIIIIICCCCIIFIIIIIIIIIIIIIHHI666666>>-GIIIIIIIHHHIIIIIIIIIIIIIIIIIIIIIIIIIIIIIIIIIIIIIHHHIHHHIIIIII88676;99997//?ABBBG?GIIIIIHGGGHIIIIIIIGGGGGBBDGGGGG55555ACED@?<?BAA=;;;C@BCBBBC;011155ECCEEE>EBF>>EECA?C51115:E???>>>B?@ABBBAAACCAA8;>7777==>><<<==>=<<>><<<>>>66669333;;9032:=>>;:;>>>;656;;98:1100//.-,,,-/,/
@JI6ZREA02G1A36
ACTCACAGTTGGAGGGCAAGTCTGGTGCCAGCAGCCGCGGTAATTCCAGCTCCAATAGCGTATATTAAAGTTGTTGCAGTTAAAAAGCTCGTAGTTGAATTTCGGGATCAAG
+
FFFFFFFFFFFIIHHHIIIIIIIIIIIIIIIIIIIIIIIIIIIIIIIIIIIIFFFFFFFFFFFFFFFFFFFFFFFFFFFFF????=FFFFFFFFFFFFFFFFB<99=77--.
@JI6ZREA02GBBYT
ACTCACAGTTGGAGGGCAAGTCTGGTGCCAGCAGCCGCGGTAATTCCAGCTCCAATAGCGTATATTAAAGTTGTTGCAGTTAAAAAGCTCGTAGTTGAATTTCGGGATCAATATATTGGTCGTGCCTCCGGTATGCACTGGTATTATTGATTTCTACCTTCTGACGAACTGTGATGTCATTAATTTGGTGTCATGGGGAAACAGGACTGTTACTTTGAAAAAATTGAGTGTTTAAAGCAGGCATTAGCTTGAATACATTAGCATGGAATAATGAAATAGGACGTTCGATCCTATTTTGTTGGTTCTAGGATCAACGTAATGATTAATAGGGATAGTTGGGGGCATTAGTATTCAATTGTCAGAGGTGAAATTCTTGGATTTATGAAGACCAACTACTGCGAAAGCATTTGCCAAGGATGTTTTCATTAATCAAGAACGAAAGTTAGGGATCGAAGACGATCAGATGCCGTCGTAGTCTTAACCATAAACTATGCCGACTA
+
IIIIIIIIIIIIIHHHIIIIIIIIIIIIIIIIIIIIIIIIIIIIIIIIIIIIIIIIIIIIIIIIIIHHHIIIIIIIIIIGG:::::HIIIIIIIIIIIIHHHIHHHIIIIIIIIIIIIIIIIIIIIIIIIIIIIIIIIIIIIIIIIIIIIHHHIIIIIIIIIIIIIIIIIIIIIIIIIIIIIIBBBIIIIIIIIBCCCBBBB>GGIIIFBBBIGGGI666666GGGIGGGHHHHHHIIIIIIIIIIIIIIIIIIIIIIIIIIIIIIIIIIIII===8288AAAAAIIIIIIGG99997//3322;<D<<>ADEEF7522>BDDG?;88000:BCA::22244?GGGBCBEGIIFFFAA>ACEEB?;8;ABCCE??AAA7722/:......22252==BBA;;>>??;445;>==8;8>;2222;<==998;;;><<><777;33-66663338888;8;<==;9;;==9856;=;6322<<220833331-/200/512,
@JI6ZREA02FZDK2
ACTCACAGTTGGAGGGCAAGTCTGGTGCCAGCAGCCGCGGTAATTCCAGCTCCAATAGCGTATATTAAAGTTGTTGCAGTTAAAAAGCTCGTAGTTGAATTTCGGGATC
+
FFFFFFFFFFFIIHHHIIIIIIIIIIIIIIIIIIIIIIIIIIIIIIIIIIIIFFFFFFFFFFFFFFFFFFFFFFDBBBB5533333=BDDDDFFFFFFFF?=90.,:73
@JI6ZREA02F1QU0
ACTCACAGTTGGAGGGCAAGTCTGGTGCCAGCAGCCGCGGTAACTCCAGCTCCAATAGCGTATATTAAAGTTGTTGCAGTTAAAAAGCTCGTAGTTGAATTTCGGGGTAC
+
FFFFFFFFFFFII@@@IIIIIIIIIIIIIIIIIIIGHHFFH:666:=GHHHGFFFFFFFFFFFFFFFFFFFFFFFFFFFFF;;;77DDFFFDCCCFFDB;;8=222,,.-
@JI6ZREA02ISH53
ACTCACAGTTGGAGGGCAAGTCTGGTGCCAGCAGCCGCGGTAATTCCAGCTCCAATAGCGTATATTAAAGTTGTTGCAGTTAAAAAGCTCGTAGTTGAATTTCGGGATCAATTTATCGGTCGTGCCTACGGTATGAACTGGTACAATTGGTTTCTCCCTTCTGACGAAGCATGATGTCATTAATTTGGTGTCGTGGGGAATCAGGACTGTTACTTTAGAAAAAATTAGAGTGTTTAAAGCAAGCATTAGCTTGAATACATTAGCATGGAATAATGAAATAGGACGTTTGATCCTATTTCGTGGTTTCTAGGATCGACGTAATGATTAATAGGGATAGTTGGGGCATTAGTATTCAATTGTCAGAGGTGAAATTCTTGGATTTATTGAAGACTAACTACTGCGAAAGCATTTGCCAAGGATGTTTTCATTAATCAAGAACGAAAGTTAGGGATCGAAGACGATCAGATACCGTCGTAGTCTTAACCATAAACTATGCCGACTAGGGATCGGATGATGTAATTTTTTAATGACTCATTCGGC
+
IIIIIIIGGGBBC<<<GFFFIII???IIIIIIIIIIIIIIIIIIIIIIIIIIIIIIIIIIIIIIGGGGHIIIIIIIIIIII????;GGGIIIIIIIGIIEEB>555:>IIIDBBBIIIIIIIIIIIIIIIIGGGGGGGIIIIIIIIIIIIHHHIIHHHIIIIIGGGGGGIIIIIIIIIIIIGGGCCGD?DHIFF?>>>IIIIIIIIIIIBBBIH666=666666;:,GIIIIHHHHHHIIIIIIIIIIIIIIIIIIIIIIIIIIIIAAAAIIIII755IDIIIIFBBHIIIAAAA===AA7==BGGIIIIIIIIIIIGGGIIIIGFEEDD@=8?BA=::0000;;AACDBCGIIGGDDDCFFFF??@EE@@@@DCEHFIBBBF>>FD@?>AE@@@@>EE66566<CDD===AAA>>>><=8////4<==<<9<<<===<755=>AA<>>>>A?==<758<>====<=244820224:<=<<==775<9<<<:2:;;8684878<<:====:85555/00,,,,,,,,*555539::9961
@JI6ZREA02GBPEN
ACTCACAGTTGGAGGGCAAGTCTGGCGCCTTACGGGAAACAGTCGACTGCCAAGGCACACAGGGGATA
+
IIIIIIIIIIIIIHHHIIIIIIIIIIIIIIIIIHGG;;;HIIIIIIIIIIIIIIIIIIIIICCCCIII
@JI6ZREA02J2M4M
ACTCACAGTTGGAGGGCAAGTCTGGTGCCAGCAGCCGCGGTAATTCCAGCTCCAATAGCGTATATTAAAGTTGTTGCAGTTAAAAAGCTCGTAGTTGAATTTCGGGATCAGCAGGTTGGTCGTGCCACTGGTATGCACTGGTCTTTGCTGGTTCCTCCTTTCTGAAGAACTGTAAATTGTCCATTAATTTGGGTGTTGCGAGGGAAACAGGTACTAGTTACTTTGAAAAAATTTAGAGTGTTTAAAGCAGGCTAACGCTTGAATACATTAGC
+
88<8444444889000@>>AAADDFFFFFHHHHHIIIHIIIIIIIIIIIIIIFFFFFFFFFFFFFF@@@FFFFFFFFFFFF????=FFFFFFFFFFFFFFFFFFFCC<<:?AAAADBDDDDDDD:::?DDBA?<:::BB54498;;<<>662222222...24:65556::72,,,--.,117----116466--.04444666688<42248<<34---.1113,,,,,,1,,+7<67444<<=??BDDAC???=?==BB@>?>?=88894
@JI6ZREA02ITG67
ACTCACAGTTGGAGGGCAAGTCTGGTGCCAGCAGCCGCGGTAATTCCAGCTCCAATAGCGTATATTAAAGTTGTTGCAGTTAAAAAGCTCGTAGTTGAATTTCGGGATCAATATATTGGTCGTGCCTCCGGTATGCACTGGTATTATTGATTTCTACCTTCTGACGAACTGTGATGTCATTAATTTGGTGTCATGGGGAATCAGGACTGTTACTTTGAAAAAATTAGAGTGTTTAAAGCAGGCTAACGCTTGAATACATTAGCATGGAATAATGAAATAGGACGTTCGATCCTATTTTGTTGGTTTCTAGGATTGACGTAATGATTAATAGGGATAGTTGGGGGCATTAGTATTCAATTGTCAGAGGTGAAATTCTTGGATTTATTGAAGACTAACTACTGCGAAAGCATTTGCCAAAGGATGTTTTCATTAATCAAGAACGAAAGTTAGGGATCGAAGCGATCAGATACCGTCGTAGTCTTAACCATAAACTATGCCGACTA
+
IIIIIIIIIIIIIHHHIIIIIIIIIIIIIIIIIIIIIIIIIIIIIIIIIIIIIIIIIIIIIIIIIIHHHIIIIIIIIIIGG88888IIIIIIIIIIIIIHHHIHHHIIIIIIIIIIIIIIIIIIIIIIIIIIIIIIIIIIIIIIIIIIIIHHHIIGGGGGIIIIIIIIIIIIIIIIIIIIICC666GGIIIIII@CAAIIIIIIIIIGCCCEE666G333344::,GIIIIHHHHHHIIIIIIIIIIIIIIIIIIIIIIIIIIIIIIIIIIIIICCCIIIIIIIGGGIIIIGHG@@>?=22CCHHHIIIIIIIIIIIIIIIIIIIIGGGIHHHIIIIII===::GGGIICCCIIICCCCIIIIIEEEC;554><A@@DDA24486=BB>;9DI=;;>=>>==5///67;---766---.,,3.,,,,3700226=>>A==??888455.0..755577252>===:::9A>=<79=<978....227<222=<6<=??>?;50
@JI6ZREA02IMWB3
ACTCACAGTTGGAGGGCAAGTCTGGTGCCAGCAGCCGCGGTAATTCCAGCTCCAGTAGCGTATATTAAAGTTGTTGCAGTTAAAAAGCTCGTAGTTGAATTTCGGGGTCAGCAGGTTGGTCGCGCCACTGGTATGCACTGGCTTCGCTGATTCCTCCTTCT
+
FFFFFFFFFFFIIHHHIIIIIIIIIIIIIIIIIIIIIIIIIIIIIIIIIIII@;;;@FFFFFFFFFDDDFFFFDAAAAA45333114@BBBBDFFFFFFFFFFBBBBFFFFFFFFFFFFF????EFFFFFFFFFFFFFFF@=<<?CDBAA>===>00..22
@JI6ZREA02IXAU3
ACTCACAGTTGGAGGGCAAGTCTGGTGCCAGCAGCCGCGGTAATTCCAGCTCCAATAGCGTATATTAAAGTTGTTGCAGTTAAAAAGCTCGTAGTTGAATTTCGGGATTAGTACGCTGGTCGTGCCTTCGGTGCGTAC
+
FFFFFFFFFFFIIHHHIIIIIIIIIIIIIIIIIIIIIIIIIIIIIIIIIIIIFFFFFFFFFFFFEE?==FFFFFFFFFFFF;;;;;@ADFFFFFFFFFFFFDD==<FDDDBB:::A?::::88@A><<8;;62423.-
@JI6ZREA02JRGEI
ACTCACAGTTGGAGGGCAAGTCTGGTGCCCGCAGCTGCTGTAATTCCAGCTCCAATAGCGTATATTAAAGTTG
+
FFFFFFFFFFFHH666FHHIIIIIIIIHHHIIIIIIIIIIIIIHHHHHHHHIFFFFFFFFFFFFFF?=<A>>A
@JI6ZREA02FLR1X
ACTCACAGTTGGAGGGCAAGTCTGGTGCCAGCAGCCGCGGTAATTCCAGCTCCAATAGCGTATATTAAAGTTGTTGCAGTTAAAAAGCTCGTAGTTGAATTTCGGGGATAGAC
+
FFFFFFFEEEFIIHHHIIIIIIIIIIIIIIIIIIIIIIIIIIIIIIIIIIIIFFFFFFFFFFFFFFFFFFFFFFFFFFFFF????=FFFFFFFFFFDDB:8872...33-.-.
@JI6ZREA02GZYTT
ACTCACAGTTGGAGGGCAAGTCTGGTGCCTTACGGGAAACAGTCGACTGCCAAGGCACACAGGGGATA
+
IIIIIIIIIIIIIBBBIIIIIIIIIIICCCCHIF??666?IIIIIIIIIIIIIIIIIIIIICCCCIII
@JI6ZREA02GJ3R2
ACTCACAGTTGGAGGGCAAGTCTGGTGCCAGCAGCCGCGGTAATTCCAGCTCCAATAGCGTATATTAAAGTTGTTGCAGTTAAAAAGCTCGTAGTTGAATTTCGGGGTATA
+
F@@@;;;?FFFIIHHHIIIIIIIIIIIIIIIIIIIIIIIIIIIIIIIIIIIIFFFFFFFFFFFFFFFFFFFFFFFFFFF??77755BBB@@@@?>;666111.,,,,.322
@JI6ZREA02JNBKU
ACTCACAGTTGGAGGGCAAGTCTGGTGCCAGCAGCCGCGGTAATTCCAGCTCCAATAGCGTATATTAAAGTTGTTGCAGTTAAAAAGCTCGTAGTTGAATTTCGGGGTCAGTAGGTTGGTCGTGCCAATGGTGTGTACTGGCTTTACTGATTCCTCCTTCTTGTAAGAACTGT
+
FFFFFFFFFFFIIHHHIIIIIIIIIIIIIIIIIIIIIIIIIIIIIIIIIIIIFFFFFFFFFFFFFFFFFFFFFFFFFFFFF==???FFFFFFFFFFFFFFFFF=964:???4/...-556:6951244448?;<<=::992/....22::991-/..228;8:896666=?94
@JI6ZREA02FFPIK
ACTCACAGTTGGAGGGCAAGTCTGGTGCCAGCAGCCGCGGTAATTCCAGCTCCAATAGCGTATATTAAAGTTGTTGCAGTTAAAAAGCTCGTAGTTGAATTTCGGGA
+
FFFFFFFFFFFII666IIIIIIIIIIIIIIIIIIIIIIIIIIIIIIIIIIIIFFFFFFFFFFFFFFFFFFFFFFFFFFF<<88888FFFFFFFFFFFFFF=;?6663
@JI6ZREA02I8BKA
ACTCACAGTTGGAGGGCAAGTCTGGTGCCAGCAGCCGCGGTAATTCCAGCTCCAATAGCGTATATTAAAGTTGTTGCAGTTAAAAAGCTCGTAGTTGAATTTCGGGGTCAGCAAGTTGGTCGTGCCACTGGTATGCACTGGCTTTGCTGATTCCTCCTTCTTGTAGAACCGTAATGCCATTAAGTTGGTGTTGCGGGGAAACAGGACTGTTACTTTGAAAAAATTAGAGTGTTTAAAGCAGGCTAACGCTTGAATACATTAGCATGGAATAATGAAATAGGACGTTTGATCCTATTTCGTGGTTTCTAGGATCGACGTAATGATTAATAGGGATAGTTGGGGCATTAGTATCCAATTGTCAGAGGTGAAATTCTTGGATTTATTGAAGACTAACTACTGCGAAAGCATTTGCCAAGGATGTTTTCATTAATCAAAGAACGAAAGTTAGGGATCGAAGACGATCAGATACCGTCGTAGTCTTAACCATAAACTATGCCGACTAGGGATCGGATGATGTTTAATTTTTAATG
+
IIIIIIIIIIIIIBBBIIIIIIIIIIIIIIIIIIIIIIIIIIIIIIIIIIIIIIIIIIIIIIIIIIHHHIIIIIIIIIIFF88888FIIIIIIIIIIIIHHHICCCCIIIIIIIIIIIIIIIIIIIIIIIIIIIIIIIIIIIFFFIIIIIIIIIIIIIIIIIIIIIIIIIIBBBIIIIIIIIIBBBFFIIIIIIAA@@FFHHFFIIIIIIIIIHHEI664444==-DFIIIHHHHHHIIIIIIIIIIIIIIIIHHHHHHHHIHHHHIIIIIIIIIEI@:@@DDDBBBGGGDDDI@@@DD7<<HHHIIIHDDDIIIIIHHHIDDDH@@@DHEEIIIIFF@@@@DDDIDDDFHHHHHIEDDDEBBB>@8::=AACAADB?555>88HHHBBBHHHHHHHH:::::E>@?BB<??>AA44253.---154444.1,,,,,,5/,,,122-6368888::88:8:888:8::<<<888:><:;7799000.---.0-/13989886333<;;;;8833388<9==1150/00*1
@JI6ZREA02JG6E9
ACTCACAGTTGGAGGGCAAGTCTGGTGCCAGCAGCCGCGGTAATTCCAGCTCCATAGCGTATATTAAAGTTGTTGCAGTTAAAGA
+
FFFFFFFFFFFIIHHHIIIIIIIIIIIIIIIIIIIIIIIIIIIIIIIIIII;;;AFFFFFFFFFFFFFFFFFFFFFFDD@;880-
@JI6ZREA02H4NEP
ACTCACAGTTGGAGGGCAAGTCTGGTGCCAGCAGCCGCGGTAATTCCAGCTCCAATAGCGTATATTAAAGTTGTTGCAGTTAAAAAGCTCGTAGTTGAATTTCGGGG
+
;;;EFFFFFFFIIHHHIIIIIIIIIHF<::9<<:;1/,--/------7:44226898<===<<<22...422322??ABDD;;;;;FFFFFFFFFFFFD??==10.,
@JI6ZREA02FYN1U
ACTCACAGTTGGAGGGCAAGTCTGGTGCCAGCAGCCGCGGTGATTCCAGCTCCAATAGCGTATATTAAAGTTGTTGCAGTTAAAAAGCTCGTAGTTGATTTC
+
FFFFFFFFFFFIIHHHIIIIIIIIIIIIIIIIIIIIIIIIHHHHIHHHHHHHFFFFFFFFFFFF@@@@FFFFFFFFFFFFF;;;;;FFFFDDBA<867121.
@JI6ZREA02HXZP1
ACTCACAGTTGGAGGGCAAGTCTGGTGCCAGCAGCCGCGGTAATTCCAGCTCCAATAGCGTATATTAAAGTTGTTGCAGTTAAAAAGCTCGTAGTTGAATTTCGGGGTC
+
??@===D666FIIHHHIIIIIIIIIIIIIIIIIIIIIIIIIIIIIIIIIIIIFFFFFFFFFFFFFFFFFFFFFFFFFFFFF?????FFFFFFFDB>8866623..,,,-
@JI6ZREA02GYYLA
ACTCACAGTTGGAGGGCAAGTCTGGTGCCAGCAGCCGCGGTAATTCCAGCTCCAATAGCGTATATTAAAGTTGTTGCGT
+
=;;;==FFFFFII???IIIIIIIIIIIIIIIIIIIIIIIIIIIIIIIIIIIIFFFFFFFFFFFFFFDDC=<<?<<=7//
@JI6ZREA02JY97R
ACTCACAGTTGGAGGGCAAGTCTGGTGCCAGCAGCCGCGGTAATTCCAGCTCCAATAGCGTATATTAAAGTTGTTGCAGTTAAAAAGCTCGTAGTTGAATTTCGGGA
+
FFFFFFFFFFFII@@@IIIIIIIIIIIIIIIIIIIIIIIIIIIIIIIIIIIIFFFFFFFFFFFFFFFFFFFFFFFFFFFFF;;;;;FFFFFFFFFFFFFF=<?9967
@JI6ZREA02I60OX
ACTCACAGTTGGAGGGCAAGTCTGGTGCCAGCAGCCGCGGTAATTCCAGCTCCAATAGCGTATATTAAAGTTGTTGCAGTTAAAAAGCTCGTAGTTGAATTTCGGGG
+
FFFFFFFFFFFIIHHHIIIIIIIIIIIIIIIIIIIIIIIIIIIIIIIIIIIIFFFFFFFFFFFFFFFFFFFFFFFFFFFFF=====FFFFFFFFFFFDB554A44..
@JI6ZREA02H22TT
ACTCACAGTTGGAGGGCAAGTCTGGCGCCTTACGGGAACAGTCCGACGTAGT
+
====DDFFFFFGHDCCDDDBB@@0014444000669666;94426///4255
@JI6ZREA02JB06O
ACTCACAGTTGGAGGGCAAGTCTGGTGCCAGCAGCCGCGGTAATTCCAGCTCCAATAGCGTATATTAAAGTTGTTGCAGTTAAAAAGCTCGTAGTTGAATTTCGGGGTCAGCAGGTTGGTCGTGCCACTGGTATG
+
FFFFFFFFFFFIIHHHIIIIIIIIIIIIIIIIIIIIIIIIIIIIIIIIIIIIFFFFFFFFFFFFFFFFFFFFFFFFFFFFF=====FFFFFFFFFFFFFFFFFDDDDFFFFFFFFFFFFFFFFFCAA@>86676/
@JI6ZREA02GD2WR
ACTCACAGTTGGAGGGCAAGTCTGGTGCCAGCAGCCGCGGTAATTCCAGCTCCAATAGCGTATATTAAAGTTGTTGCAGTTAAAAAGCTCGTAGTTGAATTTCGGGATT
+
FFFFFFFFEE???HHHIIIIIIIIIIIIIIIIIIIIIIIIIIIIIIIIIIIIFFFFFFFFFFFFFFFFFFFFFFFFFFFFF?????FFFFFFFFFFFFF=<9=111:--
@JI6ZREA02IA48C
ACTCACAGTTGGAGGGCAAGTCTGGTGCCAGCAGCCGCGGTAATTCCAGCTCCAATAGCGTATATTAAAGTTG
+
DDDDBB=555AAA333BBAEEFHFHIIIIIIIIIIIIIIIIIIIIIIIIIIIFFFFFFFFFFFFCA;86=<88
@JI6ZREA02JFYNY
ACTCACAGTTGGAGGGCAAGTCTGGTGCCAGCAGCCGCGGTAATTCCAGCTCCAATAGCGTATATTAAAGTTGTTGCAGTTAAAAAGCTCGTAGTTGAATTTC
+
FFFFFFFFFFFIIHHHIIIIIIIIIIIIIIIIIIIIIIIIIIIIIIIIIIIIFFFFFFFFFFFFFFFFFFFFFFFFFFFFF;;;;;FFFFFFFFFFFFF?;;?
@JI6ZREA02JVXU5
ACTCACAGTTGGAGGGCAAGTCTGGTGCCAGCAGCCGCGGTAATTCCAGCTCCAATAGCGTATATTAAAGTTGTTGCAGTTAAAAAGCTCGTAGTTGAATTTC
+
///////466;;>;=?FFFHHHIIIIIIIIIIIIIIIIHHIIIIIIIIIIIIFFFFFFFFFFFFFFFFF===DDDFFFFFF????=FFFFFFFCA=?;;631.
@JI6ZREA02JFX5G
ACTCACAGTTGGAGGGCAAGTCTGGTGCCAGCAGCCGCGGTAATTCCAGCTCCAATAGCGTATATTAAAGTTGTTGCAGTTAAAAAGCTCGTAGTTGAATTTCGGGGTTAGCAGGTTAGTCGTGCCACTGGTATGCACTGGTCTCGCTGATTCCTCCCTCTTGTAGAACCGTAATGCCATTAAGTTGGTGTTGCAGGGAAACAGGACTGTTACTTTGAAAAAATTAGAGTGTTTAAAGCAAGCTAACGCTTGAATACATTAGCATGGAATAATGAAATAGGACGATCGATCCTATTTTGTGGTTTCTAGGGTTGACGTAATGATTAATAGGGATAGTTGGGGCATTAGTATTCAATTGTCAGAGGTGAAATTCTTGGATTTATTGAAGACTGACTACTGCGAAAGCATTTGCCAAGGATGTTTTCATTAATCAAGAACGAAAGTTAGGGATCGAAGACGATCAGATACCGTTGTAGTCTTAACCATAAACTATG
+
IIIIIIIIIIIIIHHHIIIIIIIIIIIIIIIIIIIIIIIIIIIIIIIIIIIIIIIIIIIIIIIIIIHHHIIIIIIIIIIII;;;;;IIIIIIIIIIIIIHHHI@@@@IIIIIIIIIIIIIIIIIIIIIIIIIIIIIIIIIIIIIIIIIIIIIIIIHHHIIIIIIIIIIIIIIIIIIIIIIIIIIIIIIIIIIIFB;;;FFHIDFFIIIIIIII>>>B6;;;99FF5IIIIIHHHHHHIIIIIIIIIIIIIIIIIIHHHIIIHHDEEEIIIIIIIHHHIIIIIEDDIGEEEDA>://115/>>555>?EBBEDD:@@@@DDIDDDD<<9@E<<<DGGGI;;99<<DHIIIIIIIIIIE?=?B::4458;=BDDCDDDHHHBB>88HH@:8:BBBBD@@@554555@CA;;;?88840005,,,,,1144430323305;8557<==69998::888<9;::8883131<==:::;86131<==1103666:7003
@JI6ZREA02I0F3B
ACTCACAGTTGGAGGGCAAGTCTGGTGCCAGCAGCCGCGGTAATTCCAGCTCCAATAGCGTATATTAAAGTTGTTGCAGTTAAAAAGCTCGTAGTTGAATTTCGGGG
+
FFFFFFFFFFFIIHHHIIIIIIIIIIIIIIIIIIIIIIIIIIIIIIIIIIIIFFFFFFFFFFFFFFFFFFFFFFFFFFFFF==???FFFFFFFFBA?;;....,,,,
@JI6ZREA02FWG2A
ACTCACAGTTGGAGGGCAAGTCTGGTGCCAGCAGCCGCGGTAATTCCAGCTCCAATAGCGTATATTAAAGTTGTTGCAGTTAAAAAGACTCGTAGTTGAATTTCGGGGT
+
FDBB<<<444444...:9;:<<?8::DFFFFFGGGFF<<<FCCCAAABBDBBBD::<??FFFFFFFFFFFDDDFFDDDFFF=??=;F<FFFFD?=<=321321.,,,,,
@JI6ZREA02JMC76
ACTCACAGTTGGAGGGCAAGTCTGGTGCCAGCAGCCGCGGTAATTCCAGCTCCAATAGCGTATATTAAAGTTGTTGCAGTTAAAAAGCTCGTAGTTGAATTTCGGGA
+
FFFFFFFFFFFIIHHHIIIIIIIIIIIIIIIIIIIIIIIIIIIIIIIIIIIIFFFFFFFFFFFFFFFFFFFFFFFFFFF<<66666FFFFFFFFFFFFF?==A886/
@JI6ZREA02GV09D
ACTCACAGTTGGAGGGCAAGTCTGGTGCCAGCAGCCGCGGTAATTCCAGCTCCAATAGCGTATATTAAAGTTGTTGCAGTTAAAAAGCTCGTAGTTGAATTTC
+
FFFFFFFFFFFII???IIIIIIIIIIIIIIIIIIIIIIIIIIIIIIIIIIIIFFFFFFFFFFFFFFFFFFFFFFFFFFFFF;;;;;FFFFFFFFFFCAA442=
@JI6ZREA02JEM72
ACTCACAGTTGGAGGGCAAGTCTGGTGCCAGCAGCCGCGGTAATTCCAGCTCCAATAGCGTATATTAAAGTTGTTGCAGTTAAAGAAG
+
FFFFFFFFFFFIIHHHIIIIIIIIIIIIIIIIIIIIIIIIIIIIIIIIIIIIFFFFFFFFFFFF::666FFFFFFFDDDBA;88=---
@JI6ZREA02GBLJ0
ACTCACAGTTGGAGGGCAAGTCTGGTGCCAGCAGCCGCGG
+
FFFFFFFFFFFIIHHHIIIIIIIHFFGFDDDAAA310<66
@JI6ZREA02F40R2
ACTCACAGTTGGAGGGCAAGTCTGGTGCCAGCAGCCGCGGTAATTCCAGCTCCAATAGCGTATATTAAAGTTGTTGCAGTTAAAAAGCTCGTAGTTGAATTTCGGGGTCAGT
+
FFFFFFFFFFFHHHHHIIIIIIIIIIIIIIIIIIIIIIIIIIIIIIIIIIIIFFFFFFFFFFFFFFFFFFFFFFFFFFFFF=====FFFFFFFFFFFFFFFFFAA==FDA11
@JI6ZREA02J0OFT
ACTCACAGTTGGAGGGCAAGTCTGGTGCCAGCAGCCGCGGTAATTCCAGCTCCAATAGCGTATATTAAAGTTGTTGCAGTTAAAAAGCTCGTAGTTGAATTTCGGGGATC
+
===FFFFFFFFIIHHHIIIIIIIIIIIIIIIIIIIIIIIIIIIIIIIIIIIIFFFFFFFFFFFFFFFFFFFFFFFFFFFDD88888FFFDDDDDDDB=<88672/,,...
@JI6ZREA02JN0RJ
ACTCACAGTTGGAGGGCAAGTCTGGTGCCAGCAGCCGCGGTAATTCCAGCTCCAATAGCGTATATTAAAGTTGTTGCAGTTAAAAAGCTCGTAGTTGAATTTCGGGGTCAGTAGGTTGGTCGTGCCAATGGTATGTACTGGCTTTACTGATTCCTCCTTCTTGAAGAACTGTAATGTCATTAATTTGGTGTTGCAGGGAAACAGGACTGTTACTTTGAAAAAATTAGAGTGTTTAAAGCAGGCTAACGCTTGAATACATTAGCATGGAATAATGAAATAGGACGTTCGATCCTATTTTGTTGGTTTCTAGGATTGACGTAATGATTAATAGGGATAGTTGGGGCATTAGTATTCAATTGTCAGAGGTGGAATTCTTGGATTTATTGAAGACTAACTACTGCGAAAGCATTTGCCAAGGATGTTTTCATTAATCAAGAACGAAAGTTAGGGATCGAAGACGATCAGATACCGTCGTAGTCTTAACCATAAACTATGCCGACTA
+
IIIIIIIIIIIII@@@IIIIIIIIIIIIIIIIIIIIIIIIIIIIIIIIIIIIIIIIIIIIIIIIIIHHHIIIIIIIIIIHH;;;;;IIIIIIIIIIIIIHHHICCCCIIIIIIIIIIIIIIIIIIIIIIIIIIIIIIIIIIIHHHIIIIIIIIIIHHHHIIIIIIIIIIIIIIIIIIIIIIIIHHHII@>>>HIE666==DE@EEIIIIFFGIHHHI66666666,>HHIHHHHHHHIIIIIIIGGFI>>>III<<<IIIIIIIIIIIIIIIIIAAAIIIIDFDEHIIIIIIIICCCAH::DDAAAEIIA<<<<HIIIIIIIIIIIIIIHHHHHIIIDD6666EIHH<<9DDIIIIHHHHHHHHBBB==??B@;88@@HHHHH==IIH?=@?54448A=A5////ACC>>>CAABBDDD<:2222:::;<<5333<99=:666:;8-...137799869868888686::::9<:<:6311990003-,-34,/1002515,
@JI6ZREA02GJQW8
ACTCACAGTTGGAGGGCAAGTCTGGTGCCAGCAGCCGCGGTAATTCCAGCTCCAATAGCGTATATTAAAGTTGTTGCAGTTAAAAAGCTCGTAGTTGAATTTCGGGATTAGTACGCTGGTCGTGCCTTCGGTACGTACTGGTGTTACTGATTTCTACCTTCTGACGAACTATCATGTCATTAATTTGGTGTGGTGGGGAATCAGGACTGTTACTTTGAAAAAATTAGAGTGTTTAAAGCAGGCTCGCGCTTGAATACATTAGCATGGAATAATGAAATAGGACGTTGATCCTATTTTGTGGTTTCTAGGATTGACGTAATGATTAATAGGGATAGTTGGGGCATTAGTATTCAATTGTCAGAGGTGAAATTCTTGGATTTATTGAAGACTAACTACTGCGAAAGCATTTGCCAAGGATGTTTTCATTAATCAAGAACGAAAGTTAGGGATCGAAGACGATCAGATACCGTCGTAGTCTTAACCATAAACTATGCCGACTAGGGATCGGATGATG
+
IIIIIIIIIIIIIHHHIIIIIIIIIIIIIIIIIIIIIIIIIIIIIIIIIIIIIIIIIIIIIIIIIIHHHIIIIIIIIIIBB66666BIIIIIIIIIIIIHHHIGGGIIIIIIIIIIIIIIIIIIIIIIIIIIIIIIIIIIIIIIIIIIIIHHHIHIHIHHHHIIIIIIIIIIIIIIIIIGGGG:::IIIIIIII????IIIIIIIIIIIIIIIHGGG898899;;,IIIIIHHHHHHIIIIIIIIIIIIIIIII=<=HIIIIIIIIIIIIIIIIHHHIIIIGGGGGIIIHHFG8888=2==886GIIHHHIIIIIIIIIIIIIIAAAGHGGGGGGGGBBBAHHIIHHHIIIIIIIICBCHCBBBCBBBEFFFHHHHHBBBI>>IF;:8;CE???>EE;;555BEEEBBBCCCCCCCBHH7777>>>>>>03338673----12903008883332032;;9998;8;;32022<;8:8433,,,-,,,-/,/236280318888832056552-
@JI6ZREA02IONKU
ACTCACAGTTGGAGGGCAAGTCTGGTGCCAGCAGCCGCGGTAATTCCAGCTCCAATAGCGTATATTAAAGTTGTTGCAGTTAAAAAGCTCGTAGTTGAATTTCGGGG
+
FFFFFFFFFFEIIHHHIIHHIIIIIIIIIIIIIIIIIFDDEFFFFDDEFFHDDDDFDDDDDDA?8866:DDBBBBAACFFF;;;;;FDDDDFFF??654886=11,,
@JI6ZREA02JK81U
ACTCACAGTTGGAGGGCAAGTCTGGTGCCAGCAGCCGCGGTAATTCCAGCTCCAATAGCGTATATTAAAGTTGTTGCAGTTAAAAAGCTCGTAGTTGAATTTC
+
FFFFFFFFFFFIIHHHIIIIIIIIIIIIIIIIIIIIIIIIIIIIIIIIIIIIFFFFFFFFFFDF88666666DDDDDFFFF????=FFFFFFFFFFDBA9663
@JI6ZREA02FNRGY
ACTCACAGTTGGAGGGCAAGTCTGGTGCCAGCAGCCGCGGTAATTCCAGCTCCAATAGCGTATATTAAAGTTGTTGCAGTTAAAAAGCTCGTAGTTGAATTTCGGGATTAGTATGTTGGTCGTACCTTCGGTACGTACTGGTGTTACTGATTCCGTACCTTCTGATGAACCATCATGTCATTAATTTGGTGTGGCGGGGAATCAGGACTGTTACTTTGAAAAAATTAGAGTGTTTAAAGCAGGCTCGCGTCTTGAATACATTAGCATGGAATAATGAAATAGGACGTTGATCCTATTTTGTGGTTTCTAGGATTGACGTAATGATTAATAGGGATAGTTGGGAGCATTAGTATTCAATTGTCAGAGGTGAAATTCTTGGATTTATTGAAGACTAACTACTGCGAAAGCATTTGCCAAGGATGTTTTCATTAATCAAGAACGAAAGTTAGGGATCGAAGACGATCAGATACCGTCGTAGTCTTAACCATAAACTATGCCG
+
FFFFFFFFFFFIIHHHIIIIIIIIIIIIIIIIIIIIIIIIIIIIIIIIIIIIFFFFFFFFFFFFFFFFFFFFFFFFFFFFF?????FFFFFFFFFFFFFF??5311<AA?9455==>>=>=?9400003446:<;==AAA4448>?==900.0000/6<6668<?944444<?ABBBBBDDFFFF?F??<AAAAA;;;;ACCCFFFFFFFFFFFF???66776211,98A?800088889<>>?@@A5556:AADDBBBDDGDDDAA>@A>988<90009488=><<8::ABBBB9796:/448889044<<>>@BBBBBDDDDDDAAAD==;AAAA880000-99@AAABDDDDDDDDDDDD?>>>?D>>>?====???>>>D::DD?>>?DBBBB@@>883444<=<;;;<::<<88462----2:::886::::8821---7::21004::6660024466220207777444678:44661106577:927:::8
@JI6ZREA02JVLH1
ACTCACAGTTGGAGGGCAAGTCTGGTGCCAGCAGCCGCGGTAATTCCAGCTCCAATAGCGTATATTAAAGTTGTTGCAGTTAAAAAGCTCGTAGTTGAATTTCGGGGTCAGCAGGTTGGTCGTGCCACTGGTATGTACTGGCTTCGCTGATTCCTCCTTTCTGAAGAACTGTAATGTCATTAATTTGGTGTTGCAGGGAAACAGGACTGTTACTTTGAAAAAATTAGAGTGTTTAAAGCAGGCTAACGCTTGAATACATTAGCATGGAATAATGAAATAGGACGTTCGATCCTATTTTGTGGTTTCTAGGATTGACGTAATGATTAATAGGGATAGTTGGGGCATTAGTATTCAATTGTCAGAGGTGAAATTCTTGGATTTATTGAAGACTAACTACTGCGAAAGCATTTGCCAAGGATGTTTTCATTAATCAAGAACGAAAGTTAGGGATCGAAGACGATCAGATACCGTCGTAGTCTTAACCATAAACTATGCCGACTAGGGATCGGATGATGTTAATTTTTATGTACTC
+
IIIIIIIIIIIII@@@IIIIIIIIIIIIIIIIIIIIIIIIIIIIIIIIIIIIIIIIIIIIIIIIIIHHHIIIIIIIIIIII:::::FIIIIIIIIIIIIHHHI@@@@IIIIIIIIIIFFFIIIIIIIIIIIIIIIIIIIIIIIIIIIIIIIIIIIIIHHHIIIIF>>>>FIIIIIIIIIIIIIHHHIIDFFHIIIHHHHHFFDFFIIIIHFIICBBG44422477,CEDDDDEEBBBHIIIIIIIIIIIIIIFFEDHIIIIIIIIIIID<<<<DBBBD:@@<<<@@GEEEEEED5555<2<<BBBG?I@@@@GIGGD@@?GGDDDD@@@BBBGDDDDD;;99DDDDDGDDDDD@@@@EDDDED:::BB::::=88;>9....//==;;69544>>;A>::9::;>::::;>>>==88697----3533111592.--74333023-666:88888888668:33136==>:9:<>:8:8:<<6603166882688::8031:::133;<>>88886<<<115//0+703300
@JI6ZREA02IIF51
ACTCACAGTTGGAGGGCAAGTCTGGTGCCAGCAGCCGCGGTAATTCCAGCTCCAATAGCGTATATTAAAGTTGTTGCAGTTAAAAAGCTCGTAGTTGAATTTCGGGATCGGTACGTTGGTCGTGCCTTAGGTACGTACTGGTGTTACTGGTTCCTACCTTCTGACGAACCATCATGTCATTCATTTGGTGTGGCGGGGAATCAGGACTGTTACTTTGAAAAAATTAGAGTGTTTAAAGCAGGCTCGCGCTTGAATACATTAGCATGGAATAATGAAATAGGACGTTGATCCTATTTTGTTGGTTTCTAGGATTGACGTAATGATTAATAGGGATAGTTGGGGCATTAGTATTCAATTGTCGAGT
+
FFFFFFFFFFFIIHHHIIIIIIIIIIIIIIIIIIIIIIIIIIIIIIIIIIIIFFFFFFFFFFFFFFFFFFFFFFFFFDD::66666?ADDDDDFFFFFFFFFFFFFFFFFFFFFFFFFFFFFFFFFFFFFFFFFFFFFFFFFFFFFFFFFFFFFF<::AADDDDDAAACCDDDDDDBB=:::B:::886>?>>@99;;AADDDFFFFF???AB=;;?111111==-@AABD?FFFFFFFFFFFFFFFFFFFFFC?<::DGGGGFFDDGGGGDDDDDGGAGGGGDDCCFFDDDB6666?66880..9<A<::::ADDDDDBBAAAAB>>>;88<44444444499===?>?>8988<;;5757,,
@JI6ZREA02GR7HZ
ACTCACAGTTGGAGGGCAAGTCTGGTGCCCAGCAGCCGCGGTAACTCCAGCTCCAATAGCGTATATTAAAGTTGTTGCAAGTTAAAAAGCTCGTAGTTGTAATTTCGGGACT
+
====DFFFFFFFFDDDHHFFFGGFFFF633??>>><2//004666999??9455BBBBDDDDC@???FFFDDB566C???<<<7;<;;DDBBBBB88840..613:211.-.
@JI6ZREA02GHUDU
ACTCACAGTTGGAGGGCAAGTCTGGTGCCAGCAGCCGCGGTAATTCCAGCTCCAATAGCGTATATTAAAGTTGCTGCAGTTAAAAAGCTCGTAGTTGAATTTCGGGATTAGTACGCTGGTCGTGCCTTCGGTACGTACTGGTGTTACTGATTTCTACCTTCTGACGAACCATCATGTCATTAATTTGGTGTGGTGGGGAATCAGGACTGTTACTTTGAAAAAATTAGAGTGTTTAAAGCAGGCTCGCGCTTGAATACATTAGCATGGAATAATGAAATAGGACGTTGATCCTATTTGTGGTTTCTAGGATTGACGTAATGATTAATAGGGATAGTTGGGGGCATTAGTATTCAATTGTCAGAGGTGAAATTCTTGGATTTATTGAAGACTTACTACTGCGAAAGCATTTGCCAAGGATGTTTTCATTAATCAAGAACGAAAGTTAGGGATCGAAGACGATCGA
+
FFFFFFFFFFFIIHHHIIIIIIIIIIIIIIIIIIIIIIIIIIIIIIIIIIIIFFFFFFFFFFFFFFFFFFFFFFFFFFFFF;;;;;FFFFFFFFFFFFFFFFFFFFFFFFFFFFFFFFFFFFFFFFFFFFFFFFFFFFFFFFFFFFFFFFFFFFFFFFFFFFFFFFFFFFFFFFFFFFFFFFFFFFDD>DDDAC6666DDBBBBBBDFF666;;CCD67776666,DDFFFFFFFFFFFFFFFFFFFFFFFFFFIIIIIIIFFFFIIIIIIIIIIIIGAGGDFDAABAA@@<900140<<011?ADDDDDDDIIDAAADDDDDDD=80/.2<>>55,,---33;<<<<=>ADDDDD?===DD888>>=>??DDD===>>>D88<>@>8344222269976888><<;;;><;;;9983.-----688774:::200:933356605951222::889770000
@JI6ZREA02JVOP9
ACTCACAGTTGGAGGGCAAGTCTGGTGCCAGCAGCCGCGGTAATTCCAGCTCCAATAGCGTATATTAAAGTTGTTGCAGTTAAAAAGCTCGTAGTTGAATTTCGGGGTC
+
<<=:;;F;;;FIIHHHIIIIIIIIIIIIIIIIIIIIIIIIIIIIIIIIIIIIFFFFFFFFFFFFFFFFFFFFFFFFFFFFF;;;;;FFFFDDDBBB@>=422:2.,,,-
@JI6ZREA02J3N1O
ACTCACAGTTGGAGGGCAAGTCTGGTGCCAGCAGCCGCGGTAATTCCAGCTCCAATAGCGTATATTAAAGTTGTTGCAGTTAAAAAGCTCGTAGTTGAATTTCGGGA
+
FFFFFFFFFFFIIHHHIIIIIIIIIIIIIIIIIIIIIIIIIIIIIIIIIIIIFFFFFFFFFFFFFFFFFFFFFFFFFFFFF=====FFFFFFFFFFDD@;884...3
@JI6ZREA02JGFSK
ACTCACAGTTGGAGGGCAAGTCTGGTGCCAGCAGCCGCGGTAATTCCAGCTCCAATAGCGTATATTAAAGT
+
FFFFDDA:88889111<==ADDGFFHIHIIIIIIBBBHFHFDDFFFFHIHHHFFFFFFFFFFFFFFF?=51
@JI6ZREA02FWLDV
ACTCACAGTTGGAGGGCAAGTCTGGTGCCAGCAGCCGCGGTAATTCCAGCTCCAATAGCGTATATTAAAGTTGTTGCAGTTAAAAAGCTCGTAGTTGAATTTCGGGATTAGTACGCTGGTCGTGCCTTCGGTACGTACTGGTGTTACTGATTTCTACCTTCTGACGAACCATCATGTCATTAATTTGGTGTGGTGGGGAATCAGGACTGTTACTTTGAAAAAATTAGAGTGTTTAAAGCAGGCTCGCGCTTGAATACATTAGCATGGAATAATGAAATAGGACGTTGATCCTATTTTGTGGTTTCTAGGATTGACGTAATGATTAATAGGGATAGTTGGGGCATTAGTATTCAATTGTCAGAGGTGAAATTCTTGGATTTATTGAAGACTAACTACTGCGAAAGCATTTGCCAAGGATGTTTTCATTAATCAAGAACGAAAGTTAGGGATCGAAG
+
IIIIIIIIIIIIIHHHIIIIIIIIIIIIIIIIIIIIIIIIIIIIIIIIIIIIIIIIIIIIIIIIIIHHHIIIIIIIIIIII;;;;;IIIIIIIIIIIIIHHHIHHHIIIIIIIIIIIIIIIIIIIIIIIIIIIIIIIIIIIIIIIIIIIIHHHIIIIIIIIIIIIIIIHHHIIIIIIIIIIII>>>IIIIIIII>>>>FGIIIIIIIIIIIGGB@@E111111;;0EEEGIHHHHHHIIIIIIIIIIIIIIIIIIIIIIIIIHHHIIIIIIIIIHHHIIIIAAAAAIIIHHHG>>?=</88555A?G<<<HIIIIIIIIIIIIIIIIIHHHIIIIIICCA@EEIIIIHDDDIIIIIHHHHBBB?@=@@HHHHHHHHHH@@?::HH@?=@DDBBBDDB??:;;B????BBBBHHHHHHHH7;77>>==<:0333300:6.--833-666:::8886
@JI6ZREA02JXW94
ACTCACAGTTGGAGGGCAAGTCTGGTGCCCGCAGCTGCAGTAATTCCAGCTCCAATAGCGTATATTAAAGTTGTTACAGTTAAAAAGCTCGTAGTTGAATTTCGGGGTCAGCAGGTTGGTCGTGCCACTGGTATGCACTGGTCTCGCTGATTCCTCCCTCTTGTAGAACCGTAATGCCATTAAGTTGGTGTTGCGGGGAAACAGGACTGTTACTTTGAAAAAATTAGAGTGTTTAAAGCAGGCTAACGCATGAATACATTAGCATGGAATAATGAAATAGGACGATCGATCCTATTTTGTTGGTTTCTAGGGTTGACGTAATGATTAATAGGGATAGTTGGGGCATTAGTATTCAATTGTCAGAGGTGAAATTCTTGGGTTATTGAAGACTAACTACTGCGAAAGCATTTGCCAAGGATGTTTTCATTAAATCAAGAACGAAAGTTAGGGATCGAAGACGATCAGATACCGTCGTAGTCTTAACCATAACTATGCCGACTAGGGATCGGATGATGTTATTTTTAATG
+
IIIIIIIIIIIIIHHHIIIIIIIIIIIGGGIIIIIIIIIIIIIIIIIIIIIIIIIIIIIIIIIIIIHHHIIIIIIIIIIII???==IIIIIIIIIIIIIHHHICCCCIIIIIIIIIIIIIIIIIIIIIIIIIIIIIIIIIIIIIIIIIIIIIIIIGGGIFGGIIIIIIIIIGGGIIIIIIIIG;::IIIIIIIICCCCHHHG<@@IIIIIIIIBBBI444444==5IIIIIHHHHHHIIIIIIIIIIIIIIIIIIIIIIIIIIIIIIIIIIIIIHHHIIIIIIIIIIIHGAA@A11117//66<<<G@IHHHDD=BBIIIIIIIIIIIIGBB=BEFE6611138=EDBEEEIIIIIIIIIIIIIIIIIHHBIIGCCE77114;>ADBA@EBAAAAEEEEECBBEABBBBB<;;BB554:4...,7700,,,.2022.352,--924-/..8====97043<<<443:34447;99==8<77/...4422426787=;=:<34443<<::777752,,-,,,,,//+2
@JI6ZREA02GV5EQ
ACTCACAGTTGGAGGGCAAGTCTGGTGCCAGCAGCCGCGGTAATTCCAGCTCCAATAGCGTATATTAAAGTTGTTGCAGTTAAAAAGACTCGTAGTTGAATTTCGGGATTAGTACGCTGGTCGTGCCTTCGGTACGTACTGGTGTTACTGGATTTCTACCTTCTGACGAACCATCATGTCATTAATTTGGTGTGGTGGGGAATCGAGGACTAGTTACTTTAGAAAAAAATTAGAGTGTTTAAAGCAGGCTCGCGCTTGAATACATTAGCATGGAATAATGAAATAGGACGTTGATCCTATTTTGTGGTTCTAGGATTGACGTAATGATTAATAGGGATAGTTGGGGCATTAGTATTCAATTGTCAGAGTGAAATTCTTGGATTTATTGAAGACTAACTACTGCAAAGCAATTTGCCAAAGGATGTTTTCATTAATCAAAGAACGAAAGTTAGGGATCGAAGACGATCAGATACCGTC
+
555=555444>>@<<;=:::@DDDFDDDFFFFHHBBBCFFGFFFFFFFFFFFFFFFFFFFFFFFFFFFFFDBBBB==4411//111<4>>=?BBBB:555??=A==;?AABAA=====BBB?<====??AAAABDFFFFCAADDBBB<411048892:2222<8<44448===>?>>><444488001AA:A:::B::99BBA555::B<989888<8886<///////;;-<<676644...97766:789<<<444>AAAA@4444<<<<>><988=?666<422.....677999:22449-//00>>><<<AA=555=AAAAA@@BAA8:::ADDDDD::99::::=544888::::888:82///;8888888<>@4448228::888>;62222;3....3300001746...2209700-,-0444410,,,,--2---288:27795222::98:95666:9:7222..
@JI6ZREA02J2VSD
ACTCACAGTTGGAGGGCAAGTCTGGTGCCAGCAGCCGCGGTAATTCCAGCTCCAATAGCGTATATTAAAGTTGTTGCAGTTAAAAAGCTCGTAGTTGAATTTCGGGGTCAGCAGGTTGGTCGTGCCACTGGTATGTACTGGCTTCGCTGATTCCTCCTTTCTGAAGAACTGTAATGTCATTAATTTGGTGTTGCAGGGAAACAGGACTGTTACTTTGAAAAAATTAGAGTGTTTAAAGCAAGCATTAGCTTGAATACATTAGCATGGAATAATGAAGTAGGACGTTCGATCCTATTTGTTGGTTTCTAGGATGGACGTAATGATTAATAGGGATAGTTGGGGGCATTAGTATTCAATTGTCAGAGGTGAAATTCTTGGATTTATTGAAGACTAACTACTGCGAAAGCATTTGCCAAGGATGTTTTCATTAATCAAGAACGAAAGTTAGGGATCGAAGACGATCAGACACCGTCGTAGTCTTAACCATAAACTATGCCGACTAGGGATCGGATGATGTTAATTTTTTAATGTACTCATTC
+
IIIIIIIIIIIII@@@IIIIIIIIIIIIIIIIIIIIIIIIIIIIIIIIIIIIIIIIIIIIIIIIIIHHHIIIIIIIIIIII???==IIIIIIIIIIIIIHHHICCCCIIIIIIIIIIIIIIIIIIIIIIIIIIIIIIIIIIIIIIIIIIIIIIIGGGHHHIIIIIIIIIIIIIIIIIIIIIIIHHHIIIGGGIIIGGGHHHIIIIIIIIGFDG@@@H11111178,GEEGHHHHGGGGIIIIIIIIIIIIIIIIIIIIIIIIIIIIIIIIHIII===AFFFFDDEABBBB=<45///1//5488<DCHIIGAAAGIIIIIGGGGGGEC?11/4===;;---..@AAABB?CDDFFFDDHHHHHIHHHHHHHIHHHHDDDHBBC;;IHDCCDFC?<<8EEA@<<<B<<<AABEEEBBCA>84////88::778;;=855=<750///5;;77888==:587;888<:;<<<==922427<:<;;2204;;;871788=<<8;:8;86432288883.--....00..66.=;=;223669
@JI6ZREA02ILOQH
ACTCACAGTTGGAGGGCAAGTCTGGTGCCAGCAGCCGCGGTAATTCCAGCTCCAATAGCGTATATTAAAGTTGTTGCAGTTAAAAAGCTCGTAGTTGAATTTCGGGGTCAGCAGGCTGGTCGTGCCACTGGTATGAACTGGTCTCGCTGATTCCTCCTTTCTGAAGAACTGTAATGTCATTAATTTGGTGTTGCAGGGAAACAGGACTGTTACTTTGAAAAAATTAGAGTGTTTAAAGCAGGCTCGCGCTTGAATACATTAGCATGGAATAATGAAGTAGGACGTTGATCCTATTTTGTTGGTTTCTAGGATTGACGTAATGATTAATAGGGATAGTTGGGAGCATTAGTATTCAATTGTCAGAGGTGAAATTCTTGGATTTATTGAAGACTAACTACTGCGAAAGCATTTGCCAAGGATGTTTTCATTAATCAAGAACGAAAGTTAGGGATCGAAGACGATCAGATACCGTCGTAGTC
+
IIIIIIIIIIIII@@@IIIIIIIIIIIIIIIIIIIIIIIIIIIIIIIIIIIIIIIIIIIIIIIIIIHHHIIIIIIIIIIFF;;;;;IIIIIIIIIIIIIHHHICCCCIIIIIIIIIIIIIIIIIIIIIIIIIIIIIIIIIIIIIIIIIIIIIIIIIIHHHIIIIIIIIIIIIIIIIIIIIIIIHHHIIIBBBIIIHHHHHHIDFFIIIIIIIIBB@E11111133,?EEGFEHHHHHIIIIIIIIIHHHIIIIIIIIIIIIIIIIIIIIIIIIIHHDDDIIIIIIIIII;;;@@AA@D::DDHHHIIIIHHHIIIHD;;;IIIIIIIIIHHBDDDDDD55569DDGGEG@@@@HDDBBHHHHHHHHHHHHHHHHHHHHHHEED::BA>424///49:;89:=:<<?B=:::AAAAA:8645,,,,4,,,,,.1331,,,-002466126683333388:::777:130992/.0/1/,,
@JI6ZREA02JPDKB
ACTCACAGTTGGAGGGCAAGTCTGGTGCCAGCAGCCGCGGTAATTCCAGCTCCAATAGCGTATATTAAAGTTGTTGCAGTTAAAAAGCTCGTAGTTGAATTTCGGGGTCAGCAGGTTGGTCGTGCCACTGGTATGTACTGGTTTCGCTGATTCCTCCTTTCTGAAGAACTGTAATGCCATTAATTTGGTGTTGCAGGGAAACAGGACTGTTACTTTGAAAAAATTAGAGTGTTTAAAGCAGGCTAACGCTTGAATACATTAGCATGGAATAATGAAATAGGACGTTCGATCCTATTTTGTGGTTTCTAGGATTGACGTAATGATTAATAGGGATAGTTGGGGCATTAGTATTCAATTGTCAGAGTGAAATTCTTGGATTTATTGAAGACTAACTACTGCGAAAGCATTTGCCAAGGATGTTTTCATTAATCAAGAACGAAAGTTAGGGATCGAAGACGATCAGATACCGT
+
FFFFFFFFFFFIIHHHIIIIIIIIIIIIIIIIIIIIIIIIIIIIIIIIIIIIFFFFFFFFFFFFEEDDFFFFFFFFFFFFF???==FFFFFFFFFFFFFDDDFADDDFFFFFFFFFFFFFFFFFFFFFFFFFFFFFFFFFFFFFFFFFFFCCAADDD?=??<ADA???ADDAACCFFFFFFFFFFFFF>A???BB=::555=<ACFFFFFFFFFFFF77776666,6?DDD???FFFFFFFFFFFFFFFFFFFFDDDDIIIGGGGGIGGGGGDD555414844444?ABBBBBB::==C6?????DAD????DDDDD???DAAADDAAABBBADDDDD=?==???ADDDDDDDDDDD====333=>>>>DDDDDDDD>>>D::BB4333<886;;;97//../;::888766<<<<<73----04,,,,.333,,,0....1,,,--246668874657:::6467::64
@JI6ZREA02HOT19
ACTCACAGTTGGAGGGCAAGTCTGGTGCCAGCAGCCGCGGTAATTCCAGCTCCAATAGCGTATATTAAAGTTGTTGCAGTTAAAAAGCTCGTAGTTGAATTTCGGGGTCA
+
@@@=<<F<<<FFE666HIIIIIIIIIIIIIIIIIIIIIIIIIIIIIIIIIIIFFFFFFFFFFFFFFFFFFFFFFFFFFFFF?????FFFFFFFFFFFAA444<22.,,-.
@JI6ZREA02H1WZP
ACTCACAGTTGGAGGGCAAGTCTGGTGCCAGCAGCCGCGGTAATTCCAGCTCCAATAGCGTATATTAAAGTTGTTGCAGTTAAAAAGCCGT
+
FFFFFFFFFFFIIHHHIIIIIIIIIIIIIIIIIIIIIIIIIIIIIIIIIHIIFFFFFFFFFFFFFFFFFFFFFFFFFFFFF<7773A1000
@JI6ZREA02J14E8
ACTCACAGTTGGAGGGCAAGTCTGGTGCCAGCAGCCGCGGTAATTCCAGCTCCAATAGCGTATATTAAAGTTGTTGCAGTTAAAAAAGCTCGTAGTTGAATTTCGGGGTCTAGTACG
+
4110434429967001<BBDDDGFFIIIIIIIIIIIIBBBIIIHHIIIIIIIFFFFFFFDDDDD68666?ABAA>==??881/////89<=>=>?AD<<<???D;;:9688<?<<40
@JI6ZREA02JIXYC
ACTCACAGTTGGAGGGCAAGTCTGGTGCCAGCAGCCGCGGTAATTCCAGCTCCAATAGCGTATATTAAAGTTGTTGCAGTTAAAAAGCTCGTAGTTGAATTTCGGGGTCAGCTAGGTTGGTCGTGCCACTGGTATGTACTGGCTTCGCTGATTCCTCCTTTCTGAAGAACTGTAATGTCATTAATTTGGTGTTGGCAGGGAAACAGGACTGTTACTTAGAAAAAATTAGAGTAGTTTAAAGCAGGCTAACGCTTGAATACATTAGCATGGAATAATGAAATAGGACGTTCGATCCTATTTGTGGTTTCTAGGATTGACGTAATGATTAATAGGGATAGTTGGGGCATTAGTATTCAATTGTCAGAGGTGAAATTCTTGGATTTATTGAAGACTAACTACTGCGAAAGCATTTGCCAAGGATGTTTCATTAATCAAGAACGAAAGTTAGGGATCGAAGACGATCAGATACCGTCGTAGTCTTAACCATAAACTATG
+
FFFFFFFFFFFIIHHHIIIIIIIIIIIIIIIIIIIIIIIIIIIIIIIIIIIIFFFFFFFFFFFFFFFFFFFFFFFFFFFFF?????FFFFFFFFFFFFFFFFF;;;99==566::DBBDDDDFFFCCDDCCFDBA??@<<<8984444499>?===>>;8453B=:555BAAAAAAA<533344888>>:A45566:???===BADBBB=<<<<4434>//////22,9<44480..666<=?444445:=BBBBBDDGGGGGDDDCFCCCCGDDBB===B:555:8<<<===;9330004044888A<D:::ADDDDDAAADAAADDDDDB???AAADD??==???ADDDDDAAADDDD>??DDBBBB=8884333==B===>88BDDDD?88888@<8332444888;;;<::<<<<862---26::885:::644:74449::49979::66210247:::6569:::9677:95657::5546337:70--
@JI6ZREA02FZXOE
ACTCACAGTTGGAGGGCAAGTCTGGTGCCAGCAGCCGCGGTAATTCCAGCTCCAATAGCGTATATTAAAGTTGTTGCAGTTAAAAAGCTCGTAGTTGAATTTCGGGATCAATTTATCGGTCGTGCCTCGGTATGAACTGGTACAATTGGTTTCTCCTTTCTGACGAACCATTATATCATTAATTTGGTGTTATGGGGAGTTGGAACAGTTACTTTGAAAAAATTAGAGTGTTTAAAGCAGGCATAAGCTTGAATACATTAGCATGGAATAATGAAATAGGACGTTTGATCCTATTTTGTTGGTTTCTAGGATCAACGTAATGATTAATAGGGATAGTTGGGGGCATTAGTATTCAATTGTCAGAGGTGAAATTCTTGGATTTATTGAAGACTAACTACTGCGAAAACATTTGCCAAGGATGTTTTCATTAATCAAGAACGAAAGTTAGGGATCGAAGATGATCAGACCGTCGTAGTCTTAACCATAAACT
+
IIIIIIIIIIIIIHHHIIIIIIIIIIIIIIIIIIIIIIIIIIIIIIIIIIIIIIIIIIIIIIIIIIHHHIIIIIIIIIIGG;;;;;IIIIIIIIIIIIIHHHIHHHIIIIIHHHIIIIIIIIIHBBBGIIIIIIIIIIIIIIIIIIIIIHHHIFGGHHHHHIIIIIIIIIIIIIIIIIIIGG:::IIIIIIIICCCCG4;;IIIIIIIIGGG?;;D/////-/1,;BBDBBDHHHHIIIIIIIIIIIIBBBGIIIIIIIIIIIIIIIIIIIIIHHHH;AAIA7555?CG755;89=<A22==BBBGAGGAAAFFHG==::IIIIIIIIG===GIIIDD77777FFIIIIIDGGGGGHHHHHHCB::;HEEEHFC==@@FBBBB;:CCA?8;;::998B@??8....8-..,3488877558----389988433388<=<777<=;522228;;<<;9<=;8888233<=<>>=:6866;;220862232
@JI6ZREA02J5HSA
ACTCACAGTTGGAGGGCAAGTCTGGTGCCAGCAGCCGCGGTAATTCAGCTCCAATAGCGTATATTAAAGTTGTTGCAGTTAAAAAGCTCGTAGTTGAATTTCGGGG
+
FFFFFFFFFFFHH666HHHIIIIHIIIIIIIIIIIIHHFFH@@6668@GGFFFFFFFFFFFFFFFDDDFFFFBA@???44/////89>????AAA<<<9964,,,,
@JI6ZREA02GC35R
ACTCACAGTTGGAGGGCAAGTCTGGTGCCAGCAGCCGCGGTAATTCCAGCTCCAATAGCGTATATTAAAGTTGTTGCAGTTAAAAAGCTCGTAGTTGAATTTCGGGGTCAGTAGGTTGGTCGTGCCAATGGTATGTACTGGCTTTACTGATTCCTCCTTCTTGAAGAACTGTAATGTCATTAATTTGGTGTTGCAGGGAAACAGGACTGTTACTTTGAAAAAATTAGAGTGTTTAAAGCAGGCTAACGCTTGAATACATTAGCATGGAATAATGAAATAGGACGTTCGATCCTATTTTGTTGGTTTCTAGGATTGACGTAATGATTAATAGGGATAGTTGGGGCATTAGTATTCAATTGTCAGAGGTGAAATTCTTGGATTTATTGAAGACTAACTACTGCGAAAGCATTTGCCAAGGATGTTTTCATTAATCAAGAACGAAAGTTAGGGATCGAAGACGATCAGATACCGTCGTAGTCTTAACCATAAACTATGCCGACTAGGGATCGGATGATGTTAATTTTTAA
+
HHHHHHHHHHHIIHHHIIIIIIIIIIIIIIIIIIIIIIIIIIIIIIIIIIIIHHHHHHHHHHHHHHHHHFFFHHHHHHHHH?????HHHHHHHHHHHHHHHHH>>;;AEDD;62222>>BDGGGFHHHHHHHHHHHHHEF<8888@@;DDDDDGGDD@@<<<HHHE;;>HHHHHHHHHHHHHHHHHHHHHHEEEHHHHHHHHHHHHHHHHHHHCC@B22222233,;@GGGCCHHHHHHHHHHHHHHHHHHHHHHHHHHHHHHHHHHHHHHHHHHHHHHHHHHHHHDDDDDDGD7755>6600///57D<<<<BEEGGGGGGGG;;;;9@>;;9AED@@2222@BGIGGGGHHHHHHDDDAAA@?99344>IDA??BBB===?4499===BA@??@@B@3////4=AA99999>AA>>:;;11116667---22::5594222892-----66222147467::7676;;;:988:88:8:;90002----1-143314.1,,,0.44,,,11114..00--.--..
@JI6ZREA02JHZYM
ACTCACAGTTGGAGGGCAAGTCTGGTGCCAGCAGCCGCGGTAATTCCAGCTCCAATAGCGTATATTAAAGTTGTTGCAGTTAAAAAGCTCGTAGTTGAATTTCGGGGGTCAGTCGTAGGGTT
+
FFFFFFFFFFFIIHHHIIIIIIIIIIIIIIIIIIIIIIIIIIIIIIIIIIIIFFFFFFFFFFFFFFFFFFFFFFFFFFFFF?????FFFFFFFFFA?====;<11111794///397,,,11
@JI6ZREA02HTFST
ACTCACAGTTGGAGGGCAAGTCTGGTGCCTTACGGGAAACAGTCGACTGCCAAGGCACACAGGGGATA
+
IIIIIIIIIIIIIHHHIIIIIIIIIIIHHHHIIHHHGGGIIIIIIIIIIIIIIIIIIIIIICCCCIII
@JI6ZREA02JSHXE
ACTCACAGTTGGAGGGCAAGTCTGGTGCCAGCAGCCGCGGTAATTCCAGCTCCAATAGCGTATATTAAAGTTGCTGCAGTTAAAAAGCTCGTAGTTGAATTTCGGGACCATCATGTCGGTCGTGCCTCGGTACGTACTGGCATCGTCGGTTTCTCCCTTCTGACGAATCATGATGTCATTTATTTGGTGTCGTGGGGAATCAGGACTGTTACTTTGAAAAAAATTAGAGTGTTTAAAGCAGGCTCACGCTTGAATACATTAGCACGGAATAATGAAATAGGACGTTTGATTCTATTTTGTTGGTTTCTAGGATCGACGTAATGATTAATAGGGATAGTTGGGGGCATTAGTATTCAATTGTCAGAGGTGAAATTCTTGGATTTATTGAAGACTAACTATTGCGAAAGCATTTGCCAAGGATGTTTTCATTAATCAAGAACGAAAGTTAGGGATCGAAGACGATCAGATACCGTCGTGGTCTTAACCATAAACT
+
IIIIIIIIIIIIIGGGIIIIIIIIIIIIIIIIIIIIIIIIIIIIIIIIIIIIIIIIIIIIIIIIIIHHHIIIIIIIIIIII=====IIIIIIIIIIIIIHHHIHHHIIIIIIIIIIIIIIIIIIIIIIIIIIIIIIIIIIIIIIIIIIIHHHIIHHHIIIIIIIIIIIIIIIIIIIIIHHHIHHHIIIIIIIICCCCIIIIIIIIIII???CHHHI4455555;;+GGIIIHHHHHHIIIIIIIIIIIIIIIIIIIIIIIIIIIIIIIIIIIII???IIIIIIIHHHIIIG?<?<==<://::GGEIIIIIIIIIIIIIIIIIIGGGGIIFEBEIEB==1....=?==;748ACCCCIIIEGIIEEEB644277=::AA?/24806?EGEEGIIIIEECCCGEHCECBBBBBE<<99997<5...0::???>;>>AA??A:77=AAA@A==AAAAAAA@AAAAAA>=>AAAAA@AAA?@A????00.5000:9
@JI6ZREA02HF4S4
ACTCACAGTTGGAGGGCAAGTCTGGTGCCAGCAGCCGCGGTAATTCCAGCTCCAATAGCGTATATTAAAGTTGTTGCAGTTAAAAAGCTCGTAGTTGAATTTC
+
01133:6666BDGHHHIIIIIIIIIIIIIIIIIIIIIIIIIIIIIIIIIIIIFFFFFFFFFFFFFFFFFFFFFFFFFFFFF???==FFFFFFFFFFFCCC??B
@JI6ZREA02GNWRW
ACTCACAGTTGGAGGGCAAGTCTGGTGCCAGCAGCCGCGGTAATTCCAGCTCCAATAGCGTATATTAAAGTTGTCTGCTAAAGT
+
FFFFFFFFFFFII???IIIIIIIIIIIIIIIIIIIIIIIIIIIIIIIIIIIIFFFFFFFFFFFFDC655@AA<343444131.-
@JI6ZREA02INLE0
ACTCACAGTTGGAGGGCAAGTCTGGTGCCAGCAGCCGCGGTAATTCCAGCTCCAATAGCGTATATTAAAGTTGTTGCAGTTAAAAAGCTCGTAGTTGAATTTC
+
FFFFFFFFFFFII???IIIIIIIIIIIIIIIIIIIIIIIIIIIIIIIIIIIIFFFFFFFFFFFFFFFFFFFFFFFFFFFFF;;;;;FFFFDDDDDFDB@442<
@JI6ZREA02GN45D
ACTCACAGTTGGAGGGCAAGTCTGGTGCCAGCAGCCGCGGTAATTCCAGCTCCAATAGCGTATATTAAAGTTGTTGCAGTTAAAAAGCTCGTAGTGT
+
D66868866DDDD<==IIIIIIIIIIIIIIIIIIIIIIIIIIIIIIIIIIIIFFFFFFFFFFFFFFFFFFFFFFFFFF<::53110=::23-.----
@JI6ZREA02HSRYV
ACTCACAGTTGGAGGGCAAGTCTGGTGCCAGCAGCCGCGGTAATTCCAGCTCCAATAGCGTATATTAAAGTTGTTGCAGTTAAAAAGCTCGTAGTTGAATTTCGGGA
+
FFFFFFFFFFFIIHHHIIIIIIIIIIIIIIIIIIIIIIIIIIIIIIIIIIIIFFFFFFFFFFFFFFFFFFFFFFFFFFFFF????=FFFFFFFFFFFFFF=<?6327
@JI6ZREA02I4JVC
ACTCACAGTTGGAGGGCAAGTCTGGTGCCAGCAGCCGCGGTAATTCCAGCTCCAATAGCGTATATTAAAGTTGTTGCAGTTAAAAAGCTCGTAGTTGAATTTCGGGGATAGTACGCGTGGTCGTGCC
+
===@A@@EFFFIIHHHIIIIIIIIIIIIIIIIIIIIIIIIIIIIIIIIIIIIFFFFFFFFFFFFFFFFFEDDFFFFFFFFF=====FFFFFFFFFFFFFFFFD;964448788940//66==9=9--
@JI6ZREA02HC8PM
ACTCACAGTTGGAGGGCAAGTCTGGTGCCAGCAGCCGCGGTAATTCCAGCTCCAATAGCGTATATTAAAGTTGTTGCAGTTAAAAAGCTCGTAGTTGAATTTCGGGGTCAGCAGGTTGGTCGTGCCACTGGTATGA
+
==@=====FFFIIIIIIIIIIIIIIIIIIIIIIIIIIIIIIIIII;;;?IIIFFFFFFFFFFFFFFFFFFFFFFFFFFF@@88888CFFFFFFFFFFFFFFFFDDDDFFFFFFFF@@888?FFFFFFFDDDBBBBB
@JI6ZREA02IW9EG
ACTCACAGTTGGAGGGCAAGTCTGGTGCCAGCAGCCGCGGTAATTCCAGCTCCAATAGCGTATATTAAAGTTGTTGCAGTTAAAAAGCTCGTAGTTGAATTTCGGGGTCAGCAGGTTGGTCGTGCCACTGGTATGC
+
FFFFFFFFFFFIIHHHIIIIIIIIIIIIIIIIIIIIIIIIIIIIIIIIIIIIFFFFFFFFFFFFFFFFFFFFFFFFFFFFF==?==FFFFFFFFFFFFFFFFFDDDDFFFFFFFFFFDDDFFFFFFDD==<?><40
@JI6ZREA02FUM7Z
ACTCACAGTTGGAGGGCAAGTCTGGTGCCAGCAGCCGCGGTAATTCCAGCTCCAATAGCGTATATTAAAGTTGTTGCAGTTAAAAAGCTCGTAGTTGAATTTCGGGATCAGTACGTTGGTCGTGCCTTAGGTACGTACTGGTGTTACTGGTTCCTACCTTCTGACGAACCATCATGTCATTCATTTGGTGTGGGGGGGAATCAGGACTGTTACTTTGAAAAAATTAGAGTGTTTAAAGCAGGCTCGCGCTTGAATACATTAGCATGGAATAATGAAATAGGACGTTGATCCTATTTTGTTGGTTTCTAGGATTGACGTAATGATTAATAGGGATAGTTGGGGCATTAGTATTCAATTGTCAGAGGTGAAATTCTTGGATTTATTGAAGACTAACTACTGCGAAAGCATTTGCCAAGGATGTTTTCATTAATCAAGAACGAAAGTTAGGGATCGAAGACGATCAGATACCGTCGTAGTCTTAACCATAACTATGCCGACTAGGGATCGGATGATGTTAATTTTTAATGTACTCTATTCGG
+
IIIIIIIIIIIIIHHHIIIIIIIIIIIIIIIIIIIIIIIIIIIIIIIIIIIIIIIIIIIIIIIIIIHHHIIIIIIIIIIII?????IIIIIIIIIIIIIHHHIHHHIIIIIIIIIIIIIIIIIIIIIIIIIIIIIIIIIIIIIIIIIIIIIIIIIIIIIIIIIIIIIIIIIIIIIIIIIIIIIHHHIIIII2222222GGIIIIIIIIIIIIIHHHI999988GG9IIIIIHHHHHHIIIIIIIIIIIIIIIIIIIIIIIIIIIIIIIIIIIII:::IIIIIIIGGGHH<<<@1111;25::122@CIIIIIIIIIIGGGIIIIIIIIIHHHIIIIII8888GIIIIIIIIIIIIIHHHHHHHHHHC@@AEEDCCDA@122<;>EEDCCDFFFCCCFEDDCBBBFFFBEBFDDDDEDCD=777788<=77588<<99?>===>>=5===:<<=>>><<77888=:<:???>=>><::<:;==650.--.-01300286976667;:;;;;44487:<<2252200*8:83-,,-,,2,,
@JI6ZREA02G1DR9
ACTCACAGTTGGAGGGCAAGTCTGGTGCCAGCAGCCGCGGTAATTCCAGCTCCAATAGCGTATATTAAGGTTGTTGCAGTTAAAAAGCTCGTAGTTGAATTTCGGGGTCAGTAGGTTGGTCGTGCCTATGGTATGTACTGGCTTTACTGATTCCTCCTTCTTGAAGAACTGTAATGTCATTAATTTGGTGTTGCAGGGAAACAGGACTGTTACTTTGAAAAAATTAGAGTGTTTAAAGCAGGCTAACGCTTGAATACATTAGCATGGAATAATGAAATAGGACGTTCGATCCTATTTTGTTGGTTTCTAGGATTGACGTAATGATTAATAGGGATAGTTGGGGCATTAGTATTCAATTGTCAGAGGTGAAATTCTTGGATTTATTGAAGACTAACTACCGCGAAAGCATTTGCCAAGGATGTTTTCATTAATCAAAGAACGAAAGTTAGGGATCGAAGACGATCAGATACCGTCGTAGTCTTAACCTAAA
+
IIIIIIIIIIIII@@@IIIIIIIIIIIIIIIIIIIIIIIIIIIIIIIIIIIIIIIIIIIIIIIIIIIIIIIIIIIIIII==88888FIIIIIIIIIIIIHHHIAAAAIIIIIIIIIIIIIIIIIIIIIIIIIIIIIIIIIIIHHHIIIIIIIIIIIIIIIIIIIIIIIIIIIIIIIIIIIIIIFFFIIIIIIIIIHHHHHHIIIIIIIIIIIIHHHI666666FF5IIIIIHHHHHHIIIIIIIIIIIIIIIIIIIIIIIIIIIIIIIIIIIIIHHHIIIIDE@@@IIIIIIII=>9=G::77222<?GGGFGHIIIIIIIIIIIIIIIIHHHIIIIIIBBBAHHIIIIIIIIIIIHHHHHHHHHBB=@@EHHHHHBBBHHHHHHHHHHHHHHED>=>>C;8/..895...9;=888869;110075331111,..3--373337::3666:;<;;86031<<<;:8:::::88889775//,,,,,,,,
@JI6ZREA02FHDE2
ACTCACAGTTGGAGGGCAAGTCTGGTGCCAGCAGCCGCGGTAATTCCAGCTCCAATAGCGTATATTAAAGTTGTTGCAGTTAAAAAGCTCGTAGTTGAATTT
+
1114555::ABDFFFFIHHIIIIIIIHHHIIIIIDDFHHIIIIIIIIIIIIIFFFFFFFFFFDD@@@@D=<:A><====../////4>??????ABDBA;00
@JI6ZREA02HH0J9
ACTCACAGTTGGAGGGCAAGTCTGGTGCCAGCAGCCGCGGTAATTCCAGCTCCAATAGCGTATATTAAAGTTGTTGCAGTTAAAAAGCTCGTAGTTGAATTTCGGGATCTATCCATTGGTCGGGCTTTCGGGTCCGTACTGGTGTGATGGATTCCTACCTTCTGAATAACCGGCATGCCATTAATTTGGTGCGCTGGGGAAGCAGGACTGTTACCTTGAAAAAATTAGAGTGCTTAAAGCAGGCTAATGCCTGAATACATTAGCATGGAATAATGAAATAGGACGCATGGTCTATTTTGTTGGTTTCTAGGATCACCGTAATGATTAATAGGGATAGTTGGGGGCATTAGTATTCAATTGTCAGAGGTGAAATTCTTGGATTTATTGAAGCTAACTTCTGCGAAAGCATTTGCCAAGGATGTTTTCATTAATCAAGAACGAAAGTTAGGGATCGAAGACGATCAGATACCGTCGTAGTCTTAACCATAAACTATGCCGACTAGGGATCGGATGATGTTAATTTTTTATGTACTC
+
FFFFFFFFFFFII@@@IIIIIIIIIIIIIIIIIIIIIIIIIIIIIIIIIIIIFFFFFFFFFFFFFFFFFFFFFBA????00/////4<???ABDFFFFFFFFFFFFFFFFFFFFFFFFFF=666DFFFFFFFFFFFFFFFFFFFFFFFFFFFFFFFFFFFFFFFFFFFFFFFFFFFFFFFFFFFFFFFFFFFFDF;;;;AA;DDACCFFDDBBAA@=>//////42,7=?><<===??DDDDFFFFFFFFFFFFGGGGGGDDFFFCCCDDGDDDFCCCGADBBBBAAA3325:B9999D66??BBBDADD???ADDAA:::?<<<<>>=8.,,175---,,,,,77;<<?>@AAAADBBBBBB33///3===BB@@@BBB;;42//322233...22;88888883338;;><<<<888::111166::776:::2002533386602331---224464422264647764011655679::5546977:8-02220200,,,0.04000662221166--220-0)247700
@JI6ZREA02J4F8I
ACTCACAGTTGGAGGGCAAGTCTGGTGCCAGCAGCCGCGGTAATTCCAGCTCCAATAGCGTATATTAAAGTTGTTGCAGTTAAAAAGCTCGTAGTTGAATTTCGGGG
+
F===888<?FFFF:::HIIIIIIIIIIIIIIIIIIIIIIIIIIIIIIIIIIIFFFFFFFFFFFFFFFFFFFFFDBBAAA88111118<A??A@@@A@>;6323,,,,
@JI6ZREA02HQPI8
ACTCACAGTTGGAGGGCAAGTCTGGTGCCAGCAGCCGCGGTAATTCCAGCTCCAATAGCGTATATTAAAGTTGTTGCAGTTAAAAAGCTCGTAGTTGAATTTCGGGATACA
+
556:688??FFGIHHHIIIIIIIIIIHHHHHHHFDDECDDFFFFDFFFFFFDDDDFFFFFFFFFFFFFFFFFFFFFFDD::66666ADDDDFFFFFFFFFF?A444>433-
@JI6ZREA02H99UV
ACTCACAGTTGGAGGGCAAGTCTGGTGCCAGCAGCCGCGGTAATTCCAGCTCCAATAGCGTATATTAAAGTTGTTGCAGTTAAAAAGCTCGTAGTTGAATTTTAGGCCTGG
+
;;;@FFFFFFFIIHHHIIIIIIIIIIIIIIIIIIIIIIIIIIIIIIIIIIIIFFFFFFFFFFFF==;::FFFDBA?AAB5533333<AAAAAABDDA::996488866:..
@JI6ZREA02J42RT
ACTCACAGTTGGAGGGCAAGTCTGGTGCCAGCAGCCGCGGTAATTCCAAGTCCTCCAA
+
FFFEEEFA@@FIIHHHIIIIIIIDDCDAA?@?>>00/6../29;;66664424==;66
@JI6ZREA02GJXJX
ACTCACAGTTGGAGGGCAAGTCTGGTGCCAGCAGCCGCGGTAATTCCAGCTCCAATAGCGTATATTAAAGTTGTTGCAGTTAAAAAGCTCGTAGTTGAATTTCGGGGTCAGCAGGTTGGTCGTGCCACTGGTATGCACTGGTCTCGCTGATTCCTCCCTCTTGTAGAACCGTAATGCCATTAAGTTGGTGTTGCGGGGAAACAGGACTGTTACTTTGAAAAAATTAGAGTGTTTAAAGCAGGCTAACGCATGAATACATTAGCATGGAATAATGAAATAGGACGATCGATCCTATTTGTTGGTTTCTAGGGTTGACGTAATGATTAATAGGGATAGTTGGGGCATTAGTATTCAATTGTCAGAGGTGAAATTCTTGGATTTATTGAAGACTAACTACTGCGAAAGCATTTGCTAAGGATGTTTTCATTAATCAAGAACGAAAGTTAGGGATCGAAGACGATCAGATACCGTCGTAGTCTTAACCATAAACTATGCCGACTAGGGATCGGATGATGTTAATTTTT
+
IIIIIIIIIIIIICCCIIIIIIIIIIIIIIIIIIIIIIIIIIIIIIIIIIIIIIIIIIIIIIIIIIHHHIIIIIIIIIIBB88888IIIIIIIIIIIIIHHHIBBBBIIIIIIIIIIIIIIIIIIIIIIIIIIIIIIIIIIIIIIIIIIIIIIIIHHHIIIIIIIIIIIIIIIIIIIIIIIIIIIIIIIIIIIICCCCHHHIABBIIIIIIIIEEBG444443BB0GEEHIBBBGGHIIIIIIIIIIIIIIIIIIIIIIIIIIIIIIIIIIIII:::IIIIIIIIIIIIIDD<=33382:>>???HIIGGGIIIIIIIIIIIIIIIIIIFEBEGEG<;1111;@AABEEEGHIIIIIIIIIIIFFIIF<<<<B@CGGG777C=>EEEEEEICAAADIEBBABBFDGGBEEEE<<;AACD<////4:==775==;:77?:5557;;26667<???=75:<=>>:4444???>>>>?>>?>>??//.4////32:<;==?;?<>443>>;;::444<77:7115--
@JI6ZREA02J57VM
ACTCACAGTTGGAGGGCAAGTCTGGTGCCAGCAGCCGCGGTAATTCCAGCTCCAATAGCGTATATTAAAGTTGTTGCAGTTAAAAAGCTCGTAGTTGAATTTC
+
=FFFFFFFFFFIIHHHIIIIIIIIIIIIIIIIIIIIHHHHHDDDDCCFFFFFFFFFFFFFFFFF@@:::FFFBA>????44/////09======<<<65111.
@JI6ZREA02HGUCQ
ACTCACAGTTGGAGGGCAAGTCTGGTGCCAGCAGCCGCGGTAATTCCAGCTCCAATAGCGTATATTAAAGTTGTTGCAGTTAAAAAGCTCGTAGTTGAATTTC
+
F@@@???EFFFIIHHHIIIIIIIIIIIIIIIIIIIIIIIIIIIIIIIIIIIIFFFFFFFFFFFFFFFFFFFFFFFFFFFFF==???FFFFFFFDA>=66211.
@JI6ZREA02HBNRQ
ACTCACAGTTGGAGGGCAAGTCTGGTGCCAGCAGCCGCGGTAATTCCAGCTCCAATAGCGTATATTAAAGTTGTTGCAGTTAAAAAGCTCGTAGTTGAATTTCGGGATCAATATATTGGTCGTGCCTCCGGTATGCACTGGTATTATTGATTTCTACCTTCTAACGAACTATGATGTCATTAATTTGGTGTCATGGGGAATCAGGACTGTTACTTTGAAAAAATTAGAGTGTTTAAAGCAGACACACGCTTGAATACATTAGCATGGAATAATGAAATAGGACGTTTGACCCTATTTTGTTGGTTTCTAGGATCGACGTAATGATTAATAGGGATAGTTGGGGGCATTAGTATTCAATTGTCAGAGGTGAAATTCTTGGATTTATTGAAGACTAACTACTGCGAAAGCATTTGCCAAAGGATGTTTCATTAATCAAGAACGAAAGTTAGGGATCGAAGACGATCAGATACCGTCGTAGTCTTAACCATAAACTATGCCGACTAGGGATCGGATGATGTTAATTTTTT
+
IIIIIIIIIIIIIHHHIIIIIIIIIIIIIIIIIIIIIIIIIIIIIIIIIIIIIIIIIIIIIIIIIIHHHIIIIIIIIIIGG:::::IIIIIIIIIIIIIHHHIHHHIIIIIIIIIIIIIIIIIIIIIIIIIIIIIIIIIIIIIIIIIIIIHHHIIIIIIIIIIIIIIIIIIIIIIIIIIIIIIHHHIIIIIIIICCCCIIIIIIIIIIIIIIIEBBI444444::,CIIIIHHHHHHIIIIIIIIIIIIIIIIIIIIIIIIIIIIIIIIIIIIIHHHIIIIIIF998IIFEEIE99<<E44==;;>ICIIIIIIIIIIIIIIIIIIGGGIHHHIIIIII==?==IIIIIIIII????IIIIIIIIIIEB???CCCBBGGIFFHIHHIIHFEGIIIIIIIEGGCCCCEAA>>>E74//-6447.,,,3599<<7<9=:77>:77=@AA@>=>?AA::::7:<>????>?9::::7:<A?>A>>AA442:<9954.45779<7<<5554:8<=<<==:500000066..
@JI6ZREA02GHOJV
ACTCACAGTTGGAGGGCAAGTCTGGTGCCAGCAGCCGCGGTAATTCCAGCTCCAATAGCGTATATTAAAGTTGTTGCAGTTAAAAAGCTCGTAGTTGAATTTCGGGGTCAGCAGGTCGTGGTCGTCGCCACGTGTATGAACTGGTCTCGCTGATTCCTCCTTTCTGAAGAACTGTAATGTCATTAATTTGGTGTTGCAGGGAAACAGGACTGTTACTTTGAAAAAATTAGAGTGTTTAAAGCAGGC
+
FFFFFFFFFFFIIHHHIIIIIIIIIIIIIIIIIIIIIIIIIIIIIIIIIIIIFFFFFFFFFFFFFFFFFFFFFFFFFDD??66666ADDDDDFFFFFFFFFFF==;;?A?<<<99442211531222--.,3322.-.157:-./4369=>@?8:::?FFFFFFFFFFFFFFFFFFFF666<FFFF;;;FFFFFFFFFFFFFFFFDDEFFFFFFFFF??@66777765,<??98621,,,873--.
@JI6ZREA02JZ6P5
ACTCACAGTTGGAGGGCAAGTCTGGTGCCAGCAGCCGCGGTAATTCCAGCTCCAATAGCGTATATTAAAGTTGTTGCAGTTAAAAAGCTCGTAGTTGAATTTCGGGATCAATATATTGGTCGTGCCTCTGGTATGAACTGGTATTATTGATTTCTACCTTCTGACGAACTGTGATGCCATTAATTTGGTGTCATGGGGAATCAGGACTGTTACTTTGAAAGATTAGAGTGTTTAAAGCAGGCACACGCTTGAATACATTAGCATGGAATAATGAAATAGGACGTTTGACCCTATTTGTTGGTTTCTAGGATCGACGTAATGATTAATAGGATAGTTGGGGGCATTAGTATTCAATTGTCAGAGGTGAAATTCTTGGATTTATTGAAGGCTAACTACTGCGAAAGCATTTGCCAAGGATGTTTTCATTAATCAAGAACGAAAGTTA
+
FFFFFFFFFFFII:::IIIIIIIIIIIIIIIIIIIIIIIIIIIIIIIIIIIIFFFFFFFFFFFFFFDDDFFFFFFFFFD==88;;;FFFFFFFFFFFFFFFFFD@@ACCCCCCDDDFFFFFFFFDDDFFDDDFFFFFFF@@@AFFFDBBA;;;?:?3333====BBBBDDDDFFFCCC???DD??=@>:>??BB3333AABAAABBDF?:::====A11184==BA889:=????=ADDDDD?:::DDAAAAABBBB=<<????==44000<<888<9>=<<<6669:,,,32,,,-,.12666<9?555:AADDDDDDDDDDDBB@=22239811,,,,,3311198<64448@<<:<:@@333=;;;<<><<<:8///8228::8888><<<<<<;72..,573,,,,0299;667>1511:6----5::76002.002882-
@JI6ZREA02GDO28
ACTCACAGTTGGAGGGCAAGTCTGGTGCCAGCAGCCGCGGTAATTCCAGCTCCAATAGCGTATATTAAAGTTGTTGCAGTTAAAAAGCTCGTAGTTGAATTTCGGGATCAGTACGTTGGTCGTGCCTTAGGTACGTACTGGTGTTACTGGTTCCTACCTTCTGACGAACCATCATGTCATTAATTTGGTGTGGTGGGGAATCAGGACTGTTACTTTGAAAAAATTGAGTGTTTAAAGCAGGCTCGCGCTTGAATACATTAGCATGGAATAATGAAATAGGACGTTGATCCTATTTTGTTGGTTTCTAGGATTGACGTAATG
+
FFFFFFFFFFFIIHHHIIIIIIIIIIIIIIIIIIIIIIIIIIIIIIIIIIIIFFFFFFFFFFFFFFFFFFFFFFFFFFFFF?????FFFFFFFFFFFFFFFFFFFFFFFFFFFFFFFFFFFFFFFFFFFFFFFFFFFFFFFFFFFFFFFFFFFFFFFFFFFFFFFFFFFFFFFFDBBBB==::331==:>?>A@1666DDDDDDDDFFFDDDFFDDD677766;;;C;;;???FFFFFFFFFFFFCDCCCDFC655DDDDD????DDCAADBB==:94<<<>88884444494544<558800.3/3...26::7679944
@JI6ZREA02GFGJI
ACTCACAGTTGGAGGGCAAGTCTGGTGCCAGCAGCCGCGGTAATTCCAGCTCCAATAGCGTATATTAAAGTTGTGCA
+
3335><<<=>>>:336AFGHHIIHIIIIIIIIIIIIIIIIIIIIIHHIIIHHFFFFFFFFFFFFFD:88?AA434//
@JI6ZREA02G09F5
ACTCACAGTTGGAGGGCAAGTCTGGTGCCAGCAGCCGCGGTAATTCCAGCTCCAATAGCGTATATTAAAGTTGTTGCAGTTAAAAAGCTCGTAGTTGAATTTTCGGGCT
+
A555556::BBDDCDDIIIIIIIIIIIIIIIIIIIIIIIIIIIIIIIIIIIIFFFFFFFFFFFFFFFFFFFFFBAAA??00/////8======?>A@884422411123
@JI6ZREA02G4ENY
ACTCACAGTTGGAGGGCAAGTCTGGTGCCAGCAGCCGCGGTAATTCCAGCTCCAATAGCGTATATTAAAGTTGTTGCAGTTAAAAAGCTCGTAGTTGAATTTCGGGGATC
+
FFFFFFFFFFFIIHHHIIIIIIIIIIIIIIIIIIIIIIIIIIIIIIIIIIIIFFFFFFFFFFFFFFFFFFFFFFFFFFFFF;;;;;FFFFBBBBBA:4400.7/1//7..
@JI6ZREA02GE6BP
ACTCACAGTTGGAGGGCAAGTCTGGTGCCAGCAGCCGCGGTAATTCCAGCTCCAATAGCGTATATTAAAGTTGTTGCAGTTAAAAAGCTCGTAGTTGAATTTCGGGATCAGCAGGTTGGTCGTGCCACTGGTATGCACTGGCTTTGCTGGTTCCTCCTTTCTGAAGAACTGTAATGCCATTAATTTGGTGTTGCAGGGAAACAGGACTGTTACTTTGAAAAAATTAGAGTGTTTAAAGCAGGCTAACGCTTGAATACATTAGCATGGAATAATGAAATAGGACGTTCGATCCTATTTGTTGGTTTCTAGGATTGACGTAATGATTAATAGGGATAGTTGGGGGCATTAGTATTCAATTGTCAGAGGTGAAATTCTTGGATTTATTGAAGACTAACTACTGCGAAAGCATTTGCCAAGGATGTTTTCATTAATCAAGAACGAAAGTTAGGGATTCGAAGACGATCAGATACCGTCGTAGTCTTAACCATAAACTATGCCGACTAGGGATCGGATGATGTTAATTTTTTAATGTACTCATTC
+
IIIIIIIIIIIIIBBBIIIIIIIIIIIIIIIIIIIIIIIIIIIIIIIIIIIIIIIIIIIIIIIIIIHHHIIIIIIIIIIII:::::IIIIIIIIIIIIIHHHIHHHIIIIIIIIIIIIIIIIIIIIIIIIIIIIIIIIIIIIHHHIIIIIIIIIIIIHHHIIIIIIIIIIIIIIIIIIIBBBBHHHIIIHIIIIIBBBGGHIDGFIIIIIIII888B8;;;88;;,GIIGGGHHGGGIGGGGIIIIIIIIIIIIIIIIIIIIIIIIIIIIIIIIHHHIIIIIIIIGGEGH<<<<335=77==BEEIIIIIIIIIIIIIIIIIIIIIIII888GIIAAA====:IIIIIGGGIIGGGHHHHHHHHHHHEEEEHD<88@@FBBA<44DFD?>@AECCCCEEE<566<EEEB==A;<<<;;8;;2222;966550326300354442632---1....9987;668==868;4442065857856==//-876686-1328;:681...68==888<<<<>>??005555<9)42;8113255
@JI6ZREA02G6KHD
ACTCACAGTTGGAGGGCAAGTCTGGTGCCAGCAGCCGCGGTAATTCCAGCTCCAATAGCGTATATTAAAGTTGCTGCAGTTAAAAAGCTCGTAGTTGAATTTCGGGACCATCATGTCGGTCGTGCCTCGGTACGTACTGGTATTGTTGGTTTCTCCCTTCTGACGAACCATGATGTCATTTATTTGGTGTTGTGGGGAATCAGGACTGTTACTTTGAAAAAATTAGAGTGTTTAAAGCAGGCTCACGCTTGAATACATTAGCATGGAATAATGAAATAGGACGTTTGATTCTATTTTGTGGTTTCTAGGATCGACGTAATGATTAATAGGGATAGTTGGGGCATTAGTATTCAATTGTCAGAGGTGAAATTCTTGGATTTATTGAAGACTAACTACTGCGAAAGCATTTGCCAAGGATGTTTCATTAATCAAGAACGAAAGTTAGGGATCGAAGACGATCAGATACCGTCGTAGTCTTAACCNTAAACTATGCCGACTAGGGATCGGATGATGTTAATTTTTAATGTACTCTATTCGGC
+
IIIIIIIIIIIIIHHHIIIIIIIIIIIIIIIIIIIIIIIIIIIIIIIIIIIIIIIIIIIIIIIIIIHHHIIIIIIIIIIBB88888GIIIIIIIIIIIIHHHIHHHIIIIIIIIIIIIIIIIIIIIIIIIIIIIIIIIIIIIIIIIIIIGGGIIGGGIIIIIIIIIIIIIIIIIIIIIHHGG777IIIIIIIIAAAAIIIIIIIIIIIIHIIHHHI;;;;99>>-IHIIIHHHHHHIIIIIIIIIIIIIIIIIIIIIIIIIIIIIIIIIIIII888GAHHIIDBBAEGEEC?C33358/88BBBGIIIIIIIHHHIIIIIIIIIHHHHEBAEGEG;;2222;;CECDEEGIGGGIIFHFFCBBBCCBBBC;;88AAEAAAB>>EEEECEE555:8B@554...8;:777=<<==888;=-..38;;888;<==<<=655<>>><>>>>===>><<=<:;;;;686===9899;99864::41!3...340132978484555888699;333329;;1152244+868822131/6643
@JI6ZREA02JZL9E
ACTCACAGTTGGAGGGCAAGTCTGGTGCCAGCAGCCGCGGTAATTCCAGCTCCAATAGCGTATATTAAAGTTGTTGCAGTTAAAAAGCTCGTAGTTGAATTTCGGGGTCAGCAGGTTGGTCGTGCCACTGGTATGCACTGGCTTCGCTGATTCCTCCTTTCTGAAGAACTGTAATGTCATTAATTTGGTGTTGCAGGGAAACAGGACTGTTACTTTGAAAAAATTAGAGTGTTTAAAGCAGGCTAACGCTTGAATACATTAGCATGGAATAATGAAATAGGACGTTCGATCCTATTTGTTGGTTTCTAGGATTGACGTAATGATTAATAGGGATAGTTGGGGGCATTAGTATTCAATTGTCAGAGGTGAAATTCTTGGATTTATTGAAGACTAACTACTGCGAAAGCATTTGCCAAGGATGTTTTCATTAATCAAGACGAAAGTTAGGGATCGAAGACGATCAGATACCGTCGTAGTCTTAACCNTAAACTATGCCGACTAGGGATCGGATGATGTTAATTTTTTAATGTACTCA
+
IIIIIIIIIIIIIHHHIIIIIIIIIIIIIIIIIIIIIIIIIIIIIIIIIIIIIIIIIIIIIIIIIIHHHIIIIIIIIIIII:::::IIIIIIIIIIIIIHHHICCCCIIIIIIIIIIIIIIIIIIIIIIIIIIIIIIIIIIIIIIIIIIIIIIIIGGGGHIIIIIIIIIIIIIIIIIIIIIIIHHHIIIGGGIIIHHHHHHIIIIIIIIIIIIBB?D111111<<-GGGGHHHHHHHIGGGGIIIIIIIIIIIIIIIIIIIIIIIIIIIIIIIIHHHIIGGGIIIIGEHH>>:<313722<<@@BHIIIIIIIIIIIIIIIIIIIIIII777@D@65522222AAA>:;:<E@===EEECDDFFFFFCBBBDDHHHHHHHHEH>>@@@?>AA@@<<8C@@@;<<=@<<<<<AAAA?<<:93---/3366887::84046444122-1222388==;9;668<<=<<244=<<>>?><=<<??72!44<<871244<<=9=:8886442288888.--99....--00)88:9113
@JI6ZREA02JC5SC
ACTCACAGTTGGAGGGCAAGTCTGGTGCCAGCAGCCGCGGTAATTCCAGCTCCAATAGCGTATATTAAAGTTGTTGCAGTTAAAAAGCTCGTAGTTGAATTTCGGGGTCAGCAAGTTGGTCGTGCCACTGGTATGCNGTTGGCTTTGCTTCGACTTTCCTCGTACTAGTAGAACCGTATCGACTAATTTAGGTTGGTGTGACGGGGAAACAGGACTGTTACTTTGAAAAAATTAGAGTGTTTAAAGCAGGCTAACGCTTGAATACATTAGCATGGAATAATGAAATAGGACGTACGATCCTATTTTGTGGTTTCTAGGATTGACGTAATGATTAATAGGGATAGTTGGGGCATTAGTATTCAATTGTCAGA
+
FFFFFFFFFFFIIHHHIIIIIIIIIIIIIIIIIIIIIIIIIIIIIIIIIIIIFFFFFFFFFFFFFFFFFFFFFFFFFFFFF=====FFFFFFFFFFFFFFFFFAA@@FDD:66666:AAABBBDDDDBBBB@A800!/.6667,,,44226776366;92132322232-------.553..-311,,,,--,,,,,1--.22222222<7>>89998<<<888925552266,6DDCCCFFFFFFFFFFFFFFDGDDDFGDFDFDDDDGFFFDIIIIGDDDCGGGADD553335ABBB>?>4466?34400044AABBBBDDDDIDDDDDDDDDDD??=ABBB==5555:=BBBBDDDDDDDDDBDDD88
@JI6ZREA02JWHP2
ACTCACAGTTGGAGGGCAAGTCTGGTGCCAGCAGCCGCTGTAATTCCAGCTCCAATAGCGTATATTAAAGTTGTTGCAGTTAAAAAGCTCGTAGTTGAATTTCGGGGTCAGCAGGTTGGTCGTGCCACTGGTATGTACTGGCTTCGCTGATTCCTCCTTTCTGAAGAACTGTAAATGTCATTAATTTGGGTGTTGCAGGGAAACAGGACTAGTTACTTTGAAAAAATTAGAGTGTTTAAAGCAGGCTAACGCTTGAATACATTAGCATGGAATAATGAAATAGGACGTTCAAACCTATTTTGTGGTTCTAGGATTGACGTAATGATTAATAGGGATAGTTGGGGCATTAGTATTCAATTGTCAGAGGTGAAATTCTT
+
FFFFFFF===@BBFFFHHHIIIIIIIIIIIIHHH;;;EFHHFFFFHHIIIIIFFFFFFFEEEEFFFFFFDDDFFFFFFDDD;;;;7ADDDDDFFFFFCCCCFD;999<BDDA?6666DFFFFFF@@ADFFFFFFFFFFFFFFFFDDDFFFFD6659<==:96944436==:3,,,34333----111,,,,,15=73,,,..674666::9<;<97,,,.,,,,,,--+3==<3..08444@AAAA=555:DDBBBA:9:?DAAADDFDGGGDDDDD?:551:::98>;=6662--,,,,,3---,,-,8;;<669>@898<<<<=A4444===BAAAAA9997===A:555:BBBBDB?==333<<>2224443..
@JI6ZREA02ICNYZ
ACTCACAGTTGGAGGGCAAGTCTGGTGCCAGCAGCCGCGGTAATTCCAGCTCCAATAGCGTATATTAAAGTTGTTGCAGTTAAAAAGCTCGTAGTTGAATTTCGGGGTCAGCAGGTTGGTCGTGCCACTGGTATGAACTGGTTTCGCTGATTCCTCCTTTCTGAAGAACTGTAATGTCATTAATTTGGTGTTGCAGGGAAACAGGACTGTTACTTTGAAAAAATTAGAGTGTTTAAAGCAGGCTAACGCTTGAATACATTAGCATGGAATAATGAAATAGGACGTTCGATCCTATTTTGTGGTTTCTAGGATTGACGTAATGATTAATAGGGATAGTTGGGGCATTAGTATTCAATTGTCAGAGGTGAAATTCTTGGATTTATTGAAGACTAACTACTGCGAAAGCATTTGCCAAGGATGTTTTCATTAATCAAGAACGAAGTTAGGGATCGAAGACGATCAGATACCGTCGTAGTCTTAACCATAAACT
+
IIIIIIIIIIIII:::IIIIIIIIIIIIIIIIIIIIIIIIIIIIIIIIIIIIIIIIIIIIIIIIIIHHHIIIIIIIIIIFF88888HIIIIIIIIIIIIHHHICCCCIIIIIIIIIIIIIIIIIIIIIIIIIIIIIIIIIIHHHIIIIIIFFFFIFFFFHIIIIIIIIIIIIIIHIIIIIIIIHHHIH@BBBIII:::FFHIHIIIIIIHFGGB@@://///166,CBGGIHHHHHHIIIIII@@@FHIIIIIIIIIIIIIIIIIIIIIIIIIIHHHH@DD;;<HHIIIIGGHIBBB?@/77HHHIIIHHHDDDHHIIIIIGGGGHFFDBBBIDDDFF;;;;DDDDF@@@@DGGGGDDDEE==99:=EEEEEEBBBBHBBBD::AD=98:=999=??;:4444:@:444:=======;?2----37;;84467:;9971000---2201,,,220---02229:;:;::00166442----1/.1//041
@JI6ZREA02F0179
ACTCACAGTTGGAGGGCAAGTCTGGTGCCAGCAGCCGCGGTAATTCCAGCTCCAATAGCGTATATTAAAGTTGTTGCAAGTTAAAAAGCTCGTAGTTGAATTTCGGGGTCAGCAGGTTGGTCGTGCCACTGGTATGCACTGGTCTCGCTGATTCCCTCCCTCTTGTAGAACCGTAATGCCATTAAGTTGGTGTTGACGGGGAAACAGGACTGTT
+
FFFFFFFFFDD?66635:==BBBBDDDDFFFDDD3336=======BBDDA@??DDDDDDDDA<::?FFFFFFDBBAAAAA44111//4>????>8::D????CF??AAFFFFFFFFFFFFFFDDD::::=A>??@ABB?6665=AA???>9441113477<9==><======AA>>??444=>44000==3000=>>676688;?488=???00
@JI6ZREA02JV0PM
ACTCACAGTTGGAGGGCAAGTCTGGTGCCAGCAGCCGCGGTAATTCCAGCTCCAATAGCGTATATTAAAGTTGTTGCAGTTAAAAAGCTCGTAGTTGAATTTCGGGGTCAGCAGGTTGGTCGTGCCACTGGTATGTACTGGTTTCGCTGATTCCTCCTTTCTGAAGAACTGTAATGCCATTAATTTGGTGTTGCAGGGAAACAGGACTGTTACTTTGAAAAAATTAGAGTGTTTAAAGCAGGCTAACGCTTGAATACATTAGCATGGAATAATGAAATGGACTTCGATCCTATTTTGTGGTTTCTAGGATTGACGTAATGATTAATAGGGATAGTTGGGGCA
+
FFFFFFFFFFFII:::IIIIIIIIIIIIIIIIIIIIIIIIIIIIIIIIIIIIFFFFFFFFFFFFFFFFFFFFFFFFFFF<<88888FFFFFFFFFFFFFFFFFEEEEFFFFFFFFFF==?FFFFFFFFFFFFFFFFFFFFFFFFFFFFFFFF????????DADDDACCCFCCCCADDDDDBAA666FC>CAADDDFFFDD<<9CCFDDB<<<>866=------..,4<??A=??FFFFFFFFFFFFFFFFFFFCCCFDDDDDAAADDGD:<<:AGGC:::????BBAA@><:....7/--,,,72<;6444@A@?<<<?990///33446><??@@0000??
@JI6ZREA02GSMTG
ACTCACAGTTGGAGGGCAAGTCTGGTGCCAGCAGCCGCGGTAATTCCAGCTCCAATAGCGTATATTAAAGTTGCTGCAAGTTAAAAGCTCGTAG
+
D===DFFFFFFGH:::IIIIIIIIIIIIIIIIIIIIIIIIIIIIIIIIIIIIFFFFFFFFFFFFFFFFFFFFAAAA::841000529<<9:8:2
@JI6ZREA02J1RM4
ACTCACAGTTGGAGGGCAAGTCTGGTGCCAGCAGCCGCGGTAATTCCAGCTCCAATAGCGTATATTAAAGTTGTTGCAGTTAAAAAGCTCGTAGTTGAATTTCGGGGGTANCA
+
CD@=<=F:::FGH==?IIIIIIIIIIIIIIIIIIIIIIBBBIIIIIIIIIIIFFFFFFFFFFFFFFFFFFFFFFFFFFFFF;;;;;FFCAAAAB>>999621.,,,,,.3!33
@JI6ZREA02GNF8P
ACTCACAGTTGGAGGGCAAGTCTGGTGCCAGCAGCCGCGGTAATTCCAGCTCCAATAGCGTATATTAAAGTTGTTGCAGTTAAAAAGCTCGTAGTTGAATTTCGGGATCAATTTATCGGTCGTGCCTCGGTATGAACTGGTACAATTGGTTTCTCCCTTCTGACGAAGCATGATGCCATTAATTTGGTGTCGTGGGGAATCAGGACTGTTACTTTGAAAAAATTAGAGTGTTTAAAGCAAGCATTAGCTTGAATACATTAGCATGGAATAATGAAATAGGACGTTTGATCCTATTTTGTGGTTTCTAGGATTGACGTAATGATTAATAGGGATAGTTGGGGCATTAGTATTCAATTGTCAGAGGTGAAATTCTTGGATTTATTGAAGACTAACTACTGCGAAAGCATTTGCCAAGGATGTTTTCATTAATCAAGAACGAAAGTTAGGGATCGAAGACGATCAGATACCGTCGTAGTCTTAACCNTAAACTATGCCGACTAGGGATCGGATGATGTTAATTTTTAATGTAC
+
IIIIIIIIIIIIIHHHIIIIIIIIIIIIIIIIIIIIIIIIIIIIIIIIIIIIIIIIIIIIIIIIIIHHHIIIIIIIIIIII88888IIIIIIIIIIIIIHHHIHHHIIIIIHHHIIIIIIIIIIIIIIIIIIIIIIIIIIIIIIIIIDD@@@IIBBBIIIIIIIIIIIIIIIIIIIIIIIIIHHHIIIIIIIIBBBBIIIIIIIIIIIIIIIHHHI999988>>-IIIIIHHHHHHIIIIIIIIIIIIIIIIIIIIIIIIIIIIIIIIIIIIG:::IAGGFGDBB>CHEDD@=33559/AACCCIIIIIIIIIIIIBDDIIIIIGGGIHFFIIIIDD5555BBGIDDDDIIIIIIIIIIIIIHHIIHDDG<755BBIHFFI??IIGDDGG77775EEDDCBBEAB<<<BGGEECCCCB7////4<==:88==?:75:7558:44-3337:::;;;:?=>??::8:8???=<=>?>=?334483!44;;=;-3444;:04344:7<<===?::::<=??225//00*4344
@JI6ZREA02JS5CU
ACTCACAGTTGGAGGGCAAGTCTGGTGCCAGCAGCCGCGGTAATTCCAGCTCCAATAGCGTATATTAAAGTTGTTGCAGTTAAAAAGCTCGTAGTTGAATTTCGGGATCAATATATTGGTCGTGCCTCTGGTATGAACTGGTATTATTGATTTCTACCTTCTGACGAACTGTGATGTCATTAATTTGGTGTCATGGGGAATCAGGACTAGTTACTTTGAAAAAATTTAGAGTGTTTAAAGCAGGCACACGCTTGAATACATTAGCATGGAATAATGAAATAGGACGTTTGACCCTATTTTGTTGGTTCTAGGATCGACGTAATGATTAATAGGGATAGTTGGGGGCATTAGTATTCAATTGTCAGAGGTGAAATTCTTGGATTATTGAAGACTAACTACTGCGAAAGCATTTGCTAAGGATGTTTTCATTAATCAAAGAACGAAAGTTAGGGATCGAAGACGATCAG
+
FFFFFFFFFFFIIHHHIIIIIIIIIIIIIIIIIIIIIIIIIIIIIIIIIIIIFFFFFFFFFFFFFF@@@FFFFFFFFFFFF?????FFFFFFFFFFFFFFFFFFFFFFFDDDFFDDDDDFFFFFFFFFFFF??????AAABAAAAAAAAA====<??????ADDDDDDDDDDAAAA??:::BB999BA<:::AB9999@@<<=5449<<<>AAA3104225522101,:B??=888;==@<<<<?98889<<<=<@<==ADDA:::ADDDDB998988672666.....67221:=12220//443348?<<=ABDDDDDDDDA===A>=822113------///77>>ABBBDDA??B@@:::82///2..,6675;623.//88992223:><<<:8888>;;8333844388:://-2:15106667870--,,0--6.../37702201222660004.000,
@JI6ZREA02F7I7B
ACTCACAGTTGGAGGGCAAGTCTGGTGCCAGCAGCCGCGGTAATTCCAGCTCCAATAGCGTATATTAAAGTTGTTGCAGTTAAAAAGCTCGTAGTTGAATTTCGGGATCAATATATTGGTCGTGCCTCTGGTATGCGACTTGGTATTACTTCGTATTTCTAACCTTACTGACGAAACTGTGATTAGTTC
+
FFFFFFF???FIIHHHIIIIIIIIIIIIIIIIIIIIIIHIIIHHHHIIIIIIFFFFFFFFFFFFFFFFFFFFFFFFFFFFF;;;;;FFFFFFFFFFF????=?444<>>84434488>>>?;96224662.//347676999964248922//,7131.,--11111113775,,,5443342237;87
@JI6ZREA02JHCR3
ACTCACAGTTGGAGGGCAAGTCTGGTGCCAGCAGCCGCGGTAATTCCAGCTCCAATAGCGTATATTAAAGTTGTTGCAGTTAAAAAGCTCGTAGTTGAATTTCGGGGTCAGCAGGCTGGTCGTGCCACTGGTATGAACTGGTCTCGCTGATTCCTCCTTTCTGAAGAACTGTAATGTCATTAATTTGGTGTTGCAGGGAAACAGGACTGTTACTTTGAAAAAATTGAGTGTTTAAAGCAGGCAATTGCTTGAATACATTAGCATGGAATAATGAAATAGGACGTTCGATCCTATTTTGTTGGTTTCTAGGATTGACGTAATGATTAATAGGGATAGTTGGGGGCATTAGTATTCAATTGTCAGAGGTGAAATTCTTGGATTTATTGAAGACTAACTACTGCGAAAGCATTTGCCAAGGATGTTTTCATTAATCAAGAACGAAAGTTAGGGATCGAAGACGATCAGATACCGTCGTAGTCTTAACCATAAACTAT
+
FFFFFFFFFFFIIHHHIIIIIIIIIIIIIIIIIIIIIIIIIIIIIIIIIIIIFFFFFFFFFFFFFFFFFFFFFFFFFFFFF88888FFFFFFFFFFFFFFFFFAA??FFFFFFFFFFFFFFFFFFFFFFFFFFFFFFFFFFFFFFFFFFFFFFDDDDDDFFFFFFFFFFFFFFFFFFFFFFDDDDFFDDDFFDFFF????::8ADAA=544<?888?222222===BBBB??FFFFFFFDDDDFFFFFFFFFF@?@DIIGGGGFDDGGFDDDD555=488??<<<<<<?><==9997?66CDGBBDADDDDDDDDD?:::=AA>>><<==??????DD55755???A::8:BBB?===B@@@@@8888///::>8888<888828>BBBBBD33333D>>><888233...922222266700002222114222:68:93339::05511222::88:452226565:::7677:77655::44462222.,,
@JI6ZREA02GHGSG
ACTCACAGTTGGAGGGCAAGTCTGGTGCCAGCAGCCGCGGTAATTCCAGCTCCAATAGCGTATATTAAAGTTGTTGCAGTTAAAAAGCTCGTAGTTGAATTTCGGGGTCAGTAGGTTGGTCGTGCC
+
@;;;AEEFFFFIIHHHIIIIIIIIIIIIIIIIIIIIIIIIIIIIIIIIIIIIFFFFFFFFFFFFFFFFFFFFFFFFFFFFF?????FFFFFFFFFFFFFFFFD;944244A=55555BDFFFFF;;
@JI6ZREA02G72DK
ACTCACAGTTGGAGGGCAAGTCTGGTGCCAGCAGCCGCGGTAATTCCAGCTCCAATAGCGTATATTAAAGTTGTTGCAGTTAAAAAGCTCGTAGTTGAATTTCGGGGTCAGCAGGTTGGTCGTGCCACTGGTATGCACTGGTCTCGCTGATTCCTCCCTCTTGTAGAACCGTAATGCCATTAAGTTGGTGTTGCGGGGAAACAGGACTGTTACTTTGAAAAAATTAGAGTGTTTAAAGCAGGCTAACGCATGAATACATTAGCATGGAATAATGAAATAGGACGATCGATCCTATTTGTTGGTTTCTAGGGTTGACGTAATGATTAATAGGGATAGTTGGGGCATTAGTATTCAATTGTCAGAGGTGAAATTCTTGGATTTATTGAAGACTAACTACTGCGAAAGCATTTGCTAAGGATGTTTTCATTAATCAAGAACGAAAGTTAGGGATCGAAGACGATCAGATACCGTCGTAGTCTTAACCATAAACTATGCCGACTA
+
IIIIIIIIIIIIIGGGIIIIIIIIIIIIIIIIIIIIIIIIIIIIIIIIIIIIIIIIIIIIIIIIIIHHHIIIIIIIIIIII=====IIIIIIIIIIIIIHHHICCCCIIIIIIIIIIIIIIIIIIIIIIIIIIIIIIIIIIIIIIIIIIIIIIIIHHHIHHHIIIIIIIIIIHHIIIIIIIIIIIIIIIIIIIIAAAAHHHIABBIIIIIIIIBEBG666666FF5GGGIIHHH>>>IIIIIIIIIHIIIIIIIHHIIIIIIIIIIIIIIGGGIHHHGAGGGIIIGGGGG;;:;33372255@??GIIAAAAA;GGIIIIIIIGGAAAHEAAEGEG;=5555AAGGEGEGIIIIIIHHHHHHHFFIEE@AAAA==EEC444947AA;:8;;:::>?ECE;5555EC?;;;A>544AA=A822228;;;;;9<=;3003277<>>=5<<>>===>=;9=;8;;984842232022<;;=<<=>22039>9861486:43031
@JI6ZREA02J60DP
ACTCACAGTTGGAGGGCAAGTCTGGTGCCAGCAGCCGCGGTAATTCCAGCTCCAATAGCGTATATTAAAGTTGTTGCAGTTAAAAAGCTCGTAGTTGAATTTCGGGGTCAGCAGGTTGGTCGTGCCACTGGTATGCACTGGCTTCGCTGATTCCTCCTTTCTGAAGAACTGTAATGCCATTAATTTGGTGTTGCAGGGAAACAGGACTGTTACTTTGAAAAAATTAGAGTGTTTAAAGCAGGCTAACGCTTGAATACATTAGCATGGAATAATGAAATAGGACGTTTGATCCTATTTTGTTGGTTTCTAGGATTGACGTAATGATTAATAGGGATATTGGGGGCATTAGTATTCAATTGTCAGAGGTGAAATTCTTGGATTTATTGAAGACTAACTACTGCGAAAGCATTTGCCAAAGGATGTTTTCATTAATCAAGAACGAAAGTTAGGGATCGAAGCGATCAGATACCGTCGTAGTCTTAA
+
IIIIIIIIIIIIIBBBIIIIIIIIIIIIIIIIIIIIIIIIIIIIIIIIIIIIIIIIIIIIIIIIIIHHHIIIIIIIIIIII;;;;;GGIIIIIIIIIIIHHHICCCCIIIIIIIIIIHIIIIIIIIIIIIIIIIIIIIIIIIIIHIIIIIIHABB<<===<:IIIIIIIIIIIIIIIIIIIHHHHHBBAIHHHIIHGGGG==7DEEDDD556;211;122224==-IIIIIHHHHHHIIIIIIIIIIIIIIIIIIIIIIIIIIIIIIIIIIIIIHHHIIIII=7555=DG7756789<8//AA555AIIIIIIIIIIIAAAAIIIIIIIIEAAA====77777GGGIHIHHIIGGGHH;8;FIF??@B222FEECCEEEBA@?;;AAABBCCEAAA?E>;;9;;7=:3,,,944,,,00,22,,,-33::;;9=>>;003;530...-1138:9962232<993323...3657897484723
@JI6ZREA02IQBYE
ACTCACAGTTGGAGGGCAAGTCTGGTGCCAGCAGCCGCGGTAATTCCAGCTCCAATAGCGTATATTAAAGTTGTTGCGTAAGTTAAAA
+
FFFFFFFFFFFIIHHHIIIIIIIIIIIIIIIIIIIIIIIIIIIIIIIIIIIIFFFFFFFFFFFFFF=<:AA>=;;<///..211..//
@JI6ZREA02G6HGA
ACTCACAGTTGGAGGGCAAGTCTGGTGCCAGCAGCCGCGGTAATTCCAGCTCCAATAGCGTATATTAAAGTTGTTGCAGTTAAAAAGCTCGTAGTTGAATTTCGGGATTAGTATGTTGGTCGTACCTTCGGTACGTACTGGTGTTACTGATTCCTACCTTCTGATGAACCATCATGTCATTAATTTGGTGTGGCGGGGAATCAGGACTGTTACTTTGAAAAAATTAGAGTGTTTAAAGCAGGCTCGCGCTTGAATACATTAGCATGGAATAATGAAATAGGACGTTGATCCTATTTTGTGGTTTCTAGGATTGACGTAATGATTAATAGGGATAGTTGGGAGCATTAGTATTCAATTGTCAGAGGTGAAATTCTTGGATTTATTAAAGACTAACTACTGCGAAAGCATTTGCCAAGGATGTTTTCATTAAATCAAGAACGAAAGTTAGGGATCGAAGACGATCAGATACCGTCGTAGTCTTAACCATAAACTATGCCGACTAGGGATCGGATGATGTTAATTTTTAACGAC
+
IIIIIIIIIIIIIGGGIIIIIIIIIIIIIIIIIIIIIIIIIIIIIIIIIIIIIIIIIIIIIIIIIIHHHIIIIIIIIII9966636BIIIIIIIIIIIIHHHIHHHIIIIIIIIIIIIIIIIIIIIIIIIIIIIIIIIIIIIIIIIIIIIIIIIIIIIIIIIIIIIIIIIIIIIIIIIIIIIIHHHIIIIIIII????IIIIIIIIIIIIIIIHHHI888888IIIIIIIIHHHHHHIIIIIIIIIIIIIIIIIIIIIIIIIIIIIIIIIIIIIHHHIIII>>=BBIIIGGGI@>@@I;::777>EIIIIIIIIIIIIIIIIIIIIIIHHHIIHIHH>:::5GIIIIIIIIIGGGGGIIIIIIDDGIHHHIIIHHIIIHDDA;;EEBG4<<CAAACA<<<<<<BABBBBBBBBEEGGCE=222288,,,,,.222400=;:::>??8>>>>?????<;>A>>>>?>?>???=<=8:88<8866//,-,,,.,,02059<;?8::><??????::::<=??115//...402
@JI6ZREA02J2AK4
ACTCACAGTTGGAGGGCAAGTCTGGTGCCAGCAGCCGCGGTAATTCCAGCTCCAATAGCGTATATTAAAGTTGTTGCAGTTAAAAAGCTCGTAGTTGAATTTCGGGATCAATAC
+
FFFFFFFFFFFIIIIIIIIIIIIIIIIIIIIIIIIIIIIIIIIIIIIIIIIIFFFFFFFFFFFFFFFFFFFFFFFFFFFFF???==FFFFFFFFFFFFFFFFFFFFFDBAA<3/
@JI6ZREA02ICCWV
ACTCACAGTTGGAGGGCAAGTCTGGTGCCAGCAGCCGCGGTAATTCCAGCTCCAATAGCGTATATTAAAGTTGTTGCAGTTAAAAAGCTCGTAGTTGAATTTCGGGATTAGTATGTTGGTCGTACCTTCGGTACGTACTGGTGTTACTGATTCCTACCTTCTGATGAACCATCATGTCATTAATTTGGTGTGGCGGGGAATCAGGACTGTTACTTTGAAAAAATTAGAGTGTTTAAAGCAGGCTCGCGCTTGAATACATTAGCATGGAATAATGAAATAGGACGTTGATCCTATTTTGTGGTTTCTAGGATTGACGTAATGATTAATAGGGATAGTTGGGAGCATTAGTATTCAATTGTCAGAGGTGAAATTCTTGGATTTATTGAAGACTAACTACTGCGAAAGCATTTGCCAAGGATGTTTTCATTAATCAAGAACGAAAGTTAGGGATCGAAGACGATCAGATACCGTCGTAGTCTTAACCATAAACTATGCCGACTAGGGATCGGATGATGTTATTTTTAATG
+
IIIIIIIIIIIIIHHHIIIIIIIIIIIIIIIIIIIIIIIIIIIIIIIIIIIIIIIIIIIIIIIIIIHHHIIIIIIIIIIII;;;;;I????IIIIIIIIHHHIHHHIIIIIIIIIIIIIIIIIIIIIIIIIIIIIIIIIIIIIIIIIIIIIIIIIIIIIIIIIIIIIIIIIIIIIIIIIIIIIHHHIIIIIIIIBBAAIIIIIIIIIIIIIIIHHHI<<<<99;;,HHIIIHHHHHHIIIIIIIIIIIIIIIIIIIIIIIIIIIIIIIIIIIIIHHHIIIID????IIIHHHICCCBI>HHCCCIIIHHHHHIIIIIIIIIIIIIIIIHHFIIIIII955;9HHIIEEHIIIIIIIIIIIIHHCCDIHHHIIIIIIIIHHHIHHIIIIIIIIHHHHIIH?????IIIFFFIIIIIEEEI@7777@A@@@@?CEE@>>@@===7779???C<<<<<;9<@CAAAA@@<<<ECBECCC;<<<<<774<?BA@@9>@@@@@11////8::88=???@<::<14444;;.<
@JI6ZREA02H22TP
ACTCACAGTTGGAGGGCAAGTCTGGTGCCAGCAGCCGCGGTAATTCCAGCTCCAATAGCGTATATTAAAGTTGTTGCAGTTAAAAAGCTCGTGGTTGAATTTCGGGGTCAGCAAGTTGGTCGTGCCACTGGTATGCACTGGCTTTGCTGATTCCTCCTTCTTGTAGAACCGTAATGCCATTAAGTTGGTGTTGCGGGGAAACAGGACTGTTACTTTGAAAAAATTGAGTGTTTAAAGCAGGCTAACGCTTGAATACATTAGCATGGAATAATGAAATAGGACGACGATCCTATTTTGTGGTTTCTAGGATTGACGTAATGATTAATAGGGATAGTTGGGGCATAAGTATTCAATTGTCAGAGGTGAAATTCTTGGATTTATTGAAGACTAACTACTGCGAAAGCATTTGCCAAGGATGTTTTCATTAATCAAGAACGAAAGTTAGGGATCGAAGACGATCAGATACCGTCGTAGTCTTAACCNTAAACTATGCCGACTAGGGATCGGATGATGTTTAATTTTTAATG
+
IIIIIIIIIIIII666IIIIIIIIIIIIIIIIIIIIIIIIIIIIIIIIIIIIIIIIIIIIIIIIIIHHHIIIIIIIIIIBB66633BIIIIIIIIIIIIHHHIAAAAIIIHHFFIIIIIIIIIIIIIIIIIIIIIIIIIIII@@@IIIIIIIFFFBBBBHHIIIIIDFFFHBBBIIIIIIIIIFFFHHHBBBHI??>AHHFF9>>IIIIIIGGBBBD444446BBBIIIIHHHHHHIIIIIF;;;8BIIIIGD><<IIIIIIIIIIIIIIIIIHHH@:@@<<<@@IIIIGFI=B@?@6@@IIIDIIDDDDHIIIIHHHIIIIIHDDDBBBGEEE;;9999<<??BEEEGGI<<<<IBBBDDB9:8:==??C==??BBBBB88CB?:8:?A:443DB:::BBE>@@@@BBBBBBBBBBB7744::<<<<9;;8..-31---422-33378833364:7777330702270---7779779900!10011/,/1000369742207966333333...22//22244*.
@JI6ZREA02JCJB3
ACTCACAGTTGGAGGGCAAGTCTGGTGCCAGCAGCCGCGGTAATTCCAGCTCCAATAGCGTATATTAAAGTTGTTGCAGTTAAAAAGCTCGTAGTTGAATTTCGGGGTCAGCAAGTTGGTCGTGCCACTGGTATGCACTGGCTTTGCTGATTCCTCCTTCTTGTAGAACCGTAATGCCATTAAGTTGGTGTTGCGGGGAAACAGGACTGTTACTTTGAAAAAATTAGAGTGTTTAAAGCAGGCTAACGCTTGAATACATTAGCATGGAATAATGAAATAGGACGACGATCCTATTTTGTGGTTTCTAGGATTGACGTAATGATTAATAGGGATAGTTGGGGCATTAGTATTCAATTGTCAGAGGTGAAATTCTTGGATTTATTGAAGACTAACTACTGCGAAAGCATTTGCCAAGGATGTTTTCATTAATCAAGAACGAAAGTTAGGGATCGAAGACGATCAGATACCGTCGTAGCCTTAACC
+
IIIIIIIIIIIIIHHHIIIIIIIIIIIIIIIIIIIIIIIIIIIIIIIIIIIIIIIIIIIIIIIIIIHHHIIIIIIIIIIII???==IIIIIIIIIIIIIHHHI>>>>IIIIIIIIIIIIIIIIIIIIIIIIIIIIIIIIIIIHHHIIIIIIIIIIIIIIFFFIIIIIIIIIIIIIIIIIIIIIIIIIIIIIIIICCCCHHHHDFFIIIB@@IIHHHI;;;;98@@0FFIIIHHHHHHIIIIIIIIIIIIIIIIIIIIIIIIIIIIIIIIIIIIIHHHIIIIHHHHHIIIHHHIBBBB;/7777BDIIIIIIIIIIIIIIIHHHIIHHDEEHIIIIIICCBBIIIIDDDDDIIIIIIEDEE:90003BBBDDABBDEE444947AA:98::?99424;:444268:::::A::::AABBD4444::;;::4992,,,1,,,,/,--2224;;;;;:8:8833376:8;;71016767:9999..
@JI6ZREA02HATLY
ACTCACAGTTGGAGGGCAAGTCTGGTGCCAGCAGCCGCGGTAATTCCAGCTCCAATAGCGTATATTAAAGTTGTTGCAGTTAAAAAGCTCGTAGTTGAATTTCGGGATCTATCCATTGGTCGGGCTTTCGGGTCCGTACTGGTGTGATGGATTCCTACCTTCTGAATAACCGGCATGCCATTAATTTGGTGCGCTGGGGAAGCAGGACTGTTACCTTGAAAAAATTGAGTGCTTAAAGCAGGCTAATGCCTGAATACATTAGCATGGAATAATGAAATAGGACGCATGGTCTATTTTGTTGGTTTCTAGGATCACCGTAATGATTAATAGGGATAGTTGGGGGCATTAGTATTCAATTGTCAGAGGTGAAATTCTTGGATTTATTGAAG
+
FFFFFFFFFFFIIHHHIIIIIIIIIIIIIIIIIIIIIIIIIIIIIIIIIIIIFFFFFFFFFFFFFFFFFFFFFFFFFFFCC66666DFFFFFFFFFFFFFFFFFFFFFFFFFFFFFFFFFF===FFFFFFFFFFFFFFFFFFFFFFFFFFFFFDDDFDDDDFFFFFFFFFFFFFFFFFFFFFDD666FDDDFFFFAAAAFFFFFFFFFFDBA?=;;;:------99:==?ABDFFFFFFFFFFFFFFFFFFFFFD?@@DDGGGGGDDD??988?444?700048???6633372222.-/44334@<ABAAADDDDDDDDDDDDDAAAA?==?AAA>>00///<>>=4434<@A<<<<<:<?BB@@>>==;@>322@@>444;77><86
@JI6ZREA02IZBH0
ACTCACAGTTGGAGGGCAAGTCTGGTGCCAGCAGCCGCGGTAATTCCAGCTCCAATAGCGTATATTAAAGTTGTTGCAGTTAAAAAGCTCGTAGTTGAATTTC
+
FFFFFFFFFFFIIHHHIIIIIIIIIIIIIIIIIIIIIIIIIIIIIIIIIIIIFFFFFFFFFFFFFFFFFFFFFFFFFFFFF?????FFFFFFFFDAA==882/
@JI6ZREA02HB6NJ
ACTCACAGTTGGAGGGCAAGTCTGGTGCCAGCAGCCGCGGTAATTCCAGCTCCAATAGCGTATATTAAAGTTGTTGCAGTTAAAAAGCTCGTAGTTGAATTTCGGGGT
+
FFFFFFFFFFFIIHHHIIIIIIIIIIIIIIIIIIIIIIIIIIIIIIIIIIIIFFFFFFFFFFFFFFFFFFFFFFFFFFFFF;;;;;FFFFFFFFFFFFF?=;?742,,
@JI6ZREA02JIRAN
ACTCACAGTTGGAGGGCAAGTCTGGTGCCAGCAGCCGCGGTAATTCCAGCTCCAATAGCGTATATTAAAGTTGTTGCAGTTAAAAAGCTCGTAGTTGAATTTC
+
FFFFFFFFFFFIIHHHIIIIIIIIIIIIIIIIIIIIIIIIIIIIIIIIIIIIFFFFFFFFFFFFFFDDDFFFFFFFFFFFF=====FFFFFFFFFFFFF?;8=
@JI6ZREA02IOL2X
ACTCACAGTTGGAGGGCAAGTCTGGTGCCAGCAGCCGCGGTAATTCCAGCTCCAATAGCGTATATTAAAGTTGTTGCAGTTAAAAAGCTCGTAGTTGAATTTCGGGG
+
FFFFFFFFFFFII666IIIIIIIIIIIIIIIIIIIIIIIIIIIIIIIIIIIIFFFFFFFFFFFFFFFFFFFFFFFFFFFFF???==FFFFDDBBB@?86...:/1,,
@JI6ZREA02HHZR4
ACTCACAGTTGGAGGGCAAGTCTGGTGCCAGCAGCCGCGGTAATTCCAGCTCCAATAGCGTATATTAAAGTTGTTGCAGTTAAAAAGCTCGTAGTTGAATTTCGGGGTCAGCAGGTTGGTCGTGCCACTGGTATGTACTGGCTTCGCTGATTCCTCCTTTCTGAAGAACTGTAATGTCATTAATTTGGTGTTGCAGGGAAACAGGACTGTTACTTTGAAAAAATTAGAGTGTTTAAAGCAGGCTAACGCTTGAATACATTAGCATGGAATAATGAAATAGGACGTTCGATCCTATTTTGTGGTTTCTAGGATTGACGTAATGATTAATAGGGATAGTTGGGGCATTAGTATTCAATTGTCAGAGGTGAAATTCTTGGATTTATTGAAGACTAACTACTGCGAAAGCATTTGCCAAGGATGTTTTATAATTCAAGAACGAAGGTTAGGGATCGAAGACGATCAGATACCGTCGTAGTCTTAACCATAAACTATGCCGACTAGGGATCGGATGATGTTTAATTTTTAA
+
IIIIIIIIIIIIIHHHIIIIIIIIIIIIIIIIIIIIIIIIIIIIIIIIIIIIIIIIIIIIIIIIIIHHHIIIIIIIIIIII???==IIIIIIIIIIIIIHHHICCCCIIIIIIIIIIIIIIIIIIIIIIIIIIIIIIIIIIIIIIIIIIIIIIIIIIHHHIIIHB>>>BIIIIIIIIIIIIIIHHHIIIIIIIHH>>>BBHIHHGIIIIIIBB666F67776666,BFIIIHHHHHHIIIIIIIIIHIIIIIIIHHHIIIIIIIIIIIIIIIII777H?DDIID@>>=AA==85///15.=@;;;DAIHHHHIIIHHDDDIIIHHHHIF<;;BDBD::0000::>>>><@BB@@@EBB=??BB:::BB::::?=BBBDBBBA::CD?:3554498;==954///9:9777?888822031,,,,5),,//326300;655<<=<8555883...6497799331368881016<:8:889;8843....1-4769898:688:<<;::::888:866;;//2----
@JI6ZREA02GFWDB
ACTCACAGTTGGAGGGCAAGTCTGGTGCCAGCAGCCGCGGTAATTCCAGCTCCAATAGCGTATATTAAAGTTGTTGCAGTTAAAAAGCTCGTAGTTGAATTTCGGGG
+
FFFFFFFFFFFIIHHHIIIIIIIIIIIIIIIIIIIIIIIIIIIIIIIIIIIIFFFFFFFFFFFFFFFFFFFFFFFFFFFFF?????FFFFFFFFFFFFFDDCD:744
@JI6ZREA02H1TN8
ACTCACAGTTGGAGGGCAAGTCTGGTGCCAGCAGCCGCGGTAATTCCAGCTCCAATAGCGTATATTAAAGTTGTTGCAGTTAAAAAGCTCGTAGTTGAATTTCGGGGTANC
+
=:::A@@DFFFGIDIIIIIIIIIIIIIIIIIIIIIIIIIIIIIIIIIIIIIIFFFFFFFFFFFFFFFFFFFFFFFFFFFFF???==FFFFFFFFFFFFD=;872.....!.
@JI6ZREA02IXSHE
ACTCACAGTTGGAGGGCAAGTCTGGTGCCAGCAGCCGCGGTAATTCCAGCTCCAATAGCGTATATTAAAGTTGTTGCAGTTAAAAAGCTCGTAGTTGAATTTCGGGGATC
+
FFFFFFFA@@FIIHHHIIIIIIIIIIIIIIIIIIIIIIIIIIIIIIIIIIIIFFFFFFFFFFFFFFFFFEDDFFFFFFFFF???==FFFFFFFFFDB@@8867..,,...
@JI6ZREA02IIG8U
ACTCACAGTTGGAGGGCAAGTCTGGTGCCAGCAGCCGCGGTAATTCCAGCTCCATAGCGTATATTAAAGTTGTTGCAGTTAAAAAGCTCGTAGTTGAATTTCGGGATCT
+
FFFFFFFFFFFIIHHHIIIIIIIIIIIIIIIIIIIIIIIIIDHHFGGHHIHB@???FFFFFFFFFFFFFFFFFFFFFFFF88888FFFFFFFFFFFFFFF?B444<:43
@JI6ZREA02FZBRV
ACTCACAGTTGGAGGGCAAGTCTGGTGCCAGCAGCCGCGGTAATTCCAGCTCCAATAGCGTATATTAAAGTTGTTGCAGTTAAAAAGCTCGTAGTTGAATTTCGGGATTAGTACGCTGGTCGTGCCTTTCGGGTACGTACTGGTGTTACTGTAGTTTCTACCTTCTGACGAACCATCATGTCATTAATTTGGTGTGTGGGGAA
+
@@@===E;;;FIIHHHIIIIIIIIIIIIIIIIIIIIIIIIIIIIIIIIIIIIFFFFFFFFFFFFFFFFFFFFFFFFFFFFF=====FFFFFFFFFF???=;84.,,71--.,-.--3578=9==12...2..,17939<99../26;772////888?:?888:9=BA??<<<<A4459989?AAAA999>>94444222255
@JI6ZREA02G7BFJ
ACTCACAGTTGGAGGGCAAGTCTGGTGCCAGCAGCCGCGGTAATTCCAGCTCCAATAGCGTATATTAAAGTTGTTGCAGTTAAAAAGCTCGTAGTTGAATTTCGGGGTCA
+
FFFFFFFFFFFIIHHHIIIIIIIIIIIIIIIIIIIIIIIIIIIIIIIIIIIIFFFFFFFFFFFFFFFFFFFFFFFFFFA@@;;;;;DDDDBAA?>@<99.,,7//,,,-.
@JI6ZREA02GJO94
ACTCACAGTTGGAGGGCAAGTCTGGTGCCAGCAGCCGCGGTAATTCCAGCTCCAATAGCGTATATTAAAGTTGTTGCAGTTAAAAAGCTCGTAGTTGAATTTCGGGATTAGTACGCTGGTCGTGCCTTCGGTACGTACTGGTGTTACTGATTTCTACCTTCTGACGAACCATCATGTCATTAATTTGGTGTGGTGGGGAATCAGGACTGTTACTTTGAAAAAATTAGAGTGTTTAAAGCAGGCTCGCGCTTGAATACATTAGCATGGAATAATGAAATAGGACGTTGATCCTATTTTGTGGTTTCTAGGATTGACGTAATGATTAATAGGGATAGTTGGGGCATTAGTATTCAATTGTCAGAGGTGAAATTCTTGGATTTATTGAAGACTAACTACTGCGAAAGCATTTGCCAAGGATGCTTTCATTAATCAAGAACGAAAGTTAGGGATCGAAGACGATCAGATACCGTCGTAGTCTTAACCNTAAACTATGCCGACTAGGGATCGGATGATGTTATTTTTAATGTACTCA
+
IIIIIIIIIIIII:::IIIIIIIIIIIIIIIIIIIIIIIIIIIIIIIIIIIIIIIIIIIIIIIIIIHHHIIIIIIIIIIII;;;;;IIIIIIIIIIIIIHHHIHHHIIIIIIIIIIIIIIIIIIIIIIIIIIIIIIIIIIIIIIIIIIIIHHHIIIIIIIIIIIIIIIIIIIIIIIIIIIIIIHHHIIIIIIII>>>>IIIIIIIIIIIIIGGGCEI666666GG5IIIIIHHHHHHIIIIIIIIIIIIIIIIIGGGIIIIIIIIIIIIIIIIIHHHIIIIDBCIIIIIGGGICCC@G6DDHHHIIIIIIIIIIIIIIIIIIIIIIIIHHHIIIIIICCCAIIIIIIIIIIIIIIIIIIIIIHHIDBBBEB744BBD41474=EEG<;<IFDDDDIIGGABBHIIIHHDGGGIIIIIIG????>???>>>???:55<7---222-2222888997487<<<:4343???878<??>?>>??83!44?>:7174227=487:44288:;775522,,-,,,,,22+75<<824
@JI6ZREA02IKZMB
ACTCACAGTTGGAGGGCAAGTCTGGTGCCAGCAGCCGCGGTAATTCCAGCTCCAATAGCGTATATTAAAGTTGTTGCAGTTAAAAAGCTCGTAGTTGAATTTCGGGGTCAGACAGGTTGGTCGTGCCTACGTGGTATGCACTGGTCTTCGCTTGATTCCTCCCTCTTGTAGAACCGTAATGTACCTAGTTAAGTTGGTGGTTGTCGGGGAAACAGGTACTTGTTAAACTTTGAAAAAATTAGTAAGTGGTTTAAAGCTAGGC
+
FFFFFFFFFFFII:::IIIIIIIIIIIIIIIIIIIIIIIIIIIIIIIIIIIIFFFFFFFFFFFFFFFFFFFFFFFFFFFFF???==FFFFFFFFFFFFFF?=<4444044444488>>ABBBBDFFFFD??=AA=4347764..//..99312==9944332884667;<886;689=;6///.685.-.62/..226;<62//022226666/..///;;42266890004//22/-66-9888440001;<88>???>><
@JI6ZREA02J57Y9
ACTCACAGTTGGAGGGCAAGTCTGGTGCCAGCAGCCGCGGTAATTCCAGCTCCAATAGCGTATATTAAAGTTGTTGCAGTTAAAAAGCTCGTAGTTGAATTTCGGGGTCAGCAGGTTGGTCGTGCCACTGGTATGTACTGGCTTCGCTGATTCCTCCTTTCTGAAGAACTGTAATGTCATTAATTTGGTGTTGCAGGGAAACAGGACTGTTACTTTGAAAAAATTAGAGTGTTTAAAGCAGGCTAACGCTTGAATACATTAGCATGGAATAATGAAATAGGACGTTCGATCCTATTTGTTGGTTTCTTAGGATTGACGTAATGATTAATAGGGATAGTTGGGGTCGATTAGTATTCAATT
+
FFFFFFFFFFFII???IIIIIIIIIIIIIIIIIIIIIIIIIIIIIIIIIIIIFFFFFFFFFFFFFFFFFFFFFFFFFFFFF???==FFFFFFFFFFFFFFFFF@@@=@DFFFFFFFFDDDFFFFFFFFFFFFFFFFFFFFFFEEDFFFFFFFCCDDDFD@@@FFFFFFFFFFEDDFFFFFFDD;;;FFFFFDDDFFCCDDDC>FDDDDDAA??=?=B222222??0FFFFFFFFFFFFFFFFFFFFFFFFFFFFFDFDDDGGGGF??==DDDDB22194AAA944469::;;33....--991118427888823448>888<<==<8888888<8444466444->AA?>==<898884
@JI6ZREA02IOQ65
ACTCACAGTTGGAGGGCAAGTCTGGTGCCAGCAGCCGCGGTAATTCCAGCTCCAATAGCG
+
FFFFFFFFFFFIIHHHIIIIIIIIIIIIIIIIIIIIIIIIIIIIIIIHHIHIFFFDDA55
@JI6ZREA02IZJF9
ACTCACAGTTGGAGGGCAAGTCTGGTGCCAGCAGCCGCGGTAATTCCAGCTCCAATAGCGTATATTAAAGTTGTTGCAGTTAAAAAGCTCGTAGTTGAATTTCGGGGTCAGT
+
FFFFFFFFFFFIIIIIIIIIIIIIIIIIIIIIIIIIHHHHHHHHHHIHHIIIFFFFFFFFFFFFFFFFFFFFFFFFFFFFF===;;FFFFFFDDB@==;6664,,,,,-333
@JI6ZREA02F9999
ACTCACAGTTGGAGGGCAAGTCTGGTGCCAGCAGCCGCGGTAATTCCAGCTCCAATAGCGTATATTAAAGTTGTTGCAGTTAAAAAGCTCGTAGTTGAATTTCGGGGTCAGCAGGTGT
+
DDFFFFCCAADDD???@??EFFFFGHHGHHHIIIIHHFDDIHHIHHHIIIIIFFFFFFFFFFFFFFDDDFFFFFFFFAA@F;;;;;FFFFFFFFFFDDDFFFF====FFAAA@A=>66
@JI6ZREA02GPGP6
ACTCACAGTTGGAGGGCAAGTCTGGTGCCAGCAGCCGCGGTAATTCCAGCTCCAATAGCGTATATTAAAGTTGTTGCAGTTAAAAAGCTCGTAGTTGAATTTC
+
FFFFFFFFFFFIIHHHIIIIIIIIIIIIIIIIIIIIIIIIIIIIIIIIIIIIFFFFFFFFFFFFFFFFFFFFFFFFFFFFF;;;;;DFFFFDDDFFDB@866:
@JI6ZREA02GC0FG
ACTCACAGTTGGAGGGCAAGTCTGGTGCCAGCAGCCGCGGTAATTCCAGCTCCAATAGCGTATATTAAAGTCGTTGCAGTTAAAAAGCTCGTAGTTGAATTTC
+
FFFFFFFFFFFII@@@IIIIIIIIIIIIIIIIIIIIIIIIIIIIIIIIIIIIFFFFFFFFFFFFFFFFF====@FFFFFFF=====FFFFFFFFFDBAA<<80
@JI6ZREA02JOLWK
ACTCACAGTTGGAGGGCAAGTCTGGTGCCAGCAGCCGCGGTAATTCCAGCTCCAATAGCGTATATTAAAGTTGTTGCAGTTAAAAAGCTCGTAGTTGAATTTCGGGG
+
FFFFFFFA:8111488966799<888<==AAFFFFFFFFFHFFDDDDEEFFFFFFFFFFFFFFFFFFFFFFFDDCFDDDAA55777A???AFDDBA?><661.,,,,
@JI6ZREA02FQ5TE
ACTCACAGTTGGAGGGCAAGTCTGGTGCCAGCAGCCGCGGTAATTCCAGCTCCAATAGCGTATATTAAAGTTGTTGCAGTTAAAAAGCTCGTAGTTGAATTTCGGGGA
+
FFFFFFFFFFFII:::IIIIIIIIIIIIIIIIIIIIIIIIIIIIIIIIIIIIFFFFFFFFFFFFFFFFFFFFFFFFFFFFF==?==FCCCDB@?>9665,,,3..,,.
@JI6ZREA02FEBW8
ACTCACAGTTGGAGGGCAAGTCTGGTGCCAGCAGCCGCGGTAATTCCAGCTCCAATAGCGTATATTAAAGTTGTTGCAGTTAAAAAGCTCGTAGTTGAATTTCGGGA
+
FFFFFFFFFFFIIHHHIIIIIIIIIIIIIIIIIIHHHFDDFHFFFFFHHHHDDDDFFFFFFFFFFFFFFFFFFFFFFFF??66666CCFFFFFFFFFFF=;;<666/
@JI6ZREA02H7MZG
ACTCACAGTTGGAGGGCAAGTCTGGTGCCAGCAGCCGCGGTAATTCCAGCTCCAATAGCGTATATTAAAGTTGTTGCAGTTAAAAAGCTCGTAGTTGAATTTC
+
FFFFFFFFFFFII@@@IIIIIIIIIIIIIIIIIIIIIIIIIIIIIIIIIIIIFFFFFFFFFFFFFFFFFEDDFFFFFFD??88888FFFFFFFFFFDBB<96:
@JI6ZREA02GI129
ACTCACAGTTGGAGGGCAAGTCTGGTGCCAGCAGCCGCGGTAATTCCAGCTCCAATAGCGTATATTAAAGTTGTTGCAGTTAAAAAGCTCGTAGTTGAATTTCGGGATCAATATATTGGTCGTGCCTCCGGTATGCACTGGTATTATTGATTTCTACCTTCTGACGAACTGTGATGTCATTAATTTGGTGTCATGGGGAATCAGGACTGTTACTTTGAAAAAATTAGAGTGTTTAAAGCAGGCACACGCTTGAATACATTAGCATGGAATAATGAAATAGGACGTTTGACCCTATTTTGTTGGTTTCTAGGATCGACGTAATGATTAATAGGGATAGTTGGGGGCATTAGTATTCAATTGTCAGAGGTGAAATTCTTGGATTTATTGAAGACTAACTACTGCGAGAGCATTTGCCAAGGATGTTTTCATTAATCAAGAACGAAAGTTAGGGATCGAAGACGATCAGATACCGTCGTAGTCTTAACCATAAACTATGCCGACTAGGGATCGGATGATGTTTAATTTTTTAAT
+
IIIIIIIIIIIIIHHHIIIIIIIIIIIIIIIIIIIIIIIIIIIIIIIIIIIIIIIIIIIIIIIIIIHHHIIIIIIIIIIBB88888IIIIIIIIIIIIIHHHIHHHIIIIIIIIIIIIIIIIIIIIIHHHHIIIIIIIIIIIIIIIIIIIHHHIIIHHHHIIIIIIIIIIIIIIIIIIIIIIIHHHIIFFFIIIBBBBIIIIIIIIIIIIIIIHHHI;;;;88BB0IIIIIHHHHHHIIIIIIIIIHIFGGIIIIIIIIIIIIIIIIIIIIIIIEEEIIIIIIIHHHIIEBBFA555582:FFBBEIIIEEDHIIIIIHHHIIIIIIIIIHHHIIIIII88=87AAAEIIDDDDEEBHDDDEEEEEHBBBBBBBHHH@@@HHHHHHHEB?=@CCB??;>9;;>CCA9:9777?......035///077....48;;855=<777<==4<966888;;<8:8:;<:3239888:;<<><<><<==2203699:8013388:694111255,,,,,,11//044------44)
@JI6ZREA02H75AP
ACTCACAGTTGGAGGGCAAGTCTGGTGCCAGCAGCCGCGGTAATTCCAGCTCCAATAGCGTATATTAAAGTTGTTGCAGTTAAAAAGCTCGTAGTTGAATTTCGGGGTCAGCAGGTTGGTCGTGCCACTGGTATGCACTGGTCTCGCTGATTCCTCCCTCTTGTAGAACCGTAATGCCATTAAGTTGGTGTTGCGGGGAAACAGGACTGTTACTTTAGAAAAAATTAGAGTGTTTAAAGCAAGCTAACGCTTGAATACATTAGCATGGAATAATGAAATAGGACGATCGATCCTATTTTGTGGTTTCTAGGGTTGACGTAATGATTAATAGGGATAGTTGGGGCATTAGTATTCAATTGTCAGAGGTGAAATTCTTGGATTTATTGAAGACTGACTACTGCGAAAGCATTTGCCAAGGATGTTTCATTAATCAAGAACGAAAGTTAGGGATCGAAGACGATCAGATACCGTCGTAGTCTTAACCATAAACTATGCCGACTAGGGATCGGATGATGTTAATTTTTAATGTACTC
+
IIIIIIIIIIIIIIIIIIIIIIIIIIIIIIIIIIIIIIIIIIIIIIIIIIIIIIIIIIIIIIIIIIHHHIIIIIIIIIIII=====IIIIIIIIIIIIIHHHI@@@@BEEIIE===>IIIIIIIIIIIIIIIIIIIIIIIIFFFIIHHHIDFBBBFFHIDFFIIFBBBIIE>><EIDDEGGGFGFIIBB899EI??BBEHHIHIIIIHFBBBIH><=I666664<;-CFD<<778BBHIIIIIIIIIIIIIIIIIIIIIIIIIIIIIIIIIIIIIHHHIHHHIH@@?DDBB8845////3-11333;/500066?BBBBEEGDD@@@@DDHHHIDDDIICCCADDDDIIIIIIHHHHHHHED@>>>?===@@@DDHHHHHHHHHHHHBBBHHDDEEEED:::BBBB??===?>A>>==;73---.39944499;:88;855568869<9:;;;;;<<><<;;:8686<<:6566:86868==6658668::0132247494422075001111,,,/00,,,,,22+979700
@JI6ZREA02J48SM
ACTCACAGTTGGAGGGCAAGTCTGGTGCCAGCAGCCGCGGTAATTCCAGCTCCAATAGCGTATATTAAAGTTGTTGCAGTTAAAAAAGCTCGTAGTTGAATTTCGGGG
+
FFFFFFFFFFFFF666@<<<EGHFFHIIIIIIIIIIIIIIIIIIIIIIIIIIFFFFFFFFFFFFFFFFFFFFFDA????44/-----6::8:87569322.,,.//..
@JI6ZREA02IK6DS
ACTCACAGTTGGAGGGCAAGTCTGGTGCCAGCAGCCGCGGTAATTCCAGCTCCAATAGCGTATATTAAAGTTGTTGCAGTTAAAAAGCTCGTAGTTGAATTTCGGGATTAGTACGCTGGTCGTGCCTTCGGTACGTACTGGTGTTACTGATTTCTACCTTCTGACGAACCATCATGTCATTAATTTGGTGTGGTGGGGAATCAGGACTGTTACTTTGAAAAAATTAGAGTGTTTAAAGCAGGCTCGCGCTTGAATACATTAGCATGGAATAATGAAATAGGACGTTGATCCTATTTTGTGGTTTCTAGGATTGACGTAATGATTAATAGGGATAGTTGGGGCATTAGTATTCAATTGTCAGAGGTGAAATTCTTGGATTTATTGAAGACTAACTACTGCGAAAGCATTTGCCAAGGATGTTTTCATTAATCAAGAACGAAAGTTAGGGATCGAAGACGATCAGATACCGTCGTAGTCTTAACC
+
IIIIIIIIIIIIIHHHIIIIIIIIIIIIIIIIIIIIIIIIIIIIIIIIIIIIIIIIIIIIIIIIIIHHHIIIIIIIIIIBB66666GIIIIIIIIIIIIHHHIHHHIIIIIIIIIIIIIIIIIIIIIIIIIIIIIIIIIIIIIIIIIIIIHHHIIIIIIIIIIIIIIIIIIIIIIIIIIIIIIHHHIIIIIIIICCCCIIIIIIIIIIIIIIIHHHI<<<<88>>-GIIIIHHHHHHIIIIIIIIIIIIIIIIIBCBIIIIIIIIIIIIIIIIIHHHIIIIIIGGGIIIIIIICCC@G6DDHHHIII>>>GIIIIIIIIIIIIIIIIIHHHIIIIDD>>>>BBGIHIIIIIIIIIIIIIIIIDAB@BBBDDECCDBB444A==<<775<GEEEECEE;<555;@;5///@5555>><DE7777>>??<<8<==:5582---772-2229444;;77:<>???:8:<???>>>>?><432;;22
@JI6ZREA02I6J5G
ACTCACAGTTGGAGGGCAAGTCTGGTGCCAGCAGCCGCGGTAATTCCAGCTCCAATAGCGTATATTAAAGTTGTTGCAGTTAAAAAGCTCGTAGTTGAATTTC
+
FFFFFFFFFFFIIHHHIIIIIIIIIIIIIIIIIIIIIIIIIIIIIIIIIHIIFFFFFFFFFFFFFFFFFFFFFFFFFFFFF;;;;;FFFFFFFFFFFAA442:
@JI6ZREA02I0C6P
ACTCACAGTTGGAGGGCAAGTCTGGTGCCAGCAGCCGCGGTAATTCCAGCTCCAATAGCGTATATACTAAGTTG
+
FFFFFFFFFFFII@@@IIIIIIIIIIIIIIIIIIIIIIIIIIIIIIIIIHHHFFFFFDBBBBAA440/..:992
@JI6ZREA02I13ET
ACTCACAGTTGGAGGGCAAGTCTGGTGCCAGCAGCCGCGGTAATTCCAGCTCCAATAGCGTATATTAAAGTTGTTGCAGTTAAAAAGCTCGTAGTTGAATTTCGGGGTCAGCAGGTTGGTCGTGCCACTGGTATGCACTGGTCTCGCTGATTCCTCCCTCTTGTAGAACCGTAATGCCATTAAGTTGGTGTTGCGGGGAAACAGGACTGTTACTTTGAAAAAATTAGAGTGTTTAAAGCAAGCTAACGCTTGAATACATTAGCATGGAATAATGAAATAGGACGATCGATCCTATTTTGTGGTTTCTAGGGTTGACGTAATGATTAATAGGGATAGTTGGGGCATTAGTATTCAATTGTCAGAGGTGAAATTCTTGGATTTATTGAAGACTAACTACTGCGAAAGCATTTGCCAAGGATGTTTTCATTAATCAAGAACGAAGTTAGGGATCGAAGGCGATCAGATACCGTTGTAGTCTTAACCATAAACTATGCCGACTAGGGATCGGATGATGTTTAATTTTTAATGTACTCTATTCGGCGTCC
+
IIIIIIIIIIIIIHHHIIIIIIIIIIIIIIIIIIIIIIIIIIIIIIIIIIIIIIIIIIIIIIIIIIHHHIIIIIIIIIIII:::::IIIIIIIIIIIIIHHHIBBBBIIIIIIIIIIFFFIIIIIIIIIIIIIIIIIIIIIIIIIIIIIIII@@>FHHIIIIIIIIFFFFF>>>EIIIIIIIIFFFIIIIIIIIBCAAHHHHDFFIIIIIIIIFFFF6;;;8899,@FIIIHHHHHHIIIIIIIFFFIIFFFIIIIIIIIIIIIIIIIIIIIIIHHHH:@@FIFFHHHHI@@@D====@2;;766;<GBBBDD<HIIIIIIIIIIDDDDH@@@DDDDDB;;;DDDHIDDDDFGGEEA:8::444442::::::88AADB;==88IE====EBDDDDEB:4000EBBBBBB===BBDBBA7111137;;644666:883...1::8677:::333::;9;;;;3131;;=:::99771//,,,,,,,,,11,/103798:854203666733337111;;115//00*7:73.-----6::88766
@JI6ZREA02IN11T
ACTCACAGTTGGAGGGCAAGTCTGGTGCCAGCAGCCGCGGTAATTCCAGCTCCAATAGCGTATATTAAAGTTGTTGCAGTTAAAAAGCTCGTAGTTGAATTTCGGGGTCAGCAGGTTGGTCGTGCCACTGGTATGTACTGGCTTCGCTGATTCCTCCTTTCTGAAGAACTGTAATGTCATTAATTTGGTGTTGCAGGGAAACAGGACTGTTACTTTGAAAAAATTAGAGTGTTTAAAGCAGGCTAACGCTTGAATACATTAGCATGGAATAATGAAATAGGACGTTCGATCCTATTTGTGGTTTCTAGGATTGACGTAATGATTAATAGGGATAGTTGGGGCATTAGTATTCAATTGTCAGAGGTGAAATTCTTGGATTTATTGAAGACTAACTACTGCGAAAGCATTTGCCAAGGATGTTTCATTAATCAAGAACGAAAGTTAGGGATCGAAGACGATCAGATACCGTCGTAGTCTTAACCATAAACTATG
+
IIIIIIIIIIIIIIIIIIIIIIIIIIIIIIIIIIIIIIIIIIIIIIIIIIIIIIIIIIIIIIIIIIHHHIIIIIIIIIIFF88888HIIIIIIIIIIIIHHHICCCCIIIIIIIIIIIIIIIIIIIIIIIIIIIIIIIIIIBBBIIIIIIIIIIIFFFFHHHIIHHHHIIIIIIIIIIIIIIIHHHIIIIIIIIIHHHHHHIIIIIIIIFFFIHHHI;;;;;;99,FFIIIFFFEHEIFFDDF>===DGGGG@@@DHIIIIIIHDDDIIIHHHIHHHIIIH77777EEEDDD==/1151::110:9EBDDGIIIIIDDDFGGGGFFB?6666?B;;;9999BBEEE?@@@@@@@GGBBBBDDDBA?<===4438==A<<<?77=A>98::99442;;::9:::==::::===;;A=643---6966444333:88;6555:33-6998777;:65788::73131==;:9:<=:8:88;;110776676012
@JI6ZREA02IUS9K
ACTCACAGTTGGAGGGCAAGTCTGGTGCCAGCAGCCGCGGTAATTCCAGCTCCAATAGCGTATATTAAAGTTGTTGCAGTTAAAAAGCTCGTAGTTGAATTTCGGGATCAGTACGTTGGTCGTGCCTTAGGTACGTACTGGTGTTACTGGTTCCTACCTTCTGACGAACCATCATGTCATTCATTTGGTGTGGGGGGGAATCAGGACTGTTACTTTGAAAAAATTAGAGTGTTTAAAGCAGGCTCGCGCTTGAATACATTAGCATGGAATAATGAAATAGGACGTTCGATCCTATTTTGTTGGTTTCTAGGATTGACGTAATGATTAATAGGGATAGTTGGGGCATTAGTATTCAATTGTCAGAGGTGAAATTCTTGGATTTATTGAAGACTAACTACTGCGAAAGCATTTGCCAAGGATGTTTTCATTAATCAAGAACGAAAGTTAGGGATCGAAGACGATCAGATACCGTCGTAGTCTTAACCATAACTATGCCGGCTAGGGATCGGGATGATGTTAATTTTTAATGTACTCATTTCGG
+
IIIIIIIIIIIIIBBBIIIIIIIIIIIIIIIIIIIIIIIIIIIIIIIIIIIIIIIIIIIIIIIIIIHHHIIIIIIIIIIII????=IIIIIIIIIIIIIHHHIHHHIIIIIIIIIIIIIIIIIIIIIIIIIIIIIIIIIIIIIIIIIIIIIIIIIIIIIIIIIIIIIIIIIIIIIIIIIIIIIGGGIIIII2222222DDIIIIIIIIIIIIIHHHI<<<<99>>-IIIIIHHH>>>IIIIIIIIIIIIIIIIIGGGIIIIIIIIIIIIIIIIIHHHIIII==<GGIIIIGGGIBBB@://AA;;;GCH788=AIIIIIIIIIIIIIIIIHBBEHEH<<2220;@DE@@?@GIIIIHHDCDDHH??@EBBBFFDCC@@@BBBF>>EED<8<AE@552>@A64000A@@===AAAEEADC=8222288;=::4888=99<7556;==59766444==:8;::4448:<<???>=>>A>>?<;==110.---,./20522122,,,/22,..899999;;8811111::.=244224;;;:22
@JI6ZREA02IISK2
ACTCACAGTTGGAGGGCAAGTCTGGTGCCAGCAGCCGCGGTAATTCCAGCTCCAATAGCGTATATTAAAGTTGTTGCAGTTAAAAAGCTCGTAGTTGAATTTCGGGATCATAGT
+
FFFEA@@FFFFIIHHHIIIIIIIIIIIIIIIIIIIIIIIIIIIIIIIIIIIIFFFFFFFFFFFFFFFFFFFFFFFFFDD::66666?FFFFFFFFFFFFFFFFF?;A<444-.-
@JI6ZREA02GDQLV
ACTCACAGTTGGAGGGCAAGTCTGGTGCCAGCAGCCGCGGTAATACCAGCTCCAATAGCGTATATTAAAGTTGTTGCAGTTAAAAAGCTCGTAGTTGAATTTCGGGGTCAGCAGGTTGGTCGTGCCACTGGTATGCACTGGTCTCGCTGATTCCTCCCTCTTGTAGAACCGTAATGCCATTAAGTTGGTGTTGCGGGGAAACAGGACTGTTACTTTGAAAAAATTAGAGTGTTTAAAGCAAGCTAACGCTTGAATACATTAGCATGGAATAATGAAATAGGATGATCGATCCTATTTTGTTGGTTTCTAGGGTTGACGTAATGATTAATAGGGATAGTTGGGGCATTAGTATTCAATTGTCAGAGGTGAAATTCTTGGATTTATTGAAGACTGACTACTGCGAAAGCATTTGCCAAGGATGTTTTCATTAATCAAGAACGAAAGTTAGGGTATCGAAGACGATCAGATACCGTCGTAGTCTTAACCNTAAACTATGCCGACTAGGGATCGGATGATGTTAATTTTTTAATGTACTCATTC
+
IIIIIIIIIIIII666IIIIIIIIIIIIIIIIIIIIIIIIIIIIIIIIIIIIIIIIIIIIIIIIIIHHHIIIIIIIIII5533666FIIIIIIIIIIIIHHHI>>>>IIIIIIIIIIIIIIIIIIIIIIIIIIIIIIIIIIIIIIIIIIIIIIIIHHHIIIIIIIIIIIIIIIIIIIIIIIIIIIIIIGIIIH:6655==DGEIIIIIIIIIIHHHI666666BB0IIIIIHHHHHHIIIIIIGGGIIIIIIGGGIIIIIIIIIIIIIIIIIIIHHHIIGGGIIIIIIII>>>>ABCAG22>>HHHIIIBBBDD=BBHBDDIIIIIIIIIHEBEGEG;;11117;;;;==?AEGGGBB<;<<EAAA@>BBBB<755<<IFFHIHHIIIIIIIIIIIIIIGGABBDIGGBBEG<<<;AA>=<////::;;996==:/..42448=:4-///2=??===87:=A????=?>??>878<?>=><:==77!446642-24279<-....:;==99<=:::<77::..////88.<:<<778222
@JI6ZREA02JX9LG
ACTCACAGTTGGAGGGCAAGTCTGGTGCCAGCAGCCGCGGTAATTCCAGCTCCAATAGCGTATATTAAA
+
FFFFFFFFFFFIIHHHIIIIIIIIIHFDCAB9998232224222266??<==?DDDBBAAA?44...,,
@JI6ZREA02ITD0U
ACTCACAGTTGGAGGGCAAGTCTGGTGCCAGCAGCCGCGGTAATTCCAGCTCCAATAGCGTATATTAAAGTTGTTGCAGTTAAAAAGCTCGTAGTTGAATTTCGGGATTAGTACGCTGGTCGTGCCTTCGGTACGTACTGGTGTTACTGATTTCTACCTTCTGACGAACTATCATGTCATTAATTTGGTGTGGTGGGGAATCAGGACTGTTACTTTGAAAAAATTAGAGTGTTTAAAGCAGGCTCGCGCTTGAATACATTAGCATGGAATAATGAAATAGGACGTTGATCCTATTTTGTGGTTTCTAGGATTGACGTAATGATTAATAGGGATAGTTGGGGCATTAGTATTCAATTGTCGGAGGTGAAATTCTTGGATTTATTGAAGACTAACTACTGCGAAAGCATTTGCCAAGGATGTTTTCATTAATCAAGAACGAAAGTTAGGGATCGAAGACGATCAGATACCGTCGTAGTCTTAACCATAAACTATGCCGACTAGGGATCGGATGATGTTAATTTTTAATGTACTC
+
IIIIIIIIIIIIIHHHIIIIIIIIIIIIIIIIIIIIIIIIIIIIIIIIIIIIIIIIIIIIIIIIIIHHHIIIIIIIIIIII<<<<<IIIIIIIIIIIIIHHHIHHHIIIIIIIIIIIIIIIIIIIIIIIIIIIIIIIIIIIIIIIIIIIIHHHIIIIIIIIIIIIIIIIIIIIIIIIIIIIIIHHHIIIIIIII????GGIIIIIIIIIIIIIBBBG444444AA5GGGIIHHHHHHIIIIIIIIIIIIIIIIIIIIIIIIIIIIIIIIIIIII:::ID==885@@EHH<<<<99<9A6DEBBBIIIIIIIIIIIIAAAIIIIIIIIIHHHIAAAGICCCCIIIIIIIIIIAAAIIH>666<CEHE666EEEECEDD111<47@@DCCDDCC<<8CCA5....=@:...59ACCA;6:;243288..--0866844;6557:=>7><9:<<<==><>><==?<:<:84429:<=<7866==76481124612344<:7=:888644423255553300,,,,,..,5/22//
@JI6ZREA02HLR9Q
ACTCACAGTTGGAGGGCAAGTCTGGTGCCAGCAGCCGCGGTAATTCCAGCTCCAATAGCGTATATTAAAGTTGTTGCAGTTAAAAAGCTCGTAGTTGAATTTCGGGATTAGTACGCTGGTCGTGCCTTCGGTACGTACTGGTGTTACTGATTTCTACCTTCTGACGAACCATCATGTCATTAATTTGGTGTGGTGGGGAATCAGGACTGTTACTTTGAAAAAATTAGAGTGTTTAAAGCAGGCTCGCGCTTGAATACATTAGCATGGAATAATGAAATAGGACGTTTGATCCTATTTCGTCGGTTTCTAGGATCGACGTAATGATTAATAGGGATAGTTGGGGCATTAGTATTCAATTGTCAGAGGTGAAATTCTTGGATTTATTGAAGACTAACTACTGCGAAAGCATTTGCCAAGGATGTTTTCATTAATCAAGAACGAAAGTTAGGGATCGAAGACGATCAGATACCGTCGTAGTCTTAACCATAACTATGCCGACTAGGGATCGGATGATGTTTAATTTTTAATGTACTCTATTCGGCG
+
IIIIIIIIIIIIIIIIIIIIIIIIIIIIIIIIIIIIIIIIIIIIIIIIIIIIIIIIIIIIIIIIIIHHHIIIIIIIIIIII????=IIIIIIIIIIIIIHHHIHHHIIIIIIIIIIIIIIIIIIIIIIIIIIIIIIIIIIIIIIIIIIIIHHHIIIIIIIIIIIIIIIIIIIIIIIIIIIIIIHHHGGDFFIII>>>>IIIIIIIIIIIIIIIHHHI88666666,BIIIIBBBDFHIIIIIIIHIHHIIIIIIAAAIIIIIIIIIIIIIIIIIHHHIIIIDFAAAHIHHHIIIHHHAA7<<IHHHIIIHHHHIIIIIIIIHEEEIHHHHHHHIHHHIICCCBHHHHHIIIIIIIIHHHHHH@?5558BHHHEEDHHHHHHHB::EEB?=@CC???BCC;;555>>;;;>>???BAAAB<>332288;;6649663003....6;;39669<<<<;:9<:<:::81313381021::89789900-,,,,,.,,,0/1154100/3366333333666;;005--..)3::81007789960-
@JI6ZREA02G7VTK
ACTCACAGTTGGAGGGCAAGTCTGGTGCCAGCAGCCGCGGTAATTCCAGCTCCAATAGCGTATATTAAAGTTGTTGCAGTTAAAAAGCTCGTAGTTGAATTTCGGGATCAATTTATCGGTCGTGCCTCGGTATGAACTGGTACAATTGGTTTCTCCCTTCTGACGAAGCATGATGCCATTAATTTGGTGTCGTGGGGGATCAGGACTGTTACTTTGAAAAAATTAGAGTGTTTAAAGCAAGCATTAGCTTGAATACATTAGCATGGAATAATGAAATAGGACGTTTGATCCTATTTCGTGGTTTCTAGGATCGACGTAATGATTAATAGGGATAGTTGGGGCATTAGTATTCAATTGTCAGAGGTGAAATTCTTGGATTTATTGAAGACTAACTACTGCGAAAGCATTTGCCAAGGATGTTTTCATTAATCAAGAACGAAAGTTAGGGATCGAAGACGATCAGATACCGTCGTAGTCTTAACCATAAACTATGCCGACTAGGGATCGGATGATGTTATTTTTAATG
+
IIIIIIIIIIIIIHHHIIIIIIIIIIIIIIIIIIIIIIIIIIIIIIIIIIIIIIIIIIIIIIIIIIHHHIIIIIIIIIIII=====IIIIIIIIIIIIIHHHIHHHIIIIIHHHIIIIIIIIIIIIIIIIIIIIIIIIIIIIIIIIIIIGGGIIHHHIIIIIIIIIIIIIIIIIIIIIIIIIHHHIIIIIIII?????IIIIIIIIIIIIIIHHHI<<<<<<CC0IIIIIHHHHHHIIIIIIIIIIIIIIIIIIIIIIIIIIIIIIIIIIIII999IIIIGGFCCHIIIIIIIHHHGC=??HHHIIIIIIIIIIIIIIIIIIIIIIIIHFEIIII==3333>BAABEEEIIIIIIIIIIIIICCCIHHHIIIIIIIIHHHIHHIIIIIIIC???BIIB>=888EC???EIGDDDDD@B90000:=??>>;AAA:77AA==AAAA@AAAAAA>>>425:@AA>545:AA>424=AAAAAAAA442:=>>A@:<>>>::7A>;554::::8<<<88725,,,,,44+3
@JI6ZREA02FVMIT
ACTCACAGTTGGAGGGCAAGTCTGGTGCCAGCAGCCGCGGTAATTCCAGCTCCAATAGCGTATATTAAAGTTGTTGCAGTTAAAAAGCTCGTAGTTGAATTTCGGGA
+
FFFFFFFFFF@BBHHHIIIIIIIIIIIIIIIIIIIIIIIIIIIIIIIIIIIIFFFFFFFFFFFFFFFFFFFFFFFFFFFFF???==FFFFFFFFFFFFFF?=A9964
@JI6ZREA02HG9UX
ACTCACAGTTGGAGGGCAAGTCTGGTGCCAGCAGCCGCGGTAATTCCAGCTCCAATAGCGTATATTAAAGTTGTTGCAGTTAAAAAGCTCGTAGTTGAATTTCGGGGTCAGACAGGTTGGTCGTGCCTACTGTTATGTACTGGCTTCGCTTGATTCCTCCCTCTTGTAGAACCGTAATGCCATTAAGTTGGTGTTGCGGGGAAACAGGACTGTTACTTTGAAAAAAATTAGAGTGTTTAAAAGCAGGCTAACGCTTGAATACATTAGCATGGAATAATGAAATAGGACGATCGATCCTATTTTGTGGTTTCTAGGGTTNACGTAATGATTAATAGGGATAGTTGGGGCATTAGTATTCAATTGTCAGAGGTGAAATTCTTGGATTTATTGAAGACTAACTACTGCGAAAGCATTTGCTAAGGATGTTTTCATTAAATCAAGAAACGAAAGTTAAGGGATCGAAGACGATCAGATACCGTCGTAGTCTTAACCATAAACTATGCCGACTAGGGATCGGATGATG
+
FFFFFFFFFFFII@@@IIIIIIIIIIIIIIIIIIIIIIIIIIIIIIIIIIIIFFFFFFFFFFFFFFFFFFFFFFFFFFFFF=====FFFFFFFFFFFFFFFFF;;99<A::555=ABBBBBBBBBAAAA::555=<??A<<<<<<994/..4/.-1171123/.003><<<ABA?AA@?>>@44444329997112.,,,,1112.1557=:1133,,,3,,,,,,,--+79===1......9=<;;<7.0148<>A@>?>BB:::BBB@@><8988=900090448<>?????A44544444>3;;...77:22222!376444<<>===;8<///8444444446<=BBBBBBBBB==4432>>><<<><///223;;;63..///7>;;;;>>><82228>32//.69;6669932222400,,,,0000,,,.0000,,,0.,,,.,,,,,,,,0366675:79::::9:96621059:99:99::776:77721-46669:8:7:::9::::::::66
@JI6ZREA02GD9GU
ACTCACAGTTGGAGGGCAAGTCTGGTGCCAGCAGCCGCGGTAATTCCAGCTCCAATAGCGTATATTAAAGTTGTTGCAGTTAAAAAGCTCGTAGTTGAATTTCGGGA
+
FFFFFFFFFFFIIHHHIIIIIIIIIIIIIIIIIIIIIIIIIIIIIIIIIIIIFFFFFFFFFFFFFFFFFFFFFFFFFFFFF;;;;;FFFFFFFFFFFFF?<<?888<
@JI6ZREA02H60C1
ACTCACAGTTGGAGGGCAAGTCTGGTGCCAGCAGCCGCGGTAATTCCAGCTCCAATAGCGTATATTAAAGTTGTTGCAGTTAAAAAGCTCGTAGTTGAATTTCGGGGTCAGAC
+
FFFFFFF?<:555111@@@99:B???HFFFFHIIIIIHHIIIIIIIIIIIIIFFFFFFFFFFFF====DFFFDA>????44//11189>??AABDFDDDFF?D99:6444467
@JI6ZREA02FVIDB
ACTCACAGTTGGAGGGCAAGTCTGGTGCCAGCAGCCGCGGTAATTCCAGCTCCAATAGCGTATATTAAAGTTGTTGCAGTTAAAAAGCTCGTAGTTGAATTTC
+
FFFFFFFFFFFIIHHHIIIIIIIIIIIIIIIIIIIIIIIIIIIIIIIIIIIIFFFFFFFFFFFFFFFFFFFFFFFFFFFFF????=FFFFFFFFFFFDB<96<
@JI6ZREA02FWA24
ACTCACAGTTGGAGGGCAAGTCTGGTGCCAGCAGCCGCGGTAATTCCAGCTCCAATAGCGTATATTAAAGTTGTTGCAGTTAAAAAGCTCGTAGTTGAATTTCGGGG
+
FFFFFFF???<<:663BBBBBDD<<=EDDFFHGGFFFFFFFDDDDDDEFHHGFFFFFFFFFFFF@@@@FFFFFBAAAAA8811///49<?????>>666621.,,,,
@JI6ZREA02H3YMU
ACTCACAGTTGGAGGGCAAGTCTGGTGCCAGCAGCCGCGGTAATTCCAGCTCCAATAGCGTATATTAAAGTTGTTGCAGTTAAAAAGCTCGTAGTTGAATTTCGGGATCAGCAGGTTGGTCGTGCCACTGGTATGCACTGGCTTTGCTGGTTCCTCCTTTCTGAAGAACTGTAATGCCATTAATTTGGTGTTGCAGGGAAACAGGACTAGTTACTTTGAAAAAATTAGAGTGTTTAAAGCAGGCTAACGCTTGAATACATTAGCATGGAATAATGAAATAGGACGTTCGATCCTATTTGTTGGTTTCTAGGATTGACGTAATGACTAATAGGGATAGTTGGGGGCATTAGTATTCAATTGTCAGAGGTGAAAATTCTTGGATTTATTGAAGACTAACTACTGCGAAAGCATTTGCCAAGGATGTTTCATTAATCAAGAACGAAAGTTAGGGATCGAAGACGATC
+
FFFFFFFFFFFHHHHHHHHIIIIIIIIIIIIHHH@@=EB?@CADDDDFFEEDDFFFFDDBBAAAAA666AAAFFFFFFFFF?????FFFFFFFFFFFFFDDDFFFFFFFFFFFFFFFFFFFFFFFFFFFFFFDDCCCFFFFFFFFFFFDBBBBB95563353AAAAAABBD<666CDA?>@AA<;=3315:=ABB;;;===A<445:955555:=;;?22776663,:B====;;=??DDDDDDFFFFFFCCCFGGDGGCCCCCCDDDDDFDDGGGGDD:CD::<ABAA??>997...3----...39?=>?BBDDIDAAAA??=BBBA<00049<<@A22255?==BBB@@@8988883233;;9970,,,,003,,,,,,,,,-/750003....28;;886888888844366550206------7788466::66:73339::2333466772002.026
@JI6ZREA02JHDNJ
ACTCACAGTTGGAGGGCAAGTCTGGTGCCAGCAGCCGCGGTAATTCCAGCTCCAATAGCGTATATTAAAGTTGTTGCAGTTAAAAAAGCTCGTAGTTGAATTTCGGGGATCAGTACGTTGGTCGTCGACCTTAGGTACGTACTGGTGGTTACTTGGTTCCTACCTTTCCTCGTACGTAACCAATACATAGTCATTCTAATTTTGGGCGTTGGGGGGGAATCGAAGGACGTGTTAC
+
FFFFFFFFFFFIIHHHIIIIIIIIIIIIIIIIIIBBBIIIIIIHHHIIIIIIFFFFFFFFFFFFFF;;;FFFFFBAAAA4411111/<??===??AA?::31194422<4400004666<<;7633342262/..,2:8=82---3....4422;;<<;66422...../2767669<<4433434449:344667/..4422...4/66-------22774226657132554/
@JI6ZREA02G37AW
ACTCACAGTTGGAGGGCAAGTCTGGTGCCAGCAGCCGCGGTAATTCCAGCCTCCAATAGCGTATATTAAAGTTGTTGCAAGTTAAAAAGCTCGTAGTTGTAAGTTTCGGGGTCAGTA
+
FFFFFFFFFFFII:::IIIIIIIIIIIIIIIIIIIHHHFDECDDBBBBBB5333=<@@@BBB=:<<<F??DDDDDF?888FFD75553@??<<<>4401144A==<A77747=<:.-
@JI6ZREA02I1DZ0
ACTCACAGTTGGAGGGCAAGTCTGGTGCCAGCAGCCGCGGTAATTCCAGCTCCAATAGCGTATATTAAAGTTGTTGCAGTTAAAAAGCTCGTAGTTGAATTTCGGGATTAGTATGTTGGTCGTGCCTTCGGTACGTACTGGTGTTACTGATTTCTACCTTCTGACGAACCATCATGTCATTAATTTGGTGTGGTGGGGAATCAGGACTGTTACTTTGAAAAAACTAGAGTGTTTAAAGCAGGCTCGCGCTTGAATACATTAGCATGGAATAATGAAATAGGACGTTGATCCTATTTTGTGGTTTCTAGGATTGACGTAATGATTAATAGGGATAGTTGGGGCATTAGTATTCAATTGTCAGAGGTGAAATTCTTGGATTTATTGAAGACTAACTACTGCGAAAGCATTTGCCAAGGATGTTTTCATTAATCAAGAACGAAAGTTAGGGATCGAAGACGATCAGATACCGTCGTAGTCTTAACCATAAACTNTAGCCGACTAGGGATCGGGATGATGTTAATTTTT
+
IIIIIIIIIIIIIHHHIIIIIIIIIIIIIIIIIIIIIIIIIIIIIIIIIIIIIIIIIIIIIIIIIIHHHIIIIIIIIIIII;;;;;HIIIIIIIIIIIIHHHIHHHIIIIIIIIIIIIIIIIIIIIIIBBBIIIIIIIIIIIIIIIIIIIHHHIIIHHHHIIIIIHHHIIIIIIIIIIIIIHH>>>FE@EEIII6666IIIIIIIIIIIIIIIEBBG44444488,;?EGGEHH>>>IIIIIIIIIBBBIIIIIHHHHIIIIIIIIIIIIIIIIHHHIIIIAA<<<IIIIIII@@@@F:DDHHHIII<<<EIIIIIIIIIIIIIHDDDHHHIIIIIIBBCBIIIIIIIIIIHHHIIHHHHHHB?@=BEEHHBBB@@@HHHHH=EEHBBBDB999;CC?55555ACC>>>?BBHHHHHHH7777>>==<<5333346:0---4..-003888888:9<<<<<88689;;:6466:8897733//.1,,,,,!,,1043521,,,,3,,,,,11111,,,00,,,,,
@JI6ZREA02J6G8Y
ACTCACAGTTGGAGGGCAAGTCTGGTGCCAGCAGCCGCGGTAATTCCAGCTCCAATAGCGTATATTAAAGTTGTTGCAGTTAAAAAGCTCGTAGTTGAATTTCGGGGTCAGCAGGTTGGTCGTGCCACTGGTATG
+
FFFFFFFFFFFIIHHHIIIIIIIIIIIIIIIIIIIIIIIIIIIIIIIIIIIIFFFFFFFFFFFFFFFFFFFFFFFFFFFFF????=FFFFFFFFFFFFFFFFFEEEEFFFFFFFFFFFFFFFFFFFFFDBAA?40
@JI6ZREA02JIE1L
ACTCACAGTTGGAGGGCAAGTCTGGTGCCAGCAGCCGCGGTAATTCCAGCTCCAATAGCGTATATTAAAGTTGTTGCAGTTAAAAAGCTCGTAGTTGAATTTCGGGATCAGT
+
FFFFFFFFFFFIIHHHIIIIIIIIIIIIIIIIIIIIIIIIIIIIIIIIIIIIFFFFFFFFFFFFFFFFFFFFFFFFFFFFF????=FFFFFFFFFFFFFFFFFF??BBA<//
@JI6ZREA02IG9H4
ACTCACAGTTGGAGGGCAAGTCTGGCGCCTTACGGGAACAGTCGACTGCCAAGGCACACAGGGGATAGG
+
FFFFFFFFFFFIIHHHIIIIIHHHHHHFF886A??=544>99::54498=BBDD??:<<D==99B??44
@JI6ZREA02GAZ2K
ACTCACAGTTGGAGGGCAAGTCTGGTGCCAGCAGCCGCGGTAATTCCAGCTCCAACAGCGTATATTAAAGTTGTTGCAGTTAAAAAGCTCGTAGTTGAATTTCGGGG
+
ADDDBBA:::DA<666HFFHHIIIIIIIIIIIIIIIIIIIIIIIIIIIIIIIF;;:??FFFFFFFFFFFFFFFFFFFFFFF==??=FFFFFFFFFFDBA9663,,,,
@JI6ZREA02GLBOI
ACTCACAGTTGGAGGGCAAGTCTGGTGCCAGCAGCCGCGGTAATTCCAGCTCCAATAGCGTATATTAAAGTTGTTGCAGTTAAAAAGCTCGTAGTTGAATTTCGGGG
+
FFFFFFFFFFFIIHHHIIIIIIIIIIIIIIIIIIIIIIIIIIIIIIIIIIIIFFFFFFFFFFFFFFFFFEDDFDBBAAA44111118?AABBDFFFFFF?=<?55/,
@JI6ZREA02JYIMR
ACTCACAGTTGGAGGGCAAGTCTGGTGCCAGCAGCCGCGGTAATTCCAGCTCCAATAGCGTATATTAAAGTTGTTACAGTTAAAAAGCTCGTAGTTGAATTTCGGGATCAATACGTCGGTCGTGCTTTCGGGTACGTACTGGCGTCATTGGTTTCTCCTTTCTGACGAACCATGATGTCATTAATTTGGTGTTATGGGGAGTTAGGACTGTTACTTTGAAAAAATTAGAGTGTTTAAAGCAGGCATTAGCTTGAATACATTAGCATGGAATAATGAAATAGGACGTTCGATCCTATTTTGTGGTTTCTAGGATCAACGTAATGATTAATAGGGATAGTTGGGGGCATTAGTATTCAATTGTCAGAGGTGAAATTCTTGGATTTATTGAAGACTAACTACTGCGAAAGCATTTGCCAAGGATGTTTTCATTAATCAAGAACGAAGTTAGGGATCGAAGCGATCAGATACCGTCGTAGTCTTAACCATAAACTATGCCGACTAGGGATCGGATGATGTTAATTTTTAATGACTCATTTCGGCGTCCTTACGGGAAC
+
IIIIIIIIIIIIIHHHIIIIIIIIIIIIIIIIIIIIIIIIIIIIIIIIIIIIIIIIIIIIIIIIIIHHHIIIIIIIIIIII????=IIIIIIIIIIIIIHHHIHHHIIIIIIIIIIIIIIIIIIIHHHIHHHIIIIIIIIIIIIIIIIIIIHHHIHHHHHHIIIIIIIIIIIIIIIIIIIIIIIHHHIIIIIIII@@@@B7>>IIIIIIIIIIIEECG444444AA0DDFGIEHHHHHIIIIIIIIIIIIIIIIIHHHGGGIIIIIIIIIGGGIIHHHIIIIGGGFFDFGGAABG9<<88/55BBEIIIIHHHIIIIIIIIIIIIIIIIIHHHIIIIII::=::HHIIIIHGGGIIHCCCHFFFFBBCBB;;;;@BHHHHHEHHHHHH@?>@@FB??>EA?A?>>>?A;;;BAAAEECC<=>7774;;>>><8;;;><9=<00...8221733322131:888913-..3102;:86866<<2203277;81689;684823234888<::88854822-----..,655525222366--.//2262000,,,
@JI6ZREA02FPSTE
ACTCACAGTTGGAGGGCAAGTCTGGTGCCAGCAGCCGCGGTAATTCCAGCTCCAATAGCGTATATTAAAGTTGTTGCAGTTAAAAAGCTCGTAGTTGAATTTCGGGGTC
+
@???FFFFFFFII:::IIIIIIIIIIIIIIIIIIIIIIIIIIIIIIIIIIIIFFFFFFFFFFFFFFFFFFFFFFFFFFFFF==???FFFFDDDDBA:880..7/1.,,-
@JI6ZREA02FU3BM
ACTCACAGTTGGAGGGCAAGTCTGGTGCCAGCAGCCGCGGTAATTCCAGCTCCAATAGCGTATATTAAAGTTGTTGCAGTTAAAAAGCTCGTAGTTGAATTTCGGGATCAATTTATCGGTCGTGCCTACGGTATGAACTGGTACAATTGGTTTCTCCCTTCTGACGAAGCATGATGTCATTAATTTGGTGTCGTGGGGAATCAGGACTGTTACTTTGAAAAAATTAGAGTGTTTAAAGCAAGCATTAGCTTGAATACATTAGCATGGAATAATGAAATAGGACGTTTGATCCTATTTCGTGGTTTCTAGGATCGACGTAATGATTAATAGGGATAGTTGGGGGCATTAGTATTCAATTGTCAGAGGTGAAATTCTTGGATTTATTGAAGACTAACTACTGCGAAAGCATTTGCCAAGGATGTTTTCATTAATCAAGAACGAAAGTTAGGGATCGAAGACGATCAGATACCGTCGTAGTCTTAACCATAAACTATG
+
IIIIIIIIIIIIIHHHIIIIIIIIIIIIIIIIIIIIIIIIIIIIIIIIIIIIIIIIIIIIIIIIIIHHHIIIIIIIIIIII???==IIIIIIIIIIIIIHHHIHHHIIIIIHHHIIIIIIIIIIIIIIIIIIIIIIIIIIIIIIIIIIIIHHHIIHHHIIIIIIIHHIIIIIIIIIIIIIIIIHHHIIIIIIIICCCCIIIIIIIIIIIIIIIHHHI68868866,BIIIIHHHHHHIIIIIIIIIIIIIIIIIIIIIHHHIIIIIIIIIIIIIHHHIIIIIIIHHHIIIIIIFBBBAA7==BBBIIIFFGGIIHGGGIIIHHHIAAAGHHHIIHHHH88;77GIHGGGDDDFA==;;FDFFIIFFFBBBBCCC==@@ABEEF>>EFCBBC;::@@@B=:5....9;:777AABEE;;8==4444;888664333;89;9777;33-999633388;9=>>>=83236>>><9;;<66844221/.2,,,23-22
@JI6ZREA02H3BMU
ACTCACAGTTTGAGGGCAAGTCTGGTGCCAGCAGCCGCGGTAATTCCAGCTCCAATAGCGTATATTAAAGTTGTTGCAGTTAAAAAGCTCGTAGTTGAATTTCGGGGTCAGCAGGTTGGTCGTGCCACTGGTATGCACTGGCTTCGCTGATTCCTCCTTTCTGAAGAACTGTAATGTCATTAATTTGGTGTTGCAGGGAAACAGGACTGTTACTTTGAAAAAATTAGAGTGTTTAAAGCAGGCTAACGCTTGAATACATTAGCATGGAATAATGAAATAGGACGTTCGATCCTATTTGTTGGTTTCTAGGATTGACGTAATGATTAATAGGGATAGTTGGGGGCATTAGTATTCAATTGTCAGAGGTGAAATTCTTGGATTTATTGAAGACTAACTACTGCGAAAGCATTTGCCAAGGATGTTTTCATTAATCAAGAACGAAAGTTAGGGATCGAAGACGATCAGATACCGTCGTAGTCTTAACCATAAA
+
IIIIIIH:666:>BBBIIIIIIIIIIIIIIIIIIIIIIIIIIIIIIIIIIIIIIIIIIIIIIIIIIHHHIIIIIIIIII7733333@IIIIIIIIIIIIHHHI>>>>IIIIIIIIIIIIIIIIIIIIIIIIIIIIIIIIIIIIIIIIIIIFFFFIIIHHHIIIIIHHHIIIHFFFIIIH::::HHHIIIFFHHHHHHDEE@@>BBIIIIFFFIHHHI77776666,=DFGF@@@EHHIIIIIIIIIIIIIIIFFDHIIIIIIIIIIIIIIIIII@@@IIIIIIIHGHIGG@@@D555D::??BBBIII666DIIIID@@@EEEBB;;992226BEEEE44755@@@GD@@@FB???BAA?A==;===:442;8322::A444477BBA=:=A=;4424444444:9::;;<=::::AA?;:111177;;::8::;;9971006<==699667777788;88777;:;:773101:;::;88::1109200
@JI6ZREA02FSY4S
ACTCACAGTTGGAGGGCAAGTCTGGTGCCAGCAGCCGCGGTAATTCCAGCTCCAATAGCGTATATTAAAGTTGTTGCAGTTAAAAAGCTCGTAGTTGAATTTCGGGGT
+
FFFFFFFFFFFII:::IIIIIIIIIIIIIIIIIIIIIIIIIIIIIIIIIIIIFFFFFFFFFFFFFFFFFFFFFFFFFFFFF?????FFFFFFFFFFDBA886721.,,
@JI6ZREA02J3R4A
ACTCACAGTTGGAGGGCAAGTCTGGTGCCAGCAGCCGCGGTAATTCCAGCTCCAATAGCGTATATTAAAGTTGTTGCAGTTAAAAAGCTCGTAGTTGAATTTCGGGGATCAGTACGTTGGTCGTGCCTTAGGTACGTACT
+
FFFFFFFFFFFII:::IIIIIIIIIIIIIIIIIIIIIIIIIIIIIIIIIIIIFFFFFFFFFFFFFFFFFFFFFFFFFFF??66655:BAA????>>=88...422..37773437322222:84444<<988<9:8<922
@JI6ZREA02JYUL7
ACTCACAGTTGGAGGGCAAGTCTGGTGCCAGCAGCCGCGGTAATTCCAGCTCCAATAGCGTATATTAAAGTTGTTGCAGTTAAAAAAGCTCGTAGTTGAATTTCGGGG
+
FFFFFFFFFFFIIIIIIIIIIIIIIIIIIIIIIIIIIIIIIIIIIIIIIIIIFFFFFFFFFFFFFF;;;FFB?<8==:7--,,,,,,2:======;=422.,,7/1.,
@JI6ZREA02IQXV7
ACTCACAGTTGGAGGGCAAGTCTGGTGCCAGCAGCCGCGGTAATTCCAGCTCCAATAGCGTATATTAAAGTTGTTGCAGTTAAAAAGCTCGTAGTTGAATTTCGGGATCAATATATTGGTCGTGCCTCCGGTATGCACTGGTATTATTGATTTCTACCTTCTGACGAACTGTGATGTCATTAATTTGGTGTCATGGGGAACCAGGACTGTTACTTTGAAAAAATTGAGTGTTTAAAGCAGGCACACGCTTGAATACATTAGCATGGAATAATGAAATAGGACGTTTGACCCTATTTGTTGGTTTCTAGGATCGACGTAATGATTAATAGGGATAGTTGGGGGCATTAGTATTCAATTGTCAGAGGTGAAATTCTTGGATTTATTGAAGACTAACTACTGCGAAAGCATTTGCCAAGGATGTTTTCATTAATCAAGAACGAAAGTTAGGGATTCGAAGACGATCAGATACCGTCGTAGTCTTAACCATAAACTAT
+
IIIIIIIIIIIIIBBBIIIIIIIIIIIIIIIIIIIIIIIIIIIIIIIIIIIIIIIIIIIIIIIIIIHHHIIIIIIIIIIBB88888FIIIIIIIIIIIIHHHIHHHIIIIIIIIIIIIIIIIIIIIIIIIIIIIIIIIIIIIIIIIIIIIHHHIIIIIIIIIIIIIIIIIIIIIIIIIIIIIIHHHIIIIIIIICCCCIIIIBBBIIIIHHIIHHHI889988GGGIIIIHHHHHHIIIIIIIIIIIIIIIIIIIIIIIIIIIIIIIIIIIIIEEEIIIIIIIHHHIIHHHFA555<77<<BBEIIIIHHHIIIIIIIIHHHHHDDDHBBBDIIIAA54555BBB?6646;B;;;EDDBBBBBBDCB111BA?==DDB111?8:DDDCCCD>9998A@A:44449::::;A;;;;>>;5.....38;;::8888<99943../00,,,,/00114444744777943022...29:8:;::;=220310034-/
@JI6ZREA02JD0UQ
ACTCACAGTTGGAGGGCAAGTCTGGTGCCAGCAGCCGCGGTAATTCCAGCTCCAATAGCGTATATTAAAGTTGTTGCAAGTTAAAAAGCTCGTAGTTGAATTTCGGGGTCAGCAGGTTGGTCGTGCCACTGGTATGTACTGGCTTTCGCTGATTCCTCCTTTCTGAAGTAACTGTAATGTCATTAATTTGGTGTTGCAGGGAAACAGGACTGTTAACTTTGAAAAAAATTAGAGTGTTTAAAGCAGGCTAACGCTTGAATACATTAGCATGGAATAATGAGATAGGA
+
FFFFFFFFFDD=53335889<@?A@BBBBBBAAA88430000.6668>>9988AAAA??=?94444444AA>==;9:99=22-----3:<<<<=88:686???D;==@F<<<<<FFDDBAAACCCDCDDFFFFFDBBBBBBA53114:??????@BD:9556A<BB==556DDD:::AAA@98888111@@:>==899;88110/-69====.---.1113,,,,,,,--+:88:=8;;444?A@@@41115=BBBBBAAAAD???FFFFCCCCGGGGD===BAA>0
@JI6ZREA02IMBWD
ACTCACAGTTGGAGGGCAAGTCTGGTGCCAGCAGCCGCGGTAATTCCAGCTCCAATAGCGTATATTAAAGTTGTTGCAGTTAAAAAGCTCGTAGTTGAATTTCGGGG
+
FFFFFFFFFFFIIHHHIIIIIIIIIIIIIIIIIIIIIIIIIIIIIIIIIIIIFFFFFFFFFFFFFFFFFFFFFFFFFFFFF?????FFFFFFFFFD=88886<2/,,
@JI6ZREA02IUDQS
ACTCACAGTTGGAGGGCAAGTCTGGTGCCAGCAGCCGCGGTAATTCCAGCTCCAATAGCGTATATTAAAGTTGTTGCAGTTAAAAAGCTCGTAGTTGAATTTCGGGATC
+
FFFFFFFFFFFIIHHHIIIIIIIIIIIIIIIIIIIIIIIIIIIIIIIIIIIIFFFFFFFFFFFFFFFFFFFFFFFFFFFFF?????FFFFFFFFFFFFFFFFFFF?D?6
@JI6ZREA02JTQS3
ACTCACAGTTGGAGGGCAAGTCTGGTGCCAGCAGCCGCGGTAATTCCAGCTCCAATAGCGTATATTAAAGTTGTTGCAGTTAAAAAGCTCGTAGTTGAATTTCGGGGTCAGCAGGTTGGTCGTGCCACTGGTATGTACTGGCTTCGCTGATTCCTCCTTTCTGAAGAACTGTAATGTCATTAATTTGGTGTTGTAGGGAAACAGGACTGTTACTTTGAAAAAATTAGAGTGTTTAAAGCAGGCTAACGCTTGAATACATTAGCATGGAATAATGAAATAGGACGTTCGATCCTATTTTGTGGTTTCTAGGATTGACGTAATGATTAATAGGGATAGTTGGGGCATTAGTATTCAATTGTCAGAGGTGAAATTCTTGGATTTATTGAAGACTAACTACTGCGAAAGCATTTGCCAAGGATGTTTTCATTAATCAAGAACGAAAGTTAGGGATCGAAGCGATCAGATACCGTCGTAGTCTTAACCAT
+
IIIIIIIIIIIIIIIIIIIIIIIIIIIIIIIIIIIIIIIIIIIIIIIIIIIIIIIIIIIIIIIIIIHHHIIIIIIIIIIII?????IIIIIIIIIIIIIHHHICCCCIIIIIIIIIIIIIIIIIIIIIIIIIIIIIIIIIIIIIIIIIIIIIIIIHHHHHIIIIIHHHIIIIIIHIIIIIIIIHHHIIIIIIIIIHFFBBBBAIIIIIIIIIIHHDI66666665,;DGGIEHHHHHIIIIIIIIIHIIIIIIIIIIIIIIIIIIIIIIIIIIIHHHIIIIIIIIIIIIIIIIICCB@@2;;HHHIIIDDDHIIIIIGFFIGG;;;;@@HHHIIIIIICCCADD;;;HHIIIIGGGBDDD=44///8<<:AAA<BDB=00098:BBA??A=9999BB?44444<BBBB<BB::::::8=;4744:;;;::020,,,,1,,,,/34022289;::3131;:::713133;8888;::97744//,,
@JI6ZREA02HW4XX
ACTCACAGTTGGAGGGCAAGTCTGGTGCCAGCAGCCGCGGTAATTCCAGCTCCAATAGCGTATATTAAAGTTGTTGCAAGTTAAAAAGCTCGTAGTTGAAGTTTCGGGGATCGTAAGT
+
DBB=9884444490009<>?BDDDFFFFGHHFFF6666AAAAABBBDFFEEDFFFFFFFFFFFFFFDDDFFFCCCFCCCDDD77755BA??<<<=;6211-,,1.,,,,37332175-
@JI6ZREA02IE3EL
ACTCACAGTTGGAGGGCAAGTCTGGTGCCAGCAGCCGCGGTAATTCCAGCTCCAATAGCGTATATTAAAGTTGTTGCAGTTAAAAAGCTCGTAGTTGAATTTCGGGATCAATATATTGGTCGTGCCTCCGGTATGCACTGGTATTATTGATTTCTACCTTCTGACGAACTGTGATGTCATTAATTTGGTGTCATGGGGAATCAGGACTGTTACTTTGAAAAAATTAGAGTGTTTAAAGCAGGCACACGCTTGAATACATTAGCATGGAATAATGAAATAGGACGTTTGACCCTATTTTGTTGGTTTCTAGGATCGACGTAATGATTAATAGGGATAGTTGGGGGCATTAGTATTCAATTGTCAGAGGTGAAATTCTTGGATTTATTGAAGACTAACTACTGCGAAAGCATTTGCCAAGGATGTTTTCATTAATCAAGAACGAAAGTTAGGGATTCGAAGACGATCAGATACCGTCGTAGTCTTAACCATAAACTAT
+
IIIIIIIIIIIIIHHHIIIIIIIIIIIIIIIIIIIIIIIIIIIIIIIIIIIIIIIIIIIIIIIIIIHHHIIIIIIIIIIII;;;;;IIIIIIIIIIIIIHHHIHHHIIIIIIIIIIIIIIIIIIIIIIIIIIIIIIIIIIIIIIIIIIIIHHHIIIIHIIIIIIIFFFIIIIIIIIIIIIIIIHHHIIIIIIIICCCCIIIIIIIIII>;;;BHCCI666688>>-IIIIIHHHHHHIIIIIIIHBBBFIIIIIIIIIIIIIIIIIIIIIIIIIHHHD:@@777<<EIIBBBDD>>9<D2277222;<EEEEEGGIIDDDDDIIIIFD@@@@@@IGGFF55556@<<<FGGGGFDDBHDEBBCCAACC2000::?;;AAA;<<>88?@::8::BDDD=:455DBB=>>=777:44////039022199......66300983330220--,/,,,166/.1479993-.-2270016866866<<::9;63397--
@JI6ZREA02HQH5V
ACTCACAGTTGGAGGGCAAGTCTGGTGCCAGCAGCCGCGGTAATTCCAGCTCCAATAGCGTATATTAAAGTTGTTGCAGTTAAAAAGCTCGTAGTTGAATTTCGGGGATC
+
FFFFFFFFFFFIIHHHIIIIIIIIIIIIIIIIIIIIIHHHHHFFFGGHHFFDDDEFFFFFFFFFFFFFFFFFFFFFFFFFF=====FFFFFFFDB>?>>862/....37:
@JI6ZREA02GF8RW
ACTCACAGTTGGAGGGCAAGTCTGGTGCCAGCAGCCGCGGTAATTCCAGCTCCAATAGCGTATATTAAAGTTGTTGCAGTTAAAAAGCTCGTAGTTGAATTTCGGGATCAGTACGTTGGTCGTGCCTTAGGTACGTACTGGTGTTACTGGTTCCTACCTTCTGACGAACCATCATGTCATTCATTTGGTGTGGGGGGGAATCAGGACTGTTACTTTGAAAAAATTAGAGTGTTTAAAGCAGGCTCGCGCTTGAATACATTAGCATGGAATAATGAAATAGGACGTTGATCCTATTTTGTTGGTTTCTAGGATTGACGTAATGATTAATAGGGATAGTTGGGGCATTAGTATTCAATTGTCAGAGGTGAAATTCTTGGATTTATTGAAGACTAACTACTGCGAAAGCATTTGCCAAGGATGTTTTCATTAATCAAGAACGAAAGTTAGGGATCGAAGACGATCAGATACCGTCGTAGTCTTAACCATAACTATGCCGACTAGGGATCGGATGATGTTAATTTTTAATGTACTCTA
+
IIIIIIIIIIIIIGGGIIIIIIIIIIIIIIIIIIIIIIIIIIIIIIIIIIIIIIIIIIIIIIIIIIHHHIIIIIIIIIIII?????IIIIIIIIIIIIIHHHIHHHIIIIIIIIIIIIIIIIIIIIIIIIIIIIIIIIIIIIIIIIIIIIIIIIIIIIIIIIIIIIIIIIIIIIIIIIIIIIIHHEHG?EE1111111CCGGGHIIIIIIIIIHHHI;;;;88>>-IIIIIHHHHHHIIIIIIIHIIIHIIIIIHHHHIIIIIIIIIIIIIIIIHHHIIIIHHHHHIIIIIIICBBAH;=II755GIIGGGGIIIIIIIIIIIIIIIIIHGGGIIIII9999HHHHHGGGIIIIIIHHHHHHHHHHHHHHHFFHHFFH@@@HH>FFFFHEE?>::8E>;540.0>>;;;;>?AFEAA>C>7;74888;<<033389<=:777<;;59966888=<;9=;>;;;3236>>>><>>>>6322<<6443--.282333;<9=;:::9;;=;;;33384899-----00*2262,,,2
@JI6ZREA02HN7H9
ACTCACAGTTGGAGGGCAAGTCTGGTGCCAGCAGCCGCGGTAATTCCAGCTCCAATAGCGTATATTAAAGTTGTTGCAGTTAAAAAAGCTCGTAGTTGAAATTTTCGGGGGTCA
+
3333:::ADDDFHHHHIIIIIIIIIIIIIIIIIIIIIIIHHHHHHHHHHHIIFFFFFFFFFFFF@@666DBBBBBAA6888667733AA@A:::665:;;977749000---37
@JI6ZREA02JHYW6
ACTCACAGTTGGAGGGCAAGTCTGGTGCCAGCAGCCGCGGTAATTCCAGCTCCAATAGCGTATATTAAAGTTGTTGCAGTTAAAAAGCTCGTAGTTGAATTTCGGGGTCAGCAGGTTGGTCGTGCCACTGGTATGCACGTGGTCTCGCTGTACTTCCCTTCCCTCTTAGTAAGAACCGTAATGCCATTTAAAGTTTGGGTGTTTGCGGGGAAACGAAGGACGTGTTACTTTTGTAAAAAATTAAAGTAGTGTTTAAAGTACAAGCGTAACGACTTGTAATAACATTAGTCATGGAATAATGAAATAAGACGATCGAATCTTATTTGTTGTTCTAGGTTGACGTAATGATTAATAGGGATAGTTGGGGCATTAGTATTCAATTGTCAGA
+
FFFFFFFFFFFII:::IIIIIIIIIIIIIIIIIIIIIIIIIIIIIIIIIIIIFFFFFFFFFFFFFFFFFFFFFFFFFFFFF?????FFFFFFFFFFFFFFFFFBBBBFFFFFFFFFFFFFFFFFCAAB<<<9:6444333---329723323311,,,111111,--771---,,11-.,,2.--32331227277.../26663/..24426<377;;67132573/..../-0055--66,,,42/333...666977:964449666322117111-,,311123133:9951-,,23,,,-,,-,311333----1581167--.../39>AA>>AADDDDA???AAAAD??>>===DD77668=?DDDDDDD===BB@@>888
@JI6ZREA02JDCAO
ACTCACAGTTGGAGGGCAAGTCTGGTGCCAGCAGCCGCGGTAATTCCAGCTCCAATAGCGTATATTAAAGTTGTTGCAGTTAAAAAGCTCGTAGTTGAATTTCGGGATCAATTTATCGGTCGTGCCTCGGTATGAACTGGTACAATTGGTTTCTCCCTTCTGACGAAGCATGATGCATTAATTTGGTGTCGTGGGGAATCAGGACTGTTACTTTGAAAAAATTAGAGTGTTTAAAGCAAGCATTAGCTTGAATACATTAGCATGGAATAATGAAATAGGACGTTTGATCCTATTTCGTGGTTTCTAGGATCGACGTAATGATTAATAGGGATAGTTGGGGCATTAGTATTCAATTGTCAGAGGTGAAATTCTTGGATTTATTGAAGACTAACTACTGCGAAAGCATTTGCCAAGGATGTTTTCATTAATCAAGAACGAAAGTTAGGGATCGAAGACGATCAGATACCGTCGTAGCCTTAACCATAAACTATGCCGACTAGGGATCGGATGATGTTAATTTTTAATGTACT
+
IIIIIIIIIIIIIHHHIIIIIIIIIIIIIIIIIIIIIIIIIIIIIIIIIIIIIIIIIIIIIIIIIIHHHIIIIIIIIIIII<<<<<IIIIIIIIIIIIIHHHIHHHIIIIIHHHIIIIIIIIIIIIIHIIIIIIIIIIIIIIIIIIIFFCCCI@999BBIIIIIIIIIIIIIIB@@@IIIIHHHGGFFIIIIBBBBIIIIIIIIIIIFFGIHHHI;;;;8866,BIIIIHHHHHHHIIIIIIIIIIIIIIIIIIIIHHHIIIIIIIIHHHIIHHHIIIIIIAAAIIGGEEB?33366166???E?IIHHHIIIIIIIIIIIIIIIIIHEEIGGG<<5522??EEEEBBDHIDDDDGDDB55555BBBBB??==BBEEEB?87?ACCC?:////2A@>>9::>CBB>>>??>>>>>;>:/---399900076330031336<==39<<<<<<<;<;:99<<<3236=;:888870333333.--3336;:368889:9;6885499995333..--..//22244+7793-
@JI6ZREA02FO06Y
ACTCACAGTTGGAGGGCAAGTCTGGTGCCAGCAGCCGCGGTAATTCCAGCTCCAATAGCGTATATTAAAGTTGTTGCAGTTAAAAAGCTCGTAGTTGAATTTCGGGACT
+
:;;=A@@FFFFIIHHHIIIIIIIIIIIIIIIIIIIIIIIIIIIIIIIIIIIIFFFFFFFFFFFFFFFFFFFFFFFFFFDDD;;;;;FFFFDBBBAA?86...4,,,32.
@JI6ZREA02JIL2N
ACTCACAGTTGGAGGGCAAGTCTGGTGCCAGCAGCCGCGGTAATTCCAGCTCCAATAGCGTATATTAAAGTTGTTGCAGTTAAAAAGCTCGTAGTTGAATTTCGGGGTCAGCAGGCTGGTCGTGCCACTGGTATGTACTGGCTTCGCTGATTCCTCCTTTCTGAAGAACTGTAATGTCATTAATTTGGTGTTGCAGGGAAACAGGACTGTTACTTTGAAAAAATTAGAGTGTTTAAAGCAGGCTAACGCTTGAATACATTAGCATGGAATAATGAAATAGGACGTTCGATCCTATTTTGTTGGTTTCTAGGATTGACGTAATGATTAATAGGGATAGTTGGGGGCATTAGTATTCAATTGTCAGAGGTGAAATTCTTGGATTTATTGAAGACTAACTACTGCGAAAGCATTTGCCAAGGATGTTTCATTAATCAAGAACGAAGGTTAGGGATCGAAGACGATCAGATACCGTCGTAGTCTTAACCATAAACTNTGCCGACTAGGGATCGGATGATGTTAATTTTTTAATGTACTCATTTC
+
IIIIIIIIIIIII:::IIIIIIIIIIIIIIIIIIIIIIIIIIIIIIIIIIIIIIIIIIIIIIIIIIHHHIIIIIIIIII9966666BIIIIIIIIIIIIHHHICCCCIIIIIIIIIIIIIIIIIIIIIIIIIIIIIIIIIIIIIIIIIIIIIIIIIIHHHIIIIIGGGIIIIIIIIIIIIIIIBBBIIH>>>IIIHHHGGBB>GGIIIIDBAD==:?------//,=?ADB@BEDGGIIIIIIIIIIIIIIIGGGGGI===GIIIIIIIGGGGHHHHIHHHIIIGGGIIIIHHG<<<?A22==BBBIIIIGGGIIIIIIIIIIIIIIIIIHAAAGHIII88=;8HHHHHHGGGHAA@FFIHFFFF::;BBB>C??88;;E545A::CC;:8CE:::?BEEA;555B?@AAABEAAA??A93.....39:775::<8448200....03331338<;65888888;9;9=<<;9<932....;9740313331!-.2985.2/22543-,,5222222200,,,,,,,,,6452//2055:
@JI6ZREA02IGTZB
ACTCACAGTTGGAGGGCAAGTCTGGTGCCAGCAGCCGCGGTAATTCC
+
FFFFFFFFFFFIIHHHIIIIIIIIIIIIIIIIIIIIIHFFDBBA?6.
@JI6ZREA02JYTL6
ACTCACAGTTGGAGGGCAAGTCTGGCGCCAGCAGCCGCGGTAATTCCAGCTCCAATAGCGTATATTAAAGTTGTTGCAGTTAAAAAGACTCGTAGTTGAATTTCGGGATCAAGTTTAGTCGGTCGTGCCTACGGTATGAACTGGTACAATTGGTTCTCCCTTCTGTACGAAGCACGATGTCATTAATTTGGTGTCGTGGGAATCAGGACTGTTACTTTGAAAAAATTAGAGTAGTTTAAAGCAAGCATTAGCTTAGAATACATTAGCATGGAATAATGAAATAGGACGTTGATCCTATTTCGTGGTTTCTAGGATCGACGTAATGATTAATAGGGATAGTTGGGGCATTAGTATTCAATTGT
+
F@?@FF@<<:?==??=BBBAAEF<<<<FFHHHHHGIHIIIIIIHHIHHHIIHFFFFFFFFFFFFFF==?FFFFFFFFFFFF????;E>EEFFFFFFFFFFFF?B;8899>440000344:<??AA6688<<FDDBB??AABD::55554AA??>>?<8444448967798889<555=ABBBBBBB??===6889<A133A:99?BAAAA<00090..:-----/88-==698=;441118@><999<<BBB332:=BBBBB88::AAA<<<<?>>87..,7311--,----7578:116:9486...74<962...4449=@<<:::AAAD=888???88///.448<?<<<>BBBBB@88
@JI6ZREA02GJVFC
ACTCACAGTTGGAGGGCAAGTCTGGTGCCAGCAGCCGCGGTAATTCCAGCTCCAATAGCGTATATTAAAGTTGTTGCAGTTAAAAAGCTGTAGTTGAATTTCGGGGTCAGTAGGTTGGTCGTGCCTATGGTATGTACTGGCTTTACTGATTCCTCCTTCTTGAAGAACTGTAATGTCATTAATTT
+
FFFFFFFFFFFIIHHHIIIIIIIIIIIIIIIIIIIIIIIIIIIIIIIIIIIIFFFFFFFFFFFFFFFFFFFFFFFFFFFFF;;;;;FA===AFFFFFFFFFFE=;;ABBB:53333A>AAAABAADFDDDFFFFFFFCDDDDDFFF>BBBDDA=44458><444==>A@9444=A??<<<;;666
@JI6ZREA02J51EB
ACTCACAGTTGGAGGGCAAGTCTGGTGCCAGCAGCCGCGGTAATTCCAGCTCCAATAGCGTATATTAAAGTTGTTGCAGTTAAAAAGCTCGTAGTTGAATTTCGGGATCAATTTATCGGTCGTGCCTACGGTATGAACTGGTACAATTGGTTTCTCCCTTCTGACGAAGCATGATGTCATTAATCTGGTGTCGTGGGGAATCAGGACTGTTACTTTGAAAAAATTAGAGTGTTTAAAGCAAGCATTAGCTTGAATACATTAGCATGGAATAATGAAGTAGGACGTTTGATCCTATTTCGTTGGTTTCTAGGATCGACGTAATGATTAATAGGGATAGTTGGGGGCATTAGTATTCAATTGTCAGAGGTGAAATTCTTGGATTTATTGAAGACTAACTACTGCGAAAGCATTTGCCAAGGATGTTTTCATTAATCAAGAACGAAAGTTAGGGATCGAAGACGATCAGATACCGTCGTAGTCTTAACCNTAAACTATGCCGACTAGGGATCGGATGATG
+
IIIIIIIIIIIIIHHHIIIIIIIIIIIIIIIIIIIIIIIIIIIIIIIIIIIIIIIIIIIIIIIIIIHHHIIIIIIIIIIII???==IIIIIIIIIIIIIHHHIHHHIIIIIHHHIIIIIIIIIIIIIIIIIIIIIIIIIIIIIIIIIIGGGGHIIHHHIIIIIIIIIIIIIIIIIIIIIIIIIIIIIIIIIIIICCCCIIIIIIIIIIIIIIIHHHI<<<<98CC0IIIIG;;;GGHIIIIIIIIIIIIIIIIIIIIIIIIIIIIIIIIIIIIICCCCFIIIIIHHHIIICCCC977??=9HHHHHIIIIIIIIIIIIIIIIIIIIIIIICB=>A>777.....@ADDEGEIIICCCIIIIIIGEEIIE666GGIEEGGIHHHE>@IIIIIII999?;EEEEA888EEC?>>EEEIIGB;::9999>>>=>>=AAA5/.00887777..004:===?9254<>>>><A?AAA<;<>=<<?<<33..!573357078799<752...2830037777.
@JI6ZREA02HWZ7A
ACTCACAGTTGGAGGGCAAGTCTGGTGCCAGCAGCCGCGGTAATTCCAGCTCCAATAGCGTATATTAAAGTTGTTGCAGTTAAAAAGCTCGTAGTTGAATTTCGGGATCAATATATTGGTCGTGCCTCCGGTATGCACTGGTATTATTGATTTCTACCTTCTGACGAACTGTGATGTCATTAATTTGGTGTCATGGGGAATCAGGACTGTTACTTTGAAAAAATTAGAGTGTTTAAAGCAGGCACACGCTTGAATACATTAGCATGGAATAATGAAATAGGACGTTTGACCCTATTTTGTTGGTTTCTAGGATCGACGTAATGATTAATAGGGATAGTTGGGGGCATTAGTATTCAATTGTCAGAGGTGAAATTCTTGGATTTATTGAAGACTAACTACTGCGAAAGCATTTGCCAAAGGATGTTTTCATTAATCAAGAACGAAAGTTAGGGATCGAAGACGATCAGATACCGTCGTAGTCTTAACCATAAACTATGCCGACTAGGG
+
IIIIIIIIIIIIIHHHIIIIIIIIIIIIIIIIIIIIIIIIIIIIIIIIIIIIIIIIIIIIIIIIIIHHHIIIIIIIIIIII;;;;;IIIIIIIIIIIIIHHHIHHHIIIIIIIIIIIIIIIIIIIIIIIIIHIIIIIIIIIIIIIIIIIIHHHIIIIIIIIIIIIIIIIIIIIIIIIIIIIIIFFFIIIIIIIIAAAAIIIIIIIIIIB@@FIHHHI;;;;;;>>-IIIIIHHHHHHHIFFFIIIIIIIIIIIIIIIIIIIIIIIIIIIIIIIIHHHI@DDDDD;;;EE@;;AA33336//:;???GID;;;DIIIIIIIIIIIIIIIII;;;@DDDDI55555DDDDD@@@IIIIHHEB===BBBBBBBBBBBDBBBBHEEEHHHDHB98:=BB==:B?::9:::899622722...220690101::::889;;;;99710036::2222022266002079992020:;71011788766;;8657777;8-1333:;9;:733
@JI6ZREA02IZ2JT
ACTCACAGTTGGAGGGCAAGTCTGGTGCCAGCAGCCGCGGTAATTCCAGCTCCAATAGCGTATATTAAAGTTGTTGCAGTTAAAAAGCTCGTAGTTGAATTTCGGGGA
+
FFFFFFFFFFFII@@@IIIIIIIIIIIIIIIIIIIIIIIIIIIIIIIIIIIIFFFFFFFFFFFFFFFFFFFFFFFFFFFDD;;;77ABBBAA??>>?88..,7/1.,.
@JI6ZREA02GOPFG
ACTCACAGTTGGAGGGCAAGTCTGGTGCCAGCAGCCGCGGTAATTCCAGCTCCAATAGCGTATATTAAAGTTGTTGCAGTTAAAAAGCTCGTAGTTGAATTTCGGGATC
+
6666?FF???FFFHHHIHHIIIIIIIIIHIIIIIHHH===IHHHHHHIIIIIFFFFFFFFFFFFFFFFFDDDFFFFFFFFF==??=FFFFFFFFFFDDD?==310.7::
@JI6ZREA02J5OQW
ACTCACAGTTGGAGGGCAAGTCTGGTGCCAGCAGCCGCGGTAATTCCAGCTCCAATAGCGTATATTAAAGTTGTTGCAGTTAAAAAGCTCGTAGTTGAATTTCGGGGTCAGCAGGTTGGTCGTGCCACTGGTATGCACTGGTCTCGCTGATTCCTCCCTCTTGTAGAACCGTAATGCCATTAAGTTGGTGTTGCGGGGAAACAGGACTGTTACTTTGAAAAAATTAGAGTGTTTAAAGCAAGCTAACGCTTGAATACATTAGCATGGAATAATGAAATAGGACGATCGATCCTATTTTGTGGTTTCTAGGGTTGACGTAATGATTAATAGGGATAGTTGGGGCATTAGTATTCAATTGTCAGAGGTGAAATTCTTGGATTTATTGAAGACTGACTACTGCGAAAGCATTTGCCAAGGATGTTTTCATTAATCAAGAACGAAAGTTAGGGATCGAAGACGATCAGATACCGTCGTAGTCTTAACCATAAACTATGCCGACTAGGGATCGGATGATGTTAATTTTTAATG
+
IIIIIIIIIIIIIBBBIIIIIIIIIIIIIIIIIIIIIIIIIIIIIIIIIIIIIIIIIIIIIIIIIIHHHIIIIIIIIIIII=====IIIIIIIIIIIIIHHHICCCCIIIIIIIIIIIIIIIIIIIIIIIIIIIIIIIIIIIIIIIIIIIIIIIIHHHIIIIIIIIIIIIIIIIIIIIIIIIIIIIIIIIIIIICCAAHHHIIIIIIIIIIIIHHHI688666HH5IIIIIHHHHHHIIIIIIIIIIIIIIIIIIIIIIIIIIIIIIIIIIIIIHHHIIIIIIIIIIIIIIIII>>>>?4??EEEIIIHHHIIIIIIIIIIIIIIIIIIHHHIIIIII????IIIIIIIIIIIIIIIIIIIIIICDDHHHIIIIIIIIHHHIHHIICDDHIIIIIIIIIHDCCCIIIEEEEEEEEBBAEA7777@@CE@@@@CEEDIEEAADEEEIB<<<@CCCC@@@@EEEECACEEEEECE@C@@@@@@@774<???@@<@@@ACC@@:6664<=335:88884566,,,,,11.8
@JI6ZREA02FJT5X
ACTCACAGTTGGAGGGCAAGTCTGGTGCCAGCAGCCGCGGTAATTCCAGCTCCAATAGCGTATATTAAAGTTGTTGCAGTTAAAAAGCTCGTAGTTAAATTTCGGGGTCAGTAGGTTGGTCGTGCCAATGGTATGTACTGGCTTTACTGATTCCTCCTTCTTGAAGAACTGTAATGTCATTAATTTGGTGTTGCAGGGAAACAGGACTGTTACTTTGAAAAAATTAGAGTGTTTAAAGCAGGCTAACGCTTGAATACATTAGCATGGAATAATGAAATAGGACGTTTGATCCTATTTCGTTGGTTTCTAGGATCGACGTAATGATTAATAGGGATAGTTGGGGGCATTAGTATTCAATTGTCAGAGGTGAAATTCTTGGATTTATTGAAGACTAACTACTGCGAAAGCATTTGCCAAGGATGTTTTCATTAATCAAAGAACGAAAGTTAGGGATCGAAGACGATCAGATACCGTCGTAGTCTTAACCATAAACTATGCCGACTAGGGATCGGATGATGTTAATTTTTAATG
+
IIIIIIIIIIIII@@@IIIIIIIIIIIIIIIIIIIIIIIIIIIIIIIIIIIIIIIIIIIIIIIIIIHHHIIIIIIIIIIII?????IIIIIIIIIIHHHHHHI>>>>IIIIIIIIIIIIIIIIIIIIIIIIIIIIIIIIIIIHHHIIIIIIIIIIIIIIIIIIIIIIIIIIIIIIIIIIIIIIHHHIIIHHHIIIHHHHHBBAFFIIIIBBBIHHHH67776666,>HBBBHHHHHHIIIIIIIIIIIIIIIIIHHHHIIIIIIIIIIIIIIII<<<IIHH@@@IBHIIIGGGGBBB;711BB444??B<<<DIIIHHHHHIIIIIIIIIHHEIIIGDD00000@DGGGGGIIIIIHHHBBBBHH>>@HHHHHHHHHHHHHHHHHHBBBBBDEBB::8B@CC>;;;@:5///:::::DD9<<473187220003.,,5-.57000-..33300388;81036<<<;:8:<==31016866:8766---73--.0-03228;8:8888688888711151400,,,,,,,+5
@JI6ZREA02HUSUA
ACTCACAGTTGGAGGGCAAGTCTGGTGCCAGCAGCCGCGGTAATTCCAGCTCCAATAGCGTATATTAAAGTTGTTGCAGTTAAAAAGCTCGTAGTTGAATTTCGGGGTCAGCAAGTTGGTCGTGCCACTGGTATGCACTGGCTTTGCTGATTCCTCCTTCTTGTAGAACCGTAATGCCATTAAGTTGGTGTTGCGGGGAAACAGGACTGTTACTTTGAAAAAATTAGAGTGTTTAAAGCAGGCTAACGCTTGAATACATTAGCATGGAATAATGAAATAGGACGACGATCCTATTTTGTGGTTTCTAGGATTGACGTAATGATTAATAGGGATAGTTGGGGCATTAGTATTCAATTGTCAGAGGTGAAATTCTTGGATTTATTGAAGACTAACTACTGCGAAAGCATTTGCCAAGGATGTTTTCATTAATCAAGAACGAAAGTTAGGGATCGAAGACGATCAGATACCGTCGTAGTCTTAACCATAAACTAT
+
IIIIIIIIIIIII@@@IIIIIIIIIIIIIIIIIIIIIIIIIIIIIIIIIIIIIIIIIIIIIIIIIIHHHIIIIIIIIIIII;;;;;IIIIIIIIIIIIIHHHG;;;;DIIIIIIIIIIIIIIIIIIIIIIIIIIIIIIIIIIHHHIIIIIIIIIGGGGGIIIIIIIIIIIIIIIIIIIIIIHHIHIIIIIIIIICCCCHHHIIIIIIIIIIIIHHHI999999>>-GGIIIHHHHHHIIIIIIIIIHIIIIIIIIIIIIIIIIIIIIIIIIIII888FAGFFDDDDGGGDAAA<<<<D:DDBBBFIIHGAAAIIHHHIIIIIIIHGGGGHHIIIIIICCCCIHHHIHHHHIIGGFFFEHHHB::;8HHHHHFDDHHHBB@:44EEEB=>52222228=5....;?A;;;A<<<<<<:?:--,-33221/1202:663--..2381999<888;;><>>>====:;68832026866847::41-.---84--
@JI6ZREA02GBWLA
ACTCACAGTTGGAGGGCAAGTCTGGTGCCGGCAGCCGCGGTAATTCCAGCTCCAATAGCGTATATTAAAGTTGTTGCAGTTAAAAAGCTCGTAGTTGAATTTCGGGGTCAGCAGGCTGGTCGTGCCACTGGTATGAACTGGTCTCGCTGATTCCTCCTTTCTGAAGAACTGTAATGTCATTAATTTGGTGTTGCAGGGAAACAGGACTGTTACTTTGAAAAAATTAGAGTGTTTAAAGCAGGCAATTGCTTGAATACATTAGCATGGAATAATGAAATAGGACGTTCAAACCTATTTTGTGGTTTCTAGGATTGACGTAATGATTAATAGGGATAGTTGGGGCATTAGTATTCAATTGTCAGAGGTGAAATTCTTGGATTTATTGAAGACTAACTACTGCGAAAGCATTTGCCAAGGATGTTTTCATTAATCAAGAACGAAAGTTAGGGATCGAAGACGACCAGATACCGTCGTAG
+
IIIIIIIIIIIII666IIIIIIIIIIIIIIIIIIIIIIIIIIIIIIIIIIIIIIIIIIIIIIIIIIHHHIIIIIIIIIIII<<===IIIIIIIIIIIIIHHHICCCCIIIIIIIIIIIIIIIIIIIIIIIIIIIIIIIIIIIIIIIIIIIIIIIIIIHHHIIIIIIIIIIIIIIIIIIIFFFFHHHIIIBBBHIIHHHHHHIDFFIIIIFFFIHHHI688866HH5IIIIF;;;HHHIIIIIIIIIIIIIIFFFHHHIIIIIIIHHHIIDDDDIHHHIIIIIIF765<::;;>411116/@@>;?EIIIDDDDIIIIHHHIIIIIIIIIHHEIIII@@??99DDGIIGIFFHIDD@@@HEEBB:::DE@@@@@BEED@=;;@::???925549@@=@@=:444;9:5555AAA==>>;93----.933//.5623..13...,,,-00073339976866668313199970005,
@JI6ZREA02H81XQ
ACTCACAGTTGGAGGGCAAGTCTGGTGCCAGCAGCCGCGGTAATTCCAGCTCCAATAGCGTATATTAAAGTTGTTGCAGTTAAAAAGCTCGTAGTTGAATTTCGGGGTCAGCAGGTTGGTCGTGCCACTGGTATGCACTGGTCTCGCTGATTCCTCCCTCTTGTAGAACCGTAATGCCATTAAGTTGGTGTTGCGGGGAAACAGGACTGTTACTTTGAAAAAATTAGAGTGTTTAAAGCAAGCTAACGCTTGAATACATTAGCATGGAATAATGAAATAGGATGATCGATCCTATTTGTTGGTTTCTAGGGTTGACGTAATGATTAATAGGGATAGTTGGGGCATTAGTATTCAATTGTCAGAGGTGAAATTCTTGGATTTATTGAAGACTGACTACTGCGAAAGCATTTGCCAAGGATGTTTCATTAATCAAGACGAAGTTAGGGATCGAAGCGATCAGNTACCGTCGTAGTCTTAACCNTAAACTNTAGCCGACTGGGGATCGGATGATGTTAATTTTTTAATGTACTTCA
+
IIIIIIIIIIIII666IIIIIIIIIIIIIIIIIIIIIIIIIIIIIIIIIIIIIIIIIIIIIIIIIIHHHIIIIIIGGEE3311111;EIHHHIIIIIIIHHHI;;;;HIIIIIIIIIBBBIIIIIIIIIIIIIIIIIIIIIIIIIIIIIIIIIIG:::GHIIIIIIIIIIIIHHIIIIIGGFFIIIIIIIIIIICCCCHHHFABBIIIIIGEE@==D//////55,?@DEGEHHHHHIIIIIIIIIIIIIGG>><AFIIIIIIIIIIGD844?;333?5<<FGGGGIIGGA???:::5/.111117.3///359AABA@@EGG<<<<99?;;;BEBBB9999DDHIDEDHHIIIIIEEHH;555:HEEEBDDDDDCB?555:8:CCBBBDCCCDDDDC?;5555CCC>>>A>>>>>>;9.---37220/1544543,,,-..00034778;:686888:8!33==<:9<<><6322==99!88::86!0113325,,,,,,5553673338<<<==00555500)3238--,1
@JI6ZREA02IFA2L
ACTCACAGTTGGAGGGCAAGTCTGGTGCCAGCAGCCGCGGTAATTCCAGCTCCAATAGCGTATATTAAAGTTGTTGCAGTTAAAAAGCTCGTAGTTGAATTTCGGGG
+
FFFFFFFFFFFIIHHHIIIIIIIIIIIIIIIIIIIIIIIIIIIHHIIIIIIIFFFFFFFFFFFF;;::=FFFFFFFFFFFF????=FFFFFFFFFFFFFFFFF?910
@JI6ZREA02IW2LZ
ACTCACAGTTGGAGGGCAAGTCTGGTGCCAGCAGCCGCGGTAATTCCAGCTCCAATAGCGTATATTAAAGTTGTTGCAGTTAAAAAGCTCGTAGTTGAATTTCGGGATC
+
FFFFFFFFFFFIIHHHB???BIIIIIIIIIIIIIIIIIIIIIIIIIIIIIIIFFFFFFFFFFFFFFFFFFFFFFFFFFFFF==???FFFFFFFFFFFFFFF?D?;8?94
@JI6ZREA02IN69B
ACTCACAGTTGGAGGGCAAGTCTGGTGCCAGCAGCCGCGGTAATTCCAGCTCCAATAGCGTATATTAAAGTTGTTGCAGTTAAAAAGCTCGTAGTTGAATTTCGGGGTCAGCAGTTGGTCGTGCCACTGGTATGCACT
+
FFFFFFFFFFFIIHHHIIIIIIIIIIIIIIIIIIIIIIIIIIIIIIIIIIIIFFFFFFFFFFFFFFFFFFFFFFFFFFFFF=====FFFFFFFFFFFFFFFFFBAAAFFFF=:666FFFFFFFFFFFFFFFFFFFF?8
@JI6ZREA02J0RZX
ACTCACAGTTGGAAGGCAAGTCTGGTGCCAGCAGCCGCGGTAATTCCAGCTCCAATAGCGTATATTAAAGTTGTTGCAGTTAAAAAGCTCGTAGTTGAATTTCGGGGTCAGC
+
FFFFFFFFFF??;;::IIIIIIIIIIIIIIIIIIIIIIIIIIHHHIIIIHHIFFFFFFFFFFFFFFFFFFFFFFFFFFFFF?????FFFFFFFFFFFFFF??A100.2=74/
@JI6ZREA02IK8V2
ACTCACAGTTGGAGGGCAAGTCTGGTGCCAGCAGCCGCGGTAATTCCAGCTCCAATAGCGTATATTAAAGTTGTTGCAGTTAAAAAGCTCGTAGTTGAATTTCGGGGTCAGCAAGTTGGTCGTGCCACTGGTATGCACTGGCTTTGCTGATTCCTCCTTCTTGTAGAACCGTAATGCCATTAAGTTGGTGTTGCGGGGAAACAGGACTGTTACTTTGAAAAAATTAGAGTGTTTAAAGCAGGCTAACGCTTGAATACATTAGCATGGAATAATGAAATAGGACGACGATCCTATTTTGTGGTTTCTAGGATTGACGTAATGATTAATAGGGATAGTTGGGGCATTAGTATTCAATTGTCAGAGGTGAAATTCTTGGATTTATTGAAGACTAACTACTGCGAAAGCATTTGCCAAGGATGTTTTCATTAATCAAGAACGAAGTTAGGGATCGAAGACGATCAGATACCG
+
FFFFFFFFFFFIIHHHIIIIIIIIIIIIIIIIIIIIIIIIIIIIIIIIIIIIFFFFFFFFFFFFFFFFFFFFFFFFFFFFF???==FFFFFFFFFFFFF@@@F??==FFFFFFFFFFFFFFFFFFFFFFFFFFFFFFFFFFFFFFFFFFFFFDDDAAA?::9BAAAABBB:666FFFFFFFFFFFFFFDBA>?@444400084<<?????<==611:,,,,,,--+32575,..248<<<<@ABAAAADAACAAAADDDDD????ADDDBBBA::::A:>><4448@??88896697=0::===BAB::::::=BA555===??BBBB???A:::<<66664444?AAA>>?==>>><>:32//.2266669::443;;;822@@4328322888;933///8233426>8886222::1000263344.00,,,,,,,,.00.22276666674648666646022-
@JI6ZREA02J17LJ
ACTCACAGTTGGAGGGCAAGTCTGGTGCCAGCAGCCGCGGTAATTCCAGCTCCAATAGCGTATATTAAAGTTGTTGCAGTTAAAAAGCTCGTAGTTGAATTTCGGGGTCAGCAAGTTGGTCGTGCCACTGGTATGCACTAGCTTTGCTGATTCCTCCTTCTTGAAGAACCGTAATGCCATTAAGTTGGTGTTGCGGGGAAACAGGACTGTTACTTTGAAAAAATTAGAGTGTTTAAAGCAGGCTGACGCTTGAATACATTAGCATGGAATAATGGAATAGGACGACGATCCTATTTTGTGGTTTCTAGGATTGACGTAATGATTAATAGGGATAGTTGGGGCATTAGTATTCAATTGTCAGAGGTGAAATTCTTGGATTTATTGAAGACTAACTACTGCGAAAGCATTTGCCAAGGATGTTTTCATTAATCAAGAACGAAAGTTAGGGATCGAAGACGATCAGATACCGTCGTAGTCTTAACCATAAACTATGCCGACTAGGGATCGGATG
+
IIIIIIIIIIIIIBBBIIIIIIIIIIIIIIIIIIIIIIIIIIIIIIIIIIIIIIIIIIIIIIIIIIHHHIIIIIIIIIIII???==IIIIIIIIIIIIIHHHICCCCIIIIIIIIIIIIIIIIIIIIIIIIIIIIIIIIIIIHHHIIIIIIIIIIIIIIGGGIIIIIIIIIIIIIIIIIIIIIIIIIIIIIIIICCBBHHHIIIIIIIIIIIIHHHI666666GG5IIIIIHHHCCCIIIIIIIIIIIIIIIIIIIIIGGGIIIIIIIIIIIIIIIIIIIIIIIIIIIIIIIG5575:/??CCCIIIIIIIIIIIIIIIIIIIIIIIIHFFIIII??5555CEIIIIIIIIIIIIIIIIIIIIFGEHHHIIIIIIIIHHHIHHIIGEEGIIIEEEIEGG???EEGGHHHIIIIIGGEII9;99>>55447>A:522:=AAAAAA@>>ADDBAAAA?AAA555:=AAAAA@AAAAA::::>>442:99452.9<999<150005<???????
@JI6ZREA02F0T8E
ACTCACAGTTGGAGGGCAAGTCTGGTGCCAGCAGCCGCGGTAATTCCAGCTCCAATAGCGTATATTAAAGTTGTTGCAGTTAAAAAGCTCGTAGTTGAATTTCGGGATCAGCAGGTTGGTCGTGCCACTGGTATGCACTGGCTTTGCTGGTTCCTCCTTTCTGAAGAACTGTAATGCCATTAATTTGGTGTTGCAGGGAAACAGGACTGTTACTTTGAAAAAATTAGAGTGTTTAAAGCAGGCTAACGCTTGAATACATTAGCATGGAATAATGAAATAGGACGTTCGATCCTATTTTGTTGGTTTCTAGGGTTGACGTAATGATTAATAGGGATAGTTGGGGGCATTAGTATTCAATTGTCAGAGGTGAAATTCTTGGATTTATTGAAGACTAACTACTGCGAAAGCATTTGCCAAGGATGTTTTCATTAATCAAGAACGAAAGTTAGGGATCGAAGACGATCAG
+
IIIIIIIIIIIIIHHHIIIIIIIIIIIIIIIIIIIIIIIIIIIIIIIIIIIIIIIIIIIIIIIIIIHHHIIIIIIIIIIII:::::HIIIIIIIIIIIIHHHIHHHIIIIIIIIIIIIIIIIIIIIIIIIIIIIIIIIIIIIBBBIIIIIIIIIIHHHGHIIIIIFFFIIIIIIIIIII@@@>HHHIIIFFFIIIHHHFFFIHIIIIIIIIIIEBBE22222233,?BECDBDDHHHIIIIIIIIIIIIGGGIIIIIIIIIIIHFEEHHIIIIIHHHF:AAIIHEDBBDD;;;?1133;35@@666A46000554:::9=AEEGGGDDDDBB?BBEE;;55544DDEEEEDDDDIA@@@DDEEDD::;BB;;:4526===....//AA:9255CCDEEEB;;:@@E?;;;?BD@@@?BB9<>7777<<::888::830036666:;:26111:88660030:::83
@JI6ZREA02HZGR8
ACTCACAGTTGGAGGGCAAGTCTGGTGCCAGCAGCCGCGGTAATTCCAGCTCCAATAGCGTATATTAAAGTTGTTGCAGTTAAAAAGCTCGTAGTTGAATTTCGGGATCAATTA
+
FFFFFFFFFFFIIIIIIIIIIIIIIIIIIIIIIIIIIIIIIIIIIIIIIIIIFFFFFFFFFFFFFFFFFFFFFFFFFFFFF;;;;;FFFFFFFFDDDDD==8100.4:<22222
@JI6ZREA02F19IY
ACTCACAGTTGGAGGGCAAGTCTGGTGCCAGCAGCCGCGGTAATTCCAGCTCCAATAGCGTATATTAAAGTTGTTGCAGTTAAAAAGCTCGTAGTTGAATTTCGGGATTAGTATGTTGGTCGTACCTTCGGTACGTACTGGTGTTACTGATTCCTACCTTCTGATGAACCATCATGTCATTAATTTGGTGTGGCGGGGAATCAGGACTGTTACTTTGAAAAAATTAGAGTGTTTAAAGCAGGCTCGCGCTTGAATACATTAGCATGGAATAATGAAATAGGACGTTGATCCTATTTTGTGGTTTCTAGGATTGACGTAATGATTAATAGGGATAGTTGGGAGCATTAGTATTCAATTGTCAGAGGTGAAATTCTTGGATTTATTGAAGACTAACTACTGCGAAAGCATTTGCCAAGGATGTTTTCATTAAATCAAGAACGAAAGTTAGGGATCGAAGACGATCAGATACCGTCGTAGTCTTAACCATAAACTATGCCGACTAGGGATCGGATGATGTTATTTTTAATGACTCATTCGGC
+
IIIIIIIIIIIIIHHHIIIIIIIIIIIIIIIIIIIIIIIIIIIIIIIIIIIIIIIIIIIIIIIIIIHHHIIIIIIIIIIII:::::IIIIIIIIIIIIIHHHIHHHIIIIIIIIIIIIIIIIIIIIIIIIIIIIIIIIIIIIIIIIIIIIIIIIIIIIIIIIIIIIIIIIIIIIIIIIIIIII:::IICGIIG=6666BBIIIIIIIIIIIIIHHHI998889BB0IIGGGHHHHHHIIIIIIIIIIIIIIIIIIIIIIIIIIIIIIIIIIIII>>>IIIIDB===IIHEEBD4466@511111;@HGEIIIIIIGBDDIIIIIIIIIHHHIIIIIIHDDBCGGIIIIIIIIIIIIIB@BGGDDDGEEEFIB<;;<<GFFFF==GIIIIIIAAAAEIDBBABBEDBB<<<GDECCAA>=4....4<22..,08;==;;:322<>??7===>:::>4/./<=????:><???<23348=?=;==330=3324707822240:7;::7????=:88<<874,,,,,//+558878;====;
@JI6ZREA02GLS8C
ACTCACAGTTGGAGGGCAAGTCTGGTGCCAGCAGCCGCGGTAATTCCAGCTCCAATAGCGTATATTAAAGTTGTTGCGTAAAGT
+
FFFFFFFFFFFIIHHHIIIIIIIIIIIIHHHHIHFFF===FFFFDDDDDDF????CFFFFFFFFFFFFFFFFFFFFB??6632-
@JI6ZREA02IY5H1
ACTCACAGTTGGAGGGCAAGTCTGGTGCCAGCAGCCGCGGTAATTCCAGCTCCAATAGCGTATATTAAAGTTGTTGCAG
+
;;;;FFFFFFFII???IIIIIIIIIIIIIIIIIIIIIIIIIIIIIIIIIHHHFFFFFDBBBAAA::333?A>?AA@@91
@JI6ZREA02IZ6DB
ACTCACAGTTGGAGGGCAAGTCTGGTGCCAGCAGCCGCGGTAATTCCAGCTCCAATAGCGTATATTAAAGTTG
+
FFFFFFFFFFFIIHHHIIIIIIIIIIIIIIIIIIIIIIIIIIIIIIIIIIIIFFFFFFFFFFFFFFFF?DDD?
@JI6ZREA02HAOVJ
ACTCACAGTTGGAGGGCAAGTCTGGTGCCAGCAGCCGCGGTAATTCCAGCTCCAATAGCGTATATTAAAGTTGTTGCAGTTAAAAAGCTCGTAGTTGAATTTCGGGGTCAGTAGGTTGGTCGTGCCTATGGTATGTACTGGCTTTACTGATTCCTCCTTCTTGAAGAACTGTAATGTCATTAATTTGGTGTTGCAGGGAAACAGGACTGTTACTTTGAAAAAATTAGAGTGTTTAAAGCAGGCTAACGCTTGAATACATTAGCATGGAAATAATGAAATAGGACGTTCGATCCTATTTTGTTGGTTTCTAGGATTGACGTAATGATTAATAGGGATAGTTGGGGCATTAGTATTCAATTGTCAGAGGTGAAATTCTTGGATTTATTGAAGACTAACTACTGCGAAAGCATTTGCCAAGGATGTTTTCATTAATCTAAGAACGAAAGTTAGGGNTACGAAGACGATCAGATACCGTCGTAGTCTTAACCATAAACTATGCCGACTAGGGATCGGATGATGTTAATTTTTAATGTACTCTATTCGG
+
IIIIIIIIIIIIIHHHIIIIIIIIIIIIIIIIIIIIIIIIIIIIIIIIIIIIIIIIIIIIIIIIIIHHHIIIIIIIIIIII<<<<<IIIIIIIIIIIIIHHHIBBBBIIIIIIIIIIIIIIIIIIIIIIIIIIIIIIIIIIIHHHIIIIIIIIIIIIIIIIIIIIIIIIIIIIIIIIIIIIBB666FFIIIIIIIHGGBBBGDIIIIIIHHIIHHHI9;;;99GG5IIIIH>>>HHHIIIIIIIIIIIIIIIIIIIIIIIIIIII88555D>>FGBBBIIIIAAAEEIIIIHHHHB??BI==AA222AIIIIIIIIIIIIIIIIIIIIIIHHHHIIIIII@@@@HIIIDEDDHIEEB@@;8;DDDDE?3111BBHDDDDEEHHH::BHBBBBEEC??=B>?;91//>>>;;::;???CC9<<443188:;8603-..3003/000400,,,-!....0089;:::::<<<<==<<9<<<<9:8899440.---.0-/...474::888688:::995553300,,,,,..,5/11//,,,/5,,
@JI6ZREA02FIR4P
ACTCACAGTTGGAGGGCAAGTCTGGTGCCAGCAGCCGCGGTAATTCCAGCTCCAATAGCGTATATTAAAGTTGTTGCAGTTAAAAAGCTCGTAGTTGAATTTCGGGGTCAGCAGGTTGGTCGTGCCACTGGTATGTACTGGCTTCGCTGATTCCTCCTTTCTGAAGAACTGTAATGTCATTAATTTGGTGTTGCAGGGAAACAGGACTGTTACTTTGAAAAAATTAGAGTGTTTAAAGCAGGCTAACGCTTGAATACATTAGCATGGAATAATGAAATAGGACGTTCGATCCTATTTTGTGGTTTCTAGGATTGACGTAATGATTAATAGGGATAGTTGGGGCATTAGTATTCAATTGTCAGAGGTGAAATTCTTGGATTTATTGAAGACTAACTACTGCGAAAGCATTTGCCAAGGATGTTTTCATTAATCAAGAACGAAAGTTGGGGATCGAAGCGATCAGATACCGTCGTAGTCTTAACCATAAACTATGCCGACTAGGG
+
IIIIIIIIIIIII@@@IIIIIIIIIIIIIIIIIIIIIIIIIIIIIIIIIIIIIIIIIIIIIIIIIIHHHIIIIIIIIIIII=====IIIIIIIIIIIIIHHHICCCCIIIIIIIIIIIIIIIIIIIIIIIIIIIIIIIIIIIIIHIIIIIIIIIHFFFFHIIIIF>>>>FIIIIIIIIIIIIIHHHIIIIIIIIIHBB;;;B>IIIIIIIIIIFFFH666666;;,FHIIIHHHHHHIIIIII>>>FIIIIIIIIIIIIIIIIIIIIIIIIIIIHHHIIIIIIHEEDIIIGIII5555<2@@BBEIIIDDDIIIID@666IIGGGGF@@20/;?AA33/000;;EEEEEEIIIIIIBBBBBHH>>@DE@=?::88AA>///444:>>>;A>>99:8DBB@:::EDBBBBB@@@HE553B>77118;==<<9<<830036333:3311118<;886478;:833130223106886686:9;1103000300453343034...
@JI6ZREA02GHGP3
ACTCACAGTTGGAGGGCAAGTCTGGTGCCAGCAGCCACGGTAATTCCAGCTCCAATAGCGTATATTAAAGTTGTTGCAGTTAAAAAGCTCGTAGTTGAATTTCGGGATCAATATATTGGTCGTGCCTCCGGTATGCACTGGTATTATTGATTTCTACCTTCTGACGAACTGTGATGTCATTAATTTGGTGTCATGGGGAATCAGGACTGTTACTTTGAAAAAATTAGAGTGTTTAAAGCAGGCACACGCTTGAATACATTAGCATGGAATAATGAAATAGGACGTTTGACCCTATTTTGTTGGTTTCTAGGATCGACGTAATGATTAATAGGGATAGTTGGGGGCATTAGTATTCAATTGTCAGAGGTGAAATTCTTGGATTTATTGAAGACTAACTACTGCGAAAGCATTTGCCAAGGATGTTTTCATTAATCAAGAACGAAAGTTAGGGATCGAAGACGATCAGATACCGTCGTAGTCTTAACCATAAACTATGCCGACTAGGGATCGGATGATGTTAATTTTTATAATGACTC
+
IIIIIIIIIIIIIHHHIIIIIIIIIIIIIIIIIIIIIIIIIIIIIIIIIIIIIIIIIIIIIIIIIIHHHIIIIIIIIIIII<<<<<IIIIIIIIIIIIIHHHIHHHIIIIIIIIIIIIIIIIIIIIIIIIIIIIIIIIIIIIIIIIIIIIHHHIIIIIIIIIIIIIIIIIIIIIIIIIIIIIIHHHIIIIIIIIBBBBIIIIIIIIIIBBBGIB@@D224444DD5IIIIIHHHHHHIIIIIIIIIIIIIIIIIIIIIIIIIIIIIIIIIIIII:::IIIIIIIHHHIIGGGIG9888G8833222<<HGGGHIIIIIIIIIIIIIIIIIGAAAIIIII;;877DDGD==;=ADDDFEEEEEEEIFFD8666<<EEEEEEA@@H>>FFDCCDE<<<?>ECDDCB@@<<<@@BE<<<<<<<==7777====;;5444400:74408:6-----333::869:<<<<878:==<757:=;:86688:76:411310,-,335.--..279:999999;97:66/////4----33:31
@JI6ZREA02JHGXI
ACTCACAGTTGGAGGGCAAGTCTGGTGCCAGCAGCCGCGGTAATTCCAGCTCCAATAGCGTATATTAAAGTTGTTGCAGTTAAAAAGCTCGTAGTTGAATTTCGGGGTCAGCAGGTTGGTCGTGCCACTGGTATGTACTGGTTTCGCTGATTCCTCCTTTCTGAAGAACTGTAATGCCATTAATTTGGTGTTGCAGGGAAACAGGACTGTTACTTTGAAAAAATTAGAGTGTTTAAAGCAGGCTAACGCTTGAATACATTAGCATGGAATAATGAAATAGGACGTTCGATCCTATTTTGTGGTTTCTAGGATTGACGTAATGATTAATAGGGATAGTTGGGGCATTAGTATTCAATTGTCAGAGGTGAAATTCTTGGATTTATTGAAGACTAACTACTGCGAAAGCATTTGCCAAGGATGTTTTCATTAATCAAGAACGAAGTTAGGGATCGAAGACGATCAGATACCGTCGTAGTCTTAACCATAAACAATGCCGACTAGGGATCGGATGATGTTTAATTTTTAATGTACTTTATTCGG
+
IIIIIIIIIIIIIGGGIIIIIIIIIIIIIIIIIIIIIIIIIIIIIIIIIIIIIIIIIIIIIIIIIIHHHIIIIIIIIIIII<<<<<IIIIIIIIIIIIIHHHICCCCIIIIIIIIIIIIIIIIIIIIIIIIIIIIIIIIIIHHHIIIIIIIIIIIIIHHHIIIIIIIIIIG>>>BIIIIIIIIHHHIIIHHHHIIHHHGGGIHIIIIIIBBBIHBAA44424455,=IIIIHHHEHHIIIIIG>>>>BIIIIIIIIIIIIIIIHHHIIIIIIIIHHHIIIIAAAGGIIIIAAAF????=2AAEEEIIIHGGGGHIIIHHHIHHHIIIIIHHHHIIHGG@@<<FFFIIIDDDDFFHHFFHFFCBBBCHHHHHHHHHHHHHHHHHHHH@:8;;BB??>F?;;:@@EBCCBHHHHHFEEECF>442238==<;488;8553...23=9999;888>>:8;:<8888232<<81011811-,,0032.-,,,-,,--,38:9=;:::9;;<9999;83.--22112//44+89;<11/8009..
@JI6ZREA02JEJG5
ACTCACAGTTGGAGGGCAAGTCTGGTGCCAGCAGCCGCGGTAATTCCAGCTCCAATAGCGTATATTAAAGTTGTTGCAGTTAAAAAGCTCGTAGTTGAATTTCGGGATC
+
1111148<@A>@@666FFIIIIIHHIIIIIIIIIIIIIIIIIIIIIIIIIIIFFFFFFFFFFFFFFFFFFFFFFFFFFFFF?????FFFFFFFFFFFFFF?=?0..::7
@JI6ZREA02GS39T
ACTCACAGTTGGAGGGCAAGTCTGGTGCCAGCAGCCGCGGTAATTCCAGCTCCAATAGCGTATATTAAAGTTGTTGCAGTTAAAAAGCTCGTAGTTGAATTTCGGGGTCAGCAGGTTGGTCGTGCCACTGGTATGTACTGGTTTCGCTGATTCCTCCTTTCTGAAGAACTGTAATGCCATTAATTTGGTGTTGCAGGGAAACAGGACTGTTACTTTGAAAAAATTAGAGTGTTTAAAGCAGGCTAACGCTTGAATACATTAGCATGGAATAATGAAATAGGACGTTCGATCCTATTTTGTGGTTTCTAGGATTGACGTAATGATTAATAGGGATAGTTGGGGCATTAGTATTCAATTGTCAGAGTGAAATTCTTGGATTTATTGAAGACTAACTACTGCGAAAGCATTTGCCAAGGATGTTTTCATTAATCAAGAACGAAAGTTAGGGATCGAAGACGATCAGATACCGTCGTAGTCTTAACCATAAACTNTGCCGACTAGGGATCGGATGATGTTTAATTTTTAATGT
+
IIIIIIIIIIIIIDDDIIIIIIIIIIIIIIIIIIIIIIIIIIIIIIIIIIIIIIIIIIIIIIIIIIHHHIIIIIIIIIIII:::::HIIIIIIIIIIIIHHH>6666BIIIIIIIIIFFFIIIIIIIIIIIIIIIIIIIIIHHHIIIIIIIIIIIIIHHHIIIIIIIIIIF@@>FIIIIIIFF;;>II@::9@EIHHHHHHIIIIIIIIIIGE@??C11////66-EGGGIHHHHHHIIIIII@>>>FIIIIIIIIIIDDDIIIIIIII@@@DIHHEG@GG77765BB??8444//11=/88455A<E?;;;BBGG;666BBDDGGGGF666;GGGFF9999;@IIIIIHHHIIIIHHHHH:4444BB<AAAAAABB00097:AAA98:A444=:A@A4///4AA=;::A=>>>>>:::1111:;;;8803336442----4---022897...647::7777678;;:88:6311307990/.1/0020!--227;9;877::;;;;77777622266,,,,,,,*1,
@JI6ZREA02HGKXB
ACTCACAGTTGGAGGGCAAGTCTGGTGCCAGCAGCCGCGGTAATTCCAGCTCCAATAGCGTATATTAAAGTTGTC
+
FFFFFFFFFFFII666IIIIIIIIIIIIIIIIIIIIIIIIIIIIIIIHHHHHFFFFFDDDDDDD::110?@A?30
@JI6ZREA02F2V53
ACTCACAGTTGGAGGGCAAGTCTGGTGCCAGCAGCCGCGGTAATTCCAGCTCCAATAGCGTATATTAAAGTTGTTGCAGTTAAAAAGCTCGTAGTTGAATTTCGGGG
+
FFFFFFFFFFFIIHHHIIIIIIIIIIIIIIIIIIIIIIIIIIIIIIIIIIIIFFFFFFFFFFFFFFFFFFFFFFFFFFFFF=====FFFFFFFFFFDBA==;51100
@JI6ZREA02J6NWN
ACTCACAGTTGGAGGGCAAGTCTGGTGCCAGCAGCCGCGGTAATTCCAGCTCCAATAGCGTATATT
+
FFFFFFFFFFFIIHHHHHHIIIIIIIIIIIIIIIIIIIIIIIIHHHHHHHHHFFFFFDAA???A11
@JI6ZREA02J33JY
ACTCACAGTTGGAGGGCAAGTCTGGTGCCAGCAGCCGCGGTAATTCCAGCTCCAATAGCGTATATTAAAGTTGTTGCAGTTAAAAAGCTCGTAGTTGAATTTCGGGGTCAGCAGGTTGGTCGTGCCACTGGTATGTACTGGTTTCGCTGATTCCTCCTTTCTGAAGAACTGTAATGCCATTAATTTGGTGTTGCAGGGAAACAGGACTGTTACTTTGAAAAAATTAGAGTGTTTAAAGCAGGCTAACGCTTGAATACATTAGCATGGAATAATGAAATAGGACGTTCGATCCTATTTTTGTGGTTTCTAGGATTGACGTAATGATTAATAGGGATAGTTGGGGCATTAGTATTCAATTGTCAGAGGTGAAGTTCTTGGATTTATTGAAGACTGACTACTGCGAAAGCATTTGCCAAGG
+
FFFFFFFFFFFIIIIIIIIIIIIIIIIIIIIIIIIIIIIIIIIIIIIIIIIIFFFFFFFFFFFFFFFFFFFFFFFFFFFDD;;;;;FFFFFFFFFFFFFFFFFBBBBFFFFFFFFFFFFFFFFFFFFFFFFFFFFFFFFFFFFFFFFFFFFFFFFFFFFFFFFFFFFFFFFFDDDFFFFFDDB555AA9455:??===;;;A355=ABD:::A?===27776666,;DFFFF?FFFFF@;;;?CFDDDDDAC;;:??BBDDAAACDDDDGGDDD???D>5555588<9::9723,,,,,7.--,,,34?444:=DDDDDDD????DD??=====:::::9999::::A???DD???DBBBBBDB883.//>@@><<<<8844322><:;:>888>><<<>82///;8344899;;;95
@JI6ZREA02INYUQ
ACTCACAGTTGGAGGGCAAGTCTGGTGCCAGCAGCCGCGGTAATTCCAGCTCCAATAGCGTATATTAAAGTTGTTGCAGTTAAAAAGCTCGTAGTTGAATTTCGGGGTCAGCAGGTTGGTCGTGCCACTGGTATGCACTGGTCTCGCTGATTCCTCCCTCTTGTAGAACCGTAATGCCATTAAGTTGGTGTTGCGGGGAAACAGGACTGTTACTTTGAAAAAATTGAGTGTTTAAAGCAAGCTAACGCTTGAATACATTAGCATGGAATAATGAAATAGGACGATCGATCCTATTTTGTGGTTTCTAGGGTTGACGTAATGATTAATAGGGATAGTTGGGGCATTAGTATTCAATTGTCAGAGTGAAATTCTTGGATTTATTGAAGACTGACTACTGCGAAAGCATTTGCCAAGG
+
FFFFFFFFFFFIIHHHIIIIIIIIIIIIIIIIIIIIIIIIIIIIIIIIIIIIFFFFFFFFFFFFFFFFFFFFFFFFFFFFF;;;;;FFFFFFFFFFFFFFFFFDDDDFFFEEEFFFFFFFFFFFFFFFFFFFFFFFFFFFFFFFFFFFFFDDDA:66356ABAAAA>AAA?666ADDDDDDDD<;;FDDDBBBB99::555A6::BBBA889>888?//////4449??A;=?FFFF@@?FFFFFFFF;;;FFFDFDDGGGGFFDDDDDCCDFGCCF>DDDCCGB@@@?888<00004/88888?<A555??8??BB@AB==?A:555=;;A980009996<<>ABD=:::=<@A>:89:3223////<<322<>@;;;<77<?43288:<<<>><>88886633....2444,,
@JI6ZREA02I6GZJ
ACTCACAGTTGGAGGGCAAGTCTGGTGCCAGCAGCCGCGGTAATTCCAGCTCCAATAGCGTATATTAAAGTTGTTGCAGTTAAAAAGCTCGTAGTTGAATTTCGGGATCAATTTATCGGTCGTGCCTACGGTATGAACTGGTACAATTGGTTTCTTCCTTCTGACGAAGCATGATGTCATTAATTTGGTGTCGTGGGGAATCAGGACTGTTACTTTGAAAAAATTAGAGTGTTTAAAGCAAGCATTAGCTTGAATACATTAGCATGGAATAATGAAATAGGACGTTTGATCCTATTTCGTGGTTTCTAGGATCGACGTAATGATTAATAGGGATAGTTGGGGGCATTAGTATTCAATTGTCAGAGGTGAAATTCTTGGATTTATTGAAGACTAACTACTGCGAAAGCATTTGCCAAGGATGTTTCATTAATCAAGAACGAAAGTTAGGGATCGAAGACGATCAGATACCGTCGTAGTCTTAACCATAAACTATGCCGACTAGGGATCGGGATGATGTTAATTTTTAATGTACT
+
IIIIIIIIIIIIIHHHIIIIIIIIIIIIIIIIIIIIIIIIIIIIIIIIIIIIIIIIIIIIIIIIIIHHHIIIIIIIIIIII?????IIIIIIIIIIIIIHHHIHHHIIIIIGGGIIIIIIIIIIIIIIIIIIIIIIIIIIIIIIIIIIIIHHHIIIIIIIIIIIIIIIIIIIIIIIIIIIIIIHHHIIIIIIIICCCCIIIIIIIIIIIIIIIHHHI888888>>-IIIIIHHHHHHIIIIIIIIIIIIIIIIIIIIIIIIIIIIIIIIIGGGIHHHIIIIIIIHHHIIIIHHI===FA7==AABIIIGGGIIIIIIIIIIIIIIGAAAAA=BBAB8:.....;@AA?=:>CGA8866ECDDEEEEFCB@>@@DC>AA@000447A;<;8AEEEEFEEE@@?BBB?@<<<BEEEBBCB@;.---33665549:8400<<777<<<5777;888==2042<;;886;:;<8202:=;<=<>??///89><<:5688;<=43-...58-...39833358:=/////98-;:=;/
@JI6ZREA02J5H0A
ACTCACAGTTGGAGGGCAAGTCTGGTGCCAGCAGCCGCGGTAATTCCAGCTCCAATAGCGTATATTAAAGTTGTTGCAGTTAAAAAGCTCGTAGTTGAATTTCGGGATCAGTACGTTGGTCGTGCCTTAGGTACGTACTGGTGTTACTGGTTCCTACCTTCTGACGAACCATCATGTCATTCATTTGGTGTGGCGGGGAATCAGGACTGTTACTTTGAAAAAATTAGAGTGTTTAAAGCAGGCTCGCGCTTGAATACATTAGCATGGAATAATGAAATAGGACGTTGATCCTATTTTGTGGTTTCTAGGATTGACGTAATGATTAATAGGGATAGTTGGGGCATTAGTATTCAATTGTCAGAGGTGAAATTCTTGGATTTATTGAAGACTAACTACTGCGAAAGCATTTGCCAAGGATGTTTTCATTAATC
+
IIIIIIIIIIIIIHHHIIIIIIIIIIIIIIIIIIIIIIIIIIIIIIIIIIIIIIIIIIIIIIIIIIHHHIIIIIIIIIIII88888HIIIIIIIIIIIIHHHIHHHIIIIIIIIIIIIIIIIIIIIIIIIIIIIIIIIIIIIIIIIIIIIIIIIIFBBBBIIIIBBBBIIIIIIIIIIIIIIIHHHGG@EEHFG7777BBIHHHIIIIIIIIIHHHI;;;;99;;,FFHHHHDD888FIIIIIFFFFHHIIIII@@@HIIIIIIIIIIIIIIIIHHHIIIIII@@@IIIDDBC999<</77<<BGII@@@HHHIIIIIIIIIIIHDDDHHHIIIIIICC@@DDDHHHDDDIIIIIIBBBHHH>>@BBBBDBBBB@@@BEBB88HB::8HHEEEDBBBB?45559:::;;>>>AA>>;C?111179998703
@JI6ZREA02J1Z20
ACTCACAGTTGGAGGGCAAGTCTGGTGCCAGCGGCCGCGGTAATTCCAGCTCCAATAGCGTATATTAAAGTTGTTGCAGTTAAAAAGCTCGTAGTTGAATTTCGGGGTCAGCAGGTTGGTCGTGCCACTGGTATGTACTGGTTTCGCTGATTCCTCCTTTCTGAAGAACTGTAATGCCATTAATTTGGTGTTGCAGGGAAACAGGACTGTTACTTTGAAAAAATTAGAGTGTTTAAAGCAGGCTAACGCTTGAATACATTAGCATGGAATAATGAAATAGGACGTTCGATCCTATTTTGTTGGTTTCTAGGATTGACGTAATGATTAATAGGGATAGTTGGGGCATTAGTATTCAATTGTCAGAGGTGAAATTCTTGGATTTATTGAAGACTAACTACTGCGAAAGCATTTGCCAAGGATGTTTTCATTAATCAAAGAACGAAAGTTAGGGATCGAAGACGATCAGATACCGTCGTAGTCTTAACCATAAACTATGCCGACTAGGGATCAGATGATGTTAATTTTTAATGTACTTATTCGGTCGTCCTTA
+
IIIIIIIIIIIII666IIIIIIIIIIIIIIIIIIIIIIIIIIIIIIIIIIIIIIIIIIIIIIIIIIHHHIIIIIIIIIH8966666BIIIIIIIIIIIIHHHI>>>>FIIIIIIIIIIIIIIIIIIIIIIIIIIIIIIIIIHHHIIIIIIIIIIIHHHHHIIIIIIIIIIIIIIIIIIIIIIIHHHIIHHHIIII>>>HHDE>BBIIIF;;;BFEBG55666666,BIIIHDDDDHHIIIIIF=>=BIBBBFIIAAAHHHHIIIIIIIIIIIII888F:AAAAAIIIIIIEEDFBBB<8//<<HEEIIIEAAAEIIIIHHHIHHEEDDDDHHHIIIIIIAA<<IGDDA646<ADDEEDBBBDIEHHB3555BBEBBBBBBEBD::CC?525542286;;?54///>??>;;A====;8673--,,114433.,,,,1,,1,,,,,,,,,,,3111360-..6333:8;:;;86468::13//00442,,,,,,,21002521/...73311/1373.--66/////44-=:8866699;..-/.2222,,
@JI6ZREA02IVCMG
ACTCACAGTTGGAGGGCAAGTCTGGTGCCAGCAGCCGCGGTAATTCCAGCTCCAATAGCGTATATTAAAGTTGTTGCAGTTAAAAAGCTCGTAGTTGAATTTCGGGGTCAGTAGGTTGGTCGTGCCTATGGTATGTACTGGCTTTACTGATTCCTCCTTCTTGAAGAACTGTAATGTCATTAATTTGGTGTTGCAGGGAAACAGGACTGTTACTTTGAAAAAATTAGAGTGTTTAAAGCAGGCTAACGCTTGAATACATTAGCATGGAATAATGAAATAGGACGTTCGATCCTATTTTGTTGGTTTCTAGGATTGACGTAATGATTAATAGGGATAGTTGGGGCATTAGTATTCAATTGTCAGAGGTGAAATTCTTGGATTTATTGAAGACTAACTACTGCGAAAGCATTTGCCAAGGATGTTTTCATTAATCAAGAACGAAAGTTAGGGATCGAAGACGATCAGATACCGTCGTAGTCTTAACCA
+
HHHHHHHHHHHIIHHHIIIIIIIIIIIIIIIIIIIIIIIIIIIIIIIIIIIIHHHHHHHHHHHHHHHHHHHHHHHHHHHHH:::::HHHHHHHHHHHHHHHHHCCCCHHHHHHHHHHHHHHHHHHHHHHHHHHHHHHHHHHHEEEHHHHHEEEEHHHHHHHHHHEEEHHHHEEEHHHHHHHHHHHHHHHBBBHHHHHHHHHHHHHHHHHHHHHHHHH;;;;6699,@HHHHHCC<<<HHHHHHGGGHH@@@EHHHHHHHHHHHHHHHHHHHHHH@@@HHHH@@@@@HHHHHHHHCCBBHBBHHHHHHHH@@@@@HHHHHHHHHHHHHHHHH@@@BBBBBBBA9HHHHHH@@@BBHGDDDBBBA?==>:;;9<998899A999=77<<4229999===?;>>=;9999999994444=9877111177;;::0---2052----07;27761222;;:9;:87772121;;;:9:8:88:77994.,
@JI6ZREA02GO7HB
ACTCACAGTTGGAGGGCAAGTCTGGTGCCAGCAGCCGCGGTAATTCCAGCTCCAATAGCGTATATTAAAGTTGTTGCAGTTAAAAAGCTCGTAGTTGAATTTCGGGGTA
+
@:::===DFFFGHDIIIIIIIIIIIIIIIIIIIIIIIIIIIIIIIIIIIIIIFFFFFFFFFFFFFFFFFFFFFFFFFFFFF?????FFFFFFFFFFFFFFF=@64421.
@JI6ZREA02IBCRN
ACTCACAGTTGGAGGGCAAGTCTGGTGCCAGCAGCCGCGGTAATTCCAGCTCCAATAGCGTATATTAAAGTTGTTGCAGTTAAAAAGCTCGTAGTTGAATTTCGGGGTCAGACA
+
53366::??DDDGFHHIIIIIIIIIIIIIIIIIIIIIIIIIIIIIIIIIIIIFFFFFFFFFFFFFFFFFEDDFFFFFFFFF=====FFFFFFFFFF??==;;?42..,-37232
@JI6ZREA02FUZ1R
ACTCACAGTTGGAGGGCAAGTCTGGTGCCAGCAGCCGCGGTAATTCCAGCTCCAATAGCGTATATTAAAGTTGTTGCAGTTAAAAAGCTCGTAGTTGAATTTC
+
FFFFFFFFFFFII:::IIIIIIIIIIIIIIIIIIIIIIIIIIIIHHHHHHHHFFFFFFFFFFFFFFFFFDDDFFFFFFFFF=====FFFFFFFFFBBAA<<81
@JI6ZREA02GMGIR
ACTCACAGTTGGAGGGCAAGTCTGGTGCCAGCAGCCGCGGTAATTCCAGCTCCAATAGCGTATATTAAAGTTGTTGC
+
FFFFFFFFFFFIIHHHIIIIIIIIIIIIIIIIIIIIIIIIIIIIIIIIIIIIFFFFFFFFFFFFFF<::BA>/,,24
@JI6ZREA02GK13K
ACTCACAGTTGGAGGGCAAGTCTGGTGCCAGCAGCCGCGGTAATTCCAGCTCCAATAGCGTATATTAAAGTTGTTGCAGTTAAAAAGCTCGTAGTTGAATTTCGGGGATAGTACG
+
:666<<FFFFFFH:::IIIIIIIIIIIIIIIIIIIIIIIIIIIIIIIIIIIIFFFFFFFFFFFFFFFFF???FFFFFFFFF;;;;;FFFFFFFFFFFFFF?=B7744443766.-
@JI6ZREA02I187T
ACTCACAGTTGGAGGGCAAGTCTGGTGCCAGCAGCCGCGGTAATTCCAGCTCCAATAGCGTATATTAAAGTTGTTGCAGTTAAAAAGCTCGTAGTTGAATTTCGGGGTCAGCAGGTTGGTCGTGCCACTGGTATGCACTGGCTTCGCTGATTCCTCCTTTCTGAAGAACTGTAATGTCATTAATTTGGTGTTGCAGGGAAACAGGACTGTTACTTTGAAAAAATTAGAGTGTTTAAAGCAGGCTAACGCTTGAATACATTAGCATGGAATAATGAAATAGGACGTTCGATCCTATTTTGTTGGTTTCTAGGATTGACGTAACGATTAATAGGGATAGTTGGGGCATTAGTATTCAATTGTCAGAGGTGAAATTCTTGGATTTATTGAAGACTAACTACTGCGAAAGCATTTGCCAAGGATGTTTTCATTAATCAAGAACGAAAGTTAGGGATCGAAGACGATCAGATACCGTCGTAGTCTTAACCATAAACTATGCCGACTAGGGATCGGATGATGTTAATTTTTAATGTACTC
+
IIIIIIIIIIIIIHHHIIIIIIIIIIIIIIIIIIIIIIIIIIIIIIIIIIIIIIIIIIIIIIIIIIHHHIIIIIIIIIIGG88888IIIIIIIIIIIIIHHHI>>>>IIIIIIIIIIIIIIIIIIIIIIIIIIIIIIIIIIIIIIIIIIIIIIIIIIHHHIIIIIIIIIIIIIIIIIIIIIIIHHHIIIIIIIIIHHHHHHIIIIIIIIIIII>>>I8;;;;<>>-IIIIIHHHHHHIIIIIIIIIIIIIIIIIIIIIIIIIIIIIIIIIIIII===GAIIHIHGGGEHH@>>@1111;//55:?@GCHAAAFIIIA====IIIIIIIDDAA=>BBA88////6;>>CDAEGIIIIIIHHHHHH??@HHHHHHHHHHHHBBBF>>IFD<8<AEEC?>@E@6566@C@@AA@D@@@>BB@;4////4=44214;<=>==8200=>??7;97:<84441-./:;==;:<;??<:9<<=<;<::==2204266850132624086;8868;:::;4444////1155599.=>?=22
@JI6ZREA02I904H
ACTCACAGTTGGAGGGCAAGTCTGGTGCCAGCAGCCGCGGTAATTCCAGCTCCAATAGCGTATATTAAAGTTGTTGCAGTTAAAAAGCTCGTAGTTGAATTTCGGGGATA
+
@@@FFFFFFFFFF666IIIIIIIIIIIIIIIIIIIIIIIIIIIIIIIIIIIIFFFFFFFFFFFFFFFFFFFFFFDDDBB5533333=BBBABBAAA?==662.,,,,.32
@JI6ZREA02GDR1C
ACTCACAGTTGGAGGGCAAGTCTGGTGCCAGCAGCCACGGTAATTCCAGCTCCAATAGCGTATATTAAAGTTGTTGCAGTTAAAAAGCTCGTAGTTGAATTTCGGGATCAATATATTGGTCGTGCCTCCGGTATGCACTGGTATTATTGATTTCTACCTTCTGACGAACTGTGATGTCATTAATTTGGTGTCATGGGGAATCAGGACTGTTACTTTGAAAAAATTAGAGTGTTTAAAGCAGGCACACGCTTGAATACATTAGCATGGAATAATGAAATAGGACGTTTGACCCTATTTTGTTGGTTTCTAGGATCGACGTAATGATTAATAGGGATAGTTGGGGGCATTAGTATTCAATTGTCAGAGGTGAAATTCTTGGATTTATTGAAGACTAACTACTGCGAAAGCATTTGCCAAGGATGTTTTCATTAATCAAGAACGAAAGTTAGGGATCGAAGACGATCAGATACCGTCGTAGTCTTAACCATAAACTAT
+
IIIIIIIIIIIIIHHHIIIIIIIIIIIIIIIIIIIIIIIIIIIIIIIIIIIIIIIIIIIIIIIIIIHHHIIIIIIIIIIII<<<<<IIIIIIIIIIIIIHHHIHHHIIIIIIIIIIIIIIIIIIIIIIIIIIIIIIIIIIIIIIIIIIIIHHHIIIIIIIIIIIIIIIIIIIIIIIIIIIIIIBBBIIIIIIIICCCCIIIIIIIIIIIHHIIHHHI;;;;99GG5IIIIIHHHHHHIIIIIIIIIHIHIIIIIIIIIIIIIIIIIIIIIHHHIHHHIHHHIIIHHHIIHHHIICCCCIBBIIHHHIIIAAAAIIIIA<<<HHHHIHDDDHHHIIIIII==?=8IIIHAAAAGFA6555BCCCCCCCC8111??CCCCCC555B::CA552;C>???;C>;;:B>>555;;BD;;::AA9<3....88;;664:;=<99<9776<;:0..-0...964474479:903-..8:961316866==6203699=6-2
@JI6ZREA02HE1CT
ACTCACAGTTGGAGGGCAAGTCTGGTGCCAGCAGCCGCGGTAATTCCAGCTCCAATAGCGTATATTAAAGTTGTTGCAGTTAAAAAGCTCGTAGTTGAATTTCGGGGTCAG
+
FFFFFFFFDD@BB666EFFHHHHIIIIIIIIIIIBBBHFGHDDDDDDFFHHFFFFFFFFFFFFFFF@@@FFFDBA????44/////8<?==??ADD886?==A552..233
@JI6ZREA02I95GL
ACTCACAGTTGGAGGGCAAGTCTGGTGCCAGCAGCCGCGGTAATTCCAGCTCCAATAGCGTATATTAAAGTTGTTGCAGTTAAAAAAGCTCGTAGTTGAATTTCGGGATCAGTGCGTTGGTCGTGCCTTAGGTACGTACTGGTGTTACTGGTTCCTACCTTCGTGACGAACCATCGTGTCATTCATTTGGTGTGGCGGGGAATCAGGACTGTTAACTTTGAAAAAATTAGAAGTGTTTAAAGCAGGCTCGCGCTTGAATACATTAGCATGGAATAATGAAATAGGACGTTGATCCTATTTTGTGGTTTCTAGGATTGACGTAATGATTAATAGGGATAGTTGGGGCATTAGTATTCAATTGTACAGAGGTGAAAATTCTTAGGATTTATTGAAGACTAAACTACTGCGAAAAGCAATTTGCCAAGGATGTTTTCATTAAATCAAAGAACGAAAGTTAGGGATCGAAGACGATCAGATACCGTCGTAGTCTTAACCATAAACTATGCCGACTAGGGATCGGATGATGTTATTTTTAATG
+
FFFFFFDA====:333:=BBBDDDGFFFFFFFFD:::9:::<<>>>>AB9555AABBBDDD?:<<CFFFDCCBA>====..--//--6====?ABDFFFF???A333:=BBBBA::::AAADDDDFFDDDDDFFFFFFFD<<<?DDDBB<<8888A?8888343<?><888889:=<?ABBDDFFFFFFFFFFFFFAA==FF??????ABBA>?<=6224,,,,,,11+3155:=6...004??><==<<:::AAAAABB@@AAA99994444<<<<>888<4888988:BBB55594444=522./../3577999::2...63322....///=@AA?A7966:?555A>?@>?<===3237976;93,,,,,4473330006...//3228888886954;9730,,,,43000000003333133,,,,0000,,,,,,,,0,-442227::23337222220068822221212687677200210664447201---126:9:8:566:9:6666:::88876-----..+,
@JI6ZREA02JY3F6
ACTCACAGTTGGAGGGCAAGTCTGGTGCCAGCAGCCGCGGTAATTCCAGCTCCAATAGCGTATATTAAAGTTGTTGCAGTTAAAAAGCTCGTAGTTGAATTTCGGGGTCAGTA
+
FFFFFFFFFFFIIHHHIIIIIIIIIIIIIIIIIIIIIIIIIIIIIIIIIIIIFFFFFFFFFFFFFFFFFEDDFFFFFFFFF?????FFFFFFFFFDBBB===400..2<==3-
@JI6ZREA02IUSFS
ACTCACAGTTGGAGGGCAAGTCTGGTGCCAGCAGCCGCGGTAATTCCAGCTCCAATAGCGTATATTAAAGTTGTTGCAGTTAAAAAGCTCGTAGTTGAATTTCGGGGG
+
41114449>BBBD666IIIIIIIIIIIIIIHIIHHHIIIIIIIIIIIIIIIIFFFFFFFFFFFFFFFFFFFFFFFFFFFDD77553@@>=>=<996311,,,3,,,,,
@JI6ZREA02JZBWE
ACTCACAGTTGGAGGGCAAGTCTGGTGCCCAGCACGCCGGACGGTTAAC
+
FFFFFFFFFFFII:::HHFDBAA888@100//475:11114511----2
@JI6ZREA02H7YKH
ACTCACAGTTGGAGGGCAAGTCTGGTGCCAGCAGCCGCGGTAATTCCAGCTCCAATAGCGTATATTAAAGTTGTTGCAGTTAAAAAGCTACGTAGTTG
+
////422411114...=>?@@BB???FFDDDDDD??=555AAA::::DDFFGFFDDDFDDFFDD::333ABA886=<<>44---//8<776:9==<6/
@JI6ZREA02IV5BJ
ACTCACAGTTGGAGGGCAAGTCTGGTGCCAGCAGCCGCGGTAATTCCAGCTCCAATAGCGTATATTAAAGTTGTTGCAGTTAAAAAGCTCGTAGTTGAATTTCGGGATCAATACGTCGGTCGTGCTTTCGGGTACGTACTGGCGTCATTGGTTTCTCCTTTCTGACGAACCATGATGTCATTAATTTGGTGTTATGGGGAGTTAGGACTGTTACTTTGAAAAAATTAGAGTGTTTAAAGCAGGCATTAGCTTGAATACATTAGCATGGAATAATGAAATAGGACGTTCGATCCTATTTTGTTGGTTTCTAGGATCAACGTAATGATTAATAGGGATAGTTGGGGCATTAGTATTCAATTGTCAGAGGTGAAATTCTTGGATTTATTGAAGACTAACTACTGCGAAAGCATTTGCCAAGGATGTTTTCATTAATCAAAGAACGAAAGTTAGGGATCGAAGACGATCAGATACCGTCGTAGTCTTAACCATAACTATGACCG
+
HHHHHHHHHHHIIHHHIIIIIIIIIIIIIIIIIIIIIIIIIIIIIIIIIIIIHHHHHHHHHHHHHHHHHHHHHHHHHHHHH;;;;;HHHHHHHHHHHHHHHHHHHHHHHHHHHHHHHHHHHHHHHHHHHHHHHHHHHHHHHHHHHHHHHHHHHHHFFFHHHHHHHHHHHHHHHHHHHHHHHHHHHHHFEDHHGGG====B166@EGHHHHHHHHHHHH66666666,@HEEEHHHHHHHHHHHHHHHHHHHHHHHHHHHHHHHHHHHHHHHHHHHHHHHHHH@@@HHHHHHHHGG;;99;2266222::D666;EEHHHHHHHHHHHHHHH@@@BDED99////99333425<EBBABBBDDDDDBBA:;;;>4322449;<;=78AADHHDDBBDDD@=99344<993449A444499477020077-----2---600700027970-,,,,,,,,..537667:8;:;;;:9::;:1---667..,,,-00022667
@JI6ZREA02G218I
ACTCACAGTTGGAGGGCAAGTCTGGTGCCAGCAGCCGCGGTAATTCCAGCTCCAATAGCGTATATTAAAGTTGTTGCAGTTAAAAAGCTCGTAGTTGAATTTCGGGGTCAGTAGGTTGGTCGTGCCATGGTATGTACTGGCTTTACTGATTCCTCCTTCTTGAAGAACTGTAATGTCATTAATTTGGTGTTGCAGGGAAACAGGACTGTTACTTTGAAAAAATTAGAGTGTTTAAAGCAGGCTAACGCTTGAATACATTAGCATGGAATAATGAAATAGGACGTTCGATCCTATTTTGTTGGTTTCTAGGATTGACGTAATGATTAATAGGGATAGTTGGGGCATTAGTATTCAATTGTCAGAGGNGAAATTCTTGGATTTATTGAAGACTAACTACTGCGAAAGCATTTGCCAAGGATGTTTTCATTAATCAAGAACGAAAGTTAGGGATCGAAGACGATCAGATACCGTCGTAGTC
+
11336:<??DDDGHHHIIIIIIIIIIIIIIIIIIIIIIIIIIIIIIIIIIIIFFFFFFFFFFFFFFFFFFFFFFFFFFF<<88888CFFFFFFFFFFFFFFFFDDDDFFFFFFFFFFFFFFFFF;;;@FFFFFFFFFFFFFFFFFFFFFFFFFFFFFFFFFFFFFFFFFFFFFFFFFFFFFFFFFFFFFFFFFFFFFFFFFFFFFFFFFFFD??=B111111>>/AABBDFFFFFFFFFFFFFFFFFFFFFFFFIIIGGGGGGFDDIIIIIIIGGGF:DC??<::BA@?===?22223..22...:7>><:::ADDDDDDDDDDDDDDD555:AAADD===?DDDIIIDDDDDDDDDBBBBBB//!./48<<:8888<===B::@B===??B>>>>@@883444<<<888>8666;9872-,,,0300..1022204:43339::4911122:::8888762----020011130..0
@JI6ZREA02H0O7E
ACTCACAGTTGGAGGGCAAGTCTGGTGCCAGCAGCCGCGGTAATTCCAGCTCCAATAGCGTATATTAAAGTTGTTGCAGTTAAAAAGCTCGTAGTTGAATTTCGGGGTCAGCAGGTTGGTCGTGCCACTGGTATGTACTGGCTTCGCTGATTCCTCCTTTCTGAAGAACTGTAATGTCATTAATTTGGTGTTGCAGGGAAACAGGACTGTTACTTTGAAAAAATTAGAGTGTTTAAAGCAGGCTAACGCTTGAATACATTAGCATGGAATAATGAAATAGGACGTTCGATCCTATTTGTGGTTTCTAGGATTGACGTAATGATTAATAGGGATAGTTGGGGCATTAGTATTCAATTGTCAGAGGTGAAATTCTTGGATTTATTGAAGACTAACTACTGCGAAAGCATTTGCCAAGGATGTTTTCATTAATCAAGAACGAAAGTTAGGGATCGAAGACGATCAGATACCGTCGTAGTCTTAACCATAAACTATGCCGACTAGGGATCGGATGATGTTAATTTTTAATGTAC
+
IIIIIIIIIIIII:::IIIIIIIIIIIIIIIIIIIIIIIIIIIIIIIIIIIIIIIIIIIIIIIIIIHHHIIIIIIIIIIII;;<<<IIIIIIIFFFIIIHHHICCCCIIIIIIIIFF:::HIIIIIIIIIIIIIIIIIIIIIIIIIIIIIIIIIIIIHHHIIIIFFBBBFIIIIIIIIIIIIIFFFIID>>>IIIHHHBBBFDFFIIIIHFDDCBBG44222277,DDGGIEHHHHHIIIIIIBBBHIIIIIIFEDEIIIIIIIIIIIIIHHHIHHHIIIIDEDDDBEDDDA85///5/44///><EGDDDHIIIIHHFGGG<<<<@9555<GGGII<<@@@@@D@@@IIIIIIIIEBBBBB:::BB=;?>A<<A>5///447>>>>;ACB>>>BE>:::@=B>@@B::::?>>AA=>:....3899774992....1..-799366863338;:9;668:3...1<<;888<><<><<==1103699<:0688:13031338:;9999:33......0055598+::83
@JI6ZREA02HIWF3
ACTCACAGTTGGAGGGCAAGTCTGGTGCCAGCAGCCGCGGTAATTCCAGCTCCAATAGCGTATATTAAAGTTGTTGCAGTTAAAAAGCTCGTAGTTGAATTTC
+
FFFFFFFFFFFII666IIIIIIIIIIIIIIIIIIIIIIIIIIIIIIIIIIIIFFFFFFFFFFFFFFFFFFFFFFFFFFFFF88888FFFFFFFFFFFDA966:
@JI6ZREA02JTH2X
ACTCACAGTTGGAGGGCAAGTCTGGTGCCAGCAGCCGCGGTAATTCCAGCTCCAATAGCGTATATTAAAGTTGTTGCAGTTAAAAAGCTCGTAGTTGAATTTCGGGATC
+
FFFFFFFFFFFIIHHHIIIIIIIIIIIIIIIIIIIIIIIIIIIIIIIIIIIIFFFFFFFFFFFFFFFFFFFFFFFFDDD::66666ADDDDDFFFFFFFF?=<422<73
@JI6ZREA02JRJUP
ACTCACAGTTGGAGGGCAAGTCTGGTGCCAGCAGCCGCGGTAATTCCAGCTCCAATAGCGTATATTAAAGTTGTTGCAGTTAAAAAGCTCGTAGTTGAATTTCGGGGTTAGCAGGTTAGTCGTGCCACTGGTATGCACTGGTCTCGCTGATTCCTCCCTCTTGTAGAACCGTAATGCCATTAAGTTGGTGTTGCAGGGAAACAGGACTGTTACTTTGAAAAAATTAGAGTGTTTAAAGCAAGCTAACGCTTGAATACATTAGCATGGAATAATGAAATAGGACGATCGATCCTATTTGCTGGTTTCTAGGGTTGACGTAATGATTAATAGGGATAGTTGGGGCATTAGTATTCAATTGTCAGAGGTGAAATTCTTGGATTTATTGAAGACTGACTACTGCGAAAGCATTTGCCAAGGATGTTTTCATTAATCAAGAACGAAAGTTAGGGATCGAAGACGATCAGATACCGTTGTAGTCTTAACCATAAACT
+
HHHHHHHHHHHIIHHHIIIIIIIIIIIIIIIIIIIIIIIIIIIIIIIIIIIIHHHHHHHHHHHHHHHHHHHHHHHHHHHHH?????HHHHHHHHHHHHHHHHH@@@@HHHHHHHHHHHHHHHHHHHHHHHHHHHHHHHHHHHHHHHHHHHHHHHHHHHHHHHHHHHHHBBBBHHHHHHHHHHHHHHHEEHHHHHH>>>HHHHHHGHHGG@@;;444A00000022,;BBEE@@C;<<GDDDGH@<<<DGHHHHE@@@HHHHHHHHHHHHHHHHHHHHD<DDHHHHGDDDDDD;;2226;AAA;;;A<B;;;@@5;;GGGGGEEHH@@@@@@@BDEDBB2222@@BEGDBEGGBBB@=989BEEB?A?=4444=;;;83....-/38==;=A>>=BBB?===;;;999999<;==800031,,,,1433440222:69;:333:::0611122::::921177778::::::::9;::;::77110266620
@JI6ZREA02JVQ21
ACTCACAGTTGGAGGGCAAGTCTGGTGCCAGCAGCCGCGGTAATTCCAGCTCCAATAGCGTATATTAAAGTTGTTGCAGTTAAAAAGCTCGTAGTTGAATTTCGGGATCAGTACGTTGGTCGTGCCTTAGGTACGTACTGGTGTTACTGGTTCCTACCTTCTGACGAACCATCATGTCATTCATTTGGTGTGGCGGGGAATCAGGACTGTTACTTTGAAAAAATTAGAGTGTTTAAAGCAGGCTCGCGCTTGAATACATTAGCATGGAATAATGAAATAGGACGTTGATCCTATTTTGTGGTTTCTAGGATTGACGTAATGATTAATAGGGATAGTTGGGGCATTAGTATTCAATTGTCAGGGGTGAAATTCTTGGATTTATTGAAGACTAACTACTGCGAAAGCATTTGCCAAGGATGTTTTCATTAATCAAGAACGAAAGTTAGGGATCGAAGACGATCAGATACCGTCGTAGTCTTAACCAT
+
HHHHHHHHHHHIIHHHIIIIIIIIIIIIIIIIIIIIIIIIIIIIIIIIIIIIHHHHHHHHHHHHHHHHHHHHHHHHHHHHH;;;;;HHHHHHHHHHHHHHHHHHHHHHHHHHHHHHHHHHHHHHHHHHHHHHHHHHHHHHHHHHHHHHHHHHHHHHHHHHHHHHHHHHHHHHHHHHHHHHHHHHHH@@;BEGE@4444<<HHHHHHHHHHHHHHCCG666666<<-EGGGHHHHHHHHHHHHHHHHEEEEHHHHHHHHHHHHHHHHHHHHHHHHHHHHHHHHHDDDHHHHHHHBBB@@2;;HHHHHH@@@BHHHHHHHHHHHHHHHHHHHHHHG@@@9999BBEGGHHHHHHHHHHHHHHBBB63-//=DBA?<AAA9943//99998<>@@===B=====<<=99999944448889<1000666::8----206;:333:;;4966122277:9;887722121;;;:9:<;61216;9000-
@JI6ZREA02JCE01
ACTCACAGTTGGAGGGCAAGTCTGGTGCCAGCAGCCGCGGTAATTCCAGCTCCAATAGCGTATATTAAAGTTGTTGCAGTTAAAAAGACTCGTAGTTGAATTTCGGGATCAATA
+
00000004>?<??456DFF@@@?DDFFFFFFHHHFFFEDDHFFFFFFFFFFFFFFFFFFFFFFFDD===FFFFFFFDDDFF????;D>EEFFFFFFFFFFFFC?63199<;;<1
@JI6ZREA02JVQ7V
ACTCACAGTTGGAGGGCAAGTCTGGTGCCAGCAGCCGCGGTAATTCCAGCTCCAATAGCGTATATTAAAGTTGTTGCAGTTAAAAAGCTCGTAGTTGAATTTCGGGATCAGTACGTTGGTCGTGCCTTAGGTACGTACTGGTGTTACTGGTTCCTACCTTCTGACGAACCATCATGTCATTCATTTGGTGTGGCGGGGAA
+
FFFFFFFFFFFIIHHHIIIIIIIIIIIIIIIIIIIIIIIIIIIIIIIIIIIIFFFFFFFFFFFFFFFFFFFFFFFFFFFCC66666FFFFFFFFFFFFFFFFFFFFFFFFFFFFFFFFFFFFFFFFFFFFFFFFFFFFFFFFFFFFFCCADDDD?:6666AADDDDDFCCCFFFDBA@988<>000..-6999:11//-.
@JI6ZREA02FUWK0
ACTCACAGTTGGAGGGCAAGTCTGGTGCCAGCAGCCGCGGTAATTCCAGCTCCAATAGCGTATATTAAAGTTGTTGCAGTTAAAAAGCTCGTAGTTGAATTTCGGGATCAGCAGGTTGGTCTTGCCACTGGTATGTACTAGCTTGCTGATTCCTCCTTCTTGTAGAACCGTAATGCCATTAATTTGGTGTTGCGGGGAAACAGGACTGTTACTTTGAAAAAATTAGAGTGTTTAAAGCAGGCCAGCGCCTGAATACATTAGCATGGAATAATGAAATAGGACGTTCGAACCTATTTTGTGGTTTCTAGGATTGACGTAATGATTAATAGGGATAGTTGGGGCATTAGTATTCAATTGTCAGAGGTGAAATTCTTGGATTTATTGAAGACTGACTACTGCGAAAGCATTTGCCAAGGATGTTTTCATTAATCAAGAACGAAAGTTAGGGATCGAAGACGATCAGATACCGTCGTAGTCTTAACCATAAACTATGCCGACTAGGGATCGGATGATGTTAATTTTTAATGTACTC
+
IIIIIIIIIIIIIHHHIIIIIIIIIIIIIIIIIIIIIIIIIIIIIIIIIIIIIIIIIIIIIIIIIIHHHIIIIIIIIIIII???==IIIIIIIIIIIIIHHHIHHHIIIIIIIIIIIIIIIIIIIIIIIIIIIIIIIIIIIIIIIIIIIIIIIGGGIIBBBIIIIIIIIIIIIIIIIIIIIIHHHIIIIIIII>>??===B>BBIIIIIIIIHHHI<<<<99GG5IIIIIHHHHHHIIIIIIIIIGBBBIIIIIIIIIIIIIIIIIIIIIIII:::IIIIIIGGGGIIIIIII>>A@G6AAGGGIIIIIIIIIIIG===IIIIIIIIIHHHIIIIIIAAAAIIIIGGGIIIIIIIIIHHH<<2228HHHIIHHHHHIHHHIHHIIHHHHD@@@HHHHDD<<<HCDDBBHFDDDDEEC<6////48==;;8888=<<A>======5>>><<<<<<<<=<<===<787===<<<<=<:<:<??775<<>9<:52448<=482448:;;888444442<==4454400*42;;21
@JI6ZREA02F5QFF
ACTCACAGTTGGAGGGCAAGTCTGGTGCCAGCAGCCGCGGTAATTCCAGCTCCAATAGCGTATATTAAAGTTGTTGCAGTTAAAAAGCTCGTAGTTGAATTTCGGGGGTCAGT
+
FFFFFFFFFFFIIHHHIIIIIIIIIIIIIIIIIIIIIIIIIIIIIIIIIIIIFFFFFFFFFFFFFF??=FFFFFFDFFF??;;777BBBA@@??>>?<<000<00000393..
@JI6ZREA02FTPQ2
ACTCACAGTTGGAGGGCAAGTCTGGTGCCAGCAGCCGCGGTAATTCCAGCTCCAATAGCGTATATTAAAGTTGTTGCAGTTAAAAAGCTCGTAGTTGAATTTCGGGATCT
+
FFFFFFFFFFFIIHHHIIIIIIIIIIIIIIIIIIIIIIIIIIIIIIIIIIIIFFFFFFFFFFFFFF;;;FFFFFDDDDF<<88888FFFDFFFFFFFFF?=;90..7:.-
@JI6ZREA02JVFEP
ACTCACAGTTGGAGGGCAAGTCTGGTGCCAGCAGCCGCGGTAATTCCAGCTCCAATAGCGTATATTAAAGTTGTTGCAGTTAAAAAGCTCGTAGTTGAATTTCGGGGTCAGCAGGTTGGTCGTGCCACTGGTATGTACTGGTTTCGCTGATTCCTCCTTTCTGAAGAACTGTAATGCCATTAATTTGGTATTGCAGGGAAACAGGACTGTTACTTTGAAAAAATTAGAGTGTTTAA
+
FFFFFFFFFFFII:::IIIIIIIIIIIIIIIIIIIIIIIIIIIIIIIIIIIIFFFFFFFFFFFFFFFFFFFFFFFFFFD??66666?FFFFFFFFFFFFFFFFEEEEFFFFFFFFFFFFFFFFFFFFFFFFFFFFFFFFFFFFFFFFFFF@@@@FFFFFFFFFFFDDDFFFFFFFFFFFFFFFFFFF<9<<<FFFFFFFFFDDDDFFFDB@>>666<----,,--+7==72,,,--
@JI6ZREA02HDYLJ
ACTCACAGTTGGAGGGCAAGTCTGGTGCCAGCAGCCGCGGTAATTCCAGCTCCAATAGCGTATATTAAAGTTGTTGCAGTTAAAAAGCTCGTAGTTGAATTTCGGGATCAATTTATCGGTCGTGCCTCGGTATGAACTGGTACAATTGGTTTCTCCCTTCTGACGAAGCATGATGCCATTAATTTGGTGTCGTGGGGAATCAGGACTGTTACTTTGAAAAAATTAGAGTGTTTAAAGCAAGCATTAGCTTGAATACATTAGCATGGAATAATGAAATAGGACGTTTGATCCTATTTCGTGGTTTCTAGGATCGACGTAATGATTAATAGGGATAGTTGGGGCATTAGTATTCAATTGTCAGAGGTGAAATTCTTGGATTTATTGAAGACTAACTACTGCGAAAGCATTTGCCAAGGATGTTTCATTAATCAAGAACGAAAGTTAGGGATCGAAGACGATCAGATACCGTCGTAGTCTTAACCATAAACTATGCCGACTAGGGATCGGATGATGTTATTTTTAATGTACTCTATTCGGC
+
IIIIIIIIIIIIIHHHIIIIIIIIIIIIIIIIIIIIIIIIIIIIIIIIIIIIIIIIIIIIIIIIIIHHHIIIIIIIIIIII=====IIIIIIIIIIIIIHHHIGGGIIIIIHHHIIIIIIIIIIIIIIIIIIIIIIIIIIIIIIIIIIIHHHIIHHHIIIIIIIIIIIIIIIIIIIIIIIIIHHHIIIIIIIICCCCIIIIIIIIIIIIIIICCCI666666GG5IIIIIHHHHHHIIIIIIIIIIIIIIIIIIIIIIIIIIIIIIIIIHHHI888IIIIAAAGGHIIIIIIIBBBFF7==888AIIIIIIIIIIIIIIIIIIIGGGHEAACDBD::00006;AA=?;BAEDAAAAE>AAEEEEECB5555?;?EEA001>::C?;:8C?:::ACEA;;:;;B:;;AB>CAAA==A=50...33<<;;488;855><<<<>>><>>><888;;;9=;68888689==;6566>><=<>>>6658>>>=<12338680323388;;<<::88553/2,,,,,,,*5255,,-328=;;9
@JI6ZREA02ITTQI
ACTCACAGTTGGAGGGCAAGTCTGGTGCCAGCAGCCGCGGTAATTCCAGCTCCAATAGCGTATATTAAAGTTGTTGCAGTTAAAAAGCTCGTAGTTGAATTTCGGGGA
+
FFFFFFFFFFFII666IIIIIIIIIIIIIIIIIIIIIIIIIIIIIIIIIIIIFFFFFFFFFFFFFFFFFFFFFFFFFFFFF=====FFFFFFFFFFFCA=;8?242..
@JI6ZREA02G85PS
ACTCACAGTTGGAGGGCAAGTCTGGTGCCAGCAGCCGCGGTAATTCCAGCTCCAATAGCGTATATTAAAGTTGTTGCAGTTAAAAAGCTCGTAGTTGAATTTCGGGGTCAGCAGGTTGGTCGTGCCACTGGTATGCACTGGTCTCGCTGATTCCTCCCTCTTGTAGAACCGTAATGCCATTAAGTTGGTGTTGCGGGGAAACAGGACTGTTACTTTAGAAAAAATTAGAGTGTTTAAAGCAAGCTAACGCTTGAATACATTAGCATGGAATAATGAAATAGGACGATCGATCCTATTTTGTGGTTTCTAGGGTTGACGTAATGATTAATAGGGATAGTTGGGGCATTAGTATTCAATTGTCAGAGGTGAAATTCTTGGATTTATTGAAGACTGACTACTGCGAAAGCATTTGCCAAGGATGTTTCATTAATCAAGAACGAAAGTTAGGGATCGAAGACGATCAG
+
FFFFFFFFFFFHH===HHHHHIIIIIIIIIIIIIIIIIIIIIIIIIIIIIIIFFFFFFFFFFFFEEDDFFFFFFFFFFFFF???==FFFFFFFFFFFFFFFFFDDAAFFFFFFFFFFFFFFFFFFFFFFFFFFFFFFFFFFFFFFFFFFFDD@??CC?D>DDDDDDDFCCAAAADDDFF?@@@FFFFFFFFDEE@A@@FFFF>DDFFCC???FF666F677766@@-FFFFFFFFFFFFFFFFFDDDCFF???FGGDFDIIIGGGGGGIIGGGGGGGC?4::?===?????44491111:0<<<<<BAD?????:AAB@@@?<==A5555:==BBBAAA====???ADDBAAAB::88>>>>><<83244888::<:::88;<77@@88888@@@B88888888=BB@;888<<<</..26---26220069872002----7::27337:::::76:99::62
@JI6ZREA02IBECR
ACTCACAGTTGGAGGGCAAGTCTGGTGCCAGCAGCCGCGGTAATTCCAGCTCCAATAGCGTATATTAAAGTTGTTGCAGTTAAAAAGCTCGTAGTTGAATTTCGGGGTCAGTGGGTTGGTCGTGCCTATGGTATGTACTGGCTTTACTGATTCCTCCTTCTTGAAGAACTGTAATGTCATTAATTTGGTGTTGCAGGGAAACAGGACTGTTACTTTGAAAAAATTAGAGTGTTTAAAGCAGGCTAACGCTTGAATACATTAGCATGGAATAATGAAATAGGACGTTCGATCCTATTTTGTTGGTTTCTAGGATTGACGTAATGATTAATAGGGATAGTTGGGGCATTAGTATTCAATTGTCAGAGGTGAAATTCTTGGATTTATTGAAGACTAACTACTGCGAAAGCATTTGCCAAGGATGTTTTCATTAATCAAAGAACGAAAGTTAGGGATCGAAGACGATCAGATACCGTCGTAGTCTTAACCAT
+
FFFFFFFFFFFIIHHHIIIIIIIIIIIIIIIIIIIIIIIIIIIIIIIIIIIIFFFFFFFFFFFFFFFFFFFFFFFFFFFFF==?==FFFFFFFFFFFFFFFFFBBBBFFFFFFFFFFFFFFFFFFFFFFFFFFFFFFFFFFFFFFFFFFFFFFFFFFFFFFFFFFFFFFFFFFFFFFFF@@@?FFFFFF@@@DFFFFFFFFFFFFFFFFFFFD?==B22222288-AAAAAFFFFFFFFFFFFFFFFFFFFFFFFDFDIIIIIGIIIIGFDDDFGGCC:CCDFA??=AAA><<<22223..66...97A<==DDDDDDDDDDDA::::88==;A???AA444499888?>?===DBBBBDDDDD88888;8;9322667..../4;;998:3///3><;999666977,,,,.222002690200666787-----602:43339::49997::66698:99666:56122:9899:8777744...,
@JI6ZREA02JVVX8
ACTCACAGTTGGAGGGCAAGTCTGGTGCCAGCAGCCGCGGTAATTCCAGCTCCAATAGCGTATATTAAAGTTGTTGCAGTTAAAAAGCTCGTAGTTGAATTTCGGGA
+
FFFFFFFFFFFIIHHHIIIIIIIIIIIIIIIIIIIIIHHHHHHHHHIIIIIIFFFFFFFFFFFFFFFFFA@@FFFFFFFFF==???FFFFFFFFFFFFF?;8=6323
@JI6ZREA02FKHCN
ACTCACAGTTGGAGGGCAAGTCTGGTGCCAGCAGCCGCGGTAATTCCAGCTCCAATAGCGTATATTAAAGTTGCTGCAGTTAAAAAGCTCGTAGTTGAATTTCGGGACCATCATGTCGGTCGTGCCTCGGTACGTACTGGTATTGTTGGTTTCTCCCTTCTGACGAACCATGATGTCATTTATTTGGTGTTGTGGGGAATCAGGACTGTTACTTTGAAAAAATTAGAGTGTTTAAAGCAGGCTCACGCTTGAATACATTAGCATGGAATAATGAAATAGGACGTTTGATTCTATTTTGTGGTTTCTAGGATCGACGTAATGATTAATAGGGATAGTTGGGGCATTAGTATTCAATTGTCAGAGGTGAAATTCTTGGATTTATTGAAGACTAACTACTGCGAAAGCATTTGCCAAGGATGTCTTCATTAATCAAGAACGAAAGTTAGGGATCGAAGACGATCAGATACCGTCGTAGTCTTAACCATAAACTATGCCGACTAGGGATCGGATGATGTTAATTTTTTAATGTACTCATTC
+
IIIIIIIIIIIIIHHHIIIIIIIIIIIIIIIIIIIIIIIIIIIIIIIIIIIIIIIIIIIIIIIIIIHHHIIIIIIIIIIII?????IIIIIIIIIIIIIHHHIHHHIIIIIIIIIIIIIIIIIIIIIIIIIIIIIIIIIIIIIIIIIIIHHHIIHHHIIIIIIIIIIIIIIIIIIIIIEEDB555IIIHHHIICCCCIIIIIIIIIIIIIGGGCCI6666668;,BGIIIHHHHHHIIIIIIIHIHIIIIIIIIIIIGGGIIIIIIIIIHHHIHHHIIIIHG<==?BDDAB67,,,,3-11,,,57D>??CGGIIIGGGIIIIIIIIIHHHIIIIII???9AAFHFGDDDDFFFHHIHH@@?BFIHEBBFCCBBCCF@AAE>>EECBBCC::::CE>??>>>>:;;;;>555CCEECA?9;9;;<<:884862....23337:<37776333=<20326888;>=<=>8656<866=<<==66487223601322794.-.,,8::635222391122------66,:88841322:
@JI6ZREA02HZMG1
ACTCACAGTTGGAGGGCAAGTCTGGTGCCAGCAGCCGCGGTAATTCCAGCTCCAATAGCGTATATTAAAGTTGTTGCAGTTAAAAAGCTCGTAGTTGAATTTCGGGGTCAGTAGGTTGGTCGTGCCAATGGTATGTACTGGCTTTACTGATTCCTCCTTCTTGAAGAACTGTAATGTCATTAATTTGGTGTTGCAGGGGAACAGGACTGTTACTTTGAAAAAATTAGAGTGTTTAAAGCAGGCTAACGCTTGAATACATTAGCATGGAATAATGAAATAGGACGTTCGATCCTATTTTGTTGGTTTCTAGGATTGACGTAATGATTAATAGGGATAGTTGGGGCATTAGTATTCAATTGTCAGAGGTGAAATTCTTGGATTTATTGAAGACTAACTACTGCGAAAGCATTTGCCAAGGATGTTTTCATTAATCAAGAACGAAAGTTAGGGATCGAAGACGATCAGATACCGTCGTAGTCTTAACCATAAACTATGCCGACTAGGGATCGGATGATGTTAATTTTTAATGTACTCATTCGGCGCCTTAC
+
IIIIIIIIIIIIIHHHIIIIIIIIIIIIIIIIIIIIIIIIIIIIIIIIIIIIIIIIIIIIIIIIIIHHHIIIIIIIIIIII?????IIIIIIIIIIIIIHHHIAAAAIIIIIIIIIIIIIIIIIIIIIIIIIIIIIIIIIIIHHHIIIIIIIIIIIIIIIIIIIIIIIIIIIIIIIIIIIIIIGGGBBABBBIIICCCCIIIIIIIIIIIIIIHHHI<<<<88;;,GIIIIHHHHHHIIIIIIIIIIIIIIIIIIIIIIIIIIIIIIIIIIIIIHHHIIIIIG<==IIIIGGGIBBAAI==GG222=IIGGGIIIIIIIIIIIIIIIIIG888AIIIHH==>>IIGGGFDHIIIIIDDDCDHFC<<<C666DDA==@@FEEEI>>IHD?>@DFCCCCEED<566<@@@@@@DAAAADDE>=7772;;88660444405=7557<=?722278<===;8<:><<44247??><<<:877=;;==6643---.1013227948244;;=;8889:6552233,,,,,..,6452,,../;;;:8::<<=:
@JI6ZREA02JYC1T
ACTCACAGTTGGAGGGCAAGTCTGGTGCCAGCAGCCGCGGTAATTCCAGCTCCAATAGCGTATATTAAAGTTGTTGCAGTTAAAAAGCTCGTAGTTGAATTTTAGGCCTGGCCGGATGGTCCGTCTTTGGCGAGTACTGTTCTGTCGTCGGGTCTATCCTTCTGGTGAGCCGGGATGCCCTTTATTGGGTGTGTCGGGGAACCAGGACCATTACCTTGAAAAAATTAGAGTGTTTAAAGCGGGCATTTGCTTGAATAGATTAGCATGGAATAATAGAATAGGACGTTGGTTCTATTTTGTTGGTTTTAGGACCACCGTAATGATTAATAGGGATAGTTGGGGGCATTAGTATTCAATTGTCAGAGGTGAAATTCTTGGATTTATTGAAGACTAACTATTGCGAAAGCATTTGCCAAGGATGTTTTCATTAATCAAGAACGAAAGTTAGGGGAATCGAAGACGATCGGATACCGTCGTAGTCTTAACCNTAAACTATGCCGACTAGGAATCGGGCGACGTTTATTTTCATGACTCGCTCGGCG
+
IIIIIIIIIIIIIGGGIIIIIIIIIIIIIIIIIIIIIIIIIIIIIIIIIIIIIIIIIIIIIIIIIIHHHIIIIIIIIIIFF66666GGIIHHHHIIIII;;;;>GHIIHHIIIIIIIIIHIIIIIHHHIIIIIIIIIIIIIIIIIIIIIHHHIIIIIIIIIIIIIIIIIIIHHHIIIHHHGGGIHHHHHIIIIIIBBBBIIGGGGGIIHFDCCAA???//1111;=5GGGIIEHHHHHHB;;8BFBBBGDFFGGHHIIIIIIIIIIIIIIIIIIIIIIIIIIIGGGHHHIIIIICCCBI;;HH>>><I::877ADDDDDGFDAAAGIGGB;;;ABG??222447?EEBCBEGFDFFCCEDCC@??FHHEE>EEECC;;511154:BAAECE;::BBEFFE;:;;BBCA>>>>>>AA;423322228<::88486930031--,/00,....4488333208;;<<<<<=9833206;;668;;<<22!338831-1326880312211335112-5420,,,,,,,2259:::898;7::/.
@JI6ZREA02FT0QG
ACTCACAGTTGGAGGGCAAGTCTGGTGCCAGCAGCCGCGGTAATTCCAGCTCCAATAGCGTATATTAAAGTTGTTGCAGTTAAAAAGCTCGTAGTTGAATTTTAGGCCTGGCCGGATGGTCCGTCTTTGGCGAGTACTGTTCTGTCGTCGGGTCTATCCTTCTGGTGAGCCGGGATGCCCTTTATTGGGTGTGTCGGGGAACCAGGACCATTACCTTGAAAAAATTAGAGTGTTTAAAGCGGGCATTTGCTTGAATAGATTAGCATGGAATAATAGAATAGGACGTTGGTTCTATTCTGTTGGTTTTAGGACCACCGTAATGATTAATAGGGATAGTTGGGGGCATTAGTATTCAATTGTCAGAGGTGAAATTCTTGGATTTATTGAAGACTAACTATTGCGAAAGCATTTGCCAAGGATGTTTTCATTAATCAAAGAACGAAAGTTAGGGGAATCGAAGACGATCAGGTACCGTCGTAGTCTTAACCATAAACTATGCCGACTAGGAA
+
FFFFFFFFFFFII???IHHHIIIIIIIIIIIIIIIIIIIIIIIIIIIIIIIIFFFFFFFFFFFFFFFFFFFFFFFFFFFFF;;;;;FFFFFFFFFFFFF@@@@FFFFFFFFFFFFFFFFFFFFFFFFFFFFFFFFFFFFFFFFFFFFFFFFFFFFFFFFFFFFFFFFFFFFFFFDDA<<<FFFDDDF?FFFFFFC6666CADDDDDDDDDDBBAA99:222666DF1FFFFFFFFFFFFD@@@DF;;;FFFFFFIIIIIIIIIIGGGIIIIIIIIIIIIIIIIIDDDDDGDFDFDDFDFDGGG????DDDDDDDDD::::ADBBB>AAB:::=<??>A25555AAAAAA@BB===?==?BBBBBDD?888=??BBB888888>77><<<83///;8888::<88;<83444886;600262---,,34444.,,,,2--24...177011----667874---16:666777740011677644::875:333:7012224:8:7::--
@JI6ZREA02GE621
ACTCACAGTTGGAGGGCAAGTCTGGTGCCAGCAGCCGCGGTAATTCCAGCTCCAATAGCGTATATTAAAGTTGTTGCAGTT
+
FFFFFFFFFFFII666IIIIIIIHHIIIIIIIIIIIIIIIIIIIIHHHHHHHFFFFFFFFFFFFFFFFFFFFDBAAAAA11
@JI6ZREA02ILKRH
ACTCACAGTTGGAGGGCAAGTCTGGTGCCAGCAGCCGCGGTAATTCCAGCTCCAATAGCGTATATTAAAGTTGTTGCAGTTAAAAAGCTCGTAGTTGAATTTCGGGGTCA
+
FFFFFFFFFF??;:::IHIIIIIIIIIIIIIIIIIIIIIIIIIIIIIIIIIIFFFFFFFFFFFFFFFFFFFFFFFFFFFFF=====FFFFFFFFFDDBB==;944227=:
@JI6ZREA02JSC7X
ACTCACAGTTGGAGGGCAAGTCTGGTGCCAGCAGCCGCGGTAATTCCAGCTCCAATAGCGTATATTAAAGTTGTTGCAGTTAAAAAGCTCGTAGTTGAATTTCGGG
+
FFFFFFFFFFFIIIIIIIIIIIIIIIIIIIIIIIIIIIIIIIIIIHIIIIIIDDDFFFFFFFFFFFFFFFFFFFFFFFFDD;;;;;FFFFFFFFFDBAA<<80..,
@JI6ZREA02FUCBK
ACTCACAGTTGGAGGGCAAGTCTGGTGCCAGCAGCCGCGGTAATTCC
+
=5566666?BBBB???GGFFFFD665A>>>><<<68322242677--
@JI6ZREA02GSYG0
ACTCACAGTTGGAGGGCAAGTCTGGTGCCAGCAGCCGCGGTAATTCCAGCTCCAATAGCGTATATTAAAGTTGTTGCAGTTAAAAAGCTCGTAGTTGAATTTCGGGG
+
FFFFFFFFFFFIIHHHIIIIIIIIIIIIIIIIIIIIIIIIIIIHHHIIIIIHFFFFFFFFFFFFFFFFFFFFFFFDDDD6633333=BBBABBFFFFFD=<9?22..
@JI6ZREA02JNLI4
ACTCACAGTTGGAGGGCAAGTCTGGTGCCAGCAGCCGCGGTAATTCCAGCTCCAATAGCGTATATT
+
FFFFFFFFFFFHH666HIIIIIIIIIIIIIIIIIIIIIIIHHHHHHHIHHFFDDDB@<964433..
@JI6ZREA02FH7GN
ACTCACAGTTGGAGGGCAAGTCTGGTGCCAGCAGCCGCGGTAATTCCAGCTCCAATAGCGTATATTAAAGTTGTTGCAGTTAAAAAGCTCGTAGTTGAATTTCGGGGTCAGT
+
FFFFFFFFFFFIIIIIIIIIIIIIIIIIIIIIIIIIIIIIIIIIIIIIIIIIFFFFFFFFFFFFFFFFFFFFFFFFFFFCC88777DBBAAA@?>=<66..,3..,,,-3..
@JI6ZREA02J0PX4
ACTCACAGTTGGAGGGCAAGTCTGGTGCCAGCAGCCGCGGTAATTCCAGCTCCAATAGCGTATATTAAAGTTGTTGCAGTTAAAAAGCTCGTAGTTGAATTTCGGGG
+
FFFFFFFFFFFIIHHHIIIIIIIIIIIIIIIIIIIIIIIIIIIIIIIIIIIIFFFFFFFFFFFFFFFFFFFFFFFFFFFFF==???FFFFFFFFFFDBA9967..,,
@JI6ZREA02IX451
ACTCACAGTTGGAGGGCAAGTCTGGTGCCAGCAGCCGCGGTAATTCCAGCTCCAATAGCGTATATTAAAGTTGTTGCAGTTAAAAAGCTCGTAGTTGAATTTCGGGATCAAGGTGCCGGTCATGCCTTTGGTATGTACTGACATCATTGATTTCTCCCTTCTGATGAACTGTGATGTCATTAATTTGGTGTCATGGAGAATCAGGACTGTTACTTTGAAAAATTGAGTGTTTAAAGCAAGCACACGCTTGAATACATTAGCATGGAATAATGAAATAGGACGTTTGATCCTATTTTGTTGGTTTCTAGGATCGACGTAATGATTAATAGGGATAGTTGGGGGGCATTAGTATTCAATTATCAGAGGTGAAATTCTTGGATTTATTGAAGACTAACTACTGCGAAAGCATTTGCCAAGGATGTTTTCATTAATCAAGAACGAAAGTTAAGGGATCGAAGACGATCAGATACCGTCGTAGTCTTAACCATAAACTAT
+
IIIIIIIIIIIIIHHHIIIIIIIIIIIIIIIIIIIIIIIIIIIIIIIIIIIIIIIIIIIIIIIIIIHHHIIIIIIIIIIII?????IIIIIIIIIIIIIHHHIHHHIIIIIIIIIIIIIIIIIIIIHHHIIIIIIIIIIIIIIIIIIIIIHHHIFFFHIHHIIIIIIIIIIIIIIIIIIIIIIHHHIFFFHIIIIIIBBBIIIIIIIIIIIIG;::C55555655;????@B@@@FIIIIIIIIHIHIIIIIIIIIHHHIIIIIIIIIIIIIHHHIIIIIH<555;@G@@@@=???@::IIDHBD5;;;;DGGIIIIIIIIIIIIIIIEB?A??A88------49==AABEG@@@@==DDEEDD99:8=BBDBB::::::::=77=>A98:==BBDB4444?<::;=:///44444==;9;333173338869992002,,,,/04,,,,,.2266686;:::::7676;:31016768978990002---63,/
@JI6ZREA02IPLYH
ACTCACAGTTGGAGGGCAAGTCTGGTGCCAGCAGCCGCGGTAATTCCAGCTCCAATAGCGTATATTAAAGTTGTTGCAGTTAAAAAGCTCGTAGTTGAATTTCGGGGTCAGCAGGTTGGTCGTGCCACTGGTATGTAC
+
33366??CDDDGHHHHIIIIIIIIIIIIIIIIIIIIIIIIIIIIIIIIIIIIFFFFFFFFFFFFFFFFFFFFFFFFFFFFF?????FFFFFFFFFFFFFFFFD::86?DDDA=5568FFDDBDDBBB><866:6.-..
@JI6ZREA02J6NCM
ACTCACAGTTGGAGGGCAAGTCTGGTGCCAGCAGCTGCAGTAATTCCAGCTCCAATAGCGTATATTAAAGTTGTTACAGTTAAAAAGCTCGTAGTTGAATTTCGGGATCAATACGTCGGTCATGCTTTTTGGTACGAACTGGCGTCATTGGTTTCTCCTTTCTGACGAACCATTATATCATTAATTTGGTGTTATGGGGAGTTGGAACTGTTACTTTGAAAAAATTAGAGTGTTTAAAGCAGGCATAAGCTTGAATACATTAGCATGGAATAATGAAATAGGACGTTTGATCCTATTTTGTGGTTTCTAGGATCAACGTAATGATTAATAGGGATAGTTGGGGGCATTAGTATTCAATTGTCAGAGGTGAAATTCTTGGATTTATTGAAGACTAACTACTGCGAAAGCATTTGCCAAGGATGTTTTCATTAATCAAGAACGAAAGTTAGGGGATCGAAGATGATCAGACCGTCGTAGT
+
IIIIIIIIIIIII???I;;;?GIIIIIIIIIIIIIIIIIIIIIIIIIIIIIIIIIIIIIIIIIIIIHHHIIIIIIIIIIII?????IIIIIIIIIIIIIHHHIHHHIIIIIIIIIIIIIIIIIII???>>IIIIIIIIIIIIIIIIIIIIIHHHIIIIHHHIIIIIIIIIIIIHHHIIIIIIIIHHHIIIIIIIICCCCIBHHIIIIIIIIIIIHHHI666666;;,?EEGECCC???IIIIIIIIIIIIIIIIIIIIIIIIIIIIIIIIIHHHIHHHIIIIIIIHHHIIIIIII???;D8CCCFFHCICCDIIIIIHHHHIIIIIIIEE2008@:311,,,--5?AA?==AEIIIIIIIIIIIIIIII;;;??IIIIIIHHHIIIIIIHDDDHIHHEIIIC???CEEI;;9IDA====<8/,,,,/4661118==?<<96,,,311/....8??@CC@@@CEEEE@32105<>>;:3
@JI6ZREA02JTXSE
ACTCACAGTTGGAGGGCAAGTCTGGTGCCAGCAGCCGCGGTAATTCCAGCTCCAATAGCGTATATTAAAGTTGTTGCAGTTAAAAAGCTCGTAGTTGAATTTCGGGATCAATATATCGGTCGTGCTTCGGTATGTACTGGTATTATTGATTTCTCCCTTCTGACGAACTATGATGTCATTAATTTGGTGTTATGGGGAATCAGGACTGTTACTTTGAAAAAATTAGAGTGTTTAAAGCAGGCACACGCTTGAATACATTAGCATGGAATAATGAAATAGGACGTTGATCCTATTTTGTTGGTTTCTAGGATTGACGTAATGATTAATAGGGATAGTTGGGAGCATTAGTATTCAATTGTCAGAGGTGAAATTCTTGGATTTATTGAAGACTGACTACTGCGAAAGCATTTGCCAAGGATGTTTTCATTAATCAAGAACGAAAGTTAGGGATCGAAGACGATCAGATACCGTCGTAGTCTTAACCATAAACTATGCCGACTAGGGATCGGATGATG
+
IIIIIIIIIIIIIHHHIIIIIIIIIIIIIIIIIIIIIIIIIIIIIIIIIIIIIIIIIIIIIIIIIIHHHIIIIIIIIIIII=====IIIIIIIIIIIIIHHHIHHHIIIIIIIIIIIIIIIIIIIIIIIIIIIIIIIIIIIIIIIIIIIHHHIIBBBIIIIIIIIIIIIIIIIIIIIIIIIIHHHIIIIIIIICCCCIIIIIIIIIIIIIIIHHHI999999;;,IIIIIHHHHHHIIIIIIIIIIIIIIIIIIIIIIIIIIIIIIIIIIIIIHHHIIIIIIIIIIHHFF@A11338/2<<@@@IIIIIIGGGIIIIIIIIIIIIIII>>>>GIIIIHHGG=BBIIIIFGGAB:::7BEEEEIFFGDDDHIIIHHIIIHBBAIIIIIIIIIIIIIIIIGGDBBFFIIBBBBBBBBIECD=45334///..17665112.---22:24447444::87:=>???:8:<???>>????84////..-4444<927::><>8=<;;7782002222--
@JI6ZREA02ICT1B
ACTCACAGTTGGAGGGCAAGTCTGGTGCCAGCAGCCGCGGTAATTCCAGCTCCAATAGCGTATATTAAAGTTGTTGCAGTTAAAAAGCTCGTAGTTGAA
+
FFFFFFFFFFFIIIIIIIIIIIIIIIIIIIIIIIIIIIIIIIIIIIIIIIIIFFFFFFFFFFFFFFFFFFFFFFFFFFFED;;==<FFDBA?>====..
@JI6ZREA02I6LJQ
ACTCACAGTTGGAGGGCAAGTCTGGTGCCAGCAGCCGCGGTAATTCCAGCTCCAATAGCGTATATTAAAGTTGTTGCAGTTAAAAAGCTCGTAGTTGAATTTCGGGGTCAGCAGGTTGGTCGTGCCACTGGTATGCACTGG
+
F@@@???AFFFIIHHHIIIIIIIIIIIIIIIIIIIIIIIIIIIIIIIIIIIIFFFFFFFFFFFFFFFFFFFFFFFFFFFFF=====FFFFFFFFFFFFFFFFFBAAAFFFFC?<<<<::<FFFFFFFFFFFFFFFFFFF<6
@JI6ZREA02I8ROW
ACTCACAGTTGGAGGGCAAGTCTGGTGCCAGCAGCCGCGGTAATTCCAGCTCCAATAGCGTATATTAAAGTTGTTGCAGTTAAAAAGCTCGTAGTTGAATTTCGGGATCAATACGTCGGTCGTGCTTTCGGGTACGTACTGGCGTCATTGGTTTCTCCTTTCTGACGAACCATGATGTCATTAATTTGGTGTTATGGGGAGTTAGGACTGTTACTTTGAAAAAATTAGAGTGTTTAAAGCGGGCTATTGCTTGAATAGATTAGCATGGAATAATAGAATAGGACGTTGTGGTTCTATTTTGTGGTTTCTAGGACCACCGTAATGATTAATAGGGATAGTTGGGGGCATTAGTATTCAATTGTCAGAGGTGAAATTCTTGGATTTATTGAAGACTAACTACTGCGAAAGCATTTGCCAAGGATGTTTTCATTAATCAAGAACGAAAGTTAGGGATCGAAGACGATCAGATACCGTCGTAGTCTTAACCATAAACTATGCCGACTAGGAATCGGGCACGTTATTTTCATGACTCATTCGGCG
+
IIIIIIIIIIIIIIIIIIIIIIIIIIIIIIIIIIIIIIIIIIIIIIIIIIIIIIIIIIIIIIIIIIHHHIIIIIIIIII==66666EIIIIIIIIIIIIHHHIHHHIIIIIIIIIIIIIIIIIIIHHHIHHHIIIIIIIIIIIIIIIIIIIHHHIIFFBBBIIIIIIIIIIIIIIIIIIIIIHH>>>IIIIHHHIBCCCI4;;IIIIIIIIGGG@@@?1111//::-AAADB???@@@DG<<<<DGIIIIGGIHDDDIDEEIIIIIIIII<<<DDDDDIFGGFDDDD<<<<FFGFE999<@2<<666<<E;;;DDDFDDDDGFIIIIHDDDHBBGGGGFF55555DDGGDDDGIIHHHHHHHHHHHHB@=@@BBBEDDEEEEBB>88DB:435:BBBBEDDCC@===>:500/>;=>843173----354433259..--.1333:88088<<;;;==<;>::88881313231...:8:;:8994403---.--476647498997:88.....0999400108888:9947667620-
@JI6ZREA02J3XCD
ACTCACAGTTGGAGGGCAAGTCTGGTGCCAGCAGCCGCGGCAATTCCAGCTCCAATAGCGTATATTAAAGTTGTTGCAGTTAAAAAGCTCGTAGTTGAATTTCGGGATCAGCAGGTTGGTCTTGCCACTGGTATGTACTAGCTTGCTGATTCCTCCTTCTTGTAGAACCGTAATGCCATTAATTTGGTGTTGCGGGGAAACAGGACTGTTACTTTGAAAAAATTAGAGTGTTTAAAGCAGGCCAGCGCCTGAATACATTAGCATGGAATAATGAAATAGGACGTTCGAACCTATTTTGTGGTTTCTAGGATTGACGTAATGATTAATAGGGATAGTTGGGGCATTAGTATTCAATTGTCAGAGGTGAAATTCTTGGATTTATTGAAGACTGACTACTGCGAAAGCATTTGCCAAGGATGTTTCATTAATCAAGAACGAAAGTTAGGGATCGAAGACGATCAGATACCGTCGTAGTCTTAACATAAACTATGCCGACTAGGATCGGATGATGTTAATTTTTTAATGTACTCATTC
+
HHHHHHHHHHHII:::IIIIIIIIIIIIIIIIIIIIIIIIIIIIIIIIIIIIHHHHHHHHHHHHHHHHHHHHHHHHHHHHH???==HHHHHHHHHHHFFEEHHEEEHHHHHHHHHHHHHHHHHHHHHHHHHHHHHHHHHHHHHHHHHHHHHHHFFEHHHHHHHHHHHHHHHHHHHHHHHHHHHHHHHHHHHHHCCAAEEEH@EEGGGGHHHHE@@@666666EE3HHHHHHHHHHHHHHHHHHHHHHHHHHHHHHHHHHHHHHHHHHHHDDDDHHCD<HHE@@@><A>>8842//005.88;;;D=HHHHHHHHHH@@@HHHHHHBBB@@@EDGD>>2222;;BBBBBGGHHHHGGDDDB99///8<999432299B=>>DHHHHHHHHHHHHHHH@99999;=99999988840029.-----688747::;99;8333:77-116677;;;:92112296420-,,..1153.,,,,,,,,.//1.,,,,,0211,-,-26;;;7777:8<;;0055//40)2127..1034
@JI6ZREA02GBZUM
ACTCACAGTTGGAGGGCAAGTCTGGTGCCAGCAGCCGCGGTAATTCCAGCTCCAATAGCGTATATTAAAGTTGTTGCAGTTAAAAAGCTCGTAGTTGAATTTCGGGGC
+
:::3118<AA<<=336FGGHHHHHHIIIIIIIIIIIIIIIIIIIIIIIIIIIFFFFFFFFFFFFFFFFFA@?DBAAAAA<<33333=DBBAAABDFFCA554445223
@JI6ZREA02I3SA6
ACTCACAGTTGGAGGGCAAGTCTGGTGCCAGCAGCCGCGGTAATTCCAGCTCCAATAGCGTATATTAAAGTTGTTGCAGTTAAAAAGCTCGTAGTTGAATTTCGGGGATCAGTACGTTGGTCGTGCCTTTAGGTACGTACTGGTGTAC
+
=;;;AFFFFFFIIHHHIIIIIIIIIIIIIIIIIIIIIIIIIIIIIIIIIIIIFFFFFFFFFFFFFFFFFFFFFFFFFFFFF?????FFFFFFFFDAA<<882/....4<77776>8::DBBBDDDDD666==@<??6663----123.
@JI6ZREA02G0IMR
ACTCACAGTTGGAGGGCAAGTCTGGTGCCAGCAGCCGCGGTAATTCCAGCTCCAATAGCGTATATTAAAGTTGTTGCAGTTAAAAAGCTCGTAGTTGAATTTCGGGGTCAGCAGGTTGGTCGTGCCACTGGTATGCACTGGCTTCGCTGATTCCTCCTTTCTGAAGAACTGTAATGCCATTAATTCGGTGTTGCAGGGAAACAGGACTGTTACTTTGAAAAAATTGAGTGTTTAAAGCAAGCTAACGCTTGAATACATTAGCATGGAATAATGAAATAGGTCGATCGATCCTATTTTGTTGGTTTCTAGGGTTGACGTAATGATTAATAGGGATAGTTGGGGGCATTAGTATTCAATTGTCAGAGGTGAAATTCTTGGATTTATTGAAGACTAACTACTGCGAAAGCATTTGCCAAGGATGTTTTCATTAATCAAGAACGAAAGTTAGGGATCGAAGACGATCAGATACCGTCGTAGTCTTAACCATAAACTATGCCGACTAGGGATCGGATGATGTTAATTTTTTAATGTACTCATTC
+
IIIIIIIIIIIIIHHHIIIIIIIIIIIIIIIIIIIIIIIIIIIIIIIIIIIIIIIIIIIIIIIIIIHHHIIIIIIIIIIII==???IIIIIIIIIIIIIHHHICCCCIIIIIIIIIIIIIIIIIIIIIIIIIIIIIIIIIIIIIIIIIIIIIIIIIIHHHIIIIIIIIIIIIIIIIIIIIIIIIIIIIIIIIIIIHHHGGGG>BBIIIIIIIIHHHI9;;;99BBBIHIHHHHGGGHIIIIIIIIIIIIIIIIIIIIIIIIIIIIIIIIIIIIGGGIIIHHHIIIIIIIIAAA????=22==EEBIDIEEEDD?GD=766BAA>>>><80005?BDBB22247AADGFGFGIHAAAFFIHF@@???AHBB>E;522;;E555>7:CCEECCCA>>>?>:;;:>>;>?>;;;522<<4422-,,,-3899776<<=855=><<<:;;59996333<320329;;;;:;<>>>><>>><6866;;775311134-13297303455513338<88888;;88......44)88:91-..2:
@JI6ZREA02J6JRE
ACTCACAGTTGGAGGGCAAGTCTGGTGCCAGCAGCCGCGGTAATTCCAGCTCCAATAGCGTATATTAAAGTTGTTGCAGTTAAAAAGACTCGTAGTTGAATTTCGGG
+
DAAA666:==889;<=BDD@@@FFFFDD?@@ADBA><<<<A444444<<@@@@<::9:ADD:::AD???DA>?>A<<444411221=5??<<<??>=<66...42..
@JI6ZREA02FRYBB
ACTCACAGTTGGAGGGCAAGTCTGGTGCCAGCAGCCGCGGTAATTCCAGCTCCAATAGCGTATATTAAAGTTGTTGCAGTTAAAAAGCTCGTAGTTGAATTTCGGGGGT
+
FFFFFFFFFFFIIHHHIIIIIIIIIIIIIIIIIIIIIIIIIIIIIIIIIIIIFFFFFFFFFFFFFFFFFFFFDB>????44//---6===:<<<;;855111.,,,,,,
@JI6ZREA02I6Z28
ACTCACAGTTGGAGGGCAAGTCTGGTGCCAGCAGCCGCGGTAATTCCAGCTCCAATAGCGTATATTAAAGTTGTTGCAGTTAAAAAGCTCGTAGTTGAATTTCGGGGTCAGCAGGTTGGTCGTGCCACTGGTATGCACTGGCTTCGCTGATTCCTCCTTTCTGAAGAACTGTAATGTCATTAATTTGGTGTTGCAGGGTAACAGGACTGTTACTTTGAAAAAATTGAGTGTTTAAAGCAGGCTAACGCTTGAATACATTAGCATGGAATAATGAAATAGGACGTTCGATCCTATTTTGTTGGTTTCTAGGATTGACGTAATGATTAATAGGGATAGTTGGGGGCATTAGTATTCAATTGTCAGAGGTGAAATTCTTGGATTTATTGAAGACTAACTACTGCGAAAGCATTTGCCAAGGATGTTTTCATTAATCAAGAACGAAAGTTAGGGATCGAAGACGATCAGATACCGTCGTAGTCTTAACCATAAACTATGCCGACTAGGGATCGGATGATGTTAATTTTTTAATGTACTC
+
IIIIIIIIIIIIIHHHIIIIIIIIIIIIIIIIIIIIIIIIIIIIIIIIIIIIIIIIIIIIIIIIIIHHHIIIIIIIIIIII????=IIIIIIIIIIIIIHHHIBBBBIIIIIIIIIIIIIIIIIIIIIIIIIIIIIIIIIIIIIIIIIIIIIIIIBBBBHIIIIIIIIIIIIIIIIIIIIIIIHHHIFFBBBIIIHHHIIIIIIIIIIIIIGGB??C411111BBCEECBBEHHHHHIIFFFIIIIIIIIIIIIIIIIIIHHHHDDDDDFGGD555D@GGFIGGEEEEEDA>:11115//5599?EIIIHHHIIIIIHFFIII<<<<DF@@?BDBEBB22222;;>A>???FD@@@EEB?CCC@@A?8///::A;;>>A;;;@44::?AACCC@99899::44478997225220044255,,,,1144441766...:6333:;;26668888:3103:::::8688::;888<:6688:;;664:88831-1338<<9<<:::8::888833331<<<//222255)86:8..
@JI6ZREA02IN7PK
ACTCACAGTTGGAGGGCAAGTCTGGTGCCAGCAGCCGCGGTAATTCCAGCTCCAATAGCGTATATTAAAGTTGTTGCAGTTAAAAAGCTCGTAGTTGAATTTC
+
FFFFFFFFFFFIIHHHIIIIIIIIIIIIIIIIIIIIIIIIIIIIIIIIIIIIFFFFFFFFFFFFFFFFFFFFFFFFFFFFF=====FFFFFFFFFDBA?6623
@JI6ZREA02IEHA6
ACTCACAGTTGGAGGGCAAGTCTGGTGCCAGCAGCCGCGGTAATTCCAGCTCCAATAGCGTATATTAAAGTTGTTGCAGTTAAAAAG
+
0011448<<>@@B?FFHFIHHHHIIIIIIIIIIHIIIBBBIIIIIIIIIHHHFFFFFFDDDFFFFF<::AA>32154//--,,,,,-
@JI6ZREA02JIOB6
ACTCACAGTTGGAGGGCAAGTCTGGTGCCAGCAGCCGCGGTAATTCCAGCTCCAATAGCGTATATTAAAGTTGTTGCAGTTAAAAAGCTCGTAGTTGAATTTCGGGGTCAGCAGGTTGGTCGTGCCACTGGTAT
+
FFFFFFFFFFFIIHHHIIIIIIIIIIIIIIIIIIIIIIIIIIIIIIIIIIIIFFFFFFFFFFFFFFFFFEDDFFFFFFFFF==???FFFFFFFFFFFFFFFFFAAB@DDFFFFFFFFFFFFFFFFDB<<<9<<9
@JI6ZREA02HACO7
ACTCACAGTTGGAGGGCAAGTCTGGTGCCAGCAGCCGCGGTAATTCCAGCTCCAATAGCGTATATTAAAGTTGTTGCAGTTAAAAAGCTCGTAGTTGAATTTCGGGATCTATCCATTGGTCGGGCTTTCGGGTCCGTACTGGTGTGATGGATTCCTACCTTCTGAATAACCGGCATGCCATTAATTTGGTGCGCTGGGGAAGCAGGACTGTTACCTTGAAAAAATTAGAGTGCTTAAAGCAGGCTAATGCCTGAATACATTAGCATGGAATAATGAAATAGGACGCATGGTCTATTTTGTTGGTTTCTAGGATCACCGTAATGATTAATAGGGATAGTTGGGGGCATTAGTATTCAATTGTCAGAGGTGAAATTCTTGGATTTATTGAAGACTAACTTCTGCGAAAGCATTTGCCAAGGATGTTTTCATTAATCAAGAACGAAAGTTAGGGATCGAAGACGATCAGATACCGTCGTAGTCTTAACC
+
IIIIIIIIIIIII:::IIIIIIIIIIIIIIIIIIIIIIIIIIIIIIIIIIIIIIIIIIIIIIIIIIHHHIIIIIIIIIIFF:::::HIIIIIIIIIIIIHHHIHHHIIIIIIIIIIIIIIIHHHIHHHIHHHIIIIIIIIIIIIIIIIIIIIIIIIIIIIIIIIIIIIIIIIIIIIIIIIIIHH>>>IIIIIIIICCCCIIFIIIIIIIIIIIIIIII999888@@0IIIIIIIIHHHIIIIIIIIIHIIIIIIIIIIIIIIIIIIIIIIIIIII;;;IIIIIGFDDD;;;DDE9999;22;;999D<GGIIIIIIIIIIIID@@@@?BB;;88///55..---?AAD<><BEFG;::::8:AAB99:8///:::86AAA::44//:>:98AA??BBB=3449<<<9::::;==;;744141-,,,143333.,,---0942227;;2666877777:9974669601,,-200---04;::::00
@JI6ZREA02JXOXF
ACTCACAGTTGGAGGGCAAGTCTGGTGCCAGCAGCCGCGGTAATTCCAGCTCCAATAGCGTATATTAAAGTTGTTGCAGTTAAAAAGCTCGTAGTTGAATTTCGGGGTCAGCAGGTTGGTCGTGCCACTGGTAT
+
FFFFFFFFFFFIIHHHIIIIIIIIIIIIIIIIIIIIIIIIIIIIIIIIIIIIFFFFFFFFFFFFFFFFFFFFFFFFFFFFF?????FFFFFFFFFFFFFFFFFDDDDFFFFFFFFFFFFFFFFFFFDBA<<<<3
@JI6ZREA02F5A35
ACTCACAGTTGGAGGGCAAGTCTGGTGCCAGCAGCCGCGGTAA
+
FFFFFFFFFFFIIHHHIIIIIIIIIIIIIHHFDB443651/--
@JI6ZREA02I05IU
ACTCACAGTTGGAGGGCAAGTCTGGTGCCAGCAGCCGCGGTAATTCCAGCTCCAATAGCGTATATTAAAGTTGTTGCAGTTAAAAAGCTCGTAGTTGAATTTC
+
FFFFFFFFFFFII???IIIIIIIIIIIIIIIIIIIIIIIIIIIIIIIIIIIIFFFFFFFFFFFFFFFFFFFFFFFEEEFFF==???FFFFFFFFB>?;;661.
@JI6ZREA02JSS0W
ACTCACAGTTGGAGGGCAAGTCTGGTGCCAGCAGCCGCGGTAATTCCAGCTCCAATAGCGTATATTAAAGTTGTTGCAGTTAAAAAGCTCGTAGTTGTAATTTCGGGGGTCAG
+
FFFFFFFFFFFIIHHHIIIIIIIIIIIIIIIIIIIIIIIIIIHHHHIIIIIIFFFFFFFFFFFFFFFFFFFFFFFFFFFFF;;;;;FFBBBAAAA=/,--331.,,,,,,23.
@JI6ZREA02IUSRE
ACTCACAGTTGGAGGGCAAGTCTGGTGCCAGCAGCCGCGGTAATTCCAGCTCCAATAGCGTATATTAAAGTTGTTGCAGTTAAAAAGCTCGTAGTTGAATTTC
+
::::555588ABB668FFHHHHIIIIIIIIIIIIIIIIIIIIIIIIIIIIIIFFFFFFFFFFFFFFFFFEDDFFFFFFFFF?????FFFFFFFFFB<<<8664
@JI6ZREA02GVFQ0
ACTCACAGTTGGAGGGCAAGTCTGGTGCCAGCAGCCGCGGTAATTCCAGCTCCAATAGCGTATATTAAAGTTGTTGCAGTTAAAAAAGCTCGTAGTTG
+
FFFFFFFFFFFIIHHHIIIIHHIIIIHHHHHIIIIII???IIHHFGFHHHHDDDDFFFFFFFFFFFFFFFFFFDBAA?944------9=:9:9:=972
@JI6ZREA02FTWOC
ACTCACAGTTGGAGGGCAAGTCTGGTGCCAGCAGCCGCGGTAATTCCAGCTCCAATAGCGTATATTAAAGTTGTTGCAGTTAAAAAGACTCGTAGTTGAATTTCGGGATCAATATATTGGTCGTGCCTCCGGTATGCACTGGTATTATTGATTTCTACCTTCTGACGAACTATGATGTCATTAAGTTGGTGTGGTGGGAATCTAGGAACTGTTAACTTTGAAAAAATTGAAGTGTTTAAAGCAGGCTCGCGCTTGAATACATT
+
FFFFFFFFFF<<:666AAAAAAFFFFFFFHHIIIIHHBBBIHHHHHHHHHHHFFFFFFFFFFFFFFFFFFFFFFFFDDDBB66666:1?ADDDFFFFFFFFFFFF??==BBBA98888==>?>400003<<9<:9779890004;;966=:.../-/..99;8::??@@?<<<<?976776662.,,111555--,..99742379<9://..00?886:--///0;24223432222269=?==>989??@889<=>=>=00
@JI6ZREA02ID7EM
ACTCACAGTTGGAGGGCAAGTCTGGTGCCAGCAGCCGCGGTAATTCCAGCTCCAATAGCGTATATTAAAGTTGTTGCAGTTAAAAAGCTCGTAGTTGAATTTCGGGGCAGTA
+
01144444=??AA666FHHHHIIIIIIIIIIIIIIIIIIIIBBBBIIHHIIIFFFFFFFFFFFFFFFFFA@@FFFFFFFFF?????FFFFFFFFFFFFF@@?B97426<4.-
@JI6ZREA02J1IEF
ACTCACAGTTGGAGGGCAAGTCTGGTGCCAGCAGCCGCGGTAATTCCAGCTCCAATAGCGTATATTAAAGTTGTTGCAGTTAAAAAGCTCGTAGTTGAATTTCGGGGTANCAGT
+
6666?FFFFFFFHHHHIIIIIIIIIIIIIIIIIIIIIIIIIIHHHHHIIIIIFFFFFFFFFFFFFFFFFDCC888CFFFFF;;???FFFFFFFFFFFFFFFFF?=9447!7733
@JI6ZREA02GBE2Y
ACTCACAGTTGGAGGGCAAGTCTGGTGCCAGCAGCCGCGGTGATTCCAGCTCCAATAGCGTATATTAAAGTTGTTGCAAGTTAAAAAGCTCGTAGTTGAATTTCGGGATTAGTACGCTGGTCGTGCCTTCGGTACGTACTGGTGTTACTGATTTCTACCTTCTGACCGAACTATCATGTCATTAATTTGGTGTGGTGGGGAATCAGGACTGTTACTTTGAAAAAAATTAGAGTGTTTAAAAGCAGGCTCGCGCTTGAATACATTAGCATGGAATAATGAAATAGGACGTTGATCCTATTTTGTGGTTTCTA
+
FFFFFFFFFFFIIHHHIIIIIIIIIIIIIIIIIIBB?FFDD==::8:BB=:::BDDFFFFFFFFFFFFFFFFFFF@????::57777DDDDFFFFFC?::::FC?==<<<ABB=9444888>>?=44559:::DDDDDFFFFFFFFDDCFF???DAA4444<<400004>>>==<99:BA:::::999AA>AA@@?3336====ABBBDFB444:6617,,,,,,,--+328:=3,,,...6<:99>>?BCCCFDFGGGDFDDGGDAAA888898<<9888>7<<89888A?<44496676</88<;;A79
@JI6ZREA02GIPQ2
ACTCACAGTTGGAGGGCAAGTCTGGTGCCAGCAGCCGCGGTAATTCCAGCTCCAATAGCGTATATTAAAGTTGTTGCAGTTAAAAAGCTCGTAGTTGAATTTCGGGATCAGT
+
FFFFFFFFFFFIIHHHIIIIIIIIIIIIIIIIIIIIIIIIIIIIIIIIIIIIFFFFFFFFFFFFFFFFFFFFFFFFFFFFF=====FFFFFFFFFFFFFFFF<631??=73.
@JI6ZREA02FT7BR
ACTCACAGTTGGAGGGCAAGTCTGGTGCCAGCAGCTGCAGTAATTCCAGCTCCAATAGCGTATATTAAAGTTGTTACAGTTAAAAAGCTCGTAGTTGAATTTCGGGATCAATACGTCGGTCATGCTTTTTGGTACGAACTGGCGTCGTTGGTTTCTCCCTTCTGACGAAGCATGATGTCATTAATTTGGTGTCGTGGGGAATCAGGACTGTTACTTCGAAAAAATTAGAGTGTTTAAAGCAAGCATTAGCTTGAATACATTAGCATGGAATAATGAAATAGGACGTTTGATCCTATCTCGTTGGTTTCTAGGATCGACGTAATGATTAATAGGGATAGTTGGGGGCATTAGTATTCAATTGTCAGAGGTGAAATTCTTGGATTTATTGAAGACTAACTACTGCGAAAGCATTTGCCAAGGATGTTTTCATTAATCAAGAACGAAAGTTAGGGATTCGAAGACGATCAGATACCGTCGTAGTCTTAACCATAAACTACGCCGACTAGGGATCGGATGATGTTAATTTTTTAATGTACTC
+
IIIIIIIIIIIIIHHHIIIIIIIIIIIIIIIIIIIIIIIIIIIIIIIIIIIIIIIIIIIIIIIIIIHHHIIIIIIIIIIII?????IIIIIIIIIIIIIHHHIHHHIIIIIIIIIIIIIIIIIII;;;;;IIEIIIIIIIIIIIIIIIIIIHHHIIHGGGGIIIIIIIIIIIIIIIIIIIIIIIHHHIIIIIIIICCCCIIIIIIIIIIIIIIIIIII66666666,BGIIIHHHHHHIIIIIIIIIIIIIIBBAIIIIIIIIIIIIIIIAAAGIHHHIIIIIIG===HIIG====GIIIIIIIHHHIFGAAAIIIIIIAAAIIIIIGGGGHGGGIIIII====:IIGGEFDGGD=<<<<ACEEEEEEDC211<;A>>AAA011500DEDC>AE@???455@@FBBB?@@BBBDDDDAA<584222288==7758<<>==?<<<7<==7;72/////=6104<;==<8787==;:8;:;62///246648777=;57422>?<?>><<:;;668833.///////550044*8:99//
@JI6ZREA02J6QUQ
ACTCACAGTTGGAGGGCAAGTCTGGTGCCAGCAGCCGCGGTAATTCCAGCTCCAATAGCGTATATTAAAGTTGTTGCAGTTAAAAAGCTCGTAGTTGAATTTCGGGGTCAGCAGGTTGGTCGTGCCACTGGTATG
+
FFFFFFFFFFFIIHHHIIIIIIIIIIIIIIIIIIIIIIIIIIIIIIIIIIIIFFFFFFFFFFFFFFFFFFFFFFFFFFFFF????=FFFFFFFFFFFFFFFFFBBBAFFFFFFFFFFFFFFFFFFDB><88876/
@JI6ZREA02J1Z9V
ACTCACAGTTGGAGGGCAAGTCTGGTGCCAGCAGCCGCGGTAATTCCAGCTCCAATAGCGTATATTAAAGTTGTTGCAGTTAAAAAGCTCGTAGTTGAATTTCGGGGTCAGCAGGTTGGTCGTGCCACTGGTATGCACTGGTCTCGCTGATTCCTCCCTCTTGTAGAACCGTAATGCCATTAAGTTGGTGTTGCGGGGAAACAGGACTGTTACTTTGAAAAAATTAGAGTGTTTAAAGCAAGCTAACGCTTGAATACATTAGCATGGAATAATGAAATAGGACGATCGATCCTATTTTGTGGTTTCTAGGGTTGACGTAATGATTAATAGGGATAGTTGGGGCATTAGTATTCAATTGTCAGAGGTGAAATTCTTGGATTTATTGAAGACTAACTACTGCGAAAGCATTTGCCAAGGATGTTTTCATTAATCAAGAACGAAAGTTAGGGATCGAAGACGATCAGATACCGTCGTAGTCTTAACCATAACTAT
+
HHHHHHHHHHHIIHHHIIIIIIIIIIIIIIIIIIIIIIIIIIIIIIIIIIIIHHHHHHHHHHHHHHHHHHHHHHHHHHHHH???==HHHHHHHHHHHHHHHHHCCCCHHHHHHHHHHHHHHHHHHHHHHHHHHHHHHHHHHHHHHHHHHHHHHHHHHHHFFFHHHHHHHHHHHHHHHHHHHHHHHHHHHHHHHHBBBBHHEE@BBHHHHHHHHHHHH666666<<-HHHHHHHHHHHHHHHHHHHHHHHEEEHHHHHHHHHHHHHHHHHHHHHH;;;HHHHHHHHGGGGGDDB?00026/;;;;;>=HHHHHHHHHHBBBHHHHHHHHHHHHHHHHHHCCBAHHHHHHHHHHHHHBA===HHHHHHHH====DDDDHH>>>=88BBA??A99999899<99444?AA;==B====BDDB;111177;;6646679662----02;26200222;;:9:667772121;;;:9:8:88;::;;740---2000
@JI6ZREA02JZ2OL
ACTCACAGTTGGAGGGCAAGTCTGGTGCCAGCAGCCGCGGTAATTCCAGCTCCAATAGCGTATATTAAAGTTGTTGCAGTTAAAAAGCTCGTAGTTGAATTTCGGGATCAATTTATCGGTCGTGCCTACGGTATGAACTGGTACAATTGGTTTCTCCCTTCTGACGAAGCATGATGTCATTAATTTGGTGTCGTGGGGGAATCGGACGTGTTACTTTAGTAAAAA
+
FFFFFFFFFFFIIHHHIIIIIIIIIIIIIIIIIIIIIIIIIIIIIIIIIIIIFFFFFFFFFFFFFFFFFFFFFFFFFFFFF???==FFFFFFFFFFFFFFFFFFFFFFFFF@@@FFFFFFFFFFF@A:88FFFFDAACFFFFFFFFFFFF888FFCCCFFFFFFFFFFDDBBBB=55555555<<8<949=:22,,,,,--7311321439;:7666672///,,
@JI6ZREA02JQ8SZ
ACTCACAGTTGGAGGGCAAGTCTGGTGCCAGCAGCCGCGGTAATTCCAGCTCCAATAGCGTATATTAAAGTTGTTGCGGTTAAAAAAGCTCGTAGTTGAATTTCGGGGATCAATATAGTTGGTCGTGCCTCTGGTATGAATTGGTATTATTGTATTTCTACCTTCTGACGAACTGTGATGTCATTAATTTGGTGTCAG
+
BA@=433/..11/,,,46;<???>>AABBBBBBB11144@@4444==<<9988<<<@BBAA:::::??????<==EFFFFF999999FFFFFFFFFBBAA<<80000.7:755=72/000443<>AA<<=DFFFFFF???FFDBBA>>?><400...4/766622349?AB@@AAAABBB:::5555=9<86289:=4
@JI6ZREA02GN8OL
ACTCACAGTTGGAGGGCAAGTCTGGTGCCAGCAGCCGCGGTAATTCCAGCTCCAATAGCGTATATTAAAGTTGTTGCAGTTAAAAAGCTCGTAGTTGAATTTC
+
FFFFFFFFFFFIIHHHIIIIIIIIIIIIIIIIIIIIIIIIIIIIIIIIIIIIFFFFFFFFFFFFFFFFFFFFDBAAAAA441////8??=====;<<99,,,.
@JI6ZREA02JQ0ID
ACTCACAGTTGGAGGGCAAGTCTGGTGCCAGCAGCCGCGGTAATTCCAGCTCCAATAGCGTATATTAAAGTTGTTGCAGTTAAAAAGCTCGTAGTTGAAGTTTCGGGATCAAGTCGT
+
FFFFFFFFFFFIIHHHIIIIIIIIIIIIIIIIIIIIIIIIIIIIIIHHHIIIEEEFFFFFFFFFFFFFFFFFFFFDEEEDF?????FFFFFFFDB>44444489...7::77333--
@JI6ZREA02JTLZX
ACTCACAGTTGGAGGGCAAGTCTGGTGCCAGCAGCCGCGGTAATTCCAGCTCCAATAGCGTATATTAAAGTTGTTGCAGTTAAAAAGCTCGTAGTTGAATTTC
+
FFFFFFFFFFFIIHHHIIIIIIIIIIIIIIIIIIIIIIIIIIIIIIIIIIIIFFFFFFFFFFFFFFFFFFFFFFFFFFFFF???==FFFFFFFFFFFFF=<8<
@JI6ZREA02IAU7Q
ACTCACAGTTGGAGGGCAAGTCTGGTGCCAGCAGCCGCGGTAATTCCAGCTCCAATAGCGTATATTAAAGTTGTTGCAGTTAAAAAGCTCGTAGTTGAATTTCGGGGTCAGCAGGTTGGTCGTGCCACTGGTATGTACTGGCTTCGCTGATTCCTCCTTTCTGAAGAACTGTAATGTCATTAATTTGGTGTTGCAGGGAAACAGGACTGTTACTTTGAAAAAATTAGAGTGTTTAAAGCAGGCTAACGCTTGAATACATTAGCATGGAATAATGAAATAGGACGTTCGATCCTATTTTGTGGTTTCTAGGATTGACGTAATGATTAATAGGGATAGTTGGGGCATTAGTATTCAATTGTCAGAGGTGAAATTCTTGGATTTATTGAAGACTAACTACTGCGAAAGCATTTGCCAAGGATGTTTTCATTAATCAAGAACGAAAGTTAGGGATCGAAGACGATCAGATACCGTCGTAGTCTTAACCATAAACTATGCCGACTAGGGATCGGATGATGTTATTTTTAATG
+
IIIIIIIIIIIIIHHHIIIIIIIIIIIIIIIIIIIIIIIIIIIIIIIIIIIIIIIIIIIIIIIIIIHHHIIIIIIIIIIII;;;;;IIIIIIIIIIIIIHHHICCCCIIIIIIIIIIIIIIIIIIIIIIIIIIIIIIIIIIIIIIIIIIIIIIIIGGGGHIIIIIIIIIIIIIIIIIIIIIIIHHHIIIIIIIIIHHHHHHIIIIIIIIIIIIGGGI<<<;99;;,GGIIIBBBHHHIIIIIIIGGGIIIIIIIIIIIIIIIIIIIIIIIIIII:::IIIIFGFIGHIIIBBAD<<<>>/::BBEIIIIIIIIIIIIIIIIIIIIIIIIFEEIIEIAA5555==DEEHEEIHGGGGGIIIEEECCGE<7775ACCEE@144<7>EEBA@EGCCEC>CCA71111@@@==>EBBCCBBCB:////4<====:???>;;?>===>??7>>==>:4443043<>?>><>=???>>>??>A?A>??442:8>>?>68444=>;>=???>??>><=<<<<224,,,,,//+5
@JI6ZREA02HZST2
ACTCACAGTTGGAGGGCAAGTCTGGTGCCAGCAGCCGCGGTAATTCCAGCTCCAATAGCGTATATTAAAGTTGTTGCAGTTAAAAAGCTCGTAGTTGAATTTCGGGATCAGCAGGTTGGTCGTGCCACTGGTATGCACTGGCTTTGCTGGTTCCTCCTTTCTGAAGAACTGTAATGCCATTAATTTGGTGTTGCAGGGAAACAGGACTGTTACTTTGAAAAAATTAGAGTGTTTAAAGCAGGCTAACGCTTGAATACATTAGCATGGAATAATGAAATAGGACGTTCGATCCTATTTTGTTGGTTTCTAGGATTGACGTAATGATTAATAGGGATAGTTGGGGGCATTAGTATTCAATTGTCAGAGGTGAAATTCTTGGATTTATTGAAGACTAACTACTGCGAAAGCATTTGCCAAGGATGTTTTCATTAATCAAGAACGAAAGTTAAGGGATCGAAGACGATCAGATACCGTCGTAGTCTTAACCATAAACTATGCCGACTAGGGATCGGATGATG
+
IIIIIIIIIIIIIGGGIIIIIIIIIIIIIIIIIIIIIIIIIIIIIIIIIIIIIIIIIIIIIIIIIIHHHIIIIIIIIII;;33333?IIIIIIIIIIIIHHHIHHHIIIIIIIIIIIIIIIIIIIIIIIIIIIIIIIIIIIIHHHIIIIIIIIIIIIHHHIIIIIIIIIIIIIIIIIIIIIIIHHHIIIDCCIIIHHHHHHIIIIIIIIIIIIHHHI888666;;,HHIIIHHHHHHIIIIIIICCDIHHHIIIIIIIIIIIIIIIIIIIIIIIHHHIIIIIIIIIIIIF@@;=10012/-8;<<<IIIIIIIIIIIIIIIIIIIIIIIIHHHIID;??:::::IIIIIIIII????IIHHHHIIIIIH???IIIIIIIH999DHHIIIIIIIIIDDDIIIIICCBEB?>>>I<<7777@@@4444<<A@===?@@?;;@>;8801/11...8??<<<@?CEEEEEEEEEEEEABAEEEE@@@7720/6:::?@34677CC@C@??B@7666:=9984
@JI6ZREA02JUHKG
ACTCACAGTTGGAGGGCAAGTCTGGTGCCAGCAGCCGCGGTAATTCCAGCTCCAATAGCGTATATTAAAGTTGTTGCAGTTAAAAAGCTCGTAGTTGAATTTCGGGATCTATCCATTGGTCGGGCTTTCGGGTCCGTACTGGTGTGATGGATTCCTACCTTCTGAATAACCGGCATGCCATTAATTTGGTGCGCTGGGGGAGCAGGACTGTTACCTTGAAAAAATTAGAGTA
+
FFFFFFFFFFFIIHHHIIIIIIIIIIIIIIIIIIIIIIIIIIIIIIIIIIIIFFFFFFFFFFFFFFFFFFFFFFFFFFFFF?????FFFFFFFFFFFFFDDDFFFFFFFFFFFFCCCFFF:666A?FFF666<CFFFFFFCDDFFFFFFFFFFFFFFFFFFFFF::666DDACAAAADDDBBAA31099157887,,,,,.,7:9;=?A=???FFFFF666666BA0?==.-
@JI6ZREA02FSMFO
ACTCACAGTTGGAGGGCAAGTCTGGTGCCAGCAGCCGCGGTAATTCCAGCTCCAATAGCGTATATTAAAGTTGTTGCAGTTAAAAAGCTCGTAGTTGAATTTC
+
FFFFFFFFFFFIIHHHIIIIIIIIIIIIIIIIIIIIIIIIIIIIIIIIIIIIFFFFFFFFFFFFFFFFFFFFFFFFFFFFF=====FFFFFFFFFFFFFF?=A
@JI6ZREA02IFJ12
ACTCACAGTTGGAGGGCAAGTCTGGTGCCAGCAGCCGCGGTAATTCCAGCTCCAATAGCGTATATTAAAGTTGTTGCAGTTAAAAAGCTCGTAGTTGAATTTCGGGGTCAGCAGGTTGGTCGTGCCACTGGTATGCACTGGCTTCGCTGATTCCTCCTTTCTGAAGAACTGTAATGTCATTAATTTGGTGTTGCAGGGAAACAGGACTGTTACTTTGAAAAAATTTGAGTGTTTAAAGCAGGCTAACGCTTGAATACATTAGCATGGAATAATGAAATAGGACGTTCAAACCTATTTGTGGTTCTAGGATTGACGTAATGATTAATAGGGATAGTTGGGGCATTAGTATTCAATTGGTCAGAGGTGAAATTCTTGGATTTATTGAAGACTAACTACTG
+
FFFFFFFFFFFFF:::FHFFHHHIIIIHHIIHHHBBBFHHFFFFFGGHHHHHFFFFFFFFDBBBAA666633:>AABBBAA88888FFFFFFFFFDBBB=<;40000/6<::42288444<AABBB:::??FFFFFFFFFFFFFFFFFFFFF<:::9==;><A><<555=A<888BBAA==<<===886444A@@01188==><<<@ABBB?=554922222244449@?=8880008<>=<4000?AAABAAAB???DGGCCCFGGGDDAAAD??=5122=AB::8888<<<9624404400/3>====>??BB======A>@@@B=??A:::?D::97==ABBB888898844//.8><<;;:>;==B=333==B===<228=?B=<888<@8823
@JI6ZREA02IEP5L
ACTCACAGTTGGAGGGCAAGTCTGGTGCCAGCAGCCGCGGTAATTCCAGCTCCAATAGCGTATATTAAAGTTGTTGCAGTTAAAAAGCTCGTAGTTGAATTTCGGGG
+
FFFFFFFFFFFIIHHHIIIIIIIIIIIIIIIIIIIIIIIIIIIHHHHHHHIIFFFFFFFFFFFFFFFFFFFFFFFFFFFFF;;;;;FFFFFFFFFFDBA9663,,,,
@JI6ZREA02HWLGD
ACTCACAGTTGGAGGGCAAGTCTGGTGCCAGCAGCCGCGGTAATTCCAGCTCCAATAGCGTATATTAAAGTTGTTGCAGTTAAAAAGCTCGTAGTTGAATTTCGGGATCAGCAGGTTGGTCGTGCCACTGGTATGCACTGGCTTTGCTGGTTCCTCCTTTCTGAAGAACTGTAATGCCATTAATTTGGTGTTGCAGGGAAACAGGACTGTTACTTTGAAAAAATTGAGTGTTTAAAGCAGGCTAACGCTTGAATACATTAGCATGGAATAATGAAATAGGACGTTCGATCCTATTTGTTGGTTTCTAGGATTGACGTAATGATTAATAGGGATAGTTGGGGGCATTAGTATTCAATTGTCAGAGGTGAAATTCTTGGATTTATTGAAGACTAACTACTGCGAAAGCATTTGCCAAGGATGTTTTCATTAATCAAGACGAAAGTTAGGGATCGAAG
+
IIIIIIIIIIIIIHHHIIIIIIIIIIIIIIIIIIIIIIIIIIIIIIIIIIIIIIIIIIIIIIIIIIHHHIIIIIIIIIIII;;;;;IIIIIIIIIIIIIHHHIHHHIIIIIIIIIIIIIIIIIIIIIIIIIIIIIIIIIIIIHHHIIIIIIIIIIFFFFHIIIIIBBBFIIIIIIIIIIIIIIHHHIIIIIIIIIHHHHHFFABBIIIIDBAD;;8A//-///::>ABDEBEHHHHIIFFFIIIIIII@@@FIIIIIIIIIIIIIIIIIIIIIHHHIIIIHHHIGEBAAA<:511151<BB;;?EIIGDDDDHHID;;;IIIGGFFGF@??B;;;?<22222AA::::8;B????EA===BBBBBBDBB<BAA<<AA:///2/4===;:=A?????B9444:::943...98844002=6....33:;::47777576622822-0004---664
@JI6ZREA02JLASG
ACTCACAGTTGGAGGGCAAGTCTGGTGCCAGCAGCCGCGGTAATTCCAGCTCCAATAGCGTATATTAAAGTTGTTGCAGTTAAAAAGCTCGTAGTTGAATTTCGGGATCAGTACGTTGGTCGTGCCTTAGGTACGTACTGGTGTTACTGGTTCCTACCTTCTGACGAACCATCATGTCGTTCATTTGGTGTGGGGGGAATCAGGACTGTTACTTTGAAAAAATTAGAGTGTTTAGAGCAGGCTCGCGCTTGAATACATTAGCATGGAATAATGAAATAGGATGTTGATCCTATTTTGTGGTTTCTAGGATTGACGTAATGATTAATAGGGATAGTTGGGGCATTAGTATTCAATTGTCAGAGGTGGAATTCTTGGATTTATTGAAGACTAACTACTGCGAAAGCGTTTGCCAAGGATGTTTTCATTAATCAAAGAACGAAAGTTAGGGATCGAAGACGATCAGATACCGTCGTAGTCTTAACCATAAACTATGCCGACTAGGGATCGGGATGATGTTTAATTTTTAATGTAC
+
IIIIIIIIIIIIIHHHIIIIIIIIIIIIIIIIIIIIIIIIIIIIIIIIIIIIIIIIIIIIIIIIIIHHHIIIIIIIIIIII????=IIIIIIIIIIIIIHHHIHHHIIIIIIIIIIIIIIIIIIIIIIIIIIIIIIIIIIIIIIIIIIIIIIIIIIIIIIIIIIIHHHIIIIIIIIIIIHHHIBC?BB9:8------42???=ACGF>>>>GHHHI77;;99II5IIIIIH;;;GGIIIIIIIIIIIIIIIIIIHHIIIIIIIIIIIIIIIIIHHHHAGGIIIHHHIIGGGICCCBIBIIHHHIIIIIHHHIIIIIIIIIIIIIIIIHHHHGGGHI@@@@HHIIIGGGIIIIIIIGBCCCB::;DEFEEEEHHECC111:4:EE;:8?CEE>>>A>;;555>EEE>>>A5555>>:=5/...55,,,,12,,,80094---8<:1111433...1086;<<;3232>>>><>>><:;88<<440.-,,-/,/200,-,2/000/52,..389888344;;-----55+8483
@JI6ZREA02INB0F
ACTCACAGTTGGAGGGCAAGTCTGGTGCCAGCAGCCGCGGTAA
+
FEEEA@@EEFFIIHHHIIIIIIIHHHHCCEDA?>222115/--
@JI6ZREA02FLZCB
ACTCACAGTTGGAGGGCAAGTCTGGTGCCGGCAGCCGCGGTAATTCCAGCTCCAATAGCGTATATTAAAGTTGTTGCAGTTAAAAAGCTCGTAGTTGAATTTCGGGGTTAGCAGGTTGGTCGTGCCACTGGTATGTACTGGCTTCGCTGATTCCTCCTTTCTGAAGAACTGTAATGTCATTAATTTGGTGTTGCAGGGAAACGGGACTGTTACTTTGAAAAAATTAGAGTGTTTAAAGCAGGCTAACGCTTGAATACATTAGCATGGAATAATGAAATAGGACGTTCGATCCTATTTTGTTGGTTTCTAGGATTGACGTAATGATTAATAGGGATAGTTGGGGGCATTAGTATTCAATTGTCAGAGGTGAAATTCTTGGATTTATTGAAGACTAACTACTGCGAAAGCATTTGCCAAGGATGTTTTCATTAATCAAGAACGAAAGTTAGGGATCGAAGACGATCAGATACCGTCGTAGTCTTAACCATAAACTATGCCGACTAGGGATCGGATGATGTTAATTTTTTAATGAC
+
IIIIIIIIIIIIIBBBIIIIIIIIIIIIIIIIIIIIIIIIIIIIIIIIIIIIIIIIIIIIIIIIIIHHHIIIIIIIIIIII==???IIIIIIIIIIIIIHHHG;;;;IIIIIIIIIIIIIIIIIIIIIIIIIIIIIIIIIIIIIIIIIIIIIIIIIIHHHIIIIIIIIIIIBBBIIIIG????HHHFFDABBHGGB@@@@?<1444=IIIIIIHHHI888888>>-IIGGGHHHHHHIIIIIIIIIIIIIIIIIIIIIIIIIIIIIIIIIIIIIHHHIIII==<=AGEHH>>:;66663//<<@BBIIIIIIIIIIIIIIIIIIIIIIIIHHHIIIAAA77777GGGGEFDIIIIIHIHHHHH@?666EEEEIFFEEHDDBBBF>>HHD?>@@CCCCCECDDCAAAC@<<<BEFFFFFE<??7777=<<<::<==8844=;77324459;7;;;;==7587;<<<=:<788?>=>>?>7877>=2208722/--13698:03122;643269999852355,,,,,,,,)52-
@JI6ZREA02IW3VV
ACTCACAGTTGGAGGGCAAGTCTGGTGCCAGCAGCCGCGGTAATTCCAGCTCCAATAGCGTATATTAAAGTTGTTGCAGTTAAAAAGCTCGTAGTTGAATTTCGGGGTATCAGT
+
CC?8::::FFFIIHHHIIIIIIIIIIIIIIIIIIIIIIIIIII;;;;IIIIIFFFFFFFFFFFFFFFFFFFFFFFFFFFFF?????FFFFFFFFFFDDB:8894422.323373
@JI6ZREA02ID142
ACTCACAGTTGGAGGGCAAGTCTGGTGCCAGCAGCCGCGGTAATTCCAGCTCCAATAGCGTATATTAAAGTTGTTGCAGTTAAAAAGCTCGTAGTTGAATTTTC
+
:666<=FFFFFFH==?IIIIIIIBBBIIIIIIIIIIIIIDIIIIIIIIIIIIFFFFFFFFFFFFFFFFFA@@FFFFFFFFF?????FFFFFDBA><<55,,,,.
@JI6ZREA02JP77M
ACTCACAGTTGGAGGGCAAGTCTGGTGCCAGCAGCCGCGGTAATTCCAGCTCCAATAGCGTATATTAAAGTTGTTGCAGTTAAAAAGCTCGTAGTTGAATTTCGGGGTCAGCAGGTTGGTCGTGCCAATGGTATGTACTGGCTTTACTGATTCCTCCTTCTTGAAGAACTGTAATGTCATTAATTTGGTGTTGCAGGGAAACAGGACTGTTACTTTGAAAAAATTAGAGTGTTTAAAGCAGGCTAACGCTTGAATACATTAGCATGGAATAATGAAATAGGACGTTCGATCCTATTTTGTGGTTTCTAGGATTGACGTAATGATTAATAGGGATAGTTGGGGCATTAGTATTCAATTGTCAGAGGTGAAATTCTTGGATTTATTGAAGACTAACTACTGCGAAAGCATTTGCCAAGGATGTTTTCATTAATCAAAGAACGAAAGTTAGGGATCGAAGACGATCAGATACCGTCGTAGTCTTAACCAT
+
HHHHHHHHHHHIIHHHIIIIIIIIIIIIIIIIIIIIIIIIIIIIIIIIIIIIHHHHHHHHHHHHHHHHHHHHHHHHHHHHH;;;;;HHHHHHHHHHHHHHHHHCCBBHHHHHHHHHHHHHHHHHHHHHHHHHHHHHHHHHHHHHHHHHHHHHHHHHHHHHHHHHHBBBHHHHHHHHHHHBBBBHHHHHHEEEHHHHHHHHEEDHHHHHHHHHHHHHH666666<<-HHHHHHHHHHHHHHHHHHHHHHHEEEHHHHHHHHHHHHHHHHHHHHHH@@@D<DDDD@@@GGEEEEEE====@2;;D@@GAG@@@HHHH@@@@EGBBBBBBBB@@>EBBBBB6666;@EEGGGBBBBBHHHDDBBA@?=9899>DBA??BBB==99449>>=899;;=989=332449;99999999;;886<71100244443.,,,,1,-1,,,,.,,,../3562220026::::7676;;:6466:8674744...,
@JI6ZREA02GUTWW
ACTCACAGTTGGAGGGCAAGTCTGGTGCCAGCAGCCGCGGTAATTCCAGCTCCAATAGCGTATATTAAAGTTGTTGCAGTTAAAAAGCTCGTAGTTGAATTTCGGGATCAGTACGTTGGTCGTGCCTTAGGTACGTACTGGTGTTACTGGTTCCTACCTTCTGACGAACCATCATGTCATTCATTTGGTGTGGGGGGGAATCAGGACTGTTACTTTGAAAAAATTAGAGTGTTTAAAGCAGGCTCGCGCTTGAATACATTAGCATGGAATAATGAAATAGGACGTTGATCCTATTTTGTTGGTTTCTAGGATTGACGTAATGATTAATAGGGATAGTTGGGGCATTAGTATTCAATTGTCAGAGGTGAAATTCTTGGATTTATTGAAGACTAACTACTGCGAAAGCGTTTGCCAAGGATGTTTTC
+
FFFFFFFFFFFIIHHHIIIIIIIIIIIIIIIIIIIIIIIIIIIIIIIIIIIIFFFFFFFFFFFFFFFFFFFFFFFFFFFFF=====FFFFFFFFFFFFFFFFFFFFFFFFFFFFFFFFFFFFFFFFFFFFFFFFFFFFFFFFFFFFFFFFFFDDDFFFFFFFFFFFFFFFFFFFFFFFFFFFFFFFFFADD1111111DDDFFFFFFFFFFFFFFFF999966FF9FFFFFFFFFFFFFFFFFFFFFFFFFFFFIGGGIIIFFDDDDDDGGGGGGGDF?DDDGDCCCFFDDDG9999A9=AA555?:D???BA=???ADDAAAADAAAA;88?><///000/49>>AABBDDDDDDDDDDDDDDD?>>>>??===888===D:8?====DB>>===>>888===BBB;;8844448423615107
@JI6ZREA02JABPZ
ACTCACAGTTGGAGGGCAAGTCTGGTGCCAGCAGCCGCGGTAATTCCAGCTCCAATAGCGTATATTAAAGTTGTTGCAGTTAGAAAGCTCGTAGTTGAATTTCGGGATCAGCAGGTTGGTCTTGCCACTGGTATGTACTAGCTTGCTGATTCCTCCTTCTTGTAGAACCGTAATGCCATTAATTTGGTGTTGCGGGGAAACGGGACTGTTACTTTGAAAAAATTAGAGTGTTTAAAGCAGGCCAGCGCCTGAATACATTAGCATGGAATAATGAAATAGGACGTTCGAACCTATTTTGTGGTTTCTAGGATTGACGTAATGATTAATAGGGATAGTTGGGGCATTAGTATTCAATTGTCAGAGGTGAAATTCTTGGATTTATTGAAGACTGACTACTGCGAAAGCATTTGCCAAGGATGTTTTCATTAATCAAGAACGAAAGTTAGGGATCGAAGACGATCAGATACCGTCGTAGTCTTAACCATAAACTATGCCGACTAGGGATCGGATGATGTTAATTTTTAATGTACTC
+
IIIIIIIIIIIIIHHHIIIIIIIIIIIIIIIIIIIIIIIIIIIIIIIIIIIIIIIIIIIIIIIIIIHHHIIIIIIIIIIIIIIHHHIIIIIIIIIIIIIHHHIHHHIIIIIIIIIIIIIIIIIIIIIIIIIIIIIIIIIIIIIIIIIIIIIIIIIIIIIIIIIIIIIIIIIIIIIIIIIIIIHHHIIIIIIII@><9777<0012<GGHIIIHHHI9<<<99II5IIIIIHHHHHHIIIIIIIIIIIIIIIIIIIIIIIIIIIIIIIGGGGGI===IIIIGGGIIIIIIGGGF@?BAG6AAAAAGIIAAAIIIIIIIIIIIGGG==;;GHHIIIIIIBBCBIAAAAGGGIIIIIIIIHHD<<<<@>@@EHH@>>FHIEE@<44@D<<8DEEEED???A<566BCDDBBBEEECCAA>@6////48==;;9====<<8755=>??7><<<<<444;9=>><<<878:AAA>=>>A====>??7758999<<52444<=:=<8..-44;99833386;;;1111199.=;==22
@JI6ZREA02IHTNL
ACTCACAGTTGGAGGGCAAGTCTGGTGCCAGCAGCCGCGGTAATTCCAGCTCCAATAGCGTATATTAAAGTTGTTGCAGTTAAAAAGCTCGTAGTTGAATTTCGGGGTCAGCAGGTTGGTCGTGCCACTGGTATGCTCTGGCTTCGCTGATTCCTCCTTTCTGAAGAACTGTAATGCCATTAATTTGGTGTTGCAGGGAAACAAGACTGTTACTTTGAGAAAATTAGAGTGTTTAAAGCAGGCTAACGCTTGAATACATTAGCATGGAATAATGAAATAGGACGTTTGATCCTATTTTGTTGGTTTCTAGGATTGACGTAATGATTAATAGGGATAGTTGGGGGCATTAGTATTCAATTGTCAGAGGTGAAATTCTTGGATTTATTGAAGACTAACTACTGCGAAAGCATTTGCCAAGGATGTTTTTCATTTAATCAAGAACGAAAGTTAGGGATTCGAGGACGATCAGATACCGTCGTAGTCTTAACCATAAACTATGCCGACTAGGGATCGGATGATGTTAATTTTTTAATGTACT
+
IIIIIIIIIIIIIBBBIIIIIIIIIIIIIIIIIIIIIIIIIIIIIIIIIIIIIIIIIIIIIIIIIIHHHIIIIIIIIIIII=====IIIIIIIIIIIIIHHHI@@@@IIIIIIIIIIIIIIIIIIIIIIIIIIIIIIIIIIIIIIIIIIIIIIIIIIHHHIIIIIIIIIIIIIIIIIIIIIIIHHHIIIFFFIIIHHHHHFB99>BIIIIGEE@@BG<85555BB<EEEEDDFFHHHIIGGGIIIIIIIIIIIIIIIIIIIIIIIIIEEFHIIIHHHIIIIIIIHEEDFIHAAA=<<<A66AA999IIIEEDEIIIIIIIIIIIIIHHHIHIIDIHHHH86756<<AGFGFFFDDA@@@BBCCCCCCC811155CCC:::;>>C:4555>;CC999>;>999;72243.,,,3,,,,0011,,,,,,11,,,22-5335121/,,,/,,,,,,/,,,,5000368888:68688898:68668::::...3666:1-133;:<9=<::8233:=;;971,,,33,,,,,,22)5451,
@JI6ZREA02JD4V8
ACTCACAGTTGGAGGGCAAGTCTGGTGCCAGCAGCCGCGGTAATTCCAGCTCCAATAGCGTATATTAAAGTTGTTGCAGTTAAAAAGCTCGTAGTTGAATTTCGGGGTCA
+
01115::=BBBDHHHHIIIIIIIIIIIIIIIIIIIIIIIIIIIIIIIIIIIHFFFFFDBBBA@A33333==>?<8====24/////4?????AABBBBB==;400..193
@JI6ZREA02FPNKQ
ACTCACAGTTGGAGGGCAAGTCTGGTGCCAGCAGCCGCGGTAATTCCAGCTCCAATAGCGTATATTAAAGTTGTTGCAGTTAAAAAGCTCGTAGTTGAATTTACGGGGATT
+
53666888FFDGGHHHIIIIIIIIIIIIIIIIIIIIIIIIIIIIIIIIIIIIFFFFFFFFFFFFFFFFFFFFFFFFFFFFF;;<77AAADB@<<<9999,,,,.,,,,2--
@JI6ZREA02FU27S
ACTCACAGTTGGAGGGCAAGTCTGGTGCCAGCAGCCGCGGTAATTCCAGCTCCAATAGCGTATATTAAAGTTGTTGCAGTTAAAAAGCTCGTAGTTGAATTTCGGGGTCAGTAGT
+
FFFFFFFFFFFIIHHHIIIIIIIIIIIIIIIIIIIIIIIIIIIIIIIIIIIIFFFFFFFFFFFFFFFFFFFFFFFFFFFFF;;;;;FFFFFFFFFFFFFFFFFAAA@ADA51003
@JI6ZREA02GEFS3
ACTCACAGTTGGAGGGCAAGTCTGGTGCCAGCAGCCGCGGTAATTCCAGCTCCAATAGCGTATATTAAAGTTGTTGCAGTTAAAAAGCTCGTAGTTGAATTTCGGGGTCAGCAGGTTGGTCGTGCCACTGGTATGCACTGGCTTCGCTGATTCCTCCTTTCTGAAGAACTGTAATGTCATTAATTTGGTGTTGCAGGGAAACAGGACTGTTACTTTGAAAAAATTGAGTGTTTAAAGCAGGCTAACGCTTGAATACATTAGCATGGAATAATGAAATAGGACGTTCGATCCTATTTTGTTGGTTTCTAGGATTGACGTAATGATTAATAGGGATAGTTGGGGGCATTAGTATTCAATTGTCAGAGGTGAAATTCTTGGATTTATTGAAGACTAACTACTGCGAAAGCATTTGCCAAGG
+
FFFFFFFFFFFIIHHHIIIIIIIIIIIIIIIIIIIIIIIIIIIIIIIIIIIIFFFFFFFFFFFFFFFFFFFFFFFFFFFFF?????FFFFFFFFFFFFFFFFFEEEEFFFFFFFFFFFFFFFFFFFFFFFFFFFFFFFFFFFFFFFFFFFFFFFDDDFFFFFFFFFFFFFFFFFFFFFFFFFFFFFFFFDDDFFFFFFFFFFDDDFFFFDDDFFFFF677766;;;DDCCC????FFFFFFFFFFFFFCCCCCCDFD???FGFFDDGGFDDDFDGGG>DDGFD?=<??>;;67....3..22666?<B???ADDDDIDDDDDDDD???A5555=BA>A55555???DBBBBB::::BB?=====>B====>DD?>>888>==822><<<:8322;<:;888;888;<:8888222200
@JI6ZREA02G52N0
ACTCACAGTTGGAGGGCAAGTCTGGTGCCCGCAGCCGCGGTAATTCCAGCTCCAATAGCGTATATTAAAGTTGTTGCAGTTAAAAAGCTCGTAGTTGAATTTCGGGATCAGCAGGTTGGTCGCGCCACTGGTATGCACTGGCTTTGCTGGTTCCTCCTTTCTGAAGAACTGTAATGCCATTAATTTGGTGTTGCAAGGAAACAGGACTGGTACTTTGAAAAAATTAGAGTGTTTAAAGCAGGCTAACGCTTGAATACATTAGCATGGAATAATGAAATAGGACGTTCGATCCTATTTTGTGGTTTCTAGGATTGACGTAATGATTAATAGGGATAGTTGGGGCATTAGTATTCAATTGTCAGAGGTGAAATTCTTGGATTTATTGAAGACTAACTACTGCGAAAGCATTTGCCAAGGATGTTTTCATTAATCAAGAACGAAAGTTAGGGATCGAAGACGATCAGATACCGTCGTAGTCTTAACCATAAACTATGCCGACTAGGGATCGGATGATGTTAATTTTTAATGTACTCTATTCGGC
+
IIIIIIIIIIIII:::IIIIIIIIIIIHHHIIIIIIIIIIIIIIIIIIIIIIIIIIIIIIIIIIIIHHHIIIIIIIIIIBB88888IIIIIIIIIIIIIHHHIHHHIIIIIIIIIIIIIIIIIIIIIIIIIIIIIIIIIIIG;;;IIIIIIIIIIBBBBHIIIGBBBBGIIIIIIIIIIIIIIHHHIIIIIIIIII==666=>GGHIIHDDDDB@BH22222288,DGGIHHHHHHHIIIIIIIIIIIIIIIIIIIIIAAAIIIIIIIG=<<IIHHHIIIIAAAFDEEDDA>:<3355=2GGBBEIIIIIIIIIIGGGGGIIIIIIIIIHHHIIIIGG>>>=DDDDGAAAAHIHHFDDHHHFF??@EBBBDDDCEFFDAAAC>>FHD?>@HCCCCEF?<<<<<ECDDBEEFEEEBAA>@.----3866776===844=;663///-///;888:=;8<:;888878;==82027=;;=;<==2204299871788=>?9<788<<<442:98888--..//2,/.0*8:88211858:661
@JI6ZREA02HMHYH
ACTCACAGTTGGAGGGCAAGTCTGGTGCCAGCAGCCGCGGTAATTCCAGCTCCAATAGCGTATATTAAAGTTGTTGCAGTTAAAAAGCTCGTAGTTGAATTTCGGGATCAGTACGTTGGTCGTGCCTTAGGTACGTACTGGTGTACTGTCGTACCTC
+
EEFFFFFFFFFIIHHHIIIIIIIIIIIIIIIIIIIIIIIIIIIHHHHHHIIIFFFFFFFFFFFFFFFFFFFFFFFFFFFFF;;;;;FFFFFFFFFFFFFFFFF@@@FFFFFFFFFFFFFFFFFFFFFFFFFFFFFFFFFDDB8899343:--.--21
@JI6ZREA02FSIU0
ACTCACAGTTGGAGGGCAAGTCTGGTGCCAGCAGCCGCGGTAATTCCAGCTCCAATAGCGTATATTAAAGTTGTTGCAGTTAAAAAGCTCGTAGTTGAATTTCGGGGATAC
+
FFFFFFFFFFFIIHHHIIIIIIIIIIIIIIIIIIIIIIIIIIIIIIIIIIIIFFFFFFFFFFFFFFFFFFFFFFFFFFFFF?????FFFFFFFFFFFDB;88<4222.///
@JI6ZREA02HWX3O
ACTCACAGTTGGAGGGCAAGTCTGGTGCCAGCAGCCGCGGTAATTCCAGCTCCAATAGCGTATATTAAAGTTGTTGCAGTTAAAAAGCTCGTAGTTGAATTTCGGGGTCAGCAGGTTGGTCGTGCCACTGGTATGCACTGGCTTCGCTGATTCCTCCTTTCTGAAGAACTGTAATGTCATTAATTTGGTGTTGCAGGGAAACAGGACTGTTACTTTGAAAAAATTGAGTGTTTAAAGCAGGCTAACGCTTGAATACATTAGCATGGAATAATGAAATAGGACGTTCGATCCTATTTTGTTGGTTTCTAGGATTGACGTAATGATTAATAGGGATAGTTGGGGGCATTAGTATTCAATTGTCAGAGGTGAAATTCTTGGATTTATTGAAGACTAACTACTGCGAAAGCATTTGCCAAGGATGTTTTCATTAATCAAGAACGAAAGTTAGGGATTCGAAGACGATCAGATACCGTCGTAGTC
+
IIIIIIIIIIIIIHHHIIIIIIIIIIIIIIIIIIIIIIIIIIIIIIIIIIIIIIIIIIIIIIIIIIHHHIIIIIIIIII@B66666FIIIIIIIIIIIIHHHI::::BIIIIIIIHI>>>IIIIIIIIIIIIIIIIIIIIIIIIIIIIIIIIIIIHHBBBHHIIIFFFFFIIIIIIIIIBBBBHHHIIAEDDFGIE@@777<7@@IGGG;;;C@@;D/////1666CAAE?BEEHHHIIIIIIIIIIIIIIFFFHIIIIIIIIIIIIIHHHIIHHHIIIIIIIIIIIIIDDDD====7//;;755GAGDDDDDDIIHDDDIHHHHIIIIHBBFGGG@@44444?BB;;;9;EF@@@DB:8::ED444BB<<AAA<<>>=///4/4AA=;:AAB======BBBBB<===;<<A::::==:7---0132994447;91..130.,,,,,,,,1,,,1443020467331767668474640-
@JI6ZREA02IFI59
ACTCACAGTTGGAGGGCAAGTCTGGTGCCAGCAGCCGCGGTAATTCCAGCTCCAATAGCGTATATTAAAGTTGTTGCAGTTAAAAAGCTCGTAGTTGAATTTCGGGGTANCAG
+
FFFFFFF;;;FIIHHHIIIIIIIIIIIIIIIIIIIIIIIIIIIIIIIIIIIIFFFFFFFFFFFFFFFFFFFFFFFFFFFFF=====FFFFFFFFFFFFFF??:100027!73.
@JI6ZREA02GQM45
ACTCACAGTTGGAGGGCAAGTCTGGTGCCAGCAGCCGCGGTAATTCCAGCTCCAATAGCGTATATTAAAGTTGTTGCAGTTAAAAAGCTCGTAGTTGAATTTCGGGGTCAGTAGGTTGGTCGTGCCAATGGTATGTACTGGCTTTACTGATTCCTCCTTCTTGAAGAACTGTAATGTCATTAATTTGGTGTTGCAGGGAAACAGGACTGTTACTTTGAAAAAATTAGAGTGTTTAAAGCAGGCTAACGCTTGAATACATTAGCATGGAATAATGAAATAGGACGTTCGATCCTATTTTGTTGGTTTCTAGGATTGACGTAATGATTAATAGGGATAGTTGGGGCATTAGTATTCAATTGTCAGAGGTGAAATTCTTGGATTTATTGAAGACTAACTACTGCGAAAGCATTTGCCAAGGATGTTTTCATTAATCAAGAACGAAAGTTAGGGATACGAAGACGATCAGATACCGTCGTAGTC
+
FFFFFFFFFFFII:::IIIIIIIIIIIIIIIIIIIIIIIIIIIIIIIIIIIIFFFFFFFFFFFFFFFFFFFFFFFFFFF@@88888FFFFFFFFFFFFFFFFF@@@@FFFFFFFFFFFFFFFFFFFFFFFFFFFFFFFFFFFDDDFFFFFFFFFFFFFFFFFFFFFCCCFFDDDFFFFFFFFFFFFFDD@@@FFFFFFFFCC>DCFFFF???D==;A22222233,:BBBD??FFFFFFFFFFFDDDCFFFFFFD???DGGGGGG????GDDDA555A>GGDC???GIIIDDDD====F99DD555AAB:::??DDDDDDDDDDDDIDDDBBBDDDDAA===7DDDDBBBDDA???D??>DDDDD>=888=BB?>>>>>444<77:>>>>8333>>>><<888;;<=<;;;<====442661511226:1102222047422278702-----2200867776662125:::868894-,
@JI6ZREA02H6YRP
ACTCACAGTTGGAGGGCAAGTCTGGTGCCAGCAGCCGCGGTAATTCCAGCTCCAATAGCGTATATTAAAGTTGTTGCAGTTAAAAAGCTCGTAGTTGAATTTCGGGGTCAGCAGGTTGGTCGTGCCACTGGTATGTACTGGCTTCGCTGATTCCTCCTTTCTGAAGAACTGTAATGTCATTAATTTGGTGTTGCAGGGAAACAGGACTGTTACTTTGAAAAAATTGAGTGTTTAAAGCAGGCTAACGCTTGAATACATTAGCATGGAATAATGAAATAGGACGTTCGATCCTATTTTGTGGTTTCTAGGATTGACGTAATGATTAATAGGGATAGTTGGGGCATTAGTATTCAATTGTCAGAGGTGAAATTCTTGGATTTATTGAAGACTAACTACTGCAAAGCATTTGCCAAGGATGTTTTCATTAATCAAGACGAAAGTTAGGGATCGAAGACGATCAGATACCGT
+
FFFFFFFFFFFII:::IIIIIIIIIIIIIIIIIIIIIIIIIIIIIIIIIIIIFFFFFFFFFFFFFFFFFFFFFFFFFFFFF???==FFFFFFFFFFFFFFFFF==<<ADDAAADDDF<<<FFFFFFFFFFFFFFFFFFFFC???CCDDD???FFF????FFFFFCCCFFFFFCCDFFFDCCFFFFFD?9=ABBA?44488453::=BDDFFFFFFFF666666555:===;;;8::ADDDDDDFFFFFFFFFFFDGGDDDFFFFDGGGGDDDF???D>DD?:9::@@@A@>?=5555?6AA==?A<DDAAAAADAAAAADD???AAAA=;;?@??884444<966676999:6662323376667<8884438:@@@;;;822<?BB:<323<<><;33444::888699;;;22273/----28:888::2206555576605579222:61024466:21276665
@JI6ZREA02H821F
ACTCACAGTTGGAGGGCAAGTCTGGTGCCAGCAGCCGCGGTAATTCCAGCTCCAATAGCGTATATTAAAGTTGTTGCAGTTAAAAAGCTCGTAGTTGAATTTC
+
FFFFFFFFFFFIIHHHIIIIIIIIIIIIIIIIIIIIIIIIIIIIIIIIIIIIFFFFFFFFFFFFFFFFFFFFFFFFFFFFF==??=FFFFFFFFFFFDB;86=
@JI6ZREA02JWKGG
ACTCACAGTTGGAGGGCAAGTCTGGTGCCAGCAGCCGCGGTAATTCCAGCTCCAATAGCGTATATTAAAGTTGTTGCAGTTAAAAAGCTCGTAGTTGAATTTCGGGATCAGTACGTTGGTCGTGCCTTAGGTACGTACTGGTGTTACTGGTTCCTACCTTCTGACGAACCATCATGTCATTCATTTGGTGTGGGGGGAATCAGGACTGTTACTTTGAAAAAATTAGAGTGTTTAAAGCAGGCTAACGCTTGAATACATTAGCATGGAATAATGAAATAGGACGTTCGATCCTATTTTGTTGGTTTCTAGGATTGACGTAATGATTAATAGGGATAGTTGGGGGCATTAGTATTCAATTGTCAGAGGTGAAATTCTTGGATTTATTGAAGACTAACTACTGCGAAAGCATTTGCCAAGGATGTTTTCATTAATCAAAGAACGAAAGTTAGGGATCGAAGACGATCAGATACCGTCGTAGTCTTAACCATAAACTATGCCGACTAGGGACCGGATGATGTTAATTTTTAATGTACTCATTCGG
+
IIIIIIIIIIIII666IIIIIIIIIIIIIIIIIIIIIIIIIIIIIIIIIIIIIIIIIIIIIIIIIIHHHIIIIIIIIIIFF66666EIIIIIIIIIIIIHHHIBBBIIIIIIIIIIIIIIIIIIIIIIIIIIIIIIIIIIIIIIIIIIIIIIIIIIIIIIIIIIIIIIIIIIIIIIIIIIIIIBA?DB9B@/////-45EEEDEGIIIIIIIEBBG44444288,DGGIIHHHHHHIIIIIIIIIIIIIIIIIIIIIIIIIIIIIIIIIIIIIEEEF>DA<878<FGEEEEEE7777?33551//;<EEEFGGIIIIEDDIIIIIIIIIHIBDGGGDD00000AAGGGGHHHIHHHHHHHHHHH555BEBBCB?88;;CB>>C<<CC;:355BBBBBDBCCBB>>C?5111>::88==;99----31443321,,,.--373331334999<>=<;:64868883313188;:9<:866:99=;::68...34-032689486888:;;004731112300,,,,,,,)1/5522539922
@JI6ZREA02HLSNP
ACTCACAGTTGGAGGGCAAGTCTGGTGCCAGCAGCCGCGGTAATTCCAGCTCCAATAGCGTATATTAAAGTTGTTGCAGTTAAAAAGCTCGTAGTTGAATTTCGGGGTCAGCAGGTTGGTCGTGCCACTGGTATGCACTGGCTTCGCTGATTCCTCCTTTCTGAAGAACTGTAATGTCATTAATTTGGTGTTGCAGGGAAACAGGACTGTTACTTTGAAAAAATTGAGTGTTTAAAGCAGGCTAACGCTTGAATACATTAGCATGGAATAATGAAATAGGACGTTCGATCCTATTTTGTTGGTTTCTAGGATTGACGTAATGATTAATAGGGATAGTTGGGGGCATTAGTATTCAATTGTCAGAGGTGAAATTCTTGGATTTATTGAAGACTAACTACTGCGAAAGCATTTGCCAAGGATGTTTTCATTAATCAAGAACGAAAGTTAGGGATCGAAGACGATCAGATACCGTCGTAGTCTTAACCATAAACTAT
+
HHHHHHHHHHHIIHHHIIIIIIIIIIIIIIIIIIIIIIIIIIIIIIIIIIIIHHHHHHHHHHHHHHHHHHHHHHHHHHHHH:::::HHHHHHHHHHHHHHHHHCCCCHHHHHHHHHHHHHHHHHHHHHHHHHHHHHHHHHHHHHHHHHHHHHHHHED@@@EAGGHEEEHHHHHHHHHHEEEEEHHCDD<666BGGB@@666?:BBEDB6333;@@@E222266FFGHHDE<<<HHHHHHHHHHHHHHH@@@HHHHHHHHHHHHHHHHHHDDDD666HHDDDHHGGGEDDDD<:00005//99;;;GHHHHHHHHHHHHHGGEBBD>>992226;BDEE44555@@BHGGGGGB@@@HHD@AAA??B>:;;;<932288=22222299998<999998=;<<;999933449<2222>=;62----227::85:::744;633312226661---22:5766::72126;;;:9::;:8:8822000222.1.,-
@JI6ZREA02J3B4J
ACTCACAGTTGGAGGGCAAGTCTGGTGCCAGCAGCCGCGGTAATTCCAGCTCCAATAGCGTATATTAAAGTTGTTGCAGTTAAAAAGCTCGTAGTTGAATTTCGGGATCAA
+
FFFFFFFFFFFII???IIIIIIIIIIIIIIIIIIIIIIIIIIIIIIIIIIIIFFFFFFFFFFFFFFFFFFFFFFFFFFFFF=====FFFFFFFFFFFFFFFFFFFFBBA88
@JI6ZREA02HDFN9
ACTCACAGTTGGAGGGCAAGTCTGGTGCCAGCAGCCGCGGTAATTCCAGCTCCATAGCGTATATTAAAGTTGTTGCAGTTAAAAAGCTCGTAGTTGAATTTCGGGGTCAGTAGGTTGGTCGTGCCTATGGTATGTACTGGCTTTACTGATTCCTCCTTCTTGAAGAACTGTAATGTCATTAATTTGGTGTTGCAGGGAAACAGGACTGTTACTTTGAAAAAATTAGAGTGTTTAAAGCAGGCTAACGCTTGAATACATTAGCATGGAATAATGAAATAGGACGTTCGATCCTATTTTGTTGGTTTCTAGGATTGGCGTAATGATTAATAGGGATAGTTGGGGCATTAGTATTCAATTGTCAGAGGTGAAATTCTTGGATTTATTGAAGACTAACTACTGCGAAAGCATTTGCCAAGGATGTTTTCATTAAT
+
FFFFFFFFFFFIIIIIIIIIIIIIIIIIIIIIIIIIIIIIIIIIIIIIIII?????FFFFFFFFFFFFFFFFFFFFFFFF???==FFFFFFFFFFFFFFFFFDDDDFFFFFFFFFFFFFFFFF=;;;;FFFFFFFFFFFFFFFFFFFFFFFFFFFFFFFFFFFFFFFFFFFFFFFFFFFFFFFFFFFFFFFFFFFFFFFFFFFFFFFFFFFFFFFF666666;;-ACDFFFFFFFFFFFFFFFFFFFD???DD???GGGGGGFFDDIIIIGGGGGGG?DDCCCDDDDBBAAAA7777A66>>444<<A888<<0005AAABAAAAAAAA???DDDAAA9999A?<<<<<?>>AAAA?===?DDD>===>>D?88888====822<??===?<<<>>@<===;;;<<<;8;<88884428:15116666870
@JI6ZREA02IBBDM
ACTCACAGTTGGAGGGCAAGTCTGGTGCCAGCAGCCGCGGTAATTCCAGCTCCAATAGCGTATATTAAAGTTGTTGCAGTTAAAAAGCTCGTAGTTGAATTTC
+
FFFFFFFFFFFII666IIIIIIIIIIIIIIIIIIIIIHHHHHHHHIHHHIIIFFFFFFFFFFFFFFFFFFFFFFFFFFFFF???==FFFFFDBA><=55,,,.
@JI6ZREA02HTKTK
ACTCACAGTTGGAGGGCAAGTCTGGTGCCAGCAGCCGCGGTAATTCCAGCTCCAATAGCGTATATTAAAGTTGTTGCAGTTAAAAAGCTCGTAGTTGAATTTCGGGGTCAGCAGGTTGGTCGTGCCACTGGTATGCACTGGTCTCG
+
FFFFFFFFFFFII@@@IIIIIIIIIIIIIIIIIIIIIIIIIIIIHIIIHHHHFFFFFFFFFFFFFFFFFFFFFFFFFFFFF???==FFFFFFFFFFFFFFFFFDDDDFFFFFFFFFFFFFFFFFFFFFFFFFFFFFFB@@>???94
@JI6ZREA02FST16
ACTCACAGTTGGAGGGCAAGTCTGGTGCCAGCAGCCGCGGTAATTCCAGCTCCAATAGCGTATATTAAAGTTGTTGCAGTTAAAAAGCTCGTAGTTGAATTTCGGGGTCAGCAGGTTGGTCGTGCCACTGGTATGTACTGGTTTCGCTGATTCCTCCTTTCTGAAGAACCGTAATGCCATTAATTTGGTGTTGCAGGGAAACAGGACTGTTACTTTGAAAAAATTAGAGTGTTTAAAGCAGGCTAACGCTTGAATACATTAGCATGGAATAATGAAATAGGACGTTCGATCCTATTTTGTTGGTTTCTAGGATTGACGTAATGATTAATAGGGATAGTTGGGGCATTAGTATTCAATTGTCAGAGGTGAAGTTCTTGGATTTATTGAAGACTAACTACTGCGAAAGCATTTGCCAAGGATGTTTTCATTAATCAAGAACGAAGTTAGGGATCGAAGACGATCAGATACCGTCGTAGTCTTAACCATAACTATG
+
FFFFFFFFFFFIIHHHIIIIIIIIIIIIIIIIIIIIIIIIIIIIIIIIIIIIFFFFFFFFFFFFFFFFFFFFFFFFFFFFF?????FFFFFFFFFFFFFFFFFDDDDFFFFFFFFFFFFFFFFFFFFFFFFFFFFFFFFFFFFFFFFFFFFFFFF<<<<FFFFFFFFFFFFFFFFFFFFFFFFFFFFFD@@@CCFFFFFFCDDDDFFFFFFDD?==B22222255,AB=??CFFFFFFFFDDDFFFFFFDDDFFGDFDGGDFFFDDDDDFGGGGGGGGADDDF???CDAAABBB6667:00@@444<<B::::?ADDDDDDDDDDDDDDDB?=BBBA88////9:88898<>><<<@@@>??===88244@B?888888=;;822===33338BBDBB>===>>=8888==??DBB===::4444::::9946666442---02:83334222::44699::22167:::9877:97:0020...,,,,,..0
@JI6ZREA02GKZ7L
ACTCACAGTTGGAGGGCAAGTCTGGTGCCAGCAGCCGCGGTAATTCCAGCTCCAATAGCGTATATTAAAGTTGTTGCAGTTAAAAAGCTCGTAGTTGAATTTCGGGGTCAGACTAAGTTGGTCGTG
+
FFFFFFFFFFFIIHHHIIIIIIIIIIIIIIIIIIIIIIIIIIIIIIIIIIIIFFFFFFFFFFFFFFF?FCC?66666ADDD7;;;=FFFFFFFFFFFFFF?=B7744-///34311.--1157555
@JI6ZREA02HN494
ACTCACAGTTGGAGGGCAAGTCTGGTGCCAGCAGCCGCGGTAATTCCAGCTCCAATAGCGTATATTAAAGTTGTTGCAGTTAAAAAGCTCGTAGTTGAATTTCGGGGTCAGTAGGTTGGTCGTGCCTATGGTATGTACTGGCTTTACTGATTCCTCCTTCTTGAAGAACTGTAATGTCATTAATTTGGTGTTGCAGGGAAACAGGACTGTTACTTTGAAAAAATTAGAGTGTTTAAAGCAGGCTAACGCTTGAATACATTAGCATGGAATAATGAAATAGGACGTTCGATCCTATTTTGTTGGTTTCTAGGATTGACGTAATGATTAATAGGGATAGTTGGGGCATTAGTATTCAATTGTCAGAGGTGAAATTCTTGGATTTATGAAGACTAACTACTGCGAAAGCATTTGCCAAGGATGTTTTCATTAATCAAAGAACGAAAGTTAGGGATCGAAGACGATCAGATACCGTCGTAGTCTTAACCATAAACT
+
IIIIIIIIIIIIIHHHIIIIIIIIIIIIIIIIIIIIIIIIIIIIIIIIIIIIIIIIIIIIIIIIIIHHHIIIIIIIIIIII=====IIIIIIIIIIIIIHHHICCCCIIIIIIIIIIIIIIIIIIIIIIIIIIIIIIIIIIIHHHIIIIIIIIIIIIIIIIIIIIIIIIIIIIIIIIIIBBBBHHHHH@FFHIIIHHHHHHIIIIIIIIIIIIHHHI;;;;99@@0IIFFFHHHHHHHIIIIIIIIIIIIIIIIIIIIIIIIIIIIIIIIIIIIHHHIIII;;<HHIIIID@@@BBBBD66@@555GII@@@HIIIIIIIIIIIIIIHHHHHHIIIIDD9999DDDDIIIIIIHHHHHHHHHHEEBB=;;BB4//.::=<<:;/44AB?=444998=?===;=B9::=BEE====DDDD;1111::;;880----2-060002----222732---0038:6662136;;31011:86310997746----/
@JI6ZREA02GUQV0
ACTCACAGTTGGAGGGCAAGTCTGGTGCCAGCAGCCGCGGTAATTCCAGCTCCAATAGCGTATATTAAAGTTGTTGCAGTTAAAAAGCTCGTAGTTGAATTTCGGGATCAGCAGGTTGGTCGTGCCGACTGGTATGCACTGGTCTTTGCTGGTTCC
+
FFFFFFFFFFFIIHHHIIIIIIIIIIIIIIIIIIIIIIIIIIIIIIIIIIIIFFFFFFFFFFFFFFFFFFFFFFFFFFFFF=====FFFFFFFFFFFFFCCCA???A555=AABBA>>>AA>88444439869:6799=?444988244:666664
@JI6ZREA02GZGMI
ACTCACAGTTGGAGGGCAAGTCTGGTGCCAGCAGCCGCGGTAATTCCAGCTCCAATAGCGTATATTAAAGTTGTTGCAGTTAAAAAGCTCGTAGTTGAATTTCGGGGTCAGCAGGCTGGTCGTGCCACTGGTATGTACTGGCTTCGCTGATTCCTCCTTTCTGAAGAACTGTAATGTCATTAATTTGGTGTTGCAGGGAAACAGGACTGTTACTTTGAAAAAATTGAGTGTTTAAAGCAGGCTAGCGCTTGAATACATTAGCATGGAATAATGAAATAGGACGTTGATCCTATTTTGTTGGTTTCTAGGATTGACGTAATGATTAATAGGGATAGTTGGGGGCATTAGTATTCAATTGTCAGAGGTGAAATTCTTGGATTTATTGAAGACTAACTACTGCGAAAGCATTTGCCAAGGATGTTTTCATTAATCAAGAACGAAAGTTAGGGATCGAAGACGATCAGATACCGTCGTAGTCTTAACCATAAACTATGCCGACTAGGGATCGGATGATGTTAATTTTTTAATGTACTCA
+
IIIIIIIIIIIII@@@IIIIIIIIIIIIIIIIIIIIIIIIIIIIIIIIIIIIIIIIIIIIIIIIIIHHHIIIIIIIIIIII<<===IIIIIIIIIIIIIHHHI>>>>IIIIIIIIIIIIIIIIIIIIIIIIIIIIIIIIIIIIIIIIIIIIIIIIIIHHHIIIIIIIIIIIIIIIIIIIIIIIHHHIIIGGGIIIHHHHHHIIIIIIIB>>>IHHHI666688BBBIIIIEEEGGGIGBBBIIIIIIIIIIIIIIIIIIIIIIIIIIIIIIIIGGGIIIIGFFHGGDDD<:;9999@22==BBEIIIIIIIIIIIGGGGIIIIIIGGD7538??A;;-----5:==??;@EHIIIIHFEEEEE??A>222AAECCDDDBBBH>>FFFFEEE<<<?>E?<<<>>=;;;===;5555;;>A=332288==<;<===<99=:77=<==<><9:<<<==;9<::<<<<:<<==8202:<:787:==7648679<;-2444<=9=:888688=;888844224400220088*<;<8224
@JI6ZREA02IZAD0
ACTCACAGTTGGAGGGCAAGTCTGGTGCCAGCAGCCGCGGTAATTCCAGCTCCAATAGCGTATATTAAAGTTGTTGCAGTTAAAAAGCTCGTAGTTGAATTTCGGGATTAGTACGCTGGTCGTGCCTTCGGTACGTACTGGTGTTACTGATTTCTACCTTCTGACGAACCATCATGTCATTAATTTGGTGTGGTGGGGAATCAGGACTGTTACTTTGAAAAAATTAGAGTGTTTAAAGCAGGCTCGCGCTTGAATACATTAGCATGGAATAATGAAATAGGACGTTGATCCTATTTTGTGGTTTCTAGGATTGACGTAATGATTAATAGGGATAGTTGGGGCATTAGTATTCAATTGTCAGAGGTGAAATTCTTGGATTTATTGAAGACTAACTACTGCGAAAGCATTTGCCAAGGATGTTTTCATTAATCAAGAACGAAAGTTAGGGATCGAAGACGATCAGATACCGTCGTAGTCTTAACCATAAACTATGCCGACTAGGGATCGGATGATGTTATTTTTAATGTACTC
+
IIIIIIIIIIIII@@@IIIIIIIIIIIIIIIIIIIIIIIIIIIIIIIIIIIIIIIIIIIIIIIIIIHHHIIIIIIIIIIII????=IIIIIIIIIIIIIHHHIHHHIIIIIIIIIIIIIIIIIIIIIIIIIIIIIIIIIIIIIIIIIIIIHHHIIIIIIIIIIIIIIIIIIIIIIIIIIIIIIHHHIIIIIIII>>>>IIIIIIIIIIIIIII>>>I9<<<<;II5IIIIIHGG>>>IIIIIIIIIIIIIIIIIIIIIIIIIIIIIIIIIIIIIHHHIIII::9FGGGGDDBD33337/66@@@HCIAAAGIIIIIIIIIGGGIIGGGHHHIIIGAA??BBIIIIIIIIIIIIIIIHHHHHHHHH>666FFEEEEEE666<4;A@DC8<<EECCCEEA<566<EEEB@@DDD@@664@E7777====77044840082000:==7;997444<=<9<::///47=>???>=<<=>>=;;==2204---.5-1326584:662428;66855555//2,,,,,//+5/22,,
@JI6ZREA02GPEQF
ACTCACAGTTGGAGGGCAAGTCTGGTGCCAGCAGCCGCGGTAATTCCAGCTCCAATAGCGTATATTAAAGTGTC
+
FFFFFFFFFFFC@666ADFFFFHFHIIIIIIIIIIIIIIIIHIHFFFFHHHHFFFFFFFFFFCAA>;88<86//
@JI6ZREA02IPWOY
ACTCACAGTTGGAGGGCAAGTCTGGTGCCAGCAGCCGCGGTAATTCCAGCTCCAATAGCGTATATTAAAGTTGTTGC
+
FFFFFFFFFFFIIHHHIIIIIIIIIIIIIIIIIIIIIIIIIHHHHHHIIHFFFFFFFFFDDDFFFF?==555<<634
@JI6ZREA02J2OY0
ACTCACAGTTGGAGGGCAAGTCTGGTGCCAGCAGCCGCGGTAATTCCAGCTCCAATAGCGTATATTAAAGTTGTTGCAGTTAAAAAGCTCGTAGTTGAATTTCGGGGTCAGTAGGTTGGTCGTGCCAATGGTATGTACTGGCTTTACTGATTCCTCCTTCTTGAAGAACTGTAATGTCATTAATTTGGTGTTGCAGGGAAACAGGACTGTTACTTTGAAAAAATTAGAGTGTTTAAAGCAGGCTAACGCTTGAATACATTAGCATGGAATAATGAAATAGGACGTTCGATCCTATTTTGTTGGTTTCTAGGATTGACGTAATGATTAATAGGGATAGTTGGGGCATTAGTATTCAATTGTCAGAGGTGAAATTCTTGGATTTATTGAAGACTAACTACTGCGAAAGCATTTGCCAAGGATGTTTTCATTAATCAAGAACGAAAGTTAGGGATCGAAGACGATCAGATACCGTCGTAGTCTTAACCATAAACT
+
IIIIIIIIIIIII@@@IIIIIIIIIIIIIIIIIIIIIIIIIIIIIIIIIIIIIIIIIIIIIIIIIIHHHIIIIIIIIIIHH88888FIIIIIIIIIIIIHHHI@@@@IIIIIIIIIIIIIIIIIIIIIIIIIIIIIIIIIIIHHHIIIIIIIIIG>>>>IIIIIIIIIIIIIIIIIIIIIIIIHHHIIIIIIIII;;;BBHIIIIIIIIIIIIHHHI888888BB0IIIIIHHHHHHIIIIIIIIIIIIIIIIIIIIIIIIIIIIIIIIIIIIIHHHIIIIDFDEEIIIIIIII??==I::AA222A@IIHHHIIIIIIIIIIIIIIIIHHHHIIIIIIAAAAHHIIDEDDHIIIIHHEDDDBBBBB8;;;AA:88::A///977CC?98;;DDDD=>>CB???>555;?BBBBBBBBB<>7744::;=<:033388;<9777<==4<999888::<9>99::::9<<=:32069:9<><:;;6643..-.0
@JI6ZREA02HI4DZ
ACTCACAGTTGGAGGGCAAGTCTGGTGCCAGCAGCCGCGGTAATTCCAGCTCCAATAGCGTATATTAAAGTTGTTGCAGTTAAAAAGCTCGTAGTTGAATTTCGGGATTAGTACG
+
FFFFFFFFFFFII666IIIIIIIIIIIIIIIIIIIIIIIIIIIIIIIIIIIIFFFFFFFFFFCC<<<<F:::BBBABBB==55777DDDDFFFFFFFFD=;;94427---.12.-
@JI6ZREA02JKE78
ACTCACAGTTGGAGGGCAAGTCTGGTGCCAGCAGCCGCGGTAATTCCAGCTCCAATAGCGTATATTAAAGTTGTTGCAGTTAAAAAGCTCGTAGTTGAATTTCGGGGTCAGCAGGTTGGTCGTGCCACTGGTATGAC
+
FFFFFFFFFFFIIHHHIIIIIIIIIIIIIIIIIIIIIIIIIIIIIIIIIIIIFFFFFFFFFFFFFFFFFFFFFFFFFFFFF;;;;;FFFFFFFFFFFFFFFFFEEEEFFFFFFFFFFFFFFFFFFFFDBAA?A400/
@JI6ZREA02GS8BC
ACTCACAGTTGGAGGGCAAGTCTGGTGCCAGCAGCCGCGGTAATTCCAGCTCCAATAGCGTATATTAAAGTTGTTGCAGTTAAAAAGCTCGTAGTTGAATTTC
+
FFFFFFFFFFFIIHHHIIIIIIIIIIIIIIIIIIIIIIIIIIIIIIIIIIIIFFFFFFFFFFFFFFFFFFFFFDB@@@@44////-6:==<<<=>BA>>866<
@JI6ZREA02F4J7L
ACTCACAGTTGGAGGGCAAGTCTGGTGCCAGCAGCCGCGGTAATTCCAGCTCCAATAGCGTATATTAAAGTTGTTGCAGTTAAAAAGCTCGTAGTTGAATTTCGGGGTCAGCAGGTTGGTCGTGCCACTGGTATGTACTGGCTTTACTGATTCCTCCTTCTTGAAGAACTGTAATGTCATTAATTTGGTGTTGCAGGGAAACAGGACTGTTACTTTGAAAAAATTAGAGTGTTTAAAGCAGGCTAACGCTTGAATACATTAGCATGGAATAATGAAATAGGACGTTCGATCCTATTTTGTGGTTTCTAGGATTGACGTAATGATTAATAGGGATAGTTGGGGCATTAGTATTCAATTGTCAGAGGTGAAATTCTTGGATTTATTGAAGACTAACTACTGCGAAAGCATTTGCCAAGGATGTTTTCATTAATCAAGAACGAAAGTTAGGGATCGAAGACGATCAGATACCGTCGTAGTCTTAACCGTAACTATGCCGACTAGGGATCGGATGATGTTAATTTTTAATG
+
IIIIIIIIIIIIIBBBIIIIIIIIIIIIIIIIIIIIIIIIIIIIIIIIIIIIIIIIIIIIIIIIIIHHHIIIIIIIIIIII;;;;;IIIIIIIIIIIIIHHHICCCCIIIIIIIIIIIIIIIIIIIIIIIIIIIIIIIIIIIHHHIIIIIIIIIFFFIIFFFIIIIIIIIIIIIIIIIFFFHHBBBIIIHHHIIIBBBFFHIHIIIIIIIIIIHHHI77776666,;FIIIHEHHHHIIIIIIIIIIIIIIIIIIIIIIIIIIIIIIIIIIIIIHHHH@EE<<<<<IIIIIIIIBBCBE6@@@@@IIIHDDDDIIID@@@IIIIIIIIIHHHIIIIIICCCAHHHIDDDHHIIIIIHHHHHHH:::BHHHHHHHHHHHBBBHH:IE5435?DDBBBC@55455B>??=BBBBBBBBBBB>441188;;::8:::30081...68;3666:333;;<;>:::::8688==>888:><686:==<<800006513338:9;:8888::888833336<<;115//..)3
@JI6ZREA02HJD09
ACTCACAGTTGGAGGGCAAGTCTGGTGCCAGCAGCCGCGGTAATTCCAGCTCCAATAGCGTATATTAAAGTTGTTGCAGTTAAAAAGCTCGTAGTTGAATTTCGGGATCAATACGTCGGTCGTGCTTTCGGGTACGTACTGGCGTCATTGGTTTCTCCTTTCTGACGAACCATGATGTCATTAATTTGGTGTTATGGGGAGTTAGGACTGTTACTTTGAAAAAATTTGAAGTGTTTAAAGCAGGCATTAGCTTGAATACATTGGCATGGAATAATGAAATAGGACGTTCGATCCTATTTTGTTGGTTTCTAGGATCAACGTAATGATTAATAGGGATAGTTGGGGCATTAGTATTCAATTGTCAGAGGTGAAATTCTTGGATTTATTGAAGACTAACTACTGCGAAAAGCATTTGCCAAGGATGTTTTCATTAATCAAAGAACGAAAGTTAGGGATCGAAGACGATCAGATACCGTCGTAGTCTTAACCATAAACTATGCCGACTAGGGATCGGATGATGTTAATTTTTAA
+
FFFFFFFFFFFIIHHHIIIIIIIIIIIIIIIIIIIIIIIIIIIIIIIIIIIIFFFFFFFFFFFFFFFFFFFFFFFFFFFCC88888CFFFFFFFFFFFFFF??663A=<<=ABBAA::<FFFFFFDDDFFFFFDDDFFFFFDBB:544><<111968:===B<???FFF???DDDBBB@988==555==<@ABBB6676<38884444</--37451.,,,,,,,,,.11238366000<998<?988:ABBDDDDDDDDDD???AD::::DDDDD???GADD???DDGDDDAAAA6644?55440004:AABBBBDDDAAADDDDDD??==:88<@AA<<664449>A??==8898?=888>>><<<8.///::::8999///877<<>@@><<;;;;;;;3.....699600;99::::89900002222000000360070---06:23334222::88:99:::6565:::989821167822-,,,,---.-.0228:5:76667::222226667866/////..
@JI6ZREA02JGQTC
ACTCACAGTTGGAGGGCAAGTCTGGTGCCAGCAGCCGCGGTAATTCCAGCTCCAATAGCGTATATTAAAGTTGTTGCAGTTAAAAAGCTCGTAGTTGAATTTCGGGGTCAGCAGGTTGGTCGTGCCACTGGTATGCACTGGCTTCGCTGATTCCTCCTTTCTGAAGAACTGTAATGTCATTAATTTGGTGTTGCAGGGAAACAGGACTGTTACTTTGAAAAAATTGAGTGTTTAAAGCAGGCTAACGCTTGAATACATTAGCATGGAATAATGAAATAGGACGTTCGATCCTATTTTGTTGGTTTCTAGGATTGACGTAATGATTAATAGGGATAGTTGGGGGCATTAGTATTCAATTGTCAGAGGTGAAATTCTTGGATTTATTGAAGACTAACTACTGCGAAAGCATTTGCCAAGGATGTTTTCATTAATCAAGGACAAAGTTAGGGATCGAAGACGATCAGATACCGTCGTAGTCTTAACCATAAACT
+
HHHHHHHHHHHIIBBBIIIIIIIIIIIIIIIIIIIIIIIIIIIIIIIIIIIIHHHHHHHHHHHHHHHHHHHHHHHHHHHEE;;===HHHHHHHHHHHHHHHHH@@@@HHHHHHHHHH>>>HHHHHHHHHHHHHHHHHHHHHHHHHHHHHEEEEEHEEEEHHHHHHHHHHHHHHHHHHHEEEHHHHHHHD;>>EHHHHEHHBB599BEHHEEEHHHHH6;;;66<<<EHHHHHHHHHHHHHHHHHHHHHHHHHH@@@HDDDHHHHHHHHHHHHHCCC@:@@;;:FGEEDDAA?>22226//55;:;DAG@@@@BHHHHHHHHHHHHHHHH222;HGGGG55;55;;;@GGBBB;;;;BBA?AABB999?;;;>>A<<AA>;99977AAA==9322338;9999;;=999=>>AAAHDAA@;;4444::;;::9;;;-----026---002766672---6677::8::;;21011;::;::;;110767721
@JI6ZREA02HDCNT
ACTCACAGTTGGAGGGCAAGTCTGGTGCCAGCAGCCGCGGTAATTCCAGCTCCAATAGCGTATATTAAAGTTGTTGCAGTTAAAAAGCTCGTAGTTGAATTTCGGGATTAGTACGTCTGGTCGTGCCTTCGGTACGTACTGGTGTTACTGGATTTCTACCTTCTTGACCGTAACCATCAACTGTCATTAATTTGATTAGTTGGTGGGGAATCAGGGAACTGTTACGTTTGAAAAAATTTAGTAGTAAGTTTAAA
+
EEEEFFFFFFFIIHHHIIIIIIIIIIIIIIIIIIIIIIIIIIIIIIIIIIIIFFFFFFFFFFFFFFFFFFFFFFFFFFFFF?????FFFFFFFDAA?<<882/.,,39753,-//88==>??>AA>>>><<<<43233<911-,-./46--.133=.3----,,13.---.--5553.---/7<==<<;;88674.0/422../2255>>@AA:::A>?>>444400.66-000--444,4/<<<;93...226
@JI6ZREA02I7YDD
ACTCACAGTTGGAGGGCAAGTCTGGTGCCAGCAGCCGCGGTAATTCCAGCTCCAATAGCGTATATTAAAGTTGTTGCAGTTAAAAAGCTCATAGTTGAATTTCGGGGTCAGCAAGTTGGTCGTGCCACTGGTATGCACTGGCTTTGCTGATTCCTCCTTCTTGTAGAACCGTAATGCCATTAAGTTGGTGTTGCGGGGAAACAGGACTGTTACTTTGAAAAAATTAGAGTGTTTAAAGCAGGCTAACGCTTGAATACATTAGCATGGAATAATGAAATAGGACGACGATCCTATTTGTGGTTTCTAGGATTGACGTAATGATTAATAGGGATAGTTGGGGGCATTAGTATTCAATTGTCAGAGGTGAAATTCTTGGATTTATTGAAGACTAACTACTGCGGAAGCATTTGCCAAGGATGTTTTCATTAATCAAGAACGAAAGTTAGGGATCGAAGACGATCAGATACCGTCGTAGTCTTAACCNTAAACTATGCCGACTAGGGATCGGATGATG
+
IIIIIIIIIIIIIGGGIIIIIIIIIIIIIIIIIIIIIIIIIIIIIIIIIIIIIIIIIIIIIIIIIIHHHIIIIIIIIIIII;;;;;IIIIIIIIIIIIIHHHICCCCIIIIIIIIIIIIIIIIIIIIIIIIIIIIIIIIIIIHHHIIIIIIIIIIIIIIGGGIIIIIIIIIIIIIIIIIIIIGBBBIIIIIIIICCBBGGBBABBIIIGGGGIHHHI9;;;99II5IIIIIHHHHHHIIIIIIIGGGIIIIIIIIIIIIIIIIIIIIIIIIIIIHHHIIIIIIIIIIIIIID=33382<<@@@GCIIIIIIIIIIIIIIGGGIIIIIHFEIBABAA44422@@>>BACCGIGBBBBECEEBA<<<C41155E>>;;;<<<<=?IIGDDIIHFFFIID<<7777CB@555@9999??;55....4822226<>>:77?>===>??<>>>>??>>><243<>??><><???>>><:88?==?=73!4444<:17:::7:7>=>>><????????:4
@JI6ZREA02J3NKH
ACTCACAGTTGGAGGGCAAGTCTGGTGCCAGCAGCCGCGGTAATTCCAGCTCCAATAGCGTATATTAAAGTTGTTGCAGTTAAAAAGCTCGTAGTTGAATTTCGGGATCAA
+
FFFFFF@666==@DFFHGIIIIIIIIIIIIIIIIIIIHHIIIIIIIIIIIIIFFFFFFFFFFFFFFFFFFFFFFFFFFFFF==??=FFFFFFFFFFFFFF?=A444<<900
@JI6ZREA02HIJ7V
ACTCACAGTTGGAGGGCAAGTCTGGTGCCAGCAGCCGCGGTAATTCCAGCTCCAATAGCGTATATTAAAGTTGTTGCAGTTAAAAAGCTCGTAGTTGAATTTCGGGGTCAGCAGGTTGGTCGTGCCACTGGTATGCACTGGCTTCGCTGATTCCTCCTTTCTGAAGAACTGTAATGCCATTAATTTGGTGTTGCAGGGAAACAGGACTGTTACTTTGAAAAAATTGAGTGTTTAAAGCAGGCTAACGCTTGAATACATTAGCATGGAATAATGAAATAGGACGTTTGATCCTATTTTGTTGGTTTCTAGGATCGACGTAATGATTAATAGGGATAGTTGGGGGCATTAGTATTCAATTGTCAGAGGTGAAATTCTTGGATTTTATTGAAGACTAACTACTGCGAAAGCATTTGCCAAGGATGTTTTCATTAATCAAGAACGAAAGCTAGGGATCGAAGACGATCAGATACCGTCGTAGTCTT
+
HHHHHHHHHHHII:::IIIIIIIIIIIIIIIIIIIIIIIIIIIIIIIIIIIIHHHHHHHHHHHHHHHHHHHHHHHHHHHHH;;;;;HHHHHHHHHHHHHHHHHAAAAHHHHHHHHHH>>>HHHHHHHHHHHHHHHHHHHHHHHHHHHHHHHHHHHHHHHHHHHHHHHHHHHHHHHHHHHHHHHHHHFFFFFHHHHHHHHHBB<BBHHHB6669HHHH;;;;;;EEEHEEEEECCEHHHHHHHHHHHHHHHHHHHHHHHHHHHHHHHHFDDDBBBBBG>EB@@@@@DGE@>>ED999:6//66H@@GHHBBBHB@@@H;;;EGGGG@@>B6555;;433-////>>AABDA?B;66699<:;998823226684766;89....200<AA==ABBBDD893339<998332229,,,,4421,,,,,1100..16679646422202-----022244347767772126::200.353.2,,
@JI6ZREA02JQMO7
ACTCACAGTTGGAGGGCAAGTCTGGTGCCAGCAGCCGCGGTAATTCCAGCTCCAATAGCGTATATTAAAGTTGTTGCAGTTAAAAAGCTCGTAGTTGAATTTCGGGGTCAGAC
+
FFFFFFFFFFFIIHHHIIIIIIIIIIIIIIIIIIIIIIIIIIIIIIIIIIIIFFFFFFFFFFFFFFFFFFFFFFFFFFFFF=====FFFFFFFFFFFFD?==@44..--3:23
@JI6ZREA02GBEG9
ACTCACAGTTGGAGGGCAAGTCTGGTGCCAGCAGCCGCGGTAATTCCAGCTCCAATAGCGTATATTAAAGTTGTTGCAGTTAAAAAGCTCGTAGTTGAATTTCGGGATCAATATATTGGTCGTGCCTCCGGTATGCACTGGTATTATTGATTTCTACCTTCTGACGAACTGTGATGTCATTAATTTGGTGTCATGGGGAATCAGGAACTGTTACTTTGAAAAAATTAGAGTGTTTAAAGCAGGCACACGCTTGAATACATTAGCATGGAATAATGAAATAGGACGTTTGACCCTATTTTGTTGGTTTCTAGGATCGACGTAATGATTAATAGGGATAGTTGGGGGCATTAGTATTCAATTGTCAGAGGTGAAATTCTTGGATTTATTGAAGACTAACTACTGCG
+
FFFFFFFFFFFIIHHHIIIIIIIIIIIIIIIIIIIIIIIIIIIIIIIIIIIIFFFFFFFFFFFFFFFFFFFFFFFFFFFFF=====FFFFFFFFFFFFFFFFFFFFFFFFFFFFFFFFFFFFFFFFFFFFFFFFFFFFF@@@FFFCCCFFFFFA@ADFFFFFFFFFFFFFFFFFFFFA<<<>>88800/04<??4444>>BB@88889><4449000?22222244,?ADA:666??FFDDDDFFDDDFFFFFFGGGFD:::FFGFDDDBBBBB=444948863....==11179,,..3..66...99A>AABDDDDD???DDDDDD???BBIIIIDDD==?88DDDDDDDDDDA===<<888866676...88><<:::8;;@77>><<::8//.2666732
@JI6ZREA02IT9YV
ACTCACAGTTGGAGGGCAAGTCTGGTGCCAGCAGCCGCGGTAATTCCAGCTCCAATAGCGTAT
+
FFFDAAA5448891119>@@BBBDACCAFDDDBB44498<<4444<<@?9:::==?DDFFFA@
@JI6ZREA02FI1IT
ACTCACAGTTGGAGGGCAAGTCTGGTGCCAGCAGCCGCGGTAATTCCAGCTCCAATAGCGTATATTAAAGTTGTTGCAGTTAAAAAGCTCGTAGTTGAATTTCGGGGTCAGCAGGTTGGTCGTGCCACTGGTATGCACTGGTCTCGCTGATTCCCCCCTCTTGTAGAACCGTAATGCCATTAAGTTGGTGTTGCGGGGAAACAGGACTGTTACTTTGAAAAAATTAGAGTGTTTAAAGCAAGCTAACGCTTGAATACATTAGCATGGAATAATGAAATAGGACGATCGATCCTATTTTGTGGTTTCCAGGGTTGACGTAATGATTAATAGGGATAGTTGGGGCATTAGTATTCAATTGTCAGAGGTGAAATTCTTGGATTTATTGAAGACTGACTACTGCGAAAGCATTTGCCAAGGATGTTTTCATTAATCAAAGAACGAAAGTTAGGGATCGAAGACGATCAGATACCGTCGTAGTCTTAACCATAAACTATGCCGACTAGGGATCGGATGATGTTTAATTTTTAATG
+
IIIIIIIIIIIII666IIIIIIIIIIIIIIIIIIIIIIIIIIIIIIIIIIIIIIIIIIIIIIIIIIHHHIIIIIIIIIIII????=IIIIIIIIIIIIIHHHC6666DHIGDDDFIIIIIIIIIGGGIIIIIIIIIIIIGGGIIIIIIIGGG99<<98G2BBIIIIIIIIIIIIIIIII@@@?GGGIIIIIIGG@@@@HHHIDGGIIIIIIIIEEEI666666DD3HCEHEB==666BIIIIIIIIIIIIIIIIIIIIIIIIIIIIIIIIIIII::8G?HHHAAAAAAIIFDCG9>===/5555;AAB11122?GGGHGGIIIGGGGIIHHHIIIIEE>>>>AA===IIIIIIIIIIIHHDDCCCDCBEEHH@>>@@HHHHH>HHHHH8<<EEEE?@@D<566<EDDBBBEAAAAA><;8///-966652.2,,,-,-2/,,,1282777<==>>>><=><====78244=6422477977::---3---31-136:8:88244<;4448;<<8887<>??33533<<-8
@JI6ZREA02FYR6J
ACTCACAGTTGGAGGGCAAGTCTGGTGCCAGCAGCCGCGGTAATTCCAGCTCCAATAGCGTATATTAAAGTTGTTGCAGTTAAAAAGCTCGTAGTTGAATTTCGGGATCAGCAGGTTGGTCGTGCCACTGGTATGCACTGGCTTTGCTGGTTCCTCCTTTCTGAAGAACTGTAATGCCATTAATTTGGTGTTGCAGGGAAACAGGACTGTTACTTTGAAAAAATTAGAGTGTTTAAAGCAGGCTCGCGCTTGAATACATTAGCATGGAATAATGAAATAGGACGTTGATCCTATTTTGTTGGTTTCTAGGATTGACGTAATGATTAATAGGGATAGTTGGGGGCATTAGTATTCAATTGTCAGAGGTGAAATTCTTGGATTTATTGAAGACTAACTACTGCGAAAGCATTTGCCAAGGATGTTTTCATTAATCAAGAACGAAAGTTAGGGATCGAAGACGATCAGATACCGTCGTAGTCTTAACCATAAACTATGCCGACTAGGGATCGGATGATGTTAATTTTTTAATGTACTC
+
IIIIIIIIIIIIIIIIIIIIIIIIIIIIIIIIIIIIIIIIIIIIIIIIIIIIIIIIIIIIIIIIIIHHHIIIIIIIIIIII=====IIIIIIIIIIIIIHHHIHHHIIIIIIIIIIIIIIIIIIIIIIIIIIIIIIIIIIIIHHHIIIIIIIIIIHHHHHIIIIIIIIIIIIIIIIIIIIIIIHHHIIIFFFHIIHHHHHFB9>>IIIIIIII<<<G444466==-IHIIIHHHHHHIIIIIIIHIHHHHHIIHFDFHAAAIIIIIIHAAAAHIHHHIIIIIIIEEDGG;;;:333392144///:?E?;<<<IIIIIIIIHHHIIIIIHHHHIIIII???88HEEEIIIIIHHHHHHHHHHHHHHHHHHHHHHHDEEE@@@B:8@@BDCDDCB??=C9554::;455444:;;;;=;:93----339944499:30036663822-3300...9944888:;<<:<<888<;<::99;::994443---,/,/10325.1-,,1399003333334466//22..00)8:;81.
@JI6ZREA02FZRPJ
ACTCACAGTTGGAGGGCAAGTCTGGTGCCAGCAGCCGCGGTAATTCCAGCTCCAATAGCGTATATTAAAGTTGTTGCAGTTAAAAAGCTCGTAGTTGAATTTCGGGG
+
FFFFFFFFFFFIIHHHIIIIIIIIIIIIIIIIIIIIIIIIIIIIIIIIIIIIFFFFFFFFFFFFFFFFFFFFFFFFFFFFF====;FDDBAAA?=8322,,,3//,,
@JI6ZREA02GF12K
ACTCACAGTTGGAGGGCAAGTCTGGTGCCAGCAGCCGCGGTAATTCCAGCTCCAATAGCGTATATTAAAGTTGTTGCAGTTAAAAAGCTCGTAGTTGAATTTCGGGG
+
FFFFFFFFFFFIH=??BBBIHIIIIIIIIIIIIIIHHHHHHHHHHHHHIHHIFFFFFFFFFFFFFFFFFFFFFFFFFFFFF88777DDDDBBBBBB<<96623..,,
@JI6ZREA02FM92O
ACTCACAGTTGGAGGGCAAGTCTGGTGCCAGCAGCCGCGGTAATTCCAGCTCCAATAGCGTATATTAAAGTTGTTGCAGTTAAAAAGCTCGTAGTTGAATTTCGGGG
+
<666;==AFFFIIHHHIIIIIIIIIIIIIIIIIIIIIIIIIIIIIIIIIIIIFFFFFFFFFFFFFFFFFFFFFFFFFFFFF?????FFFFFFFFFF?::442:11/.
@JI6ZREA02G01XU
ACTCACAGTTGGAGGGCAAGTCTGGTGCCAGCAGCCGCGGTAATTCCAGCTCCAATAGCGTATATTAAAGTTGTTGCAGTTAAAAAGCTCGTAGTTGAATTTCGGGGTCAGCAGGTGTCGTGCACTGTAGTGCACTGGCTTCGCTGATTCCTCCTTTCTGAAGAACTGTAATGTCATTAATTTGGTGTTGCAGGGAAACAGGACTGTTACTTTGAAAAAATTGAGTG
+
FEEEA@@FFFFHH666IIIIIIIIIIIIIIIIIIIIIIHHH;;;;@@HHHIIFFFFFFFFFFFFFFFFFFFFFFFFFFFFF=====FFFFFFFFFFFFFFFFFEEEEFFDDDB444334332..-332322-./3=>89444:BBBBBBDDDAA???DAFCCCCDFFFFFFFFFFFDDDDFFFFFF???FFFFCCCCFFFFFFFFDDB@A;88?//----1137975
@JI6ZREA02HWAQ1
ACTCACAGTTGGAGGGCAAGTCTGGTGCCAGCAGCCGCGGTAATTCCAGCTCCAATAGCGTATATTAAAGTTGTTGCAGTTAAAAAGCTCGTAGTTCGAA
+
FFFFFFFFFFFII??=HHHIHHHDDFIIIIIIIIIIIIIIIIIIIIIIIHHHFFFFFFFFFFFFFFFFFFDB?=;<=:4--,,,,,5779====553211
@JI6ZREA02FOAHG
ACTCACAGTTGGAGGGCAAGTCTGGTGCCAGCAGCCGCGGTAATTCCAGCTCCAATAGCGTATATTAAAGTTGTTGCAGTTAAAAAGCTCGTAGTTGAATTTC
+
FFFFFFFFFFFIIHHHIIIIIIIIIIIIIIIIIIIIIIIIIIIIIIIIIIIIFFFFFFFFFFFFFFFFFFFFFFFFFFFFF?????FFFFFFFFFFFFB<98:
@JI6ZREA02HF439
ACTCACAGTTGGAGGGCAAGTCTGGTGCCTGCAGCCGCGGTAATTCCAGCTCCAATAGCGTATATTAAAGTTGTTGCAGTTAAAAAG
+
6666AFFFFFFII@@@IIIIIIIIIII;;;?IIIIIIIIIIIIIIIIIIIIIFFFFFFFFFFFFFFFFFFFFFFFFFFB>=100//5
@JI6ZREA02GL7SU
ACTCACAGTTGGAGGGCAAGTCTGGTGCCAGCAGCCGCGGTAATTCCAGCTCCAATAGCGTATATTAAAGTTG
+
FFFFFFFFFFFII:::IIIIIIIIIIIIIIIIIIIIIIIIIIIIIIIIIIIIFFFFFFFFFFFFFD=;8?>>?
@JI6ZREA02JUIYQ
ACTCACAGTTGGAGGGCAAGTCTGGTGCCAGCAGCCGCGGTAATTCCAGCTCCAATAGCGTATATTAAAGTTGTTGCAGTTAAAAAGCTCGTAGTTGAATTTCGGGGTCAGCAGGTTGGTCGTGCCACTGGTATGCACTGGCTTCGCTGATTCCTCCTTTCTGAAGAACTGTAATGTCATTAATTTGGTGTTGCAGGGAAACAGGACTGTTACTTTGAAAAAATTGAGTGTTTAAAGCAGGCTAACGCTTGAATACATTAGCATGGAATAATGAAATAGGACGATCGATCCTATTTTGTTGGTTTCTAGGGTTGACGTAATGATTAATAGGGATAGTTGGGGGCATTAGTATTCAATTGTCAGAGGTGAAATTCTTGGATTTATTGAAGACTGACTACTGCGAAAGCATTTGCC
+
FFFFFFFFFFFIIHHHIIIIIIIIIIIIIIIIIIIIIIIIIIIIIIIIIIIIFFFFFFFFFFFFFFFFFFFFFFFFFFFFF???==FFFFFFFFFFFFFFFFF====FFFFFFFFFFFFFFFFFFFFFFFFFFFFFFFFFFFFFFFFFFFDDDDFCA???A>DDCCCCFFFFDDDFFFC<:::???DD>AAFFFFFFFFFFF@@@FFFF@@@FFDDD999999DDDFFFFFFFFFFFFFDDDD???FFCDDFFFDGGGGGGFDDDDGGIIGGGGGGGA???CCD???D:::DD:999A66CCCBBA:D???DD:AA?555A<<8888>>8666<<<66-----7799<?>@AAAAABBB>?88333<:888<:3..//3;;8<77<<<===@@@><<<<888888997,,,300
@JI6ZREA02GIGCL
ACTCACAGTTGGAGGGCAAGTCTGGTGCCAGCAGCCGCGGTAATTCCAGCTCCAATAGCGTATATTAAAGTTGTTGCAGTTAAAAAGCTCGTAGTTGAATTTCGGGATCAATATATTGGTCGTGCCTCTGGTATGAACTGGTATTATTGATTTCTACCTTCTGACGAACTGTGATGTCATTAATTTGGTGTCATGGGGAATCAGGACTGTTACTTTGAAAAAATTAGAGTGTTTAAAGCAGGCACACGCTTGAATACATTAGCATGGAATAATGAAATAGGACGTTTGACCCTATTTTGTTGGTTTCTAGGATCGACGTAATGATTAATAGGGATAGTTGGGGGCATTAGTATTCAATTGTCAGAGGTGAAATTCTTGGATTTATTGAAGACTAACTACTGCGAAAGCATTTGCCAAGGATGTTTTCATTAATCAAGAACGAAAGTTAGGGATTCGAAGACGATCAGATACCGTCGTAGTCTTAACCATAAACTATGCCGACTAGGGATCGGATGATGTTAATTTTTT
+
IIIIIIIIIIIIIHHHIIIIIIIIIIIIIIIIIIIIIIIIIIIIIIIIIIIIIIIIIIIIIIIIIIHHHIIIIIIIIIIFF88888HIIIIIIIIIIIIHHHIHHHIIIIIIIIIIIIIIIIIIIIIIIIIIIIIIIIIIIIIIIIIIIIHHHIIIIIIIIIIIIIIIIIIIIIIIIIIIIII>>>IIIIIIIICCBBIIIIIIIII>6656C@==B///11477,CEEGGEHHHHHIIIIIIIHHHIIIIIIIIIIIIIIIIIIIIIIIIIIIHHHIIIIIIHHHHIIHEEII??=75//<<HHHIIIIIIIIIIIIIIIIIIIIIIIDI@@@HIIII88;88DDDD@<9<IIIIHHHHHHHHHHHHB555HHHHHHHHEHHHHHHE@:8::AA99899??455<9::<=<CAADD?:588111188:;::8::8300;85338992611.....9974747888313099744113018669::648666:82133313086555477:83333311433,,,,,,
@JI6ZREA02GZMYX
ACTCACAGTTGGAGGGCAAGTCTGGTGCCAGCAGCCGCGGTAATTCCAGCTCCAATAGCGTATATTAAAGTTGTTGCAGTTAAAAAGCTCGTAGTTGAATTTCGGGGTCAGTAGGTTGGTCGTGCCAATGGTATGTACTGGCTTTACTGATTCCTCCTTCTTGAAGAACTGTAATGTCATTAATTTGGTGTTGCAGGGAAACAGGACTGTTACTTTGAAAAAATTAGAGTGTTTAAAGCAGGCTAACGCTTGAATACATTAGCATGGAATAATGAAATAGGACGTTCGATCCTATTTTGTTGGTTTCTAGGATTGACGTAATGATTAATAGGGATAGTTGGGGCATTAGTATTCAATTGTCAGAGGTGAAATTCTTGGATTTATTGAAGACTAACTACTGCGAAAGCATTTGCCAAGGATGTTTTCATTAATCAAGAACGAAAGTTAGGGATCGAAGACGATCAGATACCGTCGTAGTCTTAACCATAAACTATGACCGACTAGGGATCGGATGATGTTAATTTTTAATGTACTCTATTCGG
+
HHHHHHHHHHHIIIIIIIIIIIIIIIIIIIIIIIIIIIIIIIIIIIIIIIIIHHHHHHHHHHHHHHHHHHHHHHHHHHHHH?????HHHHHHHHHHHHHHHHHCCCCHHHHHHHHHHHHHHHHHHHHHHHHHHHHHHHHHHHHHHHHHHHHHHHF==>>HHHHHHHHHHHHHHHHHHHHHHHH;;;HHHHHHHHHHHHHHHHHHHHHHHHHHHHHHH66666699,@HHHHHHHHHHHHHHHHHEEEHHHHHHHHHHHHHHHHHHHHHHHHHHHHHHHHHH@@@@@EGGDBB?B55556//??/22B=GGHHHHHHHHHHHHHHHHHHHB;;;@EGGBB9999@BBGGBBBEGGGHHDD===A@?HHH>>HHHH??===>HHD88AHHH899??@@?=;9////.89966699999AA@;;11117777664666:552---08;;2661122776742006722121;;;:9::;:8:8:;;1001,,,13-.,,,,.0471002022:77777778::://///44+7421,,,1..502
@JI6ZREA02II9LV
ACTCACAGTTGGAGGGCAAGTCTGGTGCCAGCAGCCGCGGTAATTCCAGCTCCGATAGCGTATATTAAAGTTGTTGCAGTTAAAAAGCTCGTAGTTGAATTTCGGGATTAGTACGCTGGTCGTGCCTTCGGTACGTACTGGTGTTACTGATTTCTACCTTCTGACGAACCATCATGTCATTAATTTGGTGTGGTGGGGAATCAGGACTGTTACTTTGAAAAAATTAGAGTGTTTAAAGCAGGCTCGCGCTTGAATACATTAGCATGGAATAATGAAATAGGACGTTGATCCTATTTTGTGGTTTCTAGGATCGACGTAATGATTAATAGGGATAGTTGGGGCATTAGTATTCAATTGTCAGAGGTGAAATTCTTGGATTTATTGAAGACTAACTACTGCGAAAGCATTTGCCAAGGATGTTTTCATTAATCAAG
+
HHHHHHHHHHHIIHHHIIIIIIIIIIIIIIIIIIIIIIIIIIIIIIIIIIIIHHHHHHHHHHHHHHHHHHHHHHHHHHHHH????=HHHHHHHHHHHHHHHHHHHHHHHHHHHHHHHHHHHHHHHHHHHHHHHHHHHHHHHHHHHHHHHHHHHHHHHHHHHHHHHHHHHHHHHHHHHHHFFFFHHHHHHHHHHHCCCCHHHHHHHHHHH@@@H@@@H6;;;;;EE3HHHHHHHHHHHHHHHHHHHHHHHHHHHHHDDDHHHHHHHHHHHHHHHHHHCD<DH@@566?AAAD?A00226/BB=;;;<H;;;BHGHBBBHHBBBBBHHHHHHHHHHHHHCCCCHHHHHHHHHHHHHHHHHDDA@///8=>>DDHHH===HHHHHHDB998=993//.2=<>=;;<?===>=BBAAA<<:>3----2788431430,
@JI6ZREA02HNOVM
ACTCACAGTTGGAGGGCAAGTCTGGTGCCAGCAGCCGCGGTAATTCCAGCTCCAATAGCGTATATTAAAGTTGTTGCAGTTAAAAAGCTCGTAGTTGAATTTCGGGATCAATTA
+
FFFFFFFFFFFIIHHHIIIIIIIIIIIIIIIIIIIIIIIIIIIIIIIIIIIIFFFFFFFFFFFFFFFFFFFFFFFFFFFFF=====FFFFFFFFFFFFFFFFFDC?DDDDDF66
@JI6ZREA02FZKGR
ACTCACAGTTGGAGGGCAAGTCTGGTGCCAGCAGCCGCGGTAATTCCAGCTCCAATAGCGTATATTAAAGTTGTTGCAGTTAAAAAGCTCGTAGTTGAATTTCGGGATCAATTTATCGGTCGTGCCTCGGTATGAACTGGTACAATTGGTTTCTCCCTTCTGACGAAGCATGATGCCATTAATTTGGTGTCGTGGGGAATCAGGACTGTTACTTTGAAAAAATTAGAGTGTTTAAAGCAAGCATTAGCTTGAATACATTAGCATGGAATAATGAAATAGGACGTTTGATCCTATTTCGTGGTTTCTAGGATCGACGTAATGATTAATAGGGATAGTTGGGGCATTAGTATTCAATTGTCAGAGGTGAAATTCTTGGATTTATTGAAGACTAACTACTGCGAAAGCATTTGCCAAGGATGTTTTCATTAATCAGGAACGAAAGTTAGGGATCGAAGACGATCAGATACCGTCGTAGTCTTAACCNTAAACTATGCCGACTAGGGATCGGATGATGTTAATTTTTAACGAC
+
IIIIIIIIIIIIIHHHIIIIIIIIIIIIIIIIIIIIIIIIIIIIIIIIIIIIIIIIIIIIIIIIIIHHHIIIIIIIIIIII;;;;;IIIIIIIIIIIIIHHHIHHHIIIIIHHHIIIIIIIIIIIIIIIIIIIIIIIIIIIIIIIIIGG>>>IIHHHIIIIIIIIIIIIIIIIIIIIIIIIIHHHIIIIIIIICCCCIIIIIIIIIIIIIIIHHHI<<<<<<II9IIIIIHHHHHHIIIIIIIIIIIIIIIIIIIIIIIIIIIIIIIIIIIII:::IIIIGGAAAEGGGGGBD3337<266@@@HIIAAAIIIIIIIIIIIIIIIIIIEAAEHFF5500006;AA;=:=EGFFFFFDHFFHFEEEEB<<<<<8<@@E556578EB>;8;;0..3:=8:5,,,.3:=777511888=:50----38::886:=8877?===<>?A<>>>=888==><=<<==44242===<:<<86242244:5!888886-2444<=4868;;;886693444311241/5//669:42
@JI6ZREA02FVONA
ACTCACAGTTGGAGGGCAAGTCTGGTGCCAGCAGCCGCGGTAATTCCAGCTCCAATAGCGTATATTAAAGTTGTTGCAGTTAAAAAGCTCGTAGTTGAATTTCGGGATCAGTACGTTGGTCGTGCCTTAGGTACGTACTGGTGTTACTGGTTCCTACCTTCTGACGAACCATCATGTCATTCATTTGGTGTGGCGGGGAATCAGGACTGTTACTTTGAAAAAATTAGAGTGTTTAAAGCAGGCTCGCGCTTGAATACATTAGCATGGAATAATGAAATAGGACGTTGATCCTATTTTGTGGTTTCTAGGATTGACGTAATGATTAATAGGGATAGTTGGGGCATTAGTATTCAATTGTCAGAGGTGAAATTCTTGGATTTATTGAAGACTAACTACTGCGAAAGCATTTGCCAAGGATGTTTTCATTAATCAAGAACGAAAGTTAGGGATCGAAGACGATCAGATACCGTCGTAGTCTTAACCATAAACTAT
+
IIIIIIIIIIIIIHHHIIIIIIIIIIIIIIIIIIIIIIIIIIIIIIIIIIIIIIIIIIIIIIIIIIHHHIIIIIIIIIIII?????IIIIIIIIIIIIIHHHF;;;FIIIIIIIIIIIIIIIIIIIIIIIIIIIIIIIIIIIIIIIIIIIIIIIIIIIIIIIIIIIIIIIIIIIIIIIIIIIIFFFFF@HIIIIBBBBIIIIIIIIIIIEBBB853:,,,,,,-/,=>ADEEHHHHHIIIIIIIIIHHHIIIIIIIIIIIIIIIIIIIIIIIIIBBBII77777DDGGGEEEB9999@6;;;;;@@IDDDIIIIIIIIIIIIHHHHHHHBBFIIIDD9999@DGGGGGD@;;;@GGDBB=4449:8:::AABDDEDD000BHHHH=98:HHHHHDEB::9:::9:::::A::::==;?=--,,11331/,,,,,,11,,,,-293666:::::::9;:::::3131==;:9<:;:8:88;;600-----4-0
@JI6ZREA02JMHZA
ACTCACAGTTGGAGGGCAAGTCTGGTGCCAGCAGCCGCGGTAATTCCAGCTCCAATAGCGTATATTAAAGTTGTTGCAGTTAAAAAGCTCGTAGTTGAATTTCGGGGTCAGTAGGTTGGTCGTGCCAATGGTATGTACTGGCTTTACTGATTCCTCCTTCTTGAAGAACTGTAATGTCATTAATTGGTGTGGGGGGAATCAGGACTGTTACTTTGAAAAAATTAGAAGTGTTAAAGCTAGGCTCGCGCTTGAATACATTAGCATGGAATAATGAAATAGGACGTTGATCCTATTTGTTGGTTCTAGGATTGACGTAATGATTAATAGGGATAGTTGGGAGCATTAGTATTCAATTGTCAGAGGTGAAATTCTTGGATTTATTGAAGACTAACTACTGCGAAAGCATTTGCCAAGGATGTTTCATTAATCAAGAACGAAGTTAGGGATCGAAGACAATCAGATACCGTCGTAGTCTTAACCATAAACTATGCCGACTAGGGATCGGATGATGTTAATTTTTAATGT
+
====DDDFFFFIIHHHIIIIIIIIIIIIIIIIIIIIIIIIIIIIIIIIIIIIFFFFFFFFFFFF@@@?F<<:DDBBDDDDF;;;;;FFFFFFFFFFFDD???:31009===:6...022278<<<<==?ADDDDDDDA??=B555A<94448>>A<<<<<<<<<23227743112327311111111555,,,,,,--:::---33.--.3,,,3,,,,,,11-:799:<;=889<///..:4346334<<>AAA??<==AAAA>===?>>890..329997...49989==666:22....38<22222449=<<<???8888<>8666<<>44///40?>>??>>AAA:::AAB:::><<<88///44@><::<;88888===>BBB@@@8888:3/..267766676999;;;93.---2----478::882---5::89999:::::98:99:::6565:::545468890000...0,,,,,,.226464:9:::9::::::::::4420,,,,,,,*,,
@JI6ZREA02J5RVI
ACTCACAGTTGGAGGGCAAGTCTGGTGCCAGCAGCCGCGGTAATTCCAGCTCCAATAGCGTATATTAAAGTTGTTGCAGTTAAAAAGCTCGTAGTTGAATTTCGGGGTCAGCAGGTTGGTCGTGCCACTGGTATGCACTGGTCTCGCTGATTCCTCCCTCTTGTAGAACCGTAATGCCATTAATTTGGTGTTGCGGGGAAACAGGACTGTTACTTTGAAAAAATTAGAGTGTTTAAAGCAGGCCAGCGCCTGAATACATTAGCATGGAATAATGAAATAGGACGTTCGAACCTATTTTGTGGTTTCTAGGATTGACGTAATGATTAATAGGGATAGTTGGGGCATTAGTATTCAATTGTCAGAGGTGAAATTCTTGGATTTATTGAAGACTGACTACTGCGAAAGCATTTGCCAAGGATGTTTTCATTAAATCAAGAACGAAAGTTAGGGATCGAAGACGATCAGATACCGTCGTAGTCTTAACCNTAAACTATGCCGACTAGGGATCGGATG
+
IIIIIIIIIIIIIHHHIIIIIIIIIIIIIIIIIIIIIIIIIIIIIIIIIIIIIIIIIIIIIIIIIIHHHIIIIIIIIIIII???==IIIIIIIIIIIIIHHHICCCCIIIIIIIIGGGGIIIIIIIIIIIIIIIIIIIIIIIIIIIIIIIIIIIIHHHIIIIIIIIIIIIICBBIIIIIIIIIBBBIIIIIIIIBBAAHHHIIIIIIIIIIIIGGGI;;;;88;;,CGIIIHHHHHHIIIIIIIIIIIIIIIIIIIII;;:GIIIEEEEIFFHGIIIICGGIIFGGIIIIIIIICCC@C7CCHHHIIIIIIIIIIIIIIIIIIIIIIIIHHHIIICCCAABB?GIIIIIIIIIIIIHHEIIIIFFGIHHHIIIIIIIIHCCCHHIIIIIIIIIIIIIIIIIFFEIE?555CCEDDDA;?<222255..,,.1<==<--.4771/.,,,,,,797432154>AA:::A?AAA@@=<><<><<A?44!55:;=<6<:::?A=>:::??A555:?=
@JI6ZREA02FWDZD
ACTCACAGTTGGAGGGCAAGTCTGGTGCCAGCAGCCGCGGTAATTCCAGCTCCAATAGCGTATATTAAAGTTGTTGCAGTTAAAAAGCTCGTAGTTGAATTTC
+
6666<<=DFFFGIHHHIIIIIII;;;IIIIIIIIIIIIIIIIIIIIIIIIIIFFFFFFFFFFFFFFFFFFFFFFFFFFFFF=====FFFFFFFFFDBBA998/
@JI6ZREA02J0XMT
ACTCACAGTTGGAGGGCAAGTCTGGTGCCAGCAGCCGCGGTAATTCCAGCTCCAATAGCGTATATTAAAGTTGTTGCAGTTAAAAAGCTCGTAGTTGAATTTCGGGGTCAG
+
FFFFFFFFFFFIIHHHIIIIIIIIIIIIIIIIIIIIIIIIIIIIIIIIIIIIFFFFFFFFFFFFFFFFFFFFFFFFFFFFF=====FFFFFFFFDDBAA88672..,,-..
@JI6ZREA02GLFT5
ACTCACAGTTGGAGGGCAAGTCTGGTGCCAGCAGCCGCGGTAATTCCAGCTCCAATAGCGTATATTAAAGTTGT
+
00111144A??AB??@IIIIIHIHHHIIHIIIIHBBBHGFHFFDDDDFFFFFFFFDD????DDBA>888:8821
@JI6ZREA02H69EF
ACTCACAGTTGGAGGGCAAGTCTGGTGCCAGCAGCCGCGGTAATTCCAGCTCCAATAGCGTATATTAAAGTTGTTGCAGTTAAAAAGCTCGTAGTTGAATTTCGGGGAT
+
F@@@EEEFFFFIIIIIIIIIIIIIIIIIIIIIIIIIIIIIIIIIIIIIIIIIFFFFFFFFFFFFFFFFFFFFFFFFFFD::65552???=====>>=86...4.///33
@JI6ZREA02FUZI3
ACTCACAGTTGGAGGGCAAGTCTGGTGCCAGCAGCCGCGGTAATTCCAGCTCCAATAGCGTATATTAAAGTTGTTGCAGTT
+
FFFFFFFFFFFII:::IIIIIIIIIIIIIIIIIIIIIIIIIIIIIIIIIIIIFFFFFFFFFFFFFFFFFDDCBA>====11
@JI6ZREA02IXM4S
ACTCACAGTTGGAGGGCAAGTCTGGTGCCAGCAGCCGCGGTAATTCCAGCTCCAATAGCGTATATTAAAGTTGTTGCAGTTAAAAAGCTCGTAGTTGAATTTCGGGGTCAGAC
+
FFFFFFFFFFFIIIIIIIIIIIIIIIIIIIIIIIIIIIIIIIIIIIIIIIIIFFFFFFFFFFFFFFFFFFFFFFFFFFFFF;;;;;FFFFFFFFFFFFFFF?D9642/33323
@JI6ZREA02JN99C
ACTCACAGTTGGAGGGCAAGTCTGGTGCCAGCAGCCGCGGTAATTCCAGCTCCAATAGCGTATATTAAAGTTGTTGCAGTTAAAAAGCTCGTAGTTGAATTTCGGGGTCAGTAGT
+
FFFFFFFFFFFII@@@IIIIIIIIIIIIIIIIIIIIIIIIIIIIIIIIIIIIFFFFFFFFFFFFFFFFFFFFFFFFFFFFF==???FFFFFFFFFFFFFFFFF==;9:=?=722-
@JI6ZREA02GDEZO
ACTCACAGTTGGACGGCAAGTCTGGTGCCCGCAGCCGCGGTAATTCCAGCTCCAATGGCGTATATTAAAGTTGTTGCAGTTAAAAAGCTCGTAGTTGAATTTCGGGATTAGTACGCTGGTCGTGCCTTCGGTACGTACTGGTGTTACTGATTTCTACCTTCTGACGAACTATCATGTCATTAATTTGGTGTGGTGGGGAATCAGGACTGTTACTTTGAAAAAATTAGAGTGTTTAAAGCAGGCTCGCGCTTGAATACATTAGCATGGAATAATGAAATAGGACGTTGATCCTATTTTGTTGGTTTCTAGGATTGACGTAATGATTAATAGGGATAGTTGGGGCATTAGTATTCAATTGTCAGAGGTGAAATTCTTGGATTTATTGAAGACTAACTACTGCGAAAGCATTTGCCAAGGATGTTTTCATTAATCAAAGAACGAAAGTTAGGGATCGAAGACGATCAGATACCGTCGTAGTCTTAACTATAAACTATGCCGACTAGGGATCGGATGATGTTAATTTTTAATGTACTCG
+
IIIIIIIIIIIIIIIIIIIIIIIIIIIHHHIIIIIIIIIIIIIIIIIIIIIIIIIIIIIIIIIIIIHHHIIIIIIIIIIII<<<<<IIIIIIIIIIIIIHHHIHHHIIIIIIIIIIIIIIIIIIIIIIIIIIIIIIIIIIIIIIIIIIIIHHHIIIIIIIIIIIIIIIIIIIIIIIIIIIIIIHHHIIIIIIIICCCCIIIIIIIIIIIIIIIHHHI;;<<99;;,GGIIIHHHGGGIIIIIIIIIIIIIIIIIGGGIIIIIIIIBBBBIIIIIHHHIIIIIIIIIIIIBBDGB@@>B66DD766D@I=>>>GIIIIIIIIIIIIIIIIHHHIIIIGG>>>>GIIIIBADIIIIIIIIIIIIIIHG;<<BIGGCCGGGBBBC=>EEEIIEGC<<<;@CA71111>@@==>E????996=4.,,,25,,,,.-,,.82272...7:9-..,,2542284877:<>?>?<>>>>>>>??==33443447...4702427785=;;;;;====<<<8442273,,,,,..*2,--025
@JI6ZREA02HIF0D
ACTCACAGTTGGAGGGCAAGTCTGGTGCCAGCAGCCGCGGTAATTCCAGCTCCAATAGCGTATATTAAAGTTGTTGCAGTTAAAAAGCTCGTAGTTGAATTTC
+
FFFFFFFFFFFIIHHHIIIIIIIIIIIIIIIIIIIIIIIIIIIIIIIIIIIIFFFFFFFFFFFFFFFFFDDDFFFFFFFFF=====FFFFBBA?<;922,,,.
@JI6ZREA02IA2GA
ACTCACAGTTGGAGGGCAAGTCTGGTGCCAGCAGCCGCGGTAATTCCAGCTCCAATAGCGTATATTAAAGTTGTTGCAGTTAAAAAGCTCGTAGTTGAATTTCGGGATCAGCGTAGGTTGGTCTTCGCCACGTGGTATGTACTAGCTTGCTGATTCCTCCTTCTTGTAGAACCGTAAT
+
FFFFFFFFFFFHH:::FFGHFFHHHIIIIIIIIHIIIHHHHHHHHHHHHIIHFFFFFFFFFFFFFFFFFFFFFFFFFFFFF;;;;;FFFFDDBB@A===444/...47==7////9<;;;75.-.//224243599<698>>84448><999<<<>@A555559ADDBBAAAA@>=;6
@JI6ZREA02J1IRS
ACTCACAGTTGGAGGGCAAGTCTGGTGCCAGCAGCCGCGGTAATTCCAGCTCCAATAGCGTATATTAAAGTTGTTGCAGTTAAAAAGCTCGTAGTTGAATTTCGGGATTAGTACGCTGGTCGTGCCTTCGGTACGTACTGGTGTTACTGATTTCTACCTTCTGACGAACCATCATGTCATTAATTTGGTGTGGTGGGGAATCAGGACTGTTACTTTGAAAAAATTAGAGTGTTTAAAGCAGGCTCGCGCTTGAATACATTAGCATGGAATAATGAAATAGGACGTTGATCCTATTTTGTGGTTTCTAGGATTGACGTAATGATTAATAGGGATAGTTGGGGCATTAGTGTTCAATTGTCAGAGGTGAAATTCTTGGATTTATTGAAGACTAACTACTGCGAAAGCATTTGCCAAGGATGTTTTCATTAATCAAGAACGAAGTTAGGGATCGAAG
+
IIIIIIIIIIIIIDDDIIIIIIIIIIIIIIIIIIIIIIIIIIIIIIIIIIIIIIIIIIIIIIIIIIHHHIIIIIIIIIIII;;;;;IIIIIIIIIIIIIHHHIHHHIIIIIIIIIIIIIIIIIIIIIIIIIIIIIIIIIIIIIIIIIIIIHHHIIIIIIIIIIIHFBBBBIIIIIIIIIIIFF>>>IIIIIIIICCCCIIIIIIIIIII@@@D755A00022255,8DIIIHHHHHHIIIIIIIIIIIHHFF>>;@IIIIIIIIIIIIIIIII@@@HD@DHIIDDDIIIDDDE9999@266332;<EBB@@@DIIIIIGGEEGGGB942226BEEEE9999GGGGIGFHHHIHHHGIDIBBBB9:8::BBAA??BA:///477=>4424ABBBBDD====BBB===<<<=>>>=//.4=1111777766577:;99;8556::<997:::3336
@JI6ZREA02F6PCF
ACTCACAGTTGGAGGGCAAGTCTGGTGCCAGCAGCCGCGGTAATTCCAGCTCCAATAGCGTATATTAAAGTTGTTGCAGTTAAAAAGCTCGTAGTTGAATTTCGGGGT
+
FFFFFFFFFFFIIHHHIIIIIIIIIIIIIIIIIIIIIIIIIIIIIIIIIIIIFFFFFFFFFFFFFFFFFFFFFDBBBBDAA66666?DDDBDDDDBA==6633,,,,,
@JI6ZREA02HVC51
ACTCACAGTTGGAGGGCAAGTCTGGTGCCAGCAGCCGCGGTAATTCCAGCTCCAATAGCGTATATTAAAGTTGTTGCNGTTAAAAAGCTCGTAGTTGAATTTCGGGA
+
@@FFFFFFFF???HHHIIIIIIIIIIIIIIIIIIIIIIIIIIIIIIIIIIIIFFFFFFFFFFFFFFFFFA@@FFFFE!A@F?????FFFFFFFFFFFDA8627,,,:
@JI6ZREA02J3618
ACTCACAGTTGGAGGGCAAGTCTGGTGCCAGCAGCCGCGGTAATTCCAGCTCCAATAGCGTATATTAAAGTTGTTGCAGTTAAAAAGCTCGTAGTTGAATTTCGGGATCAGCAGGTTGGTCGTGTCACTGGTATGCACTGGCTTTGCTGGTTCCTCCTTTCTGAAGAACTGTAATGCCATTAATTTGGTGTTGCAGGGAAACAGGACTGTTACTTTGAAAAAATTGAGTGTTTAAAGCAGGCTAACGCTTGAATACATTAGCATGGAATAATGAAATAGGACGTTCGATCCTATTTGTTGGTTTCTAGGATTGACGTAATGATTAATAGGGATAGTTGGGGGCATTAGTATTCAATTGTCAGAGGTGAAATTCTTGGATTTATTGAAGACTAACTACTGCGAAAGCATTTGCCAAGGATGTTTTCATTAATCAAGAACGAAAGTTAGGGATCGAAGACGATCAGATACCGTCGTAGTCTTAACCATAAACTNTGCCGACTAGGGATCGGATGATGTTAATTTTTTAATGTACTCATTC
+
IIIIIIIIIIIIIHHHIIIIIIIIIIIIIIIIIIIIIIIIIIIIIIIIIIIIIIIIIIIIIIIIIIHHHIIIIIIIIIIII????=IIIIIIIIIIIIIHHHIHHHIIIIIIIIIIIIIIIIIIIIIIIIIIIIIIIIIIIIHHHIIIIIIIIIHBBBBHIIIIIIIIIIIIIIIIIIIIIIIHHHIIIIIIIIIHHHHHFGDGGIIII;;;BHHHI;;;;99>>>IHIHHHHHHHIG>>>GGIIIIIIIIIIIIIIIIIIIIIIIIIIIIIIHHHIIAAAIIIHFFEEEB?;355817<<BEEIIIIIIIIIIIH<<<IIIIIDDDA5556IIIHH66;88EEEHHHIIIDEEEICBBB?;::D@=@@BEEIHHHHHHHHHHHHHDDDEEDB??=?>BB9;;>>?;;;>A888488;5.--,-.34444476880038333-..-0034777660031:9993130693004774030033,,,10/0.-!0322896975..-772237888322::2255//00)::73//,,,1
@JI6ZREA02F1AYG
ACTCACAGTTGGAGGGCAAGTCTGGTGCCAGCAGCCGCGGTAATTCCAGCTCCAATAGCGTATATTAAAGTTGTTGCAGTTAAAAAGCTCGTAGTTGAATTTCGGGATCAATATATTGGTCGTGCCTCCGGTATGCACTGGTATTATTGATTTCTACCTTCTGACGAACTGTGATGTCATTAATTTGGTGTCATGGGGAATCAGGACTGTTACTTTGAAAAAATTAGAGTGTTTAAAGCAGGCTAACGCTTGAATACATTAGCATGGAATAATGAAATAGGACGTTCGATCCTATTTTGTTGGTTTCTAGGATTGACGTAATGATTAATAGGGATAGTTGGGGGCATTAGTATTCAATTGTCAGAGGTGAAATTCTTGGATTTATTGAAGACTAACTACTGCGAAAGCATTTGCCAAGGATGTTTTCATTAATCAAGAACGAAAGTTAGGGATCGAAGATGATCAGACCGTCGTAGTCTTAACCATAAACTATGCCGACTAGGGATCGGATGATGTTAATTTTTTAATGTACTCA
+
IIIIIIIIIIIIIHHHIIIIIIIIIIIIIIIIIIIIIIIIIIIIIIIIIIIIIIIIIIIIIIIIIIHHHIIIIIIIIIIII?????IIIIIIIIIIIIIHHHIHHHIIIIIIIIIIIIIIIIIIIIIIIIIIIIIIIIIIIIIIIIIIIIHHHIIIIIIIIIIIIIIIIIIIIIIIIIIIIIIHHHIIIIIIIIAAAAIIIIIIIIIIIIIIIHHHI888888??-IIIIIHHHHHHIIIIIIIIIIIIIIIIIIIIIIIIIIIIIIIIIIIIIHHHI=CCIIIIIIIIIIIII?@?>82/??BBBIEI;;:?IIIII???IIIIIIGGGHHHIIIIHH77777GEEEAB?EIIICCCCIIIIIIIIIECCCIIIIIIIIHHHIIIIIGCBCIEEEEEEEGB=444EEE>>>DAA@@771552222<<77997>A?=;;==771/......25359977::A>>>A>??95244:9954455;97:999><4455A>?;<977778800/557775544,,,,,,.1*769777:
@JI6ZREA02JHRPC
ACTCACAGTTGGAGGGCAAGTCTGGTGCCAGCAGCCGCGGTAATTCCAGCTCCAATAGCGTATATTAAAGTTGTTGCAGTTAAAAAGCTCGTAGTTGAATTTCGGGGTCAGTAGGTTGGTCGTGCCACTGGTATGCACTGGTCTCGCTGATTCCTCCCTCTTGTAGAACCGTAATGCCATTAAGTTGGTGTTGCGGGGAAACAGGACTGTTACTTTGAAAAAATTAGAGTGTTTAAAGCAGGCTAACGCTTGAATACATTAGCATGGAATAATGAAATAGGACGATCGATCCTATTTTGTGGTTTCTAGGGTTGACGTAATGATTAATAGGGATAGTTGGGGCATTAGTATTCAATTGTCAGAGGTGAAATTCTTGGATTTATTGAAGACTGACTACTGCGAAAGCATTTGCCAAGGATGTTTTCATTAATCAAGAACGAAAGTTAGGGATCGAAGACGATCAGATACCGTCGTAGTCTTAACCATAAACTATGCCGACTAGGGATCGGATGATGTTTAATTTTTAACG
+
IIIIIIIIIIIII@@@IIIIIIIIIIIIIIIIIIIIIIIIIIIIIIIIIIIIIIIIIIIIIIIIIIHHHIIIIIIIIIH8866666BIIIIIIIIIIIIHHHICCCCIIIIIIIIIIIIIIIIIIIIIIIIIIIIIIIIIIIIIIIIIIIIIIIIHHHIIIIIIIIIIIIIIFFIIIIIIIIIIIIFFFIIIIICCCCHHG@<@@FIIIIGEEBBBG666666EF5IIIIIHHHHHHIIIIIIIIIIF>>>BIIHIIIIIIIIIIIIIIIIIIIHHHIIHHAAAIIIIIIIIIG<<<<D8??322??GAAAIIIIIHHHIIEEEHIIIIHEBFDDDDD6666?BBDDDDDDIIIIIEEDCCCCCC:2///44=::88977:4//55;>;CCCCCC>??B?>>>;ACC>>>?????CCBB<7773<<;=<<....3049/,,,/060---079766:69887777430...0.//5335//,,,,,,,,,,/-/126899<:8889::;;;:999300033,,,,,..,,
@JI6ZREA02GIE4R
ACTCACAGTTGGAGGGCAAGTCTGGTGCCAGCAGCCGCGGTAATTCCAGCTCCAATAGCGTATATTAAAGTTGTTGCAGTTAAAAAGCTCGTAGTTGAATTTCGGGGTCAGCAGGCTGGTCGTGCCACTGGTATGAACTGGTCTCGCTGATTCCTCCTTTCTGAAGAACTGTAATGTCATTAATTTGGTGTTGCAGGGAAACAGGACTGTTACTTTGAAAAAATTGAGTGTTTAAAGCAGGCAATTGCTTGAATACATTAGCATGGAATAATGAAATAGGACGTTCAAACCTATTTGTTGGTTTCTAGGATTGACGTAATGATTAATAGGGATAGTTGGGGGCATTAGTATTCAATTGTCAGAGGTGAAATTCTTGGATTTATTGAAGACTAACTACTGCGAAAGCATTTGCCAAGGATGTTTCATTAATCAAGAGCGAAAGTTAGGGATCGAAGACGATCAGATACCGTCGTAGTCTTAACCATAAACTAT
+
IIIIIIIIIIIIIHHHIIIIIIIIIIIIIIIIIIIIIIIIIIIIIIIIIIIIIIIIIIIIIIIIIIHHHIIIIIIIIIIII????=IIIIIIIIIIIIIHHHICCCCIIIIIIIIIIIIIIIIIIIIIIIIIIIIIIIIIIIIIIIIIIIIIIIIIIHHHIIIIIIIIIIIIIIIIIIIIIIIHHHIIIFFFIIIHHHHHHIHIIIIIG;;;BHHHI9;;;;;GGGIIIIHHHHHHIGBBBIIIIIIIIIIIIIIIIIIIIIHFEEIIIIIDF888H@HHIIG<;;???DE?4111615??@??AIIAAAHHIIIIIIIIIGGGGGD90//1:9;55,,,--59AA?A?BGDAAAIEEHHHBBBBBHHHHHHHBBBBHHH@:44DEDDDDDB?::8DBBBC>>>>?>;::920004423,,,,,13488476885689=::<==39962...8::9;::::8868::88644774498:...-0333394,/
@JI6ZREA02HWZOZ
ACTCACAGTTGGAGGGCAAGTCTGGTGCCAGCAGCTGCAGTAATTCCAGCTCCAATAGCGTATATTAAAGTTGTTACAGTTAAAAAGCTCGTAGTTGAATTTCGGGATCAATACGTCGGTCATGCTTTTTGGTACGAACTGGCGTCATTGGTTTCTCCTTTCTGACGAACCATTATATCATTAATTTGGTGTTATGGGGAGTTAGGACTGTTACTTTGAAAAAATTAGAGTGTTTAAAGCAGGCACTAGCTTGAATACATTAGCATGGAATAATGAAATAGGGCGTTCGATCCTATTTTGTGGTTTCTAGGATTGACGTAATGATTAATAGGGATAGTTGGGAGCATTAGTATTCAATTGTCAGAGGTGAAATTCTTGGATTTATTGAAGACTAACTACTGCGAAAGCATTTGCCAAGGATGTTTTCATTAATCAAGAACGAAAGTTAGGGATCGAAGACGATCAGATACCGTCGTAGTCTTAACCNTAAACTATGCCGACTAGGGATCGGATGATGTTAATTTTTAATGTACTCA
+
IIIIIIIIIIIII:::IIIIIIIIIIIIIIIIIIIIIIIIIIIIIIIIIIIIIIIIIIIIIIIIIIHHHIIIIIIIIIIII:::::IIIIIIIIIIIIIHHHIHHHIIIIIIIIIIIIIIIIIGC88888IIBIIIIIIIIIIIIIIIIIIGGGIIIIHHHIIIIIIIIIIIIIIIIIIIIIIIHHHIIIIIIII@@@@I?GGIIIIIIIIIIIHEEI666644EE5IIIIIHHHHHHIIIIIIIIIIIIIIIIIIIIIIIIIIIIIIIIIIIIIHHHII???G=CCIIIIIIIG9999B488888>CIIIIIIIIIGCCCIGGGGIIIACCEIEEEII???C=CCEIEEEEIIIIIIIIIIIIIIIIIHHHGCCBIIII999?CHIIIIIIIIIIIIIIC?999EECC???BADAA==750000058====7<=5522>?<:7:::6=<=?>>>AA:7::@AAAA:::::AA?AAAAAAAAAAA:!55>>A>6:::>::7>=@@@?AAAAAAAA??>?99----,,,*7477003
@JI6ZREA02F2RWG
ACTCACAGTTGGAGGGCAAGTCTGGTGCCAGCAGCCGCGGTAATTCCAGCTCCAATAGCGTATATTAAAGTTGTTGCAGTTAAAAAGCTCGTAGTTGAATTTCGGGATCAAGT
+
FFFFFFFFFFFIIHHHIIIIIIIIIIIIIIIIIIIIIIIIIIIIIIIIIIIIFFFFFFFFFFFFFFFFFFFFFFFFFDD::66666AFFFDFFFFFFFFFFFC654@><;;4/
@JI6ZREA02FPF77
ACTCACAGTTGGAGGGCAAGTCTGGTGCCAGCAGCCGCGGTAATTCCAGCTCCAATAGCGTATATTAAAGTTGTTGCAGTTAAAAAGCTCGTAGTTGAATTTCGGGATTAGTACG
+
FFFFFFFFFFFIIIIIIIIIIIIIIIIIIIIIIIIIIIIIIIIIIIIIIIIIFFFFFFFFFFFFFFFFFFFFFFFFFFFFF????=FFFFFFFFFFFFFFFFFFFFFDBDDD631
@JI6ZREA02G1D9P
ACTCACAGTTGGAGGGCAAGTCTGGTGCCAGCAGCCGCGGTAATTCCAGCTCCAATAGCGTATATTAAAGTTGTTGCAGTTAAAAAAGCTCGTAG
+
FFFFFFFFFFFII???IIIIIIIIIIIIIIIIIIIIIIIIIIIIIIIIIIIIFFFFFFFFFFFF@@===FDB<<<AA<410////--<::8:<7/
@JI6ZREA02G47D4
ACTCACAGTTGGAGGGCAAGTCTGGTGCCAGCAGCCGCGGTAATTCCAGCTCCAATAGCGTATATTAAAGTTGTTGCAGTTAAAAAGCTCGTAGTTGAATTTCGGGGTCAGCAGGTTGGTCGTGCCACTGGTATGCACTGGTCTCGCTGATTCCTCCCTCTTGTAGAACCGTAATGCCATTAAGTTGGTGTTGCGGGGAAACAGGACTGTTACTTTGAAAAAATTAGAGTGTTTAAAGCAGGCTAACGCTTGAATACATTAGCATGGAATAATGAAATAGGACGATCGATCCTATTTTGTGGTTTCTAGGGTTGACGTAATGATTAATAGGGATAGTTGGGGCATTAGTATTCAATTGTCAGAGGTGAAATTCTTGGATTTATTGAAGACTGACTACTGCGAAAGCATTTGCCAAGGATGTTTTCATTAATCAAGAACGAAAGTTAGGGATCGAAGACGATCAGATACCGTCGTAGTCTTAACCATAAACTATGCCGACTAGGGATCGGATGA
+
IIIIIIIIIIIII:::IIIIIIIIIIIIIIIIIIIIIIIIIIIIIIIIIIIIIIIIIIIIIIIIIIHHHIIIIIIIIIIII???==IIIIIIIIIIIIIHHHIAAAAIIIIIIIIIIIIIIIIIIIIIIIIIIIIIIIIIIIIIIIIIIIIIIIIGGGHHIIIIIIIIIIIIIIIIIIIIIIIIIIIIIIIIIICCCCHHBBAGGIIIIGFFIECBG44444455,=FGGFBDDDGHIIIIIIIIIIIHGGGIIIIIIIIIIIIIIIIIIIIIIAAAIIIIIHHHIGGGGDD@=////5.85111;7B755550C;6655BBGEEBDDDB===GGGGG9999AF===AFGIIIIIIFFCEEEEE?;3222CCECCEEEBBBF>>EEA?>ACCCAA??EEA?AA>BCCBB>C4220;853-,,,,.233447:<83008;777233-6>><=====;<=<<;;83236>>>><>>;6686;<<620.....6248668:9<8833233388;33
@JI6ZREA02JY0BO
ACTCACAGTTGGAGGGCAAGTCTGGTGCCAGCAGTCGCGGTAATTCCAGCTCCAATAGCGTATATTAAAGTTGTGC
+
FFFFFFFFFFFII666IIIIIIIIIIIIIIIII;;;;IIIIIIIIIIIIIIIFFFFFFFFFFFFFFF?=A><32//
@JI6ZREA02HHCKZ
ACTCACAGTTGGAGGGCAAGTCTGGTGCCAGCAGCCGCGGTAATTCCAGCTCCAATAGCGTATATTAAAGTTGTTGCAGTTAAAAAGCTCGTAGTTGAATTTCGGGATCAATATATTGGTCGTGCCTCTGGTATGAACTGGTATTATTGATTTCTACCTTCTGACGAACTGTGATGTCATTAATTTGGTGTCATGGGGAATCAGGACTGTTACTTTGAAAAAATTAGGGTGTTTAAAGCAGGCACACGCTTGAATACATTAGCATGGAATAATGAAATAGGACGTTTGACCCTATTTGTTGGTTTCTAGGATCGACGTAATGATTAATAGGGATAGTTGGGGGCATTAGTATTCAATTGTCAGAGGTGAAATTCTTGGATTTATTGAAGACTAACTACTGCGAAAGCATTTGCCAAGGATGTTTTCATTAATCAAGAACGAAAGTTAGGGATTGAAGACGATC
+
IIIIIIIIIIIIIHHHIIIIIIIIIIIIIIIIIIIIIIIIIIIIIIIIIIIIIIIIIIIIIIIIIIHHHIIIIIIIIIIGG88888GIIIIIIIIIIIIHHHIHHHIIIIIIIIIIIIIIIIIIIIIIIIIIIIIIIIIIIIIIIIIIIIHHHIIIIIIIIIIIIIIIIIIIIIIIIIIIIIIBBBIIIIIIII;;;;IIIIIIIIII@>>>GHHHI777768GG0>>>F@HHHHHHIIIIIIIIIIIIIIIIIIIIHEEDIIIIEEEEIIIII<<<A:AAGGD531@D>==??335811??@BBIIH<<<EIIIIIIHHHHHAAAAFEA=8?A;=33-,,,,779510//:BEEGDDCDHBBBHHHHHHHHHHHHBBBB@@?::D???BBEEHBBBHHHHHHHHBBBBBBBAAAA:42330001879:888::;855;:666:;80.--0223342030033
@JI6ZREA02I5SV8
ACTCACAGTTGGAGGGCAAGTCTGGTGCCAGCAGCCGCGGTAATTCCAGCTCCAATAGCGTATATTAAAGTTGTTGCAGTTAAAAAGCTCGTAGTTGAATTTCGGGATTAGTATGTTGGTCGTACCTTCGGTACGTACTGGTGTTACTGATTCCTACCTTCTGATGAACCATCATGTCATTAATTTGGTGTGGCGGGGAATCAGGACTGTTACTTTGAAAAAATTAGAGTGTTTAAAGCAGGCTCGCGCTTGAATACATTAGCATGGAATAATGAAATAGGACGTTGATCCTATTTTGTGGTTTCTAGGATTGACGTAATGATTAATAGGGATAGTTGGGAGCATTAGTATTCAATTGTCAGAGGTGAAATTCTTGGATTTATTGAAGACTAACTACTGCGAAAGCATTTGCCAAGGATGTTTTCATTAATCAAGAACGAAAGTTAGGGATCGAAGACGATCAGATACCGTCGTGGTCTTAACCNTAAACTATGCCGACTAGGGATCGGATGATGTTATTTTTAATG
+
IIIIIIIIIIIIIGGGIIIIIIIIIIIIIIIIIIIIIIIIIIIIIIIIIIIIIIIIIIIIIIIIIIHHHIIIIIIIIIIII:::::IIIIIIIIIIIIIHHHIHHHIIIIIIIIIIIIIIIIIIIIIIIIIIIIIIIIIIIIIIIIIIIIIIIIIIIIIIIIIIIIIIIIIIIIIIIIIIIIIGGGIGCGGGD=8888FFIIIIIIIIBBBIICBBG22224455,@EGGGBDD=>>IIIIIIIIIIIIIIIIIAAAIIIIIIIIIIIIIIIIIAAAIIIIFFFGGIIIIIHG>>@@A2:8555=>HDDDAAAGIIIIIIGGGGIIIIBBBEDCD@@20010<<EG@@?DEIIIIIHHHHHHH666HEBBED@<<AAA11154:EEEEEEE555<>ECA00000>;;;;7?=??95527-,,-,-555332663.--31----222444<;<<=<204::===<:<:???>==<<<<=<;==11!...231-58698:6=:84424866855555112,,,,,33+5
@JI6ZREA02F8L8O
ACTCACAGTTGGAGGGCAAGTCTGGTGCCAGCAGCCGCGGTAATTCCAGCTCCAATAGCGTATATTAAAGTTGTTGCAGTTAAAAGACTCGTAGTTGAATTTCGGGTTCGAGCAGGTTGGTCGTGGCCACTCGGTATGGCACTGGTCTCGCTGATTCCTCCCTCTTTGTAGAACCGTAATGACCATTAAGTTGGTAGTTTGCGGGGTAAACAGGACGTAGTTACGTTTGAAAAAATTTAGTAGTAAG
+
FFFFFFFFFFFIIHHHIIIIIIIIIIIIIIIIIIIIIIIIIIIIIIIIIIIIFFFFFFFFFFFFFF@@@FFFFDBBA@44444444-//6:=:995---,,,.,,,,,2/:53311111117521111313211543224789884448AAAA?><66000.6-...42=66668?A>>84442<;;62426..///6688<4766====B4:8898??=44441118<//////;;8,4/339;6-
@JI6ZREA02G0IDR
ACTCACAGTTGGAGGGCAAGTCTGGTGCCAGCAGCCGCGGTAATTCCAGCTCCAATAGCGTATATTAAAGTTGTTGCAGTTAAAAAGCTCGTAGTTGAATTTCGGGATCAAGGTGCCGGTCATGCCTTTGGTATGTACTGACATCATTGATTTCTCCCTTCTGATGAACTGTGATGTCATTAATTTGGTGTCATGGAGAATCAGGACTGTTACTTTGAAAAATTAGAGTGTTTAAAGCAAGCACACGCTTGAATACATTAGCATGGAATAATGAAATAGGACGTTTGATCCTATTTTGTTGGTTTCTAGGATCGACGTAATGATTAATAGGGATAGTTGGGGGGCATTAGTATTCAATTGTCAGAGGCGAAATTCTTGGATTTATTGAAGACTAACTACTGCGAAAGCATTTGCCAAGGATGTTTTCATTAATCAAGAACGAAAGTTAAGGGATCGAAGACGATCAGATACCGTCGTAGTCTTAACCATAAACTATGCCGACTAGGGATCGGATG
+
IIIIIIIIIIIIIHHHIIIIIIIIIIIIIIIIIIIIIIIIIIIIIIIIIIIIIIIIIIIIIIIIIIHHHIIIIIIIIIIII????=IIIIIIIIIIIIIHHHIHHHIIIIIIIIIIIIIIIIIIIIHHHIIIIIIIIIIIIIIIIIIIIIHHHIIHHHIIIIIIIIIIIIIIIIIIIIIIIIIHHHBBAHIIIIIIIFFFIIIIIIIF;;;BFEBBG7777:65.ADDDAAAB<=>IIIIIIIIIIIIIIIIIIIIIIIIIIIIIIIIIIIIIHEEI?55564==8??<112533330--45;:?E?GGHHEEEIGAAAADEEAAAAIIEBBEBBBBE000//0::555?<??EGGDDEE=@@HHHBBBBBHHHHHHHHHHEEB:4555>;;:988;;88952...=99...54>??CA9<>7;77::::<<9<;8300:6000022--33347733364888:99947499.----74030799...333394-/,,,-..,,,,135544555
@JI6ZREA02I4T2T
ACTCACAGTTGGAGGGCAAGTCTGGTGCCAGCAGCCGCGGTAATTCCAGCTCCAATAGCGTATATTAAAGTTGTTGCAGTTAAAAAGCTCGTAGTTGAATTTCGGGATCTATCCATTGGTCGGGCTTTCGGGTCCGTACTGGTGTGATGGATTCCTACCTTCTGAATAACCGGCATGCCATTAATTTGGTGCGCTGGGGAAGCAGGACTGTTACCTTGAAAAAATTAGAGTGCTTAAAGCAGGCTAATGCCTGAATACATTAGCATGGAATAATGAAATAGGACGCATGGTTCTATTTTGTTGGTTTCTAGGATCACCGTAATGATTAATAGGGATAGTTGGGGGCATTAGTATTCAATTGTCAGAGGTGAAATTCTTGGATTTATTGAAGACTAACTTCTGCGAAAGCATTTGCCAAGGATGTTTTCATTAATCAAGAACGAAAGTTAGGGATTCGAAGACGATCAGATACCGTCGTAGTCTTAACCATAAACTAT
+
IIIIIIIIIIIIIHHHIIIIIIIIIIIIIIIIIIIIIIIIIIIIIIIIIIIIIIIIIIIIIIIIIIHHHIIIIIIIIIIII????=IIIIIIIIIIIIIHHHIHHHIIIIIIIIIIIIIIIHHHIHHHIHHHIIIIIIIIIIIIIIIIIIIIIIIIIFFFFIIIIIIHHIIIIIIIIIIIIIIIHHHIIIIIIIICCCCIIFIIIIIIIHFDDDGEEE222222@@0DDGIIIIIHHHIIIIIIFFFFIIIIIIIIIIIIIIIIIIIIIIH@@@H@@@I?GBBBABAA554///433334..8:444A<EE@@@DDHHHHIIIHHHIIHHDBB?AABD??..00066;:BDEEGII::::BBA:444448///::A<?>>=<BB=87AA:98:=.///.;8==;6672332009,,,,,,.44../.1102000222200:83327991200---2,-,11430---2678;;31008977600----.10//11,/
@JI6ZREA02JNYJH
ACTCACAGTTGGAGGGCAAGTCTGGTGCCAGCAGCCGCGGTAATTCCAGCTCCAATAGCGTATATTAAAGTTGTTGCAGTTAAAAAGCTCGTAGTTGAATTTCGGGGTCAGCAGGTTGGTCGTGCCACTGGTATGCACTGGCTTCGCTGATTCCTCCTTTCTGAAGAACTGTAATGTCATTAATTTGGTGTTGCAGGGAAACAGGACTGTTACTTTGAAAAAATTGAGTGTTTAAAGCAGGCTAACGCTTGAATACATTAGCATGGAATAATGAAATAGGACGTTCGATCCTATTTGTTGGTTTCTAGGATTGACGTAATGATTAATAGGGATAGTTGGGGGCATTAGTATTCAATTGTCAGAGGTGAAATTCTTGGATTTATTGAAGACTAACTACTGCGAAAGCATTTGCCAAGGATGTTTTCATTAATCAAGAACGAAAGTTAGGGATTCGAAGCGATCAGATACCGTCGTAGTCTTAACCATAAACTATGCCGATAGGGATCGGATGATGTTAATTTTTTAATGTACTTC
+
IIIIIIIIIIIIIHHHIIIIIIIIIIIIIIIIIIIIIIIIIIIIIIIIIIIIIIIIIIIIIIIIIIHHHIIIIIIIIIIII==???IIIIIIIIIIIIIHHHICCCCIIIIIIIIIIIHHIIIIIIIIIIIIIIIIIIIIIIIIIIIIIIIIHHHHHHHDHFIIHEFFFHIHIIIIIIIIIIIHHHIIHFFFIII>>=DDDF9>>IIIIHHHIHHHI666666BBBIHIHHHHHHHIIIIIIIIIIIIIIFFFIHHI@@@IIIIIIIIIHHHIHHHIIIIDEDIIGGEEDD@>33361166@@?GIIIHDDDIIIHDDDGGGGG@@@F5556DDBEE55555@<666DFGG<666GDEEEEDDDDDDBBBB?:88AAC544944??A>8::>>@>899::9;;=9::::=?>>;;886=7----379977499930038300022-0000...3920316:::8688==31018866311;=:88:666:70/103/1,,,,,/596679888:<<==//555554)3031,,,
@JI6ZREA02JK4IB
ACTCACAGTTGGAGGGCAAGTCTGGTGCCAGCAGCCGCGGTAATTCCAGCTCCAATAGCGTATATTAAAGTTGTTGCAGTTAAAAAGCTCGTAGTTGAATTTCGGGG
+
FFFFFFFFFFFIIHHHIIIIIIIIIIIIIIIIIIIIIIIIIIHHHHHHHHHDDDEFFFFFFFFFFFFFFFFFFFFFFFFFF?????FFFFFFFFFFFFF=<9=222.
@JI6ZREA02JZTRJ
ACTCACAGTTGGAGGGCAAGTCTGGTGCCAGCAGCCGCGGTAATTCCAGCTCCAATAGCGTATATTAAAGTTGTTGCAGTTAAAAAGCTCGTAGTTGAATTTCGGGGT
+
FFFFFFFFFFFIIHHHIIIIIIIIIIIIIIIIIIIIIIIIIIIIIIIIIIIIFFFFFFFFFFFFFFFFFFFFFFFEEEEFF=====FFFFFFFFFFFFFF=<?55.,,
@JI6ZREA02GHRXB
ACTCACAGTTGGAGGGCAAGTCTGGTGCCAGCAGCCGCGGTAATTCCAGCTCCAATAGCGTATATTAAAGTTAGTTGTCAGTTAAAAAGAACTCGTAGTTAAATTTCGGGATTCGAGCAGGTTGGTCTTGCCACTGGTTATGTACTAGCTTGCTGATTCCTCCTTCTTGTAGAACCGTAATGCCATTAATTTGGTGTTGCGAGGGAAACGGGACTGTTACTTTGAAAAAATTGAAGTGTTTAAAGCAGGCCAGCGCCTGAATACATTAGCATGGAATAATGAAATAGGACGTTCGAACCTATTTTGTTGGTTTCTAGGATTGACGTAATGATTAATAGGGATAGTTGGGGCATTAGTATTCAATTGTCAGAGGTGAAATTCTTGGATTTA
+
FFFFFFFFFF:88??===?:::C<<<FFFHHHHHGGGDBBB=<4444447:;;8893448AAA?==888<32/32.//77799000010--49<<<??AA;;======444<<?@<8944588AAA?==>444<@100008?AA>889DDDAA666?BA=<<<>>82242//.22267;=6444@AA88110A>72215323,,,,,,3,,,29=4456????D777766665:=<<=888444=7422<<<94112:ADDGGGGGGGGGGG????AADBB444?:==0....69221131///.3,,--,,,-/>9996899<@<<<<99:8888<9888440006644>>=><4338=888BB@:<<@@<<8.///8832266;888<
@JI6ZREA02J6D8D
ACTCACAGTTGGAGGGCAAGTCTGGTGCCAGCAGCCGCGGTAATCCAGCTCCAATAGCGTATATTAAAGTTGTTGCAGTTAAAAAGCTCGTAGTTGAATTTCGGGGTCAG
+
FFFFFFFFFFFDE666EFGHHHHHHIIIIIIIIIIIHFFFF@@:::FHHHHHFFFFFFFFFFFFFFFFEDDFFFFFFFFF;;;;;FFFFFFDDBAA@@;864,,,,.8..
@JI6ZREA02HQRCR
ACTCACAGTTGGAGGGCAAGTCTGGTGCCAGCAGCCGCGGTAATTCCAGCTCCAATAGCGTATATTAAAGTTGTTGCAGTTAAAAAGCTCGTAGTTGAATTTCGGGGTCAGCAGGTTGGTCGTGCCACTGGTATGCACTGGCTTCGCTGATTCCTCCTTTCTGAAGAACTGTAATGCCATTAATTTGGTGTTGCAGGGAAACAGGACTGTTACTTTGAAAAAATTAGAGTGTTTAAAGCAGGCTAACGCTTGAATACATTAGCATGGAATAATGAAATAGGACGTTTGATCCTATTTTGTTGGTTTCTAGGATTGACGTAATGATTAATAGGGATAGTTGGGGGCATTAGTATTCAATTGTCAGAGGTGAAATTCTTGGATTTATTGAAGACTAACTACTGCGAAAGCATTTGCCAAGGATGTTTTCATTAATCAAGAACGAAAGTTAGGGATCGAAGACGATCAGATACCGTCGTAGTCTTAACCATAAACTATGCCGACTAGGGATCGGATGATGTTAATTTTTTAATGTACTCATTC
+
IIIIIIIIIIIII:::IIIIIIIIIIIIIIIIIIIIIIIIIIIIIIIIIIIIIIIIIIIIIIIIIIHHHIIIIIIIIIIII=====IIIIIIIIIIIIIHHHIAAAAIIIIIIIIIIIIIIIIIIIIIIIIIIIIIIIIIIIIIIIIIIIIIIIIIIHHHIIIIIIIIIIIIIIIIIIIIIIIHHHIIIIIIIIIHHHHHHIIIIIIIG>>>GHHHI666668;;,GIIIIHHHHHHIIIIIIIIIIIIGGGIIIIIIIIIIIIIIIIIIIIIIHHHIIGGGGGHHFIIIDDCD9888=22==BBEIIIIIIIIIIIGGGGIIIIIIIGD777>IIBDD;;===IIIIIIIIIIBBBIIIIEEEECCB;444<<ECCGGEFHHIH?IIIFEIGAAAA@CC<<<BBBAB;;;;A95555512-,,,.42;<<<7<=:422?=7778??6=888:>???=;><=????=?>??:424<?><><>??33243>>><13444=?::344:<??>>>=====;;=:------00)<8750247;<
@JI6ZREA02GJB1T
ACTCACAGTTGGAGGGCAAGTCTGGTGCCANCAGCCGCGGTAATTCCAGCTCCAATAGCGTATATTAAAGTTGTTGCAGTTAAAAAGCTCGTAGTTG
+
:6668CD=<<FFHHHHIIIIIIIIIIIII?!?BHIIIHDDFIIIIIIIIIIIFFFFFFFFFFFFFFFFFFFFFFFFFFFFF===;;FDAA?@<<<<8
@JI6ZREA02IMAHS
ACTCACAGTTGGAGGGCAAGTCTGGTGCCAGCAGCCGCGGTAATTCCAGCTCCAATAGCGTATATTAAAGTTGTTGCAGTTAAAAAGCTCGTAGTTGAATTTCGGGGTCAGCAAGTTGGTCGTGCCACTGGTATGCACTGGCTTTGCTGATTCCTCCTTCTTGTAGAACCGTAATGCCATTAAGTTGGTGTTGCGGGGAAACAGGACTGTTACTTTGAAAAAATTAGAGTGTTTAAAGCAGGCTCGCGCTTGAATACATTAGCATGGAATAATGAAATAGGACGTTGATCCTATTTGTGGTTTCTAGGATTGACGTAATGATTAATAGGGATAGTTGGGAGCATTAGTATTCAATTGTCAGAGGTGAAATTCTTGGATTTATTGAAGACTAACTACTGCGAAAGCATTTGCCAAGGATGTTTCATTAATCAAGAACGAAAGTTAGGGATCGAAGACGATCAGATACCGTCGTAGTCTTAACCATAAACTATGACCGACTAGGGATCGGATGATGTTATTTTTTAATGTACTCA
+
IIIIIIIIIIIIIHHHIIIIIIIIIIIIIIIIIIIIIIIIIIIIIIIIIIIIIIIIIIIIIIIIIIHHHIIIIIIIIIIII:::::IIIIIIIIIIIIIHHHICCCCIIIIIIIIIIIIIIIIIIIIIIIIIIIIIIIIIIIHHHIIIIIIIIIIFFFFIIIIIIIIIIIIIIIIIIIIFFFFIIIIIIIIIIICCCCHHHH<@@IIIIHHHIHCCI66666666,>IIIIHHHHHHIIIIIIIHIIHHIIIIIIIIIIIIIIIIIIII@<<<EHHHIIIID@<<<EEE>>>>13371;;??BGAIDDDHIIIIIIIIHDDDDHHHIHHBFIIIFF666@5<<IGFGFFFFIGIGGBACCC@99:854288?;;=;5..../29;898>>>>ACCAAA5////>:9777=44447789.---.399774788855;:77<<==6999:::333<9<::8888686888658<:6686:==665888831-.....::898888688869755551/1,,,,,,,,)5351,,,
@JI6ZREA02JYA8U
ACTCACAGTTGGAGGGCAAGTCTGGTGCCAGCAGCCGCGGTAATTCCAGCTCCAATAGCGTATATTAAAGTTGTTGCAGTTAAAAAGCTCGTAGTTGAATTTCGGGATCAATATATTGGTCGTGCCTCCGGTATGCACTGGTATTATTGATTTCTACCTTCTGACGAACTATGATG
+
FFFFFFFFFFFIIHHHIIIIIIIIIIIIIIIIIIIIIIIIIIIIIIIIIIIIFFFFFFFFFFFFFFFFFFFFFFFFFFFFF?????FFFFFFFFFFFFFFFFF:::CFFFFFFDAAAAABBB:33335BBA?><444:<1119><888>>888900114458@AAAABBBBD??54
@JI6ZREA02GSGIU
ACTCACAGTTGGAGGGCAAGTCTGGTGCCAGCAGCCGCGGTAATTCCAGCTCCAATAGCGTATATTAAAGTTGTTGCAGTTAAAAAGCTCGTAGTTGAATTTCGGGGTCAGCAGGTTGGTCGTGCCACTGGTATG
+
FFFFFFFFFFFIIHHHIIIIIIIIIIIIIIIIIIIIIIIIIIIIIIIIIIIIFFFFFFFFFFFFFFFFFFFFFFFFFFFFF????=FFFFFFFFFFFFFFFFFEEEEFFFFFFFFFFFFFFFFFFDB@?88672.
@JI6ZREA02G50CH
ACTCACAGTTGGAGGGCAAGTCTGGTGCCAGCAGCCGCGGTAATTCCAGCTCCAATAGCGTATATTAAAGTTGTTGCAGTTAAAAAGCTCGTAGTTGAATTTC
+
8666;DFFFFFIIHHHIIIIIIIIIIIIIIIIIIIIIIIIIIIIIIIIIIIIFFFFFFFFFFFFFFFFFFFFFFFFFFFFF;;;;;FFFFFDDBA?<;;661.
@JI6ZREA02FNI0H
ACTCACAGTTGGAGGGCAAGTCTGGTGCCAGCAGCCGCGGTAATTCCAGCTCCAATAGCGTATATTAAAGTTGTTGCAGTTAAAAAGCTCGTAGTTGAATTTCGGGATCAATTTATCGGTCGTGCCTACGGTATGAACTGGTACAATTGGTTTCTCCCTTCTGACGAAGCATGATGTCATTAATTTGGTGTCGTGGGGAATCGAGGACTGTTACTTTGAAAAAATTTAGAAGTGTTTAAAGCTAAGCATTAGCTTGAATACATTAGCATGGAATAATGAAATAGGACGTTTGATCCTA
+
FFFFFFFFFFFII@@@IIIIIIIIIIIIIIIIIIIIIIIIIIIIIIIIIIIIFFFFFFFFFFFFFFFFFFFFFFFFFFFFF==???FFFFFFFFFFFFFFFFFF??BBB5533359AA>ABBDFFFFFFFFFFFFFFFFFFBBBAAA>88100498444478999?>@==??DDDDDDDDD?????FC366?=D;=;=DF<<<?CDDBB???CA643?2255--.00,08667=336888=400047422<<768944444<AAA?<<<AAA>94449444>9==6986666731123
@JI6ZREA02JOLO7
ACTCACAGTTGGAGGGCAAGTCTGGTGCCAGCAGCCGCGGTAATTCCAGCTCCAATAGCGTATATTAAAGTTGTTGCAGTTAAAAAGCTCGTAGTTGAATTTCGGGGTCTAGTA
+
6666AFFFFFFIIHHHIIIIIIIIIIIIIIIIIIIIIIIIIIIIIIIIIIIIFFFFFFFFFFFFFFFFFFFFFFFFFFFFF????=FFFFFFFFDB?==888722.,,-23322
@JI6ZREA02I7ETQ
ACTCACAGTTGGAGGGCAAGTCTGGTGCCAGCAGCCGCGGTAATTCCAGCTCCAATAGCGTATATTAAAGTTGTTGCAGTTAAAAAGCCCGTAGTTGAATTTCGGGATCAATATATTGGTCGTGCCTCCGGTATGCACTGGTATTATTGATTTCTACCTTCTGACGAACTATGATGTCATTAATTTGGTGTCATGGGGAATCAGGACTGTTACTTTGAAAAAATTAGAGTGTTTAAAGCAGGCACACGCTTGAATACATTAGCATGGAATAATGAAATAGGACGTTTGACCCTATTTGTTGGTTTCTAGGATCGACGTAATGATTAATAGGGATAGTTGGGGGCATTAGTATTCAATTGTCAGAGGTGAAATTCTTGGATTTATTGAAGACTAACTACTGCGAAAGCATTTGCCAAGGATGTTTTCATTAATCAAGAACGAAAGTTAGGGATCGAAGACGATCAGATACCGTCGTAGTCTTAACC
+
IIIIIIIIIIIIIHHHIIIIIIIIIIIIIIIIIIIIIIIIIIIIIIIIIIIIIIIIIIIIIIIIIIHHHIIIIIIIIIIII88888IDBBIIIIIIIIIHHHIHHHIIIIIIIIIIIIIIIIIIIIIIIIIIIIIIIIIIIIIIIIIIIIHHHIIIIIIIIIIIIIIIIIIIIIIIIIIIIII:::IIIIIIII@@@@IIIIIIIIIIIIIIIEBBG444666BB0IIIIIHHHHHHIIIIIIIIIIIIIIIIIIIIIGGGIIIIHHHHIIIHI555GCGGGA7535@DABBGC555=7AFDBBBHII===AAAIIIIIIIIIGG==;GHAAAIIIII:9;;:IIIIEFAAAEFFDEEDCDDDC<<<C>>>EEA==AAABBBC;;EE@<8<EECCCCCCDDC>>>@<<<<>@>>EB>><<877778888<<9===855=;66424416222448==<9=<;888<;=78887577;:7:88::--
@JI6ZREA02GEQXA
ACTCACAGTTGGAGGGCAAGTCTGGTGCCAGCAGCCGCGGTAATTCCAGCTCCAATAGCGTATATTAAAGTTGTTGCAGTTAAAAAGCTCGTAGTTGAATTTCGGGGTCAGC
+
FFFFFFFFFFFII@@@IIIIIIIIIIIIIIIIIIIIIIIIIIIIIIIIIIIIFFFFFFFFFFFFFFFFFFFFFFFFFFFFF;;;;;FFFFFFFFFFFFFFFFFA@@;ABA44
@JI6ZREA02G2ND6
ACTCACAGTTGGAGGGCAAGTCTGGTGCCAGCAGCCGCGGTAATTCCAGCTCCAATAGCGTATATTAAAGTTGTTGCAGTTAAAAAGCTCGTAGTTGAATTTC
+
FFFFFFFFFFFIIHHHIIIIIIIIIIIIIIIIIIIIIIHHIHHHHHHHHIIHFFFFFFFFFFFFFFFFFFFFFFFFFFFFF?????FFFFFFFFFBAAA996.
@JI6ZREA02G6YHL
ACTCACAGTTGGAGGGCAAGTCTGGTGCCAGCAGCCGCGGTAATTCCAGCTCCAATAGCGTATATTAAAGTTGTTGCAGTTAAAAAGCTCGTAGTTGAATTTCGGGA
+
FFFFFFFFFFFIIHHHIIBBBIIIIIIIIIIIIIIIIIIIIIIIIIIIIIIIFFFFFFFFFFFFFFFFFA@@FFFFFFFFF???==FFFFFFFFDBA>>966/,,,3
@JI6ZREA02HGTKH
ACTCACAGTTGGAGGGCAAGTCTGGTGCCAGCAGCCGCGGTAATTCCAGCTCCAATAGCGTATATTAAAGTTGTTGCAGTTAAAAAGCTCGTAGTTGAATTTCGGGGTCAGCAGGTTGGTCGTGCCACTGGTATGTACTGGCTTCGCTGATTCCTCCTTTCTGAAGAACTGTAATGTCATTAATTTGGTGTTGCAGGGAAACAGGACTGTTACTTTAGAAAAAATTAGAGTGTTTAAAGCAGGCTAACGCTTGAATACATTAGCATGGAATAATGAAATAGGACGTTCGATCCTATTTGTGGTTTCTAGGATTGACGTAATGATTAATAGGGATAGTTGGGGCATTAGTATTCAATTGTCAGAGGTGAAATTCTTGGATTTATTGAAGACTAACTACTGCGAAAGCATTTGCCAAGGATGTTTTCATTAATCAAGACGAAAGTTAGGGATCGAAGACGATCAGATACCGTCGTAGTCTTAACCATAAACTATGCCGACTAGGGATCGG
+
FFFFFFFFFFFII:::IIIIIIIIIIIIIIIIIIIIIIIIIIIIIIIIIIIIFFFFFFFFFFFFFFFFFFFFFFFFFFF<<88888FFFFFFFFFFFFFFFFFAA??FFFFFF@@??FFFFFFF@@AFFFFFFFFFFFFFFFFFFFFFFFFFFFFFFFFFFDDDDFFFFFFFFFFFFFFDBBB===553555A=====???F>AABBAA889<30./4------88-AA:::;FFFFFFFF?@?DFFDD???CCCCCFDDGGFFFFDGGDDDDBA222=:AA=<<>=????9967...3/22...77A@@BBDDDDDDDDDDDDDDDDDBBBDDDDDD==76::=?BBBA====AD??>??BBBBBB=;;>8888:88///877><8888<====BB8888;88<3344434466;;;;2----2720.00662---13779:6-1199::66688654666212166774778846----4000...200122246887444722--
@JI6ZREA02GIOWK
ACTCACAGTTGGAGGGCAAGTCTGGTGCCAGCAGCCGCGGTAATTCCAGCTCCAATAGCGTATATTAAAGTTAGTTGCAGTTAAAAAGACTCGTAGTTGAATTTCGGGGTCGAGCAGGTTGGTCGTGCCACTGGTATGTACTGGCTTCGCTGATTCCTCCTTTCTCGAAGAACTGTAATGTCATTAATTTGGTGTTGCAGGGAAACAGGACTGTTACTTTGAAAAAATTAGAGTGTTTAAAGCAGGCTAACGCTTGAATACATTAGCATGGAATAATGAAAATAGGACGTTCGATCCTATTTGTGGTTTCTAGAGTTGACGTAATGATTAATAGGGATAGTTGGGGCATTAGTATTC
+
DDBBB?8444224...7664448<<<<<<AADDDAAA::<G????DCEEFHFFFDDDFFFFA??FFFFFC662:?BA??A@@55777?4ADBAAA??;555,,,.,,,,,--:8:7--..233?>??>=??CCFFFFFFFFFFFFFCCAADDDDD6559====968<<8434??400044=A?4444===BA>>>><<<00000097===>??>>::6667----//88-===??<==111??454?4111:BAB===AAAA?==BBBB8888<<<?9....=599...2448<3219:111-,--,,,3.3----->>?4/00DDDDDDDDDBBBADDDDD?===AABAA?>AAA3
@JI6ZREA02FKVY1
ACTCACAGTTGGAGGGCAAGTCTGGTGCCAGCAGCCGCGGTAATTCCAGCTCCAATAGCGTATATTAAAGTTGTTGCAGTTAAAAAGCTCGTAGTTGAATTTCGGGGTCAGCAGGCTGGTCGTGCCACTGGTATGAACTGGTCTCGCTGATTCCTCCTTTCTGAAGAACTGTAATGTCATTAATTTGGTGTTGCAGGGAAACAGGACTGTTACTTTGAAAAAATTGAGTGTTTAAAGCAGGCTAACGCTTGAATACATTAGCATGGAATAATGAAATAGGACGTTCGATCCTATTTGTTGGTTTCTAGGATTGACGTAATGATTAATAGGGATAGTTGGGGGCATTAGTATCCAATTGTCAGAGGTGAAATTCTTGGATTTATTGAAGACTAACTACTGCGAAAGCATTTGCCAAGGATGTTTTCATTAATCAAGAACGAAAGTTAGGGATTCGAAGACGATCAGATACCGTCGTAGTCTTAGCCATAAACTATGCCGACTAGGGATCGGATGATGTTAATTTTTTAATGTACT
+
IIIIIIIIIIIII666IIIIIIIIIIIIIIIIIIIIIIIIIIIIIIIIIIIIIIIIIIIIIIIIIIHHHIIIIIIIIIIII=====IIIIIIIIIIIIIHHHI@@@@FIIIIIIIIIIIIIIIIIIIIIIIIIIIIIIIIIIIIIIIIIIIIIIIIIHHGGDIIIIIIIIIIIIIIIIIIIIIHHHIIIGGGIIIHHHHHGGFIIIIIIIIIIHHHI<;;<88BBBGIIIHHHHHHIIIIIIIIIIIIIIIIIIIIIIIIIIIIIIIIIIIIIHHHIIGGGIIIIIIIHEDA;111711;8244A<HDDCDDIIG>888EHH==<<;C5448DEHGG99988GIIIIIIIGBBBBIIIIEEEFFFGD777GGEEEEEG777A=?IIGDDIIIHIIDDABBIHFFABBBBBEA==9142:.,,,,24:<874::>?>>?877=???7>>830///???;:88:???A?>???>>>>?<8:88:444:<666<:17::=<=::344:8:>????????A>??0055..55*::<42
@JI6ZREA02IQM3S
ACTCACAGTTGGAGGGCAAGTCTGGTGCCAGCAGCCGCGGTAATTCCAGCTCCAATAGCGTATATTAAAGTTGTTGCAGTTAAAAAGCTCGTAGTTGAATTTCGGGGATA
+
FFFFFFFFFFFIIHHHIIIIIIIIIIIIIIIIIIIIIIIIIIIIIIHHHIIIFFFFFFFFFFFFFFFFD:::FFFFFFFFF?????FFFFFFFFFFDAA::8<42.,.35
@JI6ZREA02GR855
ACTCACAGTTGGAGGGCAAGTCTGGTGCCAGCAGCCGCGGTAATTCCAGCTCCAATAGCGTATATTAAAGTTGTTGCAGTTAAAAAGCTCGTAGTTGAATTTCGGGATTAGTACGCTGGTCGTGCCTTCGGTACGTACTGGTGTTACTGATTTCTACCTTCTGACGAACCATCATGTCATTAATTTGGTGTGGTGGGGAATCAGGACTGTTACTTTGAAAAAATTAGAGTGTTTAAAGCAGGCTCGCGCTTGAATACATTAGCATGGAATAATGAAATAGGACGTTGATCCTATTTTGTGGTTTCTAGGATTGACGTAATGATTAATAGGGATAGTTGGGGCATTAGTATTCAATTGTCAGAGTGAAATTCTTGGATTTATTGAAGACTAACTACTGCGAAAGCATTTGCCAAGGATGTTTTCATTAATCAAGAACGAAAGTTAGGGATCGAAGACGATCAGATACCGTCGTAGTCTTAACCNAAACTATGCCGACTAGGGATCGGATGATGTTAATTTTTAATGTACTC
+
IIIIIIIIIIIIIHHHIIIIIIIIIIIIIIIIIIIIIIIIIIIIIIIIIIIIIIIIIIIIIIIIIIHHHIIIIIIIIIIII?????IIIIIIIIIIIIIHHHIFFFIIIIIIIIIFFFIIIIII===>B:98EGIIIIIDDE@@@GGF@@777@>@@GGGIIIIIFFFIIIIIIIIIIIIIFF>>>IIHHHIIIAAAAIIIIIIIIIIIIIIIHHHI;;;;66>>-IHHIHHHHHHHIHIIIIFFFFFFHIIIIHHIIIIIIIIIIIIIIIIIIEEEIIII;;:;;IDDDDDD?BBBH6@@@@HIII@@@HIIIIIIIIIHHHIIIIH;;;@IIIIIBBA@DDHIIIIIIIIIIIIHHHH:9444BBBDBAABDBB///47:AA442:=?=982229./..6899:::?;;;;==;3..----14944146630071...:::26668777731038:;;;:8:133:888:;:420/004/!,,,,,,/134140203376:;;:::777:88:9222//--)----//
@JI6ZREA02JPM4P
ACTCACAGTTGGAGGGCAAGTCTGGTGCCAGCAGCCGCGGTAATTCCAGCTCCAATAGCGTATATTAAAGTTGTTGCAGTTAAAAAGCTCGTAGTTGAATTTCGGGGTCAGCAGGCTGGTCGTGCCACTGGTATGAACTGGTCTCGCTGATTCCTCCTTTCTGAAGAACTGTAATGTCATTAATTTGGTGTTGCAGGGAAACAGGACTGTTACTTTGAAAAAATTGAGTGTTTAAAGCAGGCTCGCGCTTGAATACATTAGCATGGAATAATGAAATAGGACGTTGATCCTATTTTGTTGGTTTCTAGGATCAACGTAATGATTAATAGGGATAGTTGGGGGCATTAGTATTCAATTGTCAGAGGTGAAATTCTTGGATTTATTGAAGACTAACTACTGCGAAAGCATTTGCCAAGGATGTTTTCATTAA
+
HHHHHHHHHHHIIBBBIIIIIIIIIIIIIIIIIIIIIIIIIIIIIIIIIIIIHHHHHHHHHHHHHHHHHHHHHHHHHHHHH???==HHHHHHHHHHHHHHHHHCCCCHHHHHHHHHHHHHHHHHHHHHHHHHHHHHHHHHHHHHHHHHHHHHFFFFFHHHHHHHHHHHHHHHHHHHHHFFFHHHHHHHH;><HGGC;;422@;@@GGE@@@EHHCCG666666<<<EHHHHHHHHHHHEEEHHHGDDDFHEE@@@@HHHHHHHHHHHHHHHHHHHHHHHHHHHHHGGG@6669999;22BB@@@GHHB@@@BBBHB;99GGGHHHHGG@@>BBBB>>00000;>DDEDBEE@@@@BAA?AA>=///8999AAA::443444B<:AAA@899=???2229<;999233999=88840229--,,,144844
@JI6ZREA02IVYG1
ACTCACAGTTGGAGGGCAAGTCTGGTGCCAGCAGCCGCGGTAATTCCAGCTCCAATAGCGTATATTAAAGTTGTTGCAGTTAAAAAGCTCGTAGTTGAATTTCGGGGTCAGCAAGTTGGTCGTGCCACTGGTATGCACTGGCTTTGCTGATTCCTCCTTCTTGTAGAACCGTAATGCCATTAAGTTGGTGTTGCGGGGAAACAGGACTGTTACTTTGAAAAAATTAGAGTGTTTAAAGCAGGCTAACGCTTGAATACATTAGCATGGAATAATGAAATAGGACGACGATCCTATTTTGTGGTTTCTAGGATTGACGTAATGATTAATAGGGATAGTTGGGGCATTAGTATTCAATTGTCAGAGGTGAAATTCTTGGATTTATTGAAGACTAACTACTGCGAAAGCATTTGCCAAGGATGTTTTCATTAATCAAGAACGAAAGTTAGGGATCGAAGACGATCAGATACCGTCGTAGTCTTAACCATAACTATGCCGACTAGGGATCGGATGATGTTAATTTT
+
IIIIIIIIIIIIIHHHIIIIIIIIIIIIIIIIIIIIIIIIIIIIIIIIIIIIIIIIIIIIIIIIIIHHHIIIIIIIIIIII?????IIIIIIIIIIIIIHHHICCCCIIIIIIIIIIIIIIIIIIIIIIIIIIIIIIIIIIIHHHIIIIIIIIIHBBBBIIIIIIIIIIIH>>>IIIIIFFFFIIIIIH>>>FIBB@>DDBB>BBIIIIIIIIHHHI88886666,BFIIIHHHHHHIIIIIIIIIHIIHHHFF<<<HIIIIIIIIIIIIHHHIHHHIHHHIIIIIIIIEEDDAB@=@6FF<<<<?IDDDDHIIIIIIIIIIGG<<99@<;;EEEEE6666DDGD<<9<IIIIIIIHHHHHHHB:8::@HHHHHHHHHH@:44HH:435:B:::=A>::9;;=@??///>A===;;895----37998811223003----02903334333<<:8:88:::8686==;:988:81.-,0041,,,,,,40303796;88886::;;::88797763..,,
@JI6ZREA02HHC08
ACTCACAGTTGGAGGGCAAGTCTGGTGCCAGCAGCCGCGGTAATTCCAGCTCCAATAGCGTATATTAAAGTTGTTGCAGTTAAAAAGCTCGTAGTTGAATTTCGGGATCAGTACGTTGGTCGTGCCTTAGGTACGTACTGGTGTTACTGGTTCCTACCTTCTGACGAACCATCATGTCATTCATTTGGTGTGGCGGGGAATCAGGACTGTTACTTTGAAAAAATTAGAGTGTTTAAAGCAGGCTCGCGCTTGAATACATTAGCATGGAATAATGAAATAGGACGTTGATCCTATTTTGTCGGTTTCTAGGATTGACGTAATGATTAATAGGGATAGTTGGGGCATTAGTGTTCAATTGTCAGAGGTGAAATTCTTGGATTTATTGAAGACTAACTACTGCGAAAGCATTTGCCAAGGATGTTTTCATTAAATCAAGAACGAAAGTTAGGGATCGAAGACGATCAGATACCGTCGTAGTCTTAACCNTAAACTATGCCGACTAGGGATCGGATGATGTTATTTTTAATGACTCATTCGGCGCC
+
IIIIIIIIIIIII:::IIIIIIIIIIIIIIIIIIIIIIIIIIIIIIIIIIIIIIIIIIIIIIIIIIHHHIIIIIIIIII??88888IIIIIIIIIIIIIHHHIHHHIIIIIIIIIIIIIIIIIIIIIIIIIIIIIIIIIIIIIIIIIIIIIIIIIIIIIIIIIIIIIIIIIIIIIIIIIIIIIHHHIICIIIH;6666CCIIIIIIIIIIIIIHHHI666664CC5IIIIIHHHHHHIIIIIIIIIIIIIIIIIIIIIIIIIIIIIIIIIIIIIHHHIIIIHHHIIIIICCDHCCCBICIIICCCIIIIIIIIIIIIIIIIIIIIIIII===DIIIIICCCBIIIIHHHHIIIIIIIIIIIII;;;I999HEIIIIIH999?IHIIIIIIIIIIIIIIH?;;;;EEEEEBEEEEEEBA@=222299--,,,1811/,,43333311-...8??<<<:9<@EEECCAEEEEE@?@CA@774466>=!<4447@@;<<@EEBEEDDDEEECAA@@C?5..1-,,,,1104555:@<<<=@=?@C
@JI6ZREA02GD8TN
ACTCACAGTTGGAGGGCAAGTCTGGTGCCAGCAGCCGCGGTAATTCCAGCTCCAATAGCGTATATTAAAGTTGTTGCAGTTAAAAAGCTCGTAGTTGAATTTCGGGATCAATATACTGGTCGTGCCTCTGGTATGAACTGGTATTATTGATTTCTACCTTCTGACGAACTGTGATGTCATTAATTTGGTGTCATGGGGAATCAGGACTGTTACTTTGAAAAAATTAGAGTGTTTAAAGCAGGCTCGCGCCTGAATACATTAGCATGGAATAATGAAATAGGACGTTCGATCCTATTTTGTTGGTTTCTAGGATTGACGTAATGATTAATAGGGATAGTTGGGGGCATTAGTATTCAATTGTCAGAGGTGAAATTCTTGGATTTATTGAAGACTAACTACTGCGAAAGCATTTGCCAAGGATGTTTTCATTATCAAGAACGAAAGTTAGGGATCGAAGACGATCAGATACCGTCGTAGTCTTAACCATAAACTATGCCGACTAGGGGATCGG
+
IIIIIIIIIIIIIHHHIIIIIIIIIIIIIIIIIIIIIIIIIIIIIIIIIIIIIIIIIIIIIIIIIIHHHIIIIIIIIIIII=====IIIIIIIIIIIIIHHHIHHHIIIIIIIIIIIIIIIIIIIIIIIIIIIIIIIIIIIIIIIIIIIIHHHIIIIIIIIIIIIIIIIIIIIIIIIIGGGII:::IIIIIIIICCCCIIIIIIIIIIIIIIIHHHI;;;;99>>-IIIIIHHHHHHIIIIIIIIIGBBBIIIIIHHHHHIIIIIIIIIIHHHIGGGIHHHIIIIIIIGG776;99963//:;???GAGFGGHIIIIIHHHIIIIIHHHHGAAAIIIII===7:AAAAAGIIIIIHH@@@HHHHHHBCBBBEIEEHHCA@555?;>CCCFHFIFFFFDF:;;:>>>A?;555CCCAABA9<;22228;..-038;;88<;66798816699;;888;9=<9;;==686;;320;;=;9;99==6658999;8223224815/,,,,/22,,
@JI6ZREA02IIS77
ACTCACAGTTGGAGGGCAAGTCTGGTGCCAGCAGCCGCGGTAATTCCAGCTCCAATAGCGTATATTAAAGTTGTTGCAGTTAAAAAGCTCGTAGTTGAATTTCGGGGTCAGCAGGTTGGTCGTGCCACTGGTATGCACTGGCTTCGCTGATTCCTCCTTTCTGAAGAACTGTAATGTCATTAATTTGGTGTTGCAGGGAAACAGGACTGTTACTTTGAAAAAATTGAGTGTTTAAAGCAGGCTAACGCTTGAATACATTAGCATGGAATAATGAAATAGGACGTTCGATCCTATTTGTTGGTTTCTAGGATTGACGTAATGATTAATAGGGATAGTTGGGGGCATTAGTATTCAATTGTCAGAGGTGAAATTCTTGGATTTATTGAAGACTAACTACTGCGAAAGCATTTGCCAAGGATGTTTTCATTAATCAAGAACGAAAGTTAGGGATCGAAGACGATCAGATACCGTCGTAGTCTTAACCATAAACTATGCCGACTAGGGATCGGATGATGTTAATTTTTT
+
IIIIIIIIIIIIIDDDIIIIIIIIIIIIIIIIIIIIIIIIIIIIIIIIIIIIIIIIIIIIIIIIIIHHHIIIIIIIIIIII=====IIIIIIIIIIIIIHHHICCCCIIIIIIIIIIHHHIIIIIIIHIIIIIIIIIIIIIIIIIIIIIIIIIIIIIHHHIIIIIBBBBIIIIIIIIIIIIIIHHHIIHHIIIIIHHHHHHIIIIIIIIIIIIHHHI;;;;66>>>FHIHHHHHHHH@@@@IFFFIIFDFFHHHHIIIIIIIIHHHHHIIIIIHBBD<III@@@???DD>=;9///1/-44444A<GGGHIIIIHHHHHIGGGGIF@9;;;DHI@@@58;=8HHDDDDDIID;;;GDDDDDBBBEDD==;AAA::>>=///448BDDBBBDDEDD899=:9::<=::::<A4444AA==7113177;;::9:::700310036..-6676333:::9311777313676764::;:1...;;::8:6...1-133:79497554466222223330499//25--
@JI6ZREA02JI8JT
ACTCACAGTTGGAGGGCAAGTCTGGTGCCAGCAGCCGCGGTAATTCCAGCTCCAATAGCGTATATTAAAGTTGTTGCAGTTAAAAAGCTCGTAGTTGAATTTC
+
566668?666DGHFHHIIIIIIIIIIIIIIIIIIIIIIIIIIIIIIIIIIIIFFFFFFFFDDDD??666663BAAAAABAA77777AA===BBA?<<99331.
@JI6ZREA02GXSQZ
ACTCACAGTTGGAGGGCAAGTCTGGTGCCAGCAGCCGCGGTAATTCCAGCTCCAATAGCGTATATTAAAGTTGTTGCAGTTAAAAAGCTCGTAGTTGAATTTCGGGGTTAGCAGGTTAGTCGTGCCACTGGTATGCACTTGTCTCGCTGATTCCTCCCTCTTGTAAAACCGTAATGCCATTAAGTTGGTGTTGCAGGGAAACAGGACTGTTACTTTGAAAAAATTAGAGTGTTTAAAGCAAGCTAACGCTTGAATACATTAGCATGGAATAATGAAATAGGACGATCGATCCTATTTTGTGGTTTCTAGGGTTGACGTAATGATTAATAGGGATAGTTGGAGCATTAGTATTCAATTGTCAGAGGTGAAATTCTTGGATTTATTGAAGACTGACTACTGCGAAAGCATTTG
+
FFFFFFFFFFFII@@@IIIIIIIIIIIIIIIIIIIIIIIIIIIIIIIIIIIIFFFFFFFFFFFFFFFFFFFFFFFFFFFFF????=FFFFFFFFFFFFFFFFF====FFFFFFFFFFFFFFFFFFFFFFFFFFFFFFFFFFFFFFFFFFFFFFFF@@@FFFFDD==;=CC?611?FFFFFFFFFFFFFFFFFFFFFFFFFFFFFFFFFFFFFF???B262226:;-CFFFFFFFFFFFFFFFFFFFFFFFFFD????DIIIIIIFDDIIIIIIIIIGF:DDDFDDGGGGG???D9997?0::???=:B==?::4?????BB?<<<@@AA;8889898844449:ADDDDDDIIIIIDDDDD======>>>DDDDD===>>>>88=?DDDDD===BBB@88344;<88888>
@JI6ZREA02JEAHD
ACTCACAGTTGGAGGGCAAGTCTGGTGCCAGCAGCCGCGGTAATTCCAGCTCCAAT
+
FFFFFFFFFFFIIIIIIIIIIIIIIIIIIIIIIIIIIIIIIIIIIIGGDBA@>>8/
@JI6ZREA02HQFIE
ACTCACAGTTGGAGGGCAAGTCTGGTGCCAGCAGCCGCGGTAATTCCAGCTCCAATAGCGTATATTAAAGTTGTTGCAGTTAAAAAGCTCGTAGTTGAATTTCGGGGTCAGTAGGTTGGTCGTGCCAATGGTATGTACTGGCTTTACTGGTTCCTCCTTCTTGAAGAACTGTAATGTCATTAATTTGGTGTTGCAGGGAAACAGGACTGTTACTTTGAAAAAATTAGAGTGTTTAAAGCAGGCTAACGCTTGAATACATTAGCATGGAATAATGAAATAGGACGTTCGATCCTATTTTGTTGGTTTCTAGGATTGACGTAATGATTAATAGGGATAGTTGGGGGCATTAGTATTCAATTGTCAGAGGTGAAATTCTTGGATTTATTGAAGACTAACTACTGCGAAAGCATTTGCCAAGGATGTTTTCATTAATCAAGAACGAAAGTTAGGGATCGAAGACGATCAGATACCGTCGTAGTCTTAACCATAAACTATGCCGACTAGGGATC
+
IIIIIIIIIIIIIIIIIIIIIIIIIIIIIIIIIIIIIIIIIIIIIIIIIIIIIIIIIIIIIIIIIIHHHIIIIIIIIIIII;;;;;HIIIIIIIIIIIIHHHICCCCIIIIIIIIIIIIIIIIIIIIIIIIIIIIIIIIIIIHHHIIIIIIIIIIIIIIIIIIIIIIIIIIIIIIIIIIIIIIHHHIIHFFFIIIHHH>>>BAIIIIIIHHGGBB@E11////33,;EBDGHHHHHHIIIIIIIGGFIIIIIIIAAAHIIIIIIIIIIIIIIIIAAAIIII<<<<DEEDD::::1111:23@@???GIIEEDIIIIIIIIIIIIIIIIIIHHHIIIIII???88HHHHDEDIIHHHHHHHHHHHHHHHHHHHHHH==@@BBBBC::CC;525;>>998A@AA>444>::///>AACCAA9<=33348888999<;;300><77723336669888888486::::;8:13386468:779889900073--.0-03298925355543.
@JI6ZREA02HFP1P
ACTCACAGTTGGAGGGCAAGTCTGGTGCCAGCAGCCGCGGTAATTCCAGCTCCAATAGCGTATATTAAAGTTGTTGCAGTTAAAAAGCTCGTAGTTGAATTTCGGGGATCAA
+
FFFFFFFFFFFDF666FFFFHHHDDFHHHHHHHHDDE:::@DGGGGFHHHIIFFFFFFFFFFFFDDDDF886ACCFFF<<<;;===FFFFFFFFBA<<<8884..,,3:7--
@JI6ZREA02FKNT3
ACTCACAGTTGGAGGGCAAGTCTGGTGCCAGCAGCCGCGGTAATTCCAGCTCCAATAGCGTATATTAAAGTTGTTGCAGTTAAAAAGCTCGTAGTTGAATTTCGGGGTCAGCAGGTTGGTCGTGCCACTGGTATGTACTGGCTTCGCTGATTCCTCCTTTCTGAAGAACTGTAATGTCATTAATTTGGTGTTGTAGGGAAACAGGACTGTTACTTTGAAAAAATTAGAGTGTTTAAAGCAGGCTAACGCTTGAATACATTAGCATGGAATAATGAAATAGGACGTTCGATCCTATTTTGTGGTTTCTAGGATTGACGTAATGATTAATAGGGATAGTTGGGGCATTAGTATTCAATTGTCAGAGGTGAAATTCTTGGATTTATTGAAGACTAACTACTGCGAAAGCATTTGCCAAGGATGTTTTCATTAATCAAGAACGAAAGTTAGGGATCGAAGACGATCAGATACCGTCGTAGTCTTAACCAT
+
IIIIIIIIIIIIIHHHIIIIIIIIIIIIIIIIIIIIIIIIIIIIIIIIIIIIIIIIIIIIIIIIIIHHHIIIIIIIIII>>66666BIIIIIIIIIIIIHHHICCCCIIIIIIIIIIIIIIIIIIIIIIIIIIIIIIIIIIIIIIIIIIIIIIIGGGHHHIIIIIIIIIIIIIIIIIIIIIIIHHHIIIIIIIIIGGGGGHIIIIIIIIIIIIHHHI666666::,GIIIIHHHHHHIIIIIIGGGGIIIIIIIIIIIIIIIIIIIIIIIIIIIGGGIIIIIICBBIIIIBBDG@@B@G2>>>>>GIIBBDGIIIIIIIIIIIIIIIIIHHHIIIIIIAAAAIIIIIIIIIIIIIIIIIIIIIDDGDBBBEEECCGGG<<<E>>EE<<;<<ECAA@AABBABBBCBB<<<GGIIEGGCE?7777>>::330<9:<7742---222-2449<<::::8<:7:::<:<;::::787=<8877:6//,-
@JI6ZREA02F1L2A
ACTCACAGTTGGAGGGCAAGTCTGGTGCCAGCAGCCGCGGTAATTCCAGCTCCAATAGCGTATATTAAAGTTGTTGCAGTTAAAAAGCTCGTAGTTGAATTTCGGGGTCAGCAGGTTGGTCGTGCCACTGGTATGCACTGGCTTCGCTGATTCCTCCTTTCTGAAGAACTGTAATGTCATTAATTTGGTGTTGCAGGGAAACAGGACTGTTACTTTGAAAAAATTGAGTGTTTAAAGCAGGCTAACGCTTGAATACATTAGCATGGAATAATGAAATAGGACGTTCGATCCTATTTTGTTGGTTTCTAGGATTGACGTAATGATTAATAGGGATAGTTGGGGGCATTAGTATTCAATTGTCAGAGGTGAAATTCTTGGATTTATTGAAGACTAACTACTTGCGAAAGCATTTGCCAAGGATGTTTCATTAATCAAG
+
IIIIIIIIIIIIC666IIIIIIIIIIIIIIIIIIIIIIIIIIIIIIIIIIIIIIIIIIIIIIIIIIHHHIIIIIIIIIIFF:::::IIIIIIIIIIIIIHHHICCCCIIIIIIIIIIIIIIIIIIIIIIIIIIIIIIIIIIIIIIIIIIIIIIIHHHHHHIIIHIHHIIIIIIIIIIIIIIIIHHHIIFBBBIIIHHHHHBB<@@IIIHFDDGCCCD222266@@@IDDDEHHHFFFHHIIIGGGFG;;;@GD=:;DDDDIIIIIIIIIIIIIEEB;7;;D646548AA8889///1://55889E<GGDDDDDIHHHIIGGGGGGF955226?EEEE44557DDDGIIIIIF@@@HHHBB===BDDD<::::=88::A<::;77AA:223322222...99866:=:::::A::8822092---22997769962
@JI6ZREA02GXPZL
ACTCACAGTTGGAGGGCAAGTCTGGTGCCAGCAGCCGCGGTAATTCCAGCTCCAATAGCGTATATTAAAGTTGTTGCAGTTAAAAAGCTCGTAGTTGAATTTCGGGA
+
FFFFFFFFFFFIIHHHIIIIIIIIIIIIIIIIIIBBBIIIIHHHHHIIIIIIFFFFFFFFFFFFFFFFFFFFFFFFFFFFF=====FFFFFFFFFFDDA9663,,,7
@JI6ZREA02I16BJ
ACTCACAGTTGGAGGGCAAGTCTGGTGCCAGCAGCCGCGGTAATTCCAGCTCCAATAGCGTATATTAAAGTTGTTGCAGTTAAAAAGCTCGTAGTTGAATTTCGGGGTCAGCAGGTTGGTCGTGCCACTGGTATGCACTGGTCTCGCTGATTCCTCCCTCTTGTAGAACCGTAATGCCATTAAGTTGGTGTTGCGGGGAAACAGGACTGTTAACTTTGAAAAAATTAGAAGTGTTTAAAGCAAGCTAACGCTTGAATACATTAGCATGGAATAATGAAATAGGACGATCGATCCTATTTGTGGTTTCAGGGTTNACGTAATGATTAATAGGGATAGTTGGGGCATTAGTATTCAATTGTCAGA
+
FF@@A@FFFFFIIHHHIIIIIIIIIIIIIIIIIIIIIIIIIIIIIIIIIIIIFFFFFFFFFFFFFFFFFFFFFFFFFFFFF???==FFFFFFFFFFFFFFFFFE???FDD===<FFFFFFFFFFFFFFFFFFFFFFFFFFFFDDDDA???AAAAB=?==6::=ABBAA556<FFCA???DDDDA?????=:88>4444422622249944444A;;;?//222242,422<:/...22694224?<<=?A?<==AAAAAD:::AAAAAABB:99BB=:::4:=A<<<<?<<<666:...3,--,,133...9<!???988A944488=>88667=444444499@>@988:AA@@><82333/
@JI6ZREA02I2F5Y
ACTCACAGTTGGAGGGCAAGTCTGGTGCCAGCAGCCGCGGTAATCCAGCTCCAATAGCGTATATTAAAGTTGTTGCAGTTAAAAAGCTCGTAGTTGAATTTCGGGATCAATACT
+
FFFFFFFFEE???HHHIIIIIIIIIIIIIIIIIIIIIHHHIB:666@BHHFFFFFFFFFFFFFFFFFFFFFFFFFFFFFF?????FFFFFFFFFFFFFFFFD:86BAA??92//
@JI6ZREA02FX2XH
ACTCACAGTTGGAGGGCAAGTCTGGTGCCAGCAGCCGCGGTCATTCCAGCTCCAATAGCGTATATTAAAGTTGTTGCAGTTAAAAAGCTCGTAGTTGAATTTCGGGATCAGCAGGTTGGTCGTGCCACTGGTATGCACTGGCTTTGCTGGTTCCTCCTTTCTGAAGAACTGTAATGCCATTAATTTGGTGTTGCAGGGAAACAGGACTGTTACTTTGAAAAAATTAGAGTGTTTAAAGCAGGCTAACGCTTGAATACATTAGCATGGAATAATGAAATAGGACGACGATCCTATTTTGTTGGTTTCTAGGATTGACGTAATGATTAATAGGGATAGTTGGGGGCATTAGTATTCAATTGTCAGAGGTGAAATTCTTGGATTTATTGAAGACTAACTACTGCGAAAGCATTTGCCAAGGATGTTTTCATTAATCAAGAACGAAAGTTAGGGATTCGAAGACGATCAGATACCGTCGTAGTCTTAACCATAAACTATGCCGACTAGGGATCGGATGATGTTAATTTTTTAATGTACTCA
+
IIIIIIIIIIIII@@@IIIIIIIIIIIIIIIIIIIIIIIIIIIIIIIIIIIIIIIIIIIIIIIIIIHHHIIIIIIIIII>>66663AIIHIIIIIIIIIHHHI@@@IIIIIIIIIIIGGGIIIIIIIIIIIIIIIIIIIIIIHHHIIIIIIIIIIIIHHHIIIIIIIIIIIIIIIIIIIGGGG>>>IIDAAAGIIEDD===B>IIIIIIIGHH@@@@11////55,AC@DDBDHHHHIIIIIIIIIIIIIIIIIIIIIIIIIIIIIIIIIIIIIHHHIIIIIIIIIGGG73336999<26CC@BBIIIIGGGGIIIIIIIHFAAAGGGG777@@@@CE44447DDDDGIHHHIIIIHHHHHHHH<<<CHHHHHHHHHHHHHHC;;HH@<8<D<<<<CC@<<<>>B<<<BBBEEACC;5244////;999889==<85587557<==7;;22////88<:=::8888787<<=<<>>?>7422>>::9<;77=;12444240=;;;;;==44448888;;:=......00*8893124
@JI6ZREA02JI11W
ACTCACAGTTGGAGGGCAAGTCTGGTGCCAGCAGCCGCGGTAATTCCAGCTCCAATAGCGTATATTAAAGTTGTTGCAGTTAAAAAGCTCGTAGTTGAATTTCGGGGTCAGCAGGTTGGTCGTGCCACTGGTATGCACTGGTCTCGCTGATTCCTCCCTCTTGTAGAACCGTAATGCCATTAAGTTGGTGTTGCGGGGAAACAGGACTGTTACTTTGAAAAAATTAGAGTGTTTAAAGCAAGCTAACGCTTGAATACATTAGCATGGAATAATGAAATAGGACGATCGATCCTATTTTGTGGTTTCTAGGGTTGACGTAATGATTAATAGGGATAGTTGGGGCATTAGTATTCAATTGTCAGAGGTGAAATTCTTGGATTTATTGAAGACTGACTACTGCGAAAGCATTTGCCAAGGATGTTTTCATTAATCAAGAACGAAAGTTAGGGATCGAAGACGATCAGATACCGTCGTAGTCTTAACCNTAAACTATGCCGACTAGGGATCGGATGATGTTAATTTTTAATGTACTC
+
IIIIIIIIIIIII:::IIIIIIIIIIIIIIIIIIIIIIIIIIIIIIIIIIIIIIIIIIIIIIIIIIHHHIIIIIIIIIIII???==IIIIIIIIIIIIIHHHIBBBBIIIIIIIIIIIIIIIIIIIIIIIIIIIIIIIIIIIIIIIIIIIIIIIHGGGIIIIIIIIIIIGB;::IIIIIIIIIIIIBBBHHHHG??>>BBBGDIIIIIIIIIIECCD444444AA0DIHIHHHHHHHIIIIIIGGGIIIIIIIIIIIIHHHIIIIIIIIIIIIIHHHIHHHGGGHHIIIIIIIG9999G611///54A333334CDGDDDGFFFGIHHHHHHHIIIII;;99DDDA==:=DIIGGGEEHEE@:2228BBBFC;88HHHHHHH>>HH;535FEEEEEEE55555BBCCB>>EAA??EECC;22228;==<<8;;==<<><<<<<==5>>><888;;><;::;===<=>>>>><>>>>>>>>>>22!33:8861233888486888688;888;;;;9:;;1152288-;633.-
@JI6ZREA02FTNWP
ACTCACAGTTGGAGGGCAAGTCTGGTGCCAGCAGCTGCAGTAATTCCAGCTCCAATAGCGTATATTAAAGTTGTTACAGTTAAAAAGCTCGTAGTTGAATTTCGGGATCAATACGTCGGTCATGCTTTTTGGTACGAACTGGCGTCATTGGTTTCTCCTTTCTGACGAACCATTATATCATTAATTTGGTGTTATGGGGAGTTGGAACTGTTACTTTGAAAAAATTAGAGTGTTTAAAGCAGGCATAAGCTTGAATACATTAGCATGGAATAATGAAATAGGACGTTTGATCCTATTTTGTGGTTTCTAGGATCAACGTAATGATTAATAGGGATAGTTGGGGCATTAGTATTCAATTGTCAGAGGTGAAATTCTTGGATTTATTGAAGACTAACTACTGCGAAAGCATTTGCCAAGGATGTTTTCATTAATCAAGAACGAAAGTTAGGGATCGAAGATGATCAGACCGTCGTAGTCTTAACCATAAACTATGCCGACTAGGGATCGGATGATGTTTAATTTTTAATGTACTC
+
IIIIIIIIIIIIIHHHIIIIIIIIIIIIIIIIIIIIIIIIIIIIIIIIIIIIIIIIIIIIIIIIIIHHHIIIIIIIIIIII?????IIIIIIIIIIIIIHHHIHHHIIIIIIIIIIIIIIIIIII=====IIEIIIIIIIIIIIIIIIIGGGGHIIIIHHHIIIIIIIIIIIIIIIIIIIIIIIHHHIIIIIIIIBBBAIFIIIIIIIIIIIIIHHHI999988GG5IIIIIHHHHHHIIIIIIIIIIIIIIIIIIIIIIIIIIIIIIIIIIIIIHHHIIIIAAAAAEIII===A@@@@G<IIHHHIIIIIIIIIIIGAAAIIIHHHEDDBBBDGGHGG8888=FIIIIIIIIAAAHHHHHHDC666>HHEHHDCCDDH666C;;EHF?>@FF?<<8EE@<565=C@<000<@DDDDDC?A7;77==>>::9<<=84482...6860644888444:488;===8788<<9::?>;<::=:110.---.1-/253284=:844288========<<<==115----)3133,,
@JI6ZREA02IXE9A
ACTCACAGTTGGAGGGCAAGTCTGGTGCCAGCAGCCGCGGTAATTCCAGCTCCAATAGCGTATATTAAAGTTGTTGCAGTTAAAAAAAGCTCGTAGTTTGAAATTTTCGGGGGTACTACGTACTACGTTAGTTCGGTTCGGGCCCTTTACCGGGTTCCGGGTTAACTTGGGTCGTACGTAGGTTCGGTACGTTCCCTTACCGTTACTTTCCGTAACCCTTAACCCGGTTCGTAAGTAACCGGTAACCTAGTTAACCTTTAGGTTTAAGGTTCGGGTCGTTTGGGGGAACGGGGAAACCAAGGGGAACCTTGG
+
FFFFFFFFFFFIIHHHIIIIIIIIIIIIIIIIIIIIIIIIIIIIIIIIIIIIFFFFFFFFFFFF66663A><866==7/--,,,,,,,27:83235...=6662...3---,,,.-22-.-22---.----,,.--,,2111,,,1117..1131266///3344@>A??FFFFFFFFFFFFFFFFFFFFF@@<<<;;DAADBBBA999===25555?AAFD;;FFFFD;DFFFFFFF????FFFFFFFFFFFDAA=;;@<<1114488<<?88?AAA::8105009..,,,,,,17722,....,999955
@JI6ZREA02FZN9Q
ACTCACAGTTGGAGGGCAAGTCTGGTGCCAGCAGCCGCGGTAATTCCAGCTCCAATAGCGTATATTAAAGTTGTTGCAGTTAAAAAGCTCGTAGTTGAATTTCGGGCTAG
+
FFFFFFFA@@FHIHHHIIIIIIIIIIIIIIIIIIIFFBBBHDDDDFFHHHHHFFFFFFFFFFFFFFFFFFFFFFFFFFFCC;;;;;FFFDBB@?><=99..,.,,,-3:7
@JI6ZREA02JCNMZ
ACTCACAGTTGGAGGGCAAGTCTGGTGCCAGCAGCCGCGGTAATTCCAGCTCCAATAGCGTATATTAAAGTTGTTGCAGTTAAAAAGCTCGTAGTTGAATTTCGGGGTCAGCAGGTTGGTCGTGCCACTGGTATGTACTGGCTTCGCTGATTCCTCCTTTCTGAAGAACTGTAATGTCATTAATTTGGTGTTGCAGGGAAACAGGACTGTTACTTTGAAAAAATTGAGTGTTTAAAGCAGGCTAACGCTTGAATACATTAGCATGGAATAATGAAATAGGACGTTCGATCCTATTTGTGGTTTCTAGGATTGACGTAATGATTAATAGGGATAGTTGGGGCATTAGTATTCAATTGTCAGAGGTGAAATTCTTGGATTTATTGAAGACTAACTACTGCGAAAGCATTTGCCAAGGATGTTTTCATTAATCAAGAACGAAAGTTAGGGATCGAAGACGATCAGATACCGTCGTAGTCTTAACCNTAAACTATGCCGACTAGGGATCGGATGATGTTAATTTTTAATGTACTCTATTTCGGC
+
IIIIIIIIIIIIIHHHIIIIIIIIIIIIIIIIIIIIIIIIIIIIIIIIIIIIIIIIIIIIIIIIIIHHHIIIIIIIIIIII;;;;;IIIIIIIIIIIIIHHHIBBBBIIIIIIIIGG:::GIIIIIIIIIIIIIIIIIIIIIIIIIIIIIIIIIIHHHHHIIIIIIHHIIIIIIIIIIIIIIIHHHIIHFFFIIIHHHHHFGFGGIIIIIIII>>>I;;;;99>>>BIIIHHHHHHIIIIIII>>>IIIIIIIGDFHEEDHIIIIIIIIIIIIHHHI?<<<FDEBEDDDAA:61133/::<<<E?IIEDEHIIIIIIIIIIIIDDDHEBBGEB?;;2200??:::BEEGGDEDGHIBBBBB>>??>;;;;;8BBBBBBBB::DHBBBBCCC>>;A>55555;@AA;::::>AA8:8>9/...3:;;::8::;85588666:;8-...688333:9;9688:8689=;82026<9686<==22!33:::926869::886....33;;;;88886<==1142244+7473---.//05442
@JI6ZREA02JLZ3M
ACTCACAGTTGGAGGGCAAGTCTGGTGCCAGCAGCCGCGGTAATTCCAGCTCCAATAGCGTATATTAAAGTTGTTGCAGTTAAAAAAGCTCGTAGTTGAATTTTCGGGGATTAGTAACGTACTAGGTTCGGTCGTCCGTTCCGGTTACCGGTTAACTTGGGTCGTTAACCTTGGGTAATTTTTACTTACCGTTACTTTCGTAACCCGTTAACCTTAGTACCGAAACTTGGTTCGAATTTAAGTTTTCGGTAGTTTAAGGTTTGGGGGG
+
FFFFFFFFFFFIIHHHIIIIIIIIIIIIIIIIIIIIIIIIIIIIIIIIIIIIFFFFFFFFFFFFFFFFFFFFFDA??=<..,,,,,,2775753211211,.,,3/2//791-.,55.--,-----11=11,-,-11---1111113,,,,,,--111116??>BBDDFFFFF?=A=;0000-/.,,---35521,,,-//69668?<===>>BBAA<<111888666;;634322688=<<4444<BB6@@888==99-,,,,,,,,
@JI6ZREA02FU25U
ACTCACAGTTGGAGGGCAAGTCTGGTGCCAGCAGCCGCGGTAATTCCAGCTCCAATAGCGTATATTAAAGTTGTTGCAGTTAAAAAGCTCGTAGTTGAATTTCGGG
+
FFFFFFFFFFFII???IIIIIIIIIIIIIIIIIIIIIIIIIIIIIIIIIIIIFFFFFFFFFFFFFFFFFFFFFFFFFFFFF;;;;;FFFFFFFFFFDDD?=;4..,
@JI6ZREA02ICAWX
ACTCACAGTTGGAGGGCAAGTCTGGTGCCAGCAGCCGCGGTAATTCCAGCTCCAATAGCGTATATTAAAGTTGTTGCAGTTAAAAAGCTCGTAGTTGAATTTCGGGGTATC
+
F======AFFFGIHHHIIIIIIIIIIIIIIIIIIIIIIIIIIIIIIIIIIIIFFFFFFFFFFFFFFFFFFFFFFFFFFFFF?????FFFFFFFFFFDDB=;84.....3-.
@JI6ZREA02FUL8X
ACTCACAGTTGGAGGGCAAGTCTGGTGCCAGCAGCCGCGGTAATTCCAGCTCCAATAGCGTATATTAAAGTTGTTGCAGTTAAAAAGCTCGTAGTTGAATTTCGGGG
+
FFFFFFFFFFFIIHHHIIIIIIIIIIIIIIIIIIIIIIIIIIIIIIIIIIIIFFFFFFFFFFFFFFFFFA@@FFFFFFFFF?????FFFFFFFFFFDDCFF?A7722
@JI6ZREA02JX769
ACTCACAGTTGGAGGGCAAGTCTGGTGCCAGCAGCCGCGGTAATTCCAGCTCCAATAGCGTATATTAAAGTTGTTGCAGTTAAAAAGCTCGTAGTTGAATTTCGGGGTCAGCAGGTTGGTCGTGCCACTGGTATGTACTGGTTTCGCTGATTCCTCCTTTCTGAAGAACTGTAATGCCATTAATTTGGTGTTGCAGGGAAACAGGACTGTTACTTTGAAAAAATTAGAGTGTTTAAAGCAGGCTAACGCTTGAATACATTAGCATGGAATAATGAAATAGGACGTTCGATCCTATTTTGTGGTTTCTAGGATTGACGTAATGATTAATAGGGATAGTTGGGGCATTAGTATTCAATTGTCAGAGGTGAAATTCTTGGATTTATTGAAGACTAACTACTGCGAAAGCATTTGCCAAGGATGTTTTCATTAATCAAGAACGAAGTTAGGGATCGAAGACGATCAGATACCGTCGTAGTCTTAACCNTAAACTNTAGCCGACTAGGGATCGGATGATGTTTAATTTTTAATGTACTTTATTCGG
+
IIIIIIIIIIIIIDDDIIIIIIIIIIIIIIIIIIIIIIIIIIIIIIIIIIIIIIIIIIIIIIIIIIHHHIIIIIIIIIIII=====IIIIIIIIIIIIIHHHICCCCIIIIIIIIIIIIIIIIIIIIIIIIIIIIIIIIIIHHHIIIIIIIIIIIIIHHHIIIIIIIIIIIIIIIIIIIIIIIHHHIIHFFFIIIHHHHHHIIIIIIIIIIIIHHHI;;;;;;99,FFIIHHHHHHHIIIIIIIIIIIIIIIIIIIIIIIIIIIIIIIIIIIIIHHHIIIIDDDHHIIIIIIII::::@6DD@@@@HI@@@HIIIIIIIIIIIDD;;9@H;;;HIIIICCCAHHHI@@@DHIDDDIEEDEEBB4448===DAA??=======88BB>98:DDB998==DDDBBB===BBBB::::A>:=;0001;9------9920.4/000690---4333;;6468:;;;313...24477544411,,,,!,,,,1/!,,109820317771337;;:3337699;;1144488+;:;;6100009,,
@JI6ZREA02FRDZ2
ACTCACAGTTGGAGGGCAAGTCTGGTGCCAGCAGCCGCGGTAATTCCAGCTCCAATAGCGTATATTAAAGTTGTTGCAGTTAAAAAGCTCGTAGTTGAATTTCGGGATTAGTACGCTGGTCGTGCCTTCGGTACGTACTGGTGTTACTGATTTCTACCTTCTGACGAACCATCATGTCATTAATTTGGTGTGGTGGGGAATCAGGACTGTTACTTTGAAAAAATTAGAGTGTTTAAAGCAGGCTCGCGCTTGAATACATTAGCATGGAATAATGAAATAGGACGTTGATCCTATTTTGTGGTTTCTAGGATTGACGTAATGATTAATAGGGATAGTTGGGGCATTAGTATTCAATTGTCAGAGGTGAAATTCTTGGATTTATTGAAGACTAACTACTGCGAAAGCATTTGCCAAGGATGTTTTCATTAATCAAGAACGAAAGTTAGGGATCGAAGACGATCAGATACCGTCGTAGTCTTAACCATAAACTATGCCGACTAGGGATCGGATGATGTTTATTTTTAATG
+
<<BCEB@@>@@==444FIIIIIIIIIIIIIIIIIIIIIIIIIIIIIIIIIIIIIIIIIIIIIIIIIHHHIIIIIIIIIIII?????IIIIIIIIIIIIIHHHIHHHIIIIIIIIIIIIIIIIIIIIIIIIIIIIIIIIIIIIIIIIIIIIHHHIIIIIIIIIIIIGGGIIIIIIIIIIIIIII:::IIIIIIIICCCCIIIIIIIIIIIIIIIHHHI<<;<98;;,BBIIIHHHHHHIIIIIIIIIIIIIIIIIGGGIIIIIIIIIIIIIIIIIEHHA7====<AAGHHDFFI????A2==HHHIIIIIIIIIIIIIIIIIIIIIHD;775@BBB::2225=AGGGIIIIIIIIIIIHHHII6668<HHHHIEEHFH<<<?;>EEA?>D<<<<<CECDA?AABC@@@BBAAAEEEEE@<77778===;;9<<<400853337..-111833322503159:;;:;2444<:<<=<;:889951,-,,,-/.253335685...18200255552,,,2,,,,,,,+5
@JI6ZREA02JX8H6
ACTCACAGTTGGAGGGCAAGTCTGGTGCCAGCAGCCGCGGTAATTCCAGCTCCAATAGCGTATATTAAAGTTGTTGCAGTTAAAAAGCTCGTAGTTGAATTTCGGGATCAATTAT
+
FFFFFFFFFFFIIHHHIIIIIIIIIIIIIIIIIIIIIIIIIIIIIIIIIIIIFFFFFFFFFFFFFFFFFEDDFFFFFFFFF?????FFFFFFFFFFFFFFF?66634>=<<<971
@JI6ZREA02FTCGO
ACTCACAGTTGGAGGGCAAGTCTGGTGCCAGCAGCCGCGGTAATTCCAGCTCCAATAGCGTATATTAAAGTTGTTGCAGTTAAAAAGCTCGTAGTTGAATTTCGGGATCAATTTATCGGTCGTGCCTACGGTATGAACTGGTACAATTGGTTTCTTCCTTCTGACGAAGCATGATGTCATTAATTTGGTGTCGTGGGGAATCAGGACTGTTACTTTGAAAAAATTAGAGTGTTTAAAGCAAGCATTAGCTTGAATACATTAGCATGGAATAATGAAATAGGACGTTTGATCCTATTTCGTGGTTTCTAGGATCGACGTAATGATTAATAGGGATAGTTGGGGGCATTAGTATTCAATTGTCAGAGGTGAAATTCTTGGATTTATTGAAGACTAACTACTGCGAAAGCATTTGCCAAGGATGTTTTCATTAATCAAGAACGAAAGTTAGGGATCGAAGACGATCAGATACCGTCGTAGTCTTAACCNTAAACTATGCCGACTAGGGATCGGATGATGTTAATTTTTAATGACTC
+
IIIIIIIIIIIIIHHHIIIIIIIIIIIIIIIIIIIIIIIIIIIIIIIIIIIIIIIIIIIIIIIIIIHHHIIIIIIIIIIII;;;;;IIIIIIIIIIIIIHHHIHHHIIIIIHHHIIIIIIIIIIIIIIIIIIIIIIIIIIIIIIIIII??666BDIIIIIIIIIIIIIIIIIIIIIIIIIIIIBBBIIIIIIIICCCCIIIIIIIIIIIIIIIHHHI888888II5IIIIIHHHHHHIIIIIIIBBBGIIIIIIIIIIIIIIIIIIIIIIIIIIHHHIIIIGB=>>EEHHFF>;111771;;;;;D@IBBDIIIIIIIIIIIIIIIIIIBBBCEB;;;.....;@DD@DCGHIIIIIIIIIIIIHHIIFBBG7744<<EB;<700DEEEEEEE<<<;IFBB<<<FIGGBBBGGDCC;;8=:////4<99886<=:400::888744-337=<<<=;3043=>>><7:7??>82334<==;9<<77!.....2,2500024<766688877<44444//22//.,/00*<8842
@JI6ZREA02HN8BP
ACTCACAGTTGGAGGGCAAGTCTGGTGCCAGCAGCCGCGGTAATTCCAGCTCCAATAGCGTATATTAAAGTTGTTGCAGTTAAAAGCTCGTAGTTGAATTTCGGGGTCAGCAGGCTGGTCGTGCCACTGGTATGAACTGGTCTCGCTGATTCCTCCTTTCTGAAGAACTGTAATGTCATTAATTTGGTGTTGCAGGGAAACAGGACTGTTACTTTGAAAAAATTGAGTGTTTAAAGCAGGCAATTGCTTGAATACATTAGCATGGAATAATGAAATAGGACGTTCAAACCTATTTGTTGGTTTCTAGGATTGACGTAATGATTAATAGGGATAGTTGGGGGCATTAGTATTCAATTGTCAGAGGTGAAA
+
FFFFFFFFFFFII???IIIIIIIIIIIIIIIIIIIIIIIIIIIIIIIIIIIIFFFFFFFFFFFFFF@@@FFFFDDBDDD686666?ABBBBDDFFFFFFF?A66668ADFFFFFFFFFFFFFFFFFFFFFFFFFFFFFFFFFFFFFFFFFFFFFFFFFFFFFFFDDDFFFFFFFFFFFDDDDFFFFF>:::DDD???666?<CCFFDBBBAA;;8>//////424:<<=;;=336ADDAAAAAAADDDDDDD:9:B===BBBB:::8<ABAA555=7>A??>88400.22:3,,,3--....2<9?888<@BBA<988<::662226,,,-77855,,,--339;>>;=8::::BA<:::888;98666
@JI6ZREA02GXDBW
ACTCACAGTTGGAGGGCAAGTCTGGTGCCAGCAGCCGCGGTAATTCCAGCTCCAATAGCGTATATTAAAGTTGTTGCAGTTAAAAAGCTCGTAGTTGAATTTCGGGGA
+
FFFFFFFFFFFIIHHHIIIIIIIIIIIIIIIIIIIIIIIIIIIIHHHHHIIIFFFFFFFFFFFFFFFFFDDDFFFFFFFFF?????FFFFFFFFFFFDCCC=B77424
@JI6ZREA02JI1P2
ACTCACAGTTGGAGGGCAAGTCTGGTGCCAGCAGCCGCGGTAATTCCAGCTCCAATAGCGTATATTAAAGTTGTTGCAGTTAAAAAGCTCGTAGTTGAATTTCGGGATCAGTACGTTGGTCGTGCCTTAGGTACGTACTGGTGTTACTGGTTCCTACCTTCTGACGAACCATCATGTCATTCATTTGGTGTGGGGGGGAATCAGGACTGTTACTTTGAAATAATTAGAGTGTTTAAAGCAGGCTCGCGCTTGAATACATTAGCATGGAATAATGAAATAGGACGTTGATCCTATTTTGTGGTTTCTAGGATTGACGTAATGATTAATAGGGATAGTTGGGGCATTAGTATTCAATTGTCAGAGGTGAAATTCTTGGATTTATTGAAGACTAACTACTGCGAAAGCATTTGCCAAGGATGTTTTCATTAATCAAGAACGAAGTTAGGGATCGAAGACGATCAGATACCGTCGTAGTCGTTAACCAT
+
FFFFFFFFFFFIIHHHIIIIIIIIIIIIIIIIIIIIIIIIIIIIIIIIIIIIFFFFFFFFFFFFFFFFFFFFFFFCCCF??66666ADDDBBDDFFFFFDDDFFFFFFFFFFFFFFFFFFFFFFFFFFFFFFFFFFFFFFFFFFFFFFFFFFFF@=<<FFFFFF???@FFDDDFFFFFFFFFF?=;<<7>?///////<<AAAABDFFFFFFF???FF;;611???FFDDFFFFFFFFFFFFFFFFFDDDDAA?555???DDDDDDGDDFGIGGDDDGAGGDFDB@???666:....3.66888?<DAAAADIDDDIIIDDDDIIDDDB??BAA===55444488AAAABBAAABA?>>>88///8==;@@@BBDDD888>77><:88332228:<<83///;;::66678844442331111::::4402200..,,,,,,,,....6966688:89666:7:566:7578:71200066411-
@JI6ZREA02GVWFO
ACTCACAGTTGGAGGGCAAGTCTGGTGCCAGCAGCCGCGGTAATTCCAGCTCCAATAGCGTATATTAAAGTTGTTGCAGTTAAAAAGCTCGTAGTTGAATTTCGGGGTATC
+
FFFFFFFFFFFIIHHHIIIIIIIIIIIIIIIIIIIIIIIIIIIIIIIIIIIIFFFFFFFFFFFFFFFFFFFFFFFFFFFFF????=FFFFFFFFFDBBB;;840..,.323
@JI6ZREA02IZ5SV
ACTCACAGTTGGAGGGCAAGTCTGGTGCCAGCAGCCGCGGTAATTCCAGCTCCAATAGCGTATATTAAAGTTGTTGCAGTTAAAAAGCTCGTAGTTGAATTTCGGGGTCA
+
011445=333BDGFHHIIIIIIIIIIIIIIIIIIIIIIIIIIIIIIIIIIIIFFFFFFFFFFFFFFFFFDDDFFFFDDDFF<<<<<F???:::BB>888866:222,,-3
@JI6ZREA02FIP07
ACTCACAGTTGGAGGGCAAGTCTGGTGCCAGCAGCCGCGGTAATTCCAGCTCCAATAGCGTATATTAAAGTTGTTGCAGTTAAAAAGCTCGTAGTTGAATTTCGGGGTCAGCAGGCTGGTCGTGCCACTGGTATGAACTGGTCTCGCTGATTCCTCCTTTCTGAAGAACTGTAATGTCATTAATTTGGTGTTGCAGGGAAACAGGACTGTTACTTTGAAAAAATTGAGTGTTTAAAGCAGGCAATTGCTTGAATACATTAGCATGGAATAATGAAATAGGACGTTCAAACCTATTTGTTGGTTTCTAGGATTGACGTAATGATTAATAGGGATAGTTGGGGCATTAGTATTCAATTGTCAGAGGTGAAATTCTTGGATTTATTGAAGACTAACTACTGCGAAAGCATTTGCCAAGGATGTTTTCATTAATCAAGAACGAAAGTTAGGGATCGAAGACGATCAGATACCGTCGTAGTCTTAACCATAAACTAT
+
IIIIIIIIIIIII:::IIIIIIIIIIIIIIIIIIIIIIIIIIIIIIIIIIIIIIIIIIIIIIIIIIHHHIIIIIIIIIIII;;;;;IIIIIIIIIIIIIHHHICCCCIIIIIIIIIIIIIIIIIIIIIIIIIIIIIIIIIIIIIIIIIIIIIIIIIIHHHIIIIIIIIIIIIIIIIIIFFFFFHHHIIIHHHIIIHHHHHHIIIIIIIF@@@GCCCI622666@@@IHGHHHHHHHIIIIIIIIIIIIIIIII><;HHHHIIIIIIIIIIIIIHHH;7;DIIIDDD??@BBA7//151155889A<EEGFGGGIGD@@@EAAAA:;880//39AA<<0005@@GGGGGGIIDDDIIDDD======:;<:A:422==A///447AA=;:AB9999=BBBBB<<<=:::;:=;;880003,,,,,1134774:::;99=<666<==69911...77:47667::;:;;;;3106:;:8:8:;;...316670-,
@JI6ZREA02JTXHN
ACTCACAGTTGGAGGGCAAGTCTGGTGCCAGCAGCCGCGGTAATTCCAGCTCCAATAGCGTATATTAAAGTTGTTGCAGTTAAAAAGCTCGTAGTTGAATTTCGGGGTCAGCAGGTTGGTCGTGCCACTGGTATGTACTGGTTTCGCTGATTCCTCCTTTCTGAAGAACTGTAATGCCATTAATTTGGTGTTGCAGGGAAACAGGACTGTTACTTTGAAAAAATTTGAGTGTTTAAAGCAGGCTCGCGCTTGAATACATTAGCATGGAATAATGAAATAGGACGTTGATCCTATTTGTGGTTTCTAGGATTGACGTAATGATTAATAGGGATAGTTGGGGC
+
CCCD:88<<>>=41115::ABBBDDHHHHHHHHHBBBFDDEFFFFGHHHHHHFFFFFFFFFFFFFFFFFFFFFFFFFFFFF=====FFFFFFFFFFFFFFFFFDDE=AADDDD::55555ABBBAAAAACADDDDD??:::::=BB=999<>AA>324448044448<AAA<8::DDCA::88<<<?<000044486666672888><93335=;;?25552233335:98;8<9;;BAA=??65555=BBDDD???DGIGGFFFDDIIGGGDD===:48844344=<<224488::144;;=A<A0005:?==<<<@AAA@B===A?555=BBAA77665
@JI6ZREA02JA4RR
ACTCACAGTTGGAGGGCAAGTCTGGTGCCAGCAGCCGCGGTAATTCCAGCTCCAATAGCGTATATTAAAGTTGTTGCAGTTAAAAAGCTCGTAGTTGAATTTC
+
FFFFFFFFFFFII:::IIIIIIIIIIIIIIIIIIIIIIIIIIIIIIIIIIIIFFFFFFFFFFFFFFFFFFFFFFFFFFFFF=====FFFFFFFFDBA?<6313
@JI6ZREA02HX74F
ACTCACAGTTGGAGGGCAAGTCTGGTGCCAGCAGCCGCGGTAATTCCAGCTCCAATAGCGTATATTAAAGTTGTTGCAGTTAAAAAGCTCGTAGTTGAA
+
FEEEEEEFFFFIIHHHIIIIIIIIIIIIIIIIIIIIIIIIIIIIIIIIIIIIFFFFFFFFFFFFFFFFFFFFFFFFFFFFF?????FFFFFFDDBBA>=
@JI6ZREA02IIU6K
ACTCACAGTTGGAGGGCAAGTCTGGTGCCAGCAGCCGCGGTAATTCCAGCTCCAATAGCGTATATTAAAGTTGTTGCAGTTAAAAAGCTCGTAGTTGAATTTCGGGGTCAGCAAGTGTCGTGCACT
+
FFFEEEEFFFFIIHHHIIIIIIIIIIIIIIIIIIIIIIIIIIIIIIIIIIIIFFFFFFFFFFFFFFFFFFFFFFFFFFFFF88888FFFFFFFFFFFFFFFFF@==;ABBB?40003676523323
@JI6ZREA02FMBAF
ACTCACAGTTGGAGGGCAAGTCTGGTGCCAGCAGCCGCGGTAATTCCAGCTCCAATAGCGTATATTAAAGTTGTTGCAGTTAAAAAGCTCGTAGTTGAATTTCGGGG
+
FFFFFFFFFFFII666HIIIIIHIIIIIIIIIIIIIIIIIIIIHHHHHHHIHFFFFFFFFFFFF@@@@FFFFFFFEEEFFF????=FFFFFFFDB>997331.,,,,
@JI6ZREA02GJKHD
ACTCACAGTTGGAGGGCAAGTCTGGTGCCAGCAGCCGCGGTAATTCCAGCTCCAATAGCGTATATTAAAGTTGTTGCAGTTAAAAAGCTCGTAGTTGAATTTCGGGGTCAGCAGGTTGGTCGTGCCACTGGTATGTACT
+
FFFFFFFFFFFIIHHHIIIIIIIIIIIIIIIIIIIIIIIIIIIIIIHHHHHDDDDFFFFFFFFFFFFFFFFFFFDDDDD::66666CFFFFFFFFFFFFFFFFEE==DFFFD?6655BBBAAA@===A<4447=76732
@JI6ZREA02HD08F
ACTCACAGTTGGAGGGCAAGTCTGGTGCCAGCAGCCGCGGTAATTCCAGCTCCAATAGCGTATATTAAAGTTGTTGCAGTTAAAAAGCTCGTAGTTGAATTTC
+
DFFFFFFFFFFHF666HHIIIIIIIIIIIIIIIIIIIIIIIIIIIIIIIIIIFFFFFFFFFFFFFFFFFFFFFFFFFFFFF?????FFFFFFFFDA?>;631.
@JI6ZREA02G5ZLY
ACTCACAGTTGGAGGGCAAGTCTGGTGCCAGCAGCCGCGGTAATTCCAGCTCCAATAGCGTATATTAAAGTTGTTGCAGTTAAAAAGCTCGTAGTTGAATTTTAGGCCTGACCGGATGGTCCGTCTTTGGCGAGTACTGTTCTGTCGTCGGGTCTATCCTTCTGGTGAGCCGGGATGCCCTTTATTGGGTGTGTCGGGGAACCAGGACCATTACCTTGAAAAAATTAGAGTGTTTAAAGCGGGCATTTGCTTGAATAGATTAGCATGGAATAATAGAATAGGACGTTGGTTCTATTTTGTTGGTTTTAGGATCACCGTAATGATTAATAGGGATAGTTGGGGGCATTAGTATTCAATTGTCAGAGGTGAAATTCTTGGATTTATTGAAGACTAACTACTGCGAAAGCATTTGCCAAGGATGTTTTCATTAATCAAGAACGAAAGTTAGGGGATCGAAGACGATCAGATACCGTCGTAGTCTTAACCATAAACTATGCCGACTAGGGATCGGATGATGTTTATTTTTAATG
+
IIIIIIIIIIIII@@@IIIIIIIIIIIIIIIIIIIIIIIIIIIIIIIIIIIIIIIIIIIIIIIIIIHHHIIIIIIIIIIII=====IIIIIIIIIIIIICCCCIIIIIIIIIIIIIIIIIIIIIIHHHIIIIIIIIIIIIIIIIIIIIIHHHIIIIIIIIIIIIIIIIHIIHHHIIIFFFFFHI@@FFHIIIIIICCCCIIIIFFFFIIIIIGGGGGG222222@@3GGGGIEEHHHHIF@@@@H@@@IIIIIIHHHIIIIIIIIIIIII@@@DHIIIIIIIHHHHHIIIIIIG====D:8??4444A88;:ABBD@@@DHHHHIIIIIE@@@D@@@B44444B?;;;DFGIIDDDDDDDEEEE99:==BBDBB33444BEEE<<DIB98::=999:=;=4444:@AA:::=4444>>:::1333;;66444220,,--000046623333:::333:9;862237131222468761460022--,202/410022642020455421,,,222620002//22278*3
@JI6ZREA02HVMR3
ACTCACAGTTGGAGGGCAAGTCTGGTGCCAGCAGCCGCGGTAATTCCAGCTCCAATAGCGTATATTAAAGTTGTTGCAGTTAAAAAGCTCGTAGTTGAATTTCGGGATCAATCTATCGGTCGTGCCTACGGTATGAACTGGTACAATTGGTTTCTCCCTTCTGACGAAGCATGATGTCATTAATTTGGTGTCGTGGGGAATCAGGACTGTTACTTTGAAAAAATTAGAGTGGTTAAAGCAAGCATTAGCTTGAATACATTAGCATGGAATAATGAAATAGGACGTTTGATCCTATTTCGTTGGTTTCTAGGATCGACGTAATGATTAATAGGGATAGTTGGGGGCATTAGTATTCAATTGTCCGAGGTGAAATTCTTGGATTTATTGAAGACTAACTACTGCGAAAGCATTTGCCAAGGATGTTTTCATTAATCAAGAACGAAAGTTAGGGATCGAAGACGATCAGATACCGTCGTAGTCTTAACCATAAACTATGCCGACTAGGGA
+
IIIIIIIIIIIIIHHHIIIIIIIIIIIIIIIIIIIIIIIIIIIIIIIIIIIIIIIIIIIIIIIIIIHHHIIIIIIIIIIII?????IIIIIIIIIIIIIHHHIHHHIIIIIIIIIIIIIIIIIIIIIIIIIIIIIIIIIIIIIIIIIIIIHHHIIHHHIIIIIIIIIIIIIIIIIIIIIIIIIHHHIIIIIIIICCCCIIIIIIIIIIIGGGIHHHI88;766;;,BHIFFFFFDHHIIIIIIIIIIIIGGGGGIIIIIIIIIIIIIIIIIIIIHHHIIIIIIAAAAIGH;;;???A8511==BEEIIIHHHIIIIIIHHHIIGFF==::===AGGGII;;777FDGD675AAAAA@EEEEFCBCFFFCBBBEA;88A@CBEBB;;CHHHHHHHHHHBB?AAA>>>A?>0005;BA=884982222;;;;995888=99<;6666..-..-1;999940329==;8689;;8659;<86866;;220376632-48697525/,,,/
@JI6ZREA02HNTKB
ACTCACAGTTGGAGGGCAAGTCTGGTGCCAGCAGCCGCGGTAATTCCAGCTCCAATAGCGTATATTAAAGTTGTTGCAGTTAAAAAGCTCGTAGTTGAATTTCGGGGTCAGTAGGTTGGTCGTGCCAATGGTATGTACTGGCTTTACTGATTCCTCCTTCTTGAAGAACTGTAATGTCATTAATTTGGTGTTGCAGGGAAACAGGACTGTTACTTTGAAAAAATTAGAGTGTTTAAAGCAGGCATTAGCTTGAATACATTAGCATGGAATAATGAAATAGGACGTTCGATCCTATTTTGTGGTTTCTAGGATCAACGTAATGATTAATAGGGATAGTTGGGGCATTAGTATTCAATTGTCAGAGGTGAAATTCTTGGATTTATTGAAGACCAATACTGCGAAAGCATTTGCCAAGGATGTTTTCATTAATCAAGAACGAAAGTTAGGGATCGAAGACGATCAGATACCGTCGTAGTCTTAACCATAACTATGCCGACTAGGGATCGGATGATGTTAATTTTTAA
+
IIIIIIIIIIIII:::IIIIIIIIIIIIIIIIIIIIIIIIIIIIIIIIIIIIIIIIIIIIIIIIIIHHHIIIIIIIIIIBB88888HIIIIIIIIIIIIHHHI;;;;HIIIIIIIIIIIIIIIIIIIIIIIIIIIIIIIIIIHHHIIIIIIIIIIIIIIIIIIIIIIIIIIIIIIIIIIIIIIHHHIIIIIIIIIFFFHHHIHIIIIIIIIIIHHHI666666BB0IIHIHHHHHHHIIIIIIIIIIIIIIIIIIIIIIIIIIIIIIIIIIIIIHHHIIII<<<<<DIIG@<<<=?=@D:DDHHHHIIIIIDD@@@DHIID@@@@IIIIHHHD@@@IIBBB@<666DIIIIIIIGDBBBBBBB0008BB<AACCCBBB000>77A>82222.//.@>:5444;CCC<==C::8888693,,,,,1441111005221,,,,0.,,//079833314:<<::::686;;;1018987941,,,,,1,,,/.,,,,,1070225:;<;;;888:;8866/,,,,,,
@JI6ZREA02JZV9N
ACTCACAGTTGGAGGGCAAGTCTGGTGCCAGCAGCCGCGGTAATTCCATCTCCAATAGCGTATATTAAAGTTGTTGCAGTTAAAAAGCTCGTAGTTGAATTTCGGGGTTAGCAGGTTAGTCGTGCCACTGGTATGCACTGGTCTCGCTGATTCCTCCCTCTTGTAGAACCGTAATGCCATTAAGTTGGTGTTGCAGGGAAACAGGACTGTTACTTTGAAAAAATTAGAGTGTTTAAAGCAAGCTAACGCTTGAATACATTAGCATGGAATAATGAAATAGGACGATCGATCCTATTTTGTGGTTTCTAGGGTTGACGTAATGATTAATAGGGATTGTTGGGGCATTAGTATTCAATTGTCAGAGGTGAAATTCTTGGATTTATTGAAGACTGACTACTGCGAAAGCATTTGCCAAGGATGTTTTCATTAATCAAGAACGAAAGTTAGGGATCGAAGATGATCAGACCGTCGTAGTCTTAACCATAAACTATGCCGACTAGGGNTCGGATGATTGTTAATTTTTAATGTACTCTATTCGGC
+
IIIIIIIIIIIIIHHHIIIIIIIIIIIIIIIIIIIIIIIIIIIIIIIIIIIIIIIIIIIIIIIIIIHHHIIIIIIIIIIII?????IIIIIIIIIIIIIHHHICCCCIIIIIIIIIIIIIIIIIIIIIIIIIIIIIIIIIIIIIIIIIIIIIIIIHHHIHHHIIIIHHIIIIIIIIIIIIIHHIIIIIIIIIIIIHHHHHHIFIIIIIIIIIIHHHI866688;;,GHIIIHHHHHHIIIIIIIIIIIIIIIIIIIIIIIIIIIIIIIIIIIIIHHHF:AAIIIIIIIIIIIGE6666;2;;322;9GBEEDD?HHIIIIIIIHIHAAAA??B???BB9999AADDDDGGIIIHHEBBCD?;:9A;8555AACCCCCC;;;B::BCBBBCCCBBBEEDBBBBBBB??>>>?:::8==;?7----779900038:8558:776:;;3611...3964033378886;;9:8<<<<<<<:==665:922360133289698522!33223731,,,0236-----44+73110007225332
@JI6ZREA02G92M3
ACTCACAGTTGGAGGGCAAGTCTGGTGCCAGCAGCCGCGGTAATTCCAGCTCCAATAGCGTATATTAAAGTTGTTGCAGTTAAAAAGCTCGTAGTTGAATTTCGGGATCAATATATTGGTCGTGCCTCTGGTATGCACTGGTATTATTGATTTCTACCTTCTGACGAACTGTGATGTCATTAATTTGGTGTCATGGGGAATCAGGACTGTTACTTTGAAAAAATTAGAGTGTTTAAAGCAGGCATAAGCTTGAATACATTAGCATGGAATAATGAAATAGGACGTTTGATCCTATTTTGTTGGTTTCTAGGATCAACGTAATGATTAATAGGGATAGTTGGGGGCATTAGTATTCAATTGTCAGAGGTGAAATTCTTGGATTTATTGAAGACTAACTACTGCGAAAGCATTTGCCAAAGGATGTTTTCATTAATCAAGAACGAAAGTTAGGGATCGAAGATGATCAGACCGTCGTAGTCTTAACCATAAACTATGCCGACTAGGGATCGGATGATGTTAATTTTTTTAATG
+
IIIIIIIIIIIII???IIIIIIIIIIIIIIIIIIIIIIIIIIIIIIIIIIIIIIIIIIIIIIIIIIHHHIIIIIIIIIICC88888IIIIIIIIIIIIIHHHIHHHIIIIIIIIIIIIIIIIIIIIIIIIIIIIIIIIIIIIIIIIIIIIHHHIIIIIIIIIIIIIIIIIIIIIIIIIIIIIIHHHIIIIIIIICC@@GGIIIIIIIICA;==5557,,----990===FFG??666?IIIIIIIIIIIIIGGGIIIIIIIIIIIIIIIIIIIIHHHIIII??9==?IIIEBAC=@B?=22??HHHIIIGGGIIIIIIIIGGGIIIIIIIEBBCA;777.....@ADDEIIIIIIIIIIIIII??999EHHHIIIIIIII999C@DGGB847>AA==;E><<;>>>;=:444:44/--104<<2224::AA?=;>>AA==A9...455.9747::==?>=AAA>>>A>A?45249=<<=;;AA<<;A>>>AA8:555AAAA@@:::>>>>==88889544,,,,,,,,,(3
@JI6ZREA02HJHEI
ACTCACAGTTGGAGGGCAAGTCTGGTGCCAGCAGCCGCGGTAATTCCAGCTCCAATAGCGTATATTAAAGTTGTTGCAGTTAAAAAGCTCGTAGTTGAATTTCGGGTCAGCAGGTTGGTCGTGCCACTGGTATGTACTGGCTTCGCTGATTCCTCCTTTCTGAAGAACTGTAATGTCATTAATTTGGTGTTGCAGGGAAACAGGACTGTTACTTTAGAAAAAATTAGAGTGTTTAAAGCAGGCTAACGCTTGAATACATTAGCATGGAATAATGAAATAGGACGTTCGATCCTATTTGTGGTTTCTAGGATTGACGTAATGATTAATAGGGATAGTTGGGGCATTAGTATTCAATTGTCAGAGGTGAAATTCTTGGATTTATTGAAGACTAACTACTGCGAAAGCAATTTGCCAAGGATGTTTCATTAATCAAGAACGAAAGTTAGGGATCGAAGCGATCAGATACCGTCGTAGTCTTAACCATAAACTATGCCGACTAGGGATCGGATGATGTTATTTTTAATGTACTC
+
@@@D<<<CDDDDF<<<FFFFFHHFHHHHHHHHHHFFFFFFEDDDDFFFFHHFFFFFFFFFFCCC?@666FFDBBAAAAB::33333<?BBBBBBBBBBB===33332=BAAABDDFFFFFFFFFFDD===FFFFFFFFFF===FFF???DDDDAAA:::96?88:=ABBB===BDDD=5555=<<440888<9984224494<9=:442;77...3=------;;/=9698888866<=><8413336DDDDDDGGIIDDDFFFFDD???CDDD???D>AA::9:8?==<6667...3/22...<7?>@@@@A===988?><222288....397662224<<<<<<<A889<===><>832///:86695988;67...222766667;22...6;3,..,697/...6>;;;;22272----22200498::88:73001220222772222121866687602221011277:79::110:99521-46668:5612267::77974430,,,,,,,,,,+,,,,34
@JI6ZREA02JTGZL
ACTCACAGTTGGAGGGCAAGTCTGGTGCCAGCAGCCGCGGTAATTCCAGCTCCAATAGCGTATATTAAAGTTGTTGCAGTTAAAAAGCTCGTAGTTGAATTTCGGGGTCAGCAGGTTGGTCGTGCCACT
+
FFFFFFFFFFFIIHHHIIIIIIIIIIIIIIIIIIIIIIIIIIIIIIIIIIIIFFFFFFFFFFFF@@666:::FFFFFFFFF=====FFFFFFFFFFFFFFFFD===;?DDDD?5555BBA@>84449<9
@JI6ZREA02IISGA
ACTCACAGTTGGAGGGCAAGTCTGGTGCCAGCAGCCGCGGTAATTCCAGCTCCAATAGCGTATATTAAAGTGTTGCAGTTAAAAAGCTCGTAGTTGAATTTCGGGATCAATACGTCGGTCGTGCTTTCGGGTACGTACTGGCGTCATTGGTTTCTCCTTTCTGACGAACCATGATGTCATTAATTTGGTGTTATGGGGAGTTAGGACTGTTACTTTGAAAAAATTAGAGTGTTTAAAGCAGGCATTAGCTTGAATACATTAGCATGGAATAATGAAATAGGACGTTCGATCCTATTTTGTTGGTTTCTAGGATTGACGTAATGATTAATAGGGATAGTTGGGGCATTAGTATTCAATTGTCAGAGGTGAAATTCTTGGATTTATTGAAGACTAACTACTGCGAAAGCATTTGCTAAGGATGTTTTC
+
FFFFFFFFFFFIIHHHIIIIIIIIIIIIIIIIIIIIIIIIIIIIIIIIIIIIFFFFFFFFFFFFFFFFD?===FFFFFFF88888FFFFFFFFFFFFFFFFFFFFFFEEEFFFFFFFFFFFFFFFFFFFFFFFFFFFFFFFFFFFFFFFFFFFFFFFFFFFFFFFFFFFFFFFFFFFFFFFFFFFFFFFFFFFFBBDDFFFFFFFFFFFFFFFF??D66222233,?A@@B==??FFFFFFFFFFFFFFFFFF@@?DGIIIGGGIIIIIIIIIIIIIF8@@DFGGGDDBBBBA?111190088666<9?88800005=BBBDDDDDDDDDBBBADAAAA9999AAAADAAAADDDDDD===?DD>=====;@@<::888///;77><8888<<<===@<::;866633...333004466900002
@JI6ZREA02GLLZ7
ACTCACAGTTGGAGGGCAAGTCTGGTGCCAGCAGCCGCGGTAATTCCAGCTCCAATAGCGTATATTAAAGTTGTTGCAGTTAAAAAGCTCGTAGTTGAATTTCGGGATCAATTTATCGGTCGTGCCTACGGTATGAACTGGTACAATTGGTTTCTCCCTTCTGACGAAGCATGATGTCATTAATTTGGTGTCGTGGGGAATCAGGACTGTTACTTTGAAAAAATTAGAGTGTTTAAAGCAAGCATTAGCTTGAATACATTAGCATGGAATAATGAAATAGGACGTTTGATCCTATTTCGTGGTTTCTAGGATCGACGTAATGATTAATAGGGATAGTTGGGGCATTAGTATTCAATTGTCAGAGGTGAAATTCTTGGATTTATTGAAGACTAACTACTGCGAAAGCATTTGCCAAGGATGTTTTCATTAATCAAGAACGAAAGTTAGGGATCGAAGACGATCAGNTACCGTCGTAGTCTTAACCNTAAACTATGCCGACTAGGGATCGGATGA
+
HHHIIIIIIIIIIHHHIIIIIIIIIIIIDDDGIIIGGGGA888<<DDDDGGFFIICBCIIGGGIII@@@IIIIIIIIIIGG88888GIIIIIIIIIIGG;;;I>>>IIIIIHHHIIIIIIIIIIHHHIIIIIIIIIIIIIIIIIGGHGBBBBHIIHHHIIIIIIHFFIIIIIIIIIIIIIIIIFFFIIIIIIII@@@@IIIIIIIIIIIIIIIHFCF66644488,FGIIIHHHHHHIIIIIIIIIHIIIIIIIIIIIIIIIIIIIIIIIIIIIHHHH@EEA<988EHIGGGIIHHH<<7AAHHHIIIIHHHIIHAAAHHIIIIIIIIIBB?BEED::0000:?>A@A?BFIEEEHHEDDCCC555;11155???CCC>>BD<<DB5535;44426==95///1>BC>>>CCCCD??=C<....8;99776;;330039777:;;3999<888:31036<==:3!36==8656<:6689<==<6!8:::86063336:0313388;;;;;;88
@JI6ZREA02IYBCN
ACTCACAGTTGGAGGGCAAGTCTGGTGCCAGCAGCCGCGGTAATTCCAGCTCCAATAGCGTATATTAAAGTTTTTGCAGTTAAAAAGCTCGTAGTTGAATTTCGGGGTCAGCAGGTTGGTCGTGCCACTGGTATGCACTGGTCTCGCTGATTCCTCCCTCTTGTAGAACCGTAATGCCATTAAGTTGGTGTTGCGGGGAAACAGGACTGTTACTTTGAAAAAATTAGAGTGTTTAAAGCAGGCTAACGCTTGGATACATTAGCATGGAATAATGAAATAGGACGATCGATCCTATTTTGTGGTTTCTAGGGTTGACGTAATGATTAATAGGGATAGTTGGGGCATTAGTATCCAATTGTCAGAGGTGAAATTCTTGGATTTATTGAAGACTGACTACTGCGAAAGCATTTGCCAAGGATGTTTTCATTAACC
+
FFFFFFFFFFFIIHHHIIIIIIIIIIIIIIIIIIIIIIIIIIIIIIIIIIIIFFFFFFFFFFFFFFFFFF?????FFFFFF=====FFFFFFFFFFFFFFFFFDDDDFFFFFFFFFFFFFFFFFFFFFFFFFFFFFFFFFFFFFFFFFFFFFFFF@@?C>AAFFCC?@@@FFFFFFFFFFFFFFFFFFFFFFFF?A??FFFF>CDFFFF???FFFFF666666;;-FFFFFFFFFFFFFFFFFFFFFFFFFFFFIDFDGIIGFFFDIGDDDDDFGGGG>DDGFDDFGGGGGGGG===<:0?????D<D?5555<DAAAAABAAAAA===;86<<<<66....49<<=>>?ABBDDDDD>??DDD=8888>DD?>>DDD>>83//8=DDDDB???D>>>D=888=B??;==?8888D?>?:4511666688--
@JI6ZREA02IXR4D
ACTCACAGTTGGAGGGCAAGTCTGGTGCCAGCAGCCGCGGTAATTCCAGCTCCAATAGCGTATATTAAAGTTGTTGCAGTTAAAAAGCTCGTAGTTGAATTTC
+
FFFFFFFFFFFIIHHHIIIIIIIIIIIIIIIIIIIIIIIHHBBBBDDFFFFFFFFFFFFFFFFFFFFFF:::FFFFFFFFF?????FFFFFFFFFDBA>6637
@JI6ZREA02G2JUV
ACTCACAGTTGGAGGGCAAGTCTGGTGCCAGCAGCCGCGGTAATTCCAGCTCCAATAGCGTATATTAAAGTTGTTGCAGTTAAAAAGCTCGTAGTTGAATTTCGGGGTCAGCAGGTTGGTCGTGCCACTGGTATGTACTGGCTTCGCTGATTCCTCCTTTCTGAAGAACTGTAATGTCATTAATTTGGTGTTGCAGGGAAACAGGACTGTTACTTTGAAAAAATTAGAGTGTTTAAAGCAGGCTAACGCTTGAATACATTAGCATGGAATAATGAAATAGGACGTTCGATCCTATTTTGTGGTTTCTAGGATTGACGTAATGATTAATAGGGATAGTTGGGGCATTAGTATTCAATTGTCAGAGGTGAAATTCTTGGATTTATTGAAGACTAACTACTGCGAAAGCATTTGCCAAGGATG
+
CCFFAAADDDAA@666FFFHHHHIIIIIIIIIIIIIIIHHHHHHHHHHHIHHFFFFFFFFFFFFFFFFFFFFFFFFFFFFF?????FFFFFFFFFFFFFFFFFBBBBFFFFFFFFFFFFFFFFFFFFFFFFFFFFFFFFFFA@@FFFFFFFFFFFFFF??D>DA?:::AA?888@AA<94444888@@7<<<???=;;;;::6=<AA@BBDAC666567772233,;C;:::==<==BA???F;;;:FFFFFFF???DGGGD???ADDDBBBBB222A:=====AADDDDB=<<6666<0111009<?>>?<<=A?:555A@@@A>AAA555:<AA>A9977====BA<<889:=BB>>>><<<<<88888888>>>@;;;@::><<<:88.//28;6332288833448:999546632
@JI6ZREA02JPQ9L
ACTCACAGTTGGAGGGCAAGTCTGGTGCCAGCAGCCGCGGTAATTCCAGCTCCAATAGCGTATATTAAAGTTGTTGCAGTTAAAAAGCTCGTAGTTGAATTTCGGGATCTAATTC
+
F===A@@EFFFIIHHHIIIIIIIIIIIIIIIIIIIIIIIIIIIIIIIIIIIIFFFFFFFFFFFFFFFFFA???=<AAAA8833366ADDDDDDFDFFFD?;;900.::3---11.
@JI6ZREA02JWFF9
ACTCACAGTTGGAGGGCAAGTCTGGTGCCAGCAGCCGCGGTAATTCCAGCTCCAATAGCGTATATTAAAGTTGTTGCAGTTAAAAAGCTCGTAGTTGAATTTCGGGGTTAGCAGGTCGGTCGTGCCAATGGTATGCACTGGCTCGCTGACTCCTCCTTCTTGTAGAACCGTAATGCCATTAATTTGGTGTTGCGGGGAAACAGGACTGTTACTTTGAAAAAATTAGAGTGTTTAAGGCAGGCTAGCGCCTGAATACATTAGCATGGAATAATGAAATAGGACGTTCGAACCTATTTTGTGGTTTCTAGGATTGACGTAATGATTAATAGGGATAGTTGGGGCATTAGTATTCAATTGTCAGAGGTGAAATTCTTGGATTTANCGAAGACTGACTACTGCGAAAGCATTTGCCAAGGATGTTTTCATTAATCAAGAACGAAAGTTAGGGATCGAAGACGATCAGATACCGTCGTAGTCTTAACCATAAACTATGCCGACTAGGGATCGGATGATGTTTAATTTTTAA
+
FFFFFFFFFFFIIIIIIIIIIIIIIIIIIIIIIIIIIIIIIIIIIIIIIIIIFFFFFFFFFFFFFFFFFFFFFFFFFFFFF?????FFFFFFFFFFFFFFFFFDDDDFFFFFFFFFFFFFFFFFFFFFFFFFFFFFFFFFFFFFFFFFFFFFFFFFFFDDDFFFFFFFFFFFFFFFFFFFDD;;;FFFFFFFF=???FFFFFFFFFFF@??DDFFD67776666,6?FFF???DFFFFFFFFFFFFDDDDFFFFGIGGGIIIIIIIGGFDDDD==;<48811111AAAA>=>=44444/4400.44?<<<ABDDDDAAADDDDDDDDD????=====9999ABDAAAADDDDDDDD===?DD=88888;<<:86688//.2!33996679788822238888;>888;=B????888=?4444::::994666:8821---46:22227::::6102186666477::200009473..00,,,0...,,,.00073.2022277666::6222177:://5//40
@JI6ZREA02J2PD0
ACTCACAGTTGGAGGGCAAGTCTGGTGCCAGCAGCCGCGGTAATTCCAGCTCCAATAGCGTATATTAAAGTTGTTGCAGTTAAAAAGCTCGTAGTTGAATTTCGGGGTCAGCAGGTTGGTCGTGCCACTGGTATGAACTGGTTTCGCTGATTCCTCCTTTCTGAAGAACTGTAATGTCATTAATTTGGTGTTGCAGGGAAACAGGACTGTTACTTTGAAAAAATTAGAGTGTTTAAAGCAGGCTAACGCTTGAATACATTAGCATGGAATAATGAAATAGGACGTTCAAACCTATTTTGTTGGTTTCTAGGATTGACGTAATGATTAATAGGGATAGTTGGGGCATTAGTATTCAATTGTCAGAGGTGAAATTCTTGGATTTATCGAAGACTAACTACTGCGAAAGCATTTGCCAAGGATGTTTTCATTAATCAAAGAACGAAAGTTAGGGATCG
+
HHHHHHHHHHHIIHHHIIIIIIIIIIIIIIIIIIIIIIIIIIIIIIIIIIIIHHHHHHHHHHHHHHHHHHHHHHHHHHHHH=====HHHHHHHHHHHHHHHHHCCCCHHHHHHHHHHHHHHHHHHHHHHHHHHHHHHHHHHBBBHHHHHHHHHHHHHHHHHHHHHHHHHHHHHHHHHHHHHHHHHHHHHHHHHHHHHHHHHHHHHHHHHHHHHHCCG66622666,@HHHHHHHHHHHHHHHHHHHHHHHHHHHHHHHHHHHHHHHHHHHHHHH@@@HHDDDHH;;;HHHHHHE;;99@226622268DBBBBEEGHB@@@HHHHHHHHHHHHHHHHHHBBB=@@@HHHHHHBBBBBBB@AA33///2996=;32299>444?7ABB9989ADDDDBBBBD@444999;;;A====A987:1711;;220002---2--20002887-00272--
@JI6ZREA02I2C9X
ACTCACAGTTGGAGGGCAAGTCTGGTGCCAGCAGCCGCGGTAATTCCAGCTCCAATAGCGTATATTAAAGTTGTTGCAGTTAAAAAGCTCGTAGTTGAATTTCGGGATCAGTACGTTGGTCGTGCCTTAGGTACGTACTGGTGTTACTGGTTCCTACCTTCTGACGAACCATCATGTCATTCATTTGGTGTGGCGGGGAATCAGGACTGTTACTTTGAAAAAATTAGAGTGTTTAAAGCAGGCTCGCGCTTGAATACATTAGCATGGAATAATGAAATAGGACGTTGATCCTATTTTGTGGTTTCTAGGATTGACGTAATGATTAATAGGGATAGTTGGGGCATTAGTATTCAATTGTCAGAGGTGAAATTCTTGGATTTATTGAAGACTAACTACTGCGAAAGCATTTGCCAAGGATGTTTTCATTAATCAAGAACGAAGTTAGGGATCGAAGACGATCAGATACCGTCGTAGTCTTAACCNTAACTATGCCGACTAGGGATCGGATGATGTTAATTTTTAATGTACTC
+
IIIIIIIIIIIIIHHHIIIIIIIIIIIIIIIIIIIIIIIIIIIIIIIIIIIIIIIIIIIIIIIIIIHHHIIIIIIIIIIII?????IIIIIIIIIIIIIHHHIHHHIIIIIIIIIIIIIIIIIIIIIIIIIIIIIIIIIIIIIIIIIIIIIIIIIHHHGGIIIIB;;;FFIIIIIIIIIIIIIHHHDD?DFGF<4444==IIIIIIIIIIIIIHHHI;;;;9966,BIIIIHHHHHHIIIIIIIHIHIIIIIIF<<<AIIIIIIIHHHHIIIIIHHHF@EEDF<<<IIIAAAHBBC@F:DDAAAIII<<<EIIIIIIIIIIIIIHAAAAAIDIIIIIBCCCEEEEDHHIIIHHHHHBBBHHHHBBBBBHHHHHHHHHHHHHHHIH@?=@@D???;C>;5555;>??>>>CBBBB;;8BH;;77>>==<<58833008...02;6666:8888865:9<==<8232==<989:=<::779972!..,,/,,,03450302586888:;<33386:==225//..)313300
@JI6ZREA02HNPUZ
ACTCACAGTTGGAGGGCAAGTCTGGTGCCAGCAGCCGCGGTAATTCCAGCTCCAATAGCGTATATTAAAGTTGTTGCAGTTAAAAGACTCGTAGTTG
+
FFFFFFFFFFFII666IIIIIIIIIIIIIIIIIIIIIIIIIIIIIIIIIIIIFFFFFFFFFFFFFFFFFFFFFFFFC66311177A574348<?;2/
@JI6ZREA02JX1W6
ACTCACAGTTGGAGGGCAAGTCTGGTGCCAGCAGCCGCGGTAATTCCAGCTCCAATAGCGTATATTAAAGTTGTTGCAGTTAAAAAGCTCGTAGTTGAATTTCGGGGTCAGCAGGTTGGTCGTGCCACTGGTATGCACTGGCTTCGCTGATTCCTCCTTTCTGAAGAACTGTAATGTCATTAATTTGGTGTTGCAGGGAAACAGGACTAGTTACTTTGAAAAAATTAGAGTGTTTAAAGCAGGCTAACGCTTGAATACATTAGCATGGAATAATGAATAGGACGTTCGATCCTATTTGTGGTTTCTAGGATTGACGTAATGATTAATAGGGATAGTTGGGGGC
+
FFFFFFFFFFFII???IIIIIIIIIIIIIIIIIIIIIIIIIIIIIIIIIIIIFFFFFFFFFFFFFFFFFFFFFFFFFFFCC66666DFFFFFFFFFFFFFFFFEE??FFD===@FFFFFFFFDDDDFFFFFFFFFFDDDDDFFDBB??>?==42/.....2476698<?A9113:????DBBB???F?9;<<<AFF???FFFF<<<DFFFFFFFFDDD67776666,;DDCF?????FFFFCCC;665?D?==BBBDDDDAC???DBBAA?<<84...22237...333:555:111.-.....74>222<ABDD?555AAAAD?:88???BBA?>>555555
@JI6ZREA02JYZ9O
ACTCACAGTTGGAGGGCAAGTCTGGTGTCAGCAGCCGCGGTAATTCCAGCTCCAATAGCGTATATTAAAGTTGTTGCAGTTAAAAAGCTCGTAGTTGAATTTCGGGATCAATATATTGGTCGTGCCTCTGGTATGAACTGGTATTATTGATTTCTACCTTCTGACGAACTGTGATGTCATTAATTTGGTGTCATGGGGAATCAGGACTGTTACTTTGAAAAAATTAGAGTGTTTAAAGCAGGCACACGCTTGAATACATTAGCATGGAATAATGAAATAGGACGTTTGACCCTATTTTGTTGGTTTCTAGGATCGACGTAATGATTAATAGGGATAGTTGGGGGCATTAGTATTCAATTGTCAGAGGTGAAATTCTTGGATTTATTGAAGACTAACTACTGCGAAAGCATTTGCCAAGGATGTTTTCATTAATCAAGAACGAAAGTTAGGGATCGAAGACGATCAGATACCGTCGTAGTCTTAACCATAAACTAT
+
IIIIIIIIIIIIIHHHIIIIIIIIIIIIIIIIIIIIIIIIIIIIIIIIIIIIIIIIIIIIIIIIIIHHHIIIIIIIIIIII?????IIIIIIIIIIIIIHHHIHHHIIIIIIIIIIIIIIIIIIIIIIIIIIIIIIIIIIIIIIIIIIIIHHHIIIIIIIIIIIIIIIIIIIIIIIIIIIIII>>>IIIIIIIICCCCIIIIIIIIIGBBBBIHHHI888888>>-IIIIIHHHHHHIIIIIIIIIIIIIIIIIIIIIIIIIIIIIIIIHHHIIHHHIIIIIIIHHHIIHHHII<<99?6856//2;5GGGFGIIIIIIIIIIIIIDDDDHHHHIIIII66666AAAAADGGGFEEBBBHDDDDDDEEB111??CCCCCC555:47CBACCAC555?85555>>>>555>>>??????;58:3734:::;665::;855>:7779::29211333::88:89:::3236==<:9:<=:6866882103666;6-0
@JI6ZREA02IRZKE
ACTCACAGTTGGAGGGCAAGTCTGGTGCCAGCAGCCGCGGTAATTCCAGCTCCAATAGCGTATATTAAAGTTGTTGCAGTTAAAAAGCTCGTAGTTGAATTTCGGGATCAGTACGTTGGTCGTGCCTTAGGTACGTACTGGTGTTACTGGTTCCTACCTTCTGACGAACCATCATGTCATTCATTTGGTGTGGGGGGGAATCAGGACTGTTACTTTGAAAAAATTAGAGTGTTTAAAGCAGGCTCGCGCTTGAATACATTAGCATGGAATAATGAAATAGGACGTTCGATCCTATTTTGTTGGTTTCTAGGATTGACGTAATGATTAATAGGGATAGTTGGGGCATTAGTATTCAATTGTCAGAGGTGAAATTCTTGGATTTATTGAAGACTAACTACTGCGAAAGCATTTGCCAAGGATGTTTTCATTAATCAAGAACGAAAGTTAGGGATCGAAGACGATCAGATACCGTCGTAGTCTTAACCATAAACTATGCCGACTAGGGATCGGATGATGTTTAATTTTTAATG
+
HHHHHHHHHHHIIHHHIIIIIIIIIIIIIIIIIIIIIIIIIIIIIIIIIIIIHHHHHHHHHHHHHHHHHHHHHHHHHHHHH????=HHHHHHHHHHHHHHHHHHHHHHHHHHHHHHHHHHHHHHHHHHHHHHHHHHHHHHHHHHHHHHHHHHHHHHBBBBHHHHHHHHHHHHHHHHHHHHHHHHHEGD>BB11/////99AA>>@GHHHHHHHHHHH;;;;6699,EGHHHC@@666@HHHHGGDEEHHHHHHHHHHHHHHHHHHHHHHHHHHHHHHHHHHHHHHHHHHHDDDH9999B89;;222;<G;;;BGHHHHHHHHHHHHHHHHHHHHHHHHHCCCCHHHH;656@HEEEIID@AA999?A@==<BBA8899>///944=A<2233?;;;:?=A<9//.8;;...9<<>>>>?;;4744777:<<4222:69:6332422-00..21100..1.47777020227646:94464100...,,,,,1,,,,,.1.1.,,,.14,,-22227677;;//55594*2
@JI6ZREA02IXV4T
ACTCACAGTTGGAGGGCAAGTCTGGTGCCAGCAGCCGCGGTAATTCCAGCTCCAATAGCGTATATTAAAGTTGTTGCAGTTAAAAAGCTCGTAGTTGTATTTCGGGGTC
+
FFFFFFFFFFFIIHHHIIIIIIIIIIIIIIIIIIIIIIIIIIIIIIIIIIIIFFFFFFFFFFFFFFFFFFFFFFFFEEEFF?????FFFFFFFFFF:88?==A666625
@JI6ZREA02I84Q4
ACTCACAGTTGGAGGGCAAGTCTGGTGCCAGCAGCCGCGGTAATTCCAGCTCCAATAGCGTATATTAAAGTTGTTGCAGTTAAAAAGCTCGTAGTTGAATTTCGGGATTAGTACGCTGGTCGTGCCTTCGGTACGTACTGGTGTTACTGATTTCTACCTTCTGACGAACTATCATGTCATTAATTTGGTGTGGTGGGGAATCAGGACTGTTACTTTGAAAAAATTAGAGTGTTTAAAGCAGGCTCGCGCTTGAATACATTAGCATGGAATAATGAAATAGGACGTTGATCCTATTTTGTGGTTTCTAGGATTGACGTAATGATTAATAGGGATAGTTGGGGCATTAGTATTCAATTGTCAGAGGTGAAATTCTTGGATTTATTGAAGACTAACTACTGCGAAAGCATTTGCCAAGGATGTTTTCATTAATC
+
IIIIIIIIIIIIIHHHIIIIIIIIIIIIIIIIIIIIIIIIIIIIIIIIIIIIIIIIIIIIIIIIIIHHHIIIIIIIIIIII?????IIIIIIIIIIIIIHHHIHHHIIIIIIIIIIIIIIIIIIIIIIIIIIIIIIIIIIIIIIIIIIIIHHHIIIIIIIIIIIIIF;;;:FIIIIIIIIIIIFFFIIIIIIIICCCCIIIIIIIIIIIIIIIHCEI66666666,>FIIIHHHHHHIIIIIIIIIHHHIIIIIHHIIIIIIIIIIIIIIIIIIHHH@:@@HH@@@IIIIIII@@??@6HHHHHIIIIIHHHHIIIIIIIHHHHIHHHHBBFIIIII6666@DGGFIFIIIHHHII@=@H@>>BBHHHHHHHHHBBBHHHHHHHHB:8:HHHHHHHH@@>HEEB??==BB??>>AA=A5----3544//.1
@JI6ZREA02JL1JL
ACTCACAGTTGGAGGGCAAGTCTGGTGCCAGCAGCCGCGGTAATTCCAGCTCCAATAGCGTATATTAAAGTTGTTGCTAAGTTAAAAGCTCGTAG
+
@;;;A@FFFFFIIHHHIIIIIIIIIIIIIIIIIIIIIIIIIIIIIIIIIIHHFFFFFFDDDFFFFF865BBA?8844/0./.-..//8332323-
@JI6ZREA02IEX68
ACTCACAGTTGGAGGGCAAGTCTGGTGCCAGCAGCCGCGGTAATTCCAGCTCCAATAGCGTATATTAAAGTTGTTGCAGTTAAAAAGCTCGTAGTTGAATTTCGGGATCAA
+
FFFFFFFFFFFII@@@IIIIIIIIIIIIIIIIIIIIIIBBBBIIHHHIIIIIFFFFFFFFFFFFFFFFFDDDFFFFFFFFF?????FFFFFFFFB@?<<886/.,,3::--
@JI6ZREA02H4NGK
ACTCACAGTTGGAGGGCAAGTCTGGTGCCAGCAGCCGCGGTAATTCCAGCTCCAATAGCGTATATTAAAGTTGTTGCAGTTAAAAAGACTCGTAGTTGAATTTCGGGAGTTAGTACGCTGGTCGTGCCTTCGGTACGTACTGGTGTTACTGATTTCTACCTTCTGACGAACTATCATGTCATTAATTTGGTGTGGTGGGGAATCGAGGACTGTTACTTTAGAAAAAATTAGAGTAGTTTAAAGCAGGCTCGCGCTTGAA
+
FFFFA@@CAA:::==;=:::AADAAADDBDDDDDDA?333B?===AAAADDDBA::<CFFFFFDDD???D65438<::<22--///84????AABDA??=;;;@;;84111@AAAAA?9566?DDFFFFFFFFFFFFFFFFFFFFFFFF?AA888DABBBBBDA:<<:::DDDDDDDFFFFFFDD???::6AA<<<5666884449=BBDDD;;;DFFFFD66666666,ADAAAB===665B:::=AA????@889=<
@JI6ZREA02HW9TP
ACTCACAGTTGGAGGGCAAGTCTGGTGCCAGCAGCCGCGGTAATTCCAGCTCCAATAGCGTATATTAAAGTTGTTGCAGTTAAAAAGCTCGTAGTTGAATTTCGGGATCAGTACGTTGGTCGTGCCTTAGGTACGTACTGGTGTTACTGGTTCCTACCTTCTGACGAACCATCATGTCATTCATTTGGTGTGGCGGGGAATCAGGACTGTTACTTTGAAAAAATTAGAGTGTTTAAAGCAGGCTCGCGCTTGAATACATTAGCATGGAATAATGAAATAGGACGTTGATCCTATTTTGTGGTTTCTAGGATTGACGTAATGATTAATAGGGATAGTTGGGGCATTAGTATTCAATTGTCAGAGGTGAAATTCTTGGATTTATTGAAGACTAACTACTGCGAAAGCATTTGCCAAGGATGTTTTCATTAATCAAGAACGAAAGTTAGGGATCGAAGCGATCAGATACCGTCGTAGTCTTAACCNTAACTATGCCGACTAGGGATCAGATGATG
+
IIIIIIIIIIIII@@@IIIIIIIIIIIIIIIIIIIIIIIIIIIIIIIIIIIIIIIIIIIIIIIIIIHHHIIIIIIIIIIII:::::IIIIIIIIIIIIIHHHIHHHIIIIIIIIIIIIIIIIIIIIIIIIIIIIIIIIIIIIIIIIIIIIIIIIIGGGIIIIIIIIIIIIIIIIIIIIIIIIIHHHIIIGGGII<<<<IIIIIIIIIIIIIIIHHHI<<<<88;;,GIIGGBBBHHHIIIIIIIIIIIIIIIIGGGGIIIIIIIIIIIIIIIIIHHHIIIIAA<==IIIAAAGCCCBIBIIHHHIII888AGIIIIGGGIIIAAAAGGHHHIIIIIICCCBIIIIIIIIIIIIIIIHHHHHH<<<CEEEHEE>><<<@@AC>>EEECCDDC???CEE@65666ED@>==@DDEE<<8DD7777====<;48623..-,,,,/,.-1448;<<<<:<:=>>=<787??<757>?>;;::::75!..,-/./230/208766613389799983
@JI6ZREA02HT753
ACTCACAGTTGGAGGGCAAGTCTGGTGCCAGCAGCCGCGGTAATTCCAGCTCCAATAGCGTATATTAAAGTTGTTGCAGTTAAAAAGCTCGTAGTTGAATTTCGGGATTAGTTTGTTGGTCGTACCTTCGGTACGTACTGGTGTTACTGATTCCTACCTTCTGATGAACCATCATGTCATTAATTTGGTGTGGCGGGGAATCAGGACTGTTACTTTGAAAAAATTAGAGTGTTTAAAGCAGGCTCGCGCTTGAATACATTAGCATGGAATAATGAAATAGGACGTTTGATCCTATTTCGTTGGTTTCTAGGATCGACGTAATGATTAATAGGGATAGTTGGGGCATTAGTATTCAATTGTCAGAGGTGAAATTCTTGGATTTATTGAAGACTAACTACTGCGAAAGCATTTGCCAAGGATGTTTTCATTAATC
+
HHHHHHHHHHHIIHHHIIIIIIIIIIIIIIIIIIIIIIIIIIIIIIIIIIIIHHHHHHHHHHHHHHHHHHHHHHHHHHHHH?????HHHHHHHHHHHHHHHHHHHHHHHHHHHHHHHHHHHHHHHHHHHHHHHHHHHHHHHHHHHHHHHHHHHHHHHHHHHHHHHHHHHHHHHHHHHHHHHHHHHHHHHHHHHEAAAAHHHHHHHHHHHHHHHCC@G22222266,BBBDG@CC899EHHHHHHHHHHHHHHHHHHHHHHHHHHHHHHDD@@@HCCBGAGGGD5666BGGGDEA000:A9955///6<D@@@@BEHHHHHHHHHHHB@@@@>>BDBD990000;>>>>BBEGGHHHHHA===BBBB9.///9998899<;<=?88BD=989=@BBBB@=93349;=9999;34499AA?;;444177::::42
@JI6ZREA02FUUK5
ACTCACAGTTGGAGGGCAAGTCTGGTGCCAGCAGCCGCGGTAATTCCAGCTCCAATAGCGTATATTAAAGTTGTTGCAGTTAAAAAGACTCGTAGTTGAATTTCGGGTATCAATACGTCGGTCGTGCTTTCGGGTACGTACTGGCGTCATTGGTTTCTCCTTTCTGACGAACCATGATGTCATTAATTTGGTGTTATGGGGAGTTAGGACTGTACTTTGAAAAAATTAGAAGTGTTTAAAGCAAGGCATTAGCTTGAATACATTAGCATGGAATAATGAAATAGGACGTTCAAACCTATTTTAGTGGTTCTAGGATTTGACGTAATGATTAATAGGGATAAGTTGGGGGCATTAGTATTCAATTGTCAG
+
FDBB??8444../..,766444<888AAAAAFFDDDGFFFF<<<<CADDDDDDF@??DDDDDBB==333AAAAADD????F<<=<;<1=A?ABAA><=99...42..-//7<??>??<::<<????B===D???9<<AADDDB@@=<<<>>11111<9AA;;<A>AAAA::::<<<<??@?94444<<<8828444<444242<;<66677.-.3,,,:,,,,,,--+31123-,,,2266988<<@A@@@@AAAA:::9:BBBDAAACDGGGGGGDD??=@<88442.--,,,773.,,,,--+111138>>>?8;;AB=5000=:::>>>>>9665---311,,,,,-3571-,.6;344<<>;;93
@JI6ZREA02HXVPM
ACTCACAGTTGGAGGGCAAGTCTGGTGCCAGCAGCCGCGGTAATTCCAGCTCCAATAGCGTATATTAAAGTTGTTGCAGTTAAAAAGCTCGTAGTTGAATTTCGGGATCAGCAGGTTGGTCTTGCCACTGGTATGTACTAGCTTGCTGATTCCTCCTTCTTGTAGAACCGTAATGCCATTAATTTGGTGTTGCGGGGAAACAGGACTGTTACTTTGAAAAAACTAGAGTGTTTAAAGCAGGCCAGCGCCTGAATACATTAGCATGGAATAATGAAATAGGACGTTCGAACCTATTTTGTGGTTTCTAGGATTGACGTAATGATTAATAGGGATAGTTGGGGCATTAGTATTCAATTGTCAGAGGTGAAATTCTTGGATTTATTGAAGACTGACTACTGCGAAAGCATTTGCCAAGGATGTTTTCATTAATCAAGAACGAAAGTTAGGGATCGAAGACGATCAGATACCGTCGTAGTCTTAACCNTAAACTATGCCGACTAGGGATCGGATGATGTTAATTTTTAATG
+
IIIIIIIIIIIIIHHHIIIIIIIIIIIIIIIIIIIIIIIIIIIIIIIIIIIIIIIIIIIIIIIIIIHHHIIIIIIIIIIGG88888GIIIIIIIIIIIIHHHIHHHIIIIIIIIIIIGGGIIIIIIIIIIIIIIIIIIIIIIIIIIIIIIIIIIIIIIGGGIIIIIIIIIIIIIIIIIIIIIHHHIIIIIIIICC@@GGGGDIIIIIIIIIIHHHI666668BB0GIIIIHHHHHHIIIIIIIIIIIIIIIIIBAAIIIIIIIIIIIIIGGGIHHHIIIIIIIIIIIIIIIIG===>F6==886AIIHHIIIIIIIIIIIIIIIIIIIHHHIIIIIICCCCIIIIIIIIIIIIIIIHHHHHHC?@>@@EHHFEEHHH666HHIIID?>@HHHHHHHFD<<<<HHDDBBBDDDEE664AA7777=888;<9<<84008:777<=<12226<;888/./2;=::=;=6884207:=<6877=><7!88<<871:;;=684868886;99:==88886688225//.0*3
@JI6ZREA02FUQAM
ACTCACAGTTGGAGGGCAAGTCTGGTGCCAGCAGCCGCGGTAATTCCAGCTCCAATAGCGTATATTAAAGTTGTTGCAGTTAAAAAGCTCGTAGTTGAATTTCGGGGTCAGCAGGTTGGTCGTGCCACTGGTATGTACTGGTTTCGCTGATTCCTCCTTTCTGAAGAACTGTAATGCCATTAATTTGGTGTTGCAGGGAAACAGGACTGTTACTTTGAAAAAATTAGAGTGTTTAAAGCAGGCTAACGCTTGAATACATTAGCATGGAATAATGAAATAGGACGTTCGATCCTATTTTGTGGTTTCTAGGATTGACGTGATGATTAATAGGGATAGTTGGGGGCATTAGTATTCAATTGTCAGAGGTGAAATTCTTGGATTTATTGAAGACTAACTACTGCGAAAGCATTTGCCAAGGATGTTTTCATTAATCAAGAACGAAAGTTAGGGATCGAAGACGATCAGATACCGTCGTAGTCTTAACCNTAAACTATGCCGACTAGGGATCGGATGATGTTAATTTTTAATGTACTTT
+
IIIIIIIIIIIIIBBBIIIIIIIIIIIIIIIIIIIIIIIIIIIIIIIIIIIIIIIIIIIIIIIIIIHHHIIIIIIIIIIGG88888HIIIIIIIIIIIIHHHICCCCIIIIIIIIIIIIIIIIIIIIIIIIIIIIIIIIIIHHHIIIIIIIIIIIIIHHHIIIIIBBBBGIIIIIIIIIIIIIHHHIIIGGFIIIE==6669>IIIIIHGGGG@==D//////11,?CCGGEHHHHHIIIIIIIIIIIIIIIIIIIIIIIIIIIIIIIIIIIIIHHGGAGGIIGGFGGGGDDDD6688=2??666A?IHFDFGGIHHHIIIIIIIIIIIBA=CBAB33-----5:==8:6@EIIIIHHHHHHHBBHHHHHHHHHHHFFC222?;>EEEE?CCE>4429>A;4000A??AA>EAAAACA?83....3;<:887::<30032...9==5999>;;;==:586<===868<>>>>9>;<;8;8799--!...021-456678487522138999<;;832288115//..*2792,,,
@JI6ZREA02IT40I
ACTCACAGTTGGAGGGCAAGTCTGGTGCCAGCAGCCGCGGTAATTCCAGCTCCAATAGCGTATATTAAAGTGTTGTC
+
666666FFFFFGIHHHIIIIIIIIIIIIIIIIIIDDEFGGHFF?BBBEFF@??FFFFFFDDDDD::31142999514
@JI6ZREA02I4P61
ACTCACAGTTGGAGGGCAAGTCTGGTGCCAGCAGCCGCGGTAATTCCAGCTCCAATAGCGTATATTAAAGTTGT
+
D===888<?DDDF666HHIIIIIIIIIIIIIIIIIIIIIIIIIDDHHHHHHHFFFFFFFFFFFFFF:88?A@40
@JI6ZREA02GK2YW
ACTCACAGTTGGAGGGCAAGTCTGGTGCCAGCAGCCGCGGTAATTCCAGCTCCAATAGCGTATATTAAAGTTGTTGCAGTTAAAAAGCTCGTAGTTGAATTTCGGGATCAGTTA
+
FFFFFFFFFFFIIHHHIIIIIIIIIIIIIIIIIIIIIIIIIIIIIIIIIIIIFFFFFFFFFFFFFFFFFFFFFFFFFFFFF;;;;;FFFFFFFFFFFFFFFFFF?=A<944441
@JI6ZREA02IOGS4
ACTCACAGTTGGAGGGCAAGTCTGGTGCCAGCAGCCGCGGTAATTCCAGCTCCAATAGCGTATATTAAAGTTGTTGCAGTTAAAAAGCTCGTAGTTGAATTTCGGGGTCAGCAGGTTGGTCGTGCCACTGGTATGCACTGGTCTCGCTGATTCCTCCCTCTTGTAGAACCGTAATGCCATTAAGTTGGTGTTGCGGGGAAACAGGACTGTTACTTTGAAAAAATTAGAGTGTTTAAAGCAAGCTAACGCTTGAATACATTAGCATGGAATAATGAAATAGGACGATCGACCCTATTTTGTGGTTTCTAGGGTTGACGTAATGATTAATAGGGATAGTTGGGGCATTAGTATTCAATTGTCAGAGGTGAAATTCTTGGATTTATTGAAGACTGACTACTGCGAAAGCATTTGCCAAGGATGTTTTCATTAATCAAGAACGAAAGTTAGGGATCGAAGACGATCAGATACCGTCGTAGTCTTAACCATAAACTATGCCGAC
+
IIIIIIIIIIIIIHHHIIIIIIIIIIIIIIIIIIIIIIIIIIIIIIIIIIIIIIIIIIIIIIIIIIHHHIIIIIIIIIIII???==IIIIIIIIIIIIIHHHG6666>IIIIIIIIIIIIIIIIIIIIIIIIIIIIIIIIIIIIIIIIIIIIIIIHHHIIIIIIIIIIIIIGGGIIIIIIIIIIIIIIIIIIIICCCCHHHIIIIIIIIIIIIGGGG666668;;,GIIIIHHHHHHIIIIIIIIIIIIIIIIIIIIIIIIIIIIIIIIIIIIIGGGIIIIIIIIIIIIHHEIE8886;.////4:2:111;<CIIIIIIIIIBB>>=AFBBGIIBDD????GGGGIIIIIIGGGIIIIIIIIIIID777IIIHE<<<DHHIH?IIIFDGGIIGGDDCIGA<<<IIIHHHIIIIIIIEG?8877::>>?=24/0/22??888;44-88=;<:///<:??;==??=?=444<;=>??>?==??330:67342-2429884
@JI6ZREA02H5ARN
ACTCACAGTTGGAGGGCAAGTCTGGTGCCAGCAGCCGCGGTAATTCCAGCTCCAATAGCGTATATTAAAGTTGTTGCAGTTAAAAAGCTCGTAGTTGAATTTCGGGGTCAGCAAGTTGGTCGTGCCACTGGTATGCACTGGCTTTACTGATTCCTCCTTCTTGTAGAACCGTAATGCCATTAAGTTGGTGTTGCGGGGAAACAGGACTGTTACTTTGAAAAAATTAGAGTGTCTAAAGCAGGCTAACGCTTGAATACATTAGCATGGAATAATGAAATAGGACGACGGTCCTATTTTGTTGGTTTCTAGGATTGACGTAATGATTAATAGGGATAGTTGGGGCATTAGTATTCAATTGTCAGAGGTGAAATTCTTGGATTTATTGAAGACTAACTACTGCGAAAGCATTTGCCAAGGATGTTTTCATTAATCAAAGAACGAAAGTTAGGGATCGAAGACGATCAGATACCGTCGTAGTCTTAACCAT
+
FFFFFFFFFFFII:::IIIIIIIIIIIIIIIIIIIIIIIIIIIIIIIIIIIIFFFFFFFFFFFFFFFFFFFFFFFFFFFFF?????FFFFFFFFFFFFFFFFFBBBBFFFFFFFFFFFFFFFFFFFFFFFFFFFFFFFFFFFFFFFFFFFFFFFFFFFFFFFFFF<6666FFFFDDFFFFFFFFFFFFFFFFFF====???FFFFFDDDBB@@;88>//////44,<<??ABBD?FFFFDDDFFFFFFFFFFFD:<:DDDDGGGGIIIIGIIGGDD??8??::9::DDDDDDD::97?66AA=88<7<555:=BDDDDDDDDDDIDAAABBBDAAAAA====AAADDDDDDDDDDDDDDDDDDDD?888=B>32244>8842//9;99233222229;732...233.,,74444,,,3,,,,,,0,,,,.,,,,0,,01....,,,,,,.,,,3386977:::6567:::8577:802..3311.,
@JI6ZREA02JP1LK
ACTCACAGTTGGAGGGCAAGTCTGGTGCCAGCAGCCGCGGTAATTCCAGCTCCAATAGCGTATATTAAAGTTGTTGCAGTTAAAAAGCTCGTAGTTGAATTTCGGGATTAGTACGCTGGTCGTGCCTTCGGTACGTACTGGTGTTACTGATTTCTACCTTCTGACGAACCATCATGTCATTAATTTGGTGTGGTGGGGAATCAGGACTGTTACTTTGAAAAAATTAGAGTGTTTAAAGCAGGCTCGCGCTTGAATACATTAGCATGGAGTAATGAAATAGGACGTTGATCCTATTTTGTGGTTTCTAGGATTGACGTAATGATTAATAGGGATAGTTGGGGCATTAGTATTCAATTGTCAGAGGTGAAATTCTTGGATTTATTGAAGACTAACTACTGCGAAAGCATTTGCCAAGGATGTTTTCATTAATCAAGAACGAAAGTTAGGGATCGAAGACGATCAGATACCGTCGTAGTCTTAACCATAAACTNTAGCCGACTAGGGATCGGATGATGTTTATTTTTAATGTACT
+
IIIIIIIIIIIIIHHHIIIIIIIIIIIIIIIIIIIIIIIIIIIIIIIIIIIIIIIIIIIIIIIIIIHHHIIIIIIIIIIII=====IIIIIIIIIIIIIHHHIHHHIIIIIIIIIIIIIIIIIIIIIIIIIIIIIIIIIIIIIIIIIIIIHHHIIIIIIIIIIIIFFFIIIIIIIIIIIIIIIHHHIIIIIIIH@@@@IIIIIIIIGEB999>FHHI67;;;;99,FHIIIHHHHHHIIIIIFFFIHIIIIIIIIIIIIIIIIIIIIIIIIIIIHHHIIII@@@@@IIIIIIG====@6@@;;;IIIHHHHHIIIIIIIDDDDDDDDD@@@@HIIIICCC@DDHHIIIIIIIIIIIHHHHHH99:8:BBBB:88BBEBBBB::DBBBBB=9999=BBBBBBBB===BBBB::::::8=B4733;;;;86....94460---07:0662:;;::::9;::::33131;;;74846001//44//,,,,,,,!,,1031429755767:;;;7222400/1,,,,,,,)1/51,
@JI6ZREA02GLEQB
ACTCACAGTTGGAGGGCAAGTCTGGTGCCAGCAGCCGCGGTAATTCCAGCTCCAATAGCGTATATTAAAGTTGTTGCAGTTAAAAAGCTCGTAGTTGAATTTCGGGATC
+
FFFFFFFFFFFIIHHHIIIIIIIIIIIIIIIIIIIIIIIIIIIIIIIIIIIIFFFFFFFFFFFFFFFFFFFFFFFFFFFFF?????FFFFFFFFFFFFFFFFA544=<7
@JI6ZREA02JIWFJ
ACTCACAGTTGGAGGGCAAGTCTGGTGCCAGCAGCCGCGGTAATTCCAGCTCCAATAGCGTATATTAAAGTTGTTGCAGTTAAAAAGCTCGTAGTTGAATTTCGGGGTCAGCAGGTTGGTCGTGCCACTGGTATGTACTGGCTTCGCTGATTCCTCCTTTCTGAAGAACTGTAATGTCATTAATTTGGTGTTGCAGGGAAACAGGACTGTTACTTTGAAAAAATT
+
FFFFFFFFFFFII???IIIIIIIIIIIIIIIIIIIIIIIIIIIIIIIIIIIIFFFFFFFFFFFFFFFFFFFFFFFFFFFFF;;;;;DFFFFFFFFFFFFFFFFBBBBFFFFFFFFDD:::DFFFFFFFFFFFFFFFFFFFFDDDFFFFFFFFFFFFFFFFFFFFFC@@AFFFFFFFFFFFFFFFFFFFDDDDFFFFC?CCCC>AADDDB>=976617,,,,,,--
@JI6ZREA02FJHYK
ACTCACAGTTGGAGGGCAAGTCTGGTGCCAGCAGCCGCGGTAATTCCAGCTCCAATAGCGTATATTAAAGTTGTTGCAGTTAAAAAGCTCGTAGTTGAATTTCGGGATCAGT
+
FFFFFFFFFFFII???IIIIIIIIIIIIIIIIIIIIIIIIIIIIIHIIIIIIFFFFFFFFFFFFFFFFFFFFFFFFFFFFF==?==FFFFFFFFFFFFF?=;40..:73...
@JI6ZREA02HBBIW
ACTCACAGTTGGAGGGCAAGTCTGGTGCCAGCAGCCGCGGTAATTCCAGCTCCAATAGCGTATATTAAAGTTGTTGCAGTTAAAAAGCTCGTAGTTGAATTTCGGGATCAATTAT
+
FFFFFFFFFFFIIHHHIIIIIIIIIIIIIIIIIIIIIIIIIIIIIIIIIIIIFFFFFFFFFFFFDDDDFA@@FFFFFFFFF=====FFFFFFFFDDDDD666:663<?????<;,
@JI6ZREA02JTEMW
ACTCACAGTTGGAGGGCAAGTCTGGTGCCAGCAGCCGCGGTAATTCCAGCTCCAATAGCGTATATTAAAGTTGTTGCAGTTAAAAAGCTCGTAGTTGAATTTCGGGGTCAGCAAGTTGGTCGTGCCTACTGGTATGCACTGGTCTTTGCTTGATTCCTCCTTCTTGTAGAACCGTAATGACCTATTAAGTTGGTGGTTGCGGGGAAACAGGACTTGTTAACTTTGAAAAAATTAGAAGTGTTTAAAGCAGGCTAACGCTTGAATACATTAGCATGGAATAATGAAATAGGACGACGATCCTATTTTG
+
FFFFFFFFFFFII:::IIIIIIIIIIIIIIIIIIIIIIIIIIIIIIIIIIIIFFFFFFFFFFFFFFFFFFFFFFFFFFF@@88888FFFFFFFFFFFFFFFFA66668:????DDDFFFFFFFF886:9=<>?<<779<900/7444>9887<>>><<881335=BAAAA>?A<44480000999;===8<4448<A889664488662663/--.,,--7111:,,,,,,--+/-.<<<888<::;??ADDDDDDAA555=BB8988<<<<994444<<<=>888?7888988<?<9423:////3
@JI6ZREA02FGONT
ACTCACAGTTGGAGGGCAAGTCTGGTGCCAGCAGCCGCGGTAATTCCAGCTCCAATAGCGTATATTAAAGTTGTTGCAGTTAAAAAGCTCGTAGTTGAATTTCGGGGTCAGCAGGTTGGTCGTGCCTACGTGGTATGGTACTGGTTTCGGTCCTCGTATTCCTCCTTTACCTGAAGAACTGTAATGTCCATTTAAGTTTGGTGGTTGGGACAGGGAAACGAGGACTTGTTTACTTAAGTAAAAATTAGAGTTAGTTAAGCGAGGCTAACGCTTGAATACATTAGCATGGAATAATGAAATAGGACGTTCGATCCTATTTGTGGTTTCTAGGATTGACGTAATGATTAATAGGGATAGTTGGGGCATTAGTATTCAATTGTCAGAGGTGAAATTCTTGGATTATTGAAGACTAACTACTGCGAAAGCATTTGCCAAGGATGTTTTCATTAAATCAAAGAACGAAAGTTAGGGATCGAAGACGATCAGATACCGTCGTAGTCTTAACCNTAAACCTATGCCGACTAGGGATCGGATGATGTTTAATTTTTAATGTAC
+
FFFFFFFFFFFIIHHHIIIIIIIIIIIIIIIIIIIIIIIIIIIIIIIIIIIIFFFFFFFFFFFFFFFFFFFFFFFFFFFFF?????FFFFFFFFFFFFFFF?B99996444444<><888:896..//142112321127.---,,,.,,,---,72315--,,,,,,.,5,.---113..---276224669>>?444..-2222..,379666666:22662.--.,113.,,--71,,,,,--,3521122,,-------------3<6678<AABDDDD???FGGIIIIIIIIIIGADD555AA<<<?999:...3/22...:4>=AAAAB?????DDDD????DDBBBADDDDD6666====DDDDDD???DD===D?>=======@@@@@?88///8@8888888==BBBB@<:122:566666:::66664::10007400,,,,0,,,,,,0.,,,16723327666::50214666696---21888877444,,,,!00,,,,.,.003.0.602224600026776----::555//11+2020
@JI6ZREA02I6GRW
ACTCACAGTTGGAGGGCAAGTCTGGTGCCAGCAGCCGCGGTAATTCCAGCTCCAATAGCGTATATTAAAGTTGTTGCAGTTAAAAAGCTCGTAGTTNG
+
FFFFFFFFFFFIIHHHIIIIIIIIIIIIIIIIIIIIIIIIIIIIIIHHHIIIFFFFFFFFFFFFFFFFFEDDFFFFFFFFF???==FFFFF@=<<?!6
@JI6ZREA02G07U8
ACTCACAGTTGGAGGGCAAGTCTGGTGCCAGCAGCCGCGGTAATTCCAGCTCCAATAGCGTATATTAAAGTTGTTGCAGTTAAAAAGCTCGTAGTTGAATTTCGGGATCAATATATTGGTCGTGCCTCCGGTATGCACTGGTATTATTGATTTCTACCTTCTGACGAACTATGATGTCATTAATTTGGTGTCATGGGGAATCAGGACTGTTACTTTGAAAAAATTAGAGTGTTTAAAGCAGGCACACGCTTGAATACATTAGCATGGAATAATGAAATAGGACGTTTGACCCTATTTTGTTGGTTTCTAGGATCGACGTAATGATTAATAGGGATAGTTGGGGGCATTAGTATTCAATTGTCAGAGGTGAAATTCTTGGATTTATTGAAGACTAACTACTGCGAAAGCATTTGCCAAGGATGTTTTCATTAATCAAGAACGAAAGTTAGGGATCGAAGACGATCAGATACCGTCGTAGTCTTAACCATAAACTATGCCGACTAGGGATCGGATGATGTTAATTTTTTAATGTACTCA
+
IIIIIIIIIIIIIHHHIIIIIIIIIIIIIIIIIIIIIIIIIIIIIIIIIIIIIIIIIIIIIIIIIIHHHIIIIIIIIIIII?????IIIIIIIIIIIIIHHHIHHHIIIIIIIIIIIIIIIIIIIIIIIIIIIIIIIIIIIIIIIIIIIIHHHIIIIIIIIIIIIIIIIIIIIIIIIIIIIIIHHHIIIIIIIIAAAAIIIIIIIIIIGFEDGB@@E11114466,CBEEGBDDDFFIFGGGIIIIIIIIIIIIIIIIHHHIIIIIIIIIIIIIHHHIIIIIIIHHHIIHEIFHBB=85//88BBEIIIHHHIIIIIIIIIIIIIIIIID220:?>=>@.....????EEGFDAAABHHHDEEEEEEB3111BBE==@?DEHEE<:BBB?=;55444;A9::>:::9::;:::8;==;2033000077660003227449733349:06300...99403168888689==<656::92322;;6648636::-...3134945557::88888888:::9///...00)1/31//1
@JI6ZREA02FNP8O
ACTCACAGTTGGAGGGCAAGTCTGGTGCCAGCAGCCGCGGTAATTCCAGCTCCAATAGCGTATATTAAAGTTGTTGCAGTTAAAAAGCTCGTAGTTGAATTTCGGGA
+
FFFFFFFFFFFIIHHHIIIIIIIIIIIIIIIIIIIIIIIIIIIIIIIIIIIIFFFFFFFFFFFFFFFFFDDDFFFFFFFFF???==FFFFFFFFFFFFF=<9=6623
@JI6ZREA02I7IXR
ACTCACAGTTGGAGGGCAAGTCTGGTGCCAGCAGCCGCGGTAATTCCAGCTCCAATAGCGTATATTAAAGTTGTTGCAGTTAAAAAGCTCGTAGTTGAATTTC
+
FFFFFFFFFFFIIHHHIIIIIIIIIIIIIIIIIIIIIIIIIIIIIIIIIIIIFFFFFFFFFFFFFFFFFFFFFFFFFFFFF;;;;;FFFFFFFFFFFFF?=;A
@JI6ZREA02F54TB
ACTCACAGTTGGAGGGCAAGTCTGGTGCCAGCAGCCGCGGTAATTCCAGCTCCAATAGCGTATATTAAAGTTGTTGCAGTTAAAAAGCTCGTAGTTGAATTTCGGGAT
+
FFFFDDDDDDDA@666FFFFFIIIIIIIIIIIIIIIIIIIHIIIIIIIIIIIFFFFFFFFFFFFEEDDFFFFFFFFFFFFF?????FFFFFFFFFFFFFF?=A88800
@JI6ZREA02J3B0R
ACTCACAGTTGGAGGGCAAGTCTGGTGCCAGCAGCCGCGGTAATTCCAGCTCCAATAGCGTATATTAAAGTTGTTGCAGTTAAAAAGCTCGTAGTTGAATTTCGGGATCAGTACGTTGGTCGTGCCTTAGGTACGTACTGGTGTTACTGGTTCCTACCTTCTGACGAACCATCGTGTCATTCATTTGGTGTGGCGGGGAATCAGGACTGTTACTTTGAAAAAATTAGAGTGTTTAAAGCAGGCTCGCGCTTGAATACATTAGCATGGAATAATGAAATAGGACGTTGATCCTATTTTGTTGGTTTCTAGGATTGACGTAATGATTAATAGGGATAGTTGGGGCATTAGTATTCAATTGTCAGAGGTGAAATTCTTGGATTTATTGAAGACTAACTACTGCGAAAGCATTCGCCAAGGATGTTTTCATTAATCAAGAACGAAAGTTAGGGATCGAAGACGATCAGATACCGTCGTAGTCTTAACCATAAACTATGCCGACTAGGGATCGGATGATGTTATTTTTAA
+
IIIIIIIIIIIIIHHHIIIIIIIIIIIIIIIIIIIIIIIIIIIIIIIIIIIIIIIIIIIIIIIIIIHHHIIIIIIIIIIII?????IIIIIIIIIIIIIHHHIHHHIIIIIIIIIIIIIIIIIIIIIIIIIIIIIIIIIIIIIIIIIIIIIIIIIIIIIIIIIIIIIIIIIIIIIIIIIIIIIHHHIIIIIIIICCCCIIIIIIIIIIIIIIIHHHI;;;;88;;,CIIIIHHHHHHIIIIIIIIIIIIIIIIIIIIIIIIIIIIIIIIIIIII???IIIIIIIIIIIIIIIIAA@@GAAIIHHHIIIGGGGGIIIIIIIIIIIIIIIIHHHIIIIGH7555CCIIHCACIIIIIIIIIIIIIIIIIHHHIIIIIIIIHHHIHHIICCBCGIECCBIIGC???HIIIIIIIEEDDDD;=5...,37,,,,177786679777773....7555997154???AA:5011A@@@@A?<><;??99200000249<9<=<65/...78700333777,,.-----55
@JI6ZREA02F8C2Z
ACTCACAGTTGGAGGGCAAGTCTGGTGCCAGCAGCCGCGGTAATTCCAGCTCCAATAGCGTATATTAAAGTTGTTGCAGTTAAAAAGCTCGTAGTTGAATTTCGGGGTCAGCAGGTTGGTCGTGCCACTGGTATGTACTGGTCTC
+
FFFFFFFFFFFIIIIIIIIIIIIIIIIIIIIIIIIIIIIIIIIIIIIIIIIIFFFFFFFFFFFFFFFFFFFFFFFFFFFFF?????FFFFFFFFFFFFFFFFF@@@@FFFFFFFFFF===FFFFFFFFFFFFFFFDBA?44376/
@JI6ZREA02GIQP7
ACTCACAGTTGGAGGGCAAGTCTGGTGCCAGCAGCCGCGGTAATTCCAGCTCCAATAGCGTATATTAAGGTTGTTGCAGTTAAAAAGCTCGTAGTTGAATTTCGGGGATC
+
FFFFFFFFFFFIIIIIIIIIIIIIIIIIIIIIIIIIIIIIIIIIIIIIIIIIFFFFFFFFFFFF==::::::FFFFFFFFF?????FFFFFFFFFFDDB<<84..,,...
@JI6ZREA02JU7ET
ACTCACAGTTGGAGGGCAAGTCTGGTGCCAGCAGCCGCGGTAATTCCAGCTCCAATAGCGTATATTAAAGTTGTTGCAGTTAAAAAGCTCGTAGTTGAATTTCGGGGATAGTA
+
FFFFFFFFFFFIIHHHIIIIIIIIIIIIIIIIIIIIIIIIIIIIIIIIIIIIFFFFFFFFFFFFFFFFFDDDFFFFFFFFF==???FFFFFFFDBB<88444722.,.35:2-
@JI6ZREA02IRW1N
ACTCACAGTTGGAGGGCAAGTCTGGTGCCAGCAGCCGCGGTAATTCCAGCTCCAATAGCGTATATTAAAGTTGTTGCAGTTAAAAAGCTCGTAGTTGAATTTCGGGG
+
FFFFFFFFFFFIIHHHIIIIIIIIIIIIIIIIIIIIIIIIIIIIIHHHHIIHFFFFFFFFFFFFFFFFFFFFFFFFFFFFF;;?==FFFFFFFFFFFAA331>24,,
@JI6ZREA02G5UZ5
ACTCACAGTTGGAGGGCAAGTCTGGTGCCAGCAGCCGCGGTAATTCCAGCTCCAATAGCGTATATTAAAGTTGTTGCAGTTAAAAAGCTCGTAGTTGAATTTCGGGATCAGCAGGTTGGTCGTGCCACTGGTATGCACTGGCTTTGCTGGTTCCTCCTTTCTGAAGAACTGTAATGCCATTAATTTGGTGTTGCAGGGAAACAGGACTGTTACTTTGAAAAAATTAGAGTGTTTAAAGCAGGCTAACGCTTGAATACATTAGCATGGAATAATGAAATAGGACGTTCGATCCTATTTTGTTGGTTTCTAGGATTGACGTAATGATTAATAGGGATAGTTGGGGGCATTAGTATTCAATTGTCAGAGGTGAAATTCTTGGATTTATTGAAGACTAACTACTGCGAAAGCATTTGCCAAAGGATGTTTTCATTAATCAAGAACGAAAGTTAGGGATCGAAGACGATCAGATACCGTCGTAGTCTTAACCATAAACTATGCCGACTAGGGATCGGATGATGTTAATTTTTTTAATG
+
IIIIIIIIIIIIIHHHIIIIIIIIIIIIIIIIIIIIIIIIIIIIIIIIIIIIIIIIIIIIIIIIIIHHHIIIIIIIIII??66666GIIIIIIIIIIIIHHHIHHHIIIIIIIIIIIIIIIIIIIIIIIIIIIIIIIIIIIIHHHIIIIIIIIIIBB;;;IIIIIIIIIIIIIIIIIIIIIIIBBBIIIIIIIIIHHH;;;IIIIIIIIGGGIHHHI69;;88;;,GIIIIHHHHHHIIIIIIIIIIIIIIIIIIIIIIIIIIIIIIIIIIIIIGGGIIIIIIIIIIIIIGGGGABBAG44??GGHIIIIIIIIIIIIIIIIIIIIEC>>5548EEIEE5779:IIIIIIIIIIIIIIIIIIGGEIIIEHHHIIIIIIIIHHHIH@IIIIIGE999?BEE>>=>>B@AA>>>A77222<:7??6666>>AA??;>>AA?=A<222@::4==>@AAAAA==>AAAAAA@A@A:5424>A?>?;977776522252.25377=;=9::?>AA===<9997,,,,,,,,,,,..*7
@JI6ZREA02H9J3M
ACTCACAGTTGGAGGGCAAGTCTGGTGCCAGCAGCCGCGGTAATTCCAGCTCCAATAGCGTATATTAAAGTTGTTGCAGTTAAAAAGCTCGTAGTTGAATTTCGGGGTCAGCAGGTTGGCCGTGCCACTGGTATGCACTGGCTTCGCTGATTCCTCCTTCTTGAAGAACTGTAATGTCATTAATTTGGTGTTGCAGGGAAACAGGACTGTTACTTTGAAAAAATTGAGTGTTTAAAGCAGGCATTAGCTTGAATACATTAGCATGGAATAATGAAATAGGACGTTCGATCCTATTTTGTTGGTTTCTAGGATCAACGTAATGATTAATAGGGATAGTTGGGGGCATTAGTATTCAATTGTCAGAGGTGAAATTCTTGGATTTATGAAGACTAACTACTGCGAAAGCATTTGCCAAAGGATGTTTTCATTAATCAAGAACGAAAGTTAGGGAATTCGAAGACGATCAGATACCGTCGTAGTCTTAACCATAAACTATGCCGACTAGGGATCGGATGATGTTAATTTTTATAATGAC
+
IIIIIIIIIIIIIHHHIIIIIIIIIIIIIIIIIIIIIIIIIIIIIIIIIIIIIIIIIIIIIIIIIIHHHIIIIIIIIIIII=====IIIIIIIIIIIIIHHHICCCCIIIIIIIIIIIIIIIIIIIIIIIIIIIIIIIIIIIIIIIIIIIIIIIIIIIIIIIIIIIIIIIF>>>BIIIIFFFFHHHIIIIIIIIIHHHHHHIFFFIIIFFFIIHHHI666666@@@IFFFHHHHHHIIIIIIIIIIIIIIIIIIHHIIIIIIIIIIIIIIIII@@@@:@DDDDIIIIIIDDDD??==;22FFBBBIIIIDD@@@IIIDDDDDDGGGF@920/3?AA88-----49>>;=:<EDDDDBBBBDBAAAB:300/==?;;>=9.//4/32==;??94443B9::9<::;==6669,,,,,00-41....1100//.1005221/,,,,,,,,,,,,,,11333498:7777678::;888:;:::66331147666:70033:6602--,0122222223338:;;//41/8+886733
@JI6ZREA02IZ3IG
ACTCACAGTTGGAGGGCAAGTCTGGTGCCAGCAGCCGCGGTAATTCCAGCTCCAATAGCGTATATTAAAGTTGTTGCAGTTAAAAAGCTCGTAGTTGAATTTCGGGGTCAGCAGTTGGTCGTGCCACTGGTATGCACTGGCTTCGCTGATTCCTCCTCTTGTAGAACCGTAATGCCATTAAGTTGGTGTTGCGGGGAAACAGGACTGTTACTTTGAAAAAATTAGAGTGTTTAAAGCAAGGC
+
////0011>?AADFHHIIIIIIIIIIIIIIIIIIIIIIIIIIIIIIIIIIIIFFFFFFFFFFFFFFFFFFFFFFFFFFF<<88888CFFFFFFFFFFFF==<D9966<A@941135DDDDDFFFFFFFFFFFFFFFFD???886:=BBBBBDA<666=FFFFFFFFFFFFFFFFFFFFFFEDDDFFFFFFFD====CCCA<??FFFFFFFFFFFF77776666,?AA@<0....18:5551.
@JI6ZREA02GE7QV
ACTCACAGTTGGAGGGCAAGTCTGGTGCCAGCAGCGCGGTAATTCCAGCTCCAATAGCGTATATTAAAGTTGTTGCAGTTAAAAAGCTCGTAGTTGAATTTCGGGGTCAGT
+
FFFFFFFFFFFIIHHHIIIIIIIIIIIIIIII????IIIIIIIIIIIIIIIIFFFFFFFFFFFFFFFFFFFFFFFFFFFF;;;;;FFFFFFFFFFFFFFF?=33317?://
@JI6ZREA02IV5D7
ACTCACAGTTGGAGGGCAAGTCTGGTGCCAGCAGCCGCGGTAATTCCAGCTCCAATAGCGTATATTAAAGTTGTTGCAGTTAAAAAGCTCGTAGTTGAATTTCGGGGTCAGCAAGTTGGTCGTGCCACTGGTATGCACTGGCTTCGCTGATTCCTCCTTTCTGAAGAACTGTAATGTCATTAATTTGGTGTTGCAGGGAAACNGGACTGTTAACTTTAGAAAAAATTGAGTGTTTAAAGCAGGCTAACGCTTAGAATACATTAGCATGGAATAATGAAATAGGACGTTCGATCCTATTTGTTGGTTCTAGGATTGACGTAATGATTAATAGGGATAGTTGGGGGCATTAGTATTCAATTGTCAGAGGTGAAATTCTTGG
+
FFFFFFFFFFFIIHHHIIIIIIIIIIIIIIIIIIIIIIIIIIIIIIIIIIIIFFFFFFFFFFFFFFFFFEDDFFFFFFFFF?????FFFFFFFFFFFFFFFFFBBBBFFFFFFFFFFFFFFFFFFFFFCCCFDDBB5558><888<?<4421998.,,,./-46;988=???888=555::88888?>788:555888888:!6889990.--311157,,,,,,55::875124888<<<8899>>@@@133:?AABDDBBDD?:555AAA><8444;?:888<=>>?89444<900047:44449=BDDBBBAAABBB<44448<<<6....3<<;;-----3368898=@<<<>@@>:<<88///2426;;76622
@JI6ZREA02I039V
ACTCACAGTTGGAGGGCAAGTCTGGTGCCAGCAGCCGCGGTAATTCCAGCTCCAATAGCGTATATTAAAGTTGTTGCAGTTAAAAAGCTCGTAGTTGAATTTCGGGGTCAG
+
FFFFFFFFFFFIIHHHIIIIIIIIIIIIIIIIIIIIIIIIIIIIIIIIIIIIFFFFFFFFFFFFFFFFFFFFFFFFFFFFF;;;;;FFFFFFFFFFFFFFF?D96440497
@JI6ZREA02FK1H2
ACTCACAGTTGGAGGGCAAGTCTGGTGCCAGCAGCCGCGGTAATTCCAGCTCCAATAGCGTATATTAAAGTTGTTGCAGTTAAAAAGCTCGTAGTTGAATTTC
+
FFFFFFFFFFFIIHHHIIIIIIIIIIIIIIIIIIIIIIIIIIIIIIIIIIIIFFFFFFFFFFFFEEDDFFFFFFFFFFFFF=====FFFFFFFFFFDA>00.<
@JI6ZREA02JYIEW
ACTCACAGTTGGAGGGCAAGTCTGGTGCCAGCAGCCGCGGTAATTCCAGCTCCAATAGCGTATATTAAAGTTGTTGCAGTTAAAAAGCTCGTAGTTGAATTTCGGGGTCAGTAGGTTGGTCGTGCCAATGGTGTGTACTGGCTTTACTGATTCCTCCTTCTTGAAGAACTGTAATGTCATTAATTTGGTGTTGCAGGGAAACGGGACTGTTACTTTGAAAAAATTAGAGTGTTTAAAGCAGGCCAGCGCCTGAATACATTAGCATGGAATAATGAAATAGGACGTTCGAACCTATTTTGTGGTTTCTAGGATTGACGTAATGATTAATAGGGATAGTTGGGGGCATTAGTATTCAATTGTCAGAGGTGAAATTCTTGGATTTATTGAAGACTAACTACTGCGAAAGCATTTGCCAAGGATGTTTTCATTAATCAAAGAACGAAAGTTAGGGATCGAAGACGATCAGATACCGTCGTAGTCTTAACCATAAACTATGCCGACTAGGGATCGGGATGATGTTAATTTTTAATGAACTCATTTCGG
+
HHHHHHHHHHHIIHHHIIIIIIIIIIIIIIIIIIIIIIIIIIIIIIIIIIIIHHHHHHHHHHHHHHHHHHHHHHHHHHHHH???==HHHHHHHHHHHHHHHHHCCCCHHHHHHHHHHHHHHHHHHHHHHHHHHHHHHHHHHHHHHHHHHHHHHHHHHHHHHHHHHHHHHHHHHHHHHHHHHHHHHHHHHHHHHGGB@@@==E444;@EEBBDD==;D22222222,6BBEE@CCHHHHHHHHHHHHHHHHHHHHDDDHHHHHHHHHHHHHHHHHHHHHHHHHHH666@DDEEBB22223/;;@@@GAGHHHHHHHHHHHHEEEEIGGEE666B;956642244::BDE>>>@;;;@AAA?AB>=///:;<=B=988BDB===B:7AA4323>33398B?999;;=9999==DBAAAAA=;7----22333316---2-044/..,--00004676620067676;712---7646:;:8:88;;1102166:800222022510001,,,-,,444444400,,,,,,,+,,,,,.10005,,
@JI6ZREA02F09O3
ACTCACAGTTGGAGGGCAAGTCTGGTGCCAGCAGCCGCGGTAATTCCAGCTCCAATAGCGTATATTAAAGTTGTTGCAGTTAAAAAGCTCGTAGTTGAATTTCGGGGTCAGTAGGTTGGTCGTGCCAATGGTATGTACTGGCTTTACTGATTCCTCCTTCTTGAAGAACTGTAACGTCATTAATTTGGTGTTGCAGGGAAACAGGACTGTTACTTTGAAAAAATTAGAGTGTTTAAAGCAGGCTAACGCTTGAATACATTAGCATGGAATAATGAAATAGGACGTTCGATCCTATTTTGTTGGTTTCTAGGATTGACGTAATGATTAATAGGGATAGTTGGGGGCATTAGTATTCAATTGTCAGAGGTGAAATTCTTGGATTTATTGAAGACTAACTACTGCGAAAGCATTTGCCAAGGATGTTTTCATTAATCAAGAACGAAATTAGGGATCGAAGACGATCAGNTACCGTCGTAGTCTTAACCNTAAACTATGCCGACTAGGGATCGGATGATGTTAATTTTTAATGACTCATTTCGG
+
6:?BC?=;99>;=446DFHHIIIIIIIIIIIIIIIIIIIIIIIIIIIIIIIIHHHHHHHHHHHHHHHHHHHHHHHHHHHHH?????HHHHHHHHHHHHHEEEHCCCCHHHHHHHHHHHHHHHHHBBBBFHHHHHHHHHHHHHHHHHHHHHHHGFE8899HHHHHHHHHHHHHHHHHHHGFFDD888<<9@EGGGGCCCEEEE@FGGGGGHHEE888G66772666,<E@@@HHHHHHHHHHHHHHHHHHHHHHHHHHHHHHHHHHHHHHHHHHD@@@D:@@@DBEBAB@@>>;9////4./;;///><DEEEEGHHHHHHHHHHHHHHHHH@@GEEE;;52222>BDDEBBBBEHHDDAA@HHHH===D>>>DA988==H>>=B<<BB93239?;22282332666;<9999>>=AAE=6:;4444::::::6::;;99;8---220000022---745349766!2----19::;::97:77--!-----.-.12289421227122297777220066,,,,,11+1,,,,,,,,100
@JI6ZREA02H6QVR
ACTCACAGTTGGAGGGCAAGTCTGGTGCCAGCAGCCGCGGTAATTCCAGCTCCAATAGCGTATATTAAAGTTG
+
FFFFFFFFFFFIIIIIIIIIIIIIIIIIIIIIIIIIIIHHFDDFFFFFFFEDDDDFFFFFFFFFFD;88=;;6
@JI6ZREA02H08OO
ACTCACAGTTGGAGGGCAAGTCTGGTGCCAGCAGCCGCGGTAATTCCAGCTCCAATAGCGTATATTAAAGTTGTTGCAGTTAAAAAGCTCGTAGTTGAATTTCGGGATCAATATATTGGTCGTGCCTCTGGTATGCACTGGTATTATTGATTTCTACCTTCTGACGAACTGTGATGTCATTAATTTGGTGTCATGGGGAATCAGGACTGTTACTTTGAAAAATTAGAGTGTTTAAAGCAGGCACACGCTTGAATACATTAGCATGGAATAATGAAATAGGACGTTTGACCCTATTTTGTTGGTTTTTAGGATCGACGTAATGATTAATAGGGATAGTTGGGGGCATTAGTATTCAATTGTCAGAGGTGAAATTCTTGGATTTATTGAAGACTAACTACTGCGAAAGCATTTGCCAAGGATGTTTTCATTAATCAAGAACGAAAGTTAGGGATCGAAGACGATCAGATACCGTGTAGTCTTAACCATAAACTATGCCGACTAGGGATCGGATGATGTTAATTTTTTAA
+
HHHHHHHHHHHIIHHHIIIIIIIIIIIIIIIIIIIIIIIIIIIIIIIIIIIIHHHHHHHHHHHHHHHHHHHHHHHHHHHHH:::::HHHHHHHHHHHHHHHHHHHHHHHHHHHHHHHHHHHHHHHHHHHHHHHHHHHHHHHHHHHHHHHHHHHHHHHHHHHHHHHHHHHHHHHHHHHHHHHEE;;;HGAEEGGG=>>>B@GEEEGGHG6665:;88;----/00-:?BA?=@@BCEGD@@@GGDDDGGDDEHHHHHHHHHHHHHHHHHHHHHHHCDG>GGE;2333;BD>>DE9;=:3//6674552><>@@@@@@B@@@E@@@EGGGG@@>B><>??/---/99;99:8BEEBBBBBEBBA999=9899;AAA?<AAA9942//<<42299;====?=<<=;99999996;222288666000069220046662002000002202224---77:5210676212422---1:88:88;;:857666:0----246020447677:::;:7774788....----
@JI6ZREA02HQWX5
ACTCACAGTTGGAGGGCAAGTCTGGTGCCAGCAGCCGCGGTAATTCCAGCTCCAATAGCGTATATTAAAGTTGTTGCAGTTAAAAAGCTCGTAGTTGAATTTC
+
FFFFFFFFFFFIIHHHIIIIIIIIIIIIIIIIIIIIIIIIIIIIIIIIIIIIFFFFFFFFFFFF@@@@DFFFFFFFFFFFF=====FFFFFFFFFFFFF?<9=
@JI6ZREA02J1D56
ACTCACAGTTGGAGGGCAAGTCTGGTGCCAGCAGCCGCGGTAATTCCAGCTCCAATAGCGTATATTAAAGTTGTTGCAGTTAAAAAGCTCGTAGTTGAATTTCGGGATTAGTATGTTGGTCGTGCCTTAGGTACGTACTGGTGTTACTGGTTCCTACCTTCTGACGAACCATCATGTCATTCATTTGGTGTGGCGGGGAATCAGGACTGTTACTTTGAAAAAATTAGAGTGTTTAAAGCAGGCTAACGCTTGAATACATTAGCATGGAATAATGAAATAGGACGATCGATCCTATTTTGTGGTTTCTAGGGTTGACGTAATGATTAATAGGGATAGTTGGGGCATTAGTATTCAATTGTCAGAGGTGAAATTCTTGGATTTATTGAAGACTAACTACTGCGAAAGCATTTGCCAAGGATGTTTTCATTAATCAAAGAACGAAAGTTAGGGATCGAAGACGATCAGATACCGTCGTAGTCTTAACCATAAACT
+
IIIIIIIIIIIIIBBBIIIIIIIIIIIIIIIIIIIIIIIIIIIIIIIIIIIIIIIIIIIIIIIIIIHHHIIIIIIIIIIII=====IIIIIIIIIIIIIHHHIHHHIIIIIIIIIIIIIIIIIIIIIIIIIIIIIIIIIIIIIIIIIIIIIIIIIIBBBBIIIIIHFFFFIIIIIIIIIIIIIHHHIIIIIIIIAAAAIIIIIIIIIIIIIIIHHHI888888II5IIIIIHHHHHHIIIIIIIIIIIIIIIIIFDFIIIIIIIIIIIIIIIIIHHEF@EEIIIIIIIIIHHHI???<A253322B<D<:;;<>IIDEDHIIIEEAAAAEAAAGGGAA6666DDGG<<9AIIHHHIHHEEEEDDD?2555;;C88;;;BEBB::BHHHHHHHHHHHHHBBBHEEBBBBBB?@@@@;;8B>7773:::;::.....3-0743338;;266668888886:888883232;;=<;<6322:9<;;100700030
@JI6ZREA02JQ4DY
ACTCACAGTTGGAGGGCAAGTCTGGTGCCAGCAGCCGCGGTAATTCCAGCTCCAATAGCGTATATTAAAGTTGTTGCAGTTAAAAAGCTCGTAGTTGAATTTCGGGGTCAGTAGGT
+
FFFFEEEFFFFIIHHHIIIIIIIIIIIIIIIIIIIIIIIIIIIIIIIIIIIIFFFFFFFFFFFFFFFFFFFFFFFFFFFFF?????FFFFFFFFFFFFD==;?6422/23338---
@JI6ZREA02JJUZM
ACTCACAGTTGGAGGGCAAGTCTGGTGCCAGCAGCCGCGGTAATTCCAGCTCCAATAGCGTATATTAAAGTTGTTGCAGTTAAAAAGCTCGTAGTTGAATTTCGGGGTCAGCAGGTTGGTCGTGCCACTGGTATGCACTGGCTTCGCTGATTCCTCCTTTCTGAAGAACTGTAATGTCATTAATTTGGTGTTGCAGGGAAACAGGACTGTTACTTTGAAAAAATTGAGTGTTTAAAGCAGGCTAACGCTTGAATACATTAGCATGGAATAATGAAATAGGACGTTCGATCCTATTTTGTGGTTCTAGGATTGACGTAATGATTAATAGGGATAGTTGGGGGCTTAGTATTCAATTGTCAGAGGTTGAAATTTCTTGGATTTATTGAAGCTAACTATGCGAAAGCATTTGCCAAGGATGTTTT
+
FFFFFFFFFFFIIHHHIIIIIIIIIIIIIIIIIIIIIIIIIIIIIIIIIIIIFFFFFFFFFFFFFFFFFFFFFFFFFFFFF????=FFFFFFFFFFFFFFFFFBBDDFFFFFFFFFFFFFFFFFFFFFFFFFFFFFFFFFFDDDFFFFFFFF<<===FFFFFFFFFFFFFF<<<DFFFFFFDD???::8:?==BB:88;;896<<A?991114;889////22444?<98444==?DDF???FFFFFFFFFFFFGGGDDDGGFFDGGC:99:A<<;<488552109===9753,,,,3-----36><<?>>AD?5555D???BAAAA=88<:9:66/////48<>>;<>AB55559>B>><66666622,,,,,,20300094492///3<<<<<<888888@??===888==BBBBB6111
@JI6ZREA02G46EX
ACTCACAGTTGGAGGGCAAGTCTGGTGCCAGCAGCCGCGGTAATTCCAGCTCCAATAGCGTATATTAAAGTTGTTGCAGTTAAAAAGCTCGTAGTTGAATTTTAGGCCTGGCCGGATGGTCCGTCTTTGGCGAGTACTGTTCTGTCGTCGGGTCTATCCTTCTGGTGAGCCGGGATGCCCTTTATTGGGTGTGTCGGGGAACCAGGACCATTACCTTGAAAAAATTAGAGTGTTTAAAGCGGGCATTTGCTTGAATAGATTAGCATGGAATAATAGAATAGGACGTTGGTTCTATTTTGTTGGTTTTAGGACCACCGTAATGATTAATAGGGATAGTTGGGGGCATTAGTATTCAATTGTCAGAGGTGAAATTCTTGGATTTATTGAAGACTAACTATTGCGAAAGCATTTGCCAAGGATGTTTTCATTAATCAAGAACGAAAGTTAGGGGATCGAAGACGATCAGATACCGTCGTAGTCTTAACCATAAACTATGCCGACT
+
IIIIIIIIIIIIIHHHIIIIIIIIIIIIIIIIIIIIIIIIIIIIIIIIIIIIIIIIIIIIIIIIIIHHHIIIIIIIIIIII????=IIIIIIIIIIIIICCCCIIIIIIIIIIIIIIIIIIIIIIHHHIIIIIIIIIIIIIIIIIIIIIHHHIIIIIIIIIIIIIIIIIIIHHHIIIHHHHHHIIIHHHIIIIIICCCCIIIIFIIIIIIIIIIIIII666666==-FHIIIHHHHHHIIHHHHIHHHIIIIIIIHHHIIIIIIIIIIIIIIIIIIIIIIIIIIHHHAAAAGDD<==<<22FE9999EB?66669?;;;BEDDEIIIIIHHHIIIIII==??8IIIIIIIIHHHEE@@@BEEIE::;BBB>AAA;;>::///57:CC?>=?EED>>;CAC5//..295...9==AAA:8882777<<==<<;>==:8881---4990---..88:=;:9=<<>>83236==>65223:<><<::998<9668929:886843
@JI6ZREA02GOKXU
ACTCACAGTTGGAGGGCAAGTCTGGTGCCAGCAGCCGCGGTAATTCCAGCTCCAATAGCGTATATTAAAGTTGTTGCAGTTAAAAAGCTCGTAGTTGAATTTCGGGATTAGTACGCTGGTCGTGCCTTCGGTACGTACTGGTGTTACTGATTTCTACCTTCTGACGAACTATCATGTCATTAATTTGGTGTGGTGGGGAATCAGGACTGTTACTTTGAAAAAATTAGAGTGTTTAAAGCAGGCTCGCGCTTGAATACATTAGCATGGAATAATGAAATAGGACGTTGATCCTATTTTGTGGTTTCTAGGATTGACGTAATGATTAATAGGGATAGTTGGGGCATTAGTATTCAATTGTCAGAGGTGAAATTCTTGGATTTATTGAAGACTAACTATGCGAAAGCATTTGCCAAGGATGTTTTCATTAAATCAAGAACGAAAGTTAGGGATCGAAGACGATCAGATACCGTCGTAGTCTTAACCATAAACTATAGCCGACTAGGGATCGGGTGATGTTATTTTTAANG
+
448===<788><9333:ADFFHHGIIIIIIIIIIIIIIIIIIIIIIIIIHHHFFFFFFFFFFFFFFFFFFFFFFF@AAEFF???==FFFFFFFFFFFFFFFFD;;:DFFFFFFFFFFFFFFFFFFFFFFFFFFFFFFFFFFFFFFFFFFFDCCFFFFFFFFFFFFFFFFFFFFFFFFFF@???FF?AA<AADAA6655AAFFFFFFFFFBA??8667---,,,11+:85768;;888??ABDDA?????CFFFDDCCCGGGC???ADDB=<<A?444404444000<<?>A??99::A6AA???D<A>>?<===:::A>???BBBA?????DDDDDD====???AAAAAAAAA@AA<:<><<///28;;@@888BBB888822?B==:<@<<@888:3///4888888764666653,,,,,0300,,,.0000..0.002866-111166:::88:912226567:::9899:99:888800---,,,.,..0003346422216:66340677702,,,,,11!0
@JI6ZREA02I1W7T
ACTCACAGTTGGAGGGCAAGTCTGGTGCCAGCAGCCGCGGTAATTCCAGCTCCAATAGCGTATATTAAAGTTGTTGCAGTTAAAAAGCTCGTAGTTGAATTTCGGGATCAGTACGTTGGTCGTGCCTTAGGTACGTACTGGTGTTACTGGTTCCTACCTTCTGACGAACCATCATGTCATTCATTTGGTGTGGCGGGGAATCAGGACTGTTACTTTGAAAAAATTAGAGTGTTTAAAGCAGGCTCGCGCTTGAATACATTAGCATGGAATAATGAAATAGGACGTTGATCCTATTTTGTGGTTTCTAGGATTGACGTAATGATTAATAGGGATAGTTGGGGCATTAGTATTCAATTGTCAGAGGTGAAATTCTTGGATTTATTGAAGACTAACTACTGCGAAAACNTTTGCCAAGGATGTTTTCATTAATCAAAGAACGAAAGTTAGGGATCGAAGACGATCAGATACCGTCGTAGTCTTAACCATAAACTNTGCCGACTAGGGATCGGATGATGTTTATTTTTAANG
+
IIIIIIIIIIIIIHHHIIIIIIIIIIIIIIIIIIIIIIIIIIIIIIIIIIIIIIIIIIIIIIIIIIHHHIIIIIIIIIIII88888IIIIIIIIIIIIIHHHIHHHIIIIIIIIIIIIIIIIIIIIIIIIIIIIIIIIIIIIIIIIIIIIIIIIIGGGGGIIIIIGBBBBIIIIIIIIFFGII;;;FFFIIIII@@@@IIIIIIIIIIIIIIIGGGI;;;;99BB0IIIIIHHHHHHIIIIIIIGGGHIIIIIIIIIIIIIIIIIIIIIIIIIIHHHH;AAIIGGGIIIIIIIAAA@G6AAGGGIIIIHHGGGIIIIIIIIIIIIIIIHHHIIIIIIBBCCIIIIHHHIIIIIIAA@BCFFFFBA8;;BFFF==@@CEEB?;;HH@?>HHHFEEHEEE;400..2!..,9000044573,,,,226622.2,,,-,,2/...330,,,,1333991032;<<;868688;88;;866847::11.2/,,-/!/-,,/20842228;<<<<<88883338,,,,,32!2
@JI6ZREA02JY2KZ
ACTCACAGTTGGAGGGCAAGTCTGGTGCCAGCAGCCGCGGTAATTCCAGCTCCAATAGCGTATATTAAAGTTGTTGCAGTTAAAAAGCTCGTAGTTGAATTTCGGGGTCAGCAGGTTGGTCGTGCCACTGGTATGTACTGGCTTCGCTGATTCCTCCTTTCTGAAGAACTGTAATGTCATTAATTTGGTGTTGCAGGGAAACAGGACTGTTACTTTGAAAAAATTAGAGTGTTTAAAGCAGGCTAACGCTTGAATACATTAGCATGGAATAATGAAATAGGACGTTCGATCCTATTTGTGGTTTCTAGGATTGACGTAATGATTAATAGGGATAGTTGGGGCATTAGTATTCAATTGTCAGAGGTGAAATTCTTGGATTTATTGAAGACTAACTACTGCGAAAGCATTTGCCAAGGATGTTTTCATTAAATCAAGAACGAAAGTTAGGGATCGAAGACGATCAGATACCGTCGTAGTCTTAACCATAAAC
+
IIIIIIIIIIIIIIIIIIIIIIIIIIIIIIIIIIIIIIIIIIIIIIIIIIIIIIIIIIIIIIIIIIHHHIIIIIIIIIIBB66666EIIIIIIIIIIIIHHHICCCCIIIIIIIIIIIIIIIIIIIIIIIIIIIIIIIIIIIIIIIIIIIIIIIIHHBBBIIIIIIIIIIIIIIIIIIIIIHH:::IIIIIIIIIGGGFFFFDIIIGGGBB??444?//////BB3GGGIIHHHHHHIIGGGGBBBIIIIIIIIIIIIIIIIIIIIIIIIIIIF<<<A?EEHHHIGGGGEGGDA5558188BBBGAIIIIIIIE<<<DDIIIIIIIIIHEBGGGG665522;;EEEDEEGIIHHHHHBBBEEBBBDE;;;;A<<AA:////47AAA@=AC555:BEB@@?EEEB@@@@BHHHEEE@=?C451189.,,,,.10,,,,54,,,,,.-3334788;;6486:;;:8130288:9...18:88;;11031663
@JI6ZREA02I5M1D
ACTCACAGTTGGAGGGCAAGTCTGGTGCCAGCAGCCGCGGTAATTCCAGTCC
+
FFFFFFFFFFFII666IHIIIIIIIIIIIIIIIIIIIIIHHGGDB>>44422
@JI6ZREA02GL3ZI
ACTCACAGTTGGAGGGCAAGTCTGGTGCCAGCAGCCGCGGTAATTCCAGCTCCAATAGCGTATATTAAAGTTGTTGCAGTCAAAAAGCTCGTAGTTGAATTTCGGGGTCAGCAGGCTGGTCGTGCCACTGGTATGAACTGGTCTCGCTGATTCCTCCTTTCTGAAGAACTGTAATGTCATTAATTTGGTGTTGCAGGGAAACAGGACTGTTACTTTGAAAAAATTAGAGTGTTTAAAGCAGGCTAACGCTTGAATACATTAGCATGGAATAATGAAATAGGACGACGATCCTATTTTGTTGGTTTCTAGGATTGACGTAATGATTAATAGGGATAGTTGGGGGCATTAGTATTCAATTGTCAGAGGTGAAATTCTTGGATTTATTGAAGACTAACTACTGCGAAAGCATTTGCCAAAGGATGTTTTTCATTAATCAAGAACGAAAGTTAGGGAATCGAAGACGATCAGATACCGTCGTAGTCTTAACCATAAACTATGCCGACTAGGGATCGGATGATGTTAATTTTTTAATGTACTCA
+
IIIIIIIIIIIIIHHHIIIIIIIIIIIIIIIIIIIIIIIIIIIIIIIIIIIIIIIIIIIIIIIIIIHHHIIIIIIIIIIII>????IIIIIIIIIIIIIHHHICCCCIIIIIIIIIIIIIIIIIIIIIIIIIIIIIIIIIIIIIIIIIIIIIIIIIIHHHIIIIIGGGIIIIIIIIIIIIIIIBBBIIIIIIIIIHHHHHHIIIIIIIIIIIIHHHI886666GG5IIIGGGHHHHHGB>>>IIIIIIIIIIIIIIIIIIIIIIIIIIGGGGIIHHHIIIIIIIIIIIG:9::>@>>>22FFHHHIII>>>BBIIIIIIIIIIIIIIII>>>DIIIII==?=:IIIIIIIIIIGGGIIIEEEEE<<<D777GGECCEED777<44BBECCDEA<<<;ICGGEEBB;;;;77?41,,,11,--,,,,,2566221792.--22...230,,,,,,752002043=??????=??=757:<32...229864//4<8234///45==;::8>??????>>>==>>////..45*<:::334
@JI6ZREA02GQR76
ACTCACAGTTGGAGGGCAAGTCTGGTGCCAGCAGCCGCGGTAATTCCAGCTCCAATAGCGTATATTAAAGTTGTTGCAGTTAAAAAGCTCGTAGTTGAATTTCGGGGCAGTCGTAGGT
+
E??????AFFFIIHHHIIIIIIIIIIIIIIIIIIIIIIIIIIIIIIIIIIIIFFFFFFFFFFFFFFFFFFFFFFFFFFFFF==???FFFFFFFFFDA<<110>422227::7553---
@JI6ZREA02J57I5
ACTCACAGTTGGAGGGCAAGTCTGGTGCCAGCAGCCGCGGTAATTCCAGCTCCAATCGCGTATATTAAAGTTGTTGCAGTTAAAAAGCTCGTAGTTGAATTTCGGGGTCAGCAGGTTGGTCGTGCCACTGGTATGT
+
FFFFFFFFFFFIIHHHIIIIIIIIIIIIIIIIIIIIIIIIIIIIIIIIIIIIFF@???FFFFFFFFFFFFFFFFFFFFFFF?????FFFFFFFFFFFFFFFFFBBBBFFFFFFFFFFFFFFFFFCA?<922338.-
@JI6ZREA02GTKGZ
ACTCACAGTTGGAGGGCAAGTCTGGTGCCAGCAGCCGCGGT
+
FFFFFFFFFFFHHDIIIIHHHIIIIIIHHHFFDBBAAA>40
@JI6ZREA02F3S0Y
ACTCACAGTTGGAGGGCAAGTCTGGTGCCAGCAGCCGCGGTAATTCCAGCTCCAATAGCGTATATTAAAGTGTTGCAGTTAAAAAGCTCGTAGTTGAATTTCGGGG
+
FFFFFFFFFFFIIHHHIIIIIIIIIIIIIIIIIIIIIIIIIIIIIIIIIIIIFFFFFFFFFFFFFFFFFA????FFFFFF?????FFFFFFFFFFDBA=<84..,,
@JI6ZREA02IEW1M
ACTCACAGTTGGAGGGCAAGTCTGGTGCCAGCAGCCGCGGTAATTCCAGCTCCAATAGCGTATATTAAAGTTGTTGCAGTTAAAAAGCTCGTAGTTGAATTTCGGGGGTATCAAGTTACGTCGGTCGTCG
+
FFFFFFFFFFEIIHHHIIIIIIIIIIIIIIIIIIIIIIIIIIIIIIIIIIIIFFFFFFFFFFFFFFFFFFFFFFFFFFF<<88866DDBB????<;=55,,,.,,,,,,32357:7667<==><843444
@JI6ZREA02FPS5U
ACTCACAGTTGGAGGGCAAGTCTGGTGCCAGCAGCCGCGGTAATTCCAGCTCCAATAGCGTATATTAAAGTTGTTGCAGTTAAAAAGCTCGTAGTTGGATTTCGGGGTCAGCAGGTTGGTCGTGCCACTGGTATGCACTGGCTTCGCCGATTCCTCCTTTCTGAAGAACTGTAACGTCATTAATTTGGTGTTGCAGGGAAACAGGACTGTTACTTTGAAAAAATTAGAGTGTTTAAAGCAGGCTAACGCTTGAATACATTAGCATGGAATAATGAAATAGGACGATCGATCCTATTTTGTGGTTTCTAGGGTTGACGTAATGATTAATAGGGATAGTTGGGGCATTAGTATTCAATTGTCAGAGGTGAAATTCTTGGATTTATTGAAGACTAACTACTGCGAAAGCATTTGCCAAGGAT
+
FFFFFFFFFFFIIIIIIIIIIIIIIIIIIIIIIIIIIIIIIIIIIIIIIIIIFFFFFFFFFFFFFFFFFFFFFFFFFFFFF?????FFFFFFFFFFFFFFFFFBB@@DFFFFFFFFFFFFFFFFFFFFFFFFFFFFFFFFFFFFFFFFFFFFFFDDDDDFFFFFFFFFFFFFFFFFFFFFFFFFFFFFFFFFFFFFFFFFFFFFFFFFFFFFFFFFF677777;;-DDFFF;;;FFFC???FFFCCCCFFFFFFFDGGIIGGGGGGGIGFDDDD???A8??::<:DBBAAAABA66755/88888?<?445554ABBBBBDDDDDAAAABBBADDDDD::==??DD???DDDDDBBBBBBB88333288;><>>>@BB===>77>@><:8///;<<<<33288;888888866440003
@JI6ZREA02H4TCF
ACTCACAGTTGGAGGGCAAGTCTGGTGCCAGCAGCCGCGGTAATTCCAGCTCCAATAGCGTATATTAAAGTTGTTGCAG
+
FFFFFFFFFFDDF666FFFHIIIDDIIIIIIIIIHHHFBBBDFFFGGHHIHHFFFFFFFFFFFF88866BA>=889:74
@JI6ZREA02G813E
ACTCACAGTTGGAGGGCAAGTCTGGTGCCAGCAGCCGCGGTAATTCCAGCTCCAATAGCGTATATTAAAGTTGTTGCAGTTAAAAAGCTCGTAGTTGAATTTC
+
01115::=BBBDHHHHIIIIIIIIIIIIIIIIIIIIIIIHFBBBBDCFFFFCDDDFFFFFFFFF==666DCDBA>==??44111118?????ABFF@??==;?
@JI6ZREA02FWOJL
ACTCACAGTTGGAGGGCAAGTCTGGTGCCAGCAGCCGCGGTAATTCCAGCTCCAATAGCGTATATTAAAGTTGTTGCAGTTAAAAAGCTCGTAGTTGAATTTTCGGGGG
+
FFFFFFFFFFFIIHHHIIIIIIIIIIIIIIIIIIIIIIIIIIIIIIIIIIIIFFFFFFFFFFFFFFFFFFFFFFDBBBA5411///<<:9:9:666855,,,,.,,,,,
@JI6ZREA02ITLKC
ACTCACAGTTGGAGGGCAAGTCTGGTGCCAGCAGCCGCGGTAATTCCAGCTCCAATAGCGTATATTAAAGTTGTTGCAGTTAAAAAGCTCGTAGTTGAATTTCGGGATCAATACGTCGGTCGTGCTTTCGGGTACGTACTGGCGTCATTGGTTTCTCCTTTCTGACGAACCATGATGTCATTAATTTGGTGTTATGGGGAGTTAGGACTGTTACTTTGAAAAAATTAGAGTGTTTAAAGCAGGCATTAGCTTGAATACATTAGCATGGAATAATGAAATAGGACGTTCGATCCTATTTTGTTGGTTTCTAGGATCAACGTAATGATTAATAGGGATAGTTGGGGCATTAGTATTCAATTGTCAGAGGTGAAATTCTTGGATTTATTGAAGACTAACTACTGCGAAAGCATTTGCCAAGGATGTTCTCATTAATCAAGAACGAAAGTTAAGGGATCGAAGACGATCAGATACCGTCGTAGTCTTAACCATAAACTATGCCGACTAGGGATCGGATGATGTTAATTTTTAATGTAC
+
HHHHHHHHHHHIIHHHIIIIIIIIIIIIIIIIIIIIIIIIIIIIIIIIIIIIHHHHHHHHHHHHHHHHHHHHHHHHHHHHH?????HHHHHHHHHHHHHHHHHHHHHHHHHHHHHHHHHHHHHHHHHHHHHHHHHHHHHHHHHHHHHHHFFEEEHHHHHHHHHHHHHHHHHHHHHHHHHHHHHHHHHBB<DDDGE8888D=DEHHHHHHHHHHHHHHH67776666,<HHHHHHHHHHHHHHHHHHHHHHHHHHHHHHHHHHHHHHHHHHHHHHHHHHHHHHDDDHHHHHHDDBE77655//00///::DA>>>BBHHHGGGHGE@@@;99@@@EBBBGG9999@@@@GEEEEB@@=DEBBBBA??=92449<<9222439999//39>==AA333=BB?99999=999;;;A>>>><<5764794122211468:200:6222789------27222767667:;;:;:;;7646:;667449971.,,,,,,,.103310213447;;;:7222226866//111..*111,
@JI6ZREA02JX71T
ACTCACAGTTGGAGGGCAAGTCTGGTGCCAGCAGCCGCGGTAATTCCAGCTCCAATAGCGTATATTAAAGTTGTTGCAGTTAAAAAGCTCGTAGTTGAATTTCGGGGTCAGCAGGTTGGTCGTGCCACTGGTATGCACTGGTCTTCGCTGATTCCTCCCTCTTGTAGAACCGTAATGCCATTAAGTTGGTGTTGCGGGGAAACAGGACTGTTACTTTGAAAAAATTAGAGTGTTTAAAGCAAGCTAACGCTTGAATACATTAGCATGGAATAATGAAATAGGACGTCGATCCTATTTTGTGGTTTCTAGGATTTGACGTAATGATTAATAGGGATAGTTGGGGCATTAGTATTCAATTGTCAGAGT
+
FFFFFFFFFFFII:::IIIIIIIIIIIIIIIIIIIIIIIIIIIIIIIIIIIIFFFFFFFFFFFFFFFFFFFFFFFFFFFFF88886?DDDDFFFFFFFFFFFF=;;;>DDD:666:<FFFFFFFFFFFFFFFFFFDDDD666:554<?==<;;<8300012<AA@@BBFFFFFFFFFFFDDDD?665==BB@><=9;;;????>FFFFFFDDDD=;8>//////00,4A<<<==??FFFFDDDDDDDFFFFFFFGGDDDDGGGGFFDDBBBBBA<00094<><00004??==<=12227/..,,,-.9111...4<?=422=<<<<88344888<<<9924449400048<@@AAA@@><>>3223
@JI6ZREA02IB6EA
ACTCACAGTTGGAGGGCAAGTCTGGTGCCAGCAGCCGCGGTAATTCCAGCTCCAATAGCGTATATTAAAGTTGTTGCAGTTAAAAAGCTCGTAGTTGAATTTCGGGATTAGTACGCTGGTCGTGCCTTCGGTACGTACTGGTGTTACTGATTTCTACCTTCTGACGAACCATCATGTCATTAATTTGGTGTGGTGGGGAATCAGGACTGTTACTTTGAAAAAATTAGAGTGTTTAAAGCAGGCTCGCGCTTGAATACATTAGCATGGAATAATGAAATAGGACGTTGATCCTATTTTGTGGTTTCTAGGATTGACGTAATGATTAATAGGGATAGTTGGGGCATTAGTATTCAATTGTCAGAGGTGAAATTCTTGGATTTATTGAAGACTAACTACTGCGAAAGCATTTGCCAAGGATGTTTTCATTAATCAAGAACGAAAGTTAGGGATCGAAGACGATCAGATACCGTCGTAGTCTTAACCNTAAACTATGCCGACTAGGGATCGGATGATGTTTATTTTTAATGACTC
+
IIIIIIIIIIIIIHHHIIIIIIIIIIIIIIIIIIIIIIIIIIIIIIIIIIIIIIIIIIIIIIIIIIHHHIIIIIIIIIIII;;;;;IIIIIIIIIIIIIHHHIHHHIIIIIIIIIIIIIIIIIIIIIIIIIIIIIIIIIIIIIIIIIIIIHHHIIIIIIIIIIIIIIIIIIIIIIIIIIIIIIHHHIIIIIIIICCCCIIIIIIIIIIIIIIIHHHI999999II9IIIIIHHHHHHIIIIIIIIIIIIIIIIIIIIIIIIIIIIIIIIIIIIIHHHIIIIIIIIIIIIIIIIAAA?D8CCHHHIIIIIIIIIIIIIIIIIIIIIIIIHHHIIIIIIBBB>HIHHHIIIIIIIIIIIIIIIIHHHIHHHIIIIIIII999?HIIIHDDDIIIIIIIIIIIHHHHHH???IEEEEGGIIB2000??===;6536<;@<7///@CE@AAA@CCCEE@@@@ECC<<<@@EEEEIEEEEEEEEEEE7!77?CEE9<<<@EEBEEC<<<<@EEECCCCEBBBE11111EE5@@@@;
@JI6ZREA02FJL2T
ACTCACAGTTGGAGGGCAAGTCTGGTGCCAGCAGCCGCGGTAATTCCAGCTCCAATAGCGTATATTAAAGTTGTTGCAGTTAAAAAGCTCGTAGTTGAATTTCGGGGTCAGTAGGTTGGTCGTGCCAATGGTATGTACTGGCTTTACTGATTCCTCCTTCTTGAAGAACTGTAATGTCATTAATTTGGTGTTGCAGGGAAACAGGACTGTTACTTTGAAAAAATTAGAGTGTTTAAAGCAGGCTAACGCTTGAATACATTAGCATGGAATAATGAAATAGGACGTTCGATCCTATTTTGTTGGTTTCTAAGATTGACGTAATGATTAATAGGGATAGTTGGGGCATTAGTATTCAATTGTCAGAGGTGAAATTCTTGGATTTATTGAAGACTAACTACTGCGAAAGCATTTGCCAAGGATGTTTTCATTAATCAAGAACGAAAGTTAGGGATCGAAGACGATCAGATACCGTCGTAGTCTTAACCAT
+
HHHHHHHHHHHII???IIIIIIIIIIIIIIIIIIIIIIIIIIIIIIIIIIIIHHHHHHHHHHHHHHHHHHHHHHHHHHHHH;;?==HHHHHHHHHHHHHHHHHBBBBHHHHHHHHHHHHHHHHHFFFFHHHHHHHHHHHHHHHHHFFFHHHHHHHHHHHHHHHHHHHHHHHHHHHHHHHHHHHHHHHHDEEHHGHHEEEEEE@HHHHHB@@EHHHCH666666<<-EHHHHHHHHHHHHHHHHH@@@HHHHHHHHHHHHHHHHHHHHHHHHHD@333HHIIEGDDDHHGGBBBG99996//@@@@@EAHB@@@HHHHHHHHHHH@@@@EE@@@BEGGBB9999@@BEHHHHHGGHHDDD@AA======;;<BA333999>==E<<AAA989A93222;;A92449;<<99999999<<877121122276646666442---2722-000122277:9;::::72126==;:9<8:86766;;440-
@JI6ZREA02JWWTY
ACTCACAGTTGGAGGGCAAGTCTGGTGCCAGCAGCCGCGGTAATTCCAGCTCCAATAGCGCATATTAAAGTTGTTGCAGTTAAAAAGCTCGTAGTTGAATTTCGGGATCAATTTATCGGTCGTGCCTACGGTATGAACTGGTACAATTGGTTTCTCCCTTCTGACGAAGCATGATGTCATTAATTTGGTGTCGTGGGGAATCAGGACCGTTACTTTGAAAAAATTAGAGTGTTTAAAGCAAGCATTAGCTTGAATACATTAGCATGGAATAATGAAATAGGACGTTTGATCCTATTTCGTGGTTTCTAGGATCGACGTAATGATTAATAGGGATAGTTGGGGCATTAGTATTCAATTGTCAGAGGTGAAATTCTTGGATTTATTGAAGACTAACTACTGCGAAAGCATTTGCCAAGGATGTTTCATTAATCAAGAACGAAAGTTAGGGATCGAAGACGATC
+
IIIIIIIIIIIIIHHHIIIIIIIIIIIIIIIIIIIIIIIIIIIIIIIIIIIIIIIIIIIIIIIIIIHHHIIIIIIIIIIII=====IIIIIIIIIIIIIHHHIHHHIIIIIHHHIIIIIIIIIHIIFFFFFIIIIIIIIIIIIIIIIIIIHHHIIHHHIIIIIIIIIIIIIIIIIIIIIIIIIHHHFFFFFIIICCCCIIIIIIIIIIB@@@@HHHI;;;;66II3IIIIIHHHHHHIIIIIIIIIIIIIIIIIIIIIIIIIIIIIIII@@@@IHHHIIIID@777?EEDAA<9111::4<<100A<GGGFID;;;DIIIIDDDID@99655;?A?330002??AABDEEIHDDDDBHHHHHEEEBBB====:88==DBBBD::HHBBBBEDBBBBA@=/////9::667?====;;57,,,,,4,,,,.149644660008::26668:::;;64311::
@JI6ZREA02J6EPE
ACTCACAGTTGGAGGGCAAGTCTGGTGCCAGCAGCCGCGGTAATTCCAGCTCCAATAGCGTATATTAAACGTTGTTG
+
FFFFDBBAAA=::3334>ABBBB??BFFFFFDBB:::B=555588>>AAAA444498=:9::88--.../415558=
@JI6ZREA02FU0IX
ACTCACAGTTGGAGGGCAAGTCTGGTGCCAGCAGCCGCGGTAATTCCAGCTCCAATAGCGTATATTAAAGTTGTTGCAGTTAAAAAGCTCGTAGTTGAATTTCGGGATCAATACGTCGGTCGTGCTTTCGGGTACGTACTGGCGTCATTGGTTTCTCCTTTCTGACGAACCATGATGTCATTAATTTGGTGTGGTGGGAATCAGGACTGTTACTTTGAAAAAATT
+
@@@FFFFFFFFIIHHHIIIIIIIIIIIIIIIIIIIIIIIIIIIHHIIIIHHHFFFFFFFFFFFFFFFFFFFFFFFFFFFFF?????FFFFFFFFFFFFFFF?A====555555=ABBBBBB????FFFC??=<??:?=<862413231111,,,7111,..62<<<?>@>=????DFFFFFFFFFFFFF>AA5559==5555ABDDDDDAACC?==?22222211
@JI6ZREA02F2Q2U
ACTCACAGTTGGAGGGCAAGTCTGGTGCCAGCAGCCGCGGTAATTCCAGCTCCAATAGCGTATATTAAAGTTGTTGCAGTTAAAAAGCTCGTAGTTGAATTTC
+
FFFFFFFFFFFIIHHHIIIIIIIIIIIIIIIIIIIIIIIIIIIIIIIIIIIIFFFFFFFFFFFFFFFFFFFFFFFFFFFFF=====FFFFFFFFFFFFD=;8=
@JI6ZREA02GTH0K
ACTCACAGTTGGAGGGCAAGTCTGGTGCCAGCAGCCGCGGTAATTCCAGCTCCAATAGCGTATATTAAAGTTGTTGCAGTTAAAAAGCTCGTAGTTGAATTTCGGGATCTATCCATTGGTCGGGCTTTCGGGTCCGTACTGGTGTGATGGATTCCTACCTTCTGAATAACCGGCATGCCATTAATTTGGTGCGCTGGGGAAGCAGGACTGTTACCTTGAAAAAATTAGAGTGCTTAAAGCAGGCTAATGCCTGAATACATTAGCATGGAATAATGAAATAGGACGCATGGTCTATTTTGTTGGTTTCTAGGATCACCGTAATGATTAATAGGGATAGTTGGGGGCATTAGTATTCAATTGTCAGAGGTGAAATTCTTGGATTTATTGAAGACTAACTTCTGCGAAAGCATTTGCCAAGGATGTTTTCATTAATCAAGACGAAGTTAGGGATCGAAGACGATCAGATACCGTCGTAGTCTTAACCATAAACTATGCCGACTAGGGATCGGACGATGTTAATTTTTTAATGTACTCGTTCGGC
+
IIIIIIIIIIIIIHHHIIIIIIIIIIIIIIIIIIIIIIIIIIIIIIIIIIIIIIIIIIIIIIIIIIHHHIIIIIIIIIIII?????IIIIIIIIIIIIIHHHIHHHIIIIIIIIIIIIIIIHHHIHHHIHHHIIIIIIIIIIIIIIIIIIIIIIIIIHHHHIIIIIIIIIIIIIIIIIIIIIBB666HHIGHGGI@A@@FFFIIIIIII>>>IIIIII666666>>-FFIIIIIIHHHIIIIIIIIIHIIIIIIIIIIIIIIIIIIIIIIIIIIIAAAI@HGFGGEEG33366?999<A66DDEHHIIIAAAEIIIIIIIIIIIIIIIIIHHHHIDEDI==;66IIGG6525<D<;;AACCDD?????B111??CCCDDD??@B::DD@?=?CDCBBBCBCCA>>;9::444>4444>>8:=3332::::<<9883...611...0006:877;3...04777943-..74468:61322==665:999<<013388:481222038;;:60238<<==//555555)3283223<<<<<<
@JI6ZREA02GFPEQ
ACTCACAGTTGGAGGGCAAGTCTGGTGCCAGCAGCCGCGGTAATTCCAGCTCCAATAGCGTATATTAAAGTTGTTGCAGTTAAAAAGCTCGTAGTTGAATTTCGGGATTAGTACGCTGGTCGTGCCTTCGGTACGTACTGGTGTTACTGATTTCTACCTTCTGACGAACCATCATGTCATTAATTTGGTGTGGTGGGGAATCAGGACTGTTACTTTGAAAAAATTAGAGTGTTTAAAGCAGGCTCGCGCTTGAACCCATTAGCATGGAATAATGAAATAGGACGTTGATCCTATTTTGTTGGTTTCTAGGATCGACGTAATGATTAATAGGGATAGTTGGGGCATTAGTATTCAATTGTCAGAGGTGAAATTCTTGGATTTATTGAAGACTAACTACTGCGAAAGCATTTGCCAAGGATGTTTTCATTAATCAAAGAACGAAAGTTAGGGATCGAAGACGATCAGATACCGTCGTAGTCTTAACCATAAACTATGCCGACTAGGAATCGGGCGACGTTATTTTC
+
IIIIIIIIIIIIIHHHIIIIIIIIIIIIIIIIIIIIIIIIIIIIIIIIIIIIIIIIIIIIIIIIIIHHHIIIIIIIIIIII?????IIIIIIIIIIIIIHHHIHHHIIIIIIIIIIIIIIIIIIIIIIIIIIIIIIIIIIIIIIIIIIIIHHHIIIIIIIIIIIIIIIIIIIIIIIIIIIIIIGGGIIIIIIIICCCCIIIIIIIIIIIHHIIHHHI666666;;,GGIIIHHHHHHIIIIIIIIIIIIIIIII888<GIIIIIIIIIIIIIIIHHHIIIIIIIIIIIIIIIICCCCIBIIIHHHIIIAAAAGGIIIIIIIIIIIIIIIEB?BGEG;:00006?DA>;8:EFFFFIFIBCCCBBBCBBBBEECBBA@@BBBE>:CCCEC;11155>AA;;:;;BEFFEBBCCCFFFFBA;4431::22110....301;6336;==6>9998833364869;;;=:;:>>=<<>>>><<;8::421-,,,-,,/203467812322;9522109412210010.
@JI6ZREA02FNM97
ACTCACAGTTGGAGGGCAAGTCTGGTGCCAGCAGCCGCGGTAATTCCAGCTCCAATAGCGTATATTAAAGTTGTTGCAGTTAAAAAGCTCGTAGTTGAATTTCGGGGATCATT
+
FFFFFFFFFFFIIHHHIIIIIIIIIIIIIIIIIIIIIIIIIIIIIIIIIIIIFFFFFFFFFFFFFFFFFFFFFFFFFFFFF=====FFFFFFFFFFDBB<984...,....--
@JI6ZREA02HNE43
ACTCACAGTTGGAGGGCAAGTCTGGTGCCAGCAGCCGCGGTAATTCCAGCTCCAATAGCGTATATTAAAGTTGTTGCAGTTAAAAAGCTCGTAGTTGAATTTCGGGATTAGTACGCTGGTCATGCCTTCGGTACGTACTGGTGTTACTGATTTCTACCTTCTGACGAACTATCATGTCATTAATTTGGTGTGGTGGGGAATCAGGACTGTTACTTTGAAAAAATTAGAGTGTTTAAAGCAGGCTCGCGCTTGAATACATTAGCATGGAATAATGAAATAGGACGTTGATCCTATTTTGTGGTTTCTAGGATTGACGTAATGATTAATAGGGATAGTTGGGGCATTAGTATTCAATTGTCAGAGGTGAAATTCTTGGATTTATTGAAGACTAACTACTGCGAAAGCATTTGCCAAGGATGTTTCATTAATCAAGAACGAAAGTTAGGGATCGAAGACGATCAGATACCGTCGTAGTCTTAACCACAAACTATGCCGACTAGGGATCGGATGATGTTAATTTTTAATG
+
IIIIIIIIIIIIIHHHIIIIIIIIIIIIIIIIIIIIIIIIIIIIIIIIIIIIIIIIIIIIIIIIIIHHHIIIIIIIIIIII;;;;;IIIIIIIIIIIIIHHHIHHHIIIIIIIIIIIIIIIIIIIIIIIIIIIIIIIIIIIIIIIIIIIIHHHIIIHHHHIIIIIIIIIIIIIIIIIIIIIIIHHHIIIIIIII>>>>HHIIIIIIIIIIIIIHHHI<<<<99II5IIIIIHHHHHHIIIIIIIIIIIIIIIIIIIIIIIIIIIICCCCIIIIICCCIIIIIIIIIIIIIIII@@B@H>HH===?IIIIIIIIIIHHHHIIIIIIIIIHHHIIIIHH===9HHIIIIIIIIIIIIIIIIIIIIIIH999??IIIIIIEHHIAAHHHHHHHHEEFIIII?;777CCEEEBIDDDDDDD=5...5:33348<@CC??EEAADEEEIDDAACCEEE@@@AECC@@@CAEEEEIEEEEEEEEEE7749???EE@@@@@AEDEACCDEEEEEEAA@??8888,,,,,11+5
@JI6ZREA02HPM0R
ACTCACAGTTGGAGGGCAAGTCTGGTGCCAGCAGCCGCGGTAATTCCAGCTCCAATAGCGTATATTAAAGTTGTTGCAGTTAAAAAAGCTCGTAGTTGAAATTTTCGGGGGTACTAGTAAGTTAGTACGTTGGTCCCGTTAGTCCGGTTACTTGGGTTAACTTGGGCCTTTAACCTTGGGTAATTTACCCCTTTCCGTTACTTTTTCGTAAAACCGTTAACCTTGGTAAACGTAACGTTCGTAGTTAAATTTTGGGTTCGTTACGTAACTTTAGGGGGTAAAC
+
FFFFFFFFFFFII:::IIIIIIIIIIIIIIIIIIIIIIIIIIIIIIIIIIIIFFFFFFFFFFFF@@666FFFFFFFFFF@@667722????9843225111.....,,,,,,.---.-55---,-,-.-----,,,,,--.211111513,,,1122266:88666==4000088446666666662....00755<97<=005509/-......877448888400000//3/4=9778964/..,,,//111,,,-.-227332269888;0011148844
@JI6ZREA02JD6RF
ACTCACAGTTGGAGGGCAAGTCTGGTGCCAGCAGCCGCGGTAATTCCAGCTCCAATAGCGTATATTAAAGTTGTTGCAGTTAAAAAAGCTCGTAGTTGAATTTCGGGGGTCAGTACGTAGGGTTCGGTCGTCGAACCTACGGTTAGGTAGTACGTACGGTCGGTTTACCTTTCGGACTTTCCGTACCTTTTCCCTTTCCGTTTAACGTAACGTAAGGTAAAACTTGGTTAACTAGTTTAACTTTAGGTTTAAGTTTTTGGGTCGTTAGGGGAAACCAAGGGGGAAAACCTAGGGTTAACC
+
FFFFFFFFFFFIIHHHIIIIIIIIIIIIIIIIIIIIIIIIIIIIIIIIIIIIFFFFFFFFFFFF@@666FFFDBA???A441///--9===:8:999822...3-/3//153..-.222,,,113..,-,--2----.,,----2,,,-,--.------,-,,,,,.--,,,159==44456AABBA7744832-----4---66>?:>ADFF;;;;F;:96A>>::6333:>AA<==DAC;F;BA?747<83//---1111:311....,1115511--//14466AAA6=?=555588
@JI6ZREA02JZU0W
ACTCACAGTTGGAGGGCAAGTCTGGTGCCAGCAGCCGCGGTAATTCCAGCTCCAATAGCGTATATTAAAGTTGTTGCAGTTAAAAAGCTCGTAGTTGAATTTCGGGGTCAGCAGGTTGGTCGTGCCACTGGTATGCACT
+
???@FFFFFFFIIHHHIIIIIIIIIIIIIIIIIIIIIIIIIIIIIIIIIIIIFFFFFFFFFFFFFFFFFFFFFFFCCCDDD66666?DDDBDDDFFFDD???D54446?AA=33355DDDDDDDFFFFFDDBBB@B=31
@JI6ZREA02GD8HI
ACTCACAGTTGGAGGGCAAGTCTGGTGCCAGCAGCCGCGGTAATTCCAGCTCCAATAGCGTATATTAAAGTTGTTGCAGTTAAAAAGCTCGTAGTTGAATTTCGGGATCAGTACGTTGGTCGTGCCTTAGGTACGTACTGGTGTTACTGGTTCCTACCTTCTGACGAACCATCATGTCATTCATTTGGTGTGGGGGGGAATCAGGACTGTTACTTTGAAAAAATTAGAGTGTTTAAAGCAGGCTCGCGCTTGGATACATTAGCATGGAATAATGAAATAGGACGTTGATCCTATTTTGTTGGTTTCTAGGATTGACGTAATGATTAATAGGGATAGTTGGGGCATTAGTATTCAATTGTCAGAGGTGAAATTCTTGGATTTATTGAAGACTAACTACTGCGAAAGCATTTGCCAAGGATGTTTTCATTAATCAAGAACGAAAGTTAGGGATCGAAGACGATCAGATACCGTCGTAGTCTTAACCATAAACTATGCCGACTAGGGATCGGATGATGTTATTTTTAATG
+
IIIIIIIIIIIIIHHHIIIIIIIIIIIIIIIIIIIIIIIIIIIIIIIIIIIIIIIIIIIIIIIIIIHHHIIIIIIIIIIII?????IIIIIIIIIIIIIHHHIHHHIIIIIIIIIIIIIIIIIIIIIIIIIIIIIIIIIIIIIIIIIIIIIIIIIIIIIIIIIIIIIIIIIIIIIIIIIIIIIHHHFFDII2222222HHHIIIIIIIIFFIIHHHI;;;;;;II9IIIIIHHHHHHIIIIIIIIIIIIIIIIIIIIIIIIIIIIIIIIIIIIIHHHIHEEDIIIGGEGDDBE1111>66441//5<E???EEGIIDDDDIIIIIIIIIHHEIIII@@5222?BEEB;9;DIIIIIHHBBBHEEED=000DA?;;AAA///944::>@=>>>>>>;>A??>=;=B??==BBBBBB??;C;7333;;;;::0...3-0743334660---093...0497:;;33131;<<:988:<:;::99000,,,,,/-,,,,/1.11100/3366777777777----,44*1
@JI6ZREA02JQ4E4
ACTCACAGTTGGAGGGCAAGTCTGGTGCCAGCAGCCGCGGTAATTCCAGCTCCAATAGCGTATATTAAAGTTGTTGCAGTTAAAAAGCTACGTAGTTGAA
+
///044444<444=??DFFFFFHHHHHFFFFHIIIHHIIIIIIIIIIIIIIHFFFFFFFFDDDD??655AAAB@A@999@@22222?9444<===<9511
@JI6ZREA02HSVP3
ACTCACAGTTGGAGGGCAAGTCTGGTGCCAGCAGCCGCGGTAATTCCAGCTCCAATAGCGTATATTAAAGTTGTTGCAGTTAAAAAGCTCGTAGTTGAATTTCGGGGTCAGCAGGTTGGTCGTGCCACTGGTATGTACTAGCTTGCTGATTCTTCCTTCTTGTAGAACCGTAATGCCATTAATTTGGTGTTGCGGGGAAACAGGACTGTTACTTTGAAAAAATTAGAGTGTTTAAAGCAGGCTAGCGCCTGAATACATTAGCATGGAATAATGAAATAGGACGTTCGAACCTATTTTGTTGGTTTCTAGGATTGACATAATGATTAATAGGGATAGTTGGGGCATTAGTATTCAATTGTCAGAGGTGAAATTCTTGGATTTATTGAAGACTAACTACTGCGAAAGCATTTGCCAAGGATGTTTTCATTAATCAAGAACGAAAGTTAGGGATCGAAGACGATCAGATACCGTCGTAGTCTTAACCATAAACTATGCCGACTAGGGATCGGATGATGTTTATTTTTAA
+
88?A??A@BBBD@666FFHHHIIIIIIIIIIIIIIIIIIIIIIIIIIIIIIIFFFFFFFFFFFFFFFFFFFFFFFFFFFFF;;;;;FFFFFFFFFFFFFFFFF====FFDDDFFFFFFFFFFFFFFFFFFFFFFFFFFFFFDDDDFFFFFFFFFFFDDDFFFFFFFFFFFFFFFFFFFFFCC666FFFDDDFFAAAAFFCC>DDDBAA66666??B27777766,66CFF???666DFFFFFDDFC;;;DFFFFGGDDDDGGFFDDDDGDDDGGGCD:DD???DDDGGGCCAD7766<11440../4?===>>@==?:::===ABBAAA=:::A@A>>66644444@<888<A>>>>@@@===33388==@@===??B===>::>><<::>22222;8332226633../348>><::::1511:22211----76661---5::2773866666766556:::7:8::644447743..00..,,,,,,.,.00379474333779--,00333,,,0,,,,,11
@JI6ZREA02GTXG6
ACTCACAGTTGGAGGGCAAGTCTGGTGCCAGCAGCCGCGGTAATTCCAGCTCCAATAGCGTATATTAAAGTTGTTGCAGTTAAAAAGCTCGTAGTTGAATTTCGGGATCAATTTATCGGTCGTGCCTACGGTATGAACTGGTACAATTGGTTTCTCCCTTCTGACGAAGCATGATGTCATTAATTTGGTGTCGTGGGGAAACAGGACTGTTACTTTGAAAAAATTAGAGTGTTTAAAGCGGGCATTTGCTTGAATAGATTAGCATGGAATAATAGAATAGGACGTTGGTTCTATTTTGTGGTTTTAGGACCACCGTAATGATTAATAGGGATAGTTGGGGGCATTAGTATTCAATTGTCAGAGGTGAAATTCTTGGATTTATTGAAGACTAACTATTGCGAAAGCATTTGCCAAGGATGTTTCATTAATCAAGAACGAAAGTTAGGGGATCGAAGACGATCAGATACCGTCGTAGTCTTAACCATAAACTAT
+
FFFFFFFFFFFIIHHHIIIIIIIIIIIIIIIIIIIIIIIIIIIIIIIIIIIIFFFFFFFFFFFFFFFFFFFFFFFFFFFFF?????FFFFFFFFFFFFFFFFFFFFFFFFFFFFFFFFFFFFFFFFFFFFFFFFFFFFFFFFFFFFFFFF===FFFFFFFFFFFFFFFFFFFFFFFFFFFFFFFFFFFFFFFFFAAAAFFDA?<<FFFFFFDD?==B22222211,9@AAA<===??D?666?A==?DDFFFDDDDFGGGGGFFFDDDDFDDDDGGGFDDB<<444<<0000322447/994444?<<44488==ABBAAAADDDDDBBBD???DD88885???ADDDDDAAAAAADDBBDDDD?344=BB>>>@@@444877@@8888@>===>DB??>>>>=====>D??><<<<;.----22200027:644:74449::444447666::54699::665:566:7578:77:1122000620.,,,.
@JI6ZREA02G63KU
ACTCACAGTTGGAGGGCAAGTCTGGTGCCCGCAGCCGCGGTAATTCCAGCTCCAATAGCGTATATTAAAGTTGTTGCAGTTAAAAAGCTCGTAGTTGAATTTCGGGGTCAGCAGGTTGGTCGTGCCACTGGTATGCACTGGTCTCGCTGATTCCTCCCTCTTGTAGAACCGTAATGCCATTAAGTTGGTGTTGCGGGGAAACAGGACTGTTACTTTGAAAAAATTAGAGTGTTTAAAGCAAGCTAACGCTTGAATACATTAGCATGGAATAATGAAATAGGACGATCGATCCTATTTTGTGGTTTCTAGGGTTGACGTAATGATTAATAGGGATAGTTGGGGCATTAGTATTCAATTGACAGAGGTGAAATTCTTGGATTTATTGAAGACTGACTACTGCGAAAGCATTTGCCAAGGATGTTTTCATTAATCAAGAACGAAAGTTAGGGATCGGAGACGATCAGATACCGTCGTAGTCTTAACCATAAACTATGCCGACTAGGGATCGGATGATGTTTATTTTTAATGTACTC
+
IIIIIIIIIIIII@@@IIIIIIIIIIIHHHIIIIIIIIIIIIIIIIIIIIIIIIIIIIIIIIIIIIHHHIIIIIIIIIIII88888HIIIIIIIIIIIIHHHICCCCIIIIIIIIIIIIIIIIIIIIIIIIIIIIIIIIIIIIIIIIIIIIIIIIHHHIIIIIIIIIIIIIIIIIIIIIIIIIIHHIIIIIIIIBC@@BBBBAGIIIIIIIIIHHHI888886GG5IIIIIHHHHHHIIIIIIIIIIIIIIIIIGGGIIIIIIIIAAAAHIIIIHHHIIHHGGGIIIIIIIHHI????A2==866A?GBBBDD;AAIIIIHAAAAHHHHBA??DDDGG9999DDDDGDAAADFIIIEEAA?CBBBCBBBBEC;88AACBBA:44;CF?>@CEEEEEEEA;555;BCC>>>EEEEECCBE=2222;;<<;80-,.2.1-,,,,/03-3038888;;99;9;==88686>>=;9;<=<6311221/.2,,,-/,,-,0/2.2/,,.88834:55522,,,2,,,,,,,*2/22,,
@JI6ZREA02J3LUW
ACTCACAGTTGGAGGGCAAGTCTGGTGCCAGCAGCCGCGGTAATTCCAGCTCCAATAGCGTATATTAAAGTTGTTGCAGTTAAAAACGCTCGTAGTTGAATTTCGGGTCAGCAGGTTGGTCGTGCCACTGGTATGCACTGGCTTCGCTGATTCCTCCTTACTGAAGAACTGTAATGCCATTAATTGGTGTTGCAGGAAACG
+
FFFFFFFFFFFIIHHHIIIIIIIIIIIIIIIHHHDDEFBBBBBFFGGHHHHHFFFFFFFFDDDDAA==::99@@>????88113335:BBAAAABAA@>=00040..-3====6888AADDDFFCCDFFFFFFFFD=?=FFFFFFDDBBAAA4411000438?<??455?ADDBAAAAA<<443344=8869::222264/
@JI6ZREA02F8TNN
ACTCACAGTTGGAGGGCAAGTCTGGTGCCAGCAGCCGCGGTAATTCCAGCTCCAATAGCGTATATTAAAGTTGTTGCAGTTAAAAAGCTCGTAGTTGAATTTCGGGGTC
+
6666AFFFFFFIIHHHIIIIIIIIIIIIIIIIIIIIIIIIIIIIIIIIIIIIFFFFFFFFFFFFFFFFFFFFDBAAAAA4411///8>?????ABF<::;;;>42/,,-
@JI6ZREA02GG0VQ
ACTCACAGTTGGAGGGCAAGTCTGGTGCCAGCAGCCGCGGTAATTCCAGCTCCAATAGCGTATATTAAAGTTGTTGCAGTTAAAAAGCTCGTAGTTGAATTTCGGGATTAGTACGCTGGTCGTGCCTTCGGTACGTACTGGTGTTACTGATTTCTACCTTCTGACGAACCATCATGTCATTAATTTGGTGTGGTGGGGAATCAGGACTGTTACTTTGAAAAAATTAGAGTGTTTAAAGCAGGCTCGCGCTTGAATACATTAGCATGGAATAATGAAATAGGACGTTGATCCTATTTTGTGGTTTCTAGGATTGACGTAATGATTAATAGGGATAGTTGGGGCATTAGTATTCAATTGTCAGAGGTGAAATTCTTGGATTTATTGAAGACTAACTACTGCGAAAGCATTTGCCAAGGATGTTTTCATTAATCAAGAACGAAAGTTAGGGATCGAAGACGATCAGATACCGTCGTAGTCTTAACCNTAAACTNTGCCGACTAGGGATCGGATGATGTTTATTTTTAATGTACTC
+
IIIIIIIIIIIIIHHHIIIIIIIIIIIIIIIIIIIIIIIIIIIIIIIIIIIIIIIIIIIIIIIIIIHHHIIIIIIIIIIII???==IIIIIIIIIIIIIHHHIHHHIIIIIIIIIIIIIIIIIIIIIIIIIIIIIIIIIIIIIIIIIIIIHHHIIIIIIIIIIIIIII@@>FIIIIIIIIIIIHHHIIIIIIIICCCCIIIIIIIIIIIIIIIFFFF6;;;99II5IIIIIHHHHHHIIIIIIIIIIIIFFFIIEDEDIIIIIIIIIIIIIIIIHHHHIIIHHHHGIDDDEEE55966/66666B?GDDDIIIIIIHHHIDDDHIDDDIIHHIIIIICCB@DDHIIIIIIIIIIDDBHHBBBBD?8::BBBD==555;==A:7::::8BDB:::=EDHHHHBEB@@@BBD@@@?BB=@@4733<<<<880...34981...6;=3866:::88888:4477330306677444778;883200!316631!1338:;9;7522033888333333339-----44+9777/,
@JI6ZREA02GNABT
ACTCACAGTTGGAGGGCAAGTCTGGTGCCAGCAGCCGCGGTAATTCCAGCTCCAATAGCGTATATTAAAGTTGTTGCAGTTAAAAAGCTCGTAGTTGAATTTCGGGG
+
FFFFFFFFFFFIIHHHIIIIIIIIIIIIIIIIIIIIIIIIIIIIIIIIIIIIFFFFFFFFFFFFFFFFFFFFFFFFFFFFF?????FFFFFFFFFFDBB===900..
@JI6ZREA02G2446
ACTCACAGTTGGAGGACAAGTCTGGTGCCAGCAGCCGCGGTAATTCCAGCTCCAATAGCGTATATTAAAGTTGTTGCAGTTAAAAAGCTCGTAGTTGAATTTCGGGGTCAGCAGGTTGGTCGTGCCACTGGTATGTACTGGCTTCGCTGATTCCTCCTTTCTGAAGAACTGTAATGTCATTAATTTGGTGTTGCAGGGAAACAGGACTGTTACTTTGAAAAAATTAGAGTGTTTAAAGCAGGCTAACGCTTGAATACATTAGCATGGAATAATGAAATAGGACGTTCGATCCTATTTTGTGGTTTCTAGGATTGACGTAATGATTAATAGGGATAGTTGGGGCATTAGTATTCAATTGTCAGAGGTGAAATTCTTGGATTTATTGAAGACTAACTACTGCGAAAGCATTTGCCAAGGATGTTTTCATTAATCAAGAACGAAAGTTAGGGATCGAAGACGATCAGATACCGTCGTAGTCTTAACCATAAACTATGCCGACTAGGGATCGGATGATGTAATTTTTAATG
+
IIIIIIIIIIIIIIIIIIIIIIIIIIIIIIIIIIIIIIIIIIIIIIIIIIIIIIIIIIIIIIIIIIHHHIIIIIIIIIIGG:::::IIIIIIIIIIIIIHHHC6666>IIIIIIIIIGGGIIIIIIIIIIIIIIIIIIIIIIIIIIIIIIIIIII::;;;GDIIIIIIIIIIGGGIIIIIIIIHHHIIIIIIIIIHHHHHHIIIIIIIG;;;GHHEI666666>>-IIIIIHHHHHHIIIIIIG;;;>IIIIIIIIIIIIIIIIIIIIIIIIIIGGGIIAA==<HGECDDAA:<33337/>>@<@HDGGAAAAIIIIIIIIIIIIGGGIHHHIIIIIIBBBAIIHIIIAAAA===IFIEEEEEEED80003352299:5565::EEEEEEE?<<<>IE@<666BHHHEEBDDAC??960.,,,,-25533255:30031300244377;:<<<>>:9<:>==<<:=<==<202247787;==//.89;78712444<=9=<<<<7888===<<<<2442222244).
@JI6ZREA02IIOV5
ACTCACAGTTGGAGGGCAAGTCTGGTGCCAGCAGCCGCGGTAATTCCAGCTCCAATAGCGTATATTAAAGTTGTTGCAGTTAAAAAGCTCGTAGTTGAATTTCGGGATTAGTACGCTGGTCGTGCCTTCGGTACGTACTGGTGTTACTGATTTCTACCTTCTGACGAACTATCATGTCATTAATTTGGTGTGGTGGGGAATCAGGACTGTTACTTTGAAAAAATTAGAGTGTTTAAAGCAGGCTAACGCTTGAATACATTAGCATGGAATAATGAAATAGGACGTTCGATCCTATTTTGTTGGTTTCTAGGATTGACGTAATGATTAATAGGGATAGTTGGGGCATTAGTATTCAATTGTCAGAGGTGAAATTCTTGGATTTATTGAAGACTAACTACTGCGAAAGCATTTGCCAAGGATGTTTTCATTAATCAAGAACGAAAGTTAGGGATCGAAGACGATCAGATACCGTCGTAGTCTTAACCATAACTAT
+
IIIIIIIIIIIIIHHHIIIIIIIIIIIIIIIIIIIIIIIIIIIIIIIIIIIIIIIIIIIIIIIIIIHHHIIIIIIIIIIFF88888FIIIIIIIIIIIIHHHIHHHIIIIIIIIIIIIIIIIIIIIIIIIIIIIIIIIIIIIIIIIIIIIHHHIIIIIIIIIIIIIIIIIIIIIIIIIIIIHH666IIIIIIII????IIIIIIIIIIFFDDGBBBG444466GG5IIIIIHHHHHHIIIIIIIIIIIIIIIIIHHIIHHHIIIIIIIIIIIIIHHHIIII@@@@@IIHHGIIG999=G::66222??E<<<<@IIIIIIIIIIIIIIIDIIIDIIIII<<AAHHHHHHHHIIIIIHHHHHHHH>>@===BB?522::DBBBB::DE@>=@?BB>>=D>:::===>??;;;?5555::=;;3531::331103223..540..,,,,,,,,1110046978:::3131==><<<<><:;::<;:60.--.040
@JI6ZREA02HXAIO
ACTCACAGTTGGAGGGCAAGTCTGGTGCCAGCAGCCGCGGTAATTCCAGCTCCAATAGCGTATATTAAAGTTGTTGCAGTTAAAAAGCTCGTAGTTGAATTTCGGGGTCAGCAGGTTGGTCGTGCCACTGGTATGCACTGGTCTCGCTGATTCCTCCCTCTTGTAGAACCGTAATGCCATTAAGTTGGTGTTGCGGGGAAACAGGACTGTTACTTTGAAAAAATTAGAGTGTTTAAAGCAGGCTAACGCATGAATACATTAGCATGGAATAATGAAATAGGACGATCGATCCTATTTGTGGTTTCTAGGATTGACGTAATGATTAATAGGGATAGTTGGGGGCATTAGTATTCAATTGTCAGAGGTGAAATTCTTGGATTTATTGAAGACTAACTACTGCGAAAGCATTTGCCTAGGATG
+
FFFFFFFFFFFII???IIIIIIIIIIIIIIIIIIIIIIIIIIIIIIIIIIIIFFFFFFFFFFFFFFFFFFFFFFFFFFFCD66666@FFFFFFFFFFFFFFFF@@@@FFFFFFFFFFFFFFFFFFFFFFFFFFFFFFFFFFFFFFFFFFFFF@@@FFFFFFFFFFFDDDDFFFFFFFFFFFFFFFFFFFFFFFFAAAAFFDD@@@FFFDCABB===A222222::-ABBDDFFFFFFFFFFFFFFFFFFFFFFFFDIIIIIIIIFDDIIGDDDG???D8??GGGGBBAA?==67....-....2<9?>AADDDDDDDDB@??<<4438/...7>>9911111??>==<<<889<ABB?>??===DDD==;@::::<:8/..2/4::<;::<=>DDDD===>>>=888=888:99;75530
@JI6ZREA02J444V
ACTCACAGTTGGAGGGCAAGTCTGGTGCCAGCAGCCGCGGTAATTCCAGCTCCAATAGCGTATATTAAAGTTGTTGCAGTTAAAAAGCTCGTAGTTGAATTTCGGGATCAGCAGGTTGGTCTTGCCACTGGTATGTACTAGCTTGCTGATTCCTCCTTCTTGTAGAACCGTAATGCCATTAATTTGGTGTTGCGGGGAAACGGACTGTTACTTTGAAAAAATTAGAGTGTTTAAAGCAGGCCAGCGCCTGAATACATTAGCATGGAATAATGAAATAGGACGTTCGAACCTATTTTGTTGGTTTCTAGGATTGACGTAATGATTAATAGGGATAGTTGGGGCATTAGTATTCAATTGTCAGAGGTGAAATTCTTGGATTTATTGAAGACTGACTACTGCGAAAGCATTTGCCAAGGATGTTTTCATTAATCAAAGAGCGAAAGTTAGGGATCGAAGACGATCAGATACCGTCGTAGTCTTAACCATAAACTATGCCGACTAGGGATCGGATGATGTTAATTTTTAATGTACTCA
+
IIIIIIIIIIIIIHHHIIIIIIIIIIIIIIIIIIIIIIIIIIIIIIIIIIIIIIIIIIIIIIIIIIHHHIIIIIIIIIIII?????IIIIIIIIIIIIIHHHIHHHIIIIIIIIIIIIIIIIIIIIIIIIIIIIIIIIIIIIIIIIIIIIIIIIIIIIIIIIIIIIIIIIIIIIIIIIIIIIHHHIIIGGHHI9999>>88114:IICBFF:::A//----44,?AAEECDGHHHIIIIIIIIIIGGGIIIIGGGIIIIIIIIIIIIIIIIIHHHIIIIIIIIIIIIIIIIICCB??44CCGGCIII???IIIIIIIIIIIIIIIIIIHHHIIIIII@@@@IIIIIIIIIIIIIIIIIIIIIIIG;???IIIIIIIIHHHIHHIIHCBCIIIIIIII??999HIGECEEIGDA===;=.,,,,.7,,,,.3,,,3/69=333<=>6:::?AAAAA>?AAAAA>:::=AAAA@AAAAAAAAAA::7>AA>>=8::::AA@A??554::===<7773//00,,,,,..+7477005
@JI6ZREA02J19PA
ACTCACAGTTGGAGGGCAAGTCTGGTGCCAGCAGCCGCGGTAATTCCAGCTCCAATAGCGTATATTAAAGTTGTTGCAGTTAAAAAGCTCGTAGTTGAATTTCGGGATCAATATATCGGTCGTGCTTCGGTATGTACTGGTATTATTGATTCCTCCCTTCTGACGAACTATGATGTCATTAATTTGGTGTTATGGGGAATCAGGACTGTTACTTTGAAAAAATTAGAGTGTTTAAAGCAGGCACACGCTTGAATACATTAGCATGGAATAATGAAATAGGACGTTTGATCTTATTTGTTGGTTTCTAGGATCGACGTAATGATTAATAGGGATAGTTGGGGGCATTAGTATTCAATTGTCAGAGGTGGAATTCTTGGATTTATTGGAGACTAACTACTGCGAAAGCATTTGCCAAGGATGTTTCATTAATCAAGAACGAAAGTTAGGGATCGAAGACGATCAGATACCGTCGTAGTCTTAACCATAAACTATG
+
FFFFFFFFFFFII:::IIIIIIIIIIIIIIIIIIIIIIIIIIIIIIIIIIIIFFFFFFFFFFFFFFFFFFFFFFFFFFFFF???==FFFFFFFFFFFFFFFFF<<:A:8866?ACFFFFFFFFFFFFFFFFFFFFFFFCDCFDD??=BB===??668CCFFFFFFFFFFFFFFFFFFFFFFFFFF@@<FFFFC6666AADDBAAADDD:89<8667------..+799:98;;444AAA@AA=??AACCFFFFFDDDDIIIFFFDDGGFCCCA???B>===<<886==<:113,,,3..--,,13/7666?<9984444=<<;<2222....7632411225===BDDAAA????DB@@@<88888..//<8322667662.--2432283228<<<;33244;@8888888=@@8888:3336622000672---643358::2911166:::44648::::4612264000974300,,,-.200277046
@JI6ZREA02FKJZ7
ACTCACAGTTGGAGGGCAAGTCTGGTGCCAGCAGCCGCGGTAATTCCAGCTCCAATAGCGTATATTAAAGTTGTTGCAGTTAAAAAGCTCGTAGTTGAATTTCGGGATTAGTATGTTGGTCGTACCTTCGGTACGTACTGGTGTTACTGATTCCTACCTTCTGATGAACCATCATGTCATTAATTTGGTGTGGCGGGGAATCAGGACTGTTACTTTGAAAAAATTAGAGTGTTTAAAGCAGGCTCGCGCTTGAATACATTAGCATGGAATAATGAAATAGGACGTTGATCCTATTTTGTGGTTTCTAGGATTGACGTAATGATTAATAGGGATAGTTGGGAGCATTAGTATTCAATTGTCAGAGGTGAAATTCTTGGATTTATTGAAGACTAACTACTGCGAAAGCATTTGCCAGGATGTTTCATTAATCAAGAACGAAAGTTAGGGATCGAAGACGATCAGATACCGTCGTAGTCTTAACCATAAACTATGCCGACTAGGG
+
IIIIIIIIIIIIIHHHIIIIIIIIIIIIIIIIIIIIIIIIIIIIIIIIIIIIIIIIIIIIIIIIIIHHHIIIIIIIIIIII=====IIIIIIIIIIIIIHHHIHHHIIIIIIIIIIIIIIIIIIIIIIIIIIIIIIIIIIIIIIIIIIIIIIIIIIIIIIIIIIIIIIIIIIIIIIIIIIIIIHHHIIIIIIIICCCCIIIIIIIIIIB>>>GGHHI777766;;,>BIIIHHHHHHIIGGGGGGIIIIIIIIIGGGIIIIIIIIIIIIIIIIIHHHIIIIIIGGGIII888A<<<<=2=<===III===GIIIIIIIIIIIIIIGGGHEEIGGIHI=8871AAGGGDAAAGIIIIHHHHHHHHIIHHHHHHHHHHFF666?;;@D@@>@EC<554CE@@?BBBEF@@@BE666<EEE6///88==;;:===4..//57<:<;279>>?844464866;93324299;20113668:;882208;;;<:5:<<=>=<=>??<
@JI6ZREA02GED7T
ACTCACAGTTGGAGGGCAAGTCTGGTGCCAGCAGCCGCGGTAATTCCAGCTCCAATAGCGTATATTAAAGTTGTTGCAGTTAAAAAGCTCGTAGTTGAATTTC
+
FFFFFFFFFFFIIHHHIIIIIIIIIIIIIIIIIIIIIIIIIIIIIIIIIIIIFFFFFFFFFFFFFFFFFFFFFFFFFFFFF;;;;;FFFFFFFFFFFFD;;9=
@JI6ZREA02IY8B3
ACTCACAGTTGGAGGGCAAGTCTGGTGCCAGCAGCCGCGGTAATTCCAGCTCCAATAGCGTATATTAAAGTTGTTGCAGTTAAAAAGCTCGTAGTTGAATTTCGGGGTCAGCAGGTTGGTCGTGCCACTGGTATGTACTGGCTTCGCTGATTCCTCCTTTCTGAAGAACTGTAATGTCATTAATTTGGTGTTGCAGGGAAACAGGACTGTTACTTTGAAAAAATTAGAGTGTTTAAAGCAGGCAATTGCTTGAATACATTAGCATGGAATAATGAAATAGGACGTTCAAACCTATTTTGTGGTTTCTAGGATTGACGTAATGATTAATAGGGATAGTTGGGGCATTAGTATTCAATTGTCAGAGGTTGAAATTCTTGGATTTATTGAAGACTAACTACTGCGAAAGCATTTGCCAAGGATGTTTTCATTAATCAAGACGAAAGTTAGGGATCGAAGACGATCAGATACCGTCGTAGTCTTAACCATAAACTATGACCGACTAGGGATCGGATGATGTTAATTTTTAATGTACTCTATTC
+
IIIIIIIIIIIII666IIIIIIIIIIIIIIIIIIIIIIIIIIIIIIIIIIIIIIIIIIIIIIIIIIHHHIIIIIIIIII>>88888HIIIIIIIIIIIIHHHF>>>>IIIIIIIIIIIIIIIIIIIIIIIIIIIIIIIIIIIIIIIIIIIIIIIHHHHHHIIIIIFFFIIIIIHHIIIIIIHHHHHIIIHHHIIIFFFHHHIIIIIIIIIIIIHHCI666222@?0EEFGFDFFHHHIIIIIIIIIIIIIIIFFDHIIIIIDDDHHHHHIIIIIEEED<DIIGD;;;@@@EBB96659?2;;;;;;<EEBDDD@@@DDGGGD@;;;;HIHHHIIIIFF;;;;@;666DDDBEEEAAAA8::=9////2:::>>A:===HEEEH88BHBBBBEDDDDB?=44444<9:::;;444>>;;87---...2997769;73031669;=;69668::777:9;:87777676:;;;9::;::;::==...3676;:013...664;8777677;;;777776:;;//5//55+7::71002479
@JI6ZREA02F91BX
ACTCACAGTTGGAGGGCAAGTCTGGTGCCAGCAGCCGCGGTAATTCCAGCTCCAATAGCGTATATTAAAGTTGTTGCAGTTAAAAAGCTCGTAGTTGAATTTCGGGATCAGTACGTTGGTCGTGCCTTAGGTACGTACTGGTGTTACTGGTTCCTACCTTCTGACGAACCATCATGTCATTCATTTGGTGTGGCGGGGAATCAGGACTGTTACTTTGAAAAAATTAGAGTGTTTAAAGCAGGCTAACGCTTGAATACATTAGCATGGAATAATGAAATAGGACGTTTGATCCTATTTTGTTGGTTTCTAGGATTGACGTAATGATTAATAGGGATAGTTGGGGCATTAGTATTCAATTGTCAGAGGTGAAATTCTTGGATTTATTGAAGACTAACTATTGCGAAAGCATTTGCCAAGGATGTTTTCATTAATC
+
HHHHHHHHHHHIIHHHIIIIIIIIIIIIIIIIIIIIIIIIIIIIIIIIIIIIHHHHHHHHHHHHHHHHHHHHHHHHHHHHH=====HHHHHHHHHHHHHHHHHHHHHHHHHHHHHHHHHHHHHHHHHHHHHHHHHHHHHHHHHHHHHHHHHHHHHEFFFFHHHHHHHHHHHHHHHHHHHHHHHHHHHHHHHHHH;;;;HHHHHHHHHHHHHHHHHHH666666@@-HHHHHHHHHHHHHHHHHHHHHHHHHHHHHHHHHHHHHHHHHHHHHHHD666HHHH@@@@@HHHHHHHH???BH==;;222;@H@@@EGGHHHBBBHHHHHHHHHHHHHGGGBB2222;;BGGGEEEHHHHHHA@AAHHH?=====BBA8899====B::BBB989=?B?=======>==999===A9999BBB;;441177:;::42
@JI6ZREA02FNMAP
ACTCACAGTTGGAGGGCAAGTCTGGTGCCAGCAGCCGCGGTAATTCCAGCTCCAATAGCGTATATTAAAGTTGTTGCAGTTAAAAAGCTCGTAGTTGAATTTCGGGGTCAGC
+
6666=DDFFFFIIHHHIIIIIIIIIIIIIIIIIIIIIIIIIIIIIIIIIIIIFFFFFFFFFFFFFFFFFFFFFFFFFFFFF==???FFFFFFFFFFFCA:::?5222.233.
@JI6ZREA02IRDLP
ACTCACAGTTGGAGGGCAAGTCTGGTGCCAGCAGCCGCGGTAATTCCAGCTCCAATAGCGTATATTAAAGTTGTCTGCTAAG
+
FFD===F:::FGI=??IIIIIIIIIIIIIIIIIIIIIIIIIIIIIIIIIIIIFFFFFFFFFFFFFF@??BBA<87644/--/
@JI6ZREA02IOQBR
ACTCACAGTTGGAGGGCAAGTCTGGTGCCAGCAGCCGCGGTAATTCCAGCTCCAATAGCGTATATTAAAGTTGTTGCAGTTAAAAAGCTCGTAGTTGAATTTCGGGATCAATTATAGTTGGTCGTCGCCTCGTAGTGCACTGGTATTATTGATTTCTACCTTCTGACGAACTGTGATGTCATTAATTTGGTGTCATGGGGAATCAGGACTGTTACTTTGAAAAAATTAGAGTGTTTAAAGCAGGCACACGCTTGAATACATTAGCATGGAATAATGAAATAGGACGTTTGACCCTATTTTGTTGGTTCTA
+
0000988<@>AADFFFIHHHIIIIIIIIIIIIIIIIIIIIIIIIIIIIIIIIFFFFFFFFFFFFFFFFFFFFFFFDDDDDD68888FFFFFFFDDDBBB==:53114<=;;;975//----1.,-2211753236334449>>ABBBDDFFFFFFFFFFFFFDDDDDD666635BA?989<>A??333ABABBDDF6666FFFDBBBBBA510/4222<------66-????<444;;;?4000<@@<<<?==?DDFDFDGIIGGGIIIIIIDDDFDDIG?DDGGGGG?DA2214:66644..66<891-
@JI6ZREA02IIKZJ
ACTCACAGTTGGAGGGCAAGTCTGGTGCCAGCAGCCGCGGTAATTCCAGCTCCAATAGCGTATATTAAAGTTGTTGCAGTTAAAAAGCTCGTAGTTGAATTTCGGGATTAGTACGCTGGTCGTGCCTTCGGTACGTACTGGTGTTACTGATTTCTACCTTCTGACGAACCATCATGTCATTAATTTGGTGTGGTGGGGAATCAGGACTGTTACTTTGAAAAAATTAGAGTGTTTAAAGCAGGCTCGCGCTTGAATACATTAGCATGGAATAATGAAATAGGACGTTGATCCTATTTTGTGGTTTCTAGGATTGACGTAATGATTAATAGGGATAGTTGGGGCATTAGTATTCAATTGTCAGAGGTGAAATTCTTGGATTTATTGAAGACTAACTACTGCGAAAGCATTTGCCAAGGATGTTTTCATTAATCAAGAACGAAAGTTAGGGATCGAAGACGATCAGATACCGTCGTAGTCTTAACCATAAACTATGCCGACTAGGGATCGGATGATGTTAATTTTTAATG
+
IIIIIIIIIIIII:::IIIIIIIIIIIIIIIIIIIIIIIIIIIIIIIIIIIIIIIIIIIIIIIIIIHHHIIIIIIIIIIHH88888IIIIIIIIIIIIIHHHIHHHIIIIIIIIIIIIIIIIIIIIIIIIIIIIIIIIIIIIIIIIIIIIHHHIIIIIIIIIIIIIIIIIIIIIIIIIIIIIIHHHIIIIIIII????CCIIIIIIIIIIIIIHHHI<<<<88CC2IIIIIHHHHHHIIIIIIIIIIIIIIIIIIIIIIIIIIIIIIIIIIIIIHHHIIIIIH???IIIIIII>>AB?4HHCCCIIIIIIIIIIIIIIIIIIIIIIIIHHHIIIHHHCCCCIIIIIIIIIIIIIIIIIIIIIIIID999HHIIIIIIH???HAIIIIIIIIA==;=EE@;222>@7222AAAAAB=;7:...,/4----3966:66@:///;@E@BBBEEEEEEEDEEEEECCACACEEEB@@@@@<::??886:...54/4533>@@C@??CEEECCCCCEEE779944:66CC59
@JI6ZREA02HGXXC
ACTCACAGTTGGAGGGCAAGTCTGGTGCCAGCAGCCGCGGTAATTCCAGCTCCAATAGCGTATATTAAAGTTGTTGCAGTTAAAAAGCTCGTAGTTGAATTTCGGGGC
+
FFFFFFFFFFFHF:::IIIIHIIIIIIIIIIIIIIHHIIHFDDFFFFFFHHFFFFFFFFFFFFDDDDDFFFFFFFFFFFFF;;;;;FFFFFFFFFFFFFF?=A75.,-
@JI6ZREA02G9QPB
ACTCACAGTTGGAGGGCAAGTCTGGTGCCAGCAGCCGCGGTAATTCCAGCTCCAATAGCGTATATTAAAGTTGTTGCAGTTAAAAAGCTCGTAGTTGAATTCCGGGGTCAGTAGGTTGGTCGTGCCAATGGTATGTACTGGCTTTACTGATTCCTCCTTCTTGAAGAACTGTAATGTCATTAATTTGGTGTTGCAGGGAAACAGGACTGTTACTTTGAAAAAATTAGAGTGTTTAAAGCAGGCTAACGCTTGAATACATTAGCATGGAATAATGAAATAGGACGTTCGATCCTATTTTGTTGGTTTCTAGGATTGACGTAATGATTAATAGGGATAGTTGGGGCATTAGTATTCAATTGTCAGAGGTGAAATTCTTGGATTTATTGGAGACTAACTACTGCGAAAGCATTTGCCAAGGATGTTTTCATTAATCAAAGAACGAAAGTTAGGGATCGAAGACGATCAGATACCGTCGTAGTCTTAACCAT
+
HHHHHHHHHHHIIHHHIIIIIIIIIIIIIIIIIIIIIIIIIIIIIIIIIIIIHHHHHHHHHHHHHHHHHHHHHHHHHHHBB66666BHHHHHHHHHHHHHHHHCCCCHHHHHHHHHHHHHHHHHHHHHHHHHHHHHHHHHHHHHHHHHHHHHHHHBBBBHHHHHHHHHHHHFFFHHHHHHHHHHHHFEDEEEHHHHHHHHEFFFFHHHHHHHHHHHH66666666,@DBDDCCHHHHHHHHHHHHHHHHHHHHHHHHHHHHHHHHHHHHH@@@D@@@B<BB??>@@EGEE@@@@9999B22;;222;<D;;;@BBEGGEEEGBBBB@@@@@@@@BBBBB9999EBBBBHHHHGEHHHHD@AADDD?=899=BBA8899A<;9944<<98899;88868899822053,,.292222886790000667874-----20160003:;;4996677:;;85:66777712122;:9:8:8877766----
@JI6ZREA02F2MPI
ACTCACAGTTGGAGGGCAAGTCTGGTGCCAGCAGCCGCGGTAATTCCAGCTCCAATAGCGTATATTAAAGTTGTTGCAGTTAAAAAGCTCGTAGTTGAATTTCGGGATCAATTATA
+
FFFFFFFFFFFIIHHHIIIIIIIIIIIIIIIIIIIIIIIHHHHHHIIIIIIIFFFFFFFFFFFFFFFFFFFFFFFFFFFFF88888FFFFFFFFFFFFFFFD86669??<<;971-
@JI6ZREA02HEAH0
ACTCACAGTTGGAGGGCAAGTCTGGTGCCAGCAGCCGCGGTAATTCCAGCTCCAATAGCGTATATTAAAGTTGTTGCAGTTAAAAAGCTCGTAGTTGAATTTC
+
FFFFFFFFFFFIIIIIIIIIIIIIIIIIIIIIII@@=HHIHHHFFFHHHHHHFFFFFFFFFFFFFFFFFFFFFFFFFFFFF?????FFFFFFFFFDDA>8667
@JI6ZREA02FZAHH
ACTCACAGTTGGAGGGCAAGTCTGGTGCCAGCAGCCGCGGTAATTCCAGCTCCAATAGCGTATATTAAAGTTGTTGCAGTTAAAAAGCTCGTAGTTGAATTTCGGGATCAATTTATCGGTCGTGCCTACGGTATGAACTGGTACAATTGGTTTCTCCCTTCTGACGAAGCATGATGTCATTAATTTGGTGTCGTGGGGAATCAGGACTGTTACTTTGGAAAAAATTAGAGTGTTTAAAGCAAGCATTAGCTTGAATACATTAGCATGGAATAATGAAATAGGACGTTTGATCCTATTTCGTGGTTTCTAGGATCGACGTAATGATTAATGGGGATAGTTGGGGGCATTAGTATTCAATTGTCAGAGGTGAAATTCTTGGATTTATTGAAGACTAACTACTGCGAAAGCATTTGCCAAGGATGTTTTCATTAATCAAGAACGAAAGTTAGGGGATCGAAGACGATCAGATACCGTCGTAGTCTTAACCNTAAACTAT
+
IIIIIIIIIIIIIBBBIIIIIIIIIIIIIIIIIIIIIIIIIIIIIIIIIIIIIIIIIIIIIIIIIIHHHIIIIIIIIIIII=====IIIIIIIIIIIIIHHHIHHHIIIIIHHHIIIIIIIIIIIIIIIIIIIIIIIIIIIIIIIIIIGG:::IIGGGIIIIIIIIIIIIIIIIIIIIIIIIIGGGIIIIIIIICCCCIIIIIIIIIIIIIIIHHHII<<<<8866,>GIIIHHHHHHIIIIIIIIIIIIIIIIIIIIIIIIIIIIIIIIBCCIIHHHIIIIGGGHHFIIIIIDB555==6<<@@@GEIBBDGIIIIIIIIIIIIIIIICC@<HEFE;;...--5=AA=??EIIIIIGGGIIIIIHFIIB<<<<G;;<<EBBBC>>EI<<;BIEA<<;EC@;;;;;>;71117<<EEDD<??==88????==;<972,,-0,,,,,,,,,,,,552000.227<88878222470,,-2582222..!:;;;:71<
@JI6ZREA02HSJ7H
ACTCACAGTTGGAGGGCAAGTCTGGTGCCAGCAGCCGCGGTAATTCCAGCTCCAATAGCGTATATTAAAGTTGTTGCAGTTAAAAAGCTCGTAGTTGAATTTCGGGATCAATACGTCGGTCGTGCTTTCGGGTACGTACTGGCGTCATTGGTTTCTCCTTTCTGACGAACCATGATGTCATTAATTTGGTGTTATGGGGAGTTAGGACTGTTACTTTGAAAAAATTAGAGTGTTTAAAGCAGGCATTAGCTTGAATACATTAGCATGGAATAATGAAATAGGACGTTCGATCCTATTTTGTTGGTTTCTAGGATCAACGTAATGATTAATAGGGATAGTTGGGGCATTAGTATTCAATTGTCAGAGGTGAAATTCTTGGATTTATGAAGACTAACTACTGCGAAAGCATTTGCCAAGGATGTTTTCATTAATCAAGAACGAAAGTTAGGGATCGAAGACGATCAGATACCGTCGTAGTCTTAACCATAAACTATGCCGACTAGGGATCGGATGATGTTTAATTTTT
+
FFFFFFFFFFFIIHHHIIIIIIIIIIIIIIIIIIIIIIIIIIIIIIIIIIIIFFFFFFFFFFFFFFFFFFFFFFFFFFFFF=====FFFFFFFFFFFFFFFFFFFFFFFFFFFFFFFFFFFFFFFFFFFDDDFFFFFFFFFFFFFFFFFFFFFFFFFFFFFFFFFFFFFFFFFFFFFFFFFFFF666DD>BBBBA5666A166ADDDFFFFFFFFFFF67776666,6DDCCFFFFFFFFFFFFFFFFFFFFFD@??DGGGGGGFFDDGDDCCCD???D>DD??<::DDDDBBBB6666<6688...49?444998:==?AA?>>>@88884444<??99..//49==898<>A===BBB>??DDD=8888>DD?=:<<:8882/32....34022262336666233448>8888@>>::451166::750---7462-----2603320222::868442222120227444777464733,,,0,,,0.,,,,034243000.2026620000...44---,,
@JI6ZREA02H2AQD
ACTCACAGTTGGAGGGCAAGTCTGGTGCCAGCAGCCGCGGTAATTCCAGCTCCAATAGCGTATATTAAAGTTGTTGCAGTTAAAAAGCTCGTAGTTGAATTTCGGGATCAGCAGGTTGGTCTTGCCACTGGTATGTACTAGCTTGCTGATTCCTCCTTCTTGTAGAACCGTAATGCCATTAATTTGGTGTTGCGGGGAAACAGGACTGTTACTTTGAAAAAATTAGAGTGTTTAAAGCAGGCCAGCGCCTGAATACATTAGCATGGAATAATGAAATAGGACGTTCGAACCTATTTTGTGGTTTCTAGGATTGACGTAATGATTAATAGGGATAGTTGGGGCATTAGTATTCAATTGTCAGAGGTGAAATTCTTGGATTTATTGAAGACTGACTACTGCGAAAGCATTTGCCAAGGATGTTTCATTAATCAAGAACGAAAGTTAGGGATCGAAGACGATCAGATACCGTCGTAGTCTTAACCATAAACTATGCCGACTAGGGATCGG
+
HHHHHHHHHHHIIHHHIIIIIIIIIIIIIIIIIIIIIIIIIIIIIIIIIIIIHHHHHHHHHHHHHHHHHHHHHHHHHHHHH=====HHHHHHHHHHHHHHHHHHHHHHHHHHHHHHHHHHHHHHHHHHHHHHHHHHHHHHHHHHHHHHHHHHHHHHHHHHHHHHHHHHHHHHHHHFFFHHHHHHHHHHHHGG@<<;;;;CE@DDHHHHHHHHHHHH666666<<-DHEEEEHHHHHHHHHHHHHHHHHHHHHHHHHHHHHHHHHHHHHHHHH@333@<GGBBBBEGG66665233339///00059D<<>BGGHHHHHHHBBBHB@@@@H@B666;;;;99@@@@BBBBEGGGGGGA?AAA?933.//4<<A<<AAA<===88999==BBBB===@@AA?<<<?>>///387880003,,,,,278870222;99:6333:::26666---7785:8677:767:=;;:9::;8621122104622020----27747743347666
@JI6ZREA02I7I9X
ACTCACAGTTGGAGGGCAAGTCTGGTGCCAGCAGCCGCGGTAATTCCAGCTCCAATAGCGTATATTAAAGTTGTTGCAGTTAAAAAGCTCGTAGTTGAATTTCGGGGTCAGCAAGTTGGTCGTGCCACTGGTATGCACTGGCTTTGCTGATTCCTCCTTCTTGTAGAACCGTAATGCCATTAAGTTGGTGTTGCGGGGAAACAGGACTGTTACTTTGAAAAAATTAGAGTGTTTAAAGCAGGCTAACGCTTGAATACATTAGCATGGAATAATGAAATAGGACGACGATCCTATTTTGTGGTTTCTAGGATTGACGTAATGATTAATAGGGATAGTTGGGGCATTAGTATTCAATTGTCAGAGGTGAAATTCTTGGATTTATTGAAGACTGACTACTGCGAAAGCATTTGCCAAGGATGTTTTCATTAATCAGTGAACGAAAGTT
+
IIIIIIIIIIIIIHHHIIIIIIIIIIIIIIIIIIIIIIIIIIIIIIIIIIIIIIIIIIIIIIIIIIHHHIIIIIIIIIIII;;;;;IIIIIIIIIIIIIHHHICCCCIIIIIIIIIIIIIIIIIIIIIIIIIIIIIIIIIIIHHHIIIIIIIIIHHHHHIIIIIIIIIIIIIIIIIIIIGGFFIHHIIIIIIIIBC@@GFFE>BBIIE;;;>GHHHI;;;;99;;,GIIIIHHHHHHIIIIIIIIIIIIIIIIIIIIIIIIIIIIIIIIIIIIIEEEF?EEHIHHHIIIEEDFCCB@F2<<HHHIIIHHHIIIIIIAAAIIHEEDDHIHHHIIDEDDAA<<EEEEIIIHHHAAAIIHHHHHHHHHHHHHHB;88DDEEB;5//;;@EDEEDDEEEHEB;555;DDBBBBCAAAAAA=>5----77664449;;8133;<776:33
@JI6ZREA02GSPXL
ACTCACAGTTGGAGGGCAAGTCTGGTGCCAGCAGCCGCGGTAATTCCAGCTCCAATAGCGTATATTAAAGTTGTTGCAGTTAAAAAGCTCGTAGTTGAATTTCGGGGATC
+
FFFFFFFFFFFIIHHHIIIIIIIIIIIIIIIIIIIIIIIIIIIIIIIIIIIIFFFFFFFFFFFFFFFFFFFFFFFFFFFFF?????FFFFFFFFFDBAA9664.,,,...
@JI6ZREA02IJBGE
ACTCACAGTTGGAGGGCAAGTCTGGTGCCAGCAGCCGCGGTAATTCCAGCTCCAATAGCGTATATTAAAGTTGTTGCAGTTAAAAAGCTCGTAGTTGAATTTCGGGATCAATACGTCGGTCGTGCCTTCGGGTACGTACTGGCGTCATTGGTTTCTCCTTTCTGACGAACCATGATGTCATTAATTTGGTGTTGCGAGGGAACAGGACTGTTACTTTGAAAAAATTAGAGTGTTTAAAGCAGGCTAACGCTTGAATACATTAGCATGGAATAATGAAATAGGACGATCGATCCTATTTTGTGGTTTCTAGGGTTGACGTAATGATTAATAGGGATAGTTGGGGCATTAGTATTCAATTGTCAGAGGTGAAATTCTTGGATTTATTGAAGACTGACTACTGCGAAAGCATTTGCCAAGGATGTTTTCATTAATCAAAGAACGAAAGTTAGGGATCGAAGACGATCAGATACCGTCGTAGTCTT
+
FFFFFFFFFFFIIHHHIIIIIIIIIIIIIIIIIIIIIIIIIIIIIIIIIIIIFFFFFFFFFFFFFFFFFFFFFFFFFFFFF???==FFFFFFFFFFFFFDDDFFFFC<::?CCFFDAAADDDDD8888@CFFFFDADFDDDBBB?<44444444?688==?DFFFFFFFFFDDDDDDDDA6666?==A>:;;;6434.....7666<===<<::111:,,,,,,--+38575112.00<<<<>@@BBDDACCDFGGDFDDGGGGF???AAADDDB===A:BDBAAA<<<==;;<7.0004/66666>7?00055055BBBBDDDDDDDDD=555==:886666<<>BBBA:::BBD???>===>>88244=B===>443=;;>77<<4323333:>;;;33388=>??=====?DD===::4441::::7702---0,,4.,,,.,--222422277446777::212122:74788740,,
@JI6ZREA02HRQ5W
ACTCACAGTTGGAGGGCAAGTCTGGTGCCAGCAGCCGCGGTAATTCCAGCTCCAATAGCGTATATTAAAGTTGTTGCAGTTAAAAAGACTCGTAGTTGAATTTCGGGGTCAGCAGGTTGGTCGTGCCACTGGTATGCACTGGCTTCGCTGATTCCTCCTTCTGAAGAACTGTAATGTCATTAATTTGG
+
888<444<99224...444999<@BBDDDFFFHHGHHEDDHFFFFFFFFE@??FCCCDDDDDDDCC888??@FFFFFFFFF????;D>DDFFFFFDBBBB==:910../<==<4..00888AAAB=?ADFFFFFFFFFFFFFFCAAB??>?>>440000003>;;=>>@A=5548>?<<;;12.....
@JI6ZREA02HTF6K
ACTCACAGTTGGAGGGCAAGTCTGGTGCCAGCAGCCGCGGTAATTCCAGCTCCAATAGCGTATATTAAAGTTGTTGCAGTTAAAAAGACTCGTAGTTGAATTTCGGGATTAGT
+
===D===DFFFFFHFHHHHIIIIIIIIIHHHHHHIHHBBBIHHHHHHFFHHGFFFFDDDFFFFFFFFFFFDDDCFAAADDD57777?4ADBBBBBA@8886663,,,.---.,
@JI6ZREA02IA26T
ACTCACAGTTGGAGGGCAAGTCTGGTGCCAGCAGCCGCGGTAATTCCAGCTCCAATAGCGTATATTAAAGTTGTTGCAGTTAAAAAGCTCGTAGTTGAATTTCGGGATTAGTACGCTGGTCGTGCCTTCGGTACGTACTGGTGTTACTGATTTCTACCTTCTGACGAACTATCATGTCATTAATTTGGTGTGGTGGGGAATCAGGACTGTTACTTTGAAAAAATTAGAGTGTTTAAAGCAGGCTCGCGCTTGAATACATTAGCATGGAATAATGAAATAGGACGTTGATCCTATTTTGTTGGTTTCTAGGGTTGACGTAATGATTAATAGGGATAGTTGGGGCATTAGTATTCAATTGTCAGAGGTGAAATTCTTGGATTTATTGAAGACTAACTACTGCGAAAGCATTTGCCAAGGATGTTTTCATTAATCAAAGAACGAAAGTTAGGGATCGAAGACGATCAGATACCGTCGTAGTC
+
FFFFFFFFFFFII666IIIIIIIIIIIIIIIIIIIIIIIIIIIIIIIIIIIIFFFFFFFFFFFFFF@@@FFFFFFDDDEDF==???FAA@FFFFFFFDDDDFF:::FFFFFFFFFFFFFFFFFFFFFFFFFFFFFFFFFFFFFFFFFDDDFFFFFFFFFFFFFFDDDDFFFFFDDDDD???AA??=@@<AAA>A3333??DDFFFDFFFDBBA;334//----..,9=<<<=???FFFFFFFFCAAAAA???AD???DGGGGFFFDGIIIIGGGGGGG>??555DDA?==BAA67664//44886<7<...44499898=?<==BA>>>;;;@440006666?>=>@@@@A::::>>323<@@>88888;@>822443;;;@77888<:@888<<:<8888888;33444822007753,,,,,,,3444.0,,,,,,3.,,,,,,,,,,433022446446772---228824441,,
@JI6ZREA02JYFKI
ACTCACAGTTGGAGGGCAAGTCTGGTGCCAGCAGCCGCGGTAATTCCAGCTCCAATAGCGTATATTAAAGTTGTTGCAGTTAAAAAGCTCGTAGTTGAATTTCGGGATCGATTTATCGGTCGTGCCTACGGTATGAACTGGTACAATTGGTTTCTCCCTTCTGACGAAGCATGATGTCATTAATTTGGTGTCGTGGGGAATCAGGACTGTTACTTTGAAAAAATTAGAGTGTTTAAAGCAAGCATTAGCTTGAATACATTAGCATGGAATAATGAAATAGGACGTTTGATCCTATTTCGTGGTTTCTAGGATCGACGTAATGATTAATAGGGATAGTTGGGGCATTAGTATTCAATTGTCAGAGGTGAAATTCTTGGATTTATTGAAGACTAACTACTGCGAAAGCATTTGCCAAGGATGTTTTCATTAATCAAGAACGAAAGTTAGGGATCGAAGACGATCAGATACCGTCGTAGTCTTAACCATAAACTATGCCGACTAGGGATCGGATGATGTTAATTTTTAATGTACTC
+
IIIIIIIIIIIIIHHHIIIIIIIIIIIIIIIIIIIIIIIIIIIIIIIIIIIIIIIIIIIIIIIIIIHHHIIIIIIIIIIII???==IIIIIIIIIIIIIHHHIHHEI>;;;;BHIIIIIIIIIIIIIIIIIFFFFIIIIIIIIFBBBBHH888BIDDDDDIIIIHFFFIIIIIIIIIIIIIIIHHHIIIIIIII@@@@IIIIIHHHIIIHHFFFCCG47774466,;BFFFEEHHHHIIIIIIIIIIIIIIIIFEDEHIIIIIIIIIIIIIIIIHHHIIIIIE<<<<IIIGGGD555@@7<<EEEIIIIHHHIID<<<DFGGG@@6659B??BEEE@@6666DDGGGGGIIH@@@HHHHEEEEDDB8::;?>A<<AA:////47A=886=>>999899::9;;;9555:<?::::>>;>;000137231049;8300;6557<=<499<<88888:9;<<:::8686<<<:811366:<<=;664861..-,/10015,,,,,,155445533377766/////..*3155//
@JI6ZREA02JXR22
ACTCACAGTTGGAGGGCAAGTCTGGTGCCAGCAGCCGCGGTAATTCCAGCTCCAATAGCGTATATTAAAGTTGTTGCAGTTAAAAAGCTCGTAGTTGAATTTCGGGGATC
+
55555555BBBBDFFFHHHIIIIHHFFDDEFFFF888?FGGGG??BBHHHHIFFFFFFFFFFFFFFFFFFFFFFFFFFFFF????=FFFFFFDBBBB<<00./22//3..
@JI6ZREA02IAI4A
ACTCACAGTTGGAGGGCAAGTCTGGTGCCAGCAGCCGCGGTAATTCCAGCTCCAATAGCGTATATTAAAGTTGTTGCAGTTAAAAAGCTCGTAGTTGAATTTCGGGATCAGCAGGTTGGTCGTGCCACTGGTATGCACTGGCTTTGCTGGTTCCTCCTTTCTGAAGAACTGTAATGCCATTAATTTGGTGTTGCAGGGAAACAGGACTGTTACTTTGAAAAAATTGAGTGTTTAAAGCAGGCTAACGCTTGAATACATTAGCATGGAATAATGAAATAGGACGTTCGATCCTATTTTGTGGTTTCTAGGATTGACGTAATGATTAATAGGGATAGTTGGGGGCATTAGTATTCAATTGTCAGAGGTGAAATTCTTGGATTTATTGAAGACTAACTACTGCGAAAGCATTTGCCAAGGATGTTTTCATTAATCAAGAACGAAAGTTAGGGATCGAAGACGATCAGATACCGTGTAGTCTTAACCA
+
FFFFFFFFFFFII???IIIIIIIIIIIIIIIIIIIIIIIIIIIIIIIIIIIIFFFFFFFFFFFFFFFFFFFFFDBBAAA4411111<<AABBDFFFFFFFFFF???FFFFFFFFFFF===FFFFFFFFFFFFFFFFFFFFFF;;;FFFFFFFFFFDDDDFFF===@@FFFFFFFFFFFFFFFFFFFFF<666ADD???????<CCFFFB:89?866<-----/444<??A;=FFFFFFFFFFFFFFFF;;;?DDDFDDDDDGFCDDDCCDGGD???A:AA???B@?===;;57,,..3.22226<9?>AA:::?AAAAAAAA88888>00/49??==11122:9A<898?@AAAA?===?DDDDDBB>=====8888?===>228=B>>?@88888B8888;;;>??=888<<;;;;;90-,,-,033111476---243338---1134222:644677666:9:9::65576512007774.
@JI6ZREA02JDFBN
ACTCACAGTTGGAGGGCAAGTCTGGTGCCAGCAGCCGCGGTAATTCCAGCTCCAATAGCGTATATTAAAGTTGTTGCAGTTAAAAAGCTCGTAGTTGAATTTCGGGATCAGCAGGTTGGTCTTGCCACTGGTATGTACTAGCTTGCTGATTCCTCCTTCTTGTAGAACCGTAATGCCATTAATTTGGTGTTGCGGGGAAACAGGACTGTTACTTTGAAAAAATTAGAGTGTTTAAAGCAGGCCAGCGCCTGAATACATTAGCATGGAATAATGAAATAGGACGTTCGAACCTATTTTGTGGTTTCTAGGATTGACGTAATGATTAATAGGGATAGTTGGGGCATTAGTATTCAATTGTCAGAGGTGAAATTCTTGGATTTATTGAAGACTGACTACTGCGAAAGCATTTGCCAAGGATGTTTTCATTAATCAAGAACGAAAGTTAGGGATCGAAGACGATCAGATACCGTCGTAGTCTTAACCATAAACTATGCCGACTAGGGNTCGGATGATTGTTAATTTTTAATGTACTC
+
HHHHHHHHHHHIIHHHIIIIIIIIIIIIIIIIIIIIIIIIIIIIIIIIIIIIHHHHHHHHHHHHHHHHHHHHHHHHHHHHH???==HHHHHHHHHHHHHHHHHHHHHHHHHHHHHHHHHHHHHHFFFHHHHHHHHHHHHHHHHHHHHHBBBBBHHHHHHHHHHHHHHHHHHHHHHHHHHHHHHHHHHHHHHHG?B>=666D9<<GGGGHHHHHHHH6;;;6699,EHEEEEHHHHHHHHHHHHHHHEEEHHHHHHHHHHHHHHHHHHHHDDDH@@@HHHHHHD@@@H@@@@B?6665:20000068DBBBEGGHHHHHHH@@@BHHHHHHHHHHHHHBBB9BBBBB@@@B@@>BAAA=AA33///2999A9322>=E=<;9449A>989>>>>=999AA?===B===;<AAA==....3--,,1400..2422,,-60000----666877777:92106622024222446464674799---22---.,,,,031.1.,,,!116877222264677///----*1155--
@JI6ZREA02GCXN5
ACTCACAGTTGGAGGGCAAGTCTGGTGCCAGCAGCCGCGGTAATTCCAGCTCCAATAGCGTATATTAAAGTTGTTGCAGTTAAAAAGCTCGTAGTTGAATTTCGGGGTCAGCAGGTTGGTCGTGCCACCGGTATGTACTGGCTTCGCTGATTCCTCCTTTCTGAAGAACTGTAATGTCATTAATTTGGTGTTGCGGGGAAACAGGACTGTTACTTTGAAAAAATTAGAGTGTTTAAAGCAGGCTAACGCTTGAATACATTAGCATGGAATAATGAAATAGGACGTTCGATCCTATTTTGTTGGTTTCTAGGATTGACGTAATGATTAATAGGGATAGTTGGGGCATTAGTATTCAATTGTCAGAGGTGAAATTCTTGGATTTATTGAAGACTAACTACTGCGAAAGCATTTGCCAAGGATGTTTTCATTAATC
+
FFFFFFFFFFFIIHHHIIIIIIIIIIIIIIIIIIIIIIIIIIIIIIIIIIIIFFFFFFFFFFFFFFFFFFFFFFFFFFFFF==?==FFFFFFFFFFFFFFFFFEEEEFFFFFFFFFFFFFFFFFFFFFFFFFFFFFFFFFFFFFFFFFFFFFFFFFFFFFFFFFFFFFFFFDDDDFFFFFFFFFFFFFF@@@FFAA@@FFFFFFFFFFFFFFFFFFF666666??-FFFFFFFFFFFFFFFFFFFFFFFFFFFFGGGIIIIGGGGGIIIIIDDFDGIIIGGDFDDDIIGGGGGG9999:00??===B<B=????ADDDDDDDDDDDDDDD?==B=<<<<44449<44498?ABAAABB@@@@>>3332448>>><<:<<;;;8228:888:888888<888<88883344488:<<<::::1111667874--
@JI6ZREA02GQFZU
ACTCACAGTTGGAGGGCAAGTCTGGTGCCAGCAGCCGCGGTAATTCCAGCTCCAATAGCGTATATTAAAGTTGTTGCAGTTAAAAAGCTCGTAGTTGAATTTCGGGATCAATATATTGGTCGTGCCTCTGGTATGAACTGGTATTATTGATTTCTACCTTCTGACGGACTGTGATGTCATTAATTTGGTGTCATGGGGAATCAGGACTGTTACTTTGAAAAAATTAGAGTGTTTAAAGCAGGCACACACTTGAATACATTAGCGTGGAATAATGAAATAGGACGTTTGACCCTATTTTGTTGGTTTCTAGGATCGACGTAATGATTAATAGGGATAGTTGGGGGCATTAGTATTCAATTGTCAGAGGCGAAATTCTTGGATTTATTGAAGACTAACTACTGCGAAAGCATTTGCCAAGGATGTTTTCATTAATCAAGAACGAAAGTTAGGGATCAAAGACGATCAGATACCGTCGTAGTCTTAACCATAAACTATGCCGACTAGGGATCGGATGATGTTAATTTTTTAATGTACTC
+
IIIIIIIIIIIIIHHHIIIIIIIIIIIIIIIIIIIIIIIIIIIIIIIIIIIIIIIIIIIIIIIIIIHHHIIIIIIIIIIII==???IIIIIIIIIIIIIHHHIHHHIIIIIIIIIIIIIIIIIIIIIIIIIIIIIIIIIIIIIIIIIIIIHHHIIIIIIIIIIIIHHHIIIIIIIIIIIIIIIHHHIIIIIIIICCCCIIIIIIIHIF>===FCBBG444666>>-GFIIIHHHHHHIIIIIIIIIIIIIIIIIIIIIHHHIIIIIIIIIIIIIHHHIHHHIID555FGBBAE@11116/244///??E?AADIIIIIEDDIIIIIIIIIA<<<IIIII88=88AAAADEIDDA<<;EEEHHHHHEEEEBBBD?;88;;C554>77AAAA;??@998:=8:54/..259777?2020;;69,,,,-3399884:::<99><777<::26661.....70748;;<:686::;:9::;80.-,,,32.,,,,,/-/100200375554888:8333389<==//55..00)3893-,
@JI6ZREA02I9S4A
ACTCACAGTTGGAGGGCAAGTCTGGTGCCAGCAGCCGCGGTAATTCCAGCTCCAATAGCGTATATTAAAGTTGTTGCAGTTAAAAAGCTCGTAGTTGAATTTC
+
FFFFFFFFFFFII???IIIIIIIIIIIIIIIIIIIIIIIIIIIIIIIIIIIIFFFFFFFFFFFFFFFFFFFFFFFFFFFFF?????FFFFFFFFFDBA>663:
@JI6ZREA02HM3P9
ACTCACAGTTGGAGGGCAAGTCTGGTGCCAGCAGCCGCGGTAATTCCAGCTCCAATAGCGTATATTAAAGTTGTTGCAGTTAAAAAGCTCGTAGTTGAATTTCGGGATCAGCAGGTTGGTCTTGCCACTGGTATGTACTAGCTTGCTGATTCCTCCTTTCTGAAGAACTGTAATGTCATTAATTTGGTGTTGCAGGGAAACAGGACTGTTACTTTGAAAAAATTGAGTGTTTAAAGCAGGCACACGCTTGAATACATTAGCATGGAATAATGAAATAGGACGTTTGACCCTATTTTGTTGGTTTCTAGGATCAACGTAATGATTAATAGGGATAGTTGGGGGCATTAGTATTCAATTGTCAGAGGTGAAATTCTTGGATTTATTGAAGACTAACTACTGCGAAAGCATTTGCCAAGGATGTTTTCATTAATCAAGAACGAAAGTTAGGGATCGAAG
+
FFFFFFFFFFFIIHHHIIIIIIIIIIIIIIIIIIIIIIIIIIIIIIIIIIIIFFFFFFFFFFFFFFFFFFFFFFFFFFF??66666?FFDDDFFFFFFFDDDFFFFFDDDFFFFFFF:::DFFFFFFFFFFFFFFFFFFFFFFFFFFFFFFFFFFFFFFFFFFFCCCFF?<<<CFFFFFFFFFFFFFF@@@FFF666???D<??DDFFFFFFFFFF677766DDDD;;;DFFFFFFFFFFFFFFFFCCCFFFFFFCCCCFFFFGGGGFDDDFG??DABAA<30.,53,,,72,,,,-,-22666?ADDAAAAADDDDDDBAAAAAA880008?@@AA22225:9===554>>?AAB@>888=<<>>888699322229...2//329;8;;22228<2332226;88888322647657,,,,,0033...222200:8333922-1337:7772-
@JI6ZREA02GOPR5
ACTCACAGTTGGAGGGCAAGTCTGGTGCCAGCAGCCGCGGTAATTCCAGCTCCAATAGCGTATATTAAAGTTGTTGCAGTTAAAAAGCTCGTAGTTGAATTTCGGGGTCAGCAGGTTGGTCGTGCCACTGGTATGTACTAGCTTGCTGATTCCTCCTTCTTGTAGAACCGTAATGCCATTAATTTGGTGTTGCGGGGAAACGGGACTGTTACTTTGAAAAAATTAGAGTGTTTAAAGCAGGCCAGCGCCTGAATACATTAGCATGGAATAATGAAATAGGACGTTCGAACCTATTTTGTTGGTTTCTAGGATTGACGTAATGATTAATAGGGATAGTTGGGGGCATTAGTATTCAATTGTCAGAGGTGAAATTCTTGGATTTATTGAAGGCTAACTACTGCGAAAGCATTTGCCAAGGATGTTTTCATTAATCAAAGGACGAAAGTTAGGGATCGAAGACGATCAGATACCGTCGTAGTCTTAACCATAAACTATGCCGACTAGGGATCGGATGATG
+
IIIIIIIIIIIIIHHHIIIIIIIIIIIIIIIIIIIIIIIIIIIIIIIIIIIIIIIIIIIIIIIIIIHHHIIIIIIIIIIII=====IIIIIIIIIIIIIHHHICCCCIIIIIIIIHHHHHIIIIIIIIIIIIIIIIIIIIIIIIIIIIIIIIIGBBBBBBBIIIIIIIIIIIIIIIIIIIFF:::HHCGGEED7799;;;;///6DHHIIIIEHHI666666>>-IIIIIHHHHHHIIIGGGGIIIIIIIIIIIHHHIIIIIIIEEEEIIIIIHBBIIIIDF<<<DIGGEEED55558/2<<BBBIIIEEDEEIIIIIIIIIIIIIIIIHHHIEDEDI88888IIIIIIIIIIEEEHHHHHH@??BHHHHEDDCCCCCC5555//>>>99:>CA>>;A@A>9/..=>=../5:???BB?<>7743<;331103,,,00,70---06;46666333;81036:::::9:9<<><<<<><:<:<::21031113606888:;586888687995551,,
@JI6ZREA02INVYH
ACTCACAGTTGGAGGGCAAGTCTGGTGCCAGCAGCCGCGGTAATTCCAGCTCCAATAGCGTATATTAAAGTTGTTGCAGTTAAAAAGCTCGTAGTTGAATTTCGGGGTCAGTAGGTTGGTCGTGCCTATGGTATGTACTGGCTTTACTGATTCCTCCTTCTTGAAGAACTGTAATGTCATTAACTTGGTGTTGCAGGGAAACAGGACTGTTACTTTGAAAAAATTAGAGTGTTTAAAGCAGGCTAACGCTTGAATACATTAGCATGGAATAATGAAATAGGACGTTCGATCCTATTTTGTTGGTTTCTAGGATTGACGTAATGATTAATAGGGATAGTTGGGGCATTAGTATTCAATTGTCAGAGGTGAAATTCTTGGATTTATTGAAGACTAACTACTGCGAAAGCATTTGCCAAGGATG
+
FFFFFFFFFFFIIHHHIIIIIIIIIIIIIIIIIIIIIIIIIIIIIIIIIIIIFFFFFFFFFFFFFFFFFFFFFFFFFFFFF==?==FFFFFFFFFFFFFFFFF====FFFFFFFFFFFFFFFFFFFFFFFFFFFFFFFFFFFDDDFFFFF????F@@@@FFFFFFFFFFFFFFFFFFFFFFFFFFFFFFFFFFFF666???D8::DDFF;;;DDFFD77776666,::DBA=;;;=?DDDDDDDDDDDDFFFFDCCCDGGGGGFDDDGGGGGGGDDDF>GGC?<::DDGGGDDD::975//::544?<A8::?AAADDDDDDDDDIIDDDBBBDDDDDD9999AAAAADA?==AAABBB888?D>>=====DDB>>???===B2288<>>@@<8888B>333;88888666:4422...04
@JI6ZREA02JX1UY
ACTCACAGTTGGAGGGCAAGTCTGGTGCCAGCAGCCGCGGTAATTCCAGCTCCAATAGCGTATATTAAAGTTGTTGCAGTTAAAAAGCTCGTAGTTGAATTTCGGGATCAGCAGGTTGGTCTTGCCACTGGTATGTACTAG
+
FFFFFFFFFFFIIIIIIIIIIIIIIIIIIIIIIIIIIIIIIIIIIIIIIIIIFFFFFFFFFFFFFFFFFFFFFFFFFFFFF=====FFFFFFFFFFFFFFFFD===FFFFDDBBBDBBB9111<>=>>>2234<4344557
@JI6ZREA02GUW5G
ACTCACAGTTGGAGGGCAAGTCTGGTGCCAGCAGCCGCGGTAATTCCAGCTCCAATAGCGTATATTAAAGTTGTTGCAGTTAAAAAGCTCGTGGTTGAATTTCGGGGTCAGCAAGTTGGTCGTGCCACTGGTATGCACTGGCTTTGCTGATTCCTCCTTCTTGTAGAACCGTAATGCCATTAAGTTGGTGTTGCGGGGAAACAGGACTGTTACTTTGAAAAAATTAGAGTGTTTAAAGCAGGCTAACGCTTGAATACATTAGCATGGAATAATGAAATAGGACGACGATCCTATTTTGTGGTTTCTAGGATTGACGTAATGATTAATAGGGATAGTTGGGGCATAAGTATTCAATTGTCAGAGGTGAAATTCTTGGATTTATTGAAGACTAACTACTGCGAAAGCATTTGCCAAGGATGTTTTCATTAATCAAGAACGAAAGTTTAGGGATCGAAGACGATCAGATACCGCGTAGTCTTAACCATAACTATGCCGACTAGGGATCGGATGATGTTTAATTTTTAATGTACTC
+
IIIIIIIIIIIII@@@IIIIIIIIIIIIIIIIIIIIIIIIIIIIIIIIIIIIIIIIIIIIIIIIIIHHHIIIIIIIIIIFF88888GIIIIIIIIIIIIHHHIAAAAIIIIIIIIIIIIIIIIIIIIIIIIIIIIIIIIIIIHHHIIIIIIIIIIHHHHGGGGIIIIIIIIIIIIIIIIIIIIIIIIIIIIIIICCCCHHBB<@@IIIIIIIIHHHI;;;;9966,>IIIIHHHHHHIIIIIIIBBBIIIIIIIHHHIIIIIIIIIIIIHHHIIHHHIHHHDAAAAEEEA>>?7777:2::555A<DA>????DGA666EEEEGGDAAA???BBEBB6666<ADGGGDAAAIIIIIEEEHBB555=HHHHH@==HHHHHHHH=EEEEEB555558>C;;9;;>>??>>>???BBBBBDD7433;;;;4403.,,,,1/,,,/,,,,-348778::658:<;;<<::13....9:879889900-.--.-1/100/1.12,,.033227788:<999;;0051154+:8;8..
@JI6ZREA02IQ76L
ACTCACAGTTGGAGGGCAAGTCTGGTGCCAGCAGCCGCGGTAATTCCAGCTCCAATAGCGTATATTAAAGTTGTTGCAGTTAAAAAGCTCGTAGTTGAATTTCGGGGTCAGCAGGTTGGTCGTGCCACTGGTATGCACTGGCTTCGCTGATTCCTCCTTTCTGAAGAACTGTAATGTCATTAATTTGGTGTTGCAGGGAAACAGGACTGTTACTTTGAAAAAATTGAGTGTTTAAAGCAGGCTAACGCTTGAATACATTAGCATGGAATAATGAAATAGGACGTTCGATCCTATTTGTTGGTTTCTAGGATTGACGTAATGATTAATAGGGATAGTTGGGGGCATTAGTATTCAATTGTCAGAGGTGAAATTCTTGGATTTATTGAAGACTAACTACTGCGAAAGCATTTGCCAAGGATGTTTTCATTAATCAAGAACGAAAGTTAGGGATTCGAAGACGATCAGATACCGTCGTAGTCTTAACCATAAACT
+
HHHHHHHHHHHIIHHHIIIIIIIIIIIIIIIIIIIIIIIIIIIIIIIIIIIIHHHHHHHHHHHHHHHHHHHHHHHHHHHHH=====HHHHHHHHHHHHHHHHHCCCCHHHHHHHHHHHHHHHHHHHHHHHHHHHHHHHHHHHHHHHHHHH>>>>HHECCCGHHHEBBBHHHHHHGHHHH>>>>@@@GFAEGGGEGCCC<<<<9@@GGGG@@?D===B222220989?;;;;55222;EG@@@BGGGGG@@@E@<<;DGIHHHGGHHHHHDDDDHHHHHHHHHHGEBBDDDD<:000507<<;;:D=B666;HHHGE@@@HHHHHGGGG@>;<A?><<2///2:9<<<:89EBBBBGB989A===?A=999A9322443;==B::ABB===B33///2233;999;<<9999;;;;...3200002266886:::2007:333:;;277612---6674746222767:777:9:8:6121199741,--0--
@JI6ZREA02GHBAY
ACTCACAGTTGGAGGGCAAGTCTGGTGCCAGCAGCCGCGGTAATTCCAGCTCCAATAGCGTATATTAAAGTTGTTGCAGTTAAAAAGCTCGTAGTTGAATTTCGGGGCTAGTAC
+
01133366BBBDGFHHIIIIIIIIIIIIIIIIIIIIIIIIIIIIIIIIIIIIFFFFFFFFFFFFFFFFFFFFFFFFFFFFF;;;;;FFFFFFFFFFFFFFFFF@@6314<<=34
@JI6ZREA02JLRV5
ACTCACAGTTGGAGGGCAAGTCTGGTGCCAGCAGCCGCGGTAATTCCAGCTCCAATAGCGTATATTAAAGTTGTTGCAGTTAAAAAGCTCGTAGTTGAATTTC
+
FFFFFFFFFFFIIHHHIIIIIIIIIIIIIIIIIIIIIIIIIIIIIIIIIIIIFFFFFFFFFFFFFFFFFFFFFFFCCCADB55333@<<<967977955,,,.
@JI6ZREA02J3CNM
ACTCACAGTTGGAGGGCAAGTCTGGTGCCAGCAGCCGCGGTAATTCCAGCTCCAATAGCGTATATTAAAGTTGTTGCAGTTAAAAACGCTCGTAGTTGAATTTCGGGTTCGA
+
FFDDBB=:88<89333:=DDFGGGGIIIIIIIIIIIIIIIHHHHHHHHHHHHFFFFFFFDBB555:;;4433<>@??=98:7777;?FDDCDDBBAA?880004221..533
@JI6ZREA02GP94A
[truncated: 7,810,877 more chars]
