# Supplementary material for: Depression of the soil arbuscular mycorrhizal fungal community by the canopy gaps in a Japanese cedar (Cryptomeria japonica) plantation on Lushan Mountain, subtropical China
Source: PeerJ. 2021 Mar 15;9:e10905. doi: 10.7717/peerj.10905 (PMC7971093; doi:10.7717/peerj.10905)
Supplement: Data S1 [file peerj-09-10905-s001.zip › sample/CCb2.fastq]

@JI6ZREA02FUJY9
AGACACAGTTGGAGGGCAAGTCTGGCGCCTTACGGGAACAGTCGACTGCCAAGGCACACAGGGGATA
+
EA@AFFFFFFFIIIIIIIIIIIIIIIIFF?<::???::8B==@AF?@@CFGGFFFFCDCC?;;;DDD
@JI6ZREA02F5IZT
AGACACAGTTGGAGGGCAAGTCTGGCGCCTTACGGGAAACAGTCGACTGCCAAGGCACACAGGGGATA
+
IIIIIIIIIIIIIHHHIIIIIIIIIIIIIIIIIHCC666;IIIIIIIIIIIIIIIIIIIII;;;;IID
@JI6ZREA02JR3R4
AGACACAGTTGGAGGGCAAGTCTGGTGCCAGCAGCCGCGGTAATTCCAGCTCCAATAGCGTATATTAAAGTTG
+
?=531334<>?>A455F8::@EHGGHHGIIIIIH@@=HHHFDDIIIIIIIIIFFFFFFFFFFFFFFFFFFDB0
@JI6ZREA02GT695
AGACACAGTTGGAGGGCAAGTCTGGCGCCTTACGGGAAACAGTCGACTGCCAAGGCACACAGGGGATA
+
IIIIIIIIIIIIIBBBIIIIIIIIIIIIIIIIIHGG;;;HIIIIIIIIIIIIIIIIIIIIICCCCIII
@JI6ZREA02IRJKS
AGACACAGTTGGAGGGCAAGTCTGGCGCCTTACGGGAAACAGTCGACTGCCAAGGCACACAGGGGATA
+
IIIIIIIIIIIIIHHHIIIIIIIIIIIIIIIIIHHHHHHIIIIIIIIIIIIIIIIIIIIIICCCCIII
@JI6ZREA02GETJL
AGACACAGTTGGAGGGCAAGTCTGGCGCCTTACGGGAAACAGTCGACTGCCAAGGCACACAGGGGATA
+
IIIIIIIIIIIIIHHHIIIIIIIIIIIIIIIIIHHH;;;IIIIIIIIIIIIIIIIIIIIIICCCCIII
@JI6ZREA02J62ZG
AGACACAGTTGGAGGGCAAGTCTGGTGCCAGCAGCCGCGGTAATTCCAGCTCCAATAGCGTATATTAAAGTTAGTTGTC
+
A33344444@A@A666FGIIIIIIIIIIIIIIIIIIIIIIIIIIIIIIIIHHFFFFDD5444??000004222=8885/
@JI6ZREA02I98MJ
AGACACAGTTGGAGGGCAAGTCTGGCGCCTTACGGGAAACAGTCGACTGCCAAGGCACACAGGGGATA
+
IIIIIIIIIIIIIHHHIIIIIIIIIIIIIIIIIHHH???HIIIIIIIIIIIIIIIIIIIIICCCCIII
@JI6ZREA02FG7IV
AGACACAGTTGGAGGGCAAGTCTGGTGCCTTACGGGAAACAGTCGACTGCCAAGGCACACAGGGGATA
+
IIIIIIIIIIIIG666HIIIIIIIIIIIIIIIIH??666GIIIIIIIIIIIIIIIIIIIIIBBCCIII
@JI6ZREA02JPSPV
AGACACAGTTGGAGGGCAAGTCTGGCGCCTTACGGGAAACAGTCGACTGCCAAGGCACACAGGGGATA
+
IIIIIIIIIIIIIHHHIIIIIIIIIIIIIIIIIHGG;;;IIIIIIIIIIIIIIIIIIIIIICCCCIII
@JI6ZREA02JAMJI
AGACACAGTTGGAGGGCAAGTCTGGTGCCAGCAGCCGCGGTAATTCCAGCTCCAATAGCGTATATTAAAGTTGTTGCAGTTAAAAAGCTCGTAGTTGAATTTCGGGGTC
+
FFFFFFFFFFFIIHHHIIIIIIIIIIIIIIIIIIIHHHDDFHHHHHHHHIIIFFFFFFFFFFFFFFFFFFFFFFFFFFFFF=====FFFFFFFFFFFFF=;9=21.,,-
@JI6ZREA02JJUPJ
AGACACAGTTGGAGGGCAAGTCTGGTGCCAGCAGCCGCGGTAATTCCAGCTCCAATAGCGTATATTAAAGTTGTTGCAGTTAAAAAGCTCGTAGTTGAATTTCGGGGTCAGTAGGTTGGTCGTGCCTATGGTATGTACTGGCTTTACTGATTCCTCCTTCTTGAAGAACTGTAATGTCATTAATTTGGTGTTGCAGGGAAACAGGACTGTTACTTTGAAAAAATTAGAGTGTTTAAAGCAGGCTAACGCTTGAATACATTAGCATGGAATAATGAAATAGGACGTTGATCCTATTTTGTGGTTTCTAGGATTGACGTAATGATTAATAGGGATAGTTGGGGCATTAGTATTCAATTGTCAGAGGTGAAATTCTTGGATTTATTGAAGACTAACTACTGCGAAAGCATTTGCCAAGGATGTTTTCATTAATCAAGAACGAAAGTTAGGGATCGAAGCGATCAGATACCGTCGTAGTCTTAACCATAACTATGCCGACTAGGGATCGGATGATGTTAATTTTTAATGTAACTC
+
FFFFFFFFFF==@FFFFFFFFFFDDFIHHHHIIIIIIIIIIHHHHHHHHHHHFFFFFFFFFFFFFFFFFFFD@@@FFFFFF====;DDDFFFFFFFFFFFFFF==888CFFFFFFFFFFFFFFFFFFFFFFFFFFFFFFFFFFFFFFFFFFFFFF@@@?FFDD====AAA=::::BDDA?====??BA6566:?A=====?F9<<FFFFFFFC???A62222244,:<9766...008<?==??@BACCFFFFDDCFDDDDGGGFDDIIIIIIGDCCDABBB411004<;;9:...23.--,,,37>24444BDDDDDDDDDDDDDDDBB?AAAAAA6666?<<84444=@?>>AA@>>88822382244482244@8;;@77::4/./92222299732448<@@888<<=??888=?4211::::54022220060002422-102466686121:::::7:7:::4448:877..00...,,,,,..002764646664666:66622248:7/////44+0,,,,,.
@JI6ZREA02FT8PH
AGACACAGTTGGAGGGCAAGTCTGGTGCCAGCAGCCGCGGTAATTCCAGCTCCAATAGCGTATATTAAAGTTGTTGCAAGTTAAAAAGCTCGTAGTTGAATTTCGGGGGTCAGTAGGTTGGTCGTGCCTATGGTATGTACTGGCTTTACTG
+
F??=FFFFDDDA:666<??@DDDGFFFFGHHFFF6668?DDDBBBBDDFEECCDDDDDDDFC888????DDD???A???DDB55755ABB@@@A866211111.,,,,,,-:::8776888ABAA:::=BDBBBDD?<<<?DDD???AA9=
@JI6ZREA02FT3WU
AGACACAGTTGGAGGGCAAGTCTGGTGCCAGCAGCCGCGGTAATTCCAGCTCCAATAGCGTATATTAAAGTTGTTGCAGTTAAAAAGCTCGTAGTTGAATTTCGGGGTCAGTA
+
FF::8=F=<<CCE@@@IHIIIIIIIIIIIIIIIIIIIIIIIIIIIHIIIHHHFFFFFFFFFFFFFFFFFFFFFFFFFFDDD;;;;;FFFFFFFFFF??==;8?242.,-.33-
@JI6ZREA02HB824
AGACACAGTTGGAGGGCAAGTCTGGCGCCTTACGGGAAACAGTCGACTGCCAAGGCACACAGGGGATA
+
IIIIIIIIIIIII666IIIIIIIIIIIIIIIIIHCC666?IIIIIIIIIIIIIIIIIIIIICCCCIII
@JI6ZREA02JH8K2
AGACACAGTTGGAGGGCAAGTCTGGTGCCAGCAGCCGCGGTAATTCCAGCTCCAATAGCGTATATTAAAGTTGTTGCAGTTAAAAAGCTCGTAGTTGAATTTCGGGGTCAGTAGGTTGGTCGTGCCTATGGTATGTACTGGCTTTACTGATTCCTCCTTCTTGAAGAACTGTAATGTCATTAATTTGGTGTTGCAGGGAAACAGGACTGCTACTTTGAAAAAATTAGAGTGTTTAAAGCAGGCTAACGCTTGAATACATTAGCATGGAATAATGAAATAGGACGTTCGATCCTATTTTGTGGTTTCTAGGATTGACGTAATGATTAATAGGGATAGTTGGGGCATTAGTATTCAATTGTCAGAGTGAAATTCTTGGATTTATTGAAGACTAACTACTGCGAAAAGCATTTGCCAAGGATGTTTTCATTAATCAAGAACGAAAGTTAGGGATCGAAGACGATCAGATACCGTCGTAGTCTTAACCNTAAACTATAGCCGACTAGGGATCGGATGATGTTAATTTTTAA
+
IIIIIIIIIIIIIHHHIIIIIIIIIIIIIIIIIIIIIIIIIIIIIIIIIIIIIIIIIIIIIIIIIIHHHIIIIIIIIIIII????=IIIIIIIIIIIIIHHHICCB@IIIIEB6655<<GHGGGDEGIHHHIIIIIIIIIIHHHHIIIIIIIIIHIIIIIIIIHHHBBBIB<<<DGHHIBBBBCCCGG?EEEFGG55588AG?EEEGIIIGBBBFHI9;;;;;IIFIIIIIHHHHHHIIGGGIIIIHIIIIIIIIIIIEEDHHHIIIIHGFFGD666C:??;;9;;?EEEEBBA8999?266322;?EBBBGGIIID<<<DIIIIDDDIHHHHHHHHICCBAHHHIIIHHHIEEEIEBBBDB::;:BBBCCDCDDDC555?8:CCA>;>A@8442667.,,,,,07300297;AA::8>;333399221043...0097333422-00349732264:99:::::><=;:1018:4030/00//!500030-40326896865586:8888333>><<==1154498
@JI6ZREA02I2NAQ
AGACACAGTTGGAGGGCAAGTCTGGTGCCAGCAGCCGCGGTAATTCCAGCTCCAATAGCGTATATTAAAGTTGTTGCAAGTTAAAAAG
+
D??????:888898;844449=ABBB===AADDB=<888<<<<::88==ADDDDDDDFFFFA???CFF?DAAABD?<8866?;;<<7?
@JI6ZREA02JKB6X
AGACACAGTTGGAGGGCAAGTCTGGTGCCAGCAGCCGCGGTAATTCCAGCTCCAATAGCGTATATTAAAGTTGTTGCAGTTAAAAAGCTCGTAGTTGAATTTCGGGG
+
@A=:88<CFFFFF666IIIIIIIIIIIIIIIIIIIIIIIIIIIIIIIIIIIIFFFFFFFFFFFFFFFFFFFFFFFFFFFFF?????FFFFFFFFB>=;;661.,,,,
@JI6ZREA02GO6QB
AGACACAGTTGGAGGGCAAGTCTGGTGCCAGCAGCCGCGGTAATTCCAGCTCCAATAGCGTATATTAAAGTTGTTGCAGTTAAAAAGCTCGTAGTTGAATTTCGGGATCAATT
+
FFFF@@@<<:AAA???@??FFFFFFHFFFIIIIIBBBBFFHFFFFFFFFHHHFFFFFFFFFFFFFFDDDFFFFDBBB@B8:33333=<?AABBBA@444886/...3331211
@JI6ZREA02GR57D
AGACACAGTTGGAGGGCAAGTCTGGTGCCAGCAGCCGCGGTAATTCC
+
FFFFFFFFFFFIIHHHIIIIIIIIIIIIIIIIIIIIIIGDBAAA>42
@JI6ZREA02IE6BV
AGACACAGTTGGAGGCGAAGTCTGGTGCCAGCAGCCGCGGTAATTCCAGCTCCAATATCGTATATTAAAGTTAGTTGCAGTTAAAAAGACTCGTAGTTGAATTTCGGGTCAGCAGGCTGGTCGTGCCACTGGTATGAACTGGTCTCGCTGATTCCTCCTTTCTGAAGAACTGTAATGTCATTAATTTGGTGTTGCAGGGAAACGAGGACT
+
FFFFFF?:::444=<934489988:8BB@BBDDBBBA555B::::><<=BBBBA::<CFFFCAADD???A632:9@??<<<<33555B9BBBBAAA>;999....,,,,2::73227<888BBBDDCDDCFFFFFFDDA:::A=<8::=A:::::DDD???DAFFCC666<DBAAADDDF6666FFF??<FFFFFFF?FF?:969<>=<4
@JI6ZREA02I3QVH
AGACACAGTTGGAGGGCAAGTCTGGTGCCAGCAGCCGCGGTAATTCCAGCTCCAATAGCGTATATTAAAGTTGTTGCAGTTAAAAAGCTCGTAGTTGAATTTCGGGGATCAAT
+
1135:::555BDG@@@IIIIIIIIIIIIIIIIHHBBBHHHIIIIIIIIIIIIFFFFFFFFFFFFFFFFFFFFFFFFFFFFF;;;;;FFFFFDDBBA@<<886/.,,,733--.
@JI6ZREA02J0XNS
AGACACAGTTGGAGGGCAAGTCTGGTGCCAGCAGCCGCGGTAATTCCAGCTCCAATAGCGTATATTAAAGTTGTTGCAGTTAAAAAGCTCGTAGTTGAATTTCGGGGAT
+
FFFFFFFFFFFII???IIIIIIIIIIIIHIHHHFFFF===@FGFFFHHHHIIFFFFFFFFFFFFFFFFF===FFFFFFFFF????=FFFFFFFFFDBAA9623,,,,3.
@JI6ZREA02I1B9K
AGACACAGTTGGAGGGCAAGTCTGGCGCCTTACGGGAAACAGTCGACTGCCAAGGCACACAGGGGATA
+
IIIIIIIIIIIIIHHHIIIIIIIIIIIIIIIIIHCC666HIIIIIIIIIIIIIIIIIIIIIBBCCIII
@JI6ZREA02GCHPG
AGACACAGTTGGAGGGCAAGTCTGGTGCCAGCAGCCGCGGTAATTCCAGCTCCAATAGCGTATATTAAAGTTGTTGCAGTTAAAAAGCTCGTAGTTGAATTTCGGGGTCAGTAGGTTGGTCGTGCCTATGGTATGTACTGGCTTTACTGATTCCTCCTTCTTGAAGAACTGTAATGTCATTAATTTGGTGTTGCAGGGAAACAGGACTGTTACTTTGAAAAAATTGAGTGTTTAAAGCAGGCTAACGCTTGAATACATTAGCATGGAATAATGAAATAGGACGTTCGAACCTATTTTGTTGGTTTCTAGGATTGACGTAATGATTAATAGGGATAGTTGGGGGCATTAGTATTCAATTGTCAGAGGTGAAATTCTTGGATTTATTGAAGACTAACTACTGCGAAAGCATTTGCCAAGGATGTTTTCATTAATCAAGACGAAATTAGGGATCGAAGACGATCAGATACCGTCGTAGTCTTAACCNTAAACT
+
FFFFFFFFFFFFF:::HHHFHHHHHIIIIIIIIIIIIIIIIIIIIIIIIIIIFFFFFFFFFFFFFFFFFFFFFFFFFFFFF;;;;;FFFFFFFFFFFFFFFFFBBEEFFFFFF<<<<???FFFFFFFFFFFFFFFFFFFFFFFFFA@@DFFFFFFCCCDFFFFFFFFFFFFCCCDFFFFFFFFFFFFF>CDCFDD:::??==366DDFC;;:A???D622226666:AAA?CFFFFFFFFFFFFFFFFFFFFF;<:C???FFFFDGDDFGGGGCCCFAGG???:88<<<<972.....--22666?AB:::?DDDDDDDDDDDDDDDDDBBBDA::::55888DDDDDDDDDDAAADB?=====3338===B@@>>???=;;;77;;62233.//22;6776668883...>88444486:1511:72211462-----333662:::7:::::98:9922267:9:::7677:95659::54!:66620
@JI6ZREA02GD1TH
AGACACAGTTGGAGGGCAAGTCTGGTGCCAGCAGCCGCGGTAATTCCAGCTCCAATAGCGTATATTAAAGTTGTTGCAGTTAAAAAGCTCGTAGTTGAATTTCGGGGTA
+
FFFFFFFFFFFII666IIIIIIIIIIIIIIIIIIIIIIIIIIIIIIIIIIIIFFFFFFFFFFFFFFFFFFFFFFFFFDD::66666?FFFFFFFFDBAA<98/.,,,,.
@JI6ZREA02J2CL2
AGACACAGTTGGAGGGCAAGTCTGGTGCCAGCAGCCGCGGTAATTCCAGCTCCAATAGCGTATATTAAAGTTGTTGCAGTTAAAAAGCTCGTAGTTGAATTTCGGGATCAAGTACGTCGGTCGTGCTTTTTGGTACGCACTGGCGTCATTGGTTTCTCCTTTCTGACGAACCAGTGATGTCATTAATTTGGTGTTATGGGGATTAGGACTGTTAACTTTGAAAAAATT
+
D???@EFFFFFIIHHHIIIIIIIIIIIIIIIIIIIIIIIIIIIIIIIIIIIIFFFFFFFFFFFFFFFFFFFFFFFFFFFFF?????FFFFFFFFFDD==3119000>?>88::9BBBBBBBBD:6655555@B9BA===AAAAB<<<?>><<=99@>8888;<6444<<><83449773233----,,,11.1--.1.222411=;;??<11355B=;;?00222231
@JI6ZREA02GH2YJ
AGACACAGTTGGAGGGCAAGTCTGGTGCCAGCAGCCGCGGTAATTCCAGCTCCAATAGCGTATATTAAAGTTGTTGCAGTTAAAAAGCTCGTAGTTGAATTTC
+
FFFFFFFFFF@BB@@HIIIIIIIIIIIIIIIIIIIIIIIIIIIIIIIIIIIIFFFFFFFFFFFFFFFFFFFFFFFFFFFAA66666DDDDDFFFFFFFF=;9=
@JI6ZREA02JLPAN
AGACACAGTTGGAGGGCAAGTCTGGTGCCAGCAGCCGCGGTAATTCCAGCTCCAATAGCGTATATTAAAGTTGTTGCAGTTAAAAAGCTCGTAGTTGAATTTCGGAATCAATTTATCGGTCGTGCCTTCGGTATGCACTGGTATTATTGATTTCTACCTTCTGACGAATCATGATGTCATTAATTGGTGTCATGGGGAATCAGGACTGTTACTTTGAAAAAATTAGAGTGTTTAAAGCAGGCACACGCTTGAATACATTAGCATGGAATAATGAAATAGGACGTTTGACCCTATTTTGTTGGTTCTAGGATCGACGTAATGATTAATAGGGATAGTTGGGGGCATTAGTATTCAATTGTCAGAGGTGAAATTCTTGGATTTATTGAAGACTAACTACTGCGAAAGCATTTGCC
+
FFFFFFFFFFDDFHHHIIIIIIIIIIIIIIIIIIIIIIIIIIIIIIIIIIIIFFFFFFFFFFFFFF===FFFFFFFFFFFF====;FFFFFFFFFFFFFFFFD::::??CCCCCFFFFFFFFFFFFFFFFFFFFFFFFFFFFFFFFFFFFFFFFFFFFFFFFFFFFFFFFFFFFFFFFFFF<<:9>>=>????011188??=978=:7.-.3,,,3,,,,,,11,:<=:000044;???>>AAACCCCFDDDDDDGG555?DFFDDGGDGGGG???:155A?5558??986<92222.----..32?888?BDDDDDDDDDDIDDDDDBBBADDDDD88=55ADDDDD8::::====<<>>><<<:2///<:888<<>888877>@422832266662332...999066922
@JI6ZREA02G5IFM
AGACACAGTTGGAGGGCAAGTCTGGTGCCAGCAGCCGCGGTAATTCCAGCTCCAATAGCGTATATTAAAGTTGTTGCAGTTAAAAAGCTCGTAGTTGAATTTCGGGGTCAGCAGGTTGGTCGTGCCACTGGTATGAACTGGTTTCGCTGATTCCTCCTTTCTGAAGAACTGTAATGTCATTAATTTGGTGTTGCAGGGAAACAGGACTGTTACTTTGAAAAAATTAGAGTGTTTAAAGCAGGCTAACGCTTGAATACATTAGCATGGAATAATGAAATAGGACGTTCAAACCTATTTTGTTGGTTTCTAGGATTGACGTAATGATCAATAGGGATAGTTGGGGCATTAGTATTCAATTGTCAGAGGTGAAATTCTTGGATTTATTGAAGACTAACTACTGCGAAAGCATTTGCCAAGGATGTTTTCATTAATCAAGAACGAAAGTTAGGGATCGAAGACGATCAGATACCGTCGTAGTCTTAACCATAAACTATGCCGACTAGGGATCGGATGATGTTTAATTTTTAATGTACTCATTTCGGCGCC
+
IIIIIIIIIIIII:::IIIIIIIIIIIIIIIIIIIIIIIIIIIIIIIIIIIIIIIIIIIIIIIIIIHHHIIIIIIIIIIII;;;;;IIIIIIIIIIIIIHHHG6666DIIIIIIIIIIIIIIIIIIIIIIIIIIIIIIIIIHHHIIIIIIIIIIIIIHHHIIIIIIIIIIIIIIIIIIIIIIIHHHIIIIIIIIIHHHHHHIIIIIIIIIIIIHHHI666666GG5IIIIIHHHHHHIIIIIIICCCIIIIIIIIIIIIIIIIIIIIIIIIIIIHHHIIIIIIIIII==;IIG?::877//77111<:ED@=>?EIIIIIIIGGGIGCCCGHFIIIIII>>>>IG???CCGIIIIIIIIIICC???CEHHHIIIIIIIIHHHIHHIIG?;??EEEEEEEB>8888ABBBBBEEEEEEEEAA9997A??A<;7833/--<7---2396999?=>>AA@@AAAAAA>=>?AAA<;<<??987777//.3,,,34,,.0003370,,.785555888<<77777...----*7697005...5779;;>
@JI6ZREA02FMGTA
AGACACAGTTGGAGGGCAAGTCTGGTGCCAGCAGCCGCGGTAATTCCAGCTCCAATAGCGTATATTAAAGTTAGTTGCAGTTAAAAAGACTCGTAGTTGAATTTCGGGATCAAGTACGTGGTCGTG
+
A===AA:554444;<<<<=:::C<<<DDDDDFGGFFF888FFFCAAADDFFFDF?A@DFFFFFDDDFFFF662==FFFFFFF????=FBFFFFFFFFFFFFFFFD??:99<1004<433226:896
@JI6ZREA02JZQOV
AGACACAGTTGGAGGGCAAGTCTGGTGCCAGCAGCCGCGGTAATTCCAGCTCCAATAGCGTATATTAAAGTTGTTGCAGTTAAAAAGCTCGTAGTTGAATTTCGGGATCAATATATTGGTCGTGCCTCCGGTATGCACTGGTATTATTGATTTCTACCTTCTGACGAACTGTGATGTCATTAATTTGGTGTCATGGGGAATCAGGACTGTTACTTTGAAAAAATTGAGTGTTTAAAGCAGGCACACGCTTGAATACATTAGCATGGAATAATGAAATAGGACGTTTGACCCTATTTTGTGGTTTCTAGGATCGACGTAATGATTAATAGGGATAGTTGGGGGCATTAGTATTCAATTGTCAGAGGTGAAATTCTTGGATTTATTGAAGACTAACTACTGCGAAAGCATTTGCCAAAGGATGTTTTCATTAATCAAGAACGAAAGTTAGGGATCGAAGCGATCAGNTACCGTCGTAAGTCTTAACCATAAACTATGCCGATGGGATCGGATGATGTAATTTTNTAAT
+
@??????ADB==@???@??EFFFFFHHFFFFHHHB??CCCECCCCDDDDDFFFFFDDDFFFFFFFFFFFFFFFFFFFFFFF88888FFFFFFFFFFFFFFFFF===FFFFFFFFFFFFFFFFFFFFFFFFFFFFFFFFFFFFFFFFFFFFFFFFFFFFFFFFFFFFFFFFFFFFFFFFCCCCC666AA<BBBAB699688<<<423::444494455227722==?FFC;663===BBBBBDA;;;CCCCDDDDDGGDDDDDDFGGGGGGGGGCCCF8??GC<::CDD===AA9==55/55==?D<DDDA???DDDDDDDDIIIDDDDB?=BAAA<<00000<?AA@?>AADDDDDBBBBB?========@@><<<<>4/////766989;22222;;888888;97666;22...99466----2:::998::::88:9530----111899982---66667!6177900------643441114...0,,,0---66366:::::::::::1221100!.777
@JI6ZREA02GYCFW
AGACACAGTTGGAGGGCAAGTCTGGTGCCAGCAGCCGCGGTAATTCCAGCTCCAATAGCGTATATTAAAGTTGTTGCAGTTAAAAG
+
:::::::=AA@AA336AFFFFFFCDFHIIIIHHHHIIIIIIIHIIIIIHIIIFFFFFFFFFFFFFFFFFFFFFFFFFFFFFAAA@@
@JI6ZREA02GVMEY
AGACACAGTTGGAGGGCAAGTCTGGTGCCAGCAGCCGCGGTAATTCCAGCTCCAATAGCGTATATTAAAGTTGTTGCAGTTAAAAAGCTCGTAGTTGAATTTCGGGGTCTATAC
+
:66666D666FGIHHHIIIIIIIIIIIIIIIIIIIIIIIIIIIIIIIIIIIIFFFFFFFFFFFFFFFFFFFFFFFFFFFFF????=FFFFFFFFFFDCC??=A772.-/34//.
@JI6ZREA02J4L92
AGACACAGTTGGAGGGCAAGTCTGGTGCCAGCAGCCGCGGTAATTCCAGCTCCAATAGCGTATATTAAAGTTGTTGCAGTTAAAAAGCTCGTAGTTGAATTTCGGGGNTAG
+
FFFFFFFFFFFIIHHHIIIIIIIIIIIIIIIIIIIIIIIIIIIIIIIIIIIIFFFFFFFFFFFFFFFFFEDDFFFFFFFFF?????FFFFFFFFFFF??654>2222!44/
@JI6ZREA02IZW1T
AGACACAGTTGGAGGGCAAGTCTGGTGCCAGCAGCCGCGGTAATTCCAGCTCCAATAGCGTATATTAAAGTTGTTGCAGTTAAAAAGCTCGTAGTTGAA
+
<000441108<<?9:<HIIIIIIIIIIIIIIIIIIIIIIIIIIIIIIIIIIIFFFFFFFFFFDF88666??AFFFFFFFFF?????FFFFA?><;;6--
@JI6ZREA02F6V0O
AGACACAGTTGGAGGGCAAGTCTGGCGCCTTACGGGAACAGT
+
FFFFFFFFFFFIIDDDHFF@@=?86766662//.,,558944
@JI6ZREA02JTA2K
AGACACAGTTGGAGGGCAAGTCTGGTGCCAGCAGCCGCGGTAATTCCAGCTCCAATAGCGTATATTAAAGTTGTTGCAGTTAAAAAGCTCGTAGTTGAATTTCGGGATCAATACATCGGTCGTGCTTTTCGGTATGTACTGGTATTATGTAGTTTCTCCCTTTCTGACGAACTATGATGTCATTAATTTGGTGTTATGGGGGAATTCGAG
+
FFFFFFFFFFFIIHHHIIIIIIIIIIIIIIIIIIIIIIIIIIIIIIIIIIIIFFFFFFFFFFFFFFDDDFFFFFDDDDFCC88888FFFFFFFFFFFFF???5100<<<;64///4488<=?==<2222/.-,.-.-372---.---,.-.5122:1,,,,,,12::<=24455DDDFFFFFFFFFFFFFB>A??=6--,,,11--.3.-
@JI6ZREA02JFFLX
AGACACAGTTGGAGGGCAAGTCTGGTGCCAGCAGCCGCGGTAATTCCAGCTCCAATAGCGTATATTAAAGTTGTTGCAGTTAAAAAGCTCGTAGTTGAATTTCGGGATCAGCAGGTTGGTCTTGCCACTGGTATGTACTAGCTTGCTGATTCCTCCTTCTTGTAGAACCGTAATGCCATTAATTTGGTGTTGCGGGGAAACAGGACTGTTACTTTGAAAAAATTGAGTGTTTAAAGCAGGCCAGCGCCTGAATACATTAGCATGGAATAATGAAATAGGACGTTCGAACCTATTTTGTGGTTTCTAGGATTGACGTAATGATTAATAGGGATAGTTGGGGCATTAGTATTCAATTGTCAGAGGTGAAATTCTTGGATTTATTGAAGACTGACTACTGCGAAAGCATTTGCCAAGGATGTTTCATTAATCAAGAACGAAAGTTAGGGATCGAAGACGATCAGATACCGTCGTAGTCTTAACCATAAACTATGCCGACTAGGGATCGGATGATGTTAATTTTTAATGTAC
+
IIIIIIIIIIIIIHHHIIIIIIIIIIIIIIIIIIIIIIIIIIIIIIIIIIIIIIIIIIIIIIIIIIHHHIIIIIIIIIIII=====IIIIIIIIIIIIIHHHIHHHIIIIIIIIIIIHHHIIIIIIIIIIIIIIIIIIIIIIIIIIHHFDDIHBBBBBBBBIIIIIIIIIIIIIIIIIIIII>>>IIHIIIIICCAABBBB>HGIIIE:99>FHHI777;;;>>>@FFIHHHHHHIIIIIIIIIIFFFIIIHHHHHIIIIIIIIIII@@@DIHHHIIIIHHHHHHIDD@@@@BBA@D:FFE;;;II;;;;@IIIIGFFIHHHHD@@@EHHIIIIFFAA?9@@@@FIIIHHHHIIIIHHHBBB=====HHHBBBHHHHE=944BE:434AAABD====:444BB===BBBAAAA==:://..-69977467730078555;;;06111;7333:9766:9966767631016;::;::;;1107677:80666:6747673317:9;;;::331133112//--)2022
@JI6ZREA02JL4XA
AGACACAGTTGGAGGGCAAGTCTGGTGCCAGCAGCCGCGGTAATTCCAGCTCCAATAGCGTATATTAAAGTTGTTGCAGTTAAAAAGCTCGTAGTTGAATTTCGGGGTCAGACAGTTGTCGTGCACTGGTATGAACTGGTTTCGCTTGATTTCCTCCTTTCTGAAGAACTGTAATGTCATTAATT
+
FFFFFFFFFFFIIHHHIIIIIIIIIIIIIIIIIIIIIIIIIIIIIIIIIIIIFFFFFFFFFFFFFFFFFFFFFFFFFFFFF?????FFFFFFFFFFFFD::8?52..-/33-.-.--263222343444=<9422==111,,.,---37,,,79223448>>?<<<<<999966676331111,,
@JI6ZREA02IO269
AGACACAGTTGGAGGGCAAGTCTGGTGCCAGCAGCCGCGGTAATTCCAGCTCCAATAGCGTATATTAAAGTTGTTGCAGTTAAAAAGCTCGTAGTTGAATTTCGGGGTTAGTAGGTTAGGTCATGCCTCTTGGTATGTACTGGTCTCACTGTATTCCTCCCTCTTGACGAACTGTAATGTCATTAATTTGGTGTTGCGAGGGTAAACAGGACTGTTACTTTAAGAAAAAATTAGAGTTAGTTTAAAGCGAGGCTTAACGCTTGAATACATTAGCATGGAATAATGAAATAGGACGTTCGATCCTATTTTGTGGTTTCTAGGATTGACGTAATGATTAATAGGGATAGTTGGGGCATTAGTATTCAATTGTCAGAGGTGAAATTCTTAGATTTATTGAAGACTAACTACTGCGAAAGCATTTGCCAAGGATGTTTTCATTAATCAAGAACGAAAGTTAGGGATCGAAGACGATCAGATACCGTCGTAGTCTTAACCAT
+
FFFFFFFFFFFIIHHHIIIIIIIIIIIIIIIIIIIIIIIIIIIIIIIIIIIIFFFFFFFFFFFFFFFFFFFFFFFFFFFFF???==FFFFFFFFFFFFFFFFF;60.,,3-52-----,,17777-./8=>>>>??AAABB888@@A?<40//6;962,..6-..7798>ABBBBBBBBBBB5555==9AA:<6687<<40./..672;9873311771,,--3,,,,,,55/:95---82211112323113---.67=99<<=?BDDDDDFFFGGGGGGGGGGGGGG>??::9::DDDBBAA?44449-....,72<222289:ADDDDDDDDIIIIIIBBDDDDDD??==??ADDDDDDDDDDDD?>??DDDD?>>>>DDDDDD?>>>>D:834488?BBDDDDD=========886:666::664::11112:::88022220561---16:23328:::::10217:::612122:444464464788870-
@JI6ZREA02FQOYW
AGACACAGTTGGAGGGCAAGTCTGGTGCCAGCAGCCGCGGTAACTCCAGCTCCAATAGCGTATATTAAAGTTGTTGCAGTTAAAG
+
FFFFFFFFFFFIIHHHIIIIIIIIIIIIIHHHHFCAADDDD66666CFFFGGFFFFFFFFFFFFFFFFFFFFDBBA??=.-,,,-
@JI6ZREA02IWBK7
AGACACAGTTGGAGGGCAAGTCTGGTGCCAGCAGCCGCGGTAATTCCAGCTCCAATAGCGTATATTAAAGTTGTTGCAGTTAAAAAGCTCGTAGTTGAATTTCGGGATCAATTAT
+
E666?EFFFFFIIHHHIIIIIIIIIIIIIIIIIIIIIIIIIIIIIIIIIIIIFFFFFFFFFFFFFFFFFEDDFFDDDDDAC66666FFFFDFFFFFFFFFF?=444<<<992-,,
@JI6ZREA02IX9LY
AGACACAGTTGGAGGGCAAGTCTGGTGCCAGCAGCCGCGGTAATTCCAGCTCCAATAGCGTATATTAAAGTTGTTGCAGTTAAAAAGCTCGTAGTTGAA
+
FFFFFFFFFFFII@@@IBBBIIIIIIIIIIIIIIIIIIIIIIIIIIIIIIIIFFFFFFFFFFFFFFFFFA@@FDDAAAA@A33311<996:87555511
@JI6ZREA02ITZ94
AGACACAGTTGGAGGGCAAGTCTGGTGCCAGCAGCCGCGGTAATTCCAGCTCCAATAGCGTATATTAAAGTTGTTGCAGTTAAAAAGCTCGTAGTTGAATTTCGGGGAT
+
FFFFFFFFFFFF<666FFFFFHHFHIIIIIIIIIIIIHHHHDDDDDDHHHHHFFFFFFFFFFFFFFFFFA@@FFDDDDDDD77777DFDDDDDDDDDB@8864......
@JI6ZREA02I0BY9
AGACACAGTTGGAGGGCAAGTCTGGTGCCAGCAGCCGCGGTAATTCCAGCTCCAATAGCGTATATTAAAGTTGTTGCAGTTAAAAAGCTCGTAGTTGAATTTCGGGGTCAGTAGGTTGGTCGTGCCTATGGTATGTACTGGCTTTACTGATTCCTCCTTCTTGAAGAACTGTAATGTCATTAATTTGGTGTTGCAGGGAAACAGGACTGTTACTTTGAAAAAATTAGAGTGTTTAAAGCAGGCTAACGCTTGAATACATTAGCATGGAATAATGAAATAGGACGTTCGATCCTATTTTGTTGGTTTCTAGGATTGACGTAATGATTAATAGGGATAGTTGGGGCA
+
FFFFFFFFFFFIIHHHIIIIIIIIIIIIIIIIIIIIIIIIIIIIIIIIIIIIFFFFFFFFFFFFFFFFFFFFFFDBBBB==66666?DDDDDFFFFFFFFFFFDDDDFFFFFFFFFFFFFFFFFFFFFFFFFFFFFFFFFFFFFFFFFFFFFFFFDDDDFFFFFFFFFFFFFFFFFFFFFFFFDDDFFFFFFFFFFFFFFDDDFFFFFFFFFFDDDF67776666,;FFFFFFFFFFFFFFFFFFFFFFFFFFFFDFDGGGGGFFDDDDAAAAA111<8BBA:222DDDDBB@?4444<11.....47?888<<@DDDDDDDDDDDDAAA?=;<??><<....<9
@JI6ZREA02IWOUD
AGACACAGTTGGAGGGCAAGTCTGGCGCCTTACGGGAAACAGTCGACTGCCAAGGCACACAGGGGATA
+
IIIIIIIIIIIIIHHHIIIIIIIIIIIIIHHHIHHHGGGIIIIIIIIIIIIIIIIIIIIIICCCCIII
@JI6ZREA02HJ3KJ
AGACACAGTTGGAGGGCAAGTCTGGTGCCAGCAGCCGCGGTAATTCCAGCTCCAATAGCGTATATTAAAGTTGTTGCAGTTAAAAAGACTACGTAGTTG
+
FFFFFFF???AAA333:AA=@@DDFHHHHFHHHHFFFF??@FFFF??@EEFFFFFFFFFFFFFFDD===AA::888<<ADB77777?/66:8<===92/
@JI6ZREA02GQ7GB
AGACACAGTTGGAGGGCAAGTCTGGTGCCAGCAGCCGCGGTAATTCCAGCTCCAATAGCGTATATTAAAGTTGTTGCAGTTAAAAAGCTCGTAGTTGAATTTCGGGGTCAGCAGGCTGGTCGTGTCCACTGGTATGAACTGGTCTCGCTGATTCCTCCTTTCTGAAGAACTGTAATGTCATTAATTTGGTGTTGCAGGGAAACAGGACTAGTTACTTTGAAAAAATTAGAGTGTTTAAAGCAGGCATATTTGCTTGAGTACATTAGCATGGAATAATGAAATAGGACGTTCAAACCTATTTTGTTGGTTTCTAGGATTGACGTAATGATTAAGTAGGGATAGTTGGGGGCATTAGTATTCAATTGT
+
FFFFFFFFFFFII:::IIIIIIIIIIIIIIIIIIIIIIIIIIIIIIIIIIIIFFFFFFFFFFFFFFFFFFFFFFFFFFFFF=====FFFFFFFFFFFFF?==FAAAAFFD===DFFFDDDDDFFF6659BBBB?<4449<AA??84449<<<>888<<;4446445=BBBBBDDDF?<<<?ADB===B>:444??>444448<9===?BBB@@=>6667---,,,-.,:<676888;;;8998<<<?<444<A>>@AAAABB223=A=<<<>>?8889000729993222322299:2/2223//66...74:666969999:99<771111322.,,177899////14488898<<<>8888>8
@JI6ZREA02GC5WL
AGACACAGTTGGAGGGCAAGTCTGGTGCCAGCAGCCGCGGTAATTCCAGCTCCAATAGCGTATATTAAAGTTGTTGCAGTTAAAAAGCTCGTAGTTGAATTTCGGGATCAGCAGGTTGGTCTTGCCACTGGTATGTACTAGCTTGCTGATTCCTCCTTCTTGTAGAACCGTAATGCCATTAATTTGGTGTTGCGGGGAAACAGGACTGTTACTTTGAAAAAATTAGAGTGTTTAAAGCAGGCCAGCGCCTGAATACATTAGCATGGAATAATGAAATAGGACGTTCGAACCTATTTTGTGGTTTCTAGGATTGACGTAATGATTAATAGGGATAGTTGGGGCATTAGTATCCAATTGTCAGAGGTGAAATTCTTGGATTTATTGAAGACTGACTACTGCGAAAGCATTTGCCAAGGATGTTTCATTAATCAAGAACGAAAGTTAGGGATCGAAGACGATCAGATACCGTCGTAGTCTTAACCATAAACTAT
+
FFFFFFFFFFFII???IIIIIIIIIIIIIIIIIIIIIIIIIIIIIIIIIIIIFFFFFFFFFFFFFFFFFFFFFFFDDDB==66666:DDDDDFFFFFFFFFFFFFFFFFFFFFFFFFFFFFFFFFFFFFFFFFFFFFFFFFFFFFFFFFFFFFFFFFFFFFFFFFFFFFFFFFFFFFFFFFFFFFFF<666DD;;;;FFFFFFFFFFFFFFFFFFF777766;;-DFFDB=;;888?<<4444<???AAAADDDDDDDDDDA??=====ABBB222A>DBBA>8::A55554845549/4411044?==?>@@BBBBBB?9444888<4444<<<<<6666::<BBBBBB::::AAB>??BBB>?>===>8888>>>888<228>@888@@BB=333======>??=888<@<<::::8---26::875::::66610047::49999:::::98655222212566:7679:55659::74462302000
@JI6ZREA02HVIPS
AGACACAGTTGGAGGGCAAGTCTGGTGCCAGCAGCCGCGGTAATTCCAGCTCCAATAGCGTATATTAAAGTTGTTGCAGTTAAAAAGCTCGTAGTTGAATTTC
+
FFFDBBB===BA:666@FFHHHIIIIIIIIIIIIIIIIIIIIIIIIIIIIIIFFFFFFFFFFFFFFFFFA@?DDBBBBB<=33333ABBBDDDDDDBA>6663
@JI6ZREA02J4ZQI
AGACACAGTTGGAGGGCAAGTCTGGTGCCAGCAGCCGCGGTAATTCCAGCTCCAATAGCGTATATTAAAGTTGTTGCAGTTAAAAAGCTCGTAGTTGAATTTCGGGGTCAGCAGGCTGGTCGTGCCACTGGTATGAACTGGTCTCGCTGATTCCTCCTTTCTGAAGAACTGTAATGTCATTAATTTGGTGTTGCAGGGAAACAGGACTGTTACTTTGAAAAAATTAGAGTGTTTAAAGCAGGCAATTGCTTGAATACATTAGCATGGAATAATGAAATAGGACGTTCAAACCTATTTTGTTGGTTTCTAGGATTGACGTAATGATTAATAGGGATAGTTGGGGGCATTAGTATTCAATTGTCAGAGGTGAAATTCTTGGATTTATTGAAGACTAACTACTGCGAAAGCATTTGCCAAGGATGTTTTCATTAATCAAGAACGAAAGTTAGGGATCGAAGACGATCAGATACCGTCGTAGTCTTAA
+
IIIIIIIIIIIIIBBBIIIIIIIIIIIIIIIIIIIIIIIIIIIIIIIIIIIIIIIIIIIIIIIIIIHHHIIIIIIIIIIII????=IIIIIIIIIIIIIHHHICCCCIIIIIIIIIIIIIIIIIIIIIIIIIIIIIIIIIIIIIIIIIIIIIIGGGGGGHHHIIIIIIIIIIIIIIIIIIIIIHHHIIIIIIIIIHHHHHBBAGGIIIIHFCC?@?G111/11;;3HGGIIHHHHHHIIIIIIIIIIIIIIIIIIIIIIIIIIIGGGGGIGGGGHHHIIIIIIIA?:77:;;://///518CC;;?GIIIIIIIHHHIIIIIIIIIGDDFBBBE;;22244444;;EGGGGGGFIFC@@@>FFFFHHHHHHHHHHHHCCCBEEE>;A;;:8AABBEECEBCCE>>>AAA000;<<8888265,,,,22..-,.8:::99<;666;;;2722233888;9<;;====<>>===>9<;82232633
@JI6ZREA02GJNGI
AGACACAGTTGGAGGGCAAGTCTGGTGCCAGCAGCCGCGGTAATTCCAGCTCCAATAGCGTATATTAAAGTTGTTGCAGTTAAAAAGCTCGTAGTTGAAATTTTCGGGGGATACGACGACGTAGGGTTCGGTCGTTCGACCCTACGGTTAGGTTAGTTACGTTACGGTCGGTTCCGTTCCGTCGTAGTTACCTTTCCCCTTTCCCTTTTCGTAAGTAAAACGTAACGGTCGTAAATTGGTTCCAATTTTAAAATTTTTGGGGTGTTCGGCCTAAGGGGGGAAAAAC
+
FFFFFFFFFFFII:::IIIIIIIIIIIIIIIIIIIIIIIIIIIIIIIIIIIIFFFFFFFFFFFFFFFFFFFDA><<<<<..,,,,,2::9753/..6344//.,.,,,,,332332222--.-111513,,,-,---23,,,:926668<<>AAA=??AABABBA>841008696,,,113223272219666662222//432222/004/118<7756ABB;333348@?44222<<<<==886666696600000422.,-.-35555311,,,,,,,,----
@JI6ZREA02J54H4
AGACACAGTTGGAGGGCAAGTCTGGTGCCAGCAGCCGCGGTAATTCCAGCTCCAATAGCGTATATTAAAGTTGTTGCAGTTAAAAAGCTCGTAGTTGAATTTCGGGTCGATAGGC
+
FFFFFFFDAAA?@666@ADFFGGGIIIIIIIIIIIIIIIIIIIIIIIIIIIIFFFFFFFFFF???A?==556DDF?===@F==???FFFEEEDFFFCAA=;;910.73/4325-.
@JI6ZREA02H8FKR
AGACACAGTTGGAGGGCAAGTCTGGTGCCAGCAGCCGCGGTAATTCCAGCTCCAATAGCGTATATTAAAGTTGTTGCAGTTAAAAAGCTCGTAGTTGAA
+
FFFFFFFFFFFIIHHHI???IIIIIIIIIIIIIIIIIIIIIIIIIIIIIIIIFFFFFFFFFFFFFFFFFFFFFFFDDBB==55222<>>===7569621
@JI6ZREA02FPWWH
AGACACAGTTGGAGGGCAAGTCTGGTGCCAGCAGCCGCGGTAATTCCAGCTCCAATAGCGTATATTAAAGTTGTTGCAGTTAAAAAGCTCGTAGTTGAA
+
0011155:BAABDFHHIIIIIIIIIIIIIIIIIIIIIIIIIIIIIIIIIIIIFFFFFFFFFFFFFFFFFFFFFFBBBBB4411111<??=====99911
@JI6ZREA02FQ4XN
AGACACAGTTGGAGGGCAAGTCTGGTGCCAGCAGCCGCGGTAATTCCAGCTCCAATAGCGTATATTAAAGTTGTTGCAGTTAAAAAGCTCGTAGTTGAATTTCGGGGTANCAGTCGGTC
+
:6668<FCCCFFFHHHIIIIIIIIIIIIHHHIHH;;;FHHHIIHHHIIIIIIFFFFFFFFFFFFFFFFFFFFFFFFFFFFF?????FFFFFFFFFFFFFFFFD996400!//4..-152
@JI6ZREA02G010D
AGACACAGTTGGAGGGCAAGTCTGGTGCCAGCAGCCGCGGTAATTCCAGCTCCAATAGCGTATATTAAAGTTGTTGCAGTTAAAAAGCTCGTAGTTGAATTTCGGGA
+
1113===ABBBDHHHHIIIIIIIIIIIIIIIIIIIIIIIIIIIIIIIIIIIIFFFFFFFFFFFFFFFFFFFFDDDFFFFFF?????FFFFFFFFFDBB@8663,,,7
@JI6ZREA02J2PEE
AGACACAGTTGGAGGGCAAGTCTGGTGCCAGCAGCCGCGGTAATTCCAGCTCCAATAGCGTATATTAAAGTTGTTGCAGTTAAAAAGCTCGTAGTTGAATTTCGGGGTAGTAGGTTAGGTCATGCCTCTTGGTATGTACTGGTCTCACTGTATTCCTCCCTCTTGACGAACTGTAATGTCATTAATTTGGTGTTTGCGAGGGTAAACAGGACTGTTTACTTTAGAAAAAATTAGAGTTAGTTTAAAGCGAGGCTAACGCTTGAATACATTAGCATGGAATAATGAAATAGGACGTTCGATCCTATTTTGTGGTTTCTAGGATTGACGTAATGATTAATAGGGATAGTTGGGGCATTAGTATTCAATTGTCAGAGGTGAAATTCTTAGATTTATTGAAGACTAACTACTGCGAAAGCATTTGCCAAGGATGTTTTCATTAATC
+
FFFFFFFFFFFIIHHHIIIIIIIIIIIIIIIIIIIIIIIIIIIIIIIIIIIIFFFFFFFFFFFFFFFFFFFFFFFFFFFFF;;;;;FFFFFFFFFFFFFFFFD64.,,3-52-----,,17777--/6=>>>@?AAADDB888A??<4////29211,,,9/227444<AABA@BBBBBA@444422222/6.,.37<:622/..1719953..,,,33,,,-3,-----66/<<6../2621,,,2334267/.0=>=<<<ABBDDDDGGFFFFGGGGGDDDD???DA::::9??DDDB>AAB99965-55===B<BAAA?:::?DAAADDDDDDDDDBBBAD?:::==99AAAABDDDD8888?>>>>>883338;;;>>@BBB?>>===::DDDDDDDDDDDDD=888===888==::::::::8::11116:::4400
@JI6ZREA02G99UY
AGACACAGTTGGAGGGCAAGTCTGGTGCCAGCAGCCGCGGTAATTCCAGCTCCAATAGCGTATATTAAAGTTGTTGCAGTTAAAAAGCTCGTAGTTGAATTTCGGGGATCAGC
+
FFFFFFFFFFFIIHHHIIIIIIIIIIIIIIIIIIIIIIIIIIIIIIIIIIIIFFFFFFFFFFFFFFFFFFFFFFFFFFFFF=====FFFFFFFFDBB@@44400...7===44
@JI6ZREA02I7XGQ
AGACACAGTTGGAGGGCAAGTCTGGTGCCAGCAGCCGCGGTAATTCCAGCTCCAATAGCGTATATT
+
FFFFFFFDDD??@???DDD@@@FCCEFFFFFGGGFFF888@????DDDDGGFFF@A?BA?????44
@JI6ZREA02JVN3V
AGACACAGTTGGAGGGCAAGTCTGGTGCCAGCAGCCGCGGTAATTCCAGCTCCAATAGCGTATATTAAAGTTGTTGCAGTTAAAAAGCTCGTAGTTGAATTTCGGGATCAATACGTCGGTCGTGCTTTTTTGGTACGCACTGGCGTCATTGGTTTCTCCTTTCTGACGAACCATGATGTCATTAATTTGGTGTTATGGGGAGTTAGGACTGTTACTTTGAAAAAATTAGAGTGTTTAAAGCAGGCATTAGCTTGAATACATTAGCATGGAATAATGAAATAGGACGTTCGATCCTATTTTGTGGTTTCTAGGATCAACGTAATGATTAATAGGGATAGTTGGGGCATTAGTATTCAATTGTCAGAGGTGAAATTCTTGGATTTATTGAAGACTAACTACTGCGAAAGCATTTGCCAAGGATGTTTTCATTAATCAAGAACGAAGTTAGGGATCGAAGACGATCAGATACCGTCGTAGTC
+
FFFFFFFFFFFIIHHHIIIIIIIIIIIIIIIIIIIIIIIIIIIIIIIIIIIIFFFFFFFFFFFFFFFFFFFFFFFFFFFFF88888FFFFFFFFFFFFFFFFFFFFFFFFFFFFFFFFFFFFFFF999966==0DFFFFFFFFFFFFFFFFF888FFFFFFDDDDFFFFFFFFDDDDDDA:544488866262248....4.24888=>>><<:71113,-,,,,55/==9:9888;;8899889<>A<9::?=??DDDDDGCCCCFDGGGGDDDFDDCD8??DGGAA?A??=>8910114/88<<;AADDAAAAADDDDDDA???AAAAD?B?DDDDAA==66::?DBBBBBAA:888>::9962236...44888<<>;;;@77><<<<8///2288;;;;668<83//.36;7700.02----6222774666644:1004---1138:::::10259::2212122972444.,,
@JI6ZREA02JP8GU
AGACACAGTTGGAGGGCAAGTCTGGTGCCAGCAGCCGCGGTAATTCCAGCTCCAATAGCGTATATTAAAGTTGTTGCAGTTAAAAAGCTCGTAGTTGAATTTCGGGGTCAGCAGGTTGGTCGTGCCACTGGTATGTACTGGCTTCGCTGATTCCTCCTTTCTGAAGAACTGTAATGTCATTAATTTGGTGTTGCAGGGAAACAGGACTGTTACTTTGAAAAAATTAGAGTGTTTAAAGCAGGCTAACGCTTGAATACATTAGCATGGAATAATGAAATAGGACGTTCGATCCTATTTGTGGTTTCTAGGATTGACGTAATGATTAATAGGGATAGTTGGGGCTA
+
FFFFFFFFFFFIIHHHIIIIIIIIIIIIIIIIIIIIIIIIIIIIIIIIIIIIFFFFFFFFFFFFFFFFFFFFFFFFFFFFF;;;;;FFFFFFFFFFFFFFFFFDDDDFFFFFFFFFFFFFFFFFFFFFFFFFFFFFFFFFFFFFFFFFFFFFFFFDCCCFCACFFFFFFFFFFFFFFFDDDFFFFFFFFDFFDDD??????A<?=@ABBBB<9111</2////44,::BBB=??==?DDDDD?6666?FFFFFFGGGGGGGFFDDDDGGFCCCFGGGF:DDDFDDBBAA@88891114188;;;B<DAAAADDDDAAAAAAAAA====???DBB@A>422.---
@JI6ZREA02HJ6JM
AGACACAGTTGGAGGGCAAGTCTGGTGCCAGCAGCCGCGGTAATTCCAGCTCCAATAGCGTATATTAAAGTTGTTGCAGTTAAAAAGCTCGTAGTTGAATTTCGGGGTCAGCAGGTTGGTCGTGCCACTGGTATGTACTGGCTTCGCTGATTCCTCCTTTCTGAAGAACTGTAATGTCATTAATTTGGTGTTGCAGGGAAACAGGACTGTTACTTTGAAAAAATTAGAGTGTTTAAAGCAGGCATATTTGCTTGAATACATTAGCATGGAATAATGAAATAGGACGTTCAAACCTATTTGTTGGTTTCTAGGATTGACGTAATGATTAATAGGGATAGTTGGGGGCATTAGTATTCAATTGTCAGAGGTGAAATTCTTGGATTTATTGAAGACTAACTACTGCGAAAGCATTTGCCAAGGATGTTTCATTAATCAAGAGCGAAAGTTAGGGATCGAAGACGATCAGATACCGTCGTAGT
+
FFFFFFFFFFFII666IIIIIIIIIIIIIIIIIIIIIIIIIIIIIIIIIIIIFFFFFFFFFFFFFF;;;FFFFDBAABB::66666:DDBBDFFFFFFFFFFF<<<<9CFCCCFFFFFFFFFFFFFFFFFFFFFFFFFFFFFFFFFFFFF====FFFFFFFFFFD@@@FFFFFFFFFFD<<<<FFFFFFFFFDDDCFFFFFF9<:BBBB=??A666627777756,DDD??????FFFDFFFFFFF???FFFFFGDFDFDGGGDDDFGGGGGDDDDDCGDAGGG?<555:;9>><700141/0/888?<A8::A???DAAAADDDDDDDDD?554<<<>>1111144>AABBBB:544DB=233:99;96...4488:::>8;;@::@@433332288<<;:824482332269200000.26,,,,23448.02260020222722---272222278:88:::6564::64448:74
@JI6ZREA02JODS9
AGACACAGTTGGAGGGCAAGTCTGGTGCCAGCAGCCGCGGTAATTCCAGCTCCAATAGCGTATATTAAAGTTGTTGCAGTTAAAAAGCTCGTAGTTGAATTTCGGGAATCAATTTATCGGTCGTGCCTTCGGTATGCACTGGTATTATTGATTTCTACCTTCTGACGAATCATGATGTCATTAATTTGGTGTCATGGGGAAATCAGGACTGTTACTTTAGAAAAAATTAGAGTGTTTAAAGCAGGCACACGCTTGAATACATTAGCATGGAATAATGAAATAGGACGTTCGATCCTATTTTGTTGGTTTCTAGGATTGACGTAATGATTAATAGGGATAGTTGGGGGCATTAGTATTCAATTGTCAGAGGTGAAATTCTTGGATTTATTGAAGACTGACTACTGCGAAA
+
FFFFFFFFFFFIIHHHIIIIIIIIIIIIIIIIIIIIIIIIIIIIIIIIIIIIFFFFFFFFFFFFFFFFFFFFFFFFFFFFF?????FFFFFFFFFFDDB==8400022=>88444=>DDDFFFFFFFFFFFFFFFFFFFFFFD<<<DDBBB=;;92444<<@<444@BBDA???CFFFFFFFFFFFFFF>AA??A6644111=AAA?????AB=:33119//22//01,=B:::8;;8::B<<:::<??====AABBBBBAAAAAAAA==<<<<>AA;8441<<898>=443<;<9:,,,,-,+--,,,34<;>?A>AAADDDD???DIIIIDBB:::?DDD88855???ABBBB<3348>>>:::8888888=;>>@@@>>>444327:<<<<>8888<>32339666
@JI6ZREA02IWUHA
AGACACAGTTGGAGGGCAAGTCTGGCGCCTTACGGGAAACAGTCGACTGCCAAGGCACACAGGGGATA
+
IIIIIIIIIIIIIHHHIIIIIIIIIIIIIIIIIHHH???IIIIIIIIIIIIIIIIIIIIIICCCCIII
@JI6ZREA02GV4DO
AGACACAGTTGGAGGGCAAGTCTGGTGCCAGCAGCCGCGGTAATTCCAGCTCCAATAGCGTATATTAAAGTTGTTGCAGTTAAAAAAGCTCGTAGTTG
+
FFFFFFFFFFFIIHHHIIIIIIIIIIIIIIIIIIIIIIIIIIIIIIIIIIIIFFFFFFFFFFFFFFFFFFFFFBA???<00//----6=====:8923
@JI6ZREA02GMDFX
AGACACAGTTGGAGGGCAAGTCTGGTGCCAGCAGCCGCGGTAATTCCAGCTCCAATAGCGTACATTAAAGTTGTTGCAGTTAAAAAGCTCGTAGTTGAATTTCGGGATCAGCAGGTTGGTCGTGCCACTGGTATGCACTGGCTTTGCTGGTTCCTCCTTTCTGAAGAACTGTAATGCCATTAATTTGGTGTTGCAGGGAAACAGGACTGTTACTTTGAAAAAATTAGAGTGTTTAAAGCAGGCTAACGCTTGAATACATTAGCATGGAATAATGAAATAGGACGTTCGATCCTATTTGTTGGTTTCTAGGATTGACGTAATGATTAATAGGGATAGTTGGGGGCATTAGTATTCAATTGTCAGAGGTGAAATTCTTGGATTTATTGAAGACTAACTACTGCGAAAGCATTTGCCAAGGATGTTTCATTAATCAAGAACGAAAGTTAGGGATCGAAGACGATCAGATACCGTCGTAGTCTTAACCATAAACTATGCCGACTAGGGATCGGATGATGTTAATTTTTTAATGTACTC
+
IIIIIIIIIIIIIHHHIIIIIIIIIIIIIIIIIIIIIIIIIIIIIIIIIIIIIIIIIIIIIIIIIIHHHIIIIIIIIIIII=====IIIIIIIIIIIIIHHHIHHHIIIIIIIIIIIIIIIIIIIIIIIIIIIIIIIIIIIIHHHIIIIIIIIIIIIHHHIIIIIIIIIIIIIIIIIIIIIIIHHHIIIIIIIIIHHHHHHIHIIIIIBBBBIHHHI;;;;;;;;,GGIIIHHHHHHIIIIIIIIIIIIIIIIIIIIIIIIIIIIIIIIIIIIIHHGA;AAHHHHGEEGDAA>?13372155???GIIHHHIIIIIIIIIIIIIIHDA:522:BCD@@...11;?EEECBBFDAAAFFEDFF@???CBBBBE;533@@CEBB?;;IFCBBFFBB::8EA??94449::777=00000002-,,,-29:884888855>><<<>>>6>>66888==<9=9688=;:;;===;<<:;::;::>>6658999=;113297953-...139668858884866-----,11)545-,,
@JI6ZREA02GUTHL
AGACACAGTTGGAGGGCAAGTCTGGTGCCAGCAGCCGCGGTAATTCCAGCTCCAATAGCGTATATTAAAGTTGTTGCAGTTAAAAAGCTCGTAGTTGAATTTCGGGGTCAGCAGGTTGGTCGTGCCACTGGTATGTACTGGCTTCGCTGATTCCTCCTTTCTGAAGAACTGTAATGTCATTAATTTGGTGTTGCAGGGAAACAGGACTGTTACTTTGAAAAAATTAGAGTGTTTAAAGCAGGCTAACGCTTGAATACATTAGCATGGAATAATGAAATAGGACGTTCGATCCTATTTGTGGTTTCTAGGATTGACGTAATGATTAATAGGGATAGTTGGGGCATTAGTATTCAATTGTCAGAGGTGAAATTCTTGGATTTATTGAAGACTAACTACTGCGAAAGCATTTGCCAAGGATGTTTTCATTAATCAAGAACGAAAGTTAGGGATCGAAGACGATCAGATACCGTCGTAGTCTTAACC
+
IIIIIIIIIIIII:::IIIIIIIIIIIIIIIIIIIIIIIIIIIIIIIIIIIIIIIIIIIIIIIIIIHHHIIIIIIIIIIFF88888HIIIIIIIIIIIIHHHICCCCIIIIIIIIIIIIIIIIIIIIIIIIIIIIIIIIIIIIIIIIIIIIIIIIBBBBBIIIIF>>>FIIIIIIIIIIIIFFHHHIIIIIIHIIHHHHHFFFIIIIIIIIIIEECI664446==-GIDDFHHHHHHIIIIIIIIIIIIIIIIIIIIIIIIIIIIIIIIIHHHIHHHIIIIDE777FEEEEE>:33371BB???GAI@@@HIIIIIIIIIHHHHDDDDHHEIIFHIIAA?9@@IIFDDDDFI@@@@DBBBDDDEEDH@@@@BBBDBD=;;>77CA:98:C999>?A@??9555>??;:::>AAAAA=95----3799444768844810038880888:888::6586::::8686==8656:;<::668811
@JI6ZREA02IUTBB
AGACACAGTTGGAGGGCAAGTCTGGTGCCAGCAGCCGCGGTAATTCCAGCTCCAATAGCGTATATTAAAGTTGTTGCAGTTAAAAAGCTCGTAGTTGAATTTCGGGGAT
+
FFFFFFFFFFFIIHHHIIIIIIIIIIIIIIIIIIIIIIIIIIIIIIIIIIIIFFFFFFFFFFFFFFFFFFFFFFFFFFFFF????=FFFFFFFFDDBA>886722....
@JI6ZREA02IV7TM
AGACACAGTTGGAGGGCAAGTCTGGTGCCAGCAGCCGCGGTAATTCCAGCTCCAATAGCGTATATTAAAGTTGTTGCAGTTAAAAAGCTCGTAGTTGAATTTCGGGGTCAGTAGGTTGGTCGTGCCAATGGTATGTACTGGCTTTACTGATTCCTCTTTCTTGAAGAACTGTAATGTCATTAATTTGGTGTTGCAGGGAAACAGGACTGTTACTTTGAAAAAATTAGAGTGTTTAAAGCAGGCTAACGCTTGAATACATTAGCATGGAATAATGAAATAGGACGTTCGATCCTATTTTGTTGGTTTCTAGGATTGACGTAATGATTAATAGGGATAGTTGGGGCATTAGTATTCAATTGTCAGAGGTGAAATTCTTGGATTTATTGAAGACTAACTACTGCGAAAGCATTTGCCAAGGATGTTTTCATTAATCAAGAACGAAAGTTAAGGGATACGAAGACGATCAGATACCGTCGTAGTCTTAACCATAACTAT
+
FFFFFFFFFFFII:::IIIIIIIIIIIIIIIIIIIIIIIIIIIIIIIIIIIIFFFFFFFFFFFFFFFFFFFFFFFFFFFFF????=FFFFFFFFFFFFFFFFF::88>FFFFD??@@FFFFFFFFFFFFFFFFFFFFFFFFFFFFFFFFFFFFFFFFFFFFFFFFFFFFFFFFFFFFFFFFFFFFFFFFDDDFFFFFFF???9<:CFDAAAAB===B22222255,?ADDDFFFFFFFFFFFFF;;;FFFFFCCCCFGGGGFFFFDDGGGGGGG???FADD::9AAADDB><<<66664//44888@<A8::?ADDDDDDBBAAAAAABA555:AAADD9999AAAA?555:AAABB@@@@@==333:444<<><<<<:88882/3482233<<;;:<;976666633...324<;;<866111166::41----645:4332822--100----27775:78::::7:9:::5457:7897822-,,0,,,1.,
@JI6ZREA02FQDDU
AGACACAGTTGGAGGGCAAGTCTGGTGCCAGCAGCCGCGGTAATTCCAGCTCCAATAGCGTATATTAAAGTTGTTGCAGTTAAAAAGCTCGTAGTTGAATTTCGGGGTCAGCAGGTTGGTCGTGCCACTGGTATGTACTGGCTTCGCTGATTCCTCCTTTCTGAAGAACTGTAATGTCATTAATTTGGTGTTGCAGGGAAACAGGACTGTTACTTTGAAAAAATTAGAGTGTTTAAAGCAGGCTAACGCTTGAATACATTAGCATGGAATAATGAAATAGGACGTTCGATCCTATTTTGTGGTTTCTAGGATTGACGTAATGATTAATAGGGATAGTTGGGGCATTAGATTCAATTGTCAGAGGTGAAATTCTTGGATTTATTGAAGACTAATACTGCAAAGCATTTGCCAAGGATGTTTTCATTAATCAAGACGAAAGTTAGGGATCGAAGACGATCAGATACCGTCGTAGTCTTAACCNTAAACTATGCCGACTAGGGATCGGATGATGTAATTTTTAATG
+
IIIIIIIIIIIIIFFFIIIIIIIIIIIIIIIIIIIIIIIIIIIIIIIIIIIIIIIIIIIIIIIIIIHHHIIIIIIIIIIII;;;;;IIIIIIIIIIIIIHHHICCCCIIIIIIIIIIIIIIIIIIIIIIIIIIIIIIIIIIIIIIIIIIIHHHHIHHDDDFAIIIHFFFIIFDDDIF@=====CCCIIAFBBBFIHHHHHDD?GGGG@@6669>CCG57776666,>>FFIEEEBDDFIIIIH@889@IIIIIIIIIIIIIIIHHDDDDIIIII777D<GID;765A=??==;9////4.==433>9GIIIIIIIHHHIIIIIIIIDD@@@HIIIIII;;?9@DDGDDDDIDDBEED===:4///8<<<A>=88::DB<BB88BB:424A4448A=4///:AA:::;AAAAAAAAA444113:;;886::73...669:;;6799<;;;;71036;;;77678::::9;;;:6768::88!;7777821...6:03133:;=====;;;::6774444244+-
@JI6ZREA02JPVXN
AGACACAGTTGGAGGGCAAGTCTGGTGCCAGCAGCCGCGGTAATTCCAGCTCCAATAGCGTATATTAAAGTTGTTGCAGTTAAAAAGCTCGTAGTTGAATTTCGGGGATCAAGTAGTATTGGTCGTAGCCGTCTGGTATGCGACTGGTATTA
+
FFFFFFFFFFFIIHHHIIIIIIIIIIIIIIIIIIIIIIIIIIIIIIIIIIIIFFFFFFFFFFFFFFFFFFFFFFFFFFFFF?????FFFFFFFFFDBB@<;;94400049<<:42339;;<2242373../426999<<::67342237;66
@JI6ZREA02GA48H
AGACACAGTTGGAGGGCAAGTCTGGTGCCAGCAGCCGCGGTAATTCCAGCTCCAATAGCGTATATTAAAGTTGTTGCAGTTAAAAAGCTCGTAGTTGAATTTCGGGATCAA
+
FFFFFFFFFFFIIHHHIIIIIIIIIIIIIIIIIIIIIIIIIIIIIIIIIIIIFFFFFFFFFFFFFFFFFFFFFFFFFFFFF?????FFFFFFFFBBA@@886/.,,3::--
@JI6ZREA02FN2TW
AGACACAGTTGGAGGGCAAGTCTGGTGCCAGCAGCCGCGGTAATTCCAGCTCCAATAGCGTATATTAAAGTTGTTGCAGTTAAAAAGCTCGTAGTTGAATTTCGGGATCAGTACGTTGGTCGTGCCTTAGGTACGTACTGGTGTTACTGGTTCCTACCTTCTGACGAACCATCATGTCATTCATTTGGTGTGACGGGGAATCAGGACTGTTACTTTGAAAAAATTAGAGTGTTTAAAGCAGGCTAACGCTCGAATACATTAGCATGGAATAATGAAATAGGACGTTCGATCCTATTTTGTTGGTTCTAGGATTGACGTAATGATTAATAGGGATAGTTGGGGCATTAGTATTCAATTGTCAGAGGTGAAATTCTTGGATTTATTGAAGACTAACTACTGCGAAAGCATTTGCCAAGGATGTTTTCATTAATCTAAAGAACGAAAGTTAGGGATC
+
FFFFFFFFFFFIIHHHIIIIIIIIIIIIIIIIIIIIIIIIIIIIIIIIIIIIFFFFFFFFFFFFFFFFFFFFFFFDDDD::66666?DDBBDDFFFFFFFF?A:::==:::=ABAAAFFFFFFFFFFFFDDDFFFFFFFFFFFFFDDDDFFFFFFDDDDDBB:94448=<<99999=BBBDDD???AA>BBBBB5555::?ADDDDFFFFFFFFFFF66776666,?DFFFFFF;;;FFFFFFFFFFFDDDDFFIIGGGIIGGGGGIGGFCAAB<<;914400044==>>84444456?66120058D???DDDIIIDDDIIIIIDDDD???BBA:::6666ABBAB:8:DDAAADDDDDDDD>======@@<::><<///82499;<<:3///28<<882448888888;8888888320000766333.0,-,,,,,,,../1,,,....,,
@JI6ZREA02JBXLM
AGACACAGTTGGAGGGCAAGTCTGGTGCCAGCAGCCGCGGTAATTCCAGCTCCAATAGCGTATATTAAAGTTGTTGCAGTTAAAAAGCTCGTAGTTGAATTTCGGGATCAATACGTCGGTCGTGCTTTTTTGGTACGCACTGGCGTCATTGGTTTCTCCTTTCTGACGAACCATGATGTCATTAATTTGGTGTTATGGGGAGTTAGGACTGTTACTTTGAAAAAATTGAGTGTTTAAAGCAGGCATTAGCTTGAATACATTAGCATGGAATAATGAAATAGGACGTTCGATCCTATTTTGTGGTTTCTAGGATCAACGTAATGATTAATAGGGATAGTTGGGGCATTAGTATTCAATTGTCAGAGGTGAAATTCTTGGATTTATTGAAGACTGACTACTGCGAAAGCATTTGCCAAGGATGTTTTCATTAATCAAGACGAAAGTTAGGGATCGAAGACGATCAGATACCGTCGTAGTCTTAACCNTAAACTATGCCGACTAGGGATCGGATGATGTAATTTTTAATGTACTCA
+
IIIIIIIIIIIII@@@IIIIIIIIIIIIIIIIIIIIIIIIIIIIIIIIIIIIIIIIIIIIIIIIIIHHHIIIIIIIIIIII;;;;;IIIIIIIIIIIIIHHHIHHHIIIIIIIIIIIIIIIIIII<<<<<<IIBIIIIIIIIIIIIIIIIIIHHHIIIIHHHIIIIIIIIIIIIIIIIIIIIIGG:::IIHIIIII@BB@B466HHHIIIIIIIIHHHI866688>>>GHIHHHHHHHIIIIIIIIIIIIIIIIHGGGIIIIIIIIIIIIIIIIIHHHIIII889==IIIIHHHICCCAH6AAHHHIIIGAAAGFFDFFDGFAAAFHHHHBBBDIIIDD;9;<IIFFAAADDIIIIFFFHHHCB?:;8BBBEE;88;;E221::<EECBBCAAACCEEECA555;BC@@AB?>>???=;3.----.2662216:3303676668839222;=;;;<9=<>;;8868>>>>><>>;:2329==86!333332213228:886333288::983333288112//00*87884/2
@JI6ZREA02F8PI7
AGACACAGTTGGAGGGCAAGTCTGGTGCCAGCAGCCGCGGTAATTCCAGCTCCAATAGCGTATATTAAAGTTGTTGCAGTTAAAAAGCTCGTAGTTGAATTTCGGGATCAGCAGGTTGGTCTTGCCACTGGTATGTACTAGCTTGCTGATTCCTCCTTCTTGTAGAACCGTAATGCCATTAATTTGGTGTTGCGGGGAAACAGGACTGTTACTTCGAAAAAATTAGAGTGTTTAAAGCAGGCCAGCGCCTGAATACATTAGCATGGAATAATGAAATAGGACGTTCGAACCTATTTTGTGGTTTCTAGGATTGACGTAATGATTAATAGGGATAGTTGGGGCATTAGTATTCAATTGTCAGAGGTGAAATTCTTGGATTTATTGAAGACTGACTACTGCGAAAGCATTTGCCAAGGATGTTTTCATTAATCAAGAACGAAAGTTAGGGATCGAAGACGATCAGATACCGTCGTAGTCTTAACCNTAAACTATGCCGACTAGGGATCGGATGATGTTAATTTTTAATGTACTC
+
IIIIIIIIIIIIICCCIIIIIIIIIIIIIIIIIIIIIIIIIIIIIIIIIIIIIIIIIIIIIIIIIIHHHIIIIIIIIIIBB66666BIIIIIIIIIIIIHHHIHHHIIIIIIIIIIIIIIIIIIIIIIIIIIIIIIIIIIIIIIIIIIIIIIIGGGIIGGGIIIIIIIIIIIIIIIIIIIIIHHHIIIIIIIICCCCHHHGABBIIIIIIIG;8;>699968>>-IIIIIHHHHHHIIIIIIIIIIIIIIIIIIIIIIIIIIIIIIIIIIIIIHHHIIIIIIGGGIIGGGFIG>><<B6==555=?IIGGGGGIIIGGGIIIIIIIIIHBBDIIIII@@??BBIIIIIIIIIIIIIIIIIB<334;BFEEEEEEIII<<<IHIIIIIIIIIIIIIIIIIIHHHIIIHHHIIEEEEE>@;////44::88376340042---...2446<=????87:>>??:444<???><==?><:88>>=8!:::443-74229<042...8<<9<<4444:::=:111//00*824470
@JI6ZREA02IKDBS
AGACACAGTTGGAGGGCAAGTCTGGTGCCAGCAGCCGCGGTAATTCCAGCTCCAATAGCGTATATTAAAGTTGTTGCAGTTAAAAAGCTCGTAGTTGAATTTCGGGATTAGCAGGTCGGTCGTGCCAATGGTATGCACTGGCTCGCTGACTCCTCCTTCTTGTAGAACCGTAATGCCATTAATTTGGTGTTGCGGGGAAACAGGACTGTTACTTTGAAAAAATTAGAGTGTTTAAAGCAGGCTAGCGCCTGAATACATTAGCATGGAATAATGAAATAGGACGTTCGAACCTATTTTGTGGTTTCTAGGATTGACGTAATGATTAATAGGGATAGTTGGGGCATTAGTATTCAATTGTCAGAGGTGAAATTCTTGGATTTATTGAAGACTGACTACTGCGAAAGCATTTGCCAAGGATGTTTTCATTAATCAAGAACGAAAG
+
IIIIIIIIIIIIIIIIIIIIIIIIIIIIIIIIIIIIIIIIIIIIIIIIIIIIIIIIIIIIIIIIIIHHHIIIIIIIIIIII???==IIIIIIIIIIIIIHHHIHHHIIIIIIIIIIIIIIIIIIIIIIIIIIIIIIIIIIIIIIIIIIIIIIIIIIIHFFFIIFFFHIIIBBBIIIIIIIIIHHHIIIIIIIICBBBHHF>5;;FHHHHFIGBBBG44444666,=FFIHHHHHHHIIIIIIIIIIIIIIIIIIDEDIIIIIIHHHIIIIIIIHHHIIIIIIDEEDHIIHHHIBB@@@2<<HHHHII@@@@@DIIIIIIIIIIIIDDDIIHIIIIDD9;<;@@@<<<9FIIIIIIIEDEB@>>>@8::BHHHHHHHHHHHHHHHHBB=@@@@EEEEB:::@@EBBBBBBB::::::8A511118766774992.--.0330-
@JI6ZREA02IYUG3
AGACACAGTTGGAGGGCAAGTCTGGTGCCAGCAGCCGCGGTAATTCCAGCTCCAATAGCGTATATTAAAGTTGTTGCAGTTAAAAAGCTCGTAGTTGAATTTCGGGGTTAGCAGGTCGGTCGTGCCAATGGTATGTACTGGCTTTACTGATTCCTCCTTTCTGAAGAACTGTAATGTCATTAATTTGGTGTTGCAGGGAAACAGGACTGTTACTTTGAAAAAAATTAGAGTGTTT
+
@AEFFFFFFFFII???IIIIIIIIIIIIIIIIIIIIIIIIIIIIIIIIIIIIFFFFFFFFFFFFFFFFFFFFFFFFFFFFF?????FFFFFFFFFFFFFFFFF@=;993523144448<AABDDAC@@ADFFFDBBBBB==3333549??;>>>A55666A>DDDDDDDFFFFFF<<<DFFFFFFF??<???BBB888====9==ABBA887<661:,,,,,,,--+38875,,,
@JI6ZREA02GBHGS
AGACACAGTTGGAGGGCAAGTCTGGTGCCAGCAGCCGCGGTAATTCCAGCTCCAATAGCGTATATTAAAGTTGTTGCAGTTAAAAAGCTCGTAGTTGAATTTCGGGGTA
+
E;;;DDDFFFFFH:::HIIIIIIIIIIIIIIIHHBBBHHHHHHHHHHHHIIIFFFFFFFFFFFFFFFFFFFFFFFFFFFFF;;;;;FFFDAAAAA>===222/,,,,1.
@JI6ZREA02HMKVC
AGACACAGTTGGAGGGCAAGTCTGGTGCCAGCAGCCGCGGTAATTCCAGCTCCAATAGCGTATATTAAAGTTGTTGCAGTTAAAAAGCTCGTAGTTGAATTTCGGGGTCAGCAGGCTGGTCGTGCCACTGGTATGAACTGGTCTCGCTGATTCCTCCTTTCTGAAGAACTGTAATGTCATTAATTTGGTGTTGCAGGGAAACAGGACTGTTACTTTGAAAAAATTGAGTGTTTAAAGCAGGCATATTTGCTTGAATACATTAGCATGGAATAATGAAATAGGACGTTCAAACCTATTTTGTTGGTTTCTAGGATTGACGTAATGATTAATAGGGATAGTTGGGGGCATTAGTATTCAATTGTCAGAGGTGAAATTCTTGGATTTATTGAAGACTAACTACTGCGAAAGCATTTGCCAAGGATGTTTTCATTAATCAAGAACGAAAGTTAGGGATCGAAGACGATCAGATACCGTCGTAGTCTTAACCATAAACTATGCCGACTAGGGATCGGATGATGTTAATTTTTT
+
IIIIIIIIIIIII666IIIIIIIIIIIIIIIIIIIIIIIIIIIIIIIIIIIIIIIIIIIIIIIIIIHHHIIIIIGHHHH7733333@GIIIIIIIIIIIHHHI;;;;DHIIIIIIIIIIIIIIIIIIIIIIIIIIIIIIIIIIIIIIIIIIIIIIIIHHHIIIIIHHHIIIIIIIIIIIIIHHHHHIID899EDIEDD777B>BBIIIIGGEE@@?C1//111??>EEEEBEHHHHIIIIIIIIIHHHIIIIIIIIHHHIIIIIIIIIIIIIIIIHHH@:@@IIIEEDHHHIIII?>=<7//76BBBI?G@@@@@IIH@666GGGIIDDD?2//5;9;13-----59=AADBEGHHHHHHHDDBBB:::B555AACCCCA?00097:CCA@=A?>>::8B>??BBB=455::B?::::?:8:;453188331158::845=<555633-8611...224030477831309:3101131186:==888:999;:-1333:;9:754203326333331/144,,,,,,
@JI6ZREA02HIYK1
AGACACAGTTGGAGGGCAAGTCTGGTGCCAGCAGCCGCGGTAATTCCAGCTCCAATAGCGTATATTAAAGTTGTTGCAGTTAAAAAGCTCGTAGTTGAATTTCGGGATCAATACGTCGGTCGTGCTTTTTTGGTACGCACTGGCGTCATTGGTTTCTCCTTTCTGACGAACCATGATGTCATTAATTTGGTGTTATGGGGAGTTAGGACTGTTACTTTGAAAAAATTAGAGTGTTTAAAGCAGGCATTAGCTTGAATACATTAGCATGGAATAATGAAATAGGACGTTCGATCCTATTTTGTGGTTTCTAGGATCAACGTAATGATTAATAGGGATAGTTGGGGCATTAGTATTCAATTGTCAGAGGTGAAATTCTTGGATTTATTGAAGACTAACTACTGCGAAAGCATTTGCCAAGGATGTTTTCATTAATCAAGAACGAAGTTAGGGATCGAAGACGATCAGATACCGTCGTAGTCTTAACCATAAACTATGCCGACTAGGGATCGGATGATGTTTAATTTTTAATGT
+
IIIIIIIIIIIIIIIIIIIIIIIIIIIIIIIIIIIIIIIIIIIIIIIIIIIIIIIIIIIIIIIIIIHHHIIIIIIIIIIII????=IIIIIIIIIIIIIHHHIHHHIIBBBBIIIIIIIIIIIII;;;;;;IIBIIIIIIIIIIIIIIII>>:88IHDDDDEIIIIIIIIIIIIIIIIIIIIIIIBBBIIIIIIII?BBA@166=@DIIIIHHIIHHHI;;;;8866,@FIIIHHHHHHIIIIIIIIIIIIIIIIIIHHHIIIIIIIIIIIIIIIIEEEG<DD777@@IIII@@@DCCCCI:DDHHHIIID@@;;;;;;655GGGIIHHHIHHHHIIIII6666@@DDDGFFFIIIHHEEHHHBBB9:8==EDDBBBBBB000=7:AA:98=B===??9944444<===;;<A::::::4:9----69990/.4662002--.6;;9667:;;;;:6578:;;:763...369::;::9889944.,,,,,,,/1033949755503377333337677;;//51188+71
@JI6ZREA02JLBNY
AGACACAGTTGGAGGGCAAGTCTGGTGCCAGCAGCCGCGGTAATTCCAGCTCCAATAGCGTATATTAAAGTTGTTGCAGTTAAAAAGCTCGTAGTTGAATTT
+
FFFFFFFFFFFIIHHHIIIIIIIIIIIIIIIIIIIIIIIIIIIIIIIIIIIIFFFFFFFFFFFFFFFFFFFFFFFFFFFFF=====FFFFFDBAAAA<<000
@JI6ZREA02J0B4O
AGACACAGTTGGAGGGCAAGTCTGGTGCCAGCAGCCGCGGTAATTCCAGCTCCAATAGCGTATATTAAAGTTGTTGCAGTTAAAAAGCTCGTAGTTGAATTTCGGGATCAATACGTCGGTCGTGCTTTTTTGGTACGCACTGGCGTCATTGGTTTCTCCTTTCTGACGAACCATGATGTCATTAATTTGGTGTTATGGGGAGTTAGGACTGTTACTTTGAAAAAATTAGAGTGTTTAAAGCAGGCATTAGCTTGAATACATTAGCATGGAATAATGAAATAGGACGTTCGATCCTATTTTGTGGTTTCTAGGATCAACGTAATGATTAATAGGGATAGTTGGGGCATTAGTATTCAATTGTCAGAGGTGAAATTCTTGGATTTATTGAAGACTAACTACTGCGAAAGCATTTGCCAAGGATGTTTTCATTAATC
+
EEFFFFFFFFFIIHHHIIIIIIIIIIIIIIIIIIIIIIIIIIIIIIIIIIIIFFFFFFFFFFFFFFFFFFFFFFFFFFFFF?????FFFFFFFFFFFFF@@@F@@@FFFFFFFFFFFFFFFFDDD666666==6BBDDFFFFFFFFFFFFFFFFFFFFFFFFFFFFFFFFFFFFFFFFFFFFFFFFF?331=AA?=444491335=BBDDFFFFFFFFF67779966,FFFFFFFFFFFFFFFFFFDDCFFFCCCCFGGDDDDGGGIIIIIIGGGFDDCD>DDDA55555:BAA?@5769A6::0009<?>><4445:::<>@??AA===A?=?ADDDDD9999DAAA?:8:DDDDDDD?>??BB888888888888<<>8443//><82238;8888@8333===888==>?====BB8::11116:::4402
@JI6ZREA02JXR6W
AGACACAGTTGGAGGGCAAGTCTGGTGCCAGCAGCCGCGGTAATTCCAGCTCCAATAGCGTATATTAAAGTTGTTGCAGTTAAAAAGCTCGTAGTTGAATTTCGGGATCAATATATTGGTCGTGCCTCTGGTATGAACTGGTATTATTGATTTCTACCTTCTGACGAACTGTGATGTCATTAATTTGGTGTCATGGGGAATCAGGACTGTTACTTTGAAAAAATTAGAGTGTTCAAAGCAGGCACACGCTTGAATACATTAGCATGGAATAATGAAATAGGACGTTTGACCCTATTTTGTTGGTTTCTAGGATCGACGTAATGATTAATAGGGATAGTTGGGGGCATTAGTATTCAATTGTCAGAGGTGAAATTCTTGGATTTATTGAAGACTAACTACTGCGAAAGCATTTGCCAAAGGATGTTTTCATTAATCAAGAACGAAAGTTAGGGATCGAAGACGATCAGATACCGTCGTAGTCTTAACCATAAACTAT
+
IIIIIIIIIIIIIHHHIIIIIIIIIIIIIIIIIIIIIIIIIIIIIIIIIIIIIIIIIIIIIIIIIIHHHIIIIIIIIIIII?????IIIIIIIIIIIIIHHHIHHHIIIIIIIIIIIIIIIIIIIIIIIIIIIIIIIIIIIIIIIIIIIIHHHIIIIIIIIIIIIIIIIIIIIIIIIIIIIII???IIIIIIIICCCCIIIIIIIIIIIFFFIHHHI;;;;99;;,FHIIIFFFHHHIIIIIIIHHIIIIIIIIIIIIIIIIIIIIIIIIIIIIHHHI:<<<DDBBEG@@@@GG=?=<<22<<EEEIII<<<@IIIIH@@@IHHHHIIIIHHHIIIIII==?77DDDIIIIIIFD@@@@DDDB@>>BBBBEEHHHBB@@@HEHH88BD@:8:BC@998>@A>4427673,,,7,,,,,00-51,,,,1500//.,,.746810038;;3666633332447448883131;;97677940.--..00.33339801
@JI6ZREA02FEIYJ
AGACACAGTTGGAGGGCAAGTCTGGTGCCAGCAGCCGCGGTAATTCCAGCTCCAATAGCGTATATTAAAGTTGTTGCAGTTAAAAAGCTCGTAGTTGAATTTCGGGGTCAGTAGGTTGGTCGTGCCTATGGTATGTACTGGCTTTACTGATTCCTCCTTCTTGAAGAACTGTAATGTCATTAATTTGGTGTTGCAGGGAAACAGGACTGTTACTTTGAAAAAATTAGAGTGTTTAAAGCAGGCTAACGCTTGAATACATTAGCATGGAATAATGAAATAGGACGTTCGATCCTATTTTGTTGGTTTCTAGGATTGACGTAATGATTAATAGGGATAGTTGGGGCATTAGTATTCAATTGTCAGAGGTGAAATTCTTGGATTTATTGAAGACTAACTACTGCGAAAGCATTTGCCAAGGATGTTTTCATTAAATCAAGAACGAAAGTTAGGGGATCGAAGACGATCAGATACCGTCGTAGTCTTAACCATAAACTATGCCGACTAGGGGATCGGGATGATGTTAATTTTTT
+
IIIIIIIIIIIIG666GIIIIIIIIIIIIIIIIIIIIIIIGGGIIIIIIIIIIIIIIIIIIIIIIIHHHIIIIIIIIIIII=====IIIIIIIIIIIIIHHHI@@@@DIIIIIIIGGGGGIIIIIIIIIIIIIIIIIIIIIIHDDDIIIIIIIIIGGGGIIIIIIIIIIIIGGGIIIIIGGGGHHHIIIIIIIIIHGGGGBBAIIIIIIIIIIHHHI886666BB0BBHGFDDDBBBIIIIIIIIIIIIIIIIIIIIIIIIIIIIGGFFIFFFA777<6EE@<:==HHIIGFDG9997D<<6622221DGGEEGGGGGIIIIIIIIIIIIHHHIIEGGG????GIIIIIIIIIIIIHHHHHHHHCCDHHHHHHIIIIHHB66644EEE<266@@;424@E64000;AA===B<7<<<<:2-,,,,5500,,,232234452000/02-----19::::8797:888874///4::<<=<631166522-,,,-,,22002525/,,,,58....9::::85266....,,
@JI6ZREA02FXL1R
AGACACAGTTGGAGGGCAAGTCTGGTGCCAGCAGCCGCGGTAATTCCAGCTCCAATAGCGTATATTAAAGTTGTTGCAGTTAAAAAGCTCGTAGTTGAATTTCGGGG
+
FD:;;;;A@FFIIHHHIIIIIIIIIIIIIIIIIIIIIIIIIIIIIIIIIIIIFFFFFFFFFFFFFFFFFFFFFFFFFFFFF?????FFFFFFFFFF?==;;8<22,,
@JI6ZREA02IZF15
AGACACAGTTGGAGGGCAAGTCTGGTGCCAGCAGCCGCGGTAATTCCAGCTCCAATAGCGTATATTAAAGTTGTTGCAGTTAAAAAGCTCGTAGTTGAATTTCGGGATCAGCAGGTTGGTCTTGCCACTGGTATGTACTAGCTTGCTGATTCCTCCTTCTTGTAGAACCGTAATGCCATTAATTTGGTGTTATGGGGAGTTAGGACTGTTACTTTGAAAAAATTAGAGTGTTTAAAGCAGGCATTAGCTTGAATACATTAGCATGGAATAATGAAATAGGACGTTCGATCCTATTTGTGGTTTCTAGGATCAACGTAATGATTAATAGGGATAGTTGGGGCATTAGTATTCAATTGTCAGAGGTGAAATTCTTGGATTTATTGAAGACTAACTACTGCGAAAGCATTTGCCAAGGATGTTTCATTAATCAAGAACGAAAGTTAGGGATCGAAGACGATCAGATACCGTCGTAGTCTTAACCATAAACTATGCCGACTAGGGATCGGATGATGTTAATTTTATAATG
+
IIIIIIIIIIIIIHHHIIIIIIIIIIIIIIIIIIIIIIIIIIIIIIIIIIIIIIIIIIIIIIIIIIHHHIIIIIIIIIICC66666GIIIIIIIIIIIIHHHI???IIIIIIIIIIIIIIIIIIIIIIIIIIIIIIIIIIIIIIIIIIIIIIIIIIIIIIIIIIIIIIIIIIIIIIIIGGGGHHHIIIIIIIIBBBBIFIIIIIIIIIIIIIBBBI466666II6IIIIIHHHHHHIIIIIIIIIIIIIIIIIIIIIIIIIIIIIIIIIIIII===IIIIIIIIIIIIIIIEE555?7??===ICIIIIIIIIIIIIIIIIIIIIIIHEEEGEG==3332<<AABFBEIIGGGIIIIIIIIIIII?9888EAAB@D778>79EA>=;@77458;@?:10//27@@==>AAADDDD@772005:33226=?AAA@>:77ADDDDA>>AAAAAAAADDA>>>AAAAAA::7:@A@=:::>>442:<==A>:<>>>>A;><>>><??===?:::5445544111.7975
@JI6ZREA02G278F
AGACACAGTTGGAGGGCAAGTCTGGNGCCAGCAGCCGCGGTAATTCCAGCTCCAATAGCGTATATTAAAGTTGTTGCAGTTAAAAAGCTCGTAGTCGAATTTCGGGAT
+
FFFFFFFFFFFIIHHHIIIIIII66!:BHHHHHHGIHIIIIIIIIIIIIIIIFFFFFFFFFFFFFFFFFEDDFFFFFFFFF????=FFFFFFD;;;:=D=99=6664/
@JI6ZREA02I9DXQ
AGACACAGTTGGAGGGCAAGTCTGGTGCCAGCAGCCGCGGTAATTCCAGCTCCAATAGCGTATATTAAAGTTGTTGCAGTTAAAAAGCTCGTAGTTGAATTTCGGGGTCAGAC
+
FFFFFFFFFFFIIHHHIIIIIIIIIIIIIIIIIIIIIIIIIIIIIIIIIIIIFFFFFFFFFFFFFFFFFFFFFFF@AACCC;;777BBBBAA@?><322..,3,,,,.27723
@JI6ZREA02H8Q90
AGACACAGTTGGAGGGCAAGTCTGGTGCCAGCAGCCGCGGTAATTCCAGCTCCAATAGCGTATATTAAAGTTGTTGCAGTTAAAAAGCTCGTAGTTGAATTTC
+
888:===ADFFIIHHHIIIIIIIIIIIIIIIIIIIIIIIIIIIIIIIIIIIIFFFFFFFFFFFFFFFFFFFFFFFFFFFFF=====FFFFFFFFDA?>;2113
@JI6ZREA02J3EU3
AGACACAGTTGGAGGGCAAGTCTGGTGCCAGCAGCCGCGGTAATTCCAGCTCCAATAGCGTATATTAAAGTTGTTGCAGTTAAAAAGCTCGTAGTTGAATTTC
+
FFFFFFFFFFFIIHHHIIIIIIIIIIIIIIIIIIIIIIIIIIIIIIIIIIIIFFFFFFFFFFFFFFFFFFFFFFDBAAA441111119A???AABDDDB;88=
@JI6ZREA02GQ87B
AGACACAGTTGGAGGGCAAGTCTGGTGCCAGCAGCCGCGGTAATTCCAGCTCCAATAGCGTATATTAAAGTTGTTGCAGTTAAAAAGCTCGTAGTTGAATTTCGGGGTCTATCCATTGGTCGGGCTTTTGGGTTTGTACTGGTGTGATGGATTCCTACCTTCTGAATAACTGGCATGTCATTAATTTGGTGCGCTAGGGAAGCAGGACTGTTACCTTGAAAAAATTAGAGTGCTTAAAGCAGGCTAATGCCTGAATACATTAGCATGGAATAATGAAGTAGGACGCATGGTCATTTTGTTGGTTTCTAGGATCACCGTAATGATTAATAGGGATAGTTGGGGGCATTAGATTCAATTGTCAGAGGTGAAATTCTTGGATTTATTGAAGCTAACTTCTGCGAAAGCATTTTGCCAAAGGATGTTTTTCATTAATCAAGAACGAAAGTTAGGGGATTCGAAGACGATCAGATACCGTCGTAGTCTTTAGCCATAAACTATGCCGACTA
+
IIIIIIIIIIIIIBBBIIIIIIIIIIIIIIIIIIIIIIIIIIIIIIIIIIIIIIIIIIIIIIIIIIHHHIIIIIIIIIIII;;;;;IIIIIIIIIIIIIHHHICCCCIIIIIIIIIIIIIIHHHICCCCHHHFFFIIIIIIIIIIIIIIIIIIIIIIIIIIIIIIIIIIIIIIIIIIIIIIIIIHHHIIIIIIIIIBBBIIIIIIIHIIIIIIIIIII666666>>-HHIIIIIIHHHIIIIIF;;;BHIIIIIHHHIIIIIIIIIEEEEHHHHIIIIIDDDFGFFGD33377@@@@@66HHHHHIIIDDDIDDDIIIIIIIIIIIIFF?:78:8711,,,,,:;9A898>EIIIIHDDDDDDDEEB000BBEEEEEDBBBB77A>42552...,45774222477,,,,3,,,,,,,,1,,,,,,1500//15335221/,,,/00,,,,,,0,,,00317447788131;83106797773//11,,,1///1/-15331563-
@JI6ZREA02HBBKZ
AGACACAGTTGGAGGGCAAGTCTGGTGCCAGCAGCCGCGGTAATTCCAGCTCCAATAGCGTATATTAAAGTTGTTGCAGTTAAAAAGCTCGTAGTTGAATTTCGGGATCAATTTATCGGTCGTGCCTCTGGTATGCACTGGTATTATTGATTTCTACCTTCTGACGAATCATGATGTCATTAATTTGGTGTCATGGGGAATCAGGACTGTTACTTTGAAAAATTGAGTGTTTAAAGCAGGCTAACGCTTGAATACATTAGCATGGAATAATGAAATAGGACGTTCGATCCTATTTTGTTGGTTTCTAGGATTGACGCAATGATTAATAGGGATAGTTGGGGGCATTAGTATTCAATTGTCAGAGGTGAAATTCTTGGATTTATTGAAGACTAACTACTGCGAAAGCATTTGCCAAGGATGTTTTCATTAATCAAGAACGAAAGTTAGGGATCGAAGACGATCAGATACCGTCGTAGTCTTAACCATAAACTATGCCGACTAGGGATCGGATGATGTTAATTTTTAT
+
IIIIIIIIIIIIIHHHIIIIIIIIIIIIIIIIIIIIIIIIIIIIIIIIIIIIIIIIIIIIIIIIIIHHHIIIIIIIIIIII;;;;;IIIIIIIIIIIIIHHHIHHHIIIIIHHHIIIIIIIIIIIIIIIIIIIIIIIIIIIIIIIIIIIIHHHIIIIIIIIIIIIIIIIIIIIIIIIIIIIIIHHHIIIIIIIICCCCIIIIIIIIII;86;C==@E////1???EEDB?DHHHHIIGGGIIIIHIIIIIIIIIIIIIIIIIIIIIIIIIIIHHHIIIIIIIEEDIIIIGGG<<<88//<<B@BGAIE<<<AEHIHDEEEHIIIIIIHBB?EEBA>>.....6:>ABDABEA<<<EBBBDDEB??@BHHHHHHHHHHHEEBB88;;;5355>A9:8BACBBB>>9;;;;>?5555;;8>;5543::....036974481000<==49666888;;6588:;;;:6868884448980.--22000333631-6333<=9;88331339973333311221122/-)
@JI6ZREA02JK1EN
AGACACAGTTGGAGGGCAAGTCTGGTGCCAGCAGCCGCGGTAATTCCAGCTCCAATAGCGTATATTAAAGTTGTTGCAGTTAAAAAGCTCGTAGTTGAATTTCGGGATCAATATATTGGTCGTGCCTCTGGTATGCACTGGTATTATTGATTTCTACCTTCTGACGAACTGTGATGTCATTAATTTGGTGTCATGGGGAATCAGGACTGTTACTTTGAAAAATTAGAGTGTTTAAAGCAGGCACACGCTTGAATACATTAGCATGGAATAATGAAATAGGACGTTTGACCCTATTTTGTTGGTTTCTAGGATCGACGTAATGATTAATAGGGATAGTTGGGGGCATTAGTATTCAATTGTCAGAGGTGAAATTCTTGGATTTATTGAAGACTAACTACTGCGAAAGCATTTGCCAAGGATGTTTTCATTAATCAAGAACGAAAGTTAGGGATCGAAGACGATCAGATACCGTCGTAGTCTTAACCATAAACTATGCCGACTAGGGATCGGATGATGTTTAATTTTTTAATGTACTC
+
IIIIIIIIIIIIIHHHIIIIIIIIIIIIIIIIIIIIIIIIIIIIIIIIIIIIIIIIIIIIIIIIIIHHHIIIIIIIIIIII???==IIIIIIIIIIIIIHHHIHHHIIIIIIIIIIIIIIIIIIIIIIIIIIIIIIIIIIIIIIIIIIIIHHHIIIIIIIIIIIIIIIIIIIIIIIIIIIIIIHHHIIIIIIIICCCCIIIIIIIIIIDB@AA7765-----44-?=BDEBHHHHHIIIIIIIHHHIHFFFIIIHHHIIIIIIIIIIIIIIIIHHHI?DDH@777<DIBBBGG===<<22@@BBBIIIDDDHIIIIIIIIIIIIID@@@@@@DHIIII88888HDDDDIIIIDDDGDDEDBBBBBAC?555???;;??C==:4//:?A98::44443B@CC@<<=>:::::C5555::;::353183331149931..3---046603368::::::9;<:;;;8686<<3101:;::<<<;;1108666::003264747/00015500111133-..33//555598)86:310
@JI6ZREA02GG6VL
AGACACAGTTGGAGGGCAAGTCTGGTGCCAGCAGCCGCGGTAATTCCAGCTCCAATAGCGTATATTAAAGTTGTTGCAGTTAAAAAGCTCGTAGTTGAATTTCGGGAT
+
FFFFFFFEEEFIIHHHIIIIIIIIIIIIIIIIIIIIIIIIIIIIIIIIIIIIFFFFFFFFFFFFFFFFF===DDDFFFFFF=====FFFFFFFFFFFFB;884...4/
@JI6ZREA02FW8C1
AGACACAGTTGGAGGGCAAGTCTGGTGCCAGCAGCCGCGGTAATTCCAGCTCCAATAGCGTATATTAAAGTTGTTGCAGTTAAAAAGCTCGTAGTTGAACTTTCGGGACT
+
FFFFFF::88FFF:::HIIIIIIIIIIIIIIIIIIIIIIIIIIIIIIIIIIIFFFFFFFFFFFFFFFFFFFDBA><<::..-----6::8:9:=996...111-,,,.2.
@JI6ZREA02IAF2S
AGACACAGTTGGAGGGCAAGTCTGGTGCCAGCAGCCGCGGTAATTCCAGCTCCAATAGCGTATATTAAAGTTGTTGCAGTTAAAAAGCTCGTAGTTGAATTTTCGGGGGT
+
FFF????AFFFIIHHHIIIIIIIIIIIIIIIIIIIIIIIIIIIIIIIIIIIIFFFFFFFFFFFFFFFFFEDDFFFFFFFFF?????FFFFFF::::5446644700500.
@JI6ZREA02GCNJ8
AGACACAGTTGGAGGGCAAGTCTGGTGCCAGCAGCCGCGGTAATTCCAGCTCCAATAGCGTATATTAAAGTTGTTGCAGTTAAAAAGCTCGTAGTTGAATTTCGGGGTTAGTAGGTTGGTCATGCCTCTGGTATGTACTGATCTCACTGATTCCTCCCTCTTGACGAACTGTAATGTCATTAATTTGGTGTTGCAGGAAATCAGGACTGTTACTTTGAAAAAATTGAGTGTTTAAAGCAGGCTAAGGCTTGAATACATTAGCATGGAATAATGAAATAGGACGTTTGATCCTATTTGTTGGTTTCTAGGATTGACGTAATGATTAATAGGGATAGTTGGGGGCATTAGTATTCAATTGTCAGAGGTGAAATTCTTGGATTTATTGAAGACTAACTACTGCGAAAGCATTTGCCAAGGATGTTTTCATTAATCAAGACGAAAGTTAGGGATCGAAGACGATCAGATACCGTCGTAGTCTTAACC
+
IIIIIIIIIIIIIHHHIIIIIIIIIIIIIIIIIIIIIIIIIIIIIIIIIIIIIIIIIIIIIIIIIIHHHIIIIIIIIIIII;;;;;IIIIIIIIIIIIIHHHICCCCIIIIIIIIIIIIIIIIIIIIIIIIIIIIIIIIIIIIIIIIIIIIIIIIHHHIIIIIIIIIIIIIIIIIIIIIIIIIHHHIIIIIIIIIIIHHHIIIIIIIIIIIIIHHHI;;;;;;FFFIIIIHHHHHHIIIIIIIIIIIIFFFIIFDEHIIIIIIIIIE@@@DII776EBGG@<766:BAB;;;=///0--88///=9D>??@GGGGDDDFGDD@@@@FFB?=BDBD>>.....>>AA::8:ED<<<ID:8:DEDDDBB:::BB?88::?BBB>88BBB>=??>@@@899::9::;955///98;887757.----.3344847883038866:::266613338860318:;8868:==><<<<:88><<==..
@JI6ZREA02GVU8P
AGACACAGTTGGAGGGCAAGTCTGGTGCCAGCAGCCGCGGTAATTCCAGCTCCAATAGCGTATATTAAAGTTGTTGCAGTTAAAAAGCTCGTAGTTGAATTTCGGGGATC
+
FFFFFFFFFFFII@@@IIIIIIIIIIIIIIIIIIIIIIIIIIIIIIIIIIIIFFFFFFFFFFFFFFFFFFFFFFFFFFFFF==?==FFFFDDBBAAAA>100722223..
@JI6ZREA02HJTYJ
AGACACAGTTGGAGGGCAAGTCTGGTGCCAGCAGCCGCGGTAATTCCAGCTCCAATAGCGTATATTAAAGTTGTTGCAGTTAAAAAGCTCGTAGTTGAATTTCGGGGGTCAGT
+
FFFFFFFFFFFII@@@IIIIIIIIIIIIIIIIIIIIIIIIIIIIIIIIIIIIFFFFFFFFFFFFFFFFFFFFFFFFFFFFF?????FFFFFFFDA>=66..,.,,,,,183..
@JI6ZREA02I9F7W
AGACACAGTTGGAGGGCAAGTCTGGTGCCAGCAGCCGCGGTAATTCCAGCTCCAATAGCGTATATTAAAGTTGTTGCAGTTAAAAAGCTCGTAGTTGAAAT
+
FFFFFFFFFFFII???IIIIIIIIIIIIIIIIIHHHHFDDFHIHHHIIIIIIFFFFFFFFFFFFFFFFFA@@FFFFFFFFF=====FFFDDDA<<840..7
@JI6ZREA02IZQT2
AGACACAGTTGGAGGGCAAGTCTGGTGCCAGCAGCCGCGGTAATTCCAGCTCCAATAGCGTATATTAAAGTTGTTGCAGTTAAAAAGCTCGTAGTTGAATTTCGGGATCAATATATTGGTCGTGCCTCCGGTATGCACTGGTATTATTGATTTCCACCTTCTGACGAACTGTGATGTCATTAATTTAGTGTCATGGGGAATCAGGACTGTTACTTTGAAAAAATTAGAGTGTTTAAAGCAGGCACGCGCTTGAATACATTAGCATGGAATAATGAAATAGGACGTTTGACCCTATTTTGTTGGTTTCTAGGATCGACGTAATGATTAATAGGGATAGTTGGGGGCATTAGTATTCAATTGTCAGAGGTGAAATTCTTGGATTTATTGAAGACTAACTACTGCGAAAGCACTTGCCAAGGATGTTTTCATTAATCAAGAACGAAAGTTAGGGATCGAAGACGATCAGATACCGTCGTAGTCTTAACCATAAACTAT
+
IIIIIIIIIIIIIHHHIIIIIIIIIIIIIIIIIIIIIIIIIIIIIIIIIIIIIIIIIIIIIIIIIIHHHIIIIIIIIIIII;;;;;IIIIIIIIIIIIIHHHIHHHIIIIIIIIIIIIIIIIIIIIIIIIIIIIIIIIIIIIIIIIIIIF666FFIBBBBHHIIIIIIIIIIIIIIHIIIIIIHHHIIIIIIIICCCCIIIIIIIHIIHFFFFB><=66776666,BIIIIB@@<<=FIIGD@@@GIIIIG==>@@IIIIIIIIIIIIIIIIIIHHHI?DDH<7555FG@@@EE99<<7//66999E?G@@@DIIIID@@@IIIGGGDD9666;BEEBB44445<<<@EEEEFFDDBBAC=AAA=///8///44A<<ADC:::D::BB?>=BD@>442@@??>;;;>??>>>555>>A>8:;37118:;;::9;;3.....33389;21118888;;:8:88333:8:688:0004984300224445,,-34-/
@JI6ZREA02FL1QO
AGACACAGTTGGAGGGCAAGTCTGGTGCCAGCAGCCGCGGTAATTCCAGCTCCAATAGCGTATATTAAAGTTGTTGCAGTTAAAAAGCTCGTAGTTGAATTTCGGGATCAATACGTCGGTCGTGCTTTTTGGTACGCACTGGCGTCATTGGTTTCTCCTTTCTGACGAACCAGTGATCG
+
FFFFFFFFFFFIIHHHIIIIIII???IIIIIIIIIIIIIIIIIIIIIIIIIIFFFFFFFFFFFFFFFFFFFFFFFFDDDAA68888CFFFDDDFFFFFF=<<F???D:53366DBB?>>??AA8933333<<4>?==><<<<?898988@@=;;?<::::?A<AAABBB>8899<<7//
@JI6ZREA02JBZRB
AGACACAGTTGGAGGGCAAGTCTGGTGCCAGCAGCCGCGGTAATTCCAGCTCCAATAGCGTATATTAAAGTTGTCGCAGTTAAAAAGCTCGTAGTTGAATTTCGGGGTTAGTAGGTTGGTCATGCCTCTGGTATGTACTGATCTCACTGATTCCTCCCTCTTGACGAACTGTAATGTCATTAATTTGGTGTTGCAGGAAATCAGGACTGTTACTTTGAAAAAATTGAGTGTTTAAAGCAGGCTAAGGCTTGAATACATTAGCATGGAATAATGAAATAGGACGTTTGATCCTATTTGTTGGTTTCTAGGATTGACGTAATGATTAATAGGGATAGTTGGGGGCATTAGTATTCAATTGTCAGAGGTGAAATTCTTGGATTTATTGAAGACTAACTACTGCGAAAGCATTTGCCAAAGGATGTTTCATTAATCAAGAACGAAAGTTAGGGATCGAAGACGATCAGATACCGTCGTAGTCTTAACCATAAACTATGCCGACTAGGGATCGGATGATGTAATTTTTTAATGTACTCA
+
DDDFFFFFFFFFFFHHHDDFIIIIIIIIIIIIIIIIIIIIHHHFFFFHHFEDDFFFFFFFFFFFFF@@@FFFFFFFFFFFF????=FFFFFFFFFFFFFFFFFAA@;AAB;9:331188A???A@BFFFFFFFFFFFFFFFAAAAAAAA94444<;<<=6::?FFFFFFFFFFFFDDFFDD55333AA:8888?ADD??=@@?<<<?<901111335255555@@@B==1100008<?<<<AB????FCCDFFFDFG???GGFFDDDDBBAAA0009111143869===<997....--22222:7?888BBBBB:555DDD::::DDIIIIDDDII???88DDDDA???D:555DB888>><<<:2///44<::::>;=>D228=?BB@:92222293.....577011700.,,00/00,,,,000..2477744653337::27779::::210247::62121::64459:11214::8847111640---28:---6669::666222221220055//00):9:87.0
@JI6ZREA02HYLCC
AGACACAGTTGGAGGGCAAGTCTGGTGCCAGCAGCCGCGGTAATTCCAGCTCCAATAGCGTATATTAAAGTTGTTGCAGTTAAAAAGCTCGTAGTTGAATTTCGGGATCAATACGTCGGTCGTGTCTTTTTTGGTACGCACTGGCGTCATTGGTTTCTCCTTTCTGACGAACCATGATGTCATTAATTTGGTGTTAGTGGGGAGTTAGGACTGTTACTTTAGAAAAAATTAGAGTTAGTTTAAAGCAGGCATTAGCTTGAATACATTAGCATGGAATAATGAAATAGGACGTTCGATCCTATTTTGTGGTTTC
+
FFFFFFFFFFFII@@@IIIIIIIIIIIIIIIIIIIIIIIIIIIIIIIIIIIIFFFFFFFFFFFFFFFFFFFFBA>6777..----,2:====?=>AA?????D:::BDDCCC?<<<CBA?=?==94--,,,,11/::7<<=?@AAAA84448844449>A;;<@>=????D==<????A?94111198<A@9=>=???==<::8DDDDFD?666==?;88=<---,,,--+322---2,,.666=<<<<=?ACDDD:::CGGDAAADDDDA===AA:88<<;;;?488<<<<9<<77---3,,,,3,--,,,-
@JI6ZREA02J33IC
AGACACAGTTGGAGGGCAAGTCTGGTGCCAGCAGCCGCGGTAATTCCAGCTCCAATAGCGTATATTAAAGTTGTTGCAGTTAAAAAGCTCGTAGTTGAATTTCGGGATCAGTACGTTGGTCGTGCCTTAGGTACGTACTGGTGTTACTGGTTCCTACCTTCTGACGAACCATCATGTCATTCATTTGGTGTGACGGGGAATCAGGACTGTTACTTTGAAAAAATTAGAGTGTTTAAAGCAGGCTCGCGCTTGAATACATTAGCATGGAATAATGAAATAGGACGTTCGATCCTATTTTGTGGTTTCTAGGATCAACGTAATGATTAATAGGGATAGTTGGGGCATTAGTATTCAATTGTCAGAGGTGAAATTCTTGGATTTATTGAAGACTAACTACTGCGAAAGCATTTGCCAAGGATGTTTTCATTAATCAAAGAACGAAAGTTAGGGATCGAAGACGATCAGATACCGTCGTAGTCTTAACCATAAACTATGCCGACTAGGGATCGGATGATGTTTAATTTTATAA
+
IIIIIIIIIIIIIBBBIIIIIIIIIIIIIIIIIIIIIIIIIIIIIIIIIIIIIIIIIIIIIIIIIIHHHIIIIIIIIIIII?????IIIIIIIIIIIIIHHHIHHHIIIIIIIIIIIIIIIIIIIIIIIIIIIIIIIIIIIIIIIIIIIIIIIIIGBBBBIIIIIHHHIIIIIIIIIIIIIIIBBBIIHHHHIICCCCIIIIIIIIIIIIIIIHHHI;;;;88;;,GIIIIHEEHHHIIIIIIIIIIIIIIIIIIIIIIIIIIIIIIIIIIIIHGGGHHIIIIIIIIIIIIIIIBBB@=/88AAHIIIIHHHIHHHHIIIIGGGGIIIIHHHIIIHHHBBCBHHHIIIIIIIIIGGEEHE5111118;;>???=BCCHHHHB;;HHHHHHHFB??>FF;;:;;;A;5100;;AB?<<:?822218:664442,..5..2/,,,122-1118:<;;86589<<<<948-..31---2/3522332/,-,,,-,,2534355:88...38====888;>>>==441-0-22
@JI6ZREA02F9JHN
AGACACAGTTGGAGGGCAAGTCTGGCGCCTTACGGGAAACAGTCGACTGCCAAGGCACACAGGGGATA
+
IIIIIIIIIIIII666IIIIIIIIIIIIIEEGIE;;5555AIIIIIIIIIIIIIIIIIIIH@@CCIII
@JI6ZREA02FTEPN
AGACACAGTTGGAGGGCAAGTCTGGTGCCAGCAGCCGCGGTAATTCCAGCTCCAATAGCGTATATTAAAGTGTTGCAGTTAAAAAGCTCGTAGTTGAATTTCGGGGTCAGCAGGTTGGTCGTGCC
+
<<<A866/..664...4289<@@AABBBDBBB@@10034442244<<>?444:BBB@????><<000004399<==?>>A77888FFFFFFFFFFFFFFFFF?;553:?<<<4444===>==?80
@JI6ZREA02FX46P
AGACACAGTTGGAGGGCAAGTCTGGTGCCAGCAGCCGCGGTAATTCCAGCTCCAANAGCGTATATTAAAGTTGTTGCAGTTAAAAAGCTCGTAGTTGAATTTC
+
FFFFFFFFFFFII:::HHIIIIIBBBIIIIIIIIIIIIIIIIIIIIIIIIIIF;;!??FFFFFFFFFFFA@@DBA????44111118@AA?AABFFFFB;86=
@JI6ZREA02F5TFX
AGACACAGTTGGAGGGCAAGTCTGGTGCCAGCAGCCGCGGTAATTCCAGCTCCAATAGCGTATATTAAAGTTGTTGCAGTTAAAAAGCTCGTAGTTGAATTTCGGGGGTC
+
FFFFFFFFFFFIIIIIIIIIIIIIIIIIIIIIIIFFH===@DFFFFFHIIIIFFFFFFFFFFFFFFFFFFFFFFFFFFD??66666DDDDBDDDBBA??996/,,,,,.5
@JI6ZREA02HJ0M9
AGACACAGTTGGAGGGCAAGTCTGGTGCCAGCAGCCGCGGTAATTCCA
+
FFFFFFFFFFFIIHHHIIIIIIIIIIIIIIIIIIIIIIHFFDBA><2/
@JI6ZREA02F2Y7I
AGACACAGTTGGAGGGCAAGTCTGGTGCCAGCAGCCGCGGTAATTCCAGCTCCAATAGCGTATATTAAAGTTGTTGCAGTTAAAAAGCTCGTAGTTGAATTTCGGGGTCAGCAGGTTGGTCGTACCACTGGTATGTACTGGCTTCGCTGATTCCTCCTTCTTGTAGAACCGTAATGCCATTAATTTGGTGTTGCGGGGAAACAGGACTGTTACTTTGAAAAAATTAGAGTGTTTAAAGCAGGCTAGCGCCTGAATACATTAGCATGGAATAATGAAATAGGACGCTCGATCCTATTTTGTGGTTTCTAGGATCAACGTAATGATTAATAGGGATAGTTGGGGCATCAGTATTCAATTGTCAGAGGTGAAATTCTTGGATTTATTGAAGACTAACTACTGCGAAAGCATTTGCCAAGGATGTTTTCATTAATCAAGAACGAAAGTTAGGGATCGAAGACGATCAGATACCGTCGTAGTCTTAACCNTAAACTATGCCGACTAGGGATCGGATGATGTTAATTTTTAATG
+
IIIIIIIIIIIIIBBBIIIIIIIIIIIIIIIIIIIIIIIIIIIIIIIIIIIIIIIIIIIIIIIIIIHHHIIIIIIIIIIII;;;;;IIIIIIIIIIIIIHHHIAAAAIIIIIIIIIIIIIIIIIIIIIIIIIIIIIIIIIIIIIIIIIIIIIIIIIIIIIIIIIIIIIIIIIIIIIIIIIIIIHHHIIIIIIIICCCCHHHIIIIIIIIIIIIHHEI666666??-IIIIIHHHHHHIIIIIIIIIIGGGGIIIIIIIIIIIIIIIIIIIIIIICCCIIIIIIIIIIIIIGGGI@@B@G7CC???CIIIIIIIIIIGGGGIIIIIIIIIHHHIIIIIIAAAAIIIIIIIIIIIIIIIIIIGGEEIIIFHHICC;;??IHHHI@@IICCBIIIECCAEEE??544EGGBB>DA=AA@<:<5....5899<<7??:5225>8889:5.444?=<8772254>AAA>=>AABBA?AADADDDDAA::!::AAA@:::::?A25455:9=????=::::7999///-,,,)5
@JI6ZREA02F60F0
AGACACAGTTGGAGGGCAAGTCTGGTGCCAGCAGCCGCGGTAATTCCAGCTCCAATAGCGTATATTAAAGTTGTTGCAGTTAAAAAGCTCGTAGTTGAATTTCGGGA
+
D::;===A@FFIIHHHIIIIIIIIIIIIIIIIIIIIIIIIIII6666HHIIIFFFFFFFFFFFFFFFFFFFFFDBAABB::33366ADDBBBBDBDBBA;88/..,7
@JI6ZREA02HPAY7
AGACACAGTTGGAGGGCAAGTCTGGTGCCAGCAGCCGCGGTAATTCCAGCTCCAATAGCGTATATTAAAGTTGTTGCAGTTAAAAAGCTCGTAGTTGAATTTC
+
FFFFFFFFFFFIIHHHIIIIIIIIIIIIIIIIIIIIIIIIIIIIIIIIIIIIFFFFFFFFFFFFFFFFFFFFFFFFFFFCC88888DDDDBBDDFFCAA=;8=
@JI6ZREA02J0Y93
AGACACAGTTGGAGGGCAAGTCTGGTGCCAGCAGCCGCGGTAATTCCAGCTCCAATAGCGTATATTAAAGTTGTTGCAGTTAAAAAGCTCGTAGTTGAATTTCGGGGT
+
FFFFFFFFFFFIIHHHIIIIIIIIIIIIIIIIIIIIIIIIIIIIIIIIIIIIFFFFFFFFFFFFFFFFFFFFFFFFFFFDD88888FFFFFFFFFFFBA9967.,,,,
@JI6ZREA02JVS2O
AGACACAGTTGGAGGGCAAGTCTGGTGCCAGCAGCCGCGGTAATTCCAGCTCCAATAGCGTATATTAAAGTTGTTGCAGTTAAAAAGCTCGTAGTTGAATTTCGGGATCAATACGTCGGTCGTGCTTTTTGGTACGCACTGGCGTCATTGGTTTCTCCTTTCTGACGAACCATGATGTCATTAATTTGGTGTTATGGGGAGTTAGGACTGTTACTTTGAAAAAATTAGAGTGTTTAAAGCAGGCATTAGCTTGAATACATTAGCATGGAATAATGAAATAGGACGTTCGATCCTATTTTGTGGTTTCTAGGATTGACGTAATGATTAATAGGGATAGTTGGGGCATTAGTATTCAATTGTCAGAGGTGAAATTCTTGGATTTATTGAAGACTAACTACTGCGAAAGCATTTGCCAAGGATGTTTTCATTAATC
+
IIIIIIIIIIIIIHHHIIIIIIIIIIIIIIIIIIIIIIIIIIIIIIIIIIIIIIIIIIIIIIIIIIHHHIIIIIIIIIIII?????IIIIIIIIIIIIIEEB<555<?<;;<;GGFEA>BB=B;0-----../<<7:??EEEA??;=<=..,,,30-----10<<34448:9>::::BECBDDD88:BBIIIIII?BBBIF>>:::IIIGBCBB8889------440?=>DEBEHHHHHIIIIIIFFFIIIIIIDDDDHIIIIIIIIIIIHHHIIHEEI@HH;;777DIIIDDDG=?==D:@@666;:G@@@GIIIIHHHFIIIII@;99EHHIIIIIICCAAHHHIIIDDDDHIIEEEDEEHB0008BBBDDB?BBBD000=8:DD:98:ABB?989;:4///49:::::==>AA::8;:1110254433.1
@JI6ZREA02GCONN
AGACACAGTTGGAGGGCAAGTCTGGTGCCAGCAGCCGCGGTAATTCCAGCTCCAATAGCGTATATTAAAG
+
AAAA<<800.68400048@BBDDDDDDDDDBB:51115444>==>ADGF@BB@FFFFFFFFFFFFF??;?
@JI6ZREA02G3E62
AGACACAGTTGGAGGGCAAGTCTGGTGCCAGCAGCCGCGGTAATTCCAGCTCCAATAGCGTATATTAAAGTTGTTGCAGTTAAAAAGCTCGTAGTTGAATTTCGGGGGTCAG
+
FFFFFFFFFFFIIDIIIIIIIIIIIIIIIIIIIIIIHIHHHHHHHHHHHHHHFFFFFFFFFFFFFFFFFFFDB>>==<7..--,,,2:====:89<<4411070055375./
@JI6ZREA02FSYP2
AGACACAGTTGGAGGGCAAGTCTGGTGCCAGCAGCCGCGGTAATTCCAGCTCCAATAGCGTATATTAAAGTTGTTGCAGTTAAAAGCTCGTAGTTGAATTTTAGGCCTGGCCGGATGGTCCGTCTCTGGCGAGTACTGTTCTGTCGTCGGGTCTATCTTTCTGGTGAATCGGTATGTTCTTAATTGCGCGTGCCAGGGAGCCAGGACCATTACCTTGAAAAAATTGAGTGTTTAAAGCCGGCTTTTTGCTTGAATAGATTAGCATGGAATAATGAATAGGAC
+
FFFFFFFFFFFDF666FFGDFFFCCEFFHHHHHHHHIIIIIIIIIHHHHHFB@@?CDDBBBBBA::555:8>=;<====0000004?>=>=??@BDAA;;;9B>>AABBD6666?DDDFAA??@DFFFFFFFFFFFFFD===DFFFFFFFFFFFCC????A>DA===?ABBABBBBD:66666DDBBBBBBDFFA665=9BBB>>888AAA=4433?//////44<<A?<888866=9911,,,,,,3777=113348>>AAAAA@BB<98889<6322263
@JI6ZREA02HOOPN
AGACACAGTTGGAGGGCAAGTCTGGTGCCAGCAGCCGCGGTAATTCCAGCTCCAATAGCGTATATTAAAGTTGTTGCAGTTAAAAGCTCGTAGTTGAATTTCGGGGTCAGCAGGCTGGTCGTGCCACTGGTATGAACTGGTCTCGCTGATTCCTCCTTTCTGAAGAACTGTAATGTCATTAATTTGGTGTTGCAGGGAAACAGGACTGTTACTTTGAAAAATTGAGTGTTTAAAGCAGGCTAACGCTTGAATACATTAGCATGGAATAATGAAATAGGACGTTCGGTCCTATTTGTGGTTTCTAGGATTGACGTAATGATTAATAGGGATAGTTGGGGCATTAGTATTCAATTGTCAGAGGTGAAATTCTTGGATTTATTGAAGACTAACTACTGCGAAAGCATTTGCCAAGGATGTTTTCATTAATCAAGACGAAAGTTAGGGATCGAAGACGATCAGATACCGTCGTAGTCTTAACCATAAACTATGCCGACTAGGGATCGGATGATGTTAATTTTTATGTACTC
+
FFFFFFFFFFFII666IIIIIIIIIIIIIIIIIIIIIIIIIIIIIIIIIIIIFFFFFFFFFFFFFFFFFFFFFFDBBBB5533335ABBBBDDFFFFFFFF?6666>CDDDDDFFFFFFFFFFFFFFFFFFFFFFFFFFFFFFFFFFFFFFDD<<<C??DADDDFCCCFDDDDFFFDDDDFFFFFFFFFFFFFFFFFFFFFFFFFFFFD@??888<---//424:<<<8;=566?FFFFFFFFFFFFFFFFFFFIIIGGFFFGGDDBAAAB21140<;=:222322211231117.--,,.34>2228<?B??:::DDDDB===A==889898864449444<>@@@@@<<==AAA>?><<<>;;8:9766743,,,,,-300557;00222;;7.....888866;;;;60003,,,,,,0,,,,.0000.2000286602238662220020799220206697400244678770006--,,.-.000.2020644466:::::62219::002//0*27660.
@JI6ZREA02G94BS
AGACACAGTTGGAGGGCAAGTCTGGTGCCAGCAGCCGCGGTAATTCCAGCTCCAATAGCGTATATTAAAGTTGTTGCAGTTAAAAAGCTCGTAGTTGAATTTCGGGGTCAGTAGGTTGGTCGTGCCTATGGTATGTACTGGCTTTACTGATTCCTCCTTCTTGAAGAACTGTAATGTCATTAATTTGGTGTTGCAGGGAAACAGGACTGTTACTTTGAAAAAATTAGAGTGTTTAAAGCAGGCTAACGCTTGAATACATTAGCATGGAATAATGAAATAGGACGTTCGATCCTATTTTGTTGGTTTCTAGGATTGACGTAATGATTAATAGGGATAGTTGGGGCATTAGTATTCAATTGTCAGAGGTGAAATTCTTGGATTTATTGAAGACTAACTACTGCGAAAGCATTTGCCAAGGATGTTTTCATTAATCAAGAACGAAAGTTAGGGATCGAAGACGATCAGATACCGTCGTAGTCTTAACCATAACTATGCCGACTAGGGATCGGATGATGTTAATTTTTAATG
+
FFFFFFFFFFFIIHHHIIIIIIIIIIIIIIIIIIIIIIIIIIIIIIIIIIIIFFFFFFFFFFFFFFFFFFFFFFFFFFF<<88888FFFFFFFFFFFFFFFFF@@@@FFFFFFFFFFFFFFFFFFFFFFFFFFFFFFFFFFFFFFFFFFFFFFFFFFFFFFFFFFFFFFFFFFFFFFFFFFFFFFF@@@@@DFFFFFFFFFFDDDFFFFFFBB=;;A11////11,9@??A?FFFFFFFFFFFFFFDDA????AAAADAAADDDDDDDDDACA?:::D>DDDA9::BBBBBA@?1112906==888BAD555:?DDDDAAADDDDDA:88:?BADDDDD==??DDAAAA???DDDDDDDDDDDD8888===BB<8888B=;;8228:8888:2228:<<>:8888333888::<<<<<=::4444::::9902226442---,1360---4---66867446662121:::888464120077...0,,,...,,,13164333466666222264466//2,,..*2
@JI6ZREA02GMQ2Z
AGACACAGTTGGAGGGCAAGTCTGGTGCCAGCAGCCGCGGTAATTCCAGCTCCAATAGCGTATATTAAAGTTGTTGCAGTTAAAAAGCTCGTAGTTGAATTTCGGGGTCAGCAGGTTGGTCGTGCCACTGGTATGAACTGGTTTCGCTGATTCCTCCTTTCTGAAGAACTGTAATGTCATTAATTTGGTGTTGCAGGGAAACAGGACTGTTACTTTGAAAAAATTAGAGTGTTTAAAGCAGGCTAACGTTTGAATACATTAGCATGGAATAATGAAATAGGACGTTCAAACCTATTTTGTTGGTTTCTAGGATTGACGTAATGATTAATAGGGATAGTTGGGGGCATTAGTATTCAATTGTCAGAGGTGAAATTCTTGGATTTATTGAAGACTAACTACTGCGAAAGCATTTGCCAAGGATGTTTTCATTAATCAAGAACGAAAGTTAGGGATCGAAGACGATCAGATACCGT
+
FFFFFFFFFFFIIIIIIIIIIIIIIIIIIIIIIIIIIIIIIIIIIIIIIIIIFFFFFFFFFFFFFFFFFFFFFFFFFFF<<88888CFFFFFFFFFFFFFFFFEEEEFFFFFFFFFFFFFFFFFFFFFFFFFFFFFFFFFFFFFFFFFFFFFFFFFFFFFFFFFFFFFFFFFFFFFFFFFFFFFFFFFFFFFFFFFFFFFDDDDDFFFFFFFF???B22222233,:?DDDFFFFFFFFFFFFFDDDFFFFFFFFDFGGIIGFFFGIIIIIGGGIIGGAGIGGG:::C?=AAA>99753//::???DADAAADDDDDDDDDDAAAAAADD<86<<><22-----339;<<<?>AAA?BBBBBB883338;;;<:888@BB888<::@@<<:<88888:@;888888833444>664466662-----278880---644:4333122-5755666::98:776666467::--
@JI6ZREA02HQ4SV
AGACACAGTTGGAGGGCAAGTCTGGTGCCAGCAGCCGCGGTAATTCCAGCTCCAATAGCGTATATTAAAGTTGTTGCAGTTAAAAAGCTCGTAGTTGAATTTCGGGGATC
+
FFFFFFFFFFFIIHHHIIIIIIIIIIIIIIIIIIIIIIIIIIIIIIIIIIIIFFFFFFFFFFFFFFFFFFFFFFFFFFF??66666BBBA???AABA5410094742744
@JI6ZREA02HH5ZL
AGACACAGTTGGAGGGCAAGTCTGGTGCCAGCAGCCGCGGTAATTCCAGCTCCAATAGCGTATATTAAAGTTGTTGCAGTTAAAAAGCTCGTAGTTGAATTTCGGGATCAATACT
+
A688:<<<:DDDG===IIIIIIIIIIIIIIIIIIIGHFFFH@@6666EFHHGFFFFFFFFFFFFFFFFFFFFFFFFFFFFF?????FFFFFFFFFFFFFF?==888944444243
@JI6ZREA02FVFL0
AGACACAGTTGGAGGGCAAGTCTGGTGCCAGCAGCCGCGGTAATTCCAGCTCCAATAGCGTATATTAAAGTTGTTGCAGTTAAAAAGCTCGTAGTTGAATTTCGGGGT
+
FFFFFFFFFFFIIHHHIIIIIIIIIIIIIIIIIIIIIIIIIIIIIIIIIIIIFFFFFFFFFFFFFFFFFFFFFFFFFFFFF?????FFFFFFFFFFFFF??=B642.-
@JI6ZREA02JU49X
AGACACAGTTGGAGGGCAAGTCTGGTGCCAGCAGCCGCGGTAATTCCAGCTCCCATAGCGTATATTAAAGTTGTTGCAGTTAAAAAGCTCGTAGTTGAATTTCGGGGTCAGCAGGTTGGTCGTGCCACTGGTATGAACTGGTTTCGCTGATTCCTCCTTTCTGAAGAACTGTAATGTCATTAATTTGGTGTTGCAGGGAAACAGGACTGTTACTTTGAAAAAATTAGAGTGTTTAAAGCAGGCTAGCGCCTGAATACATTAGCATGGAATAATGAAATAGGACGTTCGAACCTATTTTGTGGTTTCTAGGATTGACGTAATGATTAATAGGGATAGTTGGGGCATTAGTATTCGAATTGTCAGAGGTGAAATTCTTGGATTTATTGAAGACTAACTACTGCGAAAGCATTTGCCAAGGATGTTTTCATTAATCAAGAACGAAGTTAGGGATCGAAGACGATCAGATACCGTCGTAGTCTT
+
FFFFFFFFFFFIIIIIIIIIIIIIIIIIIIIIIIIIIIIIIIIIIIIIIIIHFFFFFFFFFFFFFFFFFFFFFFFFFFFFF=====FFFFFFFFFFFFFFFFFDDDDFFFFFFFFFFFFFFFFFFFFFFFFFFFFFFFFFFFFFFFFFFFFFFFFFFFFFFFFFFFFFFFFFFFFFFFFFFFFFFFFFFFFFFFFFFFFFFF@@@FFFFDDBB;;;A22222255,DDDFFFFFFFFFFFFFFFFFFFFFFFFDDDGGIIIIIGGGIIIIDDDF:::F>DBA?>>==?422278....7.24888><BBDDDAAADDDDDDAAAADDDD??==A=5557797?==>ABBBBA5000<<@<>>:;888888;<<888??B===D::???>>?><<332<;333448;::888844448886:11116:::880---2042---02742334222::88:996662125:::44477443..
@JI6ZREA02IKY6X
AGACACAGTTGGAGGGCAAGTCTGGTGCCAGCAGCCGCGGTAATTCCAGCTCCAATAGCGTATATTAAAGTTGTTGCAGTTAAAAAGCTCGTAGTTGAATTTCGGGGTTAGTAGGTTAGGTCATGCCTCTTGGTATGTACTGGTCTCACTGTATTCCTCCCTCTTGACGAACTGTAATGTCATTAATTTGGTGTTGCGAGGGTAAACAGGACTGTTTACTTTAGAAAAAATTAGAGTTAGTTTAAAGCAGGCTAACGCTTGAATACATTAGCATGGAATAATGAAATAGGACGTTCGATCCTATTTTGTGGTTTCTAGGATTGACGTAATGATTAATAGGGATAGTTGGGGCATTAGTATTCAATTGTCAGAGGTGAAATTCTTAGATTTATTGAAGACTAACTACTGCGAAAGCATTTGCCAAGGATGTTTTCATTAATCAAGAACGAAGTTAGGGATCGAAGACGATCAGATACCGTCGTAGTCTTAACCAT
+
FFFFFFFFFFFIIHHHIIIIIIIIIIIIIIIIIIIIIIIIIIIIIIIIIIIIFFFFFFFFFFFFFFFFFFFFFFFFFFFFF?????FFFFFFFFFFFFFF??B64.,,,3-1------,,1777:124<<<<<>@BBBBBB888@AA<<40//6;962,..6-..7798=ABBA===BBBBB4444444>=932449?A;444888=7;;<:44.,,37.,,-3,,,,,,55/:52../6...1115::224/.08>?<<<<<<<<?444AAAAAADDDDDDGGGGGA???CCCCDDDBBBBA66669-44///97?<<<>==??DDDDDDDDD???ABBBADDDDD?===??AADDDDD>???D??===?>>DDD>>>BBBBBB88///328?B@@@@BBD>>==888==;;888;==:::::::8::111126::544::::66----16:655796622298:99666:565:::9899:97:77:8440-
@JI6ZREA02H128Y
AGACACAGTTGGAGGGCAAGTCTGGTGCCAGCAGCCGCGGTAATTCCAGCTCCAATAGCGTATATTAAAGTTGTTGCAGTTAAAAAGCTCGTAGTTGAATTTCGGGGA
+
6666FFFFFFFIIHHHIIIIIIIIIIIIIIIIIIIIIIIIIIIIIIIIIIIIFFFFFFFFFFFFFFFFFFFFFFFFFFFFF;;;;;DDDBBBBBBA=<<861:11,,.
@JI6ZREA02I2VGJ
AGACACAGTTGGAGGGCAAGTCTGGTGCCAGCAGCCGCGGTAATTCCAGCTCCAATAGCGTATATTAAAGTTGTTGCAGTTAAAAAAGCTCGTAGTTGAATTTC
+
FFFFFFFFFFFII@@@IIIIIIIIIIIIIIIIIIIIIIIIIBBBBIIIIIIIFFFFFFFFFFFF66666ADBBBB?AACFF666662BBBB===@>;311331.
@JI6ZREA02JOQD2
AGACACAGTTGGAGGGCAAGTCTGGTGCCAGCAGCCGCGGTAATTCCAGCTCCAATAGCGTATATTAAAGTTGTTGCAGTTAAAAAGCTCGTAGTTGAATTTCGGGGTCAGCAGGCTGGTCGTGCCACTGGTATGAACTGGTCTCGCTGATTCCTCCTTTCTGAAGAACTGTAATGTCATTAATTTGGTGTTATGGGGAGTTAGGACTGTTACTTTGAAAAAATTAGAGTGTTTAAAGCAGGCATTAGCTTGAATACATTAGCATGGAATAATGAAATAGGACGTTCGATCCTATTTGTTGGTTTCTAGGATCAACGTAATGGTTAATAGGGATAGTTGGGGCATTAGTATTCAATTGTCAGAGGTGAAATTCTTGGATTTATTGAAGACTAACTACTGCGAAAGCATTTGCCAAGGATGTTTTCATTAATCAAGAATGAAAGTTAGGGATCGAAGACGATCAGATACCGTCGTAGTCTTAACCATAAACTATGCCGACTAGGGATCGGATGATGTTAATTTTTTAATGTACTC
+
IIIIIIIIIIIIIHHHIIIIIIIIIIIIIIIIIIIIIIIIIIIIIIIIIIIIIIIIIIIIIIIIIIHHHIIIIIIIIIIII:::::HIIIIIIIIIIIIHHHICCCCIIIIIIIIIIIIIIIIIIIIIIIIIIIIIIIIIIIIIIIIIIIIIIIHHHHHHIIIIIIIIIIIIIIHIIIIIIIIHHHIIIIIIIICCCC>266>FIHIIIIIIIHHHI66666699,FFIIIHHHHHHIIIIIIIIIIIIIIIIIIIIIIIIIIIIIIII;<<@IHHHH@DDIIIIGEEED<<::1115114468:DAG@@@DHHIID@@@HIIHHHHHHBBBDGGGFF6666@@DDDDGGIIDDDIHHBBBBBBEDBB==>>A??AAA0/0=77BBDDBB===DDDE=::9BBB9::=<;==;>844632----,144431123...375554---6661.--9644768::73136;;31011:86766;;1103666:6-1337::576::7133;;:733336:;;00555555)787310
@JI6ZREA02JDE2R
AGACACAGTTGGAGGGCAAGTCTGGTGCCAGCAGCCGCGGTAATTCCAGCNCCAATAGCGTATATTAAAGTTGTTGCAGTTAAAAAGACTCGTAGTTGAATTTCGGGGTACT
+
FFFFFFFF@???@633A>>@BBD668???FFHHHFHHHHHIFFFFFFFF8!86FCAADDDDFFF????DFFFFDAA?@A>>111114-4:<<698<<888886:22224//-
@JI6ZREA02JML6A
AGACACAGTTGGAGGGCAAGTCTGGTGCCAGCAGCCGCGGTAATTCCAGCTCCAATAGCGTATATTAAAGTTGTTGCAGTTAAAAAGCTCGTAGTTGAATTTC
+
FFFA???AFFFIIHHHIIIIIIIIIIIIIIIIIIIIIIIIIIIIIIIIIIIIFFFFFFFFFFFFFFFFFFFFFFFFFFFFF?????FFFFFFFFFFFFF?=;?
@JI6ZREA02GUJJ5
AGACACAGTTGGAGGGCAAGTCTGGTGCCAGCAGCCGCGGTAATTCCAGCTCCAATAGCGTATATTAAAGTTGTTGCAGTTAAAAAGCTCGTAGTTGAATTTC
+
FFFFFFFFFFFIIHHHIIIIIIIIIIIIIIIIIIIIIIIIIIIIIIIIIHIIFFFFFFFFFFFFFFFFFFFFFFFFFFFFF???==FFFFFFFFFFFDB;86:
@JI6ZREA02FIFIP
AGACACAGTTGGAGGGCAAGTCTGGTGCCAGCAGCCGCGGTAATTCCAGCTCCAATAGCGTATATTAAAGTTGTTGCAGTTAAAAAGCTCGTAGTTGAATTTCGGGGTCAG
+
FFFFFFFFFFFIIHHHIIIIIIIIIIIIIIIIIIIIIIIIIHHHHHHHIIIIFFFFFFFFFFFFFFFFFFFFFFFFFFFFF=====FFFFFFFFFFFFFFF?A4444264/
@JI6ZREA02JJ0KI
AGACACAGTTGGAGGGCAAGTCTGGTGCCAGCAGCCGCGGTAATTCCAGCTCCAATAGCGTATATTAAAGTTGTTGCAGTTAAAAAGCTCGTAGTTGAATTTCGGGGTCAGCAGGTTGGTCGTGCCACTGGTATGTACTGGCTTCGCTGATTCCTCCTTTCTGAAGAACTGTAATGTCATTAATTTGGTGTTGCAGGGAAACAGGACTGTTACTTTGAAAAAATTAGAGTGTTTAAAGCAGGCTAACGCTTGAATACATTAGCATGGAATAATGAAATAGGACGTTCGATCCTATTTTGTGGTTTCTAGGATTGACGTAATGACTAATAGGGATAGTTGGGGCATTAGTATTCAATTGTCAGAGGTGAAATTCTTGGATTTATTGAAGACTAACTACTGCGAAAGCATTTGCCAAGGATGTTTTCATTAATCAAGAACGAAAGTTAGGGATCGAAGACGATCAGATACCGTCGTAGTCTTAACCATAAACTATG
+
IIIIIIIIIIIIIIIIIIIIIIIIIIIIIIIIIIIIIIIIIIIIIIIIIIIIIIIIIIIIIIIIIIHHHIIIIIIIIIIII????=IIIIIIIIIIIIIHHHICCCCIIIIIIIIIIIIIIIIIIIIIIIIIIIIIIIIIIIIIIIIIIIIIIIIHHHHFFFFIIIIIIIIIIIIIIIIIIIIHHHIIIIIIIIIHHHHHHI@FFIIII887;;??E22222256,=@IIIEEHHHHHFFFFIIIIIIIIIIIIIIIIIIIHHHHHIIIIIIID555;7DD;;9;;EGGGEEEE9999;2;;666?<GGDDDHHHIIIIIHDDDIII@@;;;FGIGFF99;9DD@@@@@@DFGGGIEEDDDHEDD==:::BBDDBDDEBBBD::BD===BD999=BB94444:<===;:;:::ED443=:4444::::88577::88;:6656772777:77333657::7777676;;=<<<<=::;::;;110366677002
@JI6ZREA02J6ARY
AGACACAGTTGGAGGGCAAGTCTGGTGCCAGCAGCCGCGGTAATTCCAGCTCCAATAGCGTATATTAAAGTTGTTGCAGTTAAAAAGCTCGTAGTTGAATTTCGGGGTTAGCAGGTCGGTCGTGCCAATGGTATGCACTGGCTCGCTGACTCCTCCTTCTTGTAGAACCGTAATGCCATTAATTTGGTGTTGCGGGGAAACAGGACTGTTACTTTG
+
FFFFFFFFFFFHH@@@HHHHHIIHHIIIIIIIIIIIIIIIIIIIIIIIIIIIFFFFFFFFFFFFFFFFFFFFFFFFFFFFF???==FFFFFFFFFFFFFFFFFAAEEFFFFFFFFFFFFFFFFFFFFFFFFFFFFFFDDDDFFFFFFFFFFFFFFFFFCCCFFFF?????FFFFDDDFFFFFFF?DB<::::A9966;;;@:<<899?<<<:6113
@JI6ZREA02HHGKR
AGACACAGTTGGAGGGCAAGTCTGGTGCCAGCAGCCGCGGTAATTCCAGCTCCAATAGCGTATATTAAAGTTGTTGCAGTTAAAAAGCTCGTAGTTGAATTTC
+
FFFFFFFFFFFIIHHHIIIIIIIIIIIIIIIIIIIIIIIIIIIIIIIIIIIIFFFFFFFFFFFFFFFFFFFFFFFFFFFFF88888FFFDBBBBDFA::10.7
@JI6ZREA02GOEP5
AGACACAGTTGGAGGGCAAGTCTGGTGCCAGCAGCCGCGGTAATTCCAGCTCCAATAGCGTATATTAAAGTTGTTGCAGTTAAAAAGCTCGTAGTTGAATTTCGGGATCAATACGTCGGTCGTGCTTTTTTGGTACGCACTGGCGTCATTGGTTTCTCCTTTCTGACGAACCATGATGTCATTAATTTGGTGTCGCGGGGAAAC
+
FFFFFFFFFFFIIHHHIIIIIIIIIIIIIIIIIIIIIIIIIIIIIIIIIIIIFFFFFFFFFFFFFFFFFFFFFFFFFFFFF88888DFFFFFFFFFFFFFFFFDDDFFFFFFFFFFFFFFFFDDA661111=<6BBBDFFFFFFFFFFFFFFFFFFF@@@@@FFFFFFFFFFFFFFFFFFFFFDD?==:864444322226623
@JI6ZREA02G30Y3
AGACACAGTTGGAGGGCAAGTCTGGTGCCAGCAGCCGCGGTAATTCCAGCTCCAATAGCGTATATTAAAGTTGTTGCGTAAAGT
+
FFFFFFFFFFFII@@@IIIIIIIIIIIIIIIIIIIIIIIIIIIIIIIIIIIIFFFFFFFFFFFFFFFFFA@@FFFFBA?96663
@JI6ZREA02GAANS
AGACACAGTTGGAGGGCAAGTCTGGTGCCAGCAGCCGCGGTAATTCCAGCTCCAATAGCGTATATTAAAGTTGTTGCAGTTAAAAAGCTCGTAGTTGAATTTC
+
FFFFFFFFFFFII@@@IIIIIIIIIIIIIIHIIH@@=FDDHHHHHHHIIIIIFFFFFFFFFFFFFFFFFEDDFFFFFFFFF?????FFFFFFFFDAA>>996/
@JI6ZREA02INUUZ
AGACACAGTTGGAGGGCAAGTCTGGTGCCAGCAGCCGCGGTAATTCCAGCTCCAATAGCGTATATTAAAGTTGTTGCAGTTAAAAAGCTCGTAGTTGAATTTCGGGGAT
+
FFFFFFFFFFFIIHHHIIIIIIIIIIIIIIIIIIIIIIIIIIIIIIIIIIIIFFFFFFFFFFFFFFFFFFFFFFFFFFFFF????=FFFFFFFFFF??=;88:21....
@JI6ZREA02GJRWB
AGACACAGTTGGAGGGCAAGTCTGGTGCCAGCAGCCGCGGTAATTCCAGCTCCAATAGCGTATATTAAAGTTGTTGCAGTTAAAAAGCTCGTAGTTGAATTTCGGGGTAGCAGGTCGTCGTGCCAATGGTATGCACTGGCTCGCTGACTCCTCCTTCTTGTAGAACCGTAATGCCATTAATTTGGTGTTGCGGGGGAAACAGGACTGTTACTTCGAAAAAATTAAGAGTGTTTAAAGCAGGCTAGCGCCTGAATACATTAGCATGGAATAATGAAATAGGACGTTCGATCCTATTTTGTTGGTTTCTAGGATCAACGTAATGATTAATAGGGATAGTTGGGGCGATTAGTATTCAATTGTCAGAGGTGAAATTCTTGGATTTATTGAAGACTGACTACTGCGAAAGCATTTGCCAAGGATGTTTTCATTAATCAAGAACGAAAGTTAGGGATCGAAGACGATCAGATACCGTCGTAGTCTTAACC
+
;;;AFFFFFFFIIHHHIIIIIIIIIIIIIIIIIIIIIIIIIIIIIIIIIIIIFFFFFFFFFFFFFFFFFFFFFFFFDDD6666666?DDDDFFFFFDBA<<84..,,,.-:3--..,29==9..0048>???::44444473437775:112122./.243<888@@A?>>?>;<:0...,,,5515112.,,,,,,,,2.55=::<;=<93344--00--22,,43676222884000<=<???40004444<<??<<<<<<?AA><<<<<<;;;91118<A>>4449AAA@6444<//88333409888<?>@ABBAA???BBBBBB==::98?>@66444-<<@??>==<<<<:4328888888244699;;;;67.//2/276;<<>3338BBB>888;;;<8842236866666660000992211466664487222022----06777776:77:::6565:::7579:11211::87
@JI6ZREA02FYLK5
AGACACAGTTGGAGGGCAAGTCTGGTGCCAGCAGCCGCGGTAATTCCAGCTCCAATAGCGTATATTAAAGTTGTTGCAGTTAAAAAGCTCGTAGTTGAATTTCGGGG
+
?:6668C666DDDFFHIIIIIIIIIIIIIIIIIIIIIIIIIIIIIIIIIIIIFFFFFFFFFFFFFFFFFFFFFFFFFFD::77755BBBBBBAACFFDB=;8?7700
@JI6ZREA02GWLLB
AGACACAGTTGGAGGGCAAGTCTGGTGCCAGCAGCCGCGGTAATTCCAGCTCCAATAGCGTATATTAAAGTTGTTGCAGTTAAAAAGCTCGTAGTTGAATTTCGGGATCAATTA
+
FFFFFFFA@@FIIHHHIIIIIIIIIIIIIIIIIIIIIIIIIIIIIIIIIIIIFFFFFFFFFFFFFFFFFFFFFFFFFFFFF???==FFFFFFFFFFFFFFFFF==<CFFFFF@:
@JI6ZREA02FJ43U
AGACACAGTTGGAGGGCAAGTCTGGTGCCAGCAGCCGCGGTAATTCCAGCTCCAATAGCGTATATTAAAGTTGTTGCAGTTAAAAAGCC
+
0000888<==<<=688HFIIIIIIIIIHHHHHHH666??FFFFFFFFFHHHHFFFFFFFFFFFF@@===DDCDA>?>>>44----,85-
@JI6ZREA02JENN7
AGACACAGTTGGAGGGCAAGTCTGGTGCCAGCAGCCGCGGTAATTCCAGCTCCAATAGCGTATATTAAAGTTGTTGCAGTTAAAAAGCTCGTAGTTGAATTTC
+
FFFFFFFFFFFIIHHHIIIIIIIIIIIIIIIIIIIIIIIIIIIIIIIIIIIIFFFFFFFFFFFFDDDDFFFFFFFFFFFFF???==FFFFFFFFFBA>>666/
@JI6ZREA02JXMQA
AGACACAGTTGGAGGGCAAGTCTGGTGCCAGCAGCCGCGGTAATTCCAGCTCCAATAGCGTATATTAAAGTTGTTGCAGTTAAAAAGCTCGTAGTTGAATTTCGGGATCAATATATTGGTCGTGCCTCTGGTATGCACTGGTATTATTGATTTCTACCTTCTGACGAACTGTGATGTCATTAATTTGGTGTCATGGGGAATCAGGACTGTTACTTTGAAAAATTAGAGTGTTTAAAGCAGGCTAGCGCCTGAATACATTAGCATGGAATAATGAAATAGGACGTTCGAACCTATTTTGTTGGTTTCTAGGATTGACGTAATGATTAATAGGGATAGTTGGGGGCATTAGTATTCAATTGTCAGAGGTGAAATTCTTGGATTTATTGAAGACTAACTACTGCGAAAGCATTTGCCAAGGATGTTTTCATTAATCAAGAACGAAAGTTTAGGGATCGAAGACGATCAGATACCGTCGTAGTCTTAACCATAAACTATGCCGACTAGGGGATCGGATGA
+
IIIIIIIIIIIIIHHHIIIIIIIIIIIIIIIIIIIIIIIIIIIIIIIIIIIIIIIIIIIIIIIIIIHHHIIIIIIIIIIII=====IIIIIIIIIIIIIHHHIHHHIIIIIIIIIIIIIIIIIIIIIIIIIIIIIIIIIIIIIIIIIIIIHHHIHIHIIIIIIIIIIIIIIIIIIIIIIIIIIHHHIIFFFIIIBBCCIIIIIIIIIE7549?666=----/55-?BEEGEHHHHHIIIIIIIIIIIIIIIIIIHHHIIIHHHHIIIIIIIIIBBBD:??B:4555:5444=:3337:22::989??E<<<<EEIIIEDDIHHHIIIIIHIIDHHIII66775EDDDDAAADDDDD???=DDDDBBBB;;;BBD88;;@BHHE==EEEEDB;999>;>>>:4///>AA;>>;;;BBEBB<;453283....6996,,,54000/,,,-0//35556600316:::8686:;=<98897898822---.03330-25348963-..../55445513
@JI6ZREA02I49D5
AGACACAGTTGGAGGGCAAGTCTGGTGCCAGCAGCCGCGGTAATTCCAGCTCCAATAGCGTATATTAAAGTTGTTGCAGTTAAAAAGCTCGTAGTTGAATTTCGGGATCAATACGTCGGTCGTGTCTTTTTTGGTACGCACTGGCGTCATTGGTTTCTCCTTTCTGACGAACCATGATGTC
+
6767==<444>>=566DFFFFIIIIIIIIIIIIIIIIIHHIHHHHFHHHHHHFFFFFFFFFFFFFFFFFFFFFFFDDDFFF;;==;DDDFFDDDDAA==3319;;;<<<<@BBBA?==;==722-.,,,,,,11/::567<@BBDDA===ABB==84248;;88499>=<<44349<<<89
@JI6ZREA02HNAJK
AGACACAGTTGGAGGGCAAGTCTGGTGCCAGCAGCCGCGGTAATTCCAGCTCCAATAGCGTATATTAAAGTTGTTGCAGTTAAAAAGCTCGTAGTTGAATTTCGGGG
+
BB566668CDDDFFFHIIIIIIIIIIIIIIIIIIIIIIIIIIIIIIIIIIIIFFFFFFFFFFFFFFFFFFFFFFFFFFFFF=====FFFFFFFFFBA<<8884..,,
@JI6ZREA02J0NB2
AGACACAGTTGGAGGGCAAGTCTGGCGCCTTACGGGAAACAGTCGACTGCCAAGGCACACAGGGGATA
+
IIIIIIIIIIIIH:::IIIIIIIIIIIIIIIIIH??666?DIIIIIIIIIIIIIIIIIIIICCCCIII
@JI6ZREA02IXCFE
AGACACAGTTGGAGGGCAAGTCTGGTGCCAGCAGCCGCGGTAATTCCAGCTCCAATAGCGTATATTAAAGTTGTTGCAGTTAAAAAGACTCGTAGTTGAA
+
FFFFFFFFFFFIIHHHIIIIIIIIIIIIIIIIIIIIIIIIIIIIIIIHHIIHFFFFFDDBDDDD68666?FDBBA?AAB=?33333:9AAA????AA=<<
@JI6ZREA02G5M7P
AGACACAGTTGGAGGGCAAGTCTGGTGCCAGCAGCCGCGGTAATTCCAGCTCCAATAGCGTATATTAAAGTTGTTGCAGTTAAAAAGCTCGTAGTTGAATTTCGGGGTTAGCAGGTCGGTCGTGCCAATGGTATGCACTGGCTCGCTGACTCCTCCTTCTTGTAGAACCGTAATGCCATTAATTTGGTGTTGCGGGGAAACAGGACTGTTACTTTGAAAAAATTAGAGTGTTTAAAGCAGGCTAACGCTTGAATACATTAGCATGGAATAATGAAATAGGACGTTCAAACCTATTTTGTTGGTTTCTAGGATTGACGTAATGATTAATAGGGATAGTTGGGGGCATTAGTATTCAATTGTCAGAGGTGAAATTCTTGGATTTATTGAAGACTAACTACTGCGAAAGCATTTGCCAAGGATGTTTTCATTAATCAAGAACGAAAGTTAGGGATCGAAGACGATCAGATACCGTCGTAGTCTTAACCATAAACTATGCCGACTAGGGATCGGATGATGTTTAATTTTTAATGACTCATTTCG
+
IIIIIIIIIIIII@@@IIIIIIIIIIIIIIIIIIIIIIIIIIIIIIIIIIIIIIIIIIIIIIIIIIHHHIIIIIIIIIIII;;;;;IIIIIIIIIIIIIHHHICCCCIIIIIIIIIIIHIIIIIIIIIIIIIIIIIIIHHHIIIIIIIIIIIIIHHHHHGGGHIIFFGGIIIIIIIIIIIIIHHHIIDBBBHI>=<<AABB599IIIIIIIICCCI66666688,FIHIHHHHHHHIIIIIIIIIIIIIIIIIIIIIIIIIIHAAAIIIIIIHHHHIIIIIIIAAA?A>DD?411111/3;;:8:EAGEEDEHIIAAAADIIIIIIIIIA<<<IIIHH66666EEHIIIIIDDEHIHHHHHHEEBBBC>;::4528:::///977?AA@=A?55552@@==;77:A:5///:;==88855,,,,,15,,,,1566942530..,,,,,,,,,154434768888:9:<==:98:<<:9:99==210316681-0322476745520333;;::::=999;;005--00*7773/1,,,11
@JI6ZREA02H2D1W
AGACACAGTTGGAGGGCAAGTCTGGTGCCAGCAGCCGCGGTAATTCCAGCTCCAATAGCGTATATTAAAGTTGTTGCAGTTAAAAAGCTCGTAGTTGAATTTCGGGGTCA
+
FFFFFFFFFFFIIHHHIIIIIIIIIIIIIIIIIIIIIIIIIIIIIIIIIIIIFFFFFFFFFFFFFFFFFA@@FFFFFFFFF?????FFFFFFFFFFFFFFFFD9964:=7
@JI6ZREA02JCKIS
AGACACAGTTGGAGGGCAAGTCTGGTGCCAGCAGCCGCGGTAATTCCAGCTCCAATAGCGTATATTAAAGTTGTTGCAGTTAAAAAGCTCGTAGTTGAATTTCGGGGTCAGTA
+
FFFFFFFFFFFIIHHHIIIIIIIIIIIIIIIIIIIIIIIIIIIIIIIIIIIIFFFFFFFFFFFFFFFFFFFFFFFFFFFFF?????FFFFFFFFFFFFFFF?B4444:=7//-
@JI6ZREA02JD14R
AGACACAGTTGGAGGGCAAGTCTGGTGCCAGCAGCCGCGGTAATTCCAGCTCCAATAGCGTATATTAAAGTTGTTGCAGTTAAAAAGCTCGTAGTTGAATTTC
+
FFFFFFFFFFFIIHHHIIIIIIIIIIIIIIIIIIIIIIIIIIIIIIIIIIIIFFFFFFFFFFFFFFFFFFFFFFFFFFFFF?????FFFFFFFFFBA??886/
@JI6ZREA02HK8LK
AGACACAGTTGGAGGGCAAGTCTGGTGCCAGCAGCCGCGGTAATTCCAGCTCCAATAGCGTATATTAAAGTTGTTGCAGTTAAAAAGCTCGTAGTTGAATTTCGGGATCAGTACGTTGGTCGTGCCTTAGGTACGTACTGGTGTTACTGGTTCCTACCTTCTGACGAACCATCATGTCATTCATTTGGTGTGACGGGGAATCAGGACTGTTACTTTGAAAAAATTAGAGTGTTTAAAGCAGGCTCGCGCTTGAATACATTAGCATGGAATAATGAAATAGGACGTTCGATCCTATTTTGTGGTTTCTAGGATTGACGTAATGATTAATAGGGATAGTTGGGGCATTAGTATTCAATTGTCAGAGGTGAAATTCTTGGATTTATTGAAGACTAACTACTGCGAAAGCATTTGCCAAGGATGTTTTCATTAATCAAGAACGAAAGTTAGGGATCGAAGACGATCAGATACCGTCGTAGTCTTAACCATAAACTATGCCGACTAGGGATCGGATGATGTTTAATTTTTAATG
+
IIIIIIIIIIIIIHHHIIIIIIIIIIIIIIIIIIIIIIIIIIIIIIIIIIIIIIIIIIIIIIIIIIHHHIIIIIIIIIIII?????IIIIIIIIIIIIIHHHIHHHIIIIIIIIIIIIIIIIIIIIIIIIIIIIIIIIIIIIIIIIIIIIIIIIIIGGGGIIIIIIIIIIIIIIIIIIIIIII?@?IIIIIIIIAA@@GGIIIIIIIIIIIIIHHHI866666BB0IIIIIHHHHHHIIIIIIIIIIIIIIIIIIIIIIIIIIIIIIIIIIIIIHHHIIIIGGAAAIIIIIIHI>>>>F;AA:88AIIAAAIIIIIIIIIIIIIIIGAAAAAAIIIII>>>>IIHIE=;=EIIIIIHFHHHHFFFDCBAA@AA==<<<BBBE::@@<<8<;>8;;6==:53333855...:9<<<996==22228;;;22089981181----..-14489;;=<758:>===<24244=757:=;;=88::1/,-,,,-/,/235454858886886:::::84///42112//..*.
@JI6ZREA02GXGKK
AGACACAGTTGGAGGGCAAGTCTGGTGCCAGCAGCCGCGGTAATTCCAGCTCCAATAGCGTATATTAAAGTTGTTGCAGTTAAAAAGCTCGTAGTTGAATTTCGGGATCA
+
FFFFFFFFFFFIIHHHIIIIIIIIIIIIIIIIIIIIIIIIIIIIIIIIIIIIFFFFFFFFFFFFFFFFFFFFFFFFFFFFF=====FFFFFFFFFFFFFFF?A888?940
@JI6ZREA02J0ULY
AGACACAGTTGGAGGGCAAGTCTGGTGCCAGCAGCCGCGGTAATTCCAGCTCCAATAGCGTATATTAAAGTTGTTGCAGTTAAAAAGCTCGTAGTTGAATTTCGGGATCAGCAGGTTGGTC
+
FFFFFFFFFFFIIHHHIIIIIIIIIIIIIIIIIIIIIIIIIIIIIIIIIIIIFFFFFFFFFFFFFFFFFFFFFFFFFFFFF?????FFFFFFFFFFFFFFFFFFFFFFFFFFFFFFFFF:;
@JI6ZREA02GW7O2
AGACACAGTTGGAGGGCAAGTCTGGTGCCAGCAGCCGCGGTAATTCCAGCTCCAATAGCGTATATTAAAGTTGTTGCAGTTAAAAAGCTCGTAGTTGAATTTCGGGGTCAGCAGGTTGGTCGTGCCACTGGTATGTACTGGCTTCGCTGATTCCTCCTTTCTGAAGAACTGTAATGTCATTAATATGGTGTTGCAGGGAACAGGACTGTTACTTTGAAAAAATTGAGTGTTTAAAGCAGGCTAACGCTTGAATACATTAGCATGGAATAATGAAATAGGACGTTCGATCCTATTTGTTGGTTTCTAGGATTGACGTAATGATTAATAGGGATAGTTGGGGGCATTAGTATTCAATTGTCAGAGGTGAAATTCTTGGATTTATTGAAGACTAACTACTGCGAAAGCATTTGCCAAGGATGTTCTCATTAATCAAGAACGAAAGTTAGGGATCGAAGACGATCAGATACCGTCGTAGTCTTAACCATAAACTATGCCGACTAGGGATCGGATGATGTTTAATTTTTTAATGTAC
+
HHHHHHHHHHHII:::IIIIIIIIIIIIIIIIIIIIIIIIIIIIIIIIIIIIHHHHHHHHHHHHHHHHHHHHHHHHHHHHH:::::HHHHHHHHHHHHHHHHH@@@@HHHHHHHHHHBBBHHHHHHHHHHHHHHHHHHHHHFFFHHHHHHHHHEEEEEEHHHHHHBBBHHHHHHHHHHHHHHEEEHHHH;>>GHHHHHHHHHHHHHHHB@@HHHHH;;7;66@@@EEEEHHHHHHHHHHHHHHHHHHHHHEEEEDHHHHHHHHHHHHHHHHHHHHD<DDHHHHGGEDDDD=:0005//0033;D<G@@@HHHHHHBBBGEEEGBBB92205:9:==/2224>>BBBBBBBB>>@BBABBA999=A?;;9A;988<99...224==886;9///38?;>>?;;<99999=AAAAAAA=3/--2067798842222002:2228-----24222720027677:;461222006120020477444622220-122:67464777672222::777677;;0022//00)---2
@JI6ZREA02GB7S8
AGACACAGTTGGAGGGCAAGTCTGGTGCCAGCAGCCGCGGTAATTCCAGCTCCAATAGCGTATATTAAAGTTGTTGCAGTTAAAAAGCTCGTAGTTGAATTTCGGGGATCAATACGTCGGTCGTGTT
+
FFFFFFFFFFFII:::IIIIIIIIIIIIIIIIIIIIIIIIIIIIIIIIIIIIFFFFFFFFFFCC?????688FFFDDDFFF?????FFFFFFFDB@888666/.,,,3331175::961125582--
@JI6ZREA02GO7XQ
AGACACAGTTGGAGGGCAAGTCTGGTGCCAGCAGCCGCGGTAATTCCAGCTCCAATAGCGTATATTAAAGTTGTTGCAGTTAAAAAGCTCGTAGTTGAATTTCGGGG
+
FFFFFFFFFFFHH:::IIIIIIIIIIIIIIIIIIIIIHFHHHHDDDDFFHHB@@@FFFFFFFFFFFFFFFFFFFFFDDDFF==;;;FFFDAAA@BB?880..722..
@JI6ZREA02HB3K5
AGACACAGTTGGAGGGCAAGTCTGGTGCCAGCAGCCGCGGTAATTCCAGCTCCAATAGCGTATATTAAAGTTGTTGCAGTTAAAAAGCTCGTAGTTGAATTTCGGGGT
+
FFFFFFFEEEFIHHHHHHIIIIIIIIIIIIHHHH;;;FFFHHHHHHIIIIIIFFFFFFFFFFEEEEFFFFFFEDDFFFFFF?????FFFFFFDCAAA>>6613,,,,,
@JI6ZREA02F60NT
AGACACAGTTGGAGGGCAAGTCTGGTGCCAGCAGCCGCGGTAATTCCAGCTCCAATAGCGTATATTAAAGTTGTTGCAGTTAAAAAGCTCGTAGTTGAATTTCGGGATCAGTACGTTGGTCGTGCCTTAGGTACGTACTGGTGTTACTGGTTCCTACCTTCTGACGAACCATCATGTCATTCATTTGGTGTGACGGGGAATCAGGACTGTTACTTTGAAAAAATTAGAGTGTTTAAAGCAGGCTCGCGCTTGAATACATTAGCATGGAATAATGAAATAGGACGTTGATCCTATTTTGTGGTTTCTAGGATTGACGTAATGATTAATAGGGATAGTTGGGGCATTAGTATTCAATTGTCAGAGGTGAAATTCTTGGATTTATTGAAGACTAACTACTGCGAAAGCATTTGCCAAGGATGTTTTCATTAATCAAGAACGAAAGTTAGGGATCGAAGACGATCAGATACCGTCGTAGTCTTAACCNTAAACTATGCCGACTAGGGATCGGATGATGTTTAATTTTTAATGTACTCATTTCGGCGCC
+
IIIIIIIIIIIIG666IIIIIIIIIIIIIIIIII???GGBDDGIIIIIIIIIIIIIIIIIIIIIIIHHHIIIIIIIIIIII88888IIIIIIIIIIIIIHHHIHHHIIIIIIIIIIIIIIIIIIIIIIIIIIIIIIIIIIIIIIIIIIIIIIIIID::;;GIIIIIIIIIIIIIIIIIIIIIIHHH@@?IIIIICCCCIIIIIIIIIIIIIIIGGGI888888BB0IIIIIHHHHHHIIIIIIIIIIIIIIIIIGGGIIIIIIIIIIIIIIIII===IIIIAA<==IIIIIHG==?>I:AA555=?IAAAIIIIIIIIIIIIIIIIIIHHHIIIIIICCCBIIIIIIIIIIIIIIIHHIHHH666>HHHIHHCCHHIHHHHI>IHHFEA<55552@CD@<<<BCDDBBBF@@@@HHEHF7777=<<<::48623003----19:24448444442042<==88686==87022=;<=;;==:7!44<<42-236989631...188669888;=777;;///--00*81..-58666:982022
@JI6ZREA02F2KNM
AGACACAGTTGGAGGGCAAGTCTGGTGCCAGCAGCCGCGGTAATTCCAGCTCCAATAGCGTATATTAAAGTTGTTGCAGTTAAAAAGCTCGTAGTTGAATTTCGGGGTTAGTAGGTTGGTCATGCCTCTGGTATGTACTGATCTCACTGATTCCTCCCTCTTGACGAACTGTAATGTCATTAATTTGGTGTTGCAGGAAATCAGGACTGTTACTTTAGAAAAAATTGAGTTGTTTAAAGCAGGCTAAGGCTTAGAATACATTAGCATGGAATAATGAAATAGGACGTTTGATCCTATTTTGTTGGTTTCTAGGATTGACGTAATGATTAATAGGGATAGTTGGGGGGCATTAGTATTCAATTGTCAGAGGTGAAATTCTTGGATTTATTGAAGACTAACTACTGCGAAAGCATTTGCCAAGGATGTTTTCATTAATCAAGAACGAAAGTTAGGGATCGAAGACGATCAGATACCGTCGTAGTCTTAACCAC
+
FFFFFFFFFFFIIHHHIIIIIIIIIIIIIIIIIIIIIIIIIIIIIIIIIIIIFFFFFFFFFFFFFFFFFFFFFFFFFFFFF==?==FFFFFFFFFFFFFFFFF@@@@FFFFFFFFFFFFFFFFFFFFFFFFFFFFFFFFFFFFDDDBB=988<<<8866/449944448<?=<<==8941111888?>:>=>8:::==;;@@@@A:::::;;FFFFFF777766;;;?66666==???DAC;;;?FDAAA666ADDD==??BDDDA:::BBBBAAA555?:???FGG?=BBBA@?<00009/199888AAD555?DDIIIIDDDDDDD??880/.599977,,,,,,77977889<888>@@<:=88888?>===D?888===>>>>88DD?888?B><<:@2333888883448>8886664::----26::870222:88:10049::49557:::::40215:::2120886444421120033441.
@JI6ZREA02ITOFN
AGACACAGTTGGAGGGCAAGTCTGGTGCCAGCAGCCGCGGTAATTCCAGCTCCAATAGCGTATATTAAAGTTGTTGCAGTTAAAAAAGCTCGTAGTTGAATTTCGGGGTATCAAGTTTAGTCGGTCGTCGACCTCGTGGTATGCACGTGGTATTATTGATTT
+
FFFFFFFFFFFII666IIIIIIIIIIIIIIIIIIIIIIIIIIIIIIIIIIIIFFFFFFFFFFFFFFFFFFFFDBA?===..----,,2:======;=<86...422..-.279942423409<;<<2333/..4132159<9::76776;4/..368::211
@JI6ZREA02GB4IT
AGACACAGTTGGAGGGCAAGTCTGGTGCCAGCAGCCGCGGTAATTCCAGCTCCAATAGCGTATATTAAAGTTGTTGCAGTTAAAAAGCTCGTAGTTGAATTTCGGGGTCAGCTAGGTTGGTCGTGCCACTGGTATGCACTGGCTTCGCTGATTCCTCCTTTCTGAAGAACTGTAATGTCATTTAATTTGGTGTTGCAGGGGAAACAGGACTGTTACTTTAGAAAAAATTAAGAGTGTTTAAAGCAGGCTAACGCTTGAATACATTAGCATGGAATAATGAAATAGGAACGTTCGATTCCATTTTGTTGGTTTCTAGGATTGACGTAATGATTAATAGGGATAGTTGGGGGCATTAGTATTCAATTGTCAGAGGTGAAATTCTTGGATTTATTGAAGACTAACTACTGCGAAAGCATTTGCCAAGGATGTTTTCATTAATCAAGAAC
+
FA@A@@@EFFFIIHHHIIIIIIIIIIIIIIIIIIIIIIIIIIIIIIIIIIIIFFFFFFFFFFFFFFFFFFFFFFFFFFFFF???==FFFFFFFFFFFFFFFFF;;9968:555:::88BBBBBBD???AD??==@<<<<?@=>4449?<4448888>>8883041118>><:979<7674.....444;938<;<<<0000448:288=???88:A=3114//552211,,58AA?888;=:::=:89?A>AAA44444439=8867777;;<93...32223/1112319752311---,,..715;>8;=DADDDDDDDDAAADDAAAABBBBA0005ADDDD888=8DDDDAA>>=888=???>?DDDDDDD>>>DDDDD???>>>D:8??DDBB?><<;:<8888///888888722227766-------678869779662
@JI6ZREA02HGXNC
AGACACAGTTGGAGGGCAAGTCTGGTGCCAGCAGCCGCGGTAATTCCAGCTCCAATAGCGTATATTAAAGTTGTTGCAGTTAAAAAGCTCGTAGTTGAATTTCGGGATCAATACGTCGGTCATGCTTTTTTGGTACGCACTGGCGTCATTGGTTTCTCCTTTCTGACGAACCATGATGTCATTAATTTGGTGTTATGGGGAGTTAGGACTGTTACTTTGAAAAAATTAGAGTGTTTAAAGCAGGCATTAGCTTGAATACATTAGCATGGAATAATGAAATAGGACGTTCGATCCTATTTGTGGTTTCTAGGATCAACGTAATGATTAATAGGGATAGTTGGGGCATTAGTATTCAATTGTCAGAGGTGAAATTCTTGGATTTATTGAAGACTAACTACTGCGAAAGCATTTGCCAAGGATGTTTTCATTAATCAAGAACGAAAGTTAGGGATCGAAGACGATCAGATACCGTCGTAGTCTTAACCATAAACTATGCCGACTAGGGATCGGATGATGTTAATTTT
+
IIIIIIIIIIIIIHHHIIIIIIIIIIIIIIIIIIIIIIIIIIIIIIIIIIIIIIIIIIIIIIIIIIHHHIIIIIIIIIIII<<<<<IIIIIIIIIIIIIHHHIHHHIIIIIIIIIIIIIIIIIII888888II<IIIIIIIIIIIIIIIIIIHHHIIIIHHHIIIIIIIIIIIIIIIIIIIIIIIHHHIIIIIIIICCCAI4;;IIIIIIIIIIIHEEI666666>>-IIIIIHHHHHHIIIIIIIIIIIIIIIIIIIIIIIIIIIIIIIIIIIIIGGGIIIIIIIIIIIIIIIIA555:4FFEEBHCIIIIGAAAAAGGIIIIIIIIIIHHHIIIIAA5555AFIIGHIIIIGGGHHHHHFFFCCDEBBBDDFEEFFEBB@<44DDDCCEE@@?CCE<<<<B@B?A<<<BA===85525-,,,,-2552219=8400><<<=<==<><<788===;9=;<<<<8787==>757<=::<:>??///89;;=;1688868481222588668:::99////2200
@JI6ZREA02IQRYR
AGACACAGTTGGAGGGCAAGTCTGGTGCCAGCAGCCGCGGTAATTCCAGCTCCAATAGCGTATATTAAAGTTGTTGCAGTTAAAAAGCTCGTAGTTGAATTTCGGGGTCAGCAGGTTGGTCGTGCCACTGGTATGCACTGGCTTCGCTGATTCCTCCTTTCTGAAGAACTGTAATGTCATTAATTTGGTGTTGCAGGGAAACAGGACTGTTACTTTGAAAAAATTAGAGTGTTTAAAGCAGGCTAACGCTTGAATACATTAGCATGGAATAATGAAATAGGACGTTCGATCCTATTTTGTTGGTTTCTAGGATTGACGTAATGATTAATAGGGATAGTTGGGGGCATTAGTATTCAATTGTCAGAGGTGAAATTCTTGGATTTATTGAAGACTAACTACTGCGAAAGCATTTGCCAAGGATGTTTTCATTAATCAAGAACGAAAGTTAGGGATCGAAGACGATCAGATACCGTCGTAGTCTTAACC
+
IIIIIIIIIIIIIIIIIIIIIIIIIIIIIIIIIIIIIIIIIIIIIIIIIIIIIIIIIIIIIIIIIIHHHIIIIIIIIIIII=====IIIIIIIIIIIIIHHHICCCCIIIIIIIIIIIIIIIIIIIIIIIIIIIIIIIIIIIIIIIIIIIIIIIIIIHHHIIIIIHHHIIIIIIIIIIIIIIIHHHIIHFFFIIIHHHHHHIFFFIIIIIIIIHHHI888866;;,FFIIIHHHHHHHIIIIIIIIIIIIIIIIIIIIIIIHHHIIIIIIIIIIHHHHHIIHHHIIGGGE;;::55566//66?BBGIIIIIHHHIIIIIIIIIIIFFFD5555@DDEF55586IIGHD<9<HD@@@IIEDDDBBBBB?:::?::88::BBEEB88IEDBBBB::::=>9::@===9::;<<C:888=;49.----33698869;8...38553:;;06666888::88:88:::868<=<3106:;:6311;;61
@JI6ZREA02GJD1I
AGACACAGTTGGAGGGCAAGTCTGGTGCCAGCAGCCGCGGTAATTCCAGCTCCAATAGCGTATATTAAAGTTGTTGCAGTTAAAAAGCTCGTAGTTGAATTTCGGGATTA
+
FFFFFFFFFFFIIHHHIIIIIIIIIIIIIIIIIIIIIIIIIIIIIIIIIIIIFFFFFFFFFFFFFFFFFEDDFFFFFFFFF==???FFFFFFFFFFFDB;867.,,:---
@JI6ZREA02GXNHO
AGACACAGTTGGAGGGCAAGTCTGGTGCCAGCAGCCGCGGTAATTCCAGCTCCAATAGCGTATATTAAAGTTGTTGCAGTTAAAAAGCTCGTAGTTGAATTTCGGGGTCAGTAGGTTGGTCGTGCCTATGGTATGTACTGGCTTTACTGATTCCTCCTTCTTGAAGAACTGTAATGTCATTAATTTGGTGTTGCAGGGAAACAGGACTGTTACTTTGAAAAAATTAGAGTGTTTAAAGCAGGCTAACGCTTGAATACATTAGCATGGAATAATGAAATAGGACGTTCGATCCTATTTTGTTGGTTTCTAGGATTGACGTAATGATTAATAGGGATAGTTGGGGCATTAGTATTCAATTGTCAGAGGTGAAATTCTTGGATTTATTGAAGACTAACTACTGCGAAAGCATTTGCCAAGGATGTTTTCATTAATCAAGAACGAAAGTTAGGGATCGAAGACGATCAGATACCGTCGTAGTCTTAACCATAACTATGCCGACTAGGGATCGGATGATGTTTAATTTTTAATGTACTC
+
IIIIIIIIIIIII666IIIIIIIIIIIIIIIIIIIIIIIIIIIIIIIIIIIIIIIIIIIIIIIIIIHHHIIIIIIIIIIII<<<<<IIIIIIIIIIIIIHHHICCCCIIIIIIIIIIIIIIIIIIIIIIIIIIIIIIIIIIIHHHIIIIIIIIIHHHHHIIIIIIIIIIIIIIIIIIIIIIIIHHH@@<FIIIIIHHHHHHIHIIIIIIIIIIHHHI898866>>-IIIIIHHHHHHIIIIIIIIIIIBBBFFFEIIIIIIIIIIIIIIIIIIIHHHIIIIHHHIIIIIIDDDH??==@66@@999GAG<<<<@DHIIIIIIIIIIIIIIHIIDHHHIIBBBBIHHHHIIHHHIGGDD?;?C?40008<<;AAA;;???000>77ADA@?C:99>>?C@?:444:@AA;:::::::>>=;;33113388<:0338><<><777<==6996133388888113888688==><<<8866868;;4411,,,/.,,,,,1151,,,,1144551113---66/////21+5311,,
@JI6ZREA02J0UFN
AGACACAGTTGGAGGGCAAGTCTGGTGCCAGCAGCCGCGGTAATTCCAGCTCCAATAGCGTATATTAAAGTTGTTGCAGTTAAAAAGCTCGTAGTTGAATTTCGGGATCAGCAGGTTGGTCTTGCCACTGGTATGTACTAGCTTGCTGATTCCTCCTTCTTGTAGAACCGTAATGCCATTAATTTGGTGTTGCGGGGAAACAGGACTGTTACTTCGAAAAAATTAGAGTGTTTAAAGCAGGCCAGCGCCTGAATACATTAGCATGGAATAATGAAATAGGACGTTCGAACCTATTTTGTGGTTTCTAGGATTGACGTAATGATTAATAGGGATAGTTGGGGCATTAGTATTCAATTGTCAGAGGTGAAATTCTTGGATTTATTGAAGACTGACTACTGCGAAAGCATTTGCCAAGGATGTTTTCATTAATCAAGAACGAAAGTTAGGGATCGAAGACGATCAGATACCGTCGTAGTCTTAACCATAAACTATGCCGACTAGGGATCGGATGATGTTAATTTTTAATGACTC
+
IIIIIIIIIIIIIHHHIIIIIIIIIIIIIIIIIIIIIIIIIIIIIIIIIIIIIIIIIIIIIIIIIIHHHIIIIIIIIIIBB88888FIIIIIIIIIIIIHHHIHHHIIIIIIIIIIIIIIIIIIIIIIIIIIIIIIIIIIIIIIIIIIIIIIIIIIIIGGFIFFFFIIIHFFFIIFFFIIHHBBBIIIIIIII??>>666=9DBDFFFEE<83355455555HI5IHIIIHHHHHHIIIIIIIIIGBBBIIIIIIIIIIIIIIIIIIIIIIIIHHHIIIIDFDEEHHHHFFEE99996/56666??E;;;DGIIIIIIIHEEEEIID9655:AB?>>0222??EEEGGDDDHHIIGDDDD;:1118BBBDB;88EHEEEB?88HH@?=BBDDDD???555??BB????BCCAA===;95----.1443329633008:777233-9<<<<<<;;<;<99:::<9:8;;86466866866;;664:962..-8::=::03288=<>>==>>:::::<=;111//--),,,1/
@JI6ZREA02FOA79
AGACACAGTTGGAGGGCAAGTCTGGTGCCAGCAGCCGCGGTAATTCCAGCTCCAATAGCGTATATTAAAGTTGTTGCAGTTAAAAAGCTCGTAGTTGAATTTCGGGATC
+
FFFFFFFFFFFIIHHHIIIIIIIIIIIIIIIIIIIIIIIIIIIIIIIIIIIIFFFFFFFFFFFFFFFFFFFFFFFFFFFFF;;;;;FFFFFFFFFFFFFF?=90..:77
@JI6ZREA02GKXZF
AGACACAGTTGGAGGGCAAGTCTGGTGCCAGCAGCCGCGGTAATTCCAGCTCCAATAGCGTATATTAAAGTTGTTGCAGTTAAAAAGCTCGTAGTTGAATTTCGGGATCAATACGTCGGTCGTGCTTTTTTGGTACGCACTGGCGTCATTGGTTTCTCCTTTCTGACGAACCATGATGTCATTAATTTGGTGTTATGGGGAGTTAGGACTGTTACTTTGAAAAAATTAGAGTGTTTAAAGCAGGCATTAGCTTGAATACATTAGCATGGAATAATGAAATAGGACGTTCGATCCTATTTTGTGGTCTCTAGGATCAACGTAATGATTAATAGGGATAGTTGGGGCATTAGTATTCAATTGTCAGAGGTGAAATTCTTGGATTTATTGAAGACTAACTACTGCGAAAGCATTTGCCAAGGATGTTTCATTAATCAAGAACGAAAGTTAGGGATCGAAGACGATCAGATACCGTCGTAGTCTTAACCATAAACTATGCCGA
+
IIIIIIIIIIIIIHHHIIIIIIIIIIIIIIIIIIIIIIIIIIIIIIIIIIIIIIIIIIIIIIIIIIHHHIIIIIIIIIIBB66666FIIIIIIIIIIIIHHHIGGGIIIIIIIIIIIIIIHGHD=444444C@8IIGIIIIIIIIIIIIIDB666GIIIDDDFIIIIIIIIIIIIIIIIIIIIIIHHHIIIIIIIICCCBI?GGIIIIIIIIIIGBBBB666666BB0IIIIIHHHHHHIIIIIIBBBIIIIIIIIIIIIIIIIIIIIIIIIIIIIAAAGAIIGGGIIIIIIGGGH<<<<=/86DDGGIIIIIIIIIIGGGIIIIIIIIIIHBBDDDD@@2222@@GGGGEGHIIIHDDDHHHHHHHIHHHHHHHHHHHHHHHH;;DHD<8<DC???EE@@@@>>BC@;;;;:99771103.---.566776:=4/..4:777<==5<<<<==>>=:9<::><8878;===6011355823,,,,12,,,-/-,-,,,3
@JI6ZREA02IK44V
AGACACAGTTGGAGGGCAAGTCTGGTGCCAGCAGCCGCGGTAATTCCAGCTCCAATAGCGTATATTAAAGTTGTTGCAGTTAAAAAGCTCGTAGTTGAATTTCGGGGAT
+
FFFFFFFFFFFIIHHHIIIIIIIIIIIIIIIIIIIIIIIIIIIIIIIIIIIIFFFFFFFFFFFFFFFFFFFFFFFFFFFFF????=FFFFFFFFDB?==6613,,,,..
@JI6ZREA02H1D9R
AGACACAGTTGGAGGGCAAGTCTGGTGCCAGCAGCCGCGGTAATTTCAGCTCCAATAGCGTATATTAAAGTTGTTGCAGTTAAAAAGCTCGTAGTTGAATTTCGGGGTCAGTAGGTTGGTCGCGCCTATGGTATGTACTGGCTTTACTGATTCCTCCTTCTTGAAGAACTGTAATGTCATTAATTTGGTGTTGCAGGGAAACAGGACTGTTACTTTGAAAAAATTAGAGTGTTTAAAGCAGGCTAACGCTTGAATACATTAGCATGGAATAATGAAATAGGACGTTCGATCCTATTTTGTTGGTTTCTAGGATCGACGTAATGATTAATAGGGATAGTTGGGGCATTAGTATTCAATTGTCAGAGGTGAAATTCTTGGATTTATTGAAGACTAACTACTGCGAAAGCATTTGCCAAGGATGTTTTCATTAATCAAGAACGAAAGTTAGGGATCGAAGACGATCAGATACCGTCGTAGTCTTAACCATAACTATGCCGACTAGGGATCGGATGATGTTAATTTTTAATGTACTC
+
IIIIIIIIIIIIIHHHIIIIIIIIIIIIIIIIIIIIIIIIIIIHHHIIIIIIIIIIIIIIIIIIIIHHHIIIIIIIIIIII:::::HIIIIIIIIIIIIHHHICCCCIIIIIIIIIIIIIIIIIIIIIIIIIIIIIIIIIIIFFFIIIIIIIIIIIIIIIIIIIIIIIIIIIIIIIIIIIIIIHHHIIIIIIIIIHHHHHHIIIIIIIIIIIIHHHI666666>>-FIIIIHHHHHHIIIIIIIIIIIIIIIIIIIIIIIIIIIIIIIIIIIIIHHHHHHIIH@@@HIIIEEDHBBBBI::@@555DIID<<<@DIIIIIIIIIIIH@@@IIHIIIIIICCCCIIII@<9<DIIIIHHHHHHHHBBBBHHHHEEBBBBB@==B::DD::8?@BBBBDD>@@BBEB::::=BB@@@@DDD>>7;74:::<<85888;99:1003:<<38861333;;:9;883338686=;<<9<881..--660/.1,,.040322034;:983133333388888:;;115//..)36770/
@JI6ZREA02GIX91
AGACACAGTTGGAGGGCAAGTCTGGTGCCAGCAGCCGCGGTAATTCCAGCTCCAATAGCGTATATTAAAGTTGTTGCAGTTAAAAAGCTCGTAGTTGAATTTCGGGGGTCAGCAGGT
+
FFFFFFFFFFFIIHHHIIIIIIIIIIIIIIIIIIIIIIIIIIIIIIIIIIIIFFFFFFFFFFFFFFFFFFFFFFFFFFFFF?????FFFFFFFFFDB@@;;89/----2<::73113
@JI6ZREA02IOKWD
AGACACAGTTGGAGGGCAAGTCTGGTGCCAGCAGCCGCGGTAATTCCAGCTCCAATAGCGTATATTAAAGTTGTTGCAGTTAAAAAGACTCGTAGTTGAATTTCGGGGTTAGTAGGTTGGTCATGCCTCTGGTATGTACTGGTCTCACTGATTCCTCCCTCTTGACGAACTGTAATGTCATTAATTTGGTGTTGCAGGAAATCAGGACTGTTACTTTGAAAAAATTAGAGTGTTTAAAGCAGGCTAAGGCTTGAATACATTAGCATGGAATAATGAAATAGGACGTTTGATCCTATTTTGTGGTTTCTAGGATTGACGTAATGATTAATAGGGATAGTTGGGGGCATTAGTATTCAATTGTCAGAGGTGAAA
+
FFFFFFFFFFFFFFFFECC@@@ADDFDDAAEEFGFFF<<<F????FDDDFFFFC@===FFFFFFFFFFFFFFFFFFFDB==55557:1::DDFFFFFFFFFFFF<<;999B;AA888:==AAAABBDDDFFFFFFFFFFFFFFFFFDCCCCDDAAA555B9??????DFFFFFFFFFFFFFFFFFFFFFFFFFFFF<<<<<DBA@@@A@?11193339////22==-FFCCDFFFFFFFFFFFF?????FFFFFDDDDDGGGFFFFCCCCDBBB?100>988843012B@AAAAA7799?0:::::::BDDDDDDDDDDIIIIIDDDDDD?=;??<444/////4>>>@98:ADDDDDDD>?<<;223;...
@JI6ZREA02IZHKL
AGACACAGTTGGAGGGCAAGTCTGGTGCCAGCAGCCGCGGTAATTCCAGCTCCAATAGCGTATATTAAAGTTGTTGCAGTTAAAAGCTCGTAGTTGAATTTC
+
FFFFFFFFFFFII???IIIIIIIIIIIIIIIIIIIIIIIIIIIIIIIIIIIIFFFFFFFFFFFFFFFFFFFFFFFFFFF886666CFFFDDDDDFFDD5424
@JI6ZREA02FHWED
AGACACAGTTGGAGGGCAAGTCTGGTGCCAGCAGCCGCGGTAATTCCAGCTCCAATAGCGTATATTAAAGTTGTTGCAGTTAAAAAGCTCGTAGTTGAATTTC
+
FFFFFF@;;:DDH===IHHIIIIIIIIIIIIIIIIIIIIIIIIIIIIIIIIIFFFFFFFFFFFFFFFFFFFFFFFFFFFFF????=FFFFFFFFFFDBA866:
@JI6ZREA02GPPXQ
AGACACAGTTGGAGGGCAAGTCTGGTGCCAGCAGCCGCGGTAATTCCAGCTCCAATAGCGTATATTAAAGTTGTTGCAGTTAAAAAGCTCGTAGTTGAATTTCGGGGTAGTA
+
556::<<<CAFGHHHHIIIIIIIIIIIIIIIIIIIIIIIIIIIIIIIIIIIIFFFFFFFFFFFFFFFFFA@@FFFFFFFFF=====FFFFFFFFFFFFFF?=?422..3-2-
@JI6ZREA02GPC8E
AGACACAGTTGGAGGGCAAGTCTGGTGCCAGCAGCCGCGGTAATTCCAGCTCCAATAGCGTATATTAAAGTTGTG
+
;;;?FFFFFFFII:::IIIIIIIIIIIIIIIIIIIIIIIIIIIIIIIIIIIIFFFFFFFFFFFF?=100>>>433
@JI6ZREA02IKF15
AGACACAGTTGGAGGGCAAGTCTGGTGCCAGCAGCCGCGGTAATTCCAGCTCCAATAGCGTATATTAAAGTTGTTGCAGTTAAAAAGCTCGTAGTTGAATTTCGGGGT
+
FFFFFFFFFFFIIIIIIIIIIIIIIIIIIIIIIIIIIIHHHHHHHHHHHIIIFFFFFFFFFFFFDDDDFA??BA>???<0011111?AAAABDFFFFDB;;8<22.,,
@JI6ZREA02I8MTS
AGACACAGTTGGAGGGCAAGTCTGGTGCCAGCAGCCGCGGTAATTCCAGCTCCAATAGCGTATATTAAAGTTGTTGCAGTTAAAAAGCTCGTAGTTGAATTTCGGGGTANCA
+
==@F@@@FFFFHIHHHIIIIIIIIIIIIIIIIIIHHHFBBBDFFFGGHHHHHFFFFFFFFFFFFFFFFFFFFFFFFFFFCC88888?DDDBBBBDFFFD65494222,.!3/
@JI6ZREA02J0ORR
AGACACAGTTGGAGGGCAAGTCTGGTGCCCGCAGCCGCGGTAATTCCAGCTCCAATAGCGTATATTAAAGTTGTTGCAGTTAAAAAGCTCGTAGTTGAATTTCGGGATTAGCAGGTCGGTCGTGCCAATGGTATGCACTGGCTCGCTGACTCCTCCTTCTTGTAGAACCGTAATGCCATTAATTTGGTGTTGCGGGGAAACAGGACTGTTACTTTGAAAAAATTAGAGTGTTTAAAGCAGGCTAGCGCCTGAATACATTAGCATGGAATAATGAAATAGGACGGTGGTCCTGTTTTGTTGGTTTCTGAATCACCGTAATGATTAATAGGGATAGTTGGGGCATTAGTATTCAATTGTCAGAGGTGAAATTCTTGGATTTATTGAAGACTAACTACTGCGAAAGCATTTGCCAAGGATGTTTTCATTAATCAAGAACGAAAGTTAGGGATCGAAGACGATCAGATACCGTCGTAGTCTTAACCATAACTAT
+
IIIIIIIIIIIIIHHHIIIIIIIIIIIHHHIIIIIIIIIIIIIIIIIIIIIIIIIIIIIIIIIIIIHHHIIIIIIIIIIII?????IIIIIIIIIIIIIHHHIHHHIIIIIIIIIIIIIIIIIIIIIIIIIIIIIIIIIIIIIIIIIIIIIIIIIIIHFFFIIIIFFFFIIIIIIIIIIIIIHHHIIDFFFHI??>>DDDE9>=EHIIHHIIHHHI;;;;6666,>BIIIDBDDFFHIIIIIIIIHFFFHHHFFDIIIIIIIIIIIIHHHHHI<<<IBGGDD@@@F@<<<GC9999E88;;999B?<<<DGIFHHIIIIHHHIIIIHHBBDGGGBB2255<<DDGGGIIIHHHIIIHHHHHHHHHHHHHHBBBBBBB=:4//55?>=CC@@@BBDBBB>==BB:::=BBBBBBEDHHHB;77:::<<:033385;;6555<==69111338:::9;:::::813188<<;<<<:6868::100.--.040
@JI6ZREA02GGMHT
AGACACAGTTGGAGGGCAAGTCTGGTGCCAGCAGCCGCGGTAATTCCAGCTCCAATAGCGTATATTAAAGTTGTTGCAGTTAAAAAGCTCGTAGTTGAATTTCGGGGATC
+
;;;;FFFFFFFII@@@IIIIIIIIIIIIIIIIIIIIIIIIIIIIIIIIIIIIFFFFFFFFFFFFFFFFFA@@FFFFFFFFF?????FFFFFFFFDAA>>666.,,,,...
@JI6ZREA02HRQBK
AGACACAGTTGGAGGGCAAGTCTGGTGCCAGCAGCCGCGGTAATTCCAGCTCCAATAGCGTATATTAAAGTTGTTGCAGTTAAAAAGCTCGTAGTTGAATTTCGGGATCAATATATCGGTCGTGCTTCGGTATGTACTGGTATTATTGATTTCTCCCTTCTGACGAACTATGATGTCATTAATTTGGTGTTATGGGGAATCAGGACTGTTACTTTGAAAAAATTAGAGTGTTTAAAGCAGGCACACGCTTGAATACATTAGCATGGAATAATGAAATAGGACGTTTGATCTATTTGTGGTTTCTAGGATCGACGTAATGATTAATAGGGATAGTTGGGGGCATTAGTATTCAATTGTCAGAGGTGAAATTCTTGGATTTATTGAAGACTAACTACTGCGAAAGCAATTTGCCAAAGGATGTTTTCATTAATCAAGAACGAAAGTTAGGGATCGAAGACGATCAGATACCGTCGTAGTCTTAACCATAAACTATGCCGACTAGGGATCGGGATGATGTTAATTTTTTAATGTACTCATTC
+
IIIIIIIIIIIIIHHHIIIIIIIIIIIIIIIIIIIIIIIIIIIIIIIIIIIIIIIIIIIIIIIIIIHHHIIIIIIIIIIII=====IIIIIIIIIIIIIHHHIHHHIIIIIIIIIIIIIIIIIIIIIIIIIIIIIIIIIIIIIIIIIIIHHHIIGGGIIIIIIIIIIIIIIIIIIIIIIIIIHHHGGFIIIIICCBBIIIIIIIIIIIIIIIHHEI666666::,BHIIIHHHHHHIIIIIIIIIIIIIIIIIIIIIIIIIIIIIIII>==DIHHHICGGIIIBBBEHA;671138133;;@ICIIIIIIIIIIIIIIIIIIIIID775AIDBAA77798GGIIIGDHIIBBBIIIEEEEEEED;444<<B@@BBEEFFIHHIIIIIIIEEEECC@:50/,,6311,,,755,,,552:<3333>>??==:::::77?87557//-678::::::<;>><>>>><>>??43233?==?==??875<88442-220002120,,,22-,..4777775502-----,11,5255004278
@JI6ZREA02J3H4G
AGACACAGTTGGAGGGCAAGTCTGGTGCCAGCAGCCGCGGTAATTCCAGCTCCAATAGCGTATATTAAAGTTGTTGCAGTTAAAAAGCTCGTAGTTGAATTTCGGGA
+
FFFFFFFFFFFIIHHHIIIIIIIIIIIIIIIIIIIIIIIIIIIIIIIIIIIIFFFFFFFFFFFFFFFFFFFFFFFFFFFFF?????FFFFFFFFFFFDB;88722..
@JI6ZREA02FSYVZ
AGACACAGTTGGAGGGCAAGTCTGGTGCCAGCAGCCGCGGTAATTCCAGCTCCAATAGCGTATATTAAAGTTGTTGCAGTTAAAAAGCTCGTAGTTGAATTTCGGGGTTAGCAGGTCGGTCGTGCCAATGGTATGCACTGGCTCGCTGACTCCTCCTTCTTGTAGAACCGTAATGCCATTAATTTGGTGTTGCGGGGAAACAGGACTGTTACTTTGAAAAAATTAGAGTGTTTAAAGCAGGCTAGCGCCTGAATACATTAGCATGGAATAATGAAATAGGACGTTCGAACCTATTTTGTTGGTTTCTAGGATTGACGTAATGATTAATAGGGATAGTTGGGGCATTAGTATTCAATTGTCAGAGGTGAAATTCTTGGATTTATTGAAGACTGACTACTGCGAAAGCATTTGCCAAGGATGTTTTCATTAATCAAGGACGAAAGTTAGGGATCGAAGACGATCAGATACCG
+
FFFFFFFFFFFII???IIIIIIIIIIIIIIIIIIIIIIIIIIIIIIIIIIIIFFFFFFFFFFFFFFFFFFFFFFFFFFFFF???==FFFFFFFFFFFFFFFFF@@@@FFFFFFFFFFFFFFFFFFFFFFFFFFFFFFFFFFFFFFFFFFFFFFFFFFFFFFFFFFFFFFFFFFFFFFFFFFFFFFFFFFFFFFAA@@@@@FFFFFFFFFFFFFFFF666666;;-CCFFFFFFFFFFFFFFFFFFFCCCFFFCCCCGDDDFFFFGIIIIIIIIIIIF?DDDDD???DGGDDFG====C66AA====<B=:::AADDDAAADDIIIDDDDIBBDDDDAA====AAADDDDDDDAAADDDDDDDD888===>D?888==D>>>822??DD>????DDDDD?8344===<;;;?8888BDBB:4211::66440222,,,0----4---22382226676:7466664643,,
@JI6ZREA02J0YCD
AGACACAGTTGGAGGGCAAGTCTGGTGCCAGCAGCCGCGGTAATTCCAGCTCCAATAGCGTATATTAAAGTTGTTGCAGTTAAAAAGCTCGTAGTTGAATTTCGGGGTCAGTAGGTTGGTCGTGCCCATGGTATGTACTGGCTTTACTGATTCCTCCTTCTTGAAGAACTGTAATGTCATTAATTTGGTGTTGCAGGGAAACAGGACTGTTACTTTGAAAAAATTAGAGTGTTTAAAGCAGGCTAACGCTTGAATACATTAGCATGGAATAATGAAATAGGACGTTCGATCCTATTTTGTGGTTTCTAGGATTGACGTAATGATTAATAGGGATAGTTGGGGCATTAGTATTCAATTGTCAGAGGTGGAATTCTTGGATTTATTGAAGACTAACTTCTGCGAAAGCATTTGCCAAGGATGTTTTCATTAATCAAGAACGAAAGTTAGGGATCGAAGACGATCAGATACCGTCGTAGTCTTAACCATAAACTNTGCCGACTAGGGATCGGACGATGTTAATTTTTCTGACTC
+
IIIIIIIIIIIIIHHHIIIIIIIIIIIIIIIIIIIIIIIIIIIIIIIIIIIIIIIIIIIIIIIIIIHHHIIIIIIIIIIII?????IIIIIIIIIIIIIHHHICCCCIIIIIIIIIIIIIIIIIHHHIIIIIIIIIIIIIIIHHHIIIIIIIIIIHHIIIIIIIIIIIIIIIIIIIIIIIIIIHHHIIIIIIIIIHHHHHHIIIIIIIIIIIIFFFF6;;;99II3IIIIIHHHHHHIIIIIIIIIIIIIIIIIIIIIIIIIIIIIIIIIIIIIHHHIIII;;<;;DGGEEEBD55666/55100><E;;;;@HIIIIIIIHHHIIIIIHEEI@@;;;9999DDDDDIIIIHDDDIHHDEEDDB?:22428..,,449,,,2//98=;8==;;===AA===;;<9::B<<AAAAA>>:A;11117966444222644200007---0027666660031:7777131::;:9::;612002011.1,,,,,!/133/20767778:99991...3..--//22/2*22698
@JI6ZREA02FSYOK
AGACACAGTTGGAGGGCAAGTCTGGTGCCAGCAGCCGCGGTAATTCCAGCTCCAATAGCGTATATTAAAGTTGTTGCAGTTAAAAAGCTCGTAGTTGAATTTCGGGGTTAGCAGGTCGGTCGTGCCAATGGTATGCACTGGCTCGCTGACTCCTCCTTCTTGTAGAACCGTAATGCCATTAATTTGGTGTTGCGGGGAAACAGGACTGTTACTTTGAAAAAATTAGAGTGTTTAAAGCAGGCTAGCGCCTGAATACATTAGCATGGAATAATGAAATAGGACGTTCGATCCTATTTTGTGGTTTCTAGGATTGACGTAATGATTAATAGGGATAGTTGGGGCATTAGTATTCAATTGTCAGAGGTGAAATTCTTGGATTTATTGAAGACTAACTACTGCGAAAGCATTTGCCAAGGATGTTTTCATTAATCAAGAACGAAAGTTAGGGATCGAAGACGATCAGATACCGTCGTAGTCTTAACCATAAACTATGCCGACTAGGGATCGGATGATG
+
IIIIIIIIIIIIIHHHIIIIIIIIIIIIIIIIIIIIIIIIIIIIIIIIIIIIIIIIIIIIIIIIIIHHHIIIIIIIIII>>:::::IIIIIIIIIIIIIHHHI@@@@IIIIIIIIIIIIIIIIIIIIIIIIHIIIIIIIIIIIIIIIIIIIIIIHHHHGGGIIIIIIIIIIIIIIIIIIIIIHHHBB>FFIII>>>>BBFFABBHIIIIIIIHHHI999988BB0IIHIHHHHHHHIIIIIIIIIGBBBIIIIBAAAIIIIIIIIIIIIIIIIHHHH:AAAAAEDGGGD<<;?9977?3:;355<?IIIIIIIIIIIIIIEA<<<<DDHHHIIIIIICCCBHH<<<<9AAIGGGEGDDEE;:111=BEBDDDDD@@@B;;:::CC;:8?CA???BCC?;555>9;;;;>CAA>>>>;C:11118:;;66476696630---0..-3338788::20326<=8868:==>:9:9:9:98444//.,,,,,,.2100254988220339997773.
@JI6ZREA02F75Y0
AGACACAGTTGGAGGGCAAGTCTGGTGCCAGCAGCCGCGGTAATTCCAGCTCCAATAGCGTATATTAAAGTTGTTGCAGTTAAAAAGCTCGTAGTTGAATTTC
+
FFFFFFFFFFFIIHHHIIIIIIIIIIIIIIIIIIIIIIIIIIIIIIIIIIIIFFFFFFFFFFFFFFFFFFFFFFFFFFFFF==??=FFFFFFFFDBA><6213
@JI6ZREA02JXXZI
AGACACAGTTGGAGGGCAAGTCTGGTGCCAGCAGCCGCGGTAATTCCAGCTCCAATAGCGTATATTAAAGTTGTTGCAGTTAAAAAGCTCGTAGTTGAATTTCGGGGATCACAG
+
/0000144>AABDFHHIIIIIIIIIIIIIIIIIIIIIIIIIIIIIIIIIIIIFFFFFFFFFFFFFFFFFFFFFFFFFFFFF?????FFFFFFFFFDDBB;;8922..3333--.
@JI6ZREA02HJ0TY
AGACACAGTTGGAGGGCAAGTCTGGTGCCAGCAGCCGCGGTAATTCCAGCTCCAATAGCGTATATTAAAGTTGTTGCAGTTAAAAAGCTCGTAGTTGAATTTCGGGGTCAGCAGGTTGGTCGTGCC
+
FFFFFFFFFFFIIHHHIIIIIIIIIIIIIIIIIIIIIIIIIIIIIIIIIIIIFFFFFFFFFFFFFFFFFCDDFFFFFFFFF????=FFFFFFFFFFFFFFFFFAAA?@@?<<<:AA>=;?=?=9..
@JI6ZREA02G8UEK
AGACACAGTTGGAGGGCAAGTCTGGTGCCAGCAGCCGCGGTAATTCCAGCTCCAATAGCGTATATTAAAGTTGTTGCAGTTAAAAAGCTCGTAGTTGAATTTCGGGATTAGCAGGTCGGTCGTGCCAATGGTATGCACTGGCTCGCTGACTCCTCCTTCTTGTAGAACCGTAATGCCATTAATTTGGTGTTGCGGGGAAACAGGACTGTTACTTTGAAAAAATTAGAGTGTTTAAAGCAGGCTAGCGCCTGAATACATTAGCATTGAATAATGAAATAGGACGTTCGAACCTATTTTGTGGTTTCTAGGATTGACGTAATGATTAATAGGGATAGTTGGGGCATTAGTATTCAATTGTCAGAGGTGAAATTCTTGGATTTATTGAAGACTGACTACTGCGAAAGCATTTGCCAAGGATGTTTTCATTAAATCAAGAACGAAAGTTAGGGATCGAAGACGATCAGATACCGTCGTAGTCTTAACCATAAACTATGCCGACTAGGGATCGGATGATGTAATTTTATAAT
+
IIIIIIIIIIIIIHHHIIIIIIIIIIIIIIIIIIIIIIIIIIIIIIIIIIIIIIIIIIIIIIIIIIHHHIIIIIIIIIIII;;;;;IIIIIIIIIIIIIHHHIHHHIIIIIIIIIIIIIIIIIIIIIIIIIIIIIIIIIIIIIIIIIIIIIIIIHHHHIIIIIIIIIIIIIIIIIIIIIIHHGGHIIIIIIIICC@@;;;HIIIIIIIIIIIHHHI<<<<99HH5IIIIIHHHHHHIIIIIIIIIIIIIIIIIIIIIIIIIIIIIIIIIIIIIHHHIIHHHIIIIIIIICCDB99999/77135B<DAEEEIIIIHHHHHIIIIIIIIHCCEIIECCCCC>HHIIIIIIIIHHHIIIIIIHHHIID997CCIIIIII;;;;=HDCCIIIIIIIIIIIHHHHHHIIIHHFIIDDDD@;53,,,,48--,,,39===<<?8344777<;;;CCEEE@@@@EEEECA@C@C<<747@EE@<<;EE<<9@777@@<@<<<@@9<7777AEEEEECCCCA;<<4400/-8;8
@JI6ZREA02JYQ2K
AGACACAGTTGGAGGGCAAGTCTGGTGCCAGCAGCCGCGGTAATTCCAGCTCCAATAGCGTATATTAAGTTGTTGCAGTTAAAAAGCTCGTAGTTGAATTTC
+
FFFFFFFFFFFIIIIIIIIIIIIIIIIIIIIIIIIIIIIIIIIIIIIIIIIIFFFFFFFFFFFF88666::FFFFFFFFF???==FFFFFFFFFFFDB442:
@JI6ZREA02HEUCZ
AGACACAGTTGGAGGGCAAGTCTGGTGCCAGCAGCCGCGGTAATTCCAGCTCCAATAGCGTATATTAAAGTTGTTGCAGTTAAAAAGCTCGTAGTTGAATTTCGGGGTCA
+
=:::???AADDAA666FFIIIIIIIIIIIIIIIIIIIIHIHDDDDHHHIIIIFFFFFFFFFFFFFFFFFFFFFFFDFFDAA66666ADDBBBBBDFFCA::8<4422-//
@JI6ZREA02I00VX
AGACACAGTTGGAGGGCAAGTCTGGTGCCAGCAGCCGCGGTAATTCCAGCTCCAATAGCGTATATTAAAGTTGTTGCAGTTAAAAAGCTCGTAGTTGAATTTCGGGG
+
FFFFFFFFFFFII:::IIIIIIIIIIIIIIIIIIIIIIIIIIIIIIIIIIIIFFFFFFFFFFFFFFFFFFFFFFFFFFFFF;;;;;FFFFFFFFFFFDB=;;>22..
@JI6ZREA02IAP0B
AGACACAGTTGGAGGGCAAGTCTGGTGCCAGCAGCCGCGGTAATTCCAGCTCCAATAGCGTATATTAAAGTTGTTGCAGTTAAAAAGCTCGTAGTTGAATTTCGGGGAT
+
FFFFFFFFFFFIIHHHIIIIIIIIIIIIIIIIIIIIIIIIIIIIHHIIIIIIFFFFFFFFFFFFFFFFFFFFFFFFFFFFF==;;;FFFFFDBBA>=99,,,.,,,,..
@JI6ZREA02I2LKM
AGACACAGTTGGAGGGCAAGTCTGGTGCCAGCAGCCGCGGTAATTCCAGCTCCAATAGCGGATATTAAAGTTGTTGCAGTTAAAAAGCTCGTAGTTGAATTTCGGGGATC
+
FFFFFFFFFFFIIHHHIIIIIIIIIIIIIIIIIIIIIIIIIIIIIIIIIIIIFFFFFFA???EFFFFFFFFFFFFFFFFFF?????FFFFFFFFFBBAA866/..,,3..
@JI6ZREA02G7MO3
AGACACAGTTGGAGGGCAAGTCTGGTGCCAGCAGCCGCGGTAATTCCAGCTCCAATAGCGTATATTAAAGTTGTTGCAGTTAAAAAGACTCGTAGTTGAATTTCGGGG
+
FDCC===?>==<90009889<<<@ABBBBBDDDD:::566DDDDDBDDFFFFDCCCCFDDDFFFFFFFFFFFFFFFFFFFF???==F>FDCADA866977,,,.,,,,
@JI6ZREA02GCC5M
AGACACAGTTGGAGGGCAAGTCTGGTGCCAGCAGCCGCGGTAATTCCAGCTCCAATAGCGTATATTAAAGTTGTTGCAGTTAAAAAGCTCGTAGTTGAATTTCGGGGATAGCAGGTGGTCGTGCCAATGGTATGCACTGGCTCGCTGACTCCTCC
+
E666;EFFFFFIIHHHIIIIIIIIIIIIIIIIIIIIIIIIIIIIIIIIIIIIFFFFFFFFFFFFFFFFFFFFFFFFFFFFF88888FFFFFFFFFDBA?99800..,..3===22001BDDDD::8:;DFFFFFFFFFFFFFFFDDB555::B33
@JI6ZREA02FO3KO
AGACACAGTTGGAGGGCAAGTCTGGTGCCAGCAGCCGCGGTAATTCCAGCTCCAATAGCGTATATTAAAGTTGTTGCAGTTAAAAAGCTCGTAGTTGAATTTCGGGGTCAGTAGGTTGGTCGTGCCTATGGTATGTACTGGCTTTACTGATTCCTCCTTCTTGAAGAACTGTAATGTCATTAATTTGGTGTTGCAGGGAAACAGGACTGTTACTTTGAAAAAATTAGAGTGTTTAAAGCAGGCTAACGCTTGAATACATTAGCATGGAATAATGAAATAGGACGTTCGATCCTATTTTGTTGGTTTCTAGGATTGACGTAATGATTAATAGGGATAGTTGGGGCATTAGTATTCAATTGTCAGAGGTGAAATTCTTGGATTTATTGAAGACTAACTACTGCGAAAGCATTTGCCAAGATGTTTTCATTAATCAAGAACGAAAGTTAGGGATCGAAGACGATCAGATACCGTCGTAGTCTTAACCATAACTAT
+
IIIIIIIIIIIII:::IIIIIIIIIIIIIIIIIIIIIIIIIIIIIIIIIIIIIIIIIIIIIIIIIIHHHIIIIIIIIIIII?????IIIIIIIIIIIIIHHHI@@@@IIIIIIIIIIIIIIIIIIIIIIIIIIIIIIIIIIIHHHIIIIIIIIIIIIIIIIIIIIIIIIIIIIIIIIIIIIIIHHHIIIIIIIIIHHHHHHIIIIIIIIIIIIHHHI888888II5IIIIIHHHHHHIIIIIIIIIHIGGGGIIIIIIIIIIIIIIIIIIIIIIHHGGFIIIIHHHIIIIIIII?==<D66??222;?G===AFIIIIIIIIIIIIHHHHHHHIIIIII@@@@HHHIGGGHIIIIIHHHHHHHH::;>AB>EE>88;;?5555/4;>EECEC>:::>EACC>>>>:;;;>>C;;;;A?E=4444;;==<<0333889=8336;;3-...23336689<<<8888686>>=<<::;:<=;;<<874.--.-01
@JI6ZREA02IXUX5
AGACACAGTTGGAGGGCAAGTCTGGTGCCAGCAGCCGCGGTAATTCCAGCTCCAATAGCGTATATTAAAGTTGTTGCAGTTAAAAAGCTCGTAGTTGAATTTCGGGATTAGCAGGTCGGTCGTGCCAATGGTATGCACTGGCTCGCTGACTCCTCCTTCTTGTAGAACCGTAATGCCATTAATTTGGTGTTGCGGGGAAACAGGACTGTTACTTTGAAAAAATTAGAGTGTTTAAAGCAGGCTAGCGCCTGAATACATTAGCATGGAATAATGAAATAGGACGTTCGAACCTATTTTGTGGTTTCTAGGATTGACGTAATGATTAATAGGGATAGTTGGGGCATTAGTATTCAATTGTCAGAGGTGAAATTCTTGGATTTATTGAAGACTGACTACTGCGAAAGCATTTGCCAAGGATGTTTTCATTAATCAAGAACGAAAGTTAGGGATCGAAGACGATCAGATACCGTCGTAGTCTTAACCATAAACTATGCCGACTAGGGATCGGATGATGTTAATTTTTAATG
+
IIIIIIIIIIIIIHHHIIIIIIIIIIIIIIIIIIIIIIIIIIIIIIIIIIIIIIIIIIIIIIIIIIHHHIIIIIIIIIIII;;;;;IIIIIIIIIIIIIHHHIHHHIIIIIIIIIIIIIIIIIIIIIIIIIIIIIIIIIIIIIIIIIIIIIIIIIIIIIIIIIIIIIIIIIIIIIIIIIIIIHHHIIIIIIIICCAA@@@IFGGIIIIIIIIHHHI888888II?IIIIIHHHHHHIIIIIIIIIIIIIIIIIIIIIIIIIIIIIIIIIIIIIHHHIIIIIIIIIIIIIIIIG<<<<D288333=@IGGGIIIIIIIIIIIIIIIIIIHHHIIIIIICCCCIIIIIIIIIIIIIIIIIIIB<334@HHHIIIEHBBBHHHF??II<<;<GIIIIIIIGGDHHHDBBBBBGDA??=<:50....449999:=???==?A=<=>??8>===??:::<:?==>>>>8:344?>>>??88:8<??887>>>>?>134443:7?;;::7::??>444443=?=2251155*4
@JI6ZREA02GDOGD
AGACACAGTTGGAGGGCAAGTCTGGTGCCAGCAGCCGCGGTAATTCCAGCTCCAATAGCGTATATTAAAGTTGTTGCAGTTAAAAAGCTCGTAGTTGAATTTCGGGGTC
+
FFFFFFFFFFFIIHHHIIIIIIIIIIIIIIIIIIIIIIIIIIIIIIIIIIIIFFFFFFFFFFFFFFFFFFFFFFFFFFFAA75555A?????@@@B=<<444:242,,-
@JI6ZREA02HFSR7
AGACACAGTTGGAGGGCAAGTCTGGTGCCAGCAGCCGCGGTAATTCCAGCTCCAATAGCGTATATTAAAGTTGTTGCAGTTAAAAAGCTCGTAGTTGAATTTCGGGGA
+
FFFFFFFFFFFII@@@IIIIIIIIIIIIIIIIIIIIIIIIIIIIIIIIIIIIFFFFFFFFFFFFFFFFFEDDFFFFFFFFF====;FFFFFFDBA>999331.,,,,.
@JI6ZREA02IBFDO
AGACACAGTTGGAGGGCAAGTCTGGTGCCAGCAGCCGCGGTAATTCCAGCTCCAATAGCGTATATTAAAGTTGTTGCAGTTAAAAAGCTCGTAGTTGAATTTC
+
FFFFFFFFFFFIIHHHIIIIIIIIIIIIIIIIIIIIIIIIIIIIIIIIIIIIFFFFFFFFFFFFFFFFFFFFFFFFFFFFF=====FFFFFFFFFFF<:10.=
@JI6ZREA02F81DW
AGACACAGTTGGAGGGCAAGTCTGGTGCCAGCAGCCGCGGTAATTCCAGCTCCAATAGCGTATATTAAAGTTGTTGCAGTTAAAAAGCTCGTAGTTGAATTTCGGGGGTCA
+
FFFFFFFFFFFII???IIIIIIIIIIIIIIIIIIIIIBBBBHIIIIIHHIIIFFFFFFFFFFFFFFFFFDDDFFFFFFFFF????=FFFFFFFFD<8888864,,,,,.83
@JI6ZREA02GU2GP
AGACACAGTTGGAGGGCAAGTCTGGTGCCAGCAGCCGCGGTAATTCCAGCTCCAATAGCGTATATTAAAGTTGTTGCAGTTAAAAAGCTCGTAGTTGAATTTCGGGATCAGCAGGTTGGTCTTGCCACTGGTATGTACTAGCTTGCTGATTCCTCCTTCTTGTAGAACCGTAATGCCATTAATTTGGTGTTGCGGGGAAACAGGACTGTTACTTTGAAAAAATTAGAGTGTTTAAAGCAGGCCAGCGCCTGAATACATTAGCATGGAATAATGAAATAGGACGTTCGAACCTATTTTGTGGTTTCTAGGATTGACGTAATGATTAATAGGGATAGTTGGGGCATTAGTATTCAATTGTCAGAGGTGAAATTCTTGGATTTATTGAAGACTGACTACTGCGAAAGCATTTGCCAAGGATGTTTTCATTAATCAAGAACGAAAGTTAGGGATCGAAGACGATCAGATACCGTCGTAGTCTTAACCATAAACTATGCCGACTAGGGATCGGATGATG
+
IIIIIIIIIIIIIGGGIIIIIIIIIIIIIIIIIIIIIIIIIIIIIIIIIIIIIIIIIIIIIIIIIIHHHIIIIIIIIIIDD88888IIIIIIIIIIIIIHHHIDDDIIIIIIIIIIIGGGIIIIIIIIIIIIIIIIIIIIIIIIIIIIIIIIIIIIIIIIIIIIIIIIIIIIIIIIIIIIIIHHHII><<<@E7766144<6==EHIIHIIIHHHI<<<<<<>>-GGIIIHHHHHHIIIIIBBBIBBBBGIIIIIIIIIIIIIIIIIIIIIIG888B;GDDGFIIIIGGGGII>>==D299777:?IIIIIIIIIIGGGIIIIIIIII>>>IIIIII@@>>GGII>:68=IGGGGGEEIIBAAAB@BBFIIGDDIIIHBFI??IIBA@BGGGEEEEEGB<<<<FIIBBBEECC???;:0...,-255221577<55:<:::=??7>>><>>???=<?>A>>>?=?>??>8787:77...77..,2/0242078777<5:344?<=====:::40
@JI6ZREA02J2IOB
AGACACAGTTGGAGGGCAAGTCTGGTGCCAGCAGCCGCGGTAATTCCAGCTCCAATAGCGTATATTAAAGTTGTTGCGGTTAAAAAGCTCGTAGTTGAATTTCGGGATCAATATATTGGTCGTGCCTCTGGTATGCACTGGTATTATTGATTTCTACCTTCTGACGAACTGTGATGTCATTAATTTGGTGTCATGGGGAATCAGGACTGTTACTTTGAAAAAATTAGAGTGTTTAAAGCAGGCACACGCTTGAATACATTAGCATGGAATAATGAAATAGGACGTTTGACCCTATTTTGTTGGTTTCTAGGATCGACGTAATGATTAATAGGGATAGTTGGGGGCATTAGTATTCAATTGTCAGAGGTGAAATTCTTGGATTTATTGAAGACTAACTACTGCGAAAGCATTTGCCAAGGATGTTTTCATTAATCAAGAACGAAAGTTAGGGATTCGAAGACGATCAGATACCGTCGTAGTCTTAACCATAAACTATGCCGACTAGGGATCGGATGATGTTAATTTTTTAATGTACTC
+
IIIIIIIIIIIIIHHHIIIIIIIIIIIIIIIIIIIIIIIIIIIIIIIIIIIIIIIIIIIIIIIIGGGGGIIIIIIIIIIII?????IIIIIIIIIIIIIHHHIGGGIIGGGGGIIIIIIIIIIIIIIIIIIIIIIIIIIIIIIIIIIIIIHHHIHIHHHHIIIIIIIIIIIIIIIIIIIIIIIHHHIIIIIIIICCCCIIIIIIIIII>666;HEEI666688;;,GIIIIHHHHHHIIIIIIIHHHIIIIIIIIIIIIIIIIIIIIIGGFFD=333A;A?EC?AAEIIAAAGHCCAAHBBIIHHHIIIHHHGGGIIIAAAIIIHIIGGGGAAAIIIII===::HHHIIIIIGGFGCCCFHEEEEBBC>;;;CCF==A@@BEHB;;@CHBBCF????BE>??A>;;455442:788800.2-,,,,-24433.223;97973302..-----.,-26:44866888;686==>><><=;632233..-3333;80132648581222133998833332288//55..00)3;<862
@JI6ZREA02G5U14
AGACACAGTTGGAGGGCAAGTCTGGTGCCAGCAGCCGCGGTAATTCCAGCTCCAATAGCGTATATTAAAGTTGTTGCAGTTAAAAAGCTCGTAGTTGAATTTCGGGATCAATACGTCGGTCGTGCTTTTTTGGTACGCACTGGCGTCATTGGTTTCTCCTTTCTGACGAACCATGATGTCATTAATTTGGTGTTATGGGGAGTTAGGACTGTTACTTTGAAAAAATTAGAGTGTTTAAAGCAGGCATTAGCTTGAATACATTAGCATGGAATAATGAAGTAGGACGTTCGATCCTATTTTGTGGTTTCTAGGATCAACGTAATGATTAATAGGGATAGTTGGGGCATTAGTATTCAATTGTCAGAGGTGAAATTCTTGGATTTATTGAAGACTAACTACTGCGAAAGCATTTGCCAAGGATGTTTTCATTAATCAAGAACGAAAGTTAGGGATCGAAGACGATCAGATACCGTCGTAGTCTTAACCATAAACTATGCCGACTAGGGATCGGATGATGTTAATTTTATAATGACTCATTCGGC
+
IIIIIIIIIIIIIHHHIIIIIIIIIIIIIIIIIIIIIIIIIIIIIIIIIIIIIIIIIIIIIIIIIIHHHIIIIIIIIIIII?????IIIIIIIIIIIIIHHHIHHHIIIIIIIIIIIIIIIIIII<<<<<<IIIIIIIIIIIIIIIIIIIIIHHHIIIIHHHIIIIIIIIIIIIIIIIIIIIIIIHHHIIIIIIIICCCCI4;;GIIIIIIIIIIHHHI<<<<99;;,GIIIIHHHCCCIIIIIIIIIIIIIIIIIIIIIIIIIIIIIIIIIIIIIIIIIGGGIIIIIIIIICCCGAAA@G7CCHHHIIIIIIGGGIIIIIIIIIIIIIIIHHHIIIIIIAA@@GIIIGGGIIIIIIIIIIIIC?999;HHHIIIIIIIIHHHIHHIIC?;??IAAAAEA@>=><<@@<<<=A<999<<7<5....5<....18<7866<<7:::55/:99?>>:::<7::?AAA>=>?AAA===AAA?A>?AA44250005<37879=<;540004:<=<<<<<==4455111163444::<52599<732
@JI6ZREA02H8YDR
AGACACAGTTGGAGGGCAAGTCTGGTGCCAGCAGCCGCGGTAATTCCAGCTCCAATAGCGTATATTAAAGTTGTTGCAGTTAAAAAGCTCGTAGTTGAATTTCGGGGTTAGCAGGTCGGTCGTGCCAATGGTATGCACTGGCTCGCTGACTCCTCCTTCTTGTAGAACCGTAATGCCATTAATTTGGTGTTGCGGGGAAACAGGACTGTTACTTTGAAAAAATTAGAGTGTTTAAAGCAGGCTAGCGCCTGAATACATTAGCATGGAATAATGAAATAGGACGTTCGAACCTATTTTGTTGGTTTCTAGGATTGACGTAATGATTAATAGGGATAGTTGGGGCATTAGTATTCAATTGTCAGAGGTGTAAATCTTGGATTTATGAAGACTGACTACTGCGAAAGCATTTGCCAAGGATGTTTTCATTAATCAAGAACGAAAGTTAGGGATCGAAGACGATCAGATACCGTCGTAGTC
+
FFFFFFFFFFFII@@@IIIIIIIIIIIIIIIIIIIIIIIIIIIIIIIIIIIIFFFFFFFFFFFFFFFFFFFFFFDBBBB55331118@AAABBDFFFFFFFFF8866>>FFFFFFFFFFFFFFFFFFFFFFFFFFFFFFFFFFFFFFFFFFFFFFFFFFFFFFFFFFFFFFFFFFFFFDDDD@@@FFFFFFFFAA??FF@@9<<FFFFFFDD??=B22222233,:ABDDFFFFFFFFFFFFFFFD;;;FFFFFDDDIIIGGGGIIIIIIIDD333A>DD::555ADDBBAAA6666900<<8889:ABBDA???ADDDDDDDDDDAAABBBDDDDDD???=A???DDDDDDAAADDD===?@@@822444288;::>8;43/88?B888<@@@88883344;<<<;;;>????B====4444::::110662---70,,,002-2224667::88:992226467862....0.,,
@JI6ZREA02FSFUQ
AGACACAGTTGGAGGGCAAGTCTGGTGCCAGCAGCCGCGGTAATTCCAGCTCCAATAGCGTATATTAAAGTTGTTGCAGTTAAAAAGCTCGTAGTTGAATTTCGGGGTCAGCAGGTTGGTCGTGCCACTGGTATGTACTGGCTTCGCCG
+
FFFFFFE;;;EIIHHHIIIIIIIIIIIIIIIIIIIIIIIIIIIGGGIIIF@;;;;FFFFFFFFFFFFFFFFFFFFFFFF?@;;;;;FFFFFFFFFFFFFFFFFBBBBFFFFFFFFFF:::A@FFFFFFFFFFFFFFFFBA>?;<=<../
@JI6ZREA02F1IH7
AGACACAGTTGGAGGGCAAGTCTGGTGCCAGCAGCCGCGGTAATTCCGAG
+
FFFFFFFFFFFIIHHHIIIIIIIIIIHHFFFFFFAAA654<<?><<;7//
@JI6ZREA02IKR0R
AGACACAGTTGGAGGGCAAGTCTGGTGCCAGCAGCCGCGGTAATTCCAGCTCCAATAGCGTATATTAAAGTTGTTGCAGTTAAAAAGCTCGTAGTTGAATTTC
+
FFFFFFFFFFFII:::IIIIIIIIIIIIIIIIIIIIIIIIIIIIIIIIIIIIFFFFFFFFFFFFFFFFFFFFFFFFFFFFF==?==FFFFFFFFFBA?<443.
@JI6ZREA02FVQMW
AGACACAGTTGGAGGGCAAGTCTGGTGCCAGCAGCCGCGGTAATTCCAGCTCCAATAGCGTATATTAAAGTTGTTGCAGTTAAAAAGCTCGTAGTTGAATTTCGGGATCAATACGTCGGTCGTGCTTTTTGGTACGCACTGGCGTCATTGGTTTCTCCTTTCTGACGAACCATGATGTCATTAATTTGGTGTTATGGGGATTAGGACTGTTACTTTGAAAAAATTAGAGTGTTTAAAGCAGG
+
FFFFFFFFFFFII???IIIIIIIIIIIIIIIIIIIIIIIIIIIIIIIIIIIIFFFFFFFFFFFFFFFFFFFFFFFFFFF??66666ADFFFFFFFFFFFFFFFDDDFFFFFFFFFFFFFFFFFF?66666??9BBBDFFFFFFFFFFAA::555B>==:::DFFFFFFFFFFFFFFFFFFFFFF666<<9FFFFF=AA=A@@FFFFFFA?@DFFFFF77776666,4<??=622...233--
@JI6ZREA02HDYV1
AGACACAGTTGGAGGGCAAGTCTGGTGCCAGCAGCCGCGGTAATTCCAGCTCCAATAGCGTATATTAAAGTTGTTGCAGTTAAAAAGCTCGTAGTTGAATTTCGGGGTCAGCAGGTTGGTCGTGCCACTGGTATGTACTGGCTTCGCTGATTCCTCCTTTCTGAAGAACTGTAATGTCATTAATTTGGTGTTGCAGGGAAACAGGACTGTTACTTTGAAAAAATTAGAGTGTTTAAAGCAGGCTAACGCTTGAATACATTAGCATGGAATAATGAAATAGGACGTTCAAACCTATTTTGTGGTTTCTAGGATTGACGTAATGATTAATAGGGATAGTTGGGGCATTAGTATTCAATTGTCAGAGGTGAAATTCTTGGATTTATTGAAGACTAACTACTGCGAAAGCATTTGCCAAGGATGTTTTCATTAATCAAAGAACGAAAGTTAGGGATCGAAGACGATCAGATACCGTCGTAGTC
+
FFFFFFFFFFFIIHHHIIIIIIIIIIIIIIIIIIIIIIIIIIIIIIIIIIIIFFFFFFFFFFFFFFFFFFFFFFFFFFF<<88888FFFFFFFFFFFFFFFFF@@@@FFFFFFFFFFFFFFFFFEEEFFFFFFFFFFFFFFFFFFFFFFFFFFFFCC???AAFF?<;;??FFFFFFFFA@@DDFFFFFFCDDFFFFFF???C<@@FFFFCCAD?==B22222211,<A?<===??FFFFFFFFDDDFFFFFFFFFDGGDDDDDDD::::???AD???DADDDDAAAB=;;444/22227.22...77?888<>?BBDAAAD???DD?====;?@@@>>6666==AABBBBD???ABBB@@<888332888::><<:::88882288:;::>;;8888833///8888;;;><==<>88861110667787-,,,,0,-0,,,,06:23337222::98:996662121:::8688870,
@JI6ZREA02F4DYD
AGACACAGTTGGAGGGCAAGTCTGGTGCCAGCAGCCGCGGTAATTCCAGCTCCAATAGCGTATATTAAAGTTGTTGCAGTTAAAAAGCTCGTAGTTGAATTTCGGGGTCAGTAGGTTGGTCGTGCCTATGGTATGTACTGGCTTTACTGATTCCTCCTTCTTGAAGAACTGTAATGTCATTAATTTGGTGTTGCAGGGAAACAGGACTGTTACTTTGAAAAAATTAGAGTGTTTAAAGCAGGCTAACGCTTGAATACATTAGCATGGAATAATGAAATAGGACGTTCGATCCTATTTTGTTGGTTCTAGGATTGACGTAATGATTAATAGGGATAGTTGGGGCATTAGTATTCAATTGTCAGAGGTGAAATTCTTGGATTTATTGAAGACTAACTACTGCGAAAGCATTTGCCAAGGATGTTTTCATTAATCAAAGAACGAAAGTTAGGGATCGAAGACGATCAGATACCGTCGTAGTCTTAACCATAAACTATGCCGACTAGGGATCGGATGATGTTTAATTTTTAATGTACTC
+
IIIIIIIIIIIII@@@IIIIIIIIIIIIIIIIIIIIIIIIIIIIIIIIIIIIIIIIIIIIIIIIIIHHHIIIIIIIIIIFF88888FIIIIIIIIIIIIHHHICCCCIIIIIIIIIIIIIIIIIIIIIIIIIIIIIIIIIIIHHHIIIIIIIIIIIIIIFFFIIIIIIIIIIIIIIIIIIIIIFFFIIIIIIIIIHHHHHHIIIIIIIIIIIIHHHI666666II5IIFFFFHHHHHIIIIIIIIIIIIIIIIIIIIIIIIIIIIIIIIIHHHIHHHIIIIHHHHHIIIIDDDC99997//35226DGIIIIIIIIIIIIIIIIIDDDDHIIDIIIII<<<9ID@@@@@@DIIIIIEEBBBBDBB:3000BBBBBBDEEHHHH:HHHBBBB@@@@=@@:5////>>>;;;AAAAAAA=>3...-7766884323380081003<==39886888;;:9;::::::68133:88<:;::;::9;0003---.000322:;9=<:::8:::::8333303366,,,,,21*1,,,,,
@JI6ZREA02IRB5J
AGACACAGTTGGAGGGCAAGTCTGGTGCCAGCAGCCGCGGTAATTCCAGCTCCAATAGCGTATATTAAAGTTGTTGCAGTTAAAAGCTCGTAGTTGAATTTCGGGGTCAGCAGGTTGGTCGTGCCACTGGTATGTACTGGCTTCGCTGATTCCTCCTTTCTGAAGAACTGTAATGTCATTAATTTGGTGTTGCAGGGAAACAGGACTGTTACTTTGAAAAAATTAGAGTGTTTAAAGCAGGCTAACGCTTGAATACATTAGCATGGAATAATGAAATAGGACGGTGGTCCTGTTTTGTGGTTTCTGAATCACCGTAATGATTAATAGGGATAGTTGGGGCATTAGTATTCAATTGTCAGAGGTGAAATTCTTGGATTTATTGAAGACTAACTACTGCGAAAGCATTTGCCAAGGATGTTTTCATTAATCAAGAACGAAAGTTAGGGATCGAAGACGATCAGATACCGTCGTAGTCTTAACCATAACTATGCCGACTAGGGATCGGATGA
+
IIIIIIIIIIIIIBBBIIIIIIIIIIIIIIIIIIIIIIIIIIIIIIIIIIIIIIIIIIIIIIIIIIHHHIIIIIIIIII996555<GHHHHIIIIIIIHHHI@@@@IIIIIIIIIIHHHIIIIIIIHIIIIIIIIIIIIIIIIIIIIIIHGGHIIIHHHIIIIFB>>>FIIIIIIIIIIIIIHHHII>>>=IIIDDDDFFIDGGIIIIIIIIHHHI66666488,AGGGD<==EEEHIIHHB=8;8BIIIIIIIIIIIIIIIIIIIIIIIIIIHHHIIIIDA<<<HHDEEIIBCC@D6AAHHHIHEAAAAADIIIIIIIIIIIIHA<<<AAAAGG;;99A<<<HIHIIIIIIGGGGDD??5558;;BBBDDDEHHHBB?88EEB?8;;99CA?@@>>9::7;992245::::>>;CC;;228:==9948223..3/,,,/,.-0034333;8658<:;;;;:;13332021;:898899000.--30447697:8:9:88688;;<833
@JI6ZREA02GBSEA
AGACACAGTTGGAGGGCAAGTCTGGTGCCAGCAGCCGCGGTAATTCCAGCTCCAATAGCGTATATTAAAGTTGTTGCAGTTAAAAAGCTCGTAGTTGAATTTCGGGG
+
FFFFFFFFFFFII:::IIIIIIIIIIIIIIIIIIIIIIIIIIIIIIIIIIIIFFFFFFFFFFFFFFFFFFFFFFFFFFFFF==??=FFFFFFAAAAA>=0..<14.,
@JI6ZREA02JBIBN
AGACACAGTTGGAGGGCAAGTCTGGTGCCAGCAGCCGCGGTAATTCCAGCTCCAATAGCGTATATTAAAGTTGTTGCAGTTAAAAAGCTCGTAGTTGAATTTCGGGGTCAGTAGGTTGGTCGTGCCTATGGTATGTACTGGCTTTACTGATTCCTCCTTCTTGAAGAACTGTAATGTCATTAATTTGGTGTTGCAGGGAAACAGGACTGTTACTTTGAAAAAATTAGAGTGTTTAAAGCAGGCTAACGCTTGAATACATTAGCATGGAATAATGAAATAGGACGTTCGATCCTATTTTGTTGGTTTCTAGGATTGACGTAATGATTAATAGGGATAGTTGAGGGCATTAGTATTCAATTGTCAGAGGTGAAATTCTTGGATTTATTGAAGACTAACTACTGCGAAAGCATTTGCCAAGGATGTTTTCATTAATCAAGAACGAAAGTTAGGGATCGAAGACGATCAGATACCGTCGTAGTCTTAACCATAAACTNTGCCGACTAGGGATCGGATGATGTCAATTTTTAATGTACTC
+
HHHHHHHHHHHIIIIIIIIIIIIIIIIIIIIIIIIIIIIIIIIIIIIIIIIIHHHHHHHHHHHHHHHHHHHHHHHHHHHHH==???HHHHHHHHHHHHHHHHHBBBBHHHHHHHHHHHHHHHHHHHHHHHHHHHHHHHHHHHEEEHHHHHHHHHHHHHHHHHHHHHHHHHHEEEEHHHHBBBBHHHHHD;>>HHHHHHHHBB@BBHHHHHHGHCC@G22222288,DEGGGHHHHHHHEEEEHHHHEG<<<EHHHHHHHHHHHHHHHHHHHHHHHHHHHHH;;:;;HHHHD;;;???=D66@@555@=G@@@@@BEHHHGGHHBBBHHHHH@@GDGG@@;;2226;GIGGHHHHHHHIIDBBB33///2;;=AAA??HHHHHHHHHHH9333=BBB====999========>=====AB9;;11117:;;660226644--,,,.02-2..0---:785:446666676772---1;:8:88990002---20!--220207777787777775554.100,,,,,,,*1151,,
@JI6ZREA02HNOUS
AGACACAGTTGGAGGGCAAGTCTGGTGCCAGCAGCCGCGGTAATTCCAGCTCCAATAGCGTATATTAAAGTTGTTGCAGTTAAAAAGCTCGTAGTTGAATTTCGGGGTCAGCAGGTTGGTCGTGCCACTGGTATGAACTGGTTTCGCTGATTCCTCCTTTCTGAAGAACTGTAATGTCATTAATTTGGTGTTGCAGGGAAACAGGACTGTTACTTTGAAAAAATTAGAGTGTTTAAAGCAGGCTAACGCTTGAATACATTAGCATGGAATAATGAAATAGGACGTTCGATCCTATTTTGTGGTTTCTAGGATTGACGTAATGATTAATAGGGATAGTTGGGGCATTAGTATTCAATTGTCAGAGGTGAAATTCTTGGATTTATTGAAGACTAACTACTGCGAAAGCATTTGCCAAGGATGTTTTCATTAATCAAGAACGAAAGTTAGGGATCGAAGACGATCAGATACCGTCGTAGTCTTAACCATAAACTAT
+
IIIIIIIIIIIIICCCIIIIIIIIIIIIIIIIIIIIIIIIIIIIIIIIIIIIIIIIIIIIIIIIIIHHHIIIIIIIIIIII=====IIIIIIIIIIIIIHHHICCCCIIIIIIIIIIIIIIIIIIIIIIIIIIIIIIIIIIHHHIIIIIIIIIIIIIHHHIIIIIIIIIIIIGGGIIIIIIIIHHHIID@@?IIIHHHHHHIIIIIIIIIIIIHHHI999888;;,GIIIIHHHHHHIIIIIIIIIIIIIIIIIIIIIIIIIIIIIIIIIIIIIHHHIIIIDBCBBIIIIGGFI@BB@G2>>BBBIIIIIIGGGIIHIHGIGGBBDDADBBBEGEIGG====DDGGIGDDIIIIIIIIIIIGDAABDHHHIIIHIIIIHHHIHHII<<;<<FEEEEEEGB<<<<EEEBBBEBBBBIIII?8878????==;>>??::>8...<;;2788;::444<:???>>>><>A???>>>>?>A?==??3304///47-3
@JI6ZREA02GUQV7
AGACACAGTTGGAGGGCAAGTCTGGTGCCAGCAGCCGCGGTAATTCCAGCTCCAATAGCGTATATTAAAGTTGTTGCAGTTAAAAAAGCTCGTAGTTGAA
+
FFFFFFFFFFFIIHHHIIIIIIIIIIIIIIIIIIIIIHHB@@@HHHHHIIIIFFFFFFFDDDDD66666:=BBAAAABD??666666DDBA????;6211
@JI6ZREA02HMJ8Y
AGACACAGTTGGAGGGCAAGTCTGGTGCCAGCAGCCGCGGTAATTCCAGCTCCAATAGCGTATATTAAAGTTGTTGCAGTTAAAAAGCTCGTAGTTGAATTTCGGG
+
FFFFFFFFFFFII666IIIIIIIIIIIIIIIIIIIIIIIIIIIIIIIIIIIIFFFFFFFFFFFFFFFFFFFFFFFFFFFDD88888FFFFFFFFFFDDD?==5100
@JI6ZREA02IXVDQ
AGACACAGTTGGAGGGCAAGTCTGGTGCCCGCAGCCGCGGTAATTCCAGCTCCAATAGCGTATATTAAAGTTGTTGCAGTTAAAAAGCTCGTAGTTGAATTTCGGGATCAGTACGTTGGTCGTGCCTTAGGTACGTACTGGTGTTACTGGTTCCTACCTTCTGACGAACCATCATGTCATTCATTTGGTGTGACGGGGAATCAGGACTGTTACTTTGAAAAAATTAGAGTGTTTAAAGCAGGCTCGCGCTTGAATACATTAGCATGGAATAATGAAATAGGACGTTGATCCTATTTTGTTGGTTTCTAGGATTGACGTAATGATTAATAGGGATAGTTGGGGCATTAGTATTCAATTGTCAGAGGTGAAATTCTTGGATTTATGAAGACTAACTACTGCGAAAGCATTTGCCAAGGATGTTTTCATTAATC
+
FFFFFFFFFFFIIHHHIIIIIIIIIII;;;IIIIIIIIIIIIIIIIIIIIIIFFFFFFFFFFFFFFFFFFFFFFFFFFFFF;;;;;FFFFFFFFFFFFFFFFFFFFFFFFFFFFFFFFFFFFFDDDFFFFFDDDFFFFFFFFFFFFFFFFFFFFFA@@@@FFFFFCCCFFFFFFFA@AF@@AFFFFFFFFFFFF====DDFFFFFFFFFFFFFFFFF67776666,:DAA?????CFFFFFFFFFFFFFFFFFF????DGGGFFFDDDDGGGGGG?::4DDCA?=<???<<9<....3..12,,,:9?<<===?DDDDDDDDDDD?????===BBB==6666?AABBBBBDDDAAA?=:<@?>3332444B<322<=B====288====><;888<<>><888<><888>866622273000.344433.,
@JI6ZREA02JZY9T
AGACACAGTTGGAGGGCAAGTCTGGTGCCAGCAGCCGCGGTAATTCCAGCTCCAATAGCGTATATTAAAGTTGTTGCAGTTAAAAAGCTCGTAGTTGAATTTCGGGATCAATACGTCGGTCGTGCTTTTTTGGTACGCACTGGCGTCATTGGTTTCTCCTTTCTGACGAACCAGTG
+
FFFFFFFFFFD=@666BFGGHHHIIIIIIIIIIIIIIIIIIIIIIIIIIIIIFFFFFFFFFFFFFFFFFFFFFFFFDDD??66666AFFFFFFFFFFFFFFFF@@@FFFFFFFFFFFFDDBBBA5111111>>7AABBDFFFFFFFDDCC?????DADB;;<A99976.---133-
@JI6ZREA02HOAWU
AGACACAGTTGGAGGGCAAGTCTGGTGCCAGCAGTCCGCGGTAATTCCAGCTCCAATAGCGTATATTAAAGTTGTTGCAGTTAAAAAGCTCGTAGTTGAA
+
FFFFFFFFFFFII???IIIIIIIIIIHGGHHHB:6668FGGGGGFFHIIIIIFFFFFFFFFFFFFFFFFFFFFFFDDDBA5555522<???===999511
@JI6ZREA02JQKTA
AGACACAGTTGGAGGGCAAGTCTGGTGCCAGCAGCCGCGGTAATTCCAGCTCCAATAGCGTATATTAAAGTTGTTGCAGTTAAAAAGCTCGTAGTTGAATTTCGGGATCAA
+
FEEEFFFFFFFII:::HHIIIHH;;;IIIIIIIIIIIIIIIIIIIIIIIIIIFFFFFFFFFFFFFFFFFFFFFFFFFFFFF?????FFFFFFFFFFFFF866A???D:668
@JI6ZREA02GE0W7
AGACACAGTTGGAGGGCAAGTCTGGTGCCAGCAGCCGCGGTAATTCCAGCTCCAATAGCGTATATTAAAGTTGTTGCAGTTAAAAAGCTCGTAGTTGAATTTC
+
FFFFFFFEDDFHHHHHIIIIIIIIIIIIIIIIIIIHHBBBHHHHHHHHIIIIFFFFFFFFFFFFFFFFFFFFFFFFFFEEE==??=FFFFFFFD@>=99,,,.
@JI6ZREA02IYGAQ
AGACACAGTTGGAGGGCAAGTCTGGTGCCAGCAGCCGCGGTAATTCCAGCTCCAATAGCGTATATTAAAGTTGTTGCAGTTAAAAAGCTCGTAGTTGAATTTCGGGGTCAGTAGGTTGGTCGTGCCTATGGTATGTACTGGCTTTACTGATTCCTCCTTCTTGAAGAACTGTAATGTCATTAATTTGGTGTTTGCAGGGAAACAGGACTGTTACTTTGAAAAAATTAGAGTAGTTTAAAGCAGGCTAACGCTTGAATACATTAGCATGGAATAATGAAATAGGACGTTCGATCCTATTTTGTTGGTTTCTAGGATTGACGTAATGATTAATAGGGATAGTTGGGGCATTAGGTATTCAATTGTCAGAGGTGAAATTCTTGGATTTATTGAAGACTAACTACTGCGAAAGCATTTGCCAAGGATGTTTTCATTAATCAAGAACGAAAGTTAGGGATACGAAGACGATCAGATACCGTCGTAGTCTTAACCATAACTAT
+
FFFFFFFFFFFIIHHHIIIIIIIIIIIIIIIIIIIIIIIIIIIIIIIIIIIIFFFFFFFFFFFFFFFFFFFFFFFFFFFFF=====FFFFFFFFFFFFFFFFF@@==FFFFFC8888FFFFFFFFFFFFFFFFFFFFFFFFFFFFFFFFFFFFFD=======<<8888@@<<<<<??AA>>=;666<;//.00477666688A9=?AAACCCCD?==B22222233,98@A?<888;==BAA3335BBBBAAAA???==<>>?BBA98:AAABBA:::?DADDDDD::88<>=;<:...04/199666><A455:ABA?==ABA???DDAAA??=B===>>6444<<888//.48<><<<<>88888<;86666;63.....66662279;987...2229633266698762238866220770000206700----644742224---00/13.,,,-44600226:7:7:::7598:1----880..,,,0..,
@JI6ZREA02J5X7U
AGACACAGTTGGAGGGCAAGTCTGGTGCCAGCAGCCGCGGTAATTCCAGCTCCAATAGCGTATATTAAAGTTGTTGCAGTTAAAAAGCTCGTAGTTGAATTTCGGGATCAGCAGGTTGGTCGTGCCACTGGTATGCACTGGCTTCGCTGGTTCCTCCTTTCTGAAGAACTGTAATGCCATTAATTTGGTGTTGCAGGGAAACAGGACTGTTACTTTGAAAAAATTAGAGTGTTTAAAGCAGGCTAACGCTTGAATACATTAGCATGGAATAATGAAATAGGACGTTCGATCCTATTTTGTTGGTTTCTAGGATTGACGTAATGATTAATAGGGATAGTTGGGGGCATTAGTATTCAATTGTCAGAGGTGAAATTCTTGGATTTATTGAAGACTAACTACTGCGAAAGCATTTGCCAAGGATGTTTTCATTAATCAAGAACGAAAGTTAGGGATCGAAGCGATCAGATACCGTCGTAGTCTTAACCNTAAACTATGCCGACTAGGGATCGGATGATG
+
IIIIIIIIIIIIIBBBIIIIIIIIIIIIIIIIIIIIIIIIIIIIIIIIIIIIIIIIIIIIIIIIIIHHHIIIIIIIIIIII???==IIIIIIIIIIIIIHHHIHHHIIIIIIIIIGGGGIIIIIIIIIIIIIIIIIIIIIIIIIIIIIIIIIIIIIIHHHIIIIIIIIIIIIIIIIIIIIIIIHHHIIIIIIIIIHHHHHHIFGGIIIIGGGIHHHI66666866,?CIIIHHHHHHIIIIIIIIIIIIIIIIIIIIIIIIIIIIIIIIIIIIIHHHIIIIIIIIIIEIH@945////5..88224GCIIIIIIIIIIIIIIIIIIIIE?877;A;22224477EEIIIIIIIIIIIIIIIIIII???EHHFIIIIIIIG???IHHIIGEEIIICCCBIIIIIFFEIG>444E>>77777>A9999AAABAAAAAAA?7::=::455/9999:::?=454=:::>?:011>>=>?A?>:977722!50,,/,,0747<<782000<:553<<==:5
@JI6ZREA02G5PPR
AGACACAGTTGGAGGGCAAGTCTGGTGCCAGCAGCCGCGGTAGTTCCAGCTCCAATAGCGTATATTAAAGTTGTTGCAGTTAAAAAGCTCGTAGTTGAATTTCGGGATCAATACGTCGGTCGTGCTTTTTGGTACGCACTGGCGTCATTGGTTTCTCCTTTCTGACGAACCA
+
FFFFFFFFFFFIIHHHIIIIIIIIIIIIIIIIIIIIHFD:::::<GFFFFFFFFFFFFFFFFFFDDDDFFFFFDDDDDDAC88888FFFFFFFFFFFFFFFFC888FFFFFFFFFFFFFFFFFFF>>>==FFBFFFFFFFFFFFFFFDD====FFFFD?==DAA<<<9997,
@JI6ZREA02GV8C5
AGACACAGTTGGAGGGCAAGTCTGGTGCCAGCAGCCGCGGTAATTCCAGCTCCAATAGCGTATATTAAAGTTGTTGCAGTTAAAAAGCTCGTAGTTGAATTTCGGGGTTAGTAGGTTGGTCATGCCCCTGGTATGTACTGGTCTCACTGATTCCTCCCTCTTGACGAACTGTAATGTCATTAATTTGGTGTTGCAGGAAATCAGGACTGTTACTTTAGAAAAAATTAGAGTGTTTAAAGCAGGCTAAGGCTTGAATACATTAGCATGGAATAATGAAATAGGACGTTTGATCCTATATGTGGTTTCTAGGATTGACGTAATGATTAATAGGGATAGTTGGGGCATTAGTATTCAATTGTCAGAGGTGAAATTCTTGGATTTATTGAAGACTAACTACTGCGAAAGCATTTGCCAAGGATGTTTCATTAATCAAGAACGAAAGTTAGGGATCGAAGACGATCAG
+
FFFFFFFFFFFIIIIIIIIIIIIIIIIIIIIIIIIIIIIIIIIIIIIIIIIIFFFFFFFFFFFFFFFFFFFFFFFFFFFFF=====FFFFFFFFFFFFFFFFF<<;;66=7<<AB=???F?AAF===AFFFFDDA??FFFFFF???@FFFDDCDFFFFFFFFFFFFFFFFFFFFFFFFFFFFFFFF<:6ABBA?A33333DDDDDBBDDDBBA8334<///---99-??<9::???FFFFF???DFFFFFDDCFDFDFGGGGGGFDDDIIGDDDFCGGD:AA:99:888<9669<96......//97>688AAB?:::?AAAABBBAAA555<@<9886666::ADDDDDDDBBDA?===33338>:;;;>>>>>>?=444=88<>@@@@@@8332<><83448;:8888;66440023,,,,,033411376---210039::27797666::446842222
@JI6ZREA02GYUTN
AGACACAGTTGGAGGGCAAGTCTGGCGCCTTACGGGAAACAGTCGACTGCCAAGGCACACAGGGGATA
+
IIIIIIIIIIIIIBBBIIIIIIIIIIIIIIIIIHGGCCCIIIIIIIIIIIIIIIIIIIIIICCCCIII
@JI6ZREA02HI5TH
AGACACAGTTGGAGGGCAAGTCTGGTGCCAGCAGCCGCGGTAATTCCAGCTCCAATAGCGTATATTAAAGTTGTTGCAGTTAAAAAGCTCGTAGTTGAATTTCGGGG
+
FFFFFFFFFFFHF666HHHHHHHFHIIIIIIIIIIIIHIHHHHFFFFFFHFB@@@FFFFFFFFFFFFFFFFFFFFFFFFFF=====FDDDDDBBBB?880..3//.,
@JI6ZREA02GOL1X
AGACACAGTTGGAGGGCAAGTCTGGTGCCAGCAGCCGCGGTAATTCCAGCTCCAATAGCGTATATTAAAGTTGTTGCAGTTAAAAAGCTCGTAGTTGAATTTCGGGATC
+
FFFFFFFFFFFIIHHHIIIIIIIIIIIIIIIIIIIIIIIIIIIIIIIIIIIIFFFFFFFFFFFFFFFFFFFFFFFDDDFFF88888FFFFFFFFFFFFF?=;9444<44
@JI6ZREA02FQR94
AGACACAGTTGGAGGGCAAGTCTGGTGCCAGCAGCCGCGGTAATTCCAGCTCCAATAGCGTATATTAAAGTTGTTGCAGTTAAAAAGCTCGTAGTTGAATTTCGGGGTTAGCAGGTCGGTCGTGCCAATGGTATGCACTGGCTCGCTGACTCCTCCTTCTTGTAGAACCGTAATGCCATTAATTTGGTGTTGCGGGGAAACAGGACTGTTACTTTGAAAAAATTAGAGTGTTTAAAGCAGGCTAGCGCCTGAATACATTAGCATGGAATAATGAAATAGGACGTTCGAACCTATTTTGTTGGTTTCTAGGATTGACGTAATGATTAATAGGGATAGTTGGGGCATTAGTATTCAATTGTCAGAGGTGAAATTCTTGGATTTATTGAAGACTGACTACTGCGAAAGCATTTGCCAAGGATGTTTTCATTAATCAAGAACGAAAGTTAGGGATCGAAGACGATCAGATACCGTCGTAGTCTTAACCAT
+
HHHHHHHHHHHII???IIIIIIIIIIIIIIIIIIIIIIIIIIIIIIIIIIIIHHHHHHHHHHHHHHHHHHHHHHHHHHH<<66666HHHHHHHHHHHHHHHHH>>>>HHHHHHHHHHHHHHHHHHHHHHHHHHHHHHHHHHHHHHHHHHHHHHHHHHHHHHHHHHHHHHHHHHHHHHHHHHHHHHHHHEEEEG??==<>>>9BBGGGHHHHHEEEH;;;;6699,EEHHHHHHEEEHHHHHHHHHE@@@HHHHHHHHHHHHHHHHHHHHHHHHHHHH<DDHHH;;;@HHGGGG99996//550//:9A999<>BGGB@@@BBBBB@@@B@@@BBB;;;9999>;;;BBBBBEEEEGD====DDB=9899;>>>::<<<444;77<<>=:>A>>>>B@?99999<=>>;<;94222=;871,,,,1100..,,,0,,,60---8;;2777:::::76478:7722121;;7646:;:1---;8440-
@JI6ZREA02J095E
AGACACAGTTGGAGGGCAAGTCTGGTGCCAGCAGCCGCGGTAATTCCAGCTCCAATAGCGTATATTAAAGTTGTTGCAGTTAAAAAAGCTCGTAGTTGAATT
+
FFFFFFFFFFFIIHHHIIIIIIIIIIIIIIIIIIIIIIIIIIIIIIIIIIIIFFFFFFFFFFFFFFFFFFFFFDBAAA?44//----5==8757211-----
@JI6ZREA02FYHVK
AGACACAGTTGGAGGGCAAGTCTGGTGCCAGCAGCCGCGGTAATTCCAGCTCCAATAGCGTATATTAAAGTTGTTGCAGTTAAAAAGCTCGTAGTTGAATTTCGGGATC
+
FFFFFFFFFFFIIHHHIIIIIIIIIIIIIIIIIIIIIIIIIIIIIIIIIIIIFFFFFFFFFFFFFFFFFFFFFFFFFFFFF=====FFFFFFFFFFFFFFF=A866=74
@JI6ZREA02JUMO9
AGACACAGTTGGAGGGCAAGTCTGGTGCCAGCAGCCGCGGTAATTCCAGCTCCAATAGCGTATATTAAAGTTGTTGCAGTTAAAAAGCTCGTAGTTGAATTTCGGGATCAATACGTCGGTCGTGCTTTTTTGGTACGCACTGGCGTCATTGGTTTCTCCTTTCTGACGAACCATGATGTCATTAATTTGGTGTTATGGGGAGTTAGGACTGTTACTTTGAAAAAATTGAGTGTTTAAAGCAGGCATTAGCTTGAATACATTAGCATGGAATAATGAAATAGGACGTTCGATCCTATTTTGTGGTTTCTAGGATCAACGTAATGATTAATAGGGATAGTTGGGGCATTAGTATTCAATTGTCAGAGGTGAAATTCTTGGATTTATTGAAGACTAACTACTGCGAAAGCATTTGCCAAGGATGTTTTCATTAATCAAGAACGAAAGTTAGGGATCGAAGACGATCAGATACCGTCGTAGTCTTAACCNTAAACTNTGCCGACTAGGGATCGGATGATGTTAATTTT
+
IIIIIIIIIIIIIHHHIIIIIIIIIIIIIIIIIIIIIIIIIIIIIIIIIIIIIIIIIIIIIIIIIIHHHIIIIIIIIIIII=====IIIIIIIIIIIIIHHHIHHHIIIIIIIIIIIIIIIIIII;;;;;;II9IIIIIIIIIIIIIIIIIIHHHIIIIHHHHHIIIIIIIIIIIIIIIIIIIHH>>>IIIIGGEE7777@155FFIIIIIHHHIHHCI666666>>>FIIIHHHHHHIIIIIIIIIIIIIIIIIIHHHIIIIIIIIIIIIIIIIHHHHHII@@<;;IIIIIIIICCBAD6@@HHHIIIHDDDDDIIIIIIIHDDDDDDHHHHIIIIIIBBCAHHHHIIIIIHHHHHEEDDD==99:8444::AAADDB<B:4//B=4424:?===:AA::9::<444:;;:::DD===;;4444;;;;88577:30071-.-17:26228777:76576:;;:3136;;;8800274600001/!1,,,41!/10339460---026696333376:;;3300
@JI6ZREA02JOFQB
AGACACAGTTGGAGGGCAAGTCTGGTGCCAGCAGCCGCGGTAATTCCAGCTCCAATAGCGTATATTAAAGTTGTTGCAGTTAAAAAGCTCGTAGTTGAATTTCGGGATCAGCAGGTTGGTCGTGCCACTGGTATGCACTGGCTTTGCTGGTTCCTCCTTTCTGAAGAACTGTAATGCCATTAATTTGGTGTTGCAGGGAAACAGGACTGTTAACTTTGAAAAAATTGAGTGTTTAAAGCAAGGCTAACGCTTGAATACATTAGCATGGAATAATGAAATAGGACGTTCGATCCTATTTGTTGGTTTCTAGGATTGACGTAATGATTAATAGGGATAGTTGGGGGCATTAGTATTCAATTGTCAGAGGTGAAATTCTTGGATTTATTGAAGACTAACTACT
+
FFFFFFFFFFFIIHHHIIIIIIIIIIIIIIIIIIIIIIIIIIIIIIIIIIIIFFFFFFFFFFFFFFFFFFFFFFFFFFFFF88888CCFFFFFFFFFFFFFFFFFFFFFFFFFFFFFFFFFFFFFFDDDFFFFFFFFFDDDF===FFDAAAADBD??????@DCCFFFFFFFFFFFDDDFFFFFFFCC>D@???FFF???=B<AABD?66333@;;;?//22224444<<4448;;<A:5666FFCCCFFFFFFGFDFDDDDFF????GGCCCDD?CCC>DD==9:8?6776967....-/66888AABA???ADDDDDDDDDDDDDDDDB???DDDDD88888DDAA::8ADD??=BB?>?D=8333>=;;@@88888<444>//38:<<>;6202290
@JI6ZREA02G51AJ
AGACACAGTTGGAGGGCAAGTCTGGTGCCAGCAGCCGCGGTAATTCCAGCTCCAATAGCGTATATTAAAGTTGTTGCTAAAGT
+
FFFFFFFFFFFIIHHHIIIIIIIIIIIIIIIIIIIIIIIIIIIIIIHHHIIHFFFFFFFFFFFD::111@AA?0.///153/-
@JI6ZREA02JEWWB
AGACACAGTTGGAGGGCAAGTCTGGTGCCAGCAGCCGCGGTAATTCCAGCTCCAATAGCGTATATTAAAGTTGTTGCAGTTAAAAAGCTCGTAGTTGAATTTCGGGGTCTATCCATTGTCGGGCTTTTGGGTTGTACTGGTGTGATGGATTCCTACCTTCTGAA
+
FFFFFFFFFFFIIHHHIIIIIIIIIIIIIIIIIIIIIIIIIIIIIIIIIII????FFFFFFFFFFFFFFFFFFFFFFFFFF?????FFFFFFFFFFFFFFFF<66639A=>==97../272225,,,,,,,,,,.===<;?@BBA=555:B<<<>=>>==<944
@JI6ZREA02H9ODD
AGACACAGTTGGAGGGCAAGTCTGGTGCCAGCAGCCGCGGTAATTCCAACTCCAATAGCGTATATTAAAGTTGTTGCAGTTAAAAAGCTCGTAGTTGAATTTCGGGATCAATATATTGGTCGTGCCTCTGGTATGCACTGGTATTATTGATTTCTACCTTCTGACGAACTGTGATGTCATTAATTTGGTGTCATGGGGAATCAGGACTGTTACTTTGAAAAAATTAGAGTGTTTAAAGCAGGCACACGCTTGAATACATTAGCATGGAATAATGAAATAGGACGTTTGACCCTATTTTGTTGGTTTCTAGGATCGACGTAATGATTAATAGGGATAGTTGGGGGCATTAGTATTCAATTGTCAGAGGTGAAATTCTTGGATTTATTGAAGACTAACTACTGCGAAAGCATTTGCCAAGGATGTTTTCATTAATCAAGAACGAAAGTTAGGGGATCGAAGCGATCAGATACCGTCGTAGTCTTAACCATAAACTATGCCGACTAGGGATCGGATGATGTTAATTTTTTAATGTACTCA
+
IIIIIIIIIIIIIHHHIIIIIIIIIIIIIIIIIIIIIIIIIIIIIIIIIIIIIIIIIIIIIIIIIIHHHIIIIIIIIIIII?????IIIIIIIIIIIIIHHHG;;;IIIIIIIIIIIIIIIIIIIIIIIIIIIIIIIIIIIIIIIIIIIIGGGIIIIIIIIIIIIIIIIIIIIIIIIIIIIIIHHHIIHHHIIICCCCIIIIIBBBIIGGGGIHHHI;;;;99>>-IIIIIHHHHHHIIIIIIIHHHIIIIIIIIIIIHHHIIIIGGAAAAAIIBBB=7==HIIBBBGHBAAAF?@??A6:FGHHHIIHGGGHIIIIIIIIIIIIIIIIIHHHIIIIGG77777IIGAAAADGFFFCFFFHHHHHHHHDBBHHHCBB;;;BEEF>>CCCBBCC555:8FBCCA>>B:;;555><?;;80.--,,,,-2344469;;854<8333/00,,,,,/---,,/213899<;=;=83208;<;2.....;648733<;12338630345521332233383.--99......58)8633179
@JI6ZREA02GH6YQ
AGACACAGTTGGAGGGCAAGTCTGGTGCCAGCAGCCGCGGTAATTCCAGCTCCAATAGCGTATATTAAAGTTGTTGCAGTTAAAAAGCTCGTAGTTGAATTTCGGGGT
+
FFFFFFFFFFFIIHHHIIIIIIIIIIIIIIIIIIIIIIIIIIIIIIIIIIIIFFFFFFFFFFFFFFFFFFFFFFFFFFFFF==???FFFFFFFFFFCAA;;8<222,,
@JI6ZREA02JTU3N
AGACACAGTTGGAGGGCAAGTCTGGTGCCAGCAGCCGCGGTAATTCCAGCTCCAATAGCGTATATTAAAGTTGTTGCAGTTAAAAAGCTCGTAGTTGAATTTCGGAATCAATTTATCGGTCGTGCCTTCGGTATGCACTGGTATTATTGATTTCTACCTTCTGACGAATCATGATGTCATTAATTTGGTGTCATGGGGAATCAGGACTGTTACTTTGAAAAAATTAGAGTGTTTAAAGCAGGCACACGCTTGAATACATTAGCATGGAATAATGAAATAGGACGTTTGACCCTATTTTGTTGGTTTCTAGGATCGACGTAATGATTAATAGGGATAGTTGGGGGCATTAGTATTCAATTGTCAGAGGTGAAATTCTTGGATTTATTGAAGACTAACTACTGCGAAAGCATTTGCCAAAGGATGTTTTCATTAATCAAGAACGAAAGTTAGGGGATCGAAGACGATCAGATACCGTCGTAGTCTTAACCATAAACTATGCCGACTAGGGATCGGAT
+
IIIIIIIIIIIIIHHHIIIIIIIIIIIIIIIIIIIIIIIIIIIIIIIIIIIIIIIIIIIIIIIIIIHHHIIIIIIIIIIII????=IIIIIIIIIIIIIHHHIIIIIIIIIHHHIIIIIIIIIIIIIIIIIIIIIIIIIIIIIIIIIIIIHHHIHIHIIIIIIIIIIIIIIIIIIIIIIIIIIBBBIIIIIIIICCCCIIIIIIIIIIFBBBIHHHI;;;;99;;,>HIIIHHHHHHIIIIIIIIIIIIIIIIIIIIIIIIIIIIIIHHHHHIIHHI@:@@II@@@HIIH@@@HBBA?<22<<@@@IAG@@@@DDIHHDDDIHHHIHHHHHHHIIIIFF66665<<@DGGGGFFIIEBBBCC>?>>@:8///:::88::A;==D:8??::8BDB>>>;CCD:455:455772:00,,,00,11....3388::8888><<><333796-,,,,/,,,,,,,,//1333030997446686131188888:6338:00322030304111772233
@JI6ZREA02IY0R6
AGACACAGTTGGAGGGCAAGTCTGGTGCCAGCAGCCGCGGTAATTCCAGCTCCAATAGCGTATATTAAAGTTGTTGCAGTTAAAAAGCTCGTAGTTGAATTTCGGGATCAATACGTCGGTCGTGCTTTTTTGGTACGCACTGGCGTCATTGGTTTCTCCTTTCTGACGAACCATGATGTCATTAATTTGGTGTTATGGGGAGTTAGGACTGTTACTTTGAAAAAATTAGAGTGTTTAAAGCAGGCATTAGCTTGAATACATTAGCATGGAATAATGAAATAGGACGCTCGATCCTATTTGCTGGTTTCTAGGATCAACGTAATGATTAATAGGGATAGTTGGGGGTATTAGTATTCAATTGTCAGAGGTGAAATTCTTGGATTTATTGAAGACTAACTACTGCGAAAGCATTTGCCAAGGATGTTTTCATTAATCAAGAACGAAAGTTAGGGATCGAAG
+
IIIIIIIIIIIIIHHHIIIIIIIIIIIIIIIIIIIIIIIIIIIIIIIIIIIIIIIIIIIIIIIIIIHHHIIIIIIIIIIII;;;;;IIIIIIIIIIIIIHHHIHHHIIIIIIIIIIIIIIIIIHB666666DD8IIIIIIIIIIIIIIIIFF:88IIHHBBBIIIIIIIIIIIIIIIIIIIIIHH>>>IIIIIIIIBBCBI?FFIIIIIIIIIIIHBBB666666FF5IIIIIHHHHHHIIIIIIIIIIIIIIIIIIIIIIIIIIHHHHHHIHHHIHHHH:@@D@@@CEBDDAB;<555<@DDDBBEIIIIIIIIIIIIIIIIIHHH@@@DIIIDHIIII==??=IIIIIIIIIHDBBHEEDED?>>BBBB=;??C??:::<=<@77CDA>;?A44448=;552.,.25300074400220781111;;<=888:;<;99;:777833-888::83331
@JI6ZREA02F5GH7
AGACACAGTTGGAGGGCAAGTCTGGTGCCAGCAGCCGCGGTAATTCCAGCTCCAATAGCGTATATTAAAGTTGTTGCAGTTAAAAAGCTCGTAGTTGAATTTCGGGATTAGAC
+
=:;;==?A@FFIIHHHIIIIIIIIIIIIIIIIIIIIIIIIIIIIIIIIIIIIFFFFFFFFFFFFFFFFFA@@FFFEEEFFF???==FFFFFFFFFFAAA;;89422:---.-.
@JI6ZREA02HSTYM
AGACACAGTTGGAGGGCAAGTCTGGTGCCAGCAGCCGCGGTAATTCCAGCTCCAATAGCGTATATTAAAGTTGTTGCAGTTAAAAAGCTCGTAGTTGAATTTCGGGATCAATATATTGGTCGTGCCTCCGGTATGCACTGGTATTATTGATTTCCACCTTCTGACGAACTGTGATGTCATTAATTTGGTGTCATGGGGAATCAGGACTGTTACTTTGAAAAAATTAGAGTGTTTAAAGCAGGCACACGCTTGAATACATTAGCATGGAATAATGAAATAGGACGTTTGACCCTATTTTGTTGGTTTCTAGGATCGACGTAATGATTAATAGGGATAGTTGGGGGCATTAGTATTCAATTGTCAGAGGTGAAATTCTTGGATTTATTGAAGACTAACTACTGCGAAAGCATTTGCCAAGGATGTTTTCATTAATCAAGAACGAAAGTTAGGGATTCGAAGACGATCAGATACCGTCGTAGTCTTAACCATAAACTATGCCGACTAGGGATCGGATGATGTTAATTTTTATAATGTACT
+
IIIIIIIIIIIIIHHHIIIIIIIIIIIIIIIIIIIIIIIIIIIIIIIIIIIIIIIIIIIIIIIIIIHHHIIIIIIIIIIII?????IIIIIIIIIIIIIHHHIFFFIIIIIIIIIIIIIIIIIIIIIIIIIIIIIIIIIIIIIIIIIIIIHHHIIIHHIIIIIIIIIIIIIIIIIIIIIIIII>>>IIIIIIIICCCCIIIIIIIIIIIIIIIHHHI9;;;99>>-FIIIIHHHHHHIIIIIIIIIHIHIIIIIIIIIHHHIIIIIIIIIIIIIHHHH:@@@EIHHHIIHIIEI@@@@@6@IIHHHIIIHHHIIIIII@@@IIIII<<9DH<<<IIIII88866DII@6525DGGGEEEBBBHHHEEDB@@@BBB88::BBEEE88BDB>=?BC>>>=:::::::=9::=;;?::::5508833318888<<9;;;>;;865538;;21104....6670307777303-,..--0454497722000366631-..3;:;474558688323377777799/////0*0//1/11/
@JI6ZREA02IN7LG
AGACACAGTTGGAGGGCAAGTCTGGTGCCAGCAGCCGCGGTAATTCCAGCTCCAATAGCGTATATTAAAGTTGTTGCAGTTAAAAAGCTCGTAGTTGAATTTC
+
FFFFFFFFFFFII???IIIIIIIIIIIIIIIIIIIIIIIIIIIIIIIIIIIIFFFFFFFFFFFFFFFFFFFFFFFFFFFFF==?==FFFFFFFFFFFDB;86=
@JI6ZREA02I1QHA
AGACACAGTTGGAGGGCAAGTCTGGTGCCAGCAGCCGCGGTAATTCCAGCTCCAATAGCGTATATTAAAGTTGTTGCAGTTAAAAAGCTCGTAGTTGAATTTCGGGGTCAGTAGG
+
FFFFFFFFFFFIIIIIIIIIIIIIIIIIIIIIIIIIIIIIIIIIIIIIIIIIFFFFFFFFFFFFFFFFFFFFFFFFFFF<<86666ADDDDDFFFFFFD==;?642.,-3339--
@JI6ZREA02IOH2P
AGACACAGTTGGAGGGCAAGTCTGGTGCCAGCAGCCGCGGTAATTCCAGCTCCAATAGCGTATATTAAAGTTGTTGCAGTTAAAAAGCTCGTAGTTGAATTTCGGGGTCAGTAGGTTGGTCGTGCCTATGGTATGTACTGGCTTTACTGATTCCTCCTTCTTGAAGAACTGTAATGTCATTAATTTGGTGTTGCAGGGAAACAGGACTGTTACTTTGAAAAAATTAGAGTGTTTAAAGCAGGCTAACGCTTGAATACATTAGCATGGAATAATGAAATAGGACGTTCGATCCTATTTTGTGGTTTCTAGGATTGACGTAATGATTAATAGGGATAGTTGGGGCATTAGTATTCAATCGTCAGAGGTGAAATTCTTGGATTTATTGAAGACTAACTACTGCGAAAGCATTTGCCAAGGATGTTTTCATTAATCTAAGAACGAAAGTTAGGGATCGAAGACGATCAGATACCGTCGTAGTCTTAACCATAACTATGACCGACTAGGGATCGGATGATGTTAATTTTTAA
+
FFFFFFFFFFFIIHHHIIIIIIIIIIIIIIIIIIHHHHHIIIIIIIIIIIIIFFFFFFFFFFFFFFFFFFFFFFFFFFFFF88888DFFFFFFFFFFFFFFFFDDDDFFFFFFFFFFFFFFFFFFFFFFFFFFFFFFFFFFFFFFFFFFFFFFFFFFFE???FFFFFFFFFFFFFFFFFFFFFFFFFDABBB?<433355=A<BDFFFFFFFFFFFF666666;;-DDDDDFFF???FFFFFFFFFFFFFFFFFIIIIDDDGGFFDGGGGDDDD??=A4::555AAAABBBBBA776690880//97A4555=DDDDDDDDAAAIDDDDBBBDDDDDD9999A@>==:88<<<>>A@>><<8888888;;><32288<;888//388823366;;;;;732///888888><<>>888@:11106666440----7413.../422-00002227774644666---1:::44478802,,,,,,,,,,,.,,,,,,1..0.22479944332222---,,,///21
@JI6ZREA02JPPB5
AGACACAGTTGGAGGGCAAGTCTGGCGCCTTACGGGAAACAGTCGACTGCCAAGGCACACAGGGGATA
+
IIIIIIIIIIIIIHHHIIIIIIIIIIIIIIIIIHGG;;;HIIIIIIIIIIIIIIIIIIIIICCCCIII
@JI6ZREA02J2ZJJ
AGACACAGTTGGAGGGCAAGTCTGGTGCCAGCAGCCGCGGTAATTCCAGCTCCAATAGCGTATATTAAAGTTGTTGCAGTTAAAAAGCTCGTAGTTGAATTTCGGGGTCAGT
+
;;;?FFFFFFFII:::IIIIIIIIIIIIIIIIIIIIIIIIIIIIIIIIIIIIFFFFFFFFFFFF@@??F<<<DDDFFFFFF?????FFFFFFFDDCFAA:88?222.-/4/.
@JI6ZREA02GIF3G
AGACACAGTTGGAGGGCAAGTCTGGTGCCAGCAGCCGCGGTAATTCCAGCTCCAATAGCGTATATTAAAGTTGTTGCAGTTAAAAAGCTCGTAGTTGAATTTCGGGGTCAGCAGGTTGGTCGTGCCACTGGTATGTACTGGCTTCGCTGATTCCTCCTTTCTGAAGAACTGTAATGCCATTAATTTGGTGTTGCGGGGAAACAGGACTGTTACTTTGAAAAAATTAGAGTGTTTAAAGCAGGCTAGCGCCTGAATACATTAGCATGGAATAATGAAATAGGACGTTCGAACCTATTTTGTGGTTTCTAGGATCGACGTAATGATTAATAGGGATAGTTGGGGCATTAGTATTCAATTGTCAGAGGTGAAATTCTTGGATTTATTGAAGACTAACTACTGCGAAAGCATTTGCCAAGGATGTTTTCATTAATCAAGAACGAAGTTAGGGATCGAAGACGATCAGATACCGTCGTAGTCTTAACCNTAAACTNTGCCGACTAGGGATCGGATGATGTTTAATTTTTAA
+
IIIIIIIIIIIII:::IIIIIIIIIIIIIIIIIIIIIIIIIIIIIIIIIIIIIIIIIIIIIIIIIIHHHIIIIIIGGGG8833333<GHHIIIIIIIIIHHHI@@@@IIIIIIIIIIIIIIIIIIIIIIIIIIIIIIIIIIIIIIIIIIIIIIIIIHHHHIIIIIBBBBIIIIIIIIIIIIFFFFFII@:;;HIBCBBHHHIIIIIIIIIIGGFHHI666666;;,BIIIIHHHHHHIIIIIIIIIIIIIIIIIHHHHIIIIIIIIIIIIIIIIHHHIIIIHHAAAIIIIFFEE9999;2;;;;;<9IIHDAAAIIIIIIHHHHIIIIIHHHIIIIIIBBCAHHEEDIHHHHIIIIHHHHH@??BBHEB>CAC<CC?;1/1147CC?525BDDBBBBB?@?BB>:;;BBBC????BBBC=44228888874940,,,1,,,,,,,/338998886586<::886:9:::2026;:8742442/!,,,,,,!/103451745557776698883303399111----
@JI6ZREA02J0E97
AGACACAGTTGGAGGGCAAGTCTGGTGCCAGCAGCCGCGGTAATTCCAGCTCCAATAGCGTATATTAAAGTTGTTGCAGTTAAAAAGCTCGTAGTTGAATTTCGGGGTCAGTAGT
+
FFFFFFFFFFFIIHHHIIIIIIIIIIIIIIIIIIIIIIIIIIIIIIHHHHHHFFFFFFFFFFFFFFFFFFFFFFFFFFFFF=====FFFFFFFFFFFFFFFFA96649==4/---
@JI6ZREA02GZ6HG
AGACACAGTTGGAGGGCAAGTCTGGTGCCAGCAGCCGCGGTAATTCCAGCTCCAATAGCGTATATTAAAGTTGTTGCAGTTAAAAAGCTCGTAGTTGAATTTCGGGGTCAGCAGGTTGGTCGTGCCACTGGTATGCACTGGCTTCGCTGATTCCTCCTTTCTGAAGAACTGTAATGTCATTAATTTGGTGTTGCAGGGAAACAGGACTGTTACTTTGAAAAAATTGAGTGTTTAAAGCAGGCTAACGCTTGAATACATTAGCATGGAATAATGAAATAGGACGTTCGATCCTATTTGTTGGTTTCTAGGATTGACGTAATGATTAATAGGGATAGTTGGGGGCATTAGTATTCAATTGTCAGAGGTGAAATTCTTGGATTTATTGAAGACTAACTACTGCGAAAGCATTTGCCAAGGATGTTTTCATTAATCAAGAACGAAAGTTAGGGATTCGAAGACGATCAGATACCGTCGTAGTC
+
HHHHHHHHHHHII???IIIIIIIIIIIIIIIIIIIIIIIIIIIIIIIIIIIIHHHHHHHHHHHHHHHHHHHHHHHHHHHHH;;;;;HHHHHHHHHHHHHHHHHBBAAHHHHHHHHHHHHHHHHHHHHHHHHHHHHHHHHHHHHHHHHHHHFFFFHHHHHHHHHBBBBBHHHHHHHHHHHHHHHEEEHHH;>>EHHHHHHHHH9>>HHHHHHHHHHHH666666EEEHEEEHHHHHHHHHHHHHHHHHHHHHEEEDDHHHHHHHHHHHHHHHHHHHHD:@@DDD@><?DDDA84//050498668A<DB;;;@BEEBBBBEBBBBBBB92222;BBEE557556;@BG@@@BB;;;EB===ADDDDDD>>HH=988AAHH>HH::HHA@@AD999=@D?=9344<?=>;4438;=84433-----224944266620060---020-22..,-,,6640200222::;:;;76468:88:
@JI6ZREA02INJXH
AGACACAGTTGGAGGGCAAGTCTGGTGCCAGCAGCCGCGGTAATTCCAGCTCCAATAGCGTATATTAAAGTTGTTGCAGTTAAAAAGCTCGTAGTTGAATTTCGGGGATC
+
FFFFFFFFFFFIIHHHIIIIIIIIIIIIIIIIIIIIIHHHHHHHHHHIIIIIFFFFFFFFFFFFFFFFFA@@FFFFFFFFF?????FFFFFFFFFFC<::88>44223..
@JI6ZREA02FOH1U
AGACACAGTTGGAGGGCAAGTCTGGTGCCAGCAGCCGCGGTAATTCCAGCTCCAATAGCGTATATTAAAGTTGTTGCAAGTTAAAAAGCTCGTAGTTGAATTTCGGGGTCAGCAGGTTGGTCGTGCCACTGGTATGTACTGGCTTCGCTGATTCCTCCTTTCTGAAGAACTGTAATGTCATTAATCTGGTGTTGCAGGGAAACAGGACTGTTACTTTAGAAAAAATTGAGTGTTTAAAGCAGGCTAACGCTTGAATACATTAGCATGGAATAATGAAATAGGACGTTCGATCCTATTTTGTTGGTTTCTAGGATTGACGTAATGATTAATAGGGATAGTTGGGGGCATTAGTATTCAATTGTCAGAGGTGAAATTC
+
FFFFFFFFFFFIIHHHIIIIIIIIIIIIIIIHHFDA:5444444266==9444AABBBBBBDAAAC???DBBAAAA::::AB55555AAAABBDDC?<<<??FF@@==DDDFFFFFFFFFFFFFFFFFFFFFFFFFFFFFFFFFFFFFFFFFFFFFFFFFFFFFFFFFFFFFFFFFFFFF@@@?FDDDDAAAC?<:<CFFFFF@@?FFFFDDDA6666D622222<=??6555===??A:::??FFFCAAAACFDFDDBAAABBBBBBB=555::===A:==?DBBA?=<<<8440...://86888@<@555:AAB=<<AABBB::88<><88932322/////7766<:8924488<::89976693000222.
@JI6ZREA02HUGZF
AGACACAGTTGGAGGGCAAGTCTGGTGCCAGCAGCCGCGGTAATTCCAGCTCCAATAGCGTATATTAAAGTTGTTGCAGTTAAAAAGCTCGTAGTTGAATTTCGGGGCTAGTAGGTGTCGTGCCTACTGGGTATGTACGTGGTCTTTACTGTATTCCCTCCTTCTGACGAACTGTAATGTCATTAATTCGGTGTTGCG
+
FFFFEE@A@EFIIHHHIIIIIIIIIIIIIIIIIIIIIIIIIHHHHHHHHHHHFFFFFFFFFFFFFFFFFFFFFFFFFFFFF=====FFFFFFFFFFFFFFFFF@;31114996112123222--..,-,,,-323873221--.,11.-,.23--,,,,.191,,.../22644368?A?AA@@@@><422;2223/0
@JI6ZREA02H6ENA
AGACACAGTTGGAGGGCAAGTCTGGTGCCAGCAGCCGCGGTAATTCCAGCTCCAATAGCGTATATTAAAGTTGTTGCAGTTAAAAAGCTCGTAGTTGAATTTCGGGGTATACTAGTCGG
+
FFFFFFFFFFFII@@@IIIIIIIIIIIIIIIIIIIIIIIIIIIIIIIIIIIHFD@==?FFFFFFFFFFFFFFFFFFFFFFF=====FFFFFFFFFFFFF??=B6676/00/43349:--
@JI6ZREA02J5VE8
AGACACAGTTGGAGGGCAAGTCTGGTGCCAGCAGCCGCGGTAATTCCAGCTCCAATAGCGTATATTAAAGTTGTTGCAGTTAAAAAGCTCGTAGTTGAATTTCGGGGTCAGCAGGTTGGTCGTGCCACTGGTATGCACTGGCTTCGCTGATTCCTCCTTTCTGAAGAACTGTAATGTCATTAATTTGGTGTTGCAGGGAAACAGGACTGTTAACTTTGAAAAAATTAGAGTGTTTAAAGCAAGCACACGCTTGAATACATTAGCATGGAATAATGAAATAGGACGTTTGACCCTATTTTGTTGGTTTCTAGGATCGACGTAATGATTAATAGGGA
+
FFFFFFFFFFFIIHHHIIIIIIIIIIIIIIIIIIHHFFFFFDDDCFFFFFEDDFFFFFFFFFFFFFFFFFFFFFFFFFFFF===88=FFFFFFFFFFFFFFFFDDBBFFFFFFFFFF===DFFFFFFFFFFFFFFFFFFFFFFFFFFDDDBB::54444442?A@AAACCFFFFFDDDDDD::311884<<<<>>111888?7;;<<?>11111488@225526;;-FD@@?DFFFFFFFFFFFDDDFFFFFFFGGGDD:::9???44449=AAA=??FADDDFGG?????55555766:66AA==?A:BDB=555<<898=<<7665555,,,-
@JI6ZREA02I6J5W
AGACACAGTTGGAGGGCAAGTCTGGTGCCAGCAGCCGCGGTAATTCCAGCTCCAATAGCGTATATTAAAGTTGTTGCAGTTAAAAAGCTCGTAGTTGAATTTCGGGGTATCGTAG
+
?A@==;;;FFFIIHHHIIIIIIIIIIIIIIIIIIIIIIIIIIIIIIIIIIIIFFFFFFFFFFE@@@@@FFFFFFFFFFFEE;;===FFFFFFF??@CFD63396764443446:6
@JI6ZREA02JF8VB
AGACACAGTTGGAGGGCAAGTCTGGTGCCAGCAGCCGCGGTAATTCCAGCTCCAATAGCGTATATTAAAGTTGTTGCAGTTAAAAAGCTCGTAGTTGAATTTCGGGG
+
D???DFFFFFFII???IIIIIIIIIIIIIIIIIIIIIIIIIIIIIHHIIIIIFFFFFFFFFFFFFFFFFFFFFFFFFE===;;===FFFFFDDBBA?<9...3./,,
@JI6ZREA02I09H3
AGACACAGTTGGAGGGCAAGTCTGGTGCCAGCAGCCGCGGTAATTCCAGCTCCAATAGCGTATATTAAAGTTGTTGCAGTTAAAAAGCTCGTAGTTGAATTTCGGGGTANC
+
53366<F???CCEHHHIIIIIIIIIIIIIIIIIH@@=IHHIIIIIIIIIIIIFFFFFFFFFFFFFFFFFFFFFFFFFFFFF?????FFFFFFFFFFFFFFFFD:7740/!/
@JI6ZREA02GOBX5
AGACACAGTTGGAGGGCAAGTCTGGTGCCAGCAGCCGCGGTAATTCCAGCTCCAATAGCGTATATTAAAGTTGTTGCAGTTAAAAAGCTCGTAGTTGAATTTCGGGATTAGTAGGTTGGTCGTGCCTCTGGTATGTACTGGCTTTACTGATTCCTCCTTCTTGAAGAACTGTAATGTCATTAATTTGGTGTTGCAGGGAAACAGGACTGTTACTTTGAAAAAATTAGAGTGTTTAAAGCAGGCTAACGCTTGAATACATTAGCATGGAATAATGAAATAGGACGTTCGATCCTATTTTGTTGGTTTCTAGGATTGACGTAATGATTAATAGGGATAGTTGGGGCATTAGTATTCAATTGTCAGAGGTGAAATTCTTGGATTTATTGAAGACTAACTACTGCGAAAGCATTTGCCAAGGATGTTTTCATTAATCAAGAACGAAAGTTAGGGATCGAAGACGATCAGATACCGTCGTAGTCTTAACCATAACTAT
+
FFFFFFFFFFFIIHHHIIIIIIIIIIIIIIIIIIIIIIIIIIIIIIIIIIIIFFFFFFFFFFFFFFFFFFFFFFFFFFFFF?????FFFFFFFFFFFFFFFFFFFFFFFFFFFFFFFFFFFFFFFFFFFFFFFFFFFFFFFFFFFFFFFFFFFFFDDDDFFFFFFFFFFFFDDDDFFFDDDFFFFFFFAFFFFA?666???A>DDDDFFFFFF???A666662::-DDD??:::?FFFFFFFFFFFFFCDDFFFGDFDGGGFFFFAAAADBBBA555A:AAABBBA@@@?>==<42224//66222<9A>8:::=ADDDDBA???DAAAA???D555::::99BAAADDAAAAAAADBB>??BBB>8888;?<32288>8882//88888>><@@@>>;88888823326676666998:900002267440222204:53338::29551222::98:77::::7:12267899:94648::0002---00-
@JI6ZREA02HL35W
AGACACAGTTGGAGGGCAAGTCTGGTGCCAGCAGCCGCGGTAATTCCAGCTCCAATAGCGTATATTAAAGTTGTTGCAGTTAAAAAGCTCGTAGTTGAATTTCGGGGTC
+
FF==::;DFFFHHHHHIIIIIIIIIIIIIIIIIIBBBIIIIIIHHIIIIIIIFFFFFFFFFFFFFFFFFFFFFFFFFFDDD==???FFFFFFFFFDB@@886:2/,,,-
@JI6ZREA02HUL99
AGACACAGTTGGAGGGCAAGTCTGGTGCCAGCAGCCGCGGTAATTCCAGCTCCAATAGCGTATATTAAAGTTGTTGCAGTTAAAAAGCTCGTAGTTGAATTTC
+
FFFFFFFFFFFIIHHHIIIIIIIIIIIIIIIIIIIIIIIIIIIIIIIIIIIIFFFFFFFFFFFFFFFFFFFFFFFFFFC??;;;;;FFFDDDDDDFA:80.,7
@JI6ZREA02IEWLR
AGACACAGTTGGAGGGCAAGTCTGGTGCCAGCAGCCGCGGTAATTCCAGCTCCAATAGCGTATATTAAAGTTGTTGCAGTTAAAAAGCTCGTAGTTGAATTTCGGGATCAATACGTCGGTCGTGCTTTTTTGGTACGCACTGGCGTCATTGGTTTCTCCTTTCTGACGAACCATGATGTCATTAATTTGGTGTTATGGGGAGTTAGGACTGTTACTTTGAAAAAATTAGAGTGTTTAAAGCAGGCATTAGCTTGAATACATTAGCATGGAATAATGAAATAGGACGTTCGATCCTATTTTGTGGTTTCTAGGATCAACGTAATGATTAATAGGGATAGTTGGGGCATTAGTATTCAATTGTCAGAGGTGAAATTCTTGGATTTATTGAAGACTAACTACTGCGAAAGCATTTGCCAAGGATGTTTTCATTAATCAAGAACGAAAGTTAGGGATCGAAGACGATCAGATACCGTCGTAGTCTTAACCATAAACTNTGCCGACTAGGGATCGGATGATGTTTAATTTTATAATG
+
IIIIIIIIIIIIIHHHIIIIIIIIIIIIIIIIIIIIIIIIIIIIIIIIIIIIIIIIIIIIIIIIIIHHHIIIIIIIIIIII;;;;;IIIIIIIIIIIIIHHHIHHHIIIIIIIIIIIIIIIIIHI777777FF8IIIIIIIIIIIIIIIIIIHHHIIIIHHHIIIIIIIIIIIIIIIIIIIIIIIHHHIIIIIIIICCCAI7@@IIIIIIIIIGGB@@D22000233,:BEEFEHHBBBIIIIIIF;;;FIIIIIIIIIIDDDIIIIDDDDIIIIIHHHH@EEIIIIIIIIIDDDDBBB@D6@@BBBIIG666<DDIH@@@@IIIIIIIII@@@HIIIIIBB@@DDHIIIDDDH@@@EEBBDE@>4458BEBDDDBBBBD:::>87CDBBBBB444>?CA::9::;>:544:>????DD9;;7733;;;;6603221..1/,,,/,,,///457796103689997470...000/53451100,,,1///10!0329:;9;::88688;;;:888868688----410//1
@JI6ZREA02IWBU3
AGACACAGTTGGAGGGCAAGTCTGGTGCCTTACGGGAAACAGTCGACTGCCAAGGCACACAGGGGATA
+
IIIIIIIIIIIIH666HIIIIIIIIIIHHHHIIHHHGGGIIIIIIIIIIIIIIIIIIIIIIBBCCIII
@JI6ZREA02ITTMM
AGACACAGTTGGAGGGCAAGTCTGGTGCCAGCAGCCGCGGTAATTCCAGCTCCAATAGCGTATATTAAAGTTGTTGCAGTTAAAAAGCTCGTAGTTGAATTTCGGGGTTAGCAGGTCGGTCGTGCCAATGGTATGCACTGGCTCGCTGACTCCTCCTTCTTGTAGAACCGTAATGCCATTAATTTGGTGTTGCGGGGAAACAGGACTGTTACTTTGAAAAAATTAGAGTGTTTAAAGCAGGCTAGCGCCTGAATACATTAGCATGGAATAATGAAATAGGACGTTCGAACCTATTTTGTTGGTTTCTAGGATTGACGTAATGATTAATAGGGATAGTTGGGGCATTAGTATTCAATTGTCAGAGGTGAAATTCTTGGATTTATTGAAGACTGACTACTGCGAAAGCATTTGCCAAGGATGTTTTCATTAATCAAGAACGAAAGTTAGGGATCGAAGACGATCAGATACCGTCGTAGTCTTAACCATAAACTATGCCGACTAGGGATCGGATGATGTTTAATTTTTAATGT
+
IIIIIIIIIIIIIHHHIIIIIIIIIIIIIIIIIIIIIIIIIIIIIIIIIIIIIIIIIIIIIIIIIIHHHIIIIIIIIIIII????=IIIIIIIIIIIIIHHHI>>;;88G>IIIIIIIIIIIIIIIIIIIIIIIIIIIIIIIIIIIIIIIIIIIIIIIGGGIIIIIIIIIIIIIIIIIIIIIHHHIIIIIIIICCCCHHHGABBIIIIGGGIHHHI<<<<<<BB0IIIIIHHHHHHIIIIIIIIIIGGGIIIIIIIIIIIIIIIIIIIIIIIIHHHIIIIIICBBGIIIIIII===<9//<<222=@GBBABIIIIIIIIIIIIIIIIGGGGIIIIII>=>>GGIIHIHHIIIIIIIIIIIIFAA<5777BB<;;BBEEEB<44BGIDDGIIIIIIFCGGA<<<EB@555@5555AA>@:3337>>??<<:>>??<<?<222=::1667:=<44475<:;==<<<:344?<;<>?>=?==?=3304....7-24279<:=;;::7:<;:::885501133,,,,,..+2,
@JI6ZREA02ILK5L
AGACACAGTTGGAGGGCAAGTCTGGTGCCAGCAGCCGCGGTAATTCCAGCTCCAATAGCGTATATTAAAGTTGTTGCAGTTAAAAAGCTCGTAGTTGAATTTCGGGGTATCGTAGGTCGTATGGCCTATCGGTATGGTACTGAGTCGTCTAC
+
6668AAADDBDDE666IIIIIIIIIIIIIIIIIIIIIIIIIIIIIIIIIIIIFFFFFFFFFFFF????FFFFFFFFFFFDD88888FFFFFFFFFFFFD=;;<6442-//.-87---3,-.---117757;;9:94447:64434:2---32
@JI6ZREA02HUI6G
AGACACAGTTGGAGGGCAAGTCTGGTGCCAGCAGCCGCGGTAATTCCAGCTCCAATAGCGTATATTAAAGTTGTTGCAGTTAAAAAGCTCGTAGTTGAATTTCGGGGTCAG
+
==DFDDDDDFFIIIIIIIIIIIIIIIIIIIIIIH@@=HHHHHHHHHIIIIIIFFFFFFFFFFFFFFFFFA@@FFFFFFFFF????=FFFFFFFFFF????=;?224/.23.
@JI6ZREA02JOBI2
AGACACAGTTGGAGGGCAAGTCTGGTGCCAGCAGCCGCGGTAATTCCGNGTCCA
+
FFFFFFFFFFDDF666HHGHHHHFFHIHHHFFFFFFFAA>A>>==22/!//-14
@JI6ZREA02GWMD1
AGACACAGTTGGAGGGCAAGTCTGGTGCCAGCAGCCGCGGTAATTCCAGCTCCAATAGCGTATATTAAAGTTGTTGCAGTTAAAAAGCTCGTAGTTGAATTTCGGGGTCAGCAGGTTGGTCGTGCCACTGGTATGAC
+
FFFFFFFFFFFIIHHHIIIIIIIIIIIIIIIIIIIIIBBBIIIIIIIIIIIIFFFFFFFFFFFFFFFFFFFFFFFFFFFFF????=FFFFFFFFFFFFFFFFFBBBBFFFFFFFFFFFFFFFFFFFFFDB<<:=77/
@JI6ZREA02GTLAK
AGACACAGTTGGAGGGCAAGTCTGGTGCCAGCAGCCGCGGTAATTCCAGCTCCAATAGCGTATATTAAAGTTGTTGCAGTTAAAAAGCTCGTAGTTGAATTTCGGGGTCTATCCATTGGTCGGGCTTTTGGGTTTGTACTGGTGTGATGGATTCCTACCTTCTGAATAACTGGCATGTCATTAATTTGGTGCGCTAGGGAAGCAGGACTGTTACCTTGAAAAAATTAGAGTGCTTAAAGCAGGCTAATGCCTGAATACATTAGCATGGAATAATGAAATAGGACGCATGGTCTATTTTGTTGGTTTCTAGGATCACCGTAATGATTAATAGGGATAGTTGGGGGCATTAGTATTCAATTGTCAGAGGTGAAATTCTTGGATTTATTGAAGACTAACTACTGCGAAAGCATTTGCCAAGGATGTTTTCATTAATCAAGAACGAAAGTTAGGGATTCGAAGACGATCAGATACCGTCGTAGTCTTAACCATAAACTATGCCGACTAGGGATCGGATGATGTTAATTTTTTAATGTACTCA
+
IIIIIIIIIIIIIHHHIIIIIIIIIIIIIIIIIIIIIIIIIIIIIIIIIIIIIIIIIIIIIIIIIIHHHIIIIIIIIIIII?????IIIIIIIIIIIIIHHHIAAAAIIIIIIIIIIIIIIHHHIBBBBHHHFFFIIIIIIIIIIIIIIIIIIIIIIIIIIIIIIIIIIIIIIIIIIIIIIIII>>>FFDFIIIII;;;HHIIIIIIIIIIIIIIIII;;;;99;;,GHIIIIIIHHHIIIIIIIGGFIIIIIIIIIIIIIIIIIIIIIIIIIIIHHHI?<<;CEECC33366A<<==I==IIHHHIIIEEDEEEDDEHIIIIIIIDDDHHIIDIIIII==??=IIIIHHHIIHI<;;;BBCCCC>>?=111BBC??ABDBB@:44??DBBBCCB??=D:;;:BBB:;;>>>;;:AA44033111188:;::9:::855><<<7<=;49962...388:9;77888:8:133744725225//,,,,,,/005/,,..647474555433297888889:;;//552244)7355,,,
@JI6ZREA02I4M4H
AGACACAGTTGGAGGGCAAGTCTGGTGCCAGCAGCCGCGGTAATTCCAGCTCCAATAGCGTATATTAAAGTTGTTGCAGTTAAAAAGCTCGTAGTTGAATTTCGGGATCAATATATTGGTCGTGCCTCTGGTATGAACTGGTATTATTGATTTCTACCTTCTGACGAACTGCGATGTCATTAATTTGGTGTCATGGGGAATCAGGACTGTTACTTTGAAAAAATTAGAGTGTTTAAAGCAGGCACACGCTTGAATACATTAGCATGGAATAATGAAATAGGACGTTTGACCCTATTTTGTTGGTTTCTAGGATCGACGTAATGATTAATAGGGATAGTTGGGGGCATTAGTATTCAATTGTCAGAGGTGAAATTCTTGGATTTATTGAAGACTAACTACCGCGAAAGCATTTGCCAAGGATGTTTTCATTAATCAAGAACGAAAGTTAGGGATCGAAGACGATCAGATACCGTCGTAGTCTTAACCATAAACTATGCCGACTAGGGATCGGATGATGTTAATTTTTATAATGACTC
+
IIIIIIIIIIIIIHHHIIIIIIIIIIIIIIIIIIIIIIIIIIIIIIIIIIIIIIIIIIIIIIIIIIHHHIIIIIIIIIIII?????IIIIIIIIIIIIIHHHIHHHIIIIIIIIIIIIIIIIIIIIIIIIIIIIIIIIIIIIIIIIIIIIHHHIIIIIIIIIIIIIIIIIIIIIIIIIIIIIIBBBIIIIIIIICCCCIIIIIIIIIIBBBIIBB@D224444AA0GGGIIHHHHHHIIIIIIIIIIIIIIIIIIIIIIIIIIIIIIIIIIIII:::GAIIIIIHHHIIHHHIICCB@A22==HHHIIIIIIIIIIIIIIIIIIIIGGGI===AIIIII99=98GGGIIIIIHEFFFFFFEHHFFFCDCBEEHHDCCHHHHHHC;;HHHHHHIEC<<8EC@8455;;6655=@<=999963.----.366442::840087555;==2777:88444204668;<=<=>??<:9:>?><=<><<7758777;:-///4284;86686888===88842288225229.22244442
@JI6ZREA02F2KHE
AGACACAGTTGGAGGGCAAGTCTGGTGCCAGCAGCCGCGGTAATTCCAGCTCCAATAGCGTATATTAAAGTTGTTGCAGTTAAAAAGCTCGTAGTTGAATTTCGGGGTTAGTAGGTTGGTCATGCCTCTGGTATGTACTGATCTCACTGATTCCTCCCTCTTGACGAACTGTAATGTCATTAATTTGGTGTTGCATGAAATCAGGACTGTTACTTTGAAAAAATTAGAGTGTTTAAAGCAGGCTAAGGCTTGAATACATTAGCATGGAATAATGAAATAGGACGTTTGATCCTATTTTGTTGGTTTCTAGGATTGACGTAATGATTAATAGGGATAGTTGGGGGCATTAGTATTCAATTGTCAGAGGTGAAATTCTTGGATTTATTGAAGACTAACTACTGCGAAAGCATTTGCCAAGGATGTTTTCATTAATCAAGAACGAAAGTTAGGGATCGAAGACGATCAGATACCGTCGTAGTCTTAACCATAAACTATGCCGACTAGGGATCGGATGATGTTAATTTTTTAATGTACTC
+
IIIIIIIIIIIIIHHHIIIIIIIIIIIIIIIIIIIIIIIIIIIIIIIIIIIIIIIIIIIIIIIIIIHHHIIIIIIIIIIII<<<<<IIIIIIIIIIIIIHHHIBBBBIIIIIIIIIIIIIIIIIIIIHHIIIIIIIIIIIIIIIIIIIIIIIIIIGGGIIIIIIIIIIIIIIIIIIIIIIIGG:::IIFHHGHIIIG;;;IIIIIIIIIGGGIHHHI;;;;99;;,GHIIIHHHHHHIIIIIIIIIIIIIIIIIIIIIIIIIIIIIIIIIIIIIHHHIAGGIG<888FII===A=???8//==HHHHIIHGGGGGIIIHHHIIIIIHHHHHEEGGGGAA44444CCC?;;:BGIIIFFFFHEEEE5558555@AEHHFFFEHHHHHHHCBBCHB???>HBCCBEBB:;;>>>?;;;888588111133691108;<855;97778;;2666833366403148933154222/./,-,/5,,,,,,.2///2/,13268<9<;8884882022222-,,00,,,,,,,,)5455//
@JI6ZREA02HJ03G
AGACACAGTTGGAGGGCAAGTCTGGTGCCAGCAGCCGCGGTAATTCCAGCTCCAATAGCGTATATTAAAGTTGTTGCAGTTAAAAAGCTCGTAGTTGAATTTCGGGATCAATACGTCGGTCGTGCTTTTTTGGTACGCACTGGCGTCATTGGTTTCTCCTTTCTGACGAACCATGATGTCATTAATTTGGTGTTATGGGGAGTTAGGACTGTTACTTTGAAAAAATTAGAGTGTTTAAAGCAGGCATTAGCTTGAATACATTAGCATGGAATAATGAAATAGGACGTTTGACCCTATTTTGTTGGCTCTAGGATCGACGTAATGATTAATAGGGATAGTTGGGGCATTAGTATTCAATTGTCAGAGGTGAAATTCTTGGATTTATTGAAGACTAACTACTGCGAAAGCATTTGCCAAGGATGTTTTCATTAATCAAGAACGAAAGTTAGGGATCGAAGACGATCAGATACCGTCGTAGTCTTAACCATAACTATGCCGACTAGGGATCGGATGATGTTTAATTTTTAATGTACTCTATTC
+
IIIIIIIIIIIIIHHHIIIIIIIIIIIIIIIIIIIIIIIIIIIIIIIIIIIIIIIIIIIIIIIIIIHHHIIIIIIIIIIII?????IIIIIIIIIIIIIHHHI@@@IIIIIIIIIIIIIIIIIII;;;;99IIFIIIIIIIIIIIIIIFFFFHHHIIIIHHHIIIIIIIIIIIIIIIIIIIIIIIHHHIIIIIIIICCCCIFIIIIIIIIIIIIIHDBG22222277,DGGIIHHHHHHIIIIIIIIIIIIIIIIIIIIIIIIHHHIHHDDDFIID777GBDD@@:;;BIGBBBGG====@::D;;;@@GGGFGGGGHHDDDDDBEEEE?92226;EEEE9999@DGGGGFDD;;;=EEDDDDHHHHHHHHEEEDDDDB=444B8:DDDD?====BB899444;::9::::::::::==877111176:;::022374870---0:;011007:;;;88::8777:8::777656676897899-,,,---/.,,,03511,,,,/2669992337666;;1154444+7022,,,1/,,
@JI6ZREA02JZBZ5
AGACACAGTTGGAGGGCAAGTCTGGTGCCAGCAGCCGCGGTAATTCCAGCTCCAATAGCGTATATTAAAGTTGTTGCAGTTAAAAAGCTCGTAGTTGAATTTCGGGGTANCAG
+
FFFFFFFFFFFII@@@IIIIIIIIIIIIIIIIIIIIIIIIIIIIIIIIIIIIFFFFFFFFFFFFFFFFFFFFFFFFFFFFF=====FFFFFFFFFFFFFC?=A3111:9!44<
@JI6ZREA02FVFR6
AGACACAGTTGGAGGGCAAGTCTGGTGCCAGCAGCCGCGGTAATTCCAGCTCCAATAGCGTATATTAAAGTTGTTGCAGTTAAAAAGCTCGTAGTTGAATTTCGGGATCAGCAGGTTGGTCTTGCCACTGGTATGTACTAGCTTGCTGATTCCTCCTTCTTGTAGAACCGTAATGCCATTAATTTGGTGTTGCGGGGAAACAGGACTGTTACTTTGAAAAAATTAGAGTGTTTAAAGCAGGCCAGCGCCTGAATACATTAGCATGGAATAATGAAATAGGACGTTCGAACCTATTTTGTGGTTTCTAGGATTGACGTAATGATTAATAGGGATAGTTGGGGCATTAGTATTCAATTGTCAGAGGTGAAATTCTTGGATTTATTGAAGACTGACTACTGCGAAAGCATTTGCCAAGGATGTTTTCATTAATCAAGAACGAAAGTTAGGGATCGAAGACGATCAGATACCGTGTAGTCTTAACCATAAACTATGCCGACTAGGGATCGGATGA
+
IIIIIIIIIIIIIHHHIIIIIIIIIIIIIIIIIIIIIIIIIIIIIIIIIIIIIIIIIIIIIIIIIIHHHIIIIIIIIIIII?????IIIIIIIIIIIIIHHHIHHHIIIIIIIIIIIIIIIIIIIIIIIIIIIIIIIIIIIIIIIIIIIIIIIIIIIIGGGIIIIIIIIIIIIIIIIIBBBBGGHIIIIIIIICC??666BAIIIIIIIIIIHGGG888666;;,IIIIIHHHHHHIIIIIIIIIIGGGIIIIIIIIIIIIIIIIIIIIIIIIAAAFAGGIIGAAAIIIIIIIBCCAG6AAAAAHIIIHDGGIIIIGDDIIIHHGGGHBAAAGGGDD5555FFFFIIIIIIIIIIIHHIF@:5558BBEFFA==HHHHEBB;;IF;535AEECCAAA?;5221EEE>>>E????;;8>;22228;;;;;9=>>=<<=<<<<<8812117:8...---,/5555221...114844<;;==...899932-2338884868887<:688833
@JI6ZREA02J0I2G
AGACACAGTTGGAGGGCAAGTCTGGTGCCAGCAGCCGCGGTAATTCCAGCTCCAATAGCGTATATTAAAGTTGTTGCAGTTAAAAAGCTCGTAGTTGAATTTCGGGG
+
FFFFFFFFFFFII666IIIIIIIIIIIIIIIIIIIIIIIIIIIIIIIIIIIIFFFFFFFFFFFFFFFFFFFFFFFFFFFFF==??=FFFFFFFFFFBAA<984..,,
@JI6ZREA02J2PQH
AGACACAGTTGGAGGGCAAGTCTGGTGCCAGCAGCCGCGGTAATTCCAGCTCCAATAGCGTATATTAAAGTTGTTGCAGTTAAAAAGCTCGTAGTTGAATTTCGGGATCAA
+
FFFFFFFFFFFIIHHHIIIIIIIIIIIIIIIIIIIIIIIIIIIIIIIIIIIIFFFFFFFFFFFFFFFFFFFFFFFFFFFFF88888FFFFFFFFFFFFFF?=?888=77--
@JI6ZREA02HAS6V
AGACACAGTTGGAGGGCAAGTCTGGTGCCAGCAGCCGCGGTAATTCCAGCTCCAATAGCGTATATTAAAGTTGTTGCAGTTAAAAAGCTCGTAGTTGAATTTCGGGGTCAGCAGGTTGGTCGTGCCACTGGTATGTACTGGCTTCGCTGATTCCTCCTTTCTGAAGAACTGTAATGCCATTAATTTGGTGTTGCAGGGAAACAGGACTGTTACTTTGAAAAAATTAGAGTGTTTAAAGCAGGCTAACGCTTGAATACATTAGCATGGAATAATGAAATAGGACGTTCGATCCTATTTGTGGTTCTAGGATTGACGTAATGATTAATAGGGATAGTTGGGGCGATTAGTATTCAATTGTCAGAGGTGAAATTCTTGGATTTATTGAAGACTAACTACTGCGAAAGCATTTGCCAAGGATG
+
FFFFFFFFFFFIIHHHIIIIIIIIIIIIIIIIIIIIIIIIIIIIIIIIIIIIFFFFFFFFFFFFFFFFFFFFFFFFFFFFF?????FFFFFFFFFFFFFFFFFEEEEFFFFFFFFFFFFFFFFFFFFFFFFFFFFFFFFFF===DDFFDFCCCCFFFF??DADDA:;;?CFCAAADDDFFFCC???DDADDDDD?<<<FF?D>ACFFFF;;;DFFFF77776666,DFFFFDCCFFFFFFFFF?666DFFFFFFGGIIGGGGGFFDDDDIIIIIGGGF?DGD?555BBBAA>?<0114044449>?=>?>@BAA????AAADDDBBB=:::A:55466644-4<>?<=<@@?>A:88=88888BB====BB====<@;;;<2/34888>><<<<:<8888888888;;;:::9999893
@JI6ZREA02HOFHJ
AGACACAGTTGGAGGGCAAGTCTGGTGCCAGCAGCCGCGGTAATTCCAGCTCCAATAGCGTATATTAAAGTTGTTGCAGTTAAAAAGCTCGTAGTTGAATTTCGGGGTCAGAC
+
FFFFFFFFFFFII@@@IIIIIIIIIIIIIIIIIIIIIIIIIIIIIIIIIIIIFFFFFFFFFFFFFFFFFFFFFFFFFFFFF;;;;;FFFFDDFFFFFFD?==A7742/33323
@JI6ZREA02IU5EJ
AGACACAGTTGGAGGGCAAGTCTGGTGCCAGCAGCCGCGGTAATTCCAGCTCCAATAGCGTATATTAAAGTTGTTGCAGTTAAAAAGCTCGTAGTTGAATTTCGGGGTCAGCAGGTTGGTCGTGCCACTGGTATGTACTGGCTTCGCTGATTCCTCCTTTCTGAAGAACTGTAATGTCATTAATTTGGTGTTGCAGGGAAACAGGACTGTTACTTTGAAAAAATTGAGTGTTTAAAGCAGGCTAACGCTTGAATACATTAGCATGGAATAATGAAATAGGACGTTCGATCCTATTTGTGGTTTCTAGGATTGACGTAATGATTAATAGGGATAGTTGGGGCATTAGTATTCAATTGTCAGAGGTGAAATTCTTGGATTTATTGAAGACTAACTACTGCGAAAGCATTTGCCAAGGATGTTTTCATTAATCAAGAACGAAAGTTAGGGATCGAAGACGATCAGACACCGTCGTAGTCTTAACCATAAACTATGCCGACTAGGGATCGGATGATGTTAATTTTTATG
+
IIIIIIIIIIIII@@@IIIIIIIIIIIIIIIIIIIIIIIIIIIIIIIIIIIIIIIIIIIIIIIIIIHHHIIIIIIIIII==88888BIIIIIIIIIIIIHHHI::::8@IIIIIIBB>@@IIIIIIIIIIIIIIIIIIIIIIIIIIIIIIIIIII@@===@?GGDDDDEEIEDDGIIIE9999CCHIH@@BBHIIHHEHHBB9>>IIIIIIIIHHHI666666IIIIHIHHHHHHHIIIIII>999@IIIIIIIHHHIIIIIIIIIIIIIIII@@@@7;;DD9;;?EEEEAAD566616666;B<GD@@@DHIIIIIIIIIIIIHHDEEEDHIIIIBCA@DDIIIIIIIH@@@DDIBBBBB000=B::::A?BDDD:::=::DDB===DB??ABA=:4444:9::;<=:::BBAAAAA/...37;;888::;755;:3336772111177333:9;::333:6768;::888:88::;;;...366697-/100/1,,,,,,/114999777:8:;;222//0*2
@JI6ZREA02JH99Q
AGACACAGTTGGAGGGCAAGTCTGGTGCCAGCAGCCGCGGTAATTCCAGCTCCAATAGCGTATATTAAAGTTGTTGCAGTTAAAAAGCTCGTAGTTGAATTTCGGGGTATA
+
FFFFFFFFFFFIIHHHIIIIIIIIIIIIIIIIIIIIIIIIIIIIIIIIIIIIFFFFFFFFFFFFFFFFFFFFFFFFFFFFF?????FFFFFFFFFFFFF?=;A442227--
@JI6ZREA02FTXM8
AGACACAGTTGGAGGGCAAGTCTGGTGCCAGCAGCCGCGGTAATTCCAGCTCCAATAGCGTATATTAAAGTTGTTGCAGTTAAAAAGCTCGTAGTTGAATTTCGGGG
+
FFFFFFFFFFFIIHHHIIIIIIIIIIIIIIIIIIIIIIIIIIIIIIIIIIIIFFFFFFFFFFFFFFFFFFFFFFFFFFFFF;;;;;FFFFFFFFFFFDB9967,,,,
@JI6ZREA02G2MDQ
AGACACAGTTGGAGGGCAAGTCTGGTGCCAGCAGCCGCGGCAACTCCAGCTCCAATAGCGTATATTAAAGTTGTTGCAGTTAAAAAGCTCGTAGTTGAATTTCGGGGTCAGCAGGCTGGTCGTGCCACTGGTATGAACTGGTCTCGCTGATTCCTCCTTTCTGAAGAACTGTAATGTCATTAATTTGGTGTTGCAGGGAAACAGGACTGTTACTTTGAAAAAATTAGAGTGTTTAAAGCAGGCTAACGCTTGAATACATTAGCATGGAATAATGAAATAGGACGTTCGATCCTATTTTGTTGGTTTCTAGGATTGACGTAATGATTAATAGGGATAGTTGGGGGCATTAGTATTCAATTGTCAGAGGTGAAATTCTTGGATTTATTGAAGACTAACTACTGCGAAAGCATTTGCCAAGGATGTTTTCATTAATCAAGAACGAAAGTTAGGGATTCGAAGACGATCAGATACCGTCGTAGTCTTAACCATAAACTATGCCGACTAGGGATCGGATGATGTTAATTTTTT
+
IIIIIIIIIIIII@@@IIIIIIIIIIIIIIIIIIIIIIIIIIIIIIIIIIIIIIIIIIIIIIIIIIHHHIIIIIIIIIIII;;;;;IIIIIIIIIIIIIHHHI@@@@IIIIIIIIIIIIIIIIIIIIIIIIIIIIIIIIIIIIIIIIIIIIIIIIIIHHHIIIIIIIIIIIIIIIIIIIIIIIHHHIIIGGGIIIHHHHHHIDGGIIII>>>GHHEI66666666,BIIIIHHHHHHIIIIIIIIIIIIIIIIIIIIIIIIIIIIIIIIIIIIIHHHIIIIIIIIIIIIIA===>@>>://==BBBIIIHAAAGIIIIIIIIGGGGGGIIHHHIIIIII===88GGGIHIHHHHFGDDDIEEEEE@@A>222<<EEEEFFEHHHHHHHD?>@FEECC>@@@@;533;:3..,711,,,,25-,,,-389;;;9===<99=;666862----122336686;::88886;:==4/./2<::<:<??::9=;;;87113..-3631...68;===>>===>>??0055..
@JI6ZREA02JBYU6
AGACACAGTTGGAGGGCAAGTCTGGTGCCAGCAGCCGCGGTAATTCCAGCTCCAATAGCGTATATTAAAGTTGTTGCAGTTAAAAAGCTCGTAGTTGAATTTCGGGGTCAGCAGGTTGGTCGTGCCACTGGTATGAACTGGTTTCGCTGATTCCTCCTTTCTGAAGAACTGTAATGTCATTAATTTGGTGTTGCAGGGAAACAGGACTGTTACTTTGAAAAAATTAGAGTGTTTAAAGCAGGCTAACGCTTGAATACATTAGCATGGAATAATGAAATAGGACGTTCAAACCTATTTTGTTGGTTTCTAGGATTGACGTAATGATTAATAGGGATAGTTGGGGCATTAGTATTCAATTGTCAGAGGTGAAATTCTTGGATTTATTGAAGACTAACTACTGCGAAAGCATTTGCCAAGGATGTTTTCATTAAATCAAGAACGAAAGTTAGGGATCGAAGACGATCAGATACCGTCGTAGTCTTAACCATAAACTATG
+
HHHHHHHHHHHIIHHHIIIIIIIIIIIIIIIIIIIIIIIIIIIIIIIIIIIIHHHHHHHHHHHHHHHHHHHHHHHHHHHBB:::::HHHHHHHHHHHHHHHHH@@@@HHHHHHHHHHHHHHHHHHHHHHHHHHHHHHHHHHHHHHHHHHHEEEEHHHHHHHHHHHHHHHHHHHHHHHHHHHHHHHHHG@999EHH998CEEEDHHHHHHHHHHHHHH67776666,9HHHHHHHHHHHHHHHH@@@EEHEEEHHHHHHHHHHHHHHHHHHHHHH@@@HHHHHHDDDHHHHHHG@?;99@68@>22268DB;;;;BHHHHHHHHHHHHHHHB@@BBBB>>6666;>BBBBBBGEBBBDDB?AABBB=9244<BA98899A<<;9449<>989<92222;=<<;999;99444<;;888854,,,,,14,,,,,,,,041298222622-16112226674;88:::7678;;;:9::;:877300...1,,,,.,,,
@JI6ZREA02IXB5R
AGACACAGTTGGAGGGCAAGTCTGGTGCCAGCAGCCGCGGTAATTCCAGCTCCAATAGCGTATATTAAAGTTGTTGCAGTTAAAAAGCTCGTAGTTGAATTTCGGGATCAGCAGGTTGGTCTTGCCACTGGTATGTACTAGCTTGCTGATTCCTCCTTCTTGTAGAACCGTAATGCCATTAATTTGGTGTTGCGGGGAAACAGGACTGTTACTTTAGAAAAAATTAGAGTGTTTAAAGCAGGCCAGCGCCTGAATACATTAGCATGGAATAATGAAATAGGACGTTCGAACCTATTTTGTGGTTTCTAGGATTGACGTAATGATTAATAGGGATAGTTGGGGCATTAGTATTCAATTGTCAGAGGTGAAATTCTTGGATTTATTGAAGACTGACTACTGCGAAAGCATTTGCCAAGGATGTTTCATTAATCAAGAACGAAAGTTAGGGATCGAAGACGATCAGATACCGTCGTAGTCTTAACCATAAACTATG
+
HHHHHHHHHHHIIHHHIIIIIIIIIIIIIIIIIIIIIIIIIIIIIIIIIIIIHHHHHHHHHHHHHHHHHHHGGCA<;;;00///--8BBBDBDEDEEEHHHHHHHHHHHHHHHHHHHHHHHHHHHHHHHHHHHHHHHHHHHHHHHHHHEDDDDGEED@;;;EBDBBGEE;;;@EGGFGDDDDCCHHHHGBBBB>CBBBBBHHHHHHHHHHHH@666@666666FH3HHE@@@HHHHHHHHHHHHHHHHHHHHEEDHHHHGGGGGGHHD@655DDDDDHHHHHHHHEBBDD==75,,,,.,--,,,30?;;;<<>@HHHHGBBBHHHBBB;;;@BB@@@9999@@GGHHEB@@@BGGBA@A9///332;;<BBABBAAA>>>D88ADA===DAAAHDD?999====99999999AA<<:<;66677771107;;:66;63338---66112222265;::;;72126;;21066768:8:==8647999;:412
@JI6ZREA02JMBF2
AGACACAGTTGGAGGGCAAGTCTGGTGCCAGCAGCCGCGGTAATTCCAGCTCCAATAGCGTATATTAAAGTTGTTGCAGTTAAAAAGCTCGTAGTTGAATTTCGGGGTCAGCAGGCTGGCCGTGCCACTGGTATGAACTGGTCTCGCTGATTCCTCCTTTTTGAAGAACTGTAATGTCATTAATTTGGTGTTGCAGGGAAACAGGACTGTTACTTTGAAAAAATTAGAGTGTTTAAAGCAGGCATATTTGCTTGAATACATTAGCATGGAATAATGAAATAGGACGTTCAAACCTATTTGTTGGTTTCTAGGATTGACGTAATGATTAATAGGGATAGTTGGGGGCATTAGTATTCAATTGTCAGAGGTGAACTTCTTGGATTTATTGAAGACTAACTACTGCGAAAGCATTTTGCCAAGGATGTTTTCATTAATCAAGAACGAAAGTTAGGGATCGAAGACGATCAGATACCGTCGTAGTCTTAACCNTAAACTATGCCGACTGGGATCGGATGATGTTAATTTTTTAATGACTCATTTC
+
IIIIIIIIIIIII:::IIIIIIIIIIIIIIIIIIIIIIIIIIIIIIIIIIIIIIIIIIIIIIIIIIHHHIIIIIIIIII=>88888HIIIIIIIIIIIIHHHIAAAAIIIIIIIIIIIIIIIIIIIIIIIIIIIIIIIIIIIIIIIIIIIIIIIIHH;;;;;IIIIIIIIIIIIIIIIIIIIIHHHIIIFFFIIIHHHHHHIHIIIIFFFIIIHCCI666666;;,FFIIIEEHHHHHIFFFIFFG===FIIIIIIIIIDEEDHHHIIIIIIIIIIHHHIIIIIII888?=;===2///0--//888A<EEDAAAEEIIHDDDGGGEEA?<00/30/033///22AAADE????;655BBBBBBCCDEE=@@BBEEDDCCC;;;B::CCCCCCC>>442@;=74,,,475.,,,988AA;84882773::88220:995115/,,,,,,,,/045,,..64;::888::<688888<<<:631168:7!72...00688::;0333==::::::<:8...33//52-.00):;33135553
@JI6ZREA02FWXCH
AGACACAGTTGGAGGGCAAGTCTGGTGCCAGCAGCCGCGGTAATTCCAGCTCCAATAGCGTATATTAAAGTTGTTGCAGTTAAAAAGCTCGTAGTTGAATTTCGGGGTTAGTAGGTTGGTCATGCCTCTGGTATGTACTGGTCTCACTGATTCCTCCCTCTTGACGAACTGTAATGTCAGTTAATTTGGTGTTGCAGGAAATCAGGACTGTTACTTTGAAAAAATTAGAGTGTTTAAAGC
+
FFFFFFFFFFFIIHHHIIIIIIIIIIIIIIIIIIIIIIIIIIIIIIIIIIIIFFFFFFFFFFFFFFFFFFFFFFFFFFFFF88888FFFFFFFFFFFFFFFFFDDDDFFFFFFFFFFFFFFFFFFFFFFFFFFFFFFFFFFFFFFFFFFFFFFFFFFFFFFFFFFFFFFFFFDDDDDD533355====<9AFFFFFFFFFFFFFFFFFFBA>77111:,,,,,,11+7==72,,,,,,53
@JI6ZREA02JCG9A
AGACACAGTTGGAGGGCAAGTCTGGTGCCAGCAGCCGCGGTAATTCCAGCTCCAATAGCGTATATTAAAGTTGTTGCAGTTAAAAAGCTCGTAGTTGAATTTCGGGG
+
FFFFFFFFFFFIIHHHIIIIIIIIIIIIIIIIIIIIIIIIIIIIIIIIIIIIFFFFFFFFFFFFFFFFFFFFFFFFFFFFF?????FFFFFFFFFFBA?6633,,,,
@JI6ZREA02GFYRE
AGACACAGTTGGAGGGCAAGTCTGGTGCCAGCAGCCGCGGTAATTCCAGCTCCAATAGCGTATATTAAAGTTGTTGCAGTTAAAAAGCTCGTAGTTGAATTTCGGGGAT
+
FFFFFFFFFFFIIHHHIIIIIIIIIIIIIIIIIIIIIIIIIIIIIIIIIIIIFFFFFFFFFFFFFFFFFFFFFFFFFFFFF=====FFFFFFFFFFDBA8664..,,..
@JI6ZREA02HTXOK
AGACACAGTTGGAGGGCAAGTCTGGTGCCAGCAGCCGCGGTAATTCCAGCTCCAATAGCGTATATTAAAGTTGTTGCAGTTAAAAAGCTCGTAGTTGAATTTC
+
FFFFFFFFFFFIIHHHIIIIIIIIIIIIIIIIIIIIIHDDFDFFFFFHHHHHFFFFFFFFFFFFFFFFFFFFFFFFFFFFF88888FFFFFFFFFFCAA;86=
@JI6ZREA02IH9NJ
AGACACAGTTGGAGGGCAAGTCTGGTGCCAGCAGCCGCGGTAATTCCAGCTCCAATAGCGTATATTAAAGTTGTTGCAGTTAAAAAGCTCGTAGTTGAATTTCGGGGGTTCTACGTTCGTCGGTC
+
FFFFFFFFFFFIIIIIIIIIIIIIIIIIIIIIIIIIIIIIIIIIIIIIIIIIFFFFFFFFFFFFFFFFFFFFFFFFFFFCA77775BBBAAAAA@A=<<44491121144<643411--,--12-
@JI6ZREA02GP17R
AGACACAGTTGGAGGGCAAGTCTGGTGCCAGCAGCCGCGGTAATTCCAGCTCCAATAGCGTATATTAAAGTTGTTGCAGTTAAAAAGA
+
FFFFFFFFFFFIIIIIIIIIIIIIIIIIIIIIIIIIIIIIIIIIIIIIIIIIFFFFFFFFFFFFEDDDFDDCB><====--,,,,,2,
@JI6ZREA02J5UUH
AGACACAGTTGGAGGGCAAGTCTGGTGCCAGCAGCCGCGGTAATTCCAGCTCCAATAGCGTATATTAAAGTTGTTGCAGTTAAAAAGCTCGTAGTTGAATTTCGGGGTATAGTAGTC
+
FFFFFFFFFFFIIHHHIIIIIIIIIIIIIIIIIIIIIIIIIIIIIIIIIIIIFFFFFFFFFFFFFFFFFFFFFFFFFFFFF;;;;;FFFFFFFFFFFFFFFFF?A@;A94443=<//
@JI6ZREA02GZD09
AGACACAGTTGGAGGGCAAGTCTGGTGCCAGCAGCCGCGGTAATTCCAGCTCCAATAGCGTATATTAAAGTTGTTGCAGTTAAAAAGCTCGTAGTTGAATTTCGGGATCAATACGTCGGTCGTGCTTTTTTGGTACGCACTGGCGTCATTGGTTTCTCCTTTCTGACGAACCATGATGTCATTAATTTGGTGTTATGGGGAGTTAGGACTGTTACTTTGAAAAAATTAGAGTGTTTAAAGCAGGCATTAGCTTGAATACATTAGCATGGAATAATGAAATAGGACGTTCGATCCTATTTTGTGGTTTCTAGGATCAACGTAATGATTAATAGGGATAGTTGGGGCATTAGTATTCAATTGTCAGAGGTGAAATTCTTGGATTTATTGAAGACTAACTACTGCGAAAGCATTTGCCAAGGATGTTTTCATTAATCAAGAACGAAAGTTAGGGATCGAAGACGATCAGATACCGTCGTAGTCTTAACCATAACTATGCCGACTAGGGATCGGATGATGTTTAATTTTT
+
IIIIIIIIIIIIIHHHIIIIIIIIIIIIIIIIIIIIIIIIIIIIIIIIIIIIIIIIIIIIIIIIIIHHHIIIIIIIIIIII?????IIIIIIIIIIIIIHHHIHHHIIIIIIIIIIIIIIIIIIB888888II<IIIIIIIIIIIIIIIIBB666GIIIHHHIIIIIIIIIIIIIIIIIIIIIIIHHHIIIIIIII@@@@G?BBIIIIIIIIIIIFFFI;;;;88;;,BHIIIHHHHHHIIIIIIIIIIIIIIIHIIIIIIIIIIIIIIIIIIIIIHHHIIIIHHAAAGEEEBB;;1333;2;;??BDIIIIIIIIIHEEDIIIIIIIIIIHHHIIIIIIBB@@EEHHIIHAAAIIEEEEDDE@?1118BEBDDDDDDDD555?88??CCCCC555:=BA;;555>BBBBBBE@@@@HH;>>7777>>==:9433330030---8660666:888886032<;;:8686;8820268::;8899000.--.0,,,002525422207968873338633:://1--
@JI6ZREA02I7ZN6
AGACACAGTTGGAGGGCAAGTCTGGTGCCAGCAGCCGCGGTAATTCCAGCTCCAATAGCGTATATTAAAGTTGTTGCAGTTAAAAAGCTCGTAGTTGAATTTCGGGGTTAGTAGGTTGGTCATGCCTCTGGTATGTACTGGTCTCACTGATTCCTCCCTCTTGACGAACTGTAATGTCATTAATTTGGTGTTGCAGGAAATCAGGACTGTTACTTTGAAAAAATTAGAGTGTTTAAAGCAGGCTAAGGCTTGAATACATTAGCATGGAATAATGAAATAGGACGTTTGATCCTATTTTGTGGTTTCTAGGATTGACGTAATGATTAGTAGGGATAGTTGGGGCATTAGTATTCAATTGTCAGAGGTGAAATTCTTGGATTTATTGAAGACTAACTACTGCGAAAGCATTTGCCAAGGATG
+
IIIIIIIIIIIII@@@IIIIIIIIIIIIIIIIIIIIIIIIIIIIIIIIIIIIIIIIIIIIIIIIIIHHHIIIIIIIIII==66666=HIIIIIIIIIIIHHHICCCCIIIIIIIIIIIIIIIIIIIIIIIIIIIIIIIIIIIIIIIIIIIIIIIHFFFIIIIIIIIIIIIIIIIIIIIIIIFF666IIIIIIIIIIIHHHIIIIIIIIIIIIIHHHH666662@@0IIDDDDFFHHHIIIIIIFFFIIIIIIIIHHHHIIIIIIIHHHHDDDFG777G@GGD@@@@HIIIIIIG====G:;;322?<E666@GDDDIIIIIIIIIIIIIEBBGGGE??0002??AA::8:?DEBBBAABB::999ABBBBB>:88AAB;;44//:>A??AA?9443=A::9:::=:4444::;==8869-
@JI6ZREA02GCHYF
AGACACAGTTGGAGGGCAAGTCTGGTGCCAGCAGCCGCGGTAATTCCAGCTCCAATAGCGTATATTAAAGTTGTTGCAGTTAAAAAGCTCGTAGTTGAATTTCGGGATCAATATATCGGTCGTGCTTCGGTATGTACTGGTATTATTGATTTCTCCCTTCTGACGAACTATGATGTCATTAATTTGGTGTTATGGGGAATCAGGACTGTTACTTTGAAAAAATTAGAGTGTTTAAAGCAGGCACACGCTTGAATACATTAGCATGGAATAATGAAATAGGACGTTTGATCTATTTGTTGGTTTCTAGGATCGACGTAATGATTAATAGGGATAGTTGGGGGCATTAGTATTCAATTGTCAGAGGTGAAATTCTTGGATTTATTGAAGACTAACTACTGCGAAAGCATTTGCCAAGGATGTTTTCATTAATCAAGAACGAAAGTTAGGGATCGAAGCGATCAGATACCGTCGTAGTCTTAACCATAAACTATG
+
IIIIIIIIIIIIIGGGIIIIIIIIIIIIIIIIIIIIIIIIIIIIIIIIIIIIIIIIIIIIIIIIIIHHHIIIIIIHHHG;;33333=GHHHIIIIIIIIHHHIHHHIIIIIIIIIIIIIIIIIIIIIIIIIIIIIIIIIIIIIIIIIIIHHHIIHHHIIIIIIIIIIIIIIIIIIIIIIIIIHHHIIIIIIIICCCCIIIIIIIIIIIIIIIHHHI9;;;99GG5IHHIIGGGHHHIIIIIIIIIIIIIIGGGIIIIIIIIIIIIIIIAAAAHHHHIIIIIIIHEBGGA;;;333;57>>??BGII778GIIIIA788IIIIIIGGF777=GFDDB44477DCCCBCBBE?777???;>A;999C8112;;EHHFEEBEB?;;FF553;?EA>>;@@A;4444@;;000;;CEEC?>AF7774;;==>>9==;300380007..-113733333232;;;;=<=>>>>:8:>>>:;:<>>665;<>>=;523
@JI6ZREA02JGAT1
AGACACAGTTGGAGGGCAAGTCTGGTGCCAGCAGCCGCGGTAATTCCAGCTCCAATAGCGTATATTAAAGTTGTTGCAGTTAAAAAGCTCGTAGTTGAATTTCGGGGTATACGTAGTCGGTCGTAGTCGTCTTTGGTACTGACTGGCG
+
FFD=<<<<FFDFE666FHIIIIIIIIIIIIIIIIIIIIIIIIIIIIIIIIIIFFFFFFFFFFFFFFFFFFFFFFFFFFFFF?????FFFFFFFFFFDBA<98942..,.-23:52--.-559;6734444=886<>7<94///.57:1
@JI6ZREA02G4DNU
AGACACAGTTGGAGGGCAAGTCTGGTGCCAGCAGCCGCGGTAATTCCAGCTCCAATAGCGTATATTAAAGTTGTTGCAGTTAAAAAAGCTCGTAGTTGAA
+
@666;@FFFFFIIHHHIIIIIIIIIIIIIIIIIIIIIIIIIIIIIIIIIIIIFFFFFFFFFFFFFFFFFFFFFDB????..------2:====:8778--
@JI6ZREA02HLGFY
AGACACAGTTGGAGGGCAAGTCTGGTGCCAGCAGCCGCGGTAATTCCAGCTCCAATAGCGTATATTAAAGTTGTTGCAGTTAAAAAGCTCGTAGTTGAATTTC
+
FA;;;=?AFFFIIHHHIIIIIIIIIIIIIIIIIIIIIIIIIIIIIIIIIIIIFFFFFFFFFFFFFFFFFFFFFFFFFFFFF==???FFFFFFFFFAAA>0.,:
@JI6ZREA02GSJ22
AGACACAGTTGGAGGGCAAGTCTGGTGCCAGCAGCCGCGGTAATTCCAGCCCACTAG
+
FFFFFFFFFFFII???IIIIIIIIIIIIIIIIIIIIIIIHHHGFFAA??9667////
@JI6ZREA02HV09U
AGACACAGTTGGAGGGCAAGTCTGGTGCCAGCAGCCGCGGTAATTCCAGCTCCAATAGCGTATATTAAAGTTGTTGCAGTTAAAAAGCTCGTAGTTGAATTTCGGGATCAGCAGGTTGGTCTTGCCACTGGTATGTACTAGCTTGCTGATTCCTCCTTCTTGTAGAACCGTAATGCCATTAATTTGGTGTTGCGGGGAAACAGGACTGTTACTTTGAAAAAATTAGAGTGTTTAAAGCAGGCCAGCGCCTGAATACATTAGCATGGAATAATGAAATAGGACGTTCGAACCTATTTTGTGGTTTCTAGGATTGACGTAATGATTAATAGGGATAGTTGGGGCATTAGTATTCAATTGTCAGAGGTGAAATTCTTGGATTTATTGAAGACTGACTACTGCGAAAGCATTTGCCAAGGATGTTTTCATTAATCAAGAACGAAAGTTAGGGATCGAAGACGATCAGATACCGTCGTAGTCTTAACCATAAACTATGCCGACTAGGGATCGGATGATG
+
IIIIIIIIIIIIIDDDIIIIIIIIIIIIIIIIII@@@IIIIIIIIIIIIIIIIIIIIIIIIIIIIIHHHIIIIIIHIIIII;;;;;IIIIIIIIIIIIIHHHIHHHIIIIIIIIIIIIIIIHIIIIIIIIIIIIIIIIIIIIIIIIIIIIIIIIIIIIIIIIIIIIIIIIFFFIIIIIIHFFFFHIIIIHHHICC@@FFHIHIIIIIIIIIIHFFF6;;;;;99,@@FFH@@@DDHIIIIIIIIIIIIIIIIFFDDHIIIIIIIIIIIH@@@HEEEI<DD;;776EE::544233339./////44D<??BDDGIIIIIIHDDD@@@HHBBDIIIIIBBB@DDDHIIIIIIHHHIIEDEB===9:8::BAA:88DDDBB:944DDBBBAAAABB===444::<==:::<AAA==886:3-----699884673300783338::2666:::7771036:::...31;;;:9::;11311;;110766631-466713031777:;;;;;;;;33
@JI6ZREA02F3S8Q
AGACACAGTTGGAGGGCAAGTCTGGTGCCAGCAGCCGCGGTAATTCCAGCTCCATAGCGTATATTAAAGTTGTTGCAGTTAAAAAGCTCGTAGTTGAATTTC
+
FFFFFFFFFFFIIHHHIIIIIIIIIIIIIIIIIIIIIIIIIIIIIIIIIII;;;AFFFFFFFFEEDDFFFFDBAAAAA4411111<AA??AADFFFFD=;9=
@JI6ZREA02J6AZ6
AGACACAGTTGGAGGGCAAGTCTGGTGCCAGCAGCCGCGGTAATTCCAGCTCCAATAGCGTATATTAAAGTTGTTGCAGTTAAAAAAGCTCGTAGTTGAATTTCGGGGTATAG
+
FFFFFFFFFFFIIHHHIIIIIIIIIIIIIIIIIIIIIIIIIIIIIIIIIIIIFFFFFFFFFFFFFFDDDFFFFB>====..----,,2:=====?@BBBB444<2222/3///
@JI6ZREA02J2Y4G
AGACACAGTTGGAGGGCAAGTCTGGTGCCAGCAGCCGCGGTAATTCCAGCTCCAATAGCGTATATTAAAGTTGTTGCAGTTAAAAAGCTCGTAGTTGAATTTCGGGA
+
FFFFFFFFFFFIIIIIIIIIIIIIIIIIIIIIIIIIIIIIIIIIIIIIIIIIFFFFFFFFFFFFFFFFFFFFFFFFFFFFF?????FFFFFFFFFDDBA861.,,,3
@JI6ZREA02JAU3V
AGACACAGTTGGAGGGCAAGTCTGGTGCCAGCAGCCGCGGTAATTCCAGCTCCAATAGCGTATATTAAAGTTGTTGCAGTTAAAAAGCTCGTAGTTGAATTTCGGGGTANC
+
<6666CFAAAAADFFHHHHHHIIIIIIIIIIIIIIIIIIIIIIIIIIIIIIIFFFFFFFFFFFFFFFFFFFFFFFFFFFFF?????FFFFFFFFFFFFD=<;4..,,,.!.
@JI6ZREA02ID3ZO
AGACACAGTTGGAGGGCAAGTCTGGTGCCAGCAGCCGCGGTAATTCCAGCTCCAATAGCGTATATTAAAGTTGTTGCAGTTAAAAAGCTCGTAGTTGAA
+
=6666=FFFFFIIHHHIIIIIIIIIIIIIIIIIIIIIIIIIIIIIIIIIIIIFFFFFFFFFFFFFFFFFFFFFFFFFFFFF?????FFFFFFBA?<=77
@JI6ZREA02F90R3
AGACACAGTTGGAGGGCAAGTCTGGTGCCAGCAGCCGCGGTAATTCCAGCTCCAATAGCGTATATTAAAGTTGTTGCAGTTAAAAAGCTCGTAGTTGAA
+
=666;@FFFFFIIHHHIIIIIIIIIIIIIIIIIIIIIIIIIIIIIIIIIIIIFFFFFFFFFFFFFFFFFFFFFFFFFFFFF;;;;;FFFFDBA??<<11
@JI6ZREA02GR6X3
AGACACAGTTGGAGGGCAAGTCTGGTGCCAGCAGCCGCGGTAATTCCAGCTCCAATAGCGTATATTAAAGTTGTTGCAGTTAAAGA
+
FFFFFFFFFFFII:::IIIIIIIIIIIIIIIIIIIIIB;;;BIIIIIIIIIIFFFFFFFFFFFFFFFFFFFFFFFFFFFDB===4/
@JI6ZREA02FMVJY
AGACACAGTTGGAGGGCAAGTCTGGTGCCAGCAGCCGCGGTAATTCCAGCTCCAATAGCGTATATTAAAGTTGTTGCAGTTAAAAAGCTCGTAGTTGAATTTCGGGATTAGCAGGTCGGTCGTGCCAATGGTATGCACTGGCTCGCTGACTCCTCCTTCTTGTAGAACCGTAATGCCATTAATTTGGTGTTGCAGGGAAACAGGACTGTTACTTTAGAAAAAATTAGAGTAGTTTAAAGCAGGCTAACGCTTGAATACATTAGCATGGAATAATGAAATAGGACGTTACAAACCTATTTTGTGGTTTCTAGGTATTGACGTAATGATTAATAGGGATAGTTGGGGCATTAGTATTCAATTGTCAGAGGTGAAATTC
+
FFFFFFFFFFFIIHHHIIIIIIIIIIIIIIIIIIIIIIIIIIIIIIIIIIIIFFFFFFFFFFFFFFFFFFFFFFFFFFFFF?????FFFFFFFFFFFFFFFFFFFFFFFFFFFFFF====FFFFFFFFFFFFFFFFFFDCCFFAAABB@?>=>?33441109<<<>?<<8988894448844333>>:?<>844444100>:==<>?<<9<<..,-3,,,,,,11,79//04888;;=<:::??ADDDDDCCCFGGCAABAA@<99444443389888>488<?<888<886...,///2.-.....32>668<<4445?AAA84448443<44444444444449988??><84448<;;89732223....66:
@JI6ZREA02GJCPO
AGACACAGTTGGAGGGCAAGTCTGGTGCCAGCAGCCGCGGTAATTCCAGCTCCAATAGCGTATATTAAAGTTGTTGCAGTTAAAAAGCTCGTAGTTGAATTTCGGGG
+
EEEEFFFFFFFFF666HHHIIIIIIIIIIIIIIIIIIIIIIIIIIIIIIIIIFFFFFFFFFFFFFFFFFA@@FB>??==..--///4>????ABDFFFD??=A9600
@JI6ZREA02I4C26
AGACACAGTTGGAGGGCAAGTCTGGTGCCAGCAGCCGCGGTAATTCCAGCTCCAATAGCGTATATTAAAGTTGTTGCAGTTAAAAAGCTCGTAGTTGAATTTCGGGGTCAGCAGGTTGGTCGTGCCACTGGTATGTACTGGCTTCGCTGATTCCTCCTTTCTGAAGAACTGTAATGTCATTAATTTGGTGTTGCAGGGAAACAGGACTGTTACTTTGAAAAAATTAGAGTGTTTAAAGCAGGCTAACGCTTGAATACATTAGCATGGAATAATGAAATAGGACGTTCGATCCTATTTGTGGTTTCTAGGATTGACGTAATGATTAATAGGGATAGTTGGGGCATTAGTATTCAATTGTCAGAGGTGAAATTCTTGGATTTATTGAAGACTAACTATTGCGAAAGCATTTGCCAAGGATGTTTTCATTAATCAAGAACGAAAGTTAAGGGAGTCGAGACGATCAGATACCGTCGTAGTCTTAACC
+
FFFFFFFFFFFIIHHHIIIIIIIIIIIIIIIIIIIIIIIIIIIIIIIIIIIIFFFFFFFFFFFFFFFFFFFFFFFFFFFDD;;;;;FFFFFFFFFFFFFFFFFDDDDFFFFFFFFFFDDDFFFFFFFFFFFFFFFFFFFFFFFFFFFFFFFFFFFFFFFFFFFFFEDDEEFFFFFFFFFFFFFFFFFFFDDDFDDDFFFFFFFFFFFFFFFFFFFFF666666;;-DDFFFFFFFFFFFFFFFFFFFFFFFFFFDDDGGGGFFFFDGGDCAABB==;?:<<894429==<9553,,,-,--,,,33>9<<=@@BBB?>>AAA555558==;?@ABDD6666??DDDBBBBDDAA?:88??B@@<<:;888876899;...2//88<<<::;;888<><8344;8888==@@<<;6667.--,,033331.,,,0,,,,,,,,,,,,,,,.,,,.,,,01300224642227888:8797722-,
@JI6ZREA02J5I0S
AGACACAGTTGGAGGGCAAGTCTGGTGCCAGCAGCCGCGGTAAATTCCAGCTCCAAATAGCGTATATTAAAACGTTGTTG
+
FFFFFFFFFFFFF=<<F:<:@FF<<=EFFGDDDDDDD633358;=;;;<=<9000..74><<<4448<664449>B:::?
@JI6ZREA02GROMA
AGACACAGTTGGAGGGCAAGTCTGGTGCCAGCAGCCGCGGTAATTCCAGCTCCAATAGCGTATATTAAAGTTGTTGCAGTTAAAAAGCTCGTAGTTGAATTTCGGGG
+
FFFFFFFFFFFIIHHHIIIIIIIIIIIIHHHHIIHHF:::BDFFFGFHHIIIFFFFFFFFFFFFFFFFFFFFFFFFDD888;;777DAAACFFFFFFDB==;<440.
@JI6ZREA02FGY0Z
AGACACAGTTGGAGGGCAAGTCTGGTGCCAGCAGCCGCGGTAATCCAGCTCCAATAGCGTATATTAAAGTTGTTGCAGTTAAAAAGCTCGTAGTTGAATTTC
+
FFFFFFFFFFFHF666FHIIIIIIIIIIIIIIIHFFFFGGG<8666@EFFFFFFFFFFFFFFFFFFFFDDDFFFFFFFFF?????FFFFFFFDB>=65111.
@JI6ZREA02FZHX8
AGACACAGTTGGAGGGCAAGTCTGGTGCCAGCAGCCGCGGTAATTCCAGCTCCAATAGCGTATATTAAAGTTGTTGCAGTTAAAAAGCTCGTAGTTGAATTTCGGGGGTCAGTACGTAGGTTGGTCGTCG
+
FFFFFFFFFFFIIHHHIIIIIIIIIIIIIIIIIIIIIIIIIIIIIIIIIIIIFFFFFFFFFFFFFFFFFEDDFFFFFFFFF;;;;;FFFDDDDBB@=<<8884----,2833.-.296.---116312--
@JI6ZREA02GWQXX
AGACACAGTTGGAGGGCAAGTCTGGTGCCCGCAGCCGCGGTAATTCCAGCTCCAATAGCGTATATTAAAGTTGTTGCAGTCAAAAAGCTCGTAGTTGAATTTCGGGGTCAGCAGGTTGGTCGTGCCACTGGTATGCACTGGCTTCGCTGATTCCTCCTTTCTGAAGAACTGTAATGTCATTAATTTGGTGTTGCAGGGAAACAGGACTGTTACTTTGAAAAAATTGAGTGTTTAAAGCAGGCTAACGCTTGAATACATTAGCATGGAATAATGAAATAGGACGTTCGATCCTATTTGTTGGTTTCTAGGATTGACGTAATGATTAATAGGGATAGTTGGGGGCATTAGTATTCAATTGTCAGAGGTGAAATTCTTGGATTTATTGAAGACTAACTACTGCGAAAGCATTTGCCAAAGGATGTTTTCATTAATCAAGAACGAAAGTTAGGGATCGAAGACGATCAGATACCGTCGTAGTCTTAACCATAAACTATGCCGACTAGGGATCGGATGATGTTAATTTTTTAATGTAC
+
IIIIIIIIIIIII@@@IIIIIIIIIIIHHHIIIIIIIIIIIIIIIIIIIIIIIIIIIIIIIIIIIIHHHIIIIIIIIIIII>>???IIIIIIIIIIIIIHHHICCCCIIIIIIIIIIIIIIIIIIIIIIIIIIIIIIIIIIIIIIIIIIIIIIGFBBBBDHHIIHBBBIIIIGGFIIIIIIIIHHHIIIIIIIIIHHHHHFG>BBIII>666>HHHI;;;;;;IIIIIIIHHHHHHIIIIIIIIIIIIIIIIIIIIIIIIIIIIIIIIIIHHHHHHIIIIIIIHHHIGGGGEA335817<<BBBGIIHHHIIIIIIIIIIIIIIIIDA5526BED>>24455EDEIIIIIIIIIIIHHHHH@??BDCB?>>>:88:;C111547CCCCCCCC9::899>:9:77=932229.,,,,00157000038;;::9::8300<6555:;:-11263338888::9::::9:688:9899><:<::==664811184-010335152,,,03100155555,,,,,,,,,,..)5451
@JI6ZREA02FOHB3
AGACACAGTTGGAGGGCAAGTCTGGTGCCAGCAGCCGCGGTAATTCCAGCTCCAATAGCGTATATTAAAGTTGTTGCAGTTAAAAAGCTCGTAGTTGAATTTCGGGGA
+
FFFFFFFFFFFFE:::FFFHHIIIIIIIIIIIIHBBBFFFHFFFFFHHHHHHFFFFFFFFFFFFFFFFFFFFFFFFCCCDD77787ADDDBAAABBB880..4//...
@JI6ZREA02F0VFX
AGACACAGTTGGAGGGCAAGTCTGGTGCCAGCAGCCGCGGTAATTCCAGCTCCAATAGCGTATATTAAAGTTGTTGCAGTTAAAAAGCTCGTAGTTGAATTTCGGGGTCAGCAGGTTGGTCGTGCCACTGGTATGTACTGGCTTCGCTGATTCCTCCTTTCTGAAGAACTGTAATGTCATTAATTTGGTGTTGCAGGGAAACAGGACTGTTACTTTGAAAAAATTAGAGTGTTTAAAGCAGGCTAACGCTTGAATACATTAGCATGGAATAATGAAATAGGACGTTCGATCCTATTTGTGGTTTCTAGGATTGACGTAATGATTAATAGGGATAGTTGGGGCATTAGTATTCAATTGTCAGAGGTGAAATTCTTGGATTTATTGAAGACTAACTACTGCGAAAGCATTTGCCAAGGATGTTTTCATTAATCAAGAACGAAAGTTAGGGATCGAAGACGATCAGATACCGTCGTAGTCTTAACCNTAAACTATGCCGACTAGGGATCGGATGATGTTAATTTTTAATGTACTC
+
IIIIIIIIIIIIIIIIIIIIIIIIIIIIIIIIIIIIIIIIIIIIIIIIIIIIIIIIIIIIIIIHBB;;;IIIHEA@ADE??33333@GHHHHHIIIIBBBBHE@@@@BHHIIIIIIIIIIIIIIIIIFFFIIIIIIIIIIIIIIIIIIIIBBBBHIIHHFFDFIIFFFFFIIIIIIIIFBBBBHHHIICIIIIB>666FDEHCGGHHI<765>94450//002??0DFDFFHHHHHHIIIFFFFIIIIIIIIIIIIIIIIIIIIEEEIIIIIIIHHHIIIIDEDHHIIGGEEB?55571;;???EAI<<<DIIIIIHHHIIIIIHHHIHBBEEEE55000059A==?;=AFDDDGGD=???BBCC8::;A::2244:445947?BDDDDEEEEHEEB::::::955427?;744,,,3-,,,,1149884788300;83334660..-0333:::4866;;::8:<==><;<8:88:8<==:1!338888-030247494...-399977733...33222//00*383300
@JI6ZREA02INCZY
AGACACAGTTGGAGGGCAAGTCTGGTGCCAGCAGCCGCGGTAATTCCAGCTCCAATAGCGTATATTAAAGTTGTTGCAGTTAAAAAGCTCGTAGTTGAATTTCGGGGTCAGCAGGTTGGTCGTGCCACTGGTATGTACTGGCTTCGCTGATTCCTCCTTTCTGAAGAACTGTAATGTCATTAATTTGGTGTTGCAGGGAAACAGGACTGTTACTTTGAAAAAATTAGAGTGTTTAAAGCAGGCTAACGCTTGAATACATTAGCATGGAATAATGAAATAGGACATTCGATCCTATTTTGTTGGTTTCTAGGATCAACGTAATGATTAATAGGGATAGTTGGGGGCATTAGTATTCAATTGTCAGAGGTGAAATTCTTGGATTTATTGAAGACTAACTACTGCGAAAGCATTTGCCAAGGATGTTTTCATTAATCAAGAACGAAAGTTAGGGATCGAAGACGATCAGATACCGTCGTAGTCTTAACC
+
FFFFFFFFFFFIIHHHIIIIIIIIIIIIIIIIIIIIIIIIIIIIIIIIIIIIFFFFFFFFFFFFFFFFFFFFFFFFFFFFF=====FFFFFFFFFFFFFFFFFDDDDFFFFFFFFFFFFFFFFFFFFFFFFFFFFFFFFFFFFFFFFFFFFFFFF::::?D>BBA:::ACF???ABDDAAAAA666DD>:<<FFFFFFFFFF@@@FFFFFFFFFFFF67776666,:?::::=====DDDDDC6666?DAAADDDGGD???FGGFDDDDFDDDGGGIIIGGGGGGDBA??;;67.....--66222?<BAAAAAADIIIIDDDDDDDDDDB???AAADB55555==AA=??DD?::8DDDDDDDDDD?>>>>D==8888?>>>>88DDDD>??<;222;673....677222744445520,,,,,,,3344100-----43000222333466:770---02222121:::7679:99:8877--
@JI6ZREA02F9GZW
AGACACAGTTGGAGGGCAAGTCTGGTGCCAGCAGCCGCGGTAATTCCAGCTCCAATAGCGTATATTAAAGTTGTTGCAGTTAAAAAGCTCGTAGTTGAATTTCGGAATCAATTTATCGGTCGTGCCTTCGGTATGCACTGGTATTATTGATTTCTACCTTCTGACGAATCATGATGTCATTAATTTGGTGTTGCAGGGAAACAGGACTGTTACTTTGAAAAAATTAGCGTGTTTAAAGCAGGCTAACGCTTGAATACATTAGCATGGAATAATGAAATAGGACGTTCGAACCTATTTGTGGTTTCTAGGATTGACGTAATGATTAATAGGGATAGTTGGGGCATTAGTATTCAATTGTCAGAGGTGAAATTCTTGGATTTATTGAAGACTAACTACTGCGAAAGCATTTGCCAAGGATGTTTTCATTAATCAAGAACGAAAGTTAGGGATCGAAGACGATCAGATACCGTCGTAGTCTTAACCATAAACTATGCCGACTAGGGATCGGATGATGTTAATTTTTAATGTACTC
+
IIIIIIIIIIIIIHHHIIIIIIIIIIIIIIIIIIIIIIIIIIIIIIIIIIIIIIIIIIIIIIIIIIHHHIIIIIIIIIIBD66666GIIIIIIIIIIIIHHHIIIIIIIIIHHHIIIIIIIIIIIIIIIIIIIIIIIIIIIIIIIIIIIIHHHIIIIIIIIIIIIIIIIIIIIIIIIIIIIIIHHHIIIIIIIIIHHHHHHIIIIIIII>>>GHHHI666668>>-IIIIIHHHGGGIIIIIIIIIIIIIIIIIIIIIIIIIIIIIIIIIIIIIHHHIIIIIIIIIIIIIIGB?335=7==BBCIIIIIIIIIIIIGGGIIIIIIIIIBBBEHEG<<1111;@DD@746AIIIIIIGDGIIIIIIIHHHIIIHHIIGDDBD??IIBA@GGFFIIIID<<<DHHABBHHBIEECCAA>77//..48;;9968::422:<::8<??7===<:::?><:><<>?::8:=???>>>>?>>?>>??887:88843-8:::==;=:444344==:4444:7<==11111:6-824422
@JI6ZREA02JDIEM
AGACACAGTTGGAGGGCAAGTCTGGTGCCAGCAGCCGCGGTAATTCCAGCTCCAATAGCGTATATAAAGTTGTTGCAGTTAAAAAGCTCGTAGTGATTAC
+
FA=??@@EEFFIIHHHIIIIIIIIIIIIIIIIIIIIIIHDFIIHHHHIHIIHFFFFFFFFFC:::<<F???A>>AABB::66663@A?====52-.---.
@JI6ZREA02F8FIM
AGACACAGTTGGAGGGCAAGTCTGGTGCCAGCAGCCGCGGTAATTCCAGCTCCAATAGCGTATATTAAAGTTGTTGCAGTTAAAAAAGCTCGTAGTTG
+
FFFFFFFFFFFII@@@IIIIIIIIIIIIIIIIIIIIIIIIIIIIIIIIIIIIFFFFFFFFFFFFFF666FFDDDDDD?8866276//?976984/..6
@JI6ZREA02F6XUM
AGACACAGTTGGAGGGCAAGTCTGGTGCCAGCAGCCGCGGTAATTCCAGCTCCAATAGCGTATATTAAAGTTGTTGCAGTTAAAAAGCTCGTAGTTGAATTTCGGGGTCAGCAGGTGT
+
FFFFFFFFFFFIIHHHIIIIIIIIIIIIIIIIIIIIIIIIIIIIIIIIIIIIFFFFFFFFFFFFFFFFFFFFFFFFFFFFF=====FFFFFFFFFFFFFFFFFDDDDFFFFFBA=>23
@JI6ZREA02JWQK9
AGACACAGTTGGAGGGCAAGTCTGGTGCCAGCAGCCGCGGTAATTCCAGCTCCAATAGCGTATATTAAAGTTGTTGCAGTTAAAAAAGCTCGTAGTTG
+
FFFFFFFFFFFIIHHHIIIIIIIIIIIIIIIIIIIIIIIIIIIIIIIIIIIIFFFFFFFFFFFFFFFFFFFFDB>?==7.-,,,,,,57753232112
@JI6ZREA02HDFHI
AGACACAGTTGGAGGGCAAGTCTGGTGCCAGCAGCCGCGGTAATTCCAGCTCCAATAGCGTATATTAAAGTTGTTGCAGTTAAAAAGCTCGTAGTTGAATTTCGGGGTCAGCAGGTTGGTCGTGCCACTGGTATGTACTGGCTTCGCTGATTCCTCCTTTCTGAAGAACTGTAATGTCATTAATTTGGTGTTGCAGGGAACAGGACTGTTACTTTGAAAAAATTAGAGTGTTTAAAGCAGGCTAACGCTTGAATACATTAGCATGGAATAATGAAATAGGACGTTCGATCCTATTTTGTGGTTTCTAGGATCAACGTAATGATTAATAGGGATAGTTGGGGCATTAGTATTCAATTGTCAGAGGTGAAATTCTTGGATTTATTGAAGACTAACTACTGCGAAAGCATTTGCCAAGGATGTTTTCATTAATCAAGAACGAAAGTTAGGGATCGAAGCGATCAGATACCGTCGTAGTCTTAACCATAAACTATGCCGACTAGGGATCGGATGATGTTAATTTTATAATGACT
+
IIIIIIIIIIIIIGGGIIIIIIIIIIIIIIIIIIIIIIIIIIIIIIIIIIIIIIIIIIIIIIIIIIHHHIIIIIIIIIIGG88888GIIIIIIIIIIIIHHHICCCCIIIIIIIIIIIIIIIIIIIIIIIIIIIIIIIIIIIIIIIIIIIIIIIIIIHHHIIIIIIIIIIIIIIIIIIIIIIIHHHIIIIIIIIIHHHIIIIIIIIIIIIIIHHHI9<<<99;;,GIGGGHHHDGGIGGGIIGGGIIIIIIIIIIIIIIIIIIIIIIIIIIIIHHHIIIIIIGGGIIIIIIIIAAA@G<GGHHHIIIGGGIGGGIIAAAIIIIIIIIIHHHIIIIDD====DDAAAAAAAHIIIIIIHHHHHHHHHBBBF@<88DDFEEEE>>EEDCCDA?<<<>EC<<<AAB?@@BEBDDDEE@@>DD////48==;;9;<<<99<755<:<<5;77<44///246;;;;8787===<:>>>72422<<>:9<997=:1686653031...5886::;88886;==11000.771222-
@JI6ZREA02ICT0K
AGACACAGTTGGAGGGCAAGTCTGGTGCCAGCAGCCGCGGTAATTCCAGCTCCAATAGCGTATATTAAAGTTGTTGCAGTTAAAAAGCTCGTAGTTGAATTTCGGGATTAGCAGGTCGGTCGTGCCAATGGTATGCACTGGCTCGCTGACTCCTCCTTCTTGTAGAACCGTAATGCCATTAATTTGGTGTTGCGGGGAAACAGGACTGTTACTTTGAAAAAATTAGAGTGTTTAAAGCAGGCTAGCGCCTGAATACATTAGCATGGAATAATGAAATAGGACGTTCGAACCTATTTTGTGGTTTCTAGGATTGACGTAATGATTAATAGGGATAGTTGGGGCATTAGTATTCAATTGTCAGAGGTGAAATTCTTGGATTTATTGAAGACTGACTACTGCGAAAGCATTTGCCAAGGATGTTTTCATTAATCAAGAACGAAAGTTAGGGATCGAAGACGATCAGATACCGTCGTAGTCTTAACCATAAACTATGCCGACTAGGGATCGGATGATGTTAATTTTTAATGTACTCTATTCGG
+
IIIIIIIIIIIIIHHHIIIIIIIIIIIIIIIIIIIIIIIIIIIIIIIIIIIIIIIIIIIIIIIIIIHHHIIIIIIIIIIII;;;;;IIIIIIIIIIIIIHHHIHHHIIIIIIIIIIIIIIIIIIIIIIIIIIIIIIIIIIIIIIIIIIIIIIIIIIIIBBBIIIIIIIIIIIIIIIIIIIIIHHHFF@FFHII??>>DHFB9>>FIIIIIIIHHCI66666677,@@GGIHHHHHHIIIIIIIIIIHHHIFFFFDIIIIIIIIIIIIIIDDDIHHHIIIID@:;;;BEE<::6////:/4511059EGGIIIHHHIIIIIGG@@6655@@BIIIIIIBCBBIIIIIIIIIIIIIIGBBBBBA44424;<BBADDDEDBBBB::BB44344==AABB@A4000BB:::;<A::::;;:A:---.3699774996---.6...02202268::333603167::7...77;:9::;::;::9;.--2----00410079694----2200151111,,,,,,,,,..*44641114144,,
@JI6ZREA02I54K1
AGACACAGTTGGAGGGCAAGTCTGGTGCCAGCAGCCGCGGTAATTCCAGCTCCAATAGCGTATATTAAAGTTGTTGCAGTTAAAAAGCTCGTAGTTGAATTTCGGGATCAGCAGGTTGGTCTTGCCACTGGTATGTACTAGCTTGCTGATTCCTCCTTCTTGTAGAACCGTAATGCCATTAATTTGGTGTTGCGGGGAAACAGGACTGTTACTTTGAAAAAATTAGAGTGTTTAAAGCAGGCCAGCGCCTGAATACATTAGCATGGAATAATGAAATAGGACGTTCGAACCTATTTTGTGGTTTCTAGGATTGACGTAATGATTAATAGGGATAGTTGGGGCATTAGTATTCAATTGTCAGAGGTGAAATTCTTGGATTTATTGAAGACTGACTACTGCGAAAGCATTTGCCAAGGATGTTTCATTAATCAAGAACGAAAGTTAGGGATCGAAGACGATCAGATACCGTCGTAGTCTTAACCATAAACTATGCCGACTAGGGATCGGATGATGTTAATTTTTAATGTACTC
+
IIIIIIIIIIIIIHHHIIIIIIIIIIIIIIIIIIIIIIIIIIIIIIIIIIIIIIIIIIIIIIIIIIHHHIIIIIIIIIIII?????IIIIIIIIIIIIIHHHIHHHIIIIIIIIIIIIIIIIIIIIIIIIIIIIIIIIIIIIIIIIIIIIIIIIIIIIIIIIIIIIIIIIIFFIIIIIIIIIHHHIIIIIIII>>>>DDDB9==IIIIBBBIHEEG44444455,<BFIIHHHHHHIIIIIIIIIIFFFIIIIIIIIIIIIIIIIIIIIIIII<<<F?IIDF<<<ADGGDBA=3333=1/////57DDEEEGGIIIIIGIEEAAA<99<ABHIIIIIBCC@EAAAIEDDDIIHHHH?=?CBBB?;355HHHHHEEHHHH@:44?@B:8;???BBDDD??:;;B????>>C>>>;==;95---399972476830036777<==6<<<<333::<;=::;<33231::::99686:<:<==6203999:821338684868888:9223333330022112//00*363300
@JI6ZREA02G73DZ
AGACACAGTTGGAGGGCAAGTCTGGTGCCAGCAGCCGCGGTAATTCCAGCTCCAATAGCGTATATTAAAGTTGTTGCAGTTAAAAAGCTCGTAGTTGAATTTCGGGATCAGCAGGTTGGTCTTGCCACTGGTATGTACTAGCTTGCTGATTCCTCCTTCTTGTAGAACCGTAATGCCATTAATTTGGTGTTGCGGGGAAACAGGACTGTTACTTTGAAAAAATTAGAGTGTTTAAAGCAGGCTAGCGCCTGAATACATTAGCATGGAATAATGAAATAGGACGTTCGAACCTATTTTGTGGTTTCTAGGATTGACGTAATGATTAATAGGGATAGTTGGGGCATTAGTATTCAATTGTCAGAGGTGAAATTCTTGGATTTATTGAAGACTGACTACTGCGAAAGCATTTGCCAAGGATGTTTTCATTAATCAAGAACGAAAGTTAGGGATCGAAGACGATCAGATACCGTCGTAGTCTTAACCATAAACTATGCCGACTAGGGATCGGATGATGTTAATTTTTAATGTAC
+
IIIIIIIIIIIIIHHHIIIIIIIIIIIIIIIIIIIIIIIIIIIIIIIIIIIIIIIIIIIIIIIIIIHHHIIIIIIIIIIII=====IIIIIIIIIIIIIHHHIHHHIIIIIIIIIIIIIIIIIIIIIIIIIIIIIIIIIIIIIIIIIIIIIIIIIIIIIIIIIIIIIIIIIIIIIIIIIIIIHHHIIIIIIIIBB>>;;;GDGGIIIIFGGIBBBI666666FG5IIIIIHHHHHHIIIIIIIIIIGGGIIIIIIIIIIIIIIIIIIIIIIIIHHHIIIIIIAAAIIIGGGGE3333<2<<332DCIIIIIIIIIIIIIIIIIIIGA;=<;:ABB==////;:998:68>C@AAEDDCFFFF?<<8<EEEEEEEDDD<<<C>>HHFHHHFFFHHCCC<<666ECDDBBBEEECCAA>@0---//39;889====<<=;633688-///2;;888<:=>>8888787AAA>=>>?>>?>>??2208>778712444;=4856667;4443833223400,,,,,..+2/--
@JI6ZREA02GCCMO
AGACACAGTTGGAGGGCAAGTCTGGTGCCAGCAGCCGCGGTAATTCCAGCTCCAATAGCGTATATTAAAGTTGTTGCAGTTAAAAAGCTCGTAGTTGAATTTCGGGATCAGCAGGTTGGTCTTGCCACTGGTATGTACTAGCTTGCTGATTCCTCCTTCTTGTAGAACCGTAATGCCATTAATTTGGTGTTGCGGGGAAACAGGACTGTTACTTTGAAAAAATTAGAGTGTTTAAAGCAGGCTAGCGCCTGAATACATTAGCATGGAATAATGAAATAGGACGTTCGAACCTATTTTGTGGTTTCTAGGATTGACGTAATGATTAATAGGGATAGTTGGGGCATTAGTATTCAATTGTCAGAGGTGAAATTCTTGGATTTATTGAAGACTA
+
FF@A@@@AEFFIIHHHIIIIIIIIIIIIIIIIIIIIIIIIIIIIIIIIIIIIFFFFFFFFFFFFFFFFFFFFFFFFFFFDD88888FFFFFFFFFFFFFFFFFFFFFFFFFFFFFFFDDDFFFFFFFFFFFFFFFFFFFFFFFFFFFFFFFFFFFFFF@@@FFFFFFFFFFFFFFFFFFFFFFFFFFFFFFFFAA@@DDDDDFFFFFFFFFFFFFD66666666,CCFFFFFFFFFFFF;6666?FFFFFFFFFDIIIIIIIFFDGGGIDDDIIDDF?DIDFDGGGGDDCCCD:===C6CCCCBAADDDA???DA?::::::?DDDDDBBBDDIDDD====AAA??=ADAAAAA===>???>D=8888=DBBBBBBB444874990003,,
@JI6ZREA02JY3GD
AGACACAGTTGGAGGGCAAGTCTGGTGCCAGCAGCCGCGGTATTCCAGCTCCAATAGCGTATATTAAAGTTGTTGCAGTTAAAAAAGCTCGTAG
+
FFFFFFFFFFFIIHHHIIIIIIIIIIIIIIIIIIIIIII?;666IIIIIIIIFFFFFFFFFFFFFFFFFFB<<8==:4--,,,,,,2::9753-
@JI6ZREA02GFZU9
AGACACAGTTGGAGGGCAAGTCTGGTGCCAGCAGCCGCGGTAATTCCAGCTCCAATAGCGTATATTAAAGTGTTGCAGTTAAAAAAGCTCGTAGTTG
+
=<<A4444422243339<=?ABB???=BDDDBBB1135:@?<<<<>>BB=:::DDFFFFFFFFFFFFFFA<<::DDDDAA666666FFFDBAAAA>8
@JI6ZREA02F5IHO
AGACACAGTTGGAGGGCAAGTCTGGTGCCAGCAGCCGCGGTAATTCCAGCTCCAATAGCGTATATTAAAGTTGTTGCAGTTAAAAAGCTCGTAGTTGAATTTCGGGATTAGCAGGTCGGTCGTGCCAATGGTATGCACTGGCTCGCTGACTCCTCCTTCTTGTAGAACCGTAATGCCATTAATTTGGTGTTGCGGGGAAACAGGACTGTTACTTTGAAAAAATTAGAGTGTTTAAAGCAGGCTAGCGCCTGAATACATTAGCATGGAATAATGAAATAGGACGTTCGAACCTATTTTGTGGTTTCTAGGATTGACGTAATGATTAATAGGGATAGTTGGGGCATTAGTATTCAATTGTCAGAGGTGAAATTCTTGGATTTATTGAAGACTGACTACTGCGAAAGCATTTGCCAAGGATGTTTCATTAATCAAGAACGAAAGTTAGGGATCGAAGACGATCAGATACCGTCGTAGTCTTAACCNTAAACTATGCCGACTAGGGATCGGATGATGTTAATTTTT
+
IIIIIIIIIIIII:::IIIIIIIIIIIIIIIIIIIIIIIIIIIIIIIIIIIIIIIIIIIIIIIIIIHHHIIIIIIIIIIII???==IIIIIIIIIIIIIHHHIHHHIIIIIIIIIIIIIIIIIIIIIIIIIIIIIIIIIIIIIIIIIIIIIIIIIIIIIIIIIIIIIIIIIIIIIIIIIIIIHHHIIIGGGIICC@@CCCIIIIIIIIIIIICCCI664444EE6IIIIIHHHHHHIIIIIIIIIIIIIIIIIIIIIIIIIIIG====IIIIIHHHIIIIIIIIIIIIIHHGF@@>>C7CCICCCIICCCIIIIIIIIIIIIIIIIIIHFFIIIICC7777CCIIIIIIIIIIIIIIIIIIIFEGBCCHIIIEEGGIHHHI@@CCCCBIIIEGEIIIIECCCHEC???EGDDDDAEEB90005>AA??=AAA:77AA==AAAA@>>>@AAAA:0/14>AA>><>=AAAA7::AAABAABA::!::@@A>4:::::>;><>>><>>AAAAAA>:::::226--
@JI6ZREA02H3OJW
AGACACAGTTGGAGGGCAAGTCTGGTGCCAGCAGCCGCGGTAATTCCAGCTCCAATAGCGTATATTAAAGTTGTTGCAGTTAAAAAGCTCGTAGTTGAATTTCGGGGTTAGCAGGTCGGTCGTGCCAATGGTATGCACTGGCTCGCTGACTCCTCCTTCTTGTAGAACCGTAATGCCATTAATTTGGTGTTGCGGGGAAACAGGACTGTTACTTTGAAAAAATTAGAGTGTTTAAAGCAGGCTAGCGCCTGAATACATTAGCATGGAATAATGAAATAGGACGTTCGAACCTATTTTGTTGGTTTCTAGGATTGACGTAATGATTAATAGGGATAGTTGGGGCATTAGTATTCAATTGTCAGAGGTNAAATTCTTGGATTTATTGAAGACTGACTACTGCGAAAGCATTTGCCAAGGATGTTTTCATTAATCAAGAACGAAAGTTAGGGATCGAAGCGATCAGATACCGTCGTAGTCTTAACCATAAACTATGCCGACTAGGGATCGGATGATGTTAATTTTTAA
+
HHHHHHHHHHHIIHHHIIIIIIIIIIIIIIIIIIIIIIIIIIIIIIIIIIIIHHHHHHHHHHHHHHHHHHHHHHHHHHHHH:::::HHHHHHHHHHHHHHHHHCCAAHHHFHHHHHEEEHHHHHHHHHHHHHHHHHHHHHHHHHHHHHHHHHHHBBBBEFHHHHHHHHHHHHHHHHHHHHHHHHH995BBDDG??==CEB@<DDGGHH><<EEHHH;;;;66@@-HHHHHHHHEEEHHHHHHHHH@@@EEHHHHHHHHHHHHHHHHHHHHHHHHHHHHHH@@@DDDHGGGEBB73355//000//59DABBBEGHHHHHGHB@@@@;99;@@GGGGEEAAAAHHHHBBBHHHHHHHHA@AAHHDD9!99=BB===AAA999=78BE99899ABEB====9344>?AA===BBBAA998A211006722...,,,1..,,,,,.03,....46666021;::22024999001126620.4441,,,,,,,,.10445120237:2---2::72216775555594
@JI6ZREA02JIU8K
AGACACAGTTGGAGGGCAAGTCTGGTGCCAGCAGCCGCGGTAATTCCAGCTCCAATAGCGTATATTAAAGTTGTTGCAGTTAAAAAGCTCGTAGTTGAATTTCGGGGTCAGTAGGTTGATCGTGCCTATGGTATGTACTGGCTTTACTGATTCCTCCTTCTTGAAGAACTGTAATGTCATTAATTTGGTGTTGCAGGGAAACAGGACTGTTACTTTGAAAAAATTAGAGTGTTTAAAGCAGGCTAACGCTTGAATACATTAGCATGGAATAATGAAATAGGACGTTCGATCCTATTTTGTGGTTCTAGGATTGACGTAATGATTAATAGGGATAGTTGGGGCATTAGTATTCAATTGTCAGAGTGAAATTCTTGGATTTATTGAAGACTAACTACTGCGAAAGCATTTGCCAAGGATGTTTTCATTAATCAAAGAACGAAAGTTAGGGATCGAAGGCGATCAGATACCGTCGTAGTCTTAACCNTAAACTATAGCCGACTAGGGATCGGATGATGTTTAATTTT
+
FFFFFFFFFFFIIHHHIIIIIIIIIIIIIIIIIIIIIIIIIIIIIIIIIIIIFFFFFFFFFFFFFF@@@FFFFFFFFFFFF?????FFFFFFFFFFFFFFFFFDDBBFFFFFFFFFFFFFFFFFFFFFFFFFFFFFFFFFFF@@@DFFFFFFFFFFFFFFFFFFFFFFFFF:::?DDDA5544;==BA99::?AA???????<??FFFCCABB==;A22222233,:DDDFFFFFFFFFF@@@DFFFFFFFFFFDDDDIGGGFFFDDGD:99=@444>7<<44342<===555:,,,,3-----77>=<<<<ADDAAAADBBDDDA??555:ABBAA7777AADDDDDDDDDDDDDDBBB888<<///<:322::>8882//;;2....22222;;:3344;B??;;;@<<::44287.---224700.0,,,0,,0,,,,.37020002222288:8:6622125::61011:873..00.,!,,,,,.,,,,,04424743302222733000,,,33,,,,
@JI6ZREA02GWZ0T
AGACACAGTTGGAGGGCAAGTCTGGTGCCAGCAGCCGCGGTAATTCCAGCTCCAATAGCGTATATTAAAGTTGTTGCAGTTAAAAAGCTCGTAGTTGAATTTCGGGGTTAGCAGGTCGGTCGTGCCAATGGTATGCACTGGCTCGCTGACTCCTCCTTCTTGTAGAACCGTAATGCCATTAATTTGGTGTTGCGGGGAAACAGGACTGTTACTTTGAAAAAATTAGAGTGTTTAAAGCAGGCTAGCGCCTGAATACATTAGCATGGAATAATGAAATAGGACGTTCGAACCTATTTTGTGGTTTCTAGGATTGACGTAATGATTAATAGGGATAGTTGGGGCATTAGTATTCAATTGTCAGAGGTGAAATTCTTGGACTTATTGAAGACTGACTACTGCGAAAGCATTTGCCAAGGATGTTTTCATTAATCAAGAGCGAAAGTTAGGGATCGAAGACGATCAGATACCGTCGTAGTCTTAACCATAAACTATGCCGACTAGGGATCGGATGATGTTAATTTTTAATG
+
IIIIIIIIIIIIIBBBIIIIIIIIIIIIIIIIIIIIIIIIIIIIIIIIIIIIIIIIIIIIIIIIIIHHHIIIIIIIHHH8833333AGHHIIIIIIIIIHHHI;;;;HHIIIIIIIIIIIIIIIIIIIIIIIIIIIIIIIIIIIIIIIIIIIIIIIIIGGGIIIIIIIIIIIIIIIIIIIIIHHHGGABBGII??>>DDBB>BBIIIIIGGGB@@C11112233,;?EGGEHHHHHIIIIIIIIIGBBBIIIIGGGH===IIIIIIIIIHHHIHHHIIIIGG988HIIIIIII??A?=/88AAADAG=====FIIIFDDIIIIIIHHGGGHIIIIIIBBBBIGGGA=:=GIIIIIIIEHHCBBBC>@@BFEC88;;FIFCBBBCCHHHFFEEFFFFFC@:;;EFFFBBEF@@@@FFDFC7744;;==;;4883306;9:::<==6><9688;=;9586:888;:;:>>>><>>;::;::;;2203679<;12...<=8;688868;=<<===;;22331/2//00*3
@JI6ZREA02HEK1Z
AGACACAGTTGGAGGGCAAGTCTGGTGCCAGCAGCCGCGGTAATTCCAGCTCCAATAGCGTATATTAAAGTTGTTGCAGTTAAAAAGCTCGTAGTTGAATTTCGGGATTAGTAGTTGGTCGTGCTCTTTGGTA
+
FFFFFFFFFFFII666IIIIIIIIIIIIIIIIIIIIIIIIIIIIIIIIIIIIFFFFFFFFFFFFFFFFFFFFFFFFFFFFF???==FFFFFFFFFFFFFFFFD==<?4./////.---5=882443...6513
@JI6ZREA02HRIZU
AGACACAGTTGGAGGGCAAGTCTGGTGCCAGCAGCCGCGGTAATTCCAGCTCCAATAGCGTATATTAAAGTTGTTGCAGTTAAAAAGCTCGTAGTTGAATTTCGGGGTCAGCAGGTTGGTCGTGCCACTGGTATGCACTGGCTTCGCTGATTCCTCCTTTCTGAAGAACTGTAATGTCATTAATTTGGTGTTGCAGGGAAACAGGACTGTTACTTTGAAAAAATTAGAGTGTTTAAAGCAGGCTAACGCTTGAATACATTAGCATGGAATAATGAAATAGGACGTTCGATCCTATTTGTTGGTTTCTAGGATTGACGTAATGATTAATAGGGATAGTTGGGGGCATTAGTATTCAATTGTCAGAGGTGAAATTCTTGGATTTATTGAAGACTAACTACTGCGAAAGCATTTGCCTAGGATGTTTTCATTAATCAAGAACGAAA
+
IIIIIIIIIIIIIIIIIIIIIIIIIIIIIIIIIIIIIIIIIIIIIIIIIIIIIIIIIIIIIIIIIIHHHIIIIIIIIIIFF66666FIIIIIIIIIIIIHHHICCCCIIIIIIIIIIIIIIIIIIIIIIIIIIIIIIIIIIIIIIIIIIIIIIIIIIHHHIIIIIHIIIIIIIIIIIIIIIIIHHHIIF>@@IIIHHHHHHIDFFIIII@@@E@=;D//////11,5?AEEBBEEHHIIIIIIIIIIIIIIIIIIIIIIIIIIIIIIIIIIIIIHHHIHHHIIIDDBEDDA<55111511::;:?EII@@@HIIIIH;;;FGGGIFFFD666;GGDDD55555DDGGF;9;DD@@@EEEHHHHH===DEEEEB:88::DBBBB:<DD=98::?9442=====;;<BBBB:::BDDBBAB;:111177:;::9;;:300372..
@JI6ZREA02HH6B3
AGACACAGTTGGAGGGCAAGTCTGGTGCCAGCAGCCGCGGTAATTCCGGCTCCAATAGCGTATATTAAAGTTGTTGCAGTTAAAAAGCTCGTAGTTGAATTTCGGGGTCAGCAGGTTGGTCGTGCCACTGGTATGTACTGGCTTCGCTGATTCCTCCTTTCTGAAGAACTGTAATGTCATTAATTTGGTGTTGCAGGGAAACAGGACTGTTACTTTGAAAAAATTAGAGTGTTTAAAGCAGGCTAACGCTTGAATACATTAGCATGGAATAATGAAATAGGACGTTCAAACCTATTTTGTTGGTTTCTAGGATTGACGTAATGATTAATAGGGATAGTTGGGGCATTAGTATTCAATTGTCAGAGGTGAAATTCTTGGATTTATTGAAGACTAACTACTGCGAAAGCATTTGCCAAGGATGTTTTCATTAATCAAGAACGAAAGTTAGGGATACGAAGACGATCAGATACCGTCGTAGTCTTAACCAT
+
FFFFFFFFFFFIIHHHIIIIIIIIIIIIIIIIIIIIIIIIIIIIIIIIIIIIFFFFFFFFFFFFFFFFFFFFFFFFFFFFF=====FFFFFFFFFFFFFFFFF<<<<9DFFFFFFFFFFFFFFFFFFFFFFFFFFFFFFFFFFFFFFFFFFFFFFFFFFFFFFFFFFFFFFFFFFFFFFFFFFFFFFFFFFFFFFFFFFFFFFFFFFFFFFFFFFFF666666FF0FFFFFFFFFFFFDDDDDFFFFFFFFFFFGGGGDDDGGFFDDGGFDDDFC??D>AAAA?:::??=AA?<55444//00.../0?<<<BBDDDIDDDDDDDD????BBBDDDDAA9999AAAA5555ABBBBBB888??B@<82448<8/..2296669227882233226;;99996...233222788>>:::::1511222200------02022288:2---164668775:77::::7:7:::9899:91211::00.0
@JI6ZREA02J25YE
AGACACAGTTGGAGGGCAAGTCTGGTGCCAGCAGCCGCGGTAATTCCAGCTCCAATAGCGTATAATTAAAGTTGTTGCAAGTTAAAAAGCTCGTAGTTGAATTTCGGGGTCAGTAGGTTGGTCGTGCCTATGGGTATGTACTGGCTTTACTGATTCCTCCTTCTTGAAGAACTGTAATGTCATTAATTTGGTGTTGCAGGGAAAACAGGACTGTTACTTTGAAAAAAATTAGAGTGTTTAAAGCAAGGCTAACGCTTGAATACATTAGCATGGAATAATGAAATAGGACGTTCGATCCTATTTTGTGGTTTCTAGGATTGACGTAATGATTAATAGGGATAGTTGGGGCATTAGTATTCAATTGTCAGAGGTGAAATTCTGGATTTATTGAAGACTAACTACTGCGAAAGCATTTGCCAAGGANGTTTTCATTAAATCAAGAACGAAAGTTAGGGATCGAAGACGATCAGATACCGTCGTAGTCTTAACCATAAACTATGCCGACTAGGGATCGGATGATG
+
FFFFFFFFFFFC<666:ABBDDDAAAADDDBBBB1335:=544<<AABBA=??AAABBBBB?666<<FFFFFFFFDDBBBA88111114AAAAABDDFFDDDDFF====FFFFFF=<<<CADA>?<4449800004????>=>BD????FFFFDDAACFFF:666A@AA889?41118<<<?>>8888944288>=>>8884444<38:AABB:::==??B1111111>=-?==>=444448=<8888@4555:BBDDDDDDFDDDDFFFDDBBB===AB55594BBA?<<<<<<?443322223---,..77<444<>BDDDDDDDDDIIDDDD==;A<4444//..9<684444=DDBB@B@@@<333288///<<8244>;;83//88B@@@>;66669;9..,,,07700076686::4!622229922---.00032.0.....0,,,,,.000004264466621247:21014:88:88:8110213321-166:9:8:7:::9::66694444
@JI6ZREA02F8L6H
AGACACAGTTGGAGGGCAAGTCTGGTGCCAGCAGCCGCGGTAATTCCAGCTCCAATAGCGTATATTAAAGTTGTTGCAGTTAAAAAGCTCGTAGTTGAATTTCGGGGTCAGCAGGCTGGTCGTGCCACTGGTATGAACTGGTCTCGCTGATTCCTCCTTTCCGAAGAACTGTAATGTCATTAATTTGGTGTTGCAGGGAAACAGGACTGTTACTTTGAAAAAATTAGAGTGTTTAAAGCAGGCATATTTGCTTGAATACATTAGCATGGAATAATGAAATAGGACGTTCAAACCTATTTTGTTGGTTTCTAGGATTGACGTAATGATTAATAGGGATAGTTGGGGGCATTAGTATTCAATTGTCAGGGGTGAAATTCTTGGATTTATTGAAGACTGACTACTGCGAAAGCATTTGCCAAGGATGTTTTCATTAATCAAGAACGAAAGTTAGGGATCGAAGACGATCAGATACCGTGTAGTCTTAACCATAAACTNTGCCGACTAGGGATCGGATGATGTTAATTTTTTAA
+
IIIIIIIIIIIIIHHHIIIIIIIIIIIIIIIIIIIIIIIIIIIIIIIIIIIIIIIIIIIIIIIIIIHHHIIIIIIIIIIII;;;;;IIIIIIIIIIIIIHHHICCCCIIIIIIIIIIIIIIIIIIIIIIIIIIIIIIIIIIIIIIIIIIIIIIIIIIHHHHHIFB>>>IIIIIIIIIIIFFFFHHHIIIHHHHIIHHHHHHIIIIIIIIIIIIHHHI6;;;8866,@F@@@@EEDHHIIIIIIIIIHHHIIIIIID;<;DHHHIIIIIIIIHHHHHHHHIIIIIII;;;?;;==?4,,,//--//666A<E?@@DIIIIIIIIIGGGG@@@D666;GIIII55;77DDDDDDDDG?:::AAA=AA....9/666:2322>>A<<B=88BHBBBBDDDHHHHDBBBBBBB=::::==;;;94252--,-2166444223;9976555:;;37761333::88:::;;;7678::3116;:::88;;810---22-!-,06460202258::;;:333376:;;//55//..
@JI6ZREA02JD70A
AGACACAGTTGGAGGGCAAGTCTGGTGCCAGCAGCCGCGGTAATTCCAGCTCCAATAGCGTATATTAAAGTTGTTGCAGTTAAAAAGCTCGTAGTTGAA
+
FFFFFFFFFFFII:::IIIIIIIIIIIIIIIIIIIIIIIIIIIIIIIIIIIIFFFFFFFFFFFFFFFFFFFFFFFDDA55422111=::9:97211211
@JI6ZREA02HZ59V
AGACACAGTTGGAGGGCAAGTCTGGTGCCAGCAGCCGCGGTAATTCCAGCTCCAATAGCGTATATTAAAGTTGTTGCAGTTAAAAAGCTCGTAGTTGAATTTC
+
FFFFFFFFFFFIIHHHIIIIIIIIIIIIIIIIIIIIIIIIIIIIIIIIIIIIFFFFFFFFFFFFFFFFFFFFFFFFFFFFF???==FFFFFFFFFFFFD<;8<
@JI6ZREA02J3Z71
AGACACAGTTGGAGGGCAAGTCTGGTGCCAGCAGCCGCGGTAATTCCAGCTCCAATAGCGTATATTAAAGTTGTTGCAGTTAAAAAGCTCGTAGTTGAATTTCGGGGTCAGTAGGTTGGTCGTGCCTATGGTATGTACTGGCTTTACTGATTCCTCCCTCTTGACGAACTGTAATGTCATTAATTTGGTGTTGCAGGAAATCAGGACTGTTACTTTGAAAAAATTAGAGTGTTTAAAGCAGGCTAAGGCTTGAATACATTAGCATGGAATAATGAAATAGGACGTTTGATCCTATTTTGTGGTTTCTAGGATTGACGTAATGATTAATAGGGATAGTTGGGGCATTAGTATTCAATTGTCAGAGGTGAAATTCTTGGATTTATTGAAGACTGACTACTGCGAAAGCATTTGCCAAGGATGTTTTCATTAATCAAGAACGAAAGTTAGGGATCGAAGACGATCAGATACCGTCGTAGTCTTAACCATAAACTATGCCGACTAGGGATCGGATGATGTTAATTTTTAATGTACTCATTCGGC
+
IIIIIIIIIIIIIHHHIIIIIIIIIIIIIIIIIIIIIIIIIIIIIIIIIIIIIIIIIIIIIIIIIIHHHIIIIIIIIIIII;;;;;IIIIIIIIIIIIIHHHICCCCIIIIIIIIIIIIIIIIIIIIIIIIIIIIIIIIIIIHHHIIIIIIIIIIHHHIIIIIIIIIIIIIIIIIIIIIIIII666IIIIIIIIIIIHHHIIIIIIIIIIIIIHHHI<<<<99;;,BGIIIHHHHHHIIIIIIIIIIIIIIIIIIIIIIIIIIIIIIIIIIIIIGGGIIII::9>>HIIIIIIIBCB@G<II>>>GIIIIIIIIIIIGGGIIIIIIIIIHHHIIIIIICCCCIIIIIIIIIGGGIIIIIIIGDDDGDDDHIIIHHIIIHHHDCCIIIIIIIIIIIDDDG<777BEEEEBBDAAA=9967-,,,,2200//.5;7.--48433777-///3:::=?;:?>>??>><>=???=<==?>>?>=??885>7///317:::;=7=<:62344444::::<<=??2252277+><>:33427<::9
@JI6ZREA02J3WVV
AGACACAGTTGGAGGGCAAGTCTGGTGCCAGCAGCCGCGGTAATTCCAGCTCCAATAGCGTATATTAAAGTTGTTGCAGTTAAAAAGACTCGTAGTTGAATTTCGGGAGTCAATACGTCGGTCGTGCTTTTTGGTACGCACTGGCGTCATTGGTTTCTCCTTTCTGACGAACCATGATGTCATTTAATTGGTGTTATGGGGATTAGGACTGTTACTTTGAAAAAATTAGAGTGTTTAAAGCAGGCATTAGCTTGAATACATTAGCATGGAATAATGAAATAGGACGTTCGATCCTATTTTGTGGTTTCTAGGATCAACGTAATGATTAATAGGGATAGTTGGGGCATTAGTATTCAATTGTCAGA
+
CCAD:::?AA4449;;<<<=:::AAAAAABBDDBBB=555B::8888<<BBBBA:::CFFFFFFFFFFFF@===FFFFFFF????=FBFFFFFFDBBAA>44444400/99>BDFFFFFFFFFFFFA;;?==DD5FC:::?AAAA898<>?.....446622262999<>>>>><<<????9000440/6686;;?=4444444?????>113::633B277777::-::BA:::::::BDDDDDF???CF;;;DG???DGGDFFFFDGGDD??=<;;;?48811111BBBAA>?<24223...,,,3.71113-...376599922./..4422<<<<<244494///426<>>8888323@88
@JI6ZREA02F586B
AGACACAGTTGGAGGGCAAGTCTGGTGCCAGCAGCCGCGGTAATTCCAGCTCCAATAGCGTATATTAAAGTTGTTGCAGTTAAAAAGCTCGTAGTTGAATTTCGGGATCAATATATCGGTCGTGCTTCGGTATGTACTGGTATTATTGATTTCCCCCTTCTGACGAACTATGATGTCATTAATTTGGTGTTATGGGGAATCAGGACTGTTACTTTGAAAAAATTAGAGTGTTTAAAGCAGGCACACGCTTGAATACACTAGCATGGAATAATGAAATAGGACGTTTGATCTTATTTGTGGTTTCTAGGATCGACGTAATGATTAATAGGGATAGTTGGGGCATTAGTATTCAATTGTCAGAGGTGAAATTCTTGGATTTATTGAAGACTAACTACTGCGAAAGCATTTGCCAAGGATGTTTCATTAATCAAGAACGAAAGTTAGGGATCGAAGACGATCAGATACCGTCGTAGTCTTAACC
+
IIIIIIIIIIIIIHHHIIIIIIIIIIIIIIIIIIIIIIIIIIIIIIIIIIIIIIIIIIIIIIIIIIHHHIIIIIIIIIIII;;;;;IIIIIIIIIIIIIHHHIHHHIIIIIIIIIIIIIIIIIIIIIIIIIIIIIIIIIIIIIIIIIIIHHH;;;;;AA<IIIIIIIIIIIIIIIIIIIIIIBBBIIFBBBBI=>>>IIIIIIIIIIIHIIIHHHI899999GG5IIIIIHHHHHHIIIIIIIIIIIIIIIIIIHHHIIIIHHHIIIIIIIIIHHHF@EEDF<<<BGGGIIGD779A:AABIIEIIIIIHHHIIIIIIIHHEE<<99EBAEEEE??2222;B?????BDIIIIIIIHHBBBDEEDBBBC?;88???555>77CCCC?C;95558@@::444;9;;;;>CAA==;;:95.--.3660/.5349663-...13;46638;<:::98866888313186978879763106600
@JI6ZREA02IHEFM
AGACACAGTTGGAGGGCAAGTCTGGTGCCAGCAGCCGCGGTAATTCCAGCTCCAATAGCGTATATTAAAGTTGTTGCAGTTAAAAAGCTACGTAAGTTGAATTTCGGGGTCAGTAGGTTGGTCGTGCCTATGGTATGTACTGGCTTTACTGATTCCTCCTTCTTGAAGAACTGTAATGTCATTAATTTGGTGTTGCAGGGAAACAGGACTGGTTAACTTTGAAAAAATTTAGAAGTGTTTAAAAGCAAGGCTAAACGCTTGAATACATTAGCATGGAATAATGAAATAGGACGTTCGAATCCTATTTTGTGGTTTCTAGGTATTGACGTAATGATTAATAGGGATAGTTGGGG
+
FFFFBB@<44227.../26777<;=@<555=DBB==<AA@@88::13144<>AAA?<<<8::A@88001@A@4455AAAAA75755BA:::6666:=AA>A;9;<111148<<<==>883334<AA4444@BBDAA:::CFFFF???AA<BBAA88844448<>AAAA<==??C??=BBAAAA<<110664666573,,,,,271555776622../211:--//,,...,/8<<<=88<:=:7<444427/.....<667;<?>?AAAABAAABBAA<<<?>8867266.....521175553,,,,3,--,,,7192226<>:::BB>A??>>>88880000<=>=>4446
@JI6ZREA02IAH7X
AGACACAGTTGGAGGGCAAGTCTGGTGCCAGCAGCCGCGGTAATTCCAGCTCCAATAGCGTATATTAAAGTTGTTGCAGTTAAAAAGCTCGTAGTTGAA
+
?<<<AAAACFFFF666HIIIIIIIIIIIIIIIIIIIIIIIIIIIIIIIIIIIFFFFFFFFFFFFFFDDDFFFDA>??>900-----5:==:975523.-
@JI6ZREA02FSIXS
AGACACAGTTGGAGGGCAAGTCTGGTGCCAGCAGCCGCGGTAATTCCAGCTCCAATAGCGTATATTAAAGTTGTTGCAGTTAAAAAGCTCGTAGTTGAATTTCGGGGTCAGTAGGTTGGTCGTGCCTATGGTATGTACTGGCTTTACTGATTCCTCCTTCTTGAAGAACTGTAATGTCATTAATTTGGTGTTGCAGGGAAACAGGACTGTTACTTTGAAAAAATTAGAGTGTTTAAAGCAGGCTAACGCTTGAATACATTAGCATGGAATAATGAAATAGGACGTTCGATCCTATTTTGTTGGTTTCTAGGATTGACGTAATGATTAATAGGGATAGTTGGGGCATTAGTATTCAATTGTCAGAGGTGAAATTCTTGGATTTATTGAAGACTAACTACTGCGAAAGCATTTGCCAAGGATGTTTTCATTAATCAAGAACGAAGTTAGGGATCGAAGACGATCAGATACCGTCGTAGTCTTAACCATAAACTATGCCGACTAGGGATCGGATGATGTTAATTTTTAATGTACTC
+
IIIIIIIIIIIII:::IIIIIIIIIIIIIIIIIIIIIIIIIIIIIIIIIIIIIIIIIIIIIIIIIIHHHIIIIIIIIIIII;;;;;IIIIIIIIIIIIIHHHICCCCIIIIIIIIIIFFFIIIIIIIIIIIIIIIIIIIIIIHHHIIIIIIIIIIIIIIBBBIIIIIIIIIIIIIIIIIIIIIHHHIIHIIIIIIHFFFFBB>FFIIIIFFDDB@@G44444477,DIIIIHHHHHHIIIIIIIIIIIIIIIIIIIIIIIIIIIIIIIIIIIIIHHHIIIIDE@@@IIIIIIGG;;99;2265///:9DA??@DDHIIIIIIHHHIIIIIHIIDIIIIICCBBHHHHIIHHHIHHHHHEHHHHE>>?===BD?533::BBBBB::DD::8::99>>?@@?:9::B:::=BBBBBAADDA<811118966440,..7443---029636113338888;:633386;:<<;:9:::8686799000.---.0-,,,,354702220374357333311880055588+::83--
@JI6ZREA02JJOG4
AGACACAGTTGGAGGGCAAGTCTGGTGCCAGCAGCCGCGGTAATTCCAGCTCCAATAGCGTATATTAAAGTTGTTGCAGTTAAAAAGCTCGTAGTTGAATTTCGGGGTA
+
FFFFFFFFFFFIIHHHIIIIIIIIIIIIIIIIIIIIIIIIIIIIIIIIIIIIFFFFFFFFFFFFFFFFFFFFFFFFFFFFF=====FFFFFFFFFFFDD=;84422..3
@JI6ZREA02HJ2ZT
AGACACAGTTGGAGGGCAAGTCTGGTGCCAGCAGCCGCGGTAATCCAGCTCCAATAGCGTATATTAAAGTTGTTGCAGTTAAAAAGCTCGTAGTTGAATTTCGGGATCAAT
+
F:::=====FFIIHHHIIIIIIIIIIIIIIIIIIIIIIHHHB@666FHIIIIFFFFFFFFFFFFFFFFFFF@@@FFFFFF=====FFFFFFFFFFFDB=<;40..7//.27
@JI6ZREA02HSSIA
AGACACAGTTGGAGGGCAAGTCTGGTGCCAGCAGCCGCGGTAATTCCAGCTCCAATAGCGTATATTAAAGTTGTTGCAGTTAAAAAGCTCGTAGTTGAATTTCGGGGAT
+
3666AAABBBDFF666IIIIIIIIIIIIIIIIIIIIIIIIIIIIIIIIIIIIFFFFFFFFFFFFFFFFFEDDFFFFFFFFF?????FFFFFDBBAA?880..422//73
@JI6ZREA02FD4L3
AGACACAGTTGGAGGGCAAGTCTGGTGCCAGCAGCCGCGGTAATCCAGCTCCAATAGCGTATATTAAAGTTGTTGCAGTTAAAAAGCTCGTAGTTGAATTTC
+
FFFFFFFFFFFIIHHHIIIIIIIIIIIIHIIIHF:::?:::668<<HHHIIIFFFFFFFFFFFFFFFFFFFFFFFFFFFF????=FFFFFFFFFFFFD=88?
@JI6ZREA02IJK6X
AGACACAGTTGGAGGGCAAGTCTGGTGCCAGCAGCCGCGGTAATTCCAGCTCCAATAGCGTATATTAAAGTTGTTGCAGTTAAAAAGCTCGTAGTTGAATTTCGGGGATC
+
FFFFFFFFFFFIIHHHIIIIIIIIIIIIIIIIIIIIIIIIIIIIIIIIIIIIFFFFFFFFFFFF==;;;FFFFDBABBB6633311<?A?????@A?88...7//,,...
@JI6ZREA02IMPL0
AGACACAGTTGGAGGGCAAGTCTGGTGCCAGCAGCCGCGGTAATTCCAGCTCCAATAGCGTATATTAAAGTTGTTGCAGTTAAAAAGCTCGTAGTTGAATTTCGGGATCAATACGTCGGTCGTGCTTTTTTGGTACGCACTGGCGTCATTGGTTTCTCCTTTCTGACGAACCATGATGTCATTAATTTGGTGTTATGGGGGAGTTAGGACGTGTTACTTT
+
FFFFFFFFFFFIIHHHIIIIIIIIIIIIIIIIIIIIIIIIIIIIIIIIIIIIFFFFFFFFFFFFFFFFFFFFFFFFFFFDD;;;;;FFFFFFFFFFFFFFFFFFFFFFFFFFFFFFFFFFFFFFA666666FF7FFFFFFFFFFFFFFFFFF@@@FFFFFFFFFFFFFFFFFFFFFDDA=:888888665151135,,,,,3/51---232439973111
@JI6ZREA02F64M6
AGACACAGTTGGAGGGCAAGTCTGGTGCCAGCAGCCGCGGTAATTCCAGCTCCAATAGCGTATATTAAAGTTGTTGCAGTTAAAAAGCTCGTAGTTGAATTTCGGGATCAGTACGTTGGTCGTGCCTTAGGTACGTACTGGTGTTACTGGTTCCTACCTTCTGACGAACCATCATGTCATTCATTTGGTGTGGCGGGGAATCAGGACTGTTACTTTGAAAAAATTAGAGTGTTTAAAGCAGGCTCGCGCTTGAATACATTAGCATGGAATAATGAAATAGGACGTTGATCCTATTTTGTGGTTTCTAGGATTGACGTAATGATTAATAGGGATAGTTGGGGCATTAGTATTCAATTGTCAGAGGTGAAATTCTTGGATTTATTGAAGACTAACTACTGCGAAAGCATTTGCCAAGGATGTTTTCATTAAATCAAGAACGAAAGTTAGGGATCGAAGACGATCAGATACCGTCGTAGTCTTAACCATAAACTAT
+
FFFFFFFFFFFIIHHHIIIIIIIIIIIIIIIIIIIIIIIIIIIIIIIIIIIIFFFFFFFFFFFFFFFFFFFFFFFFFFFFF?????FFFFFFFFFFFFD??=5333:BAAAAADDFFFFFFFFFFFFFFFDDDFFFFFFFFFDDDFFDDDDBBB:55554>>??<888==ADDDBBBDDDDA?665AA9>?>=41333==BBBBDFFFFFFDD==;A11111144,>???A;==566DDAAAAAAA????FFFFGDFDDGGFFDDDDDDGGGGGGCCF>DC???GGDFFDB@?55444/0000/42>;;<>@BDDA???DDDDDDAAA?BBA??:::::==:::?DDDDDDDDDDB?>?B33///3===BB?>>???>>>>88D?====DDDDDDB>88888=888;;;<8888<<<;7,,,,00,,,,,.,,,0.20,,,,.,--0027666::88211:::6565:::5457:9764488...,,,,,.,.
@JI6ZREA02JVUQ0
AGACACAGTTGGAGGGCAAGTCTGGTGCCAGCAGCCGCGGTAATTCCAGCTCCAATAGCGTATATTAAAGTTGTTGCAGTTAAAAAGCTCGTAGTTGAATTTTCGGGGG
+
FFFFFFFFFFFII???IIIIIIIIIIIIIIIIIIIIIIIIIIIIIIIIIIIIFFFFFFFFFFFFFFFFFFFFFDBBBB<4411110<::9:<<888886222/.,,-,,
@JI6ZREA02JXR6E
AGACACAGTTGGAGGGCAAGTCTGGTGCCAGCAGCCGCGGTAATTCCAGCTCCAATAGCGTATATTAAAGTTGTTGCAGTTAAAAAGCTCGTAGTTGAATTTCGGGGTCAGTAGGTTGGTCGTGCCTATGGTATGTACTGGCTTTACTGATTCCTCCTTCTTGAAGAACTGTAATGTCATTAATTTGGTGTTGCAGGGAAACAGGACTGTTACTTTGAAAAAATTAGAGTGTTTAAAGCAGGCTAACGCTTGAATACATTAGCATGGAATAATGAAATAGGACGTTCGATCCTATTTTGTTGGTTTCTAGGATTGACGTAATGATTAATAGGGATAGTTGGGGCATTAGTATTCAATTGTCAGAGGTGAAATTCTTGGATTTATTGAAGACTAACTACTGCGAAAGCATTTGCCAAGGATGTTTTCATTAATCAAGAACGAAAGTTAGGGATCGAAGACGATCAGATACCGTCGTAGTCTTAACCAT
+
FFFFFFFFFFFIIHHHIIIIIIIIIIIIIIIIIIIIIIIIIIIIIIIIIIIIFFFFFFFFFFFFFFFFFFFFFFFFFFFFF=====FFFFFFFFFFFFFFFFFDDDDFFFFFFFFFFFFFFFFFFFFFFFFFFFFFFFFFFFFFFFFFFFFFFFFFFFFDDDFFFFCCCDFFFFFFFFFFFFFFFFFFD???FFFFFFFFFF???FFFFFFFFFFFF66666666,?AAAAFFFFFFFFFFFFFFFFD???????AADDDDFFFFGIGGGDDDFGGCC:DD::<::DGGGDDDF====C69DD555AAD:::???ADD??=DDDDD?:88;;;=984444444<<<<898<BBAAABB?>??B@888862244.....3666;228<88888@@@B>>>888;;888888884444882221111::::990---:66:93327:601------6686744666656566:7679:4120077410-
@JI6ZREA02HFW03
AGACACAGTTGGAGGGCAAGTCTGGTGCCAGCAGCCGCGGTAATTCCAGCTCCAATAGCGTATATTAAAGTTGTTGCAGTTAAAAAGCTCGTAGTTGAATTTCGGGGTCAGCAGGTTGGTCGTGCCACTGGTATGTACTGGCTTCGCTGATTCCTCCTTTCTGAAGAACTGTAATGTCATTAATTTGGTGTTGCAGGGAAACAGGACTGTTACTTTGAAAAAATTAGAGTGTTTAAAGCAGGCTAACGCTTGAATACATTAGCATGGAATAATGAAATAGGACGTTCGATCCTATTTTGTGGTTTCTAGGATTGACGTAATGATTAATAGGGATAGTTGGGGCATTAGTATTCAATTGTCAGAGGTGAAATTCTTGGATTTATTGAAGACTAACTACTGCGAAAGCATTTGCCAAGG
+
FFFFFFFFFFFIIHHHIIIIIIIIIIIIIIIIIIIIIIIIIIIIIIIIIIIIFFFFFFFFFFFFFFFFFFFFFFFFFFFFF???==FFFFFFFFFFFFFFFFC8888AFFFFFFFFFFFFFFFFFFFFFFFFFFFFFFFFFFFFFFFFFFFFFFFFFFFFFFDDA<;;?CDAAADDDFF<<<<FFFFF>???DDD???:::?<AAAA??;;::...3,,,,,,11,:<9<<;=????FFFFFFCCCDFFFFFFFFDFDIIIIIGGGGIIIIGGGGGGF?DDDFDAA???<<997....3.22688><BAAADDDDDD???DDDDDA???BBBDDDDDD====AAADDDAAABB:888@>>>88223<84444328<<>2229428842238;;;;;;633//.8883226769;;22
@JI6ZREA02HE68I
AGACACAGTTGGAGGGCAAGTCTGGTGCCAGCAGCCGCGGTAATTCCAGCTCCAATAGCGTATATTAAAGTTGTTGCAGTTAAAAAGCTCGTAGTTGAATTTCGGGATCAGTACGTTGGTCGTGCCTTAGGTACGTACTGGTGTTACTGGTTCCTACCTTCTGACGAACCATCATGTCATTCATTTGGTGTGACGGGGAATCAGGACTGTTACTTTGAAAAAATTAGAGTGTTTAAAGCAGGCTAACGCTCGAATACATTAGCATGGAATAATGAAATAGGACGTTCGATCCTATTTTGTTGGTTTCTAGGATTGACGTAATGATTAATAGGGATAGTTGGGGCATTAGTATTCAATTGTCAGAGGTGAAATTCTTGGATTTATTGAAGACTAACTACTGCG
+
FFFFFFFFFFFIIHHHIIIIIIIIIIIIIIIIIIIIIIIIIIIIIIIIIIIIFFFFFFFFFFFFFFFFFFFFFFFFFFFFF=====FFFFFFFFFFFFFDDCF????AAAADAAADDDDDDFC?@@@@FFFFFFFFFFFFFFFFFFFFFFFF@@?FDDDDAAAB::88<<<<<==<<<A@BBB=::886@???<0111::::BBBBBDDDDDA998@22222245,=BBDD?FFFFFFFFFFFFF@@@FFFFFFGGFDDDCDBAAAAB<11149888<48844444<=?A@8892224?1100...9:A@@@AABDDDA???DDDDDDDDBBBDAAADD6666AAAADDDBDDDDDDD=888<@@@8.///88>>><<>;;83//348<:>866666;6732
@JI6ZREA02FW9MS
AGACACAGTTGGAGGGCAAGTCTGGTGCCAGCAGCCGCGGTAATTCCAGCTCCAATAGCGTATATTAAAGTTGTTGCAGTTAAAAAGCTCGTAGTTGAATTTCGGGATTAGCAGGTCGGTCGTGCCAATGGTATGCACTGGCTCGCTGACTCCTCCTTCTTGTAGAACCGTAATGCCATTAATTTGGTGTTGCGGGGAAACAGGACTGTTACTTTGAAAAAATTAGGGTGTTTAAAGCAGGCTAGCGCCTGAATACATTAGCATGGAATAATGAAATAGGACGTTCGAACCTATTTTGTGGTTCTAGGATTGACGTAATGATTAATAGGGATAGTTGGGGCATTAGATTCAATTGTCAGAGGTGAAATTCTTGGATTTATTGAAGACTGACTACTGCAAAGCATTTGCCAAGGATGTTTTCATTAAATCAAAGAACGAAAGTTAGGGAATCGAAAGACGATCAGATACCGTCGTAGTCTTAACC
+
===DDDDDCCFFHFHHHHIIIIIIIIIIIIIIIIIIIIIIIIIIIIIIIIIIFFFFFFFFFFFFFFFFFFFFFFFFFEEEF==??;DDDFFFFFFFFFFFFFF<<<???FFFFFFFFFFFFFFFFFDDDFFFFFFFFFFFFFFFDCCABBBAAA444444898A?>ABBDDFFFFFFFFFFD???663=AA?@644444494888:<4../4666<-,,,,-21+1,,,,266..0<>>>@BBBDF?????FFFGGG:::FGGGDDDBA=<<?0..:/22.....8<;<<<=<24444/00009<?>>AADD???DDDDDDDDDA??==;@???>=4444998<4444<988>><;;776...2...66;;;<<>8;;>7784428>777996663....999688;<<@@@>>><22216666---02---600882220220-,,..0,,,,,.,47766664:8766...13.,,,,,,..
@JI6ZREA02FWBGV
AGACACAGTTGGAGGGCAAGTCTGGTGCCAGCAGCCGCGGTAATTCCAGCTCCAATAGCGTATATTAAAGTTGTTGCAGTTAAAAAGCTCGTAGTTGAATTTCGGGATCAGCAGGTTGGTCGTGCCACTGGTATGCACTGGCTTCGCTGGCTCCTCCTTTCTGAAGAACTGTAATGCCATTAATTTGGTGTTGCAGGGAAATAGGACAGTTACTTTGAAAAAATTAGAGTGTTTAAAGCAGGCTAACGCTTGAATACATTAGCATGGAATAATGAAATAGGACGTTCGATCCTATTTTGTTGGTTTCTAGGATTGACGTAATGATTAATAGGGATAGTTGGGGGCATTAGTATTCAATTGTCAGAGGTGAAATTCTTGGATTTATTGAAGACTAATACTGCGAAAGCAATTGCCAAGGATGTTTTCATTAATCAAGAACGAAAGTTAGGGATTCGAAGCGATCAGATACCATCGTAGTCTTAACCATAAACTATGCCGACTAGGGATCGGATGATGTTTAATTTTTTAATGTAC
+
IIIIIIIIIIIII@@@IIIIIIIIIIIIIIIIIIIIIIIIIIIIIIIIIIIIIIIIIIIIIIIIIIHHHIIIIIIIIIIII:::::IIIIIIIIIIIIIHHHIHHHIIIIIIIIIIIIIIIIIIIIIIIIIIIIIIIIIIIIIIIIIIIIIIIIIHHHHHIIIIIIIIIIIIIIIIIIIIIHHHHHIIF<==HIIDDDBBBIIIIIIIIIGGE@??C22220066,EEBDDDEHHHHHIHIIIIIIHHHIIIIIHIHHHIIIIIIIIIIIIIII<<<IIDD<<766B@D>;;;A55666//?@BBBIIIIIIIIIID@666G@@6666?BB??BBBBFG55555@@GGD@@@@DDGHDDEDHHHHHHBBBBBCCA<<A>:///4/4::A=;CC4443>:::@;;;=?==82522.,,,095...077990003333008:33389903300....60030799:8686=<<>>><><<><<==1103666860032647494422033;::97311/0033,,,,,,..)5/,,
@JI6ZREA02FJGJV
AGACACAGTTGGAGGGCAAGTCTGGTGCCAGCAGCCGCGGTAATTCCAGCTCCAATAGCGTATATTAAAGTTGTTGCAGTTAAAAAGCTCGTAGTTGAATTTCGGGGTCAGCAGGCTGGTCGTGCCACTGGTATGAACTGGTCTCGCTGATTCCTCCTTTCTGAAGAACTGTAATGTCATTAATTTGGTGTTGCAGGGAAACAGGACTGTTAACTTTGAAAAAATTGAGTGTTTAAAGCAGGCATTAGCTTGAATACATTAGCATGGAATAATGAAATAGGACGTTCGATCCTATTTTGTTGGTTTCTAGGATCAACGTAATGATTAATAGGGATAGTTGGGGGCATTAGTATTCAATTGTCAGAGGTGAAATTCTTGGATTTATTGAAGACTAACTACTGCGAAAGCATTTGCCAAGGATGTTTTCATTAATCAAGACGAAAGTTAGGGATCGAAGACGATCAGATACCGTCGTAGTCTTAACCATAAACTATGCCGACTAGGGATCGGATGATGTTAATTTTTTAATGTACTCA
+
FFFFFFFFFFDDFDDDHHHHHHHHIIIIIIIIIIIIIIDIIIIIIHHHHHHHFFFFFFFFFFFFFF@@@FFFFFFFFFFFF;;;;;DDDFFFFFFFDDD???:66333=BBDAACFFFFFFFFFFFFFFFFFFFFFFFFFFFFDDDCAAAAA<<81111146@@@BBDDFFFFFFFDDD@@?????DDAD:::?A?????=?9<<@???000.4666:----//889<???;===??FFCCCFFFFFFFFFFFFIIIIIIIDDDFDDDDDDBA:222B>@@?><<<===<100044544//44;==@<@@=::::BB@?>>=:::=:88A===B::55555555??@AA====:::888@<>>><<<<8///44;8899;6442//369989;.../.2288888888888;@><<;66462----26478802222021222---0233766672102192226888::2-,,.0..3,,,,,,14/..31-02---26643334776222666644::------44)7000..,
@JI6ZREA02IK50V
AGACACAGTTGGAGGGCAAGTCTGGTGCCAGCAGCCGCGGTAATTCCAGCTCCAATAGCGTATATTAAAGTTGTTGCAGTTAAAAAGCTCGTAGTTGAATTTCGGGGGTCAGTCGTAGGTTGGTCGTCG
+
FFFA@@@DFFFHH:::IIIIIIIIIIIIIIIIIIIIIIIIIIIIIIIIIIIIFFFFFFFFFFFFFFFFFEDDFFFFFFFFF?????FFFFFFFFDB@@@;884-----294///0=>>>;;;;8423/-
@JI6ZREA02FVBU8
AGACACAGTTGGAGGGCAAGTCTGGTGCCAGCAGCCGCGGTAATTCCAGCTCCAATAGCGTATATTAAAGTTGTTGCAGTTAAAAAGCTCGTAGTTGAATTTCGGGGTCAGTAGGTTGGTCGTGCCTATGGCATGTACTGGCTTTACTGATTCCTCCTTCTTGAAGAACTGTAATGTCATTAATTTGGTGTTGCAGGGAAACAGGACTGTTACTTTGAAAAAATTAGAGTGTTTAAAGCAGGCTAACGCTTGAATACGTTAGCATGGAATAATGAAATAGGACGTTCGATCCTATTTTGCTGGTTTCTAGGATTGACGTAATGATTAATAGGGATAGTTGGGGCATTAGTATTCAATTGTCAGAGGTGAAATTCTTGGATTTATTGAAGACTAACTACTGCGAAAGCATTTGCCAAGGATGTTTTCATTAATCAAGAACGAAAGTTAGGGATCGAAGACGATCAGATACCGTCGTAGTCTTAACCATAAACTATGCCGACTAGGGATCGGATGATGTTAATTTTTAATGTACTCATTCGGCGCC
+
IIIIIIIIIIIIIBBBIIIIIIIIIIIIIIIIIIIIIIIIIIIIIIIIIIIIIIIIIIIIIIIIIIHHHIIIIIIIIIIII???==IIIIIIIIIIIIIHHHIAAAAIIIIIIIIIIIIIIIIIIIIIIIIIIIIIIIIIIIHHHIIIIIIIIIFBBCCIIIIIIIIIIIIIIIIIIIIIIIIHHHIIIIIIIIIHHHHHHIIIIIIIIGGGIEEBI444466GG5GHIIIHHHHHHIIIIIIIIIIIIIIIIIIIIIIIIIIIIGGGGIIIIIHHHIIIIIIGGGIIIICCCG>>==IIICC777?IIIIIIIIIIIIIIIIIIIIIIIHHHIIIGGGBBAAIIIIIIIIIIIIIIIIIIIIIIIIEHHHIIIIIIII999CH@IIIA699??9968EBBABBBE>??CCIIIIIIIEAA7776==5542187751182---79<79444=>>AA>=A@@>>>A?A?AA::7:>?>>=;;::00.5999>?678:?<=;:40009:::::==<????::.....660?=<<445:::??<244
@JI6ZREA02JLXRI
AGACACAGTTGGAGGGCAAGTCTGGTGCCAGCAGCCGCGGTAATTCCAGCTCCAATAGCGTATATTAAAGTTGTTGCAGTTAAAAAGCTCGTAGTTGAATTTCGGGATCAGCAGGTTGGTCTTGCCACTGGTATGTACTAG
+
FFFFFFFFFFFIIHHHIIIIIIIIIIIIIIIIIIIIIIIIIIIIIIIIIIIIFFFFFFFFFFFFFFFFFFFFFFFFFFFFF;;;;;FFFFFFFFFFFFFFFFFFFFFFFFFFFFFFDDD:665=A>>>>;;<<6/-..--.
@JI6ZREA02J3BS9
AGACACAGTTGGAGGGCAAGTCTGGTGCCAGCAGCCGCGGTAATTCCAGCTCCAATAGCGTATATTAAAGTTGTTG
+
13366??FFDDGHHHHIIIIIIIIIIIIIIIIIIIIIIIIIIIIIIIIIIIIFFFFFFFFFF?????;;422<;=3
@JI6ZREA02JSO26
AGACACAGTTGGAGGGCAAGTCTGGTGCCAGCAGCCGCGGTAATTCCAGCTCCAATAGCGTATATTAAAGTTGTTGCAGTTAAAAAGCTCGTAGTTGAATTTCGGGATCAATACGTCGGTCGTGCTTTTTTGGTACGCACTGGCGTCATTGGTTTCTCCTTTCTGACGAACCATGATGTCATTAATTTGGTGTTATGGGGAGTTAGGACTGTTACTTTGAAAAAATTAGAGTGTTTAAAGCAGGCATTAGCTTGAATACATTAGCATGGAATAATGAAATAGGACGTTCGATCCTATTTTGTGGTTTCTAGGATCAACGTAATGATTAATAGGGATAGTTGGGGCATTAGTATTCAATTGTCAGAGGTGAAATTCTTGGATTTATTGAAGACTAACTACTGCGAAAGCATTTGCCAAGGATGTTTTCATTAATCAAGAACG
+
IIIIIIIIIIIIIHHHIIIIIIIIIIIIIIIIIIIIIIIIIIIIIIIIIIIIIIIIIIIIIIIIIIHHHIIIIIIIIIIII?????IIIIIIIIIIIIIHHHIHHHIIIIIIIIIIIIIIIIIII<<<<99IIBIIIIIIIIIIIIIIIIIIHHHIIIIHHHIIIIIIIIIIIIIIIIIIIIIIIHHHIIIIIIIICCCCIFIIIIIIIIIIIIIHHHI666666BB0IIIIIHHHHHHIIIIIIIIIIIIFFFEHIIIIIIIIIIIIIIIIIIID<<<D?DI@@<<<IIIIGGEE9999D266665A?EEBB?@<<<DGDDDIDDDDDDHHHHIDDDIICCAAHHIIIIIIIIHHHHHHHHHHHH>@=@BHHHHHHHHHH@@>::DD?98:CC>9989>>5444:>>:::;CAAAA::5;>7744:>==<<9;;;:88..
@JI6ZREA02IMS64
AGACACAGTTGGAGGGCAAGTCTGGTGCCAGCAGCCGCGGTAATTCCAGCTCCAATAGCGTATATTAAAGTTGTTGCAGTTAAAAAGCTCGTAGTTGAATTTCGGGATCAATACGTCGGTCGTGCTTTTTTGGTACGCACTGGCGTCATTGGTTTCTCCTTTCTGACGAACCATGATGTCATTAATTTGGTGTTATGGGGAGTTAGGACTGTTACTTTGAAAAAATTGAGTGTTTAAAGCAGGCATTAGCTTGAATACATTAGCATGGAATAATGAAATAGGACGTTCGATCCTATTTTGTGGTTTCTAGGATCAACGTAATGATTAATAGGGATAGTTGGGGCATTAGTATTCAATTGTCAGAGGTGAAATTCTTGGATTTATTGAAGCTAACTACTGCGAAAGCATTTGCCAAGGATGTTTTCATTAATCAAGAACGAAAGTTAGGGATCGAAGACGATCAGATACCGTCGTAGTCTTAACCATAAACTATAGCCGACTAGGGATCGGATGATGTTAATTTT
+
HHHHHHHHHHHIIHHHIIIIIIIIIIIIIIIIIIIIIIIIIIIIIIIIIIIIHHHHHHHHHHHHHHHHHHHHHHHHHHHHH=====HHHHHHHHHHHHHHHHHHHHHHHHHHHHHHHHHHHHHHH999999HHBHHHHHHHHHHHHHHHHHHHHHHHHHHHHHHHHHHHHHHHHHHHHHHHHHHHHHHHHHHHHHHBBBAE199>EHHHHHHHHHHHHH;;;;;;<<<EHHHHHHHHHHHHHHHHHHHHHHEEEDDDHHHHHHHHHHHHHHHHHH666@:@@;;9;;EEGGFFEG??==D8@@@@@@<D>>@;;666@GGGEBBBB@@@BHHHHHHHHHBBAAHHHH@@@BHHHHGBABBBE93////9;<BBB??AAD>===77<<9233;82222;93///9;999;;>===>AA?A;11117:;;11069620020---16802227::22210:::::72126=;;868:;:877799..,,,,,1.,,,133.206742212698767622----0000
@JI6ZREA02ISM7C
AGACACAGTTGGAGGGCAAGTCTGGTGCCAGCAGCCGCGGTAATTCCAGCTCCAATAGCGTATATTAAAGTTGTTGCAGTTAAAAAGCTCGTAGTTGAATTTCGGGGTC
+
FF=;;;;;FFFIIHHHIIIIIIIIIIIIIIIIIIIIIIIIIIIIIIIIIIIIFFFFFFFFFFFFFFFFFA@@FFFFFFFCC;;;;;FFFFFFFFFFFFD?=;9222212
@JI6ZREA02GW55G
AGACACAGTTGGAGGGCAAGTCTGGTGCCAGCAGCCGCGGTAATTCCAGCTCCAATAGCGTATATTAAAGTTGTTGCAGTTAAAAAGCTCGTAGTTGAATTTCGGGGTCTA
+
/////00444>>A?FFIIIIIIIIIIIIIIIIIIIIIIIIIIIIIIIIIIIIFFFFFFFFFFFFFFFFFFFFFFFFFFFFF;;;;;FFFFFFFFFFFFF?==@5544/3/.
@JI6ZREA02JLSG9
AGACACAGTTGGAGGGCAAGTCTGGTGCCAGCAGCCGCGGTAATTCCAGCTCCAATAGCGTATATTAAAGTTGTTGCAGTTAAAAAGCTCGTAGTTGAATTTCGGGGTCAGTA
+
FFFFFFFFFFFIIHHHIIIIIIIIIIIIIIIIIIIIIIIIIIIIIIIIIIIIFFFFFFFFFFFFFFFFF???FFFFFFFFF=====FFFFEEDFFFFDD???:310.4===.-
@JI6ZREA02IU84S
AGACACAGTTGGAGGGCAAGTCTGGTGCCAGCAGCCGCGGTAATTCCAGCTCCAATAGCGTATATTAAAGTTGTTGCAGTTAAAAAGCTCGTAGTTGAATTTCGGGGTCAGCAGGTTGGTCGTGCCACTGGTATGTACTGGCTTCGCTGATTCCTCCTTTCTGAAGAACTGTAATGTCATTAATTTGGTGTTGCAGGGAACAGGACTGTTACTTTGAAAAAATTAGAGTGTTTAAAGCAGGCTAACGCTTGAATACATTAGCATGGAATAATGAAATAGGACGTTCGATCCTATTTTGTGGTTTCTAGGATTGACGTAATGATTAATAGGGATAGTTGGGGCATTAGTATTCAATTGTCAGAGGTGAAATTCTTGGATTTATTGAAGACTAACTACTGCGAAAGCATTTGCCAAGGATGTTTTCATTAATCAAGAACGAAAGTTAGGGATCGAAGACGATCAGATACCGTCGTAGTCTTAACCATAAACTATGCCGACTAGGGATCGGATGATGTTAATTTTATAATGTACTCATTC
+
IIIIIIIIIIIII@@@IIIIIIIIIIIIIIIIIIIIIIIIIIIIIIIIIIIIIIIIIIIIIIIIIIHHHIIIIIIIIIIII:::::IIIIIIIIIIIIIHHHIBBBBIIIIIIIIII@@@IIIIIIIIIIIIIIIIIIIIIIIIIIIIIIIIIIHIIHHHIIIIIHHFGGIIIIIIIIIIIHHHHHIIH:;;IIIHHHFFGFIIIIIIIIIICBBG42222233,?BDDDBDDEHHIIIIIIIIIIIIIIIIIIIIIIIIIIIIIIIIFDDDIHHHH@EEIIIIIIGGG???C6888</88EEEIIIEEDIIIIIIHHHIIIIIIIIH<<<AEIIIIB<>BEE666EDDDHGAAAAEDDDHEEEBBBBHHDBBBDDEEEBH::DHHHHHEBBBBBDB;;:;;;???>>>CAA==>=;95----33997769;;300>977<<==6<999333::65866<<<:9::==>989<<<<><<==...36998601333684748557::8888887747990000.*//03/51,,,005
@JI6ZREA02IW6PF
AGACACAGTTGGAGGGCAAGTCTGGTGCCAGCAGCCGCGGTAATTCCAGCTCCAATAGCGTATATTAAAGTTGTTGCAGTTAAAAAGCTCGTAGTTGAATTTCGGGATCAATATATTGGTCGTGCCTCTGGTATGAACTGGTATTATTGATTTCTACCTTCTGACGAACTGTGATGTCATTAATTTGGTGTCATGGGGAATCAGGACTGTTACTTTGAAAAAATTAGAGTGTTTAAAGCAGGCACACGCTTGAATACATTAGCATGGAATAATGAAATAGGACGTTTGACCCTATTTTGTTGGTTTCTAGGATCGACGTAATGATTAATAGGGATAGTTGGGGGCATTAGTATTCAATTGTCAGAGGTGAAATTCTTGGATTTATTGAAGACTAACTACTGCGAAAGCATTTGCCAAGGATGTTTTCATTAATCAAGAACGAAAGTTAGGGATCGAAGACGATCAGATACCGTCGTAGTCTTAACCATAAACTATAGCCGACTAGGGATCGGATGATGTTAATTTTTT
+
IIIIIIIIIIIIIHHHIIIIIIIIIIIIIIIIIIIIIIIIIIIIIIIIIIIIIIIIIIIIIIIIIIHHHIIIIIIIIIIII???==IIIIIIIIIIIIIHHHIHHHIIIIIIIIIIIIIIIIIIIIIIIIIIIIIIIIIIIIIIIIIIIIHHHIIIIIIIIIIIIIIIIIIIIIIIIIIIIIIHHHIIIIIIII@@@@IIIIIIIIIIIIIIIHHHI9;;;;;FF3IIIIIHHHHHHIIIIIIF@@@HIIIIIIIIIIIIIIIIIIIIIIIIIIEEEIIIIIH@@@HIIEBBEE99966//66???E<EEGFGGDDDIHHHHDDDIDDDDEEEDHHHII88?88DDDIIIIIIHHHHHH:8:AAAAB:8///44=::AAABEEE88=BBBB=:99998=9::?<<<9::<:;=====44026000022220003:::88:6556;;;696667777788:887777676;=;:9:8:88;:;;;110302290,,,,,0/1.1/000/22966622211300,,,,,,
@JI6ZREA02FL2C0
AGACACAGTTGGAGGGCAAGTCTGGTGCCAGCAGCCGCGGTAATTCCAGCTCCAATAGCGTATATTAAAGTTGTTGCAGTTAAAAAGCTCGTAGTTGAATTTCGGGGT
+
813355555BBBD<==IIIIIIIIIIIIIIIIIIIIIIIIIIIIIIIIIIIIFFFFFFFFFFFFEE;;;FFFFFFFFFFFF=====FFFFFFFBA??<9..,.,,,,.
@JI6ZREA02GO4PQ
AGACACAGTTGGAGGGCAAGTCTGGTGCCAGCAGCCGCGGTAATTCCAGCTCCAATAGCGTATATTAAAGTTGTTGCAGTTAAAAAGCTCGTAGTTGAATTTCGGGATCAATTTATCGGTCGTGCCTCTGGTATGCACTAGTATTATTGATTTCTACCTTCTGACGAACCATGATGTCATTAATTTGGTGTCATGGGGAATCAGGACTATTACTTTGAAAAAATTAGAGTGTTTAAAGCAAGCACACGCTTGAATACATTAGCATGGAATAATGAAATAGGACGTTTGACCCTATTTTGTTGGTTTCTAGGATCGACGTAATGATTAATAGGGATAGTTGGGGGCATTAGTATTCAATTGTCAGAGGTGAAATTCTTGGATTTATTGAAGACTAACTACTGCGAAAGCATTTGCCAAGGATGTTTTCATTAATCAAGAACGAAAGTTAGGGATTCGAAGACGATCAGATACCGTCGTAGTCTTAACCATAAACTATGCCGACTAGGGATCGGATGAT
+
IIIIIIIIIIIIIHHHIIIIIIIIIIIIIIIIIIIIIIIIIIIIIIIIIIIIIIIIIIIIIIIIIIHHHIIIIIIIIIIII;;;;;IIIIIIIIIIIIIHHHIHHHIIIIIHHHIIIIIIIIIIIIIIIIIIIIIIIIIIIIIIIIIIIIHHHIIIIIIIIIIIIIIIIIIIIIIIIIIIIIIHHHIIIIIIIICCCCIIIIIIIIIIGBBBI666I666666BB0IIIIIGGGHHHIB>>>GIIIIIIIIBBBIIIIIIIIIIIIIIIIAAAIHHHIIIIAAAGHHIIBBBGG88885//AABBBIIIIIIIIIIIIIIIIIIIIIIGGGAAAIIIED77899FFFFEFHHAAAHHHHHEID<<<<DEBBBHFFHHHHHHHHC;;IIH<8<DHFEEEECD<5211>@=889=<<....083112299==::9<<<855?<666<::2--,,0,--,,,,-,3999:;=;===<9::;:<=21..--084448501448:;886888799:32222-
@JI6ZREA02IZPGK
AGACACAGTTGGAGGGCAAGTCTGGTGCCAGCAGCCGCGGTAATTCCAGCTCCAATAGCGTATATTAAAGTTGTTGCAGTTAAAAAGCTCGTAGTTGAATTTCGGGGTCAGCAGGCTGGTCGTGCCACTGGTATGAACTGGTCTCGCTGATTCCTCCTTTCTGAAGAACTGTAATGTCATTAATTTGGTGTTGCAGGGAAACAGGACTGTTACTTTGAAAAAATTGAGTGTTTAAAGCAGGCATATTTGCTTGAATACATTAGCATGGAATAATGAAATAGGACGTTCAAACCTATTTTGTTGGTTTCTAGGATTGACGTAATGATTAATAGGGATAGTTGGGGGCATTAGTATTCAATTGTCAGAGGTGAAATTCTTGGATTTATTGAAGACTAACTACTGCGAAAGCATTTGCCAAAGGATGTTTTCATTAATCAAGAACGAAAGTTAGGGATCGAAGACGATCAGATACCGTCGTAGTCTTAACCATAAACTATGCCGACTAGGGATCGGATGATGTTAATTTTTTAATGTACTC
+
IIIIIIIIIIIIIHHHIIIIIIIIIIIIIIIIIIIIIIIIIIIIIIIIIIIIIIIIIIIIIIIIGG;;;IIIIIIIIIIII;;;;;IIIIIIIIIIIIIHHHIAAAAIIIIIIIIIIIIIIIIIIIIIIIIIIIIIIIIIIIIIIIIIIIIIIIIIIHHHIIIIIGGGIIIIIIIIIIIIIIIHHHIIIIIIIIIHHHHHHIIIIIIIIIIIIHHHI888888BBBIIIIHHHHHHIIIIIIIII;;;IIIIIIIIIIIIIIIIIIIIIIIIIII:::A;ADGGD===887C@D<88753//66@??D?HGGGGGGIIIIIIIIIIIGGGI===AIIIII99977=AGIIIIIIHI@@@@DCDDEECCA><<<DDIEEFFHHHHHHHDDDHHHIHHCC>??A@EB==8:5.,,333...22-893542<<<=>><====<<87556<=81///6///4289=;<<<<<:<<??8757<?>>=<<==::9;77686013..-315,...18:9999::;;7799------00)878811
@JI6ZREA02IHQMN
AGACACAGTTGGAGGGCAAGTCTGGTGCCAGCAGCCGCGGTAATTCCAGCTCCAATAGCGTATATTAAAGTTGTTGCAGTTAAAAAGCTCGTAGTTGAATTTCGGGATTAGCAGGTCGGTCGTGCCAATGGTATGCACTGGCTCGCTGACTCCTCCTTCTTGTAGAACCGTAATGCCATTAATTTGGTGTTGCGGGGAAACAGGACTGTTACTTTGAAAAAATTAGAGTGTTTAAAGCAGGCTAGCGCCTGAATACATTAGCATGGAATAACGAAATAGGACGTTCGAACCTATTTTGTTGGTTTCTAGGATTGACGTAATGATTAATAGGGATAGTTGGGGCATTAGTATTCAATTGTCAGAGGTGAAATTCTTGGATTTATTGAAGACTAACTACTGCGAAAGCATTTGCCAAGGATGTTTTCATTAATCAAAGAACGAAAGTTAGGGATCGAAGACGATCAGATACCGTCATAGTCTTAACCATAAACTATAGCCGACTAGGGATCGGATGATGTTTAATTTTTAATGTACTC
+
FFFFFFFFFFFIIIIIIIIIIIIIIIIIIIIIIIIIIIIIIIIIIIIIIIIIFFFFFFFFFFFFFFFFFFFFFFFFFFF==88888FFFFFFFFFFFFFFFFFFFFFFFFFFFFFFFFFFFFFFFFFFFFFFFFFFFFFFFFFFFFFFFFFFFFFFFFFFFFFFFFFFFFFFFFFFFFFFFFFFFFFFFFFDD====666?<CCFFDFFFFFFFFD66666666,??FFFFFFFFFFFFFFFFFFFDDDFFFFFDFDIIIGGGFDDGD:99==555=48:===AABBBBB@AA44423..22...30>=>?AAADDDDDDBBBDBA:85555A===BB99:9D???DDDDDDDDDDDB>===B>=88888<>822443;;;>77@@8888<<<===@<<8888;<88888:422244330,,,,000043,,,--200600020---1337666:644699:::6565:::96::7:777774..,,,,,0.,,,,,0.0.3400002222262222111:://55565+:822--
@JI6ZREA02GN89H
AGACACAGTTGGAGGGCAAGTCTGGTGCCAGCAGCCGCGGTAATTCCAGCTCAATAGCGTATATTAAAGTTGTTGCAGTTAAAAAAGCTCGTAGTTGAAATTTTCGGGGG
+
FFFFFFFFFFFIIIIIIIIIIIIIIIIIIIIIIIIIIIIIIIHHHIIIIIB;;;FFFFFFFFFEE666FFFFFDDDD???666222B@??>=><<8400022227//3--
@JI6ZREA02IJN55
AGACACAGTTGGAGGGCAAGTCTGGTGCCAGCAGCCGCGGTAATTCCAGCTCCAATAGCGTATATTAAAGTTGTTGCAGTTAAAAAGCTCGTAGTTGAATTTCGGGGT
+
FFFFFFFFFFFIIHHHIIIIIIIIIIIIIIIIIIIIIIIIIIIIIIIIIIIIFFFFFFFFFFFF@@@@FDDCBA>??AA4411333=ABABBDFFFFFD==<>42.,,
@JI6ZREA02GYBC8
AGACACAGTTGGAGGGCAAGTCTGGTGCCAGCAGCCGCGGTAATTCCAGCTCCAATAGCGTATATTAAAGTTGTTGCAGTTAAAAAGCTCGTAGTTGAATTTCGGGGTC
+
FFFFFFFFFFFII:::IIIIIIIIIIIIIIIIIIIIIHHHHHHHHHHHHIIIFFFFFFFFFFDDDDDCF???DDDDDDDDD77777ADDDDDDBBA?>=886/..,,.2
@JI6ZREA02G67A1
AGACACAGTTGGAGGGCAAGTCTGGTGCCAGCAGCCGCGGTAATTCCAGCTCCAATAGCGTATATTAAAGTTGTTGCAGTTAAAAAGCTCGTAGTTGAA
+
FFFFFFFFFFFII666IIIIIIIIIIIIIIIIIIIIIIIHHHHIIHHHHHHIFFFFFFFFFFFFFF===FFFFDDDDD?==55333=<<<:<7211811
@JI6ZREA02F9D48
AGACACAGTTGGAGGGCAAGTCTGGTGCCAGCAGCCGCGGTAATTCCAGCTCCAATAGCGTATATTAAAGTTGTTGCAGTTAAAAAGCTCGTAGTTGAATTTC
+
FFFFFFFFFFFIIHHHIIIIIIIIIIIIIIIIIIIIIIIIIIIHHHIIIIIIFFFFFFFFFFFFFFFFFFFFFFFFFFFFF=====FFFFFFFDA>?;;661.
@JI6ZREA02JWC2V
AGACACAGTTGGAGGGCAAGTCTGGTGCCAGCAGCCGCGGTAATTCCAGCTCCAATAGCGTATATTAAAGTTGTTGCAGTTAAAAAGCTCGTAGTTGAATTTCGGGGTTAGCAGGTCGGTCGTGCCAATGGTATGCACTGGCTCGCTGACTCCTCCTTCTTGTAGAACCGTAATGCCATTAATTTGGTGTTGCGGGGAAACAGGACTGTTACTTTGAAAAAATTAGAGTGTTTAAAGCAGGCTAGCGCCTGAATACATTAGCATGGAATAATGAAATAGGACGTTCGAACCTATTTTGTTGGTTTCTAGGATTGACGTAATGATTAATAGGGATAGTTGGGGCATTAGTATTCAATTGTCAGAGGTGAAATTCTTGGATTTATTGAAGACTGACTACTGCGAAAGCATTTGCCAAGGATGTTTCCATTAATCAAGAACGAAAGTTAGGGATCGAAGACGATCAGATACCGTCGTAGTCTTAACCATAACTATGCCGACCAGGGATCGGATGATG
+
IIIIIIIIIIIIIHHHIIIIIIIIIIIIIIIIIIIIIIIIIIIIIIIIIIIIIIIIIIIIIIIIIIHHHIIIIIIIIIIII?????IIIIIIIIIIIIIHHHICCCCIIIIIIIIIIIIIIIIIIIIIIIIIIIIIIIIIIIIIIIIIIIIIIIHHHIIIIIIIIIIIIIIIIIIIIIIIIIHHHHE<AAAGG<<<<<<DE@HHIIIIIIIIHHHI686666>>-GFIIIHHHHHHIIIIIIIIIGBBBGIIIIIIIIIIIIIIIIIIIIIIIHHHIIHHDFDIIIIIGFFGG<9966//;;???A9IEEDIIIIIIIIIHEEEIDDDDBBBFDDAAA9999AEHHIIIIIIIIIIEBBBDBB???=??BCC;88;;BBBB?88BB@?=BEDEEHHDDBB?@@EE@@@BBBACCAAA=:8...339998845967443-----2913338::888:9<99:::823288<6569=<<=<:;;1103...0447664748888813399777833
@JI6ZREA02GLN3W
AGACACAGTTGGAGGGCAAGTCTGGTGCCAGCAGCCGCGGTAATTCCAGCTCCAATAGCGTATATTAAAGTTGTTGCAGTTAAAAAGCTCGTAGTTGAATTTCGGGGATCAGTCGAGGTTGGTCCTTGCCGACTGGTATGGTACTTAGCTTGTCCTCGTA
+
FFFFFFFFFFFIIIIIIIIIIIIIIIIIIIIIIIIIIIIIIIIIIIIIIIIIFFFFFFFFFFFFFFFFFFFFFFFFFFFFF?????FFFFFFFFDA?==661.,,,,.....3.-.-17781,--113---.1375232112331127311711121:23
@JI6ZREA02JAIH2
AGACACAGTTGGAGGGCAAGTCTGGTGCCAGCAGCCGCGGTAATTCCAGCTCCAATAGCGTATATTAAAGTTGTTGCAGTTAAAAAGCTCGTAGTTGAATTTC
+
FFFFFFFA@@FFFFFFEDDIIIIIHHHHHHHIIIGFFEDDFFFFFFFFFHHHFFFFFFFFFFFFFFFFFFFFFFFFFFFFF;;;;;FFFFFFFDA>=;;631.
@JI6ZREA02JSDKV
AGACACAGTTGGAGGGCAAGTCTGGTGCCAGCAGCCGCGGTAATTCCAGCTCCAATAGCGTATATTAAAGTTGTTGCAGTTAAAAAGCTCGTAGTTGAATTTCGGGGTCAGTAGGTTGGTCGTGCCTATGGTATGTACTGGCTTTACTGATTCCTCCTTCTTGAAGAACTGTAATGTCATTAATTTGGTGTTGCAGGGAAACAGGACTGTTACTTTGAAAAAATTAGAGTGTTTAAAGCAGGCTAACGCTTGAATACATTAGCATGGAATAATGAAATAGGACGTTCGATCCTATTTTGTGGTTTCTAGGATTGACGTAATGATTAATAGGGATAGTTGGGGCATTAGATTCAATTGTCAGAGGTGAAATTCTTGGATTTATTGAAGACTAACTACTGCGAAAAGCATTTGCCAAGGATGTTTTCATTAATCAAGAACGAAAGTTAGGGATCGAAGACGATCAGATACCGTCGTAGTCTTAACCATAAACTATAGCGACTAGGGATCGGATGATGTTAATTTTTAATG
+
8989===<<<@=5666FFFHHIIIIIIIIIIIIIIIIIIIIIIIIIIIIIIIFFFFFFFFFFFFFFFFFFFFFFFFFFFFF?????FFFFFFFFFFFCC?CCC8888FFFFFFFFFFFFFFFFFFFFDDDDDDFFFFFFFFFFFFCCAFFFDDDAACFFF???FFFFCCCDDDFDDDD?????:::DDAAAADDDFFFCCCC>FFFFDBBA??888<//////<<0???AB?FFFFFFFDDDDAAAAAAAAAAADDDDDDGFFFFCCCADDDBA====8<<898>>8899<<<:22223.......2:<9666<?BBBDDAA???IIIIBBBDDDDAA6666=AAAA988==BB==<<>>@@<<8.///66;8899;...2//76:887786;<<;63///444887668>:<<<>>>@:1111222674---2200:8333822-1175222::886446::642122644446740..00...0,,,0.,,,,,,343.,,,02:::::66669966/////86+2
@JI6ZREA02JI3U3
AGACACAGTTGGAGGGCAAGTCTGGTGCCAGCAGCCGCGGTAATTCCAGCTCCAATAGCGTATATTAAAGTTGTTGCAGTTAAAAAGCTCGTAGTTGAATTTCGGGGTTAGCAGGTCGGTCGTGCCAATGGTATGCACTGGCTCGCTGACTCCTCCTTCTTGTAGAACCGTAATGCCATTAATTTGGTGTTGCGGGGAAACAGGACTGTTACTTTGAAAAAATTAGAGTGTTTAAAGCAGGCTAGCGCCTGAATACATTAGCATGGAATAATGAAATAGGACGTTCGAACCTATTTTGTTGGTTTCTAGGATTGACGTAATGATTAATAGGGATAGTTGGGGCATTAGTATTCAATTGTCAGAGGTGAAATTCTTGGATTTATTGAAGACTGACTACTGCGAAAGCATTTGCCAAGGATGTTTTCATTAATCAAGAACGAAAGTTAGGGATCGAAGACGATCAGATACCGTCGTAGTCTTAACCNTAAACTATAGCCGACTAGGGATCGGATGATGTTAATTTTTAATGTAC
+
IIIIIIIIIIIIIHHHIIIIIIIIIIIIIIIIIIIIIIIIIIIIIIIIIIIIIIIIIIIIIIIIIIHHHIIIIIIIIIIII=====IIIIIIIIIIIIIHHHI>>>>IIIIIIIIIIIIIIIIIIIIIIIIIIIIIIIIIIIIIIIIIIGGBBBGGGGIIIIIIIIIIIIIIIIIIIIIIIIGGGBB>FFHGI==<<ABDF9==IIIIIIIICEEI666666==-IIIIIHHHHHHIIIIIIIIIIBBBIIIIIIIIIIIIIIIIIIIIIIIIHHHIIII==<GFECFF@==6////0.588222A?HFFEIIIIIIIIIIIIIIIIIIHAAAIIHDD=9==ADGA==;=GGGGGGEE8<<DCCCDCBBBFFFHHHHHHHHH>HHHDCCD@@@DHHHFHHHHHHHDDBBBDDDAAAACD>7777<===;;444/.--85330522-1148888==:0427<<<<<=<=??<<<><77868::7/!2,,,-,,,,-,,,26:566;:888===<<<<2244215//0.*2/--
@JI6ZREA02HYVN5
AGACACAGTTGGAGGGCAAGTCTGGTGCCAGCAGCCGCGGTAATTCCAGCTCCAATAGCGTATATTAAAGTTGTTGCAGTTAAAAAGCTCGTAGTTGAATTTCGGGGTTAGTAGGTTGGTCATGCCTCTGGTATGTACTGGTCTCACTGATTCCTCCCTCTTGACGAACTGTAATGTCATTAATTTGGTGTTGCAGGAAATCAGGACTGTTACTTTGAAAAAATTAGAGTGTTTAAAGCAGGCATTAGCTTGAATACATTAGCATGGAATAATGAAATAGGACGTTCGATCCTATTTGTTGGTTTCTAGGATCAACGTAATGATTAATAGGGATAGTTGGGGGCATTAGTATTCAATTGTCAGAGGTGAAATTCTTGGATTTATTGAAGCTAACTACTGCGAAAGCATTTGCCAAGGATGTTTTCATTAATCAAGAACGAAAGTTAGGGATTCGAAGACGATCAGATACCGTCGTAGTCTTAACC
+
IIIIIIIIIIIII@@@IIIIIIIIIIIIIIIIIIIIIIIIIIIIIIIIIIIIIIIIIIIIIIIIIIHHHIIIIIIIIIIFF:::::IIIIIIIIIIIIIHHHICCCCIIIIIIIIIIIIIIIIIIIIIIIIIIIIIIIIIIIIIIIIIIIIIIIIHHHIHHHIIIIIIIIIIIIIIIIIIIIIHHHFFA>@@HIIIIHHHIIIIIIIIIIIIIHHHI86666666,=DDDDDDEDFFIIIIIIIIIIIIIIFFFHHIIIIIIGGG???:544:5111A9ABEEEDABBDA;845//151154;::EII@@@@DDIIH<99DEEEEEE445555<GEEE55787@@@@@@@BB;666??B?CCBAACC;555>>52244>./.224?>8255....688==877;@?>;<<>>>>>>>;>311118888444888;983...5:<<38861...3<<:9:88;;;:8:<==><<<<>88866=;61
@JI6ZREA02J1807
AGACACAGTTGGAGGGCAAGTCTGGTGCCAGCAGCCGCGGTAATTCCAGCTCCAATAGCGTATATTAAAGTTGTTGCAGTTAAAAAGCTCGTAGTTGAATTTCGGAATCAATTTATCGGTCGTGCCTTCGGTATGCACTGGTATTATTGATTTCTACCTTCTGACGAATCATGATGTCATTAATTTGGTGTCATGGGGAATCAGGACTGTTACTTTGAAAAAATTAGAGTGTTTAAAGCAGGCACACGCTTGAATACATTAGCATGGAATAATGAAATAGGACGTTCAAACCTATTTTGTTGGTTTCTAGGATTGACGTAATGATTAATAGGGATAGTTGGGGGCATTAGTATTCAATTGTCAGAGGTGAAATTCTTGGATTTATTGAAGACTAACTACTGCGAAAGCATTTGCCAAGGATGTTTTCATTAATCAAGAACGAAAGTTAGGGATCGAAGACGATCAGATACCGTCGTAGTCTTAACCATAAACTATGCCGACT
+
IIIIIIIIIIIIIHHHIIIIIIIIIIIIIIIIIIIIIIIIIIIIIIIIIIIIIIIIIIIIIIIIIIHHHIIIIIIIIIIII=====IIIIIIIIIIIIIHHHIIIIIIIIIHHHIIIIIIIIIIIIIIIIIIIIIIIIIIIIIIIIIIIIHHHIIIIIIIIIIIIIIIIIIIIIIIIIIIIII@@@IIIIIIIICCCCIIIIIIIIIIGGGGIHHHI9<<<<<BB0IIIIIHHHHHHIIIIIIIIIIIIIIIIIIIIIIIIIIIIIIIIIIIIIHHHIFGGIIIIIFBBB<;=<99985//=>EEEIIIBBDGIIIIIIIIIIIIIIIIIHHHIIIIII77777GIIG=868GIGBBBBGEEEEEEEG;444BBIDDGGIFHHIHHIIIIIIIHHDDDIDBBAFFFABBBBBGGGIIBB;>?8888????<<;???40047000277,,,,24447720429<<<4342;;:757:433><===775:==<43-344:??7:
@JI6ZREA02F8YWY
AGACACAGTTGGAGGGCAAGTCTGGTGCCAGCAGCCGCGGTAATTCCAGCTCCAATAGCGTATATTAAAGTTGTTGCAGTTAAAAAGCTCGTAGTTGAATTTCGGGGTCAGCAGGTTGGTCGTGCCACTGGTATGTACTGGCTTCGCTGATTCCTCCTTTCTGAAGAACTGTAATGTCATTAATTTGGTGTTGCAGGGAAACAGGACTGTTACTTTGAAAAAATTAGAGTGTTTAAAGCAGGCTAACGCTTGAATACATTAGCATGGAATAATGAAATAGGACGTTCGATCCTATTTTGTGGTTTCTAGGATCAACGTAATGATTAATAGGGATAGTTGGGGCATTAGTATTCAATTGTCAGAGGTGAAATTCTTGGATTTTATTGAAGACTAACTACTGCGAAAGCATTTGCCAAGGATGTTTTCATTAATCAAGAACGAAAGTTAGGGATCGAAGACGATCAGATACCGTCGTAGTCTTAACCATAAACTATG
+
FFFFFFFFFFFIIHHHIIIIIIIIIIIIIIIIIIIIIIIIIIIIIIIIIIIIFFFFFFFFFFFFFFFFFFFFFFFFFFFFF==???FFFFFFFFFFFFFFFFFDDDDFFFFFFFFFFFFFFFFFFFFFFFFFFFFFFFFFFFFFFFFFFFFFFFFFFFFFFFFFFDDDDFFFFFFFFFFFFFFFFFFFD;<<FFFFFFFFDD@@@FFFFFFFFCC?D66666665,:?DDD===??FFFFCCCDFFFFFFFFFFIIIIIGGGGFFDDDDDDCDGGGGF>DDGFDDDGIGGDCCC====?0:::::B<A>>?<<<<<9988A<<<>888>8666:9:22....7766<322=@A>>>>>>>>@@223:84200303403,,,,,,/755537322888;2332888888888:866622222----2677770---:66:73339::277556666675:88:::21212298888600211::---2022870.0
@JI6ZREA02GTBDE
AGACACAGTTGGAGGGCAAGTCTGGTGCCAGCAGCCGCGGTAATTCCAGCTCCAATAGCGTATATTAAAGTTGTTGCAGTTAAAAAGCTCGTAGTTGAATTTCGGGGTCAGTAGGTTGGTCGTGCCTATGGTATGTACTGGCTTTACTGATTCCTCCTTCTTGAAGAACTGTAATGTCATTAATTTGGTGTTGCAGGGAAACAGGACTGTTACTTTGAAAAAATTAGAGTGTTTAAAGCAGGCTAACGCTTGAATACATTAGCATGGAATAATGAAATAGGACGTTCGATCCTATTTTGTTGGTTTCTAGGATTGACGTAATGATTAATAGGGATAGTTGGGGCATTAGTATTCAATTGTCAGAGGTGAAATTCTTGGATTTATTGAAGACTAACTACTGCGAAAGCATTTGCCAAGGATGTTTTCATTAATCAAGAACGAAAGTTAGGGATCGAAGACGATCAGATACCGTCGTAGTCTTAACCATAAACTATGCCGACTAGGGATCGGATGATGTTAATTTTTAATGTACTCTATTCGG
+
IIIIIIIIIIIIIIIIIIIIIIIIIIIIIIIIIIIIIIIIIIIIIIIIIIIIIIIIIIIIIIIIIIHHHIIIIIIIIIIII?????IIIIIIIIIIIIIHHHICCCCIIIIIIIIIIIIIIIIIIIIIIIIIIIIIIIIIIIHHHIIIIIIIIIHBBBBIIIIIIIIIIIIIIIIIIIIIIIIHHHIF>>>=IIE666==DIFIIIIII>>>FHHHI66;;99;;,FHIIIHHHHHHIIIIIIIIIHIHIIIIF@@@IIIIIIIIIIIIIIIIIHHHIIII@@@HGGGEEEEB?3333628EE???GIIIHHHIIIIIDDDIIIIIIIIIHHEIIII@@6666<@GGGGGGGDDDDHHBBBBEEEB@8::BDB?=;DBB555>88EEEDDBEEEBBBBD:::::BBCC<=<C??::::8;;3300338:660333849:1005<==69888888::<9<8688:8681338<;<:;::;::;;1003---././10015470222037997711151400,,,,,,,+5455//,,,/5,,
@JI6ZREA02JEV86
AGACACAGTTGGAGGGCAAGTCTGGTGCCAGCAGCCGCGGTAATTCCAGCTCCAATAGCGTATATTAAAGTTGTTGCAGTTAAAAAGCTCGTAGTTGAATTTCGGGATCAGCAGGTTGGTCTTGCCACTGGTATGTACTAGCTTGCTGATTCCTCCTTCTTGTAGAACCGTAGTGCCATTAATTTGGTGTTGCGGGGAAACAGGACTGTTACTTTGAAAAAATTAGAGTGTTTAAAGCAGGCTAGCGCCTGAATACATTAGCATGGAATAATGAAATAGGACGTTCGAACCTATTTTGTGGTTTCTAGGATTGACGTAATGATTAATAGGGATAGTTGGGGCATTAGTATTCAATTGTCAGAGGTGAAATTCTTGGATTTATTGAAGACTGACTACTGCGAAAGCATTTGCCAAGGATGTTTCATTAATCAAGAACGAAAGTTAGGGATCGAAGACGATCAGATACCGTCGTAGTCTTAACCATAAACTATGCCGACTAGGGATCGGATGATGTTAATTTTTAATGTACTCATTTCGGC
+
IIIIIIIIIIIIIGGGIIIIIIIIIIIIIIIIIIIIIIIIIIIIIIIIIIIIIIIIIIIIIIIIIIHHHIIIIIIIIIIII:::::IIIIIIIIIIIIIHHHIHHHIIIIIIIIIIIIIIIIIIIIIIIIIIIIIIIIIIIIIIIIIIIIIIIIIIIIIIIIIIIIIIIIIIIIIIIIIIIIHHHIIIIIIII>>>>>>DHDGGIIIIIIIIBBBI444444==-DIIIIHHHHHHIIIIIIIIIGBBBIIIIIIIIIIIIIIIGGGGIIIII>>>IIIIHI==>II>>>=BA===<D6DD>>>GIIIIIIIIIIG>>>IGBBBIIIIHHHIIIIIICCCBIGGGIIIIIIIIIIIIIIIGDDAB@DDHIIIEEIIIBBBA;;DDBA@BBA@@@>>>A71111@AA>>>A====44250...48::8848:::77==8:534418===>>:::=>?==??>><>???>8788:88?;;==//.4333><27:::=?>?=???=??=?=:::4///::2251157+:<>>334:???>><
@JI6ZREA02H31MF
AGACACAGTTGGAGGGCAAGTCTGGTGCCAGCAGCCGCGGTAATTCCAGCTCCAATAGCGTATATTAAAGTTGTTGCAGTTAAAAAGCTCGTAGTTGAATTTCGGGGTTAGCAGGTCGGTCGTGCCAATGGTATGCACTGGCTCGCTGACTCCTCCTTCTTGTAGAACCGTAATGCCATTAATTTGGTGTTGCGGGGAAACAGGACTGTTACTTTGAAAAAATTAGAGTGTTTAAAGCAGGCTAGCGCCTGAATACATTAGCATGGAATAATGAAATAGGACGTTCGAAACCTATTTTGTTGGTTTCTAGGATTGACGTAATGATTAATAGGGATAGTTGGGGCATTAGTATTCAATTGTCAGAGGTGAAATTCTTGGATTTATGAAGAC
+
FFFFFFFFFFFII666IIIIIIIIIIIIIIIIIIIIIIIIIIIIIIIIIIIIFFFFFFFFFFFFFFFFFFFFFFFFFFFFF88888FFFFFFFFFFFFFFFFFEEEEFFFFFFFFFFFFFFFFFFFFFFFFFFFFFFFFFFFFFFFFFFFFFFFCCCDFFFFFFFFFFFFFFFFFFFFFFFFFFFFFD@@@FFAA@?FFFD@@@FFFFDDBB==8A22222213,:?DDFFFFFFFFFFFFFFFF;;;:DDDAAAAADDDFFFFGGGGGGGDF:::B<>>676620000044?:5546@99CA5555:BB=??AADDDBBAA@A554588;88?<<<<<0000??BB====DDDDDBBB>?>888888888<:888<<>8822/329553
@JI6ZREA02GR3M7
AGACACAGTTGGAGGGCAAGTCTGGTGCCAGCAGCCGCGGTAATTCCAGCTCCAATAGCGTATATTAAAGTTGTTGCAGTTAAAAAGCTCGTAGTTGAATTTCGGGGTTAGCAGGTCGGTCGTGCCAATGGTATGCACTGGCTCGCTGACTCCTCCTTCTTGTAGAACCGTAATGCCATTAATTTGGTGTTGCGGGGAAACAGGACTGTTACTTTGAAAAAATTAGAGTGTTTAAAGCAGGCTAGCGCCTGAATACATTAGCATGGAATAATGAAATAGGACGTTCGATCCTATTTTGTGGTTTCTAGGATCAACGTAATGATTAATAGGGATAGTTGGGGCATTAGTATTCAATTGTCAGAGGTGAAATTCTTGGATTTATTGAAGACTAACTACTGCGAAAGCATTTGCCAAGGATGTTTTCATTAATCAAGAACGAAAGTTAGGGATCGAAGACGATCAGATACCGTCGTAGTCTTAACCATAACTATGCCGAC
+
IIIIIIIIIIIIIIIIIIIIIIIIIIIIIIIIIIIIIIIIIIIIIIIIIIIIIIIIIIIIIIIIFF666IIIIIGHHHI=>66666FIIIIIIIIIIIIHHHICCCCIIIIIIIIIIIIIIIIIIIIIIBBBIIIIIIIIIIIIIIIIIIIIIIIIIIIHHIIIIBBBBFFIIIIIIIIIIIFFFDD?FFGEE9999;<B@477DIIIIIGGBB@E22222233,;BEEEBBDHHHIIIIIIIIIIFBBBIIIIIIIIIIIIIIIIIIIIIIIHHHIIII@@@EEIIII<<<D===<<2DDBBBIIH<<<@IIIIIIIIIIHHHHD@@@BBFGGIFF9999DDIID@@@@HIIIIIIEII@40008:::>=9668:5....45522...5>999;>CBB>@@BBBBBBBDAA4444;=9----992200.5341..5/,,,,,,,///35779;8486:;;;8131;=:88:<<<::88;;000.--.-1/104451
@JI6ZREA02JNOUS
AGACACAGTTGGAGGGCAAGTCTGGTGCCAGCAGCCGCGGTAATTCCAGCTCCAATAGCGTATATTAAAGTTGTTGCAGTTAAAAAGCTCGTAGTTGAATTTCGGGATTA
+
=::;===ADFFGIDIDIIIIIIIIIIIIIIIIIIIIIHHHHHHHHHHHHIIIFFFFFFFFFFFFFFFFFDDDFFFFFFFFF=====FFFFDDDDBAAA>862/,,,3---
@JI6ZREA02GLPK2
AGACACAGTTGGAGGGCAAGTCTGGTGCCAGCAGCCGCGGTAATTCCAGCTCCAATAGCGTATATTAAAGTTGTTGCAGTTAAAAAGCTCGTAGTTGAATTTC
+
FFFFFFFFFFFIIHHHIIIIIIIIIIIIIIIIIIIIIIIIIIIIIIIIIIIIFFFFFFFFFFFFEE;;;FFFFBAAAAB5531111<AAAAAABDDDB>866:
@JI6ZREA02FOUUA
AGACACAGTTGGAGGGCAAGTCTGGTGCCAGCAGCCGCGGTAATTCCAGCTCCAATAGCGTATATTAAAGTTAGTTTGCAGTTAAAAAGACTCGTAGTTGAATTTCGGGTATTAGTAGGTTGGTCGT
+
FDDDDD:::8444886<9999981118<<?AAAAA><111A444488>>??>@>:::ACFDDDDBA<<8<3321100897<<?022355/5?:::=A@B====;;?==;444.//6=....119<88
@JI6ZREA02GLX2L
AGACACAGTTGGAGGGCAAGTCTGGTGCCAGCAGCCGCGGTAATTCCAGCTCCAATAGCGTATATTAAAGTTGTTGCAGTTAAAAAGCTCGTAGTTGAATTTCGGGGTA
+
FFFFFFFFFFFIIIIIIIIIIIIIIIIIIIIIIIIIIIIIIIIIIIIIIIIIFFFFFFFFFFFFFFFFFA@@FFFFFFFFF;;;;;FFFFFFFFFFDBB<<84..,,,3
@JI6ZREA02HX5Z1
AGACACAGTTGGAGGGCAAGTCTGGTGCCAGCAGCCGCGATAATTCCAGCTCCAATAGCGTATATTAAAGTTGTTGCAGTTAAAAAGCTCGTAGTTGAATTTCGGGATCAATATATCGGTCGTGCTTCGGTATGTACTGGTATTATTGATTTCTCCCTTCTGACGAACTATGATGTCATTAATTTGGTGTTATGGGGAATCAGGACTGTTACTTTGAAAAAATTAGAGTGTTTAAAGCAGGCACACGCTTGAATACATTAGCATGGAATAATGAAATAGGACGTTTGATCTATTTTGTTGGTTTCTAGGATCGACGTAATGATTAATAGGGATAGTTGGGGGCATTAGTATTCAATTGTCAGAGGTGAAATTCTTGGATTTATTGAAGACTAACTACTGCGAAAGCATTTGCCAAGGATGTTTTCATTAATCAAGAACGAAAGTTAGGGATCGAAGACGATCAGATACCGTCGTAGTCTTAACCATAAACTAT
+
IIIIIIIIIIIIIHHHIIIIIIIIIIIIIIIIIIIIIIIIIIIIIIIIIIIIIIIIIIIIIIIIIIHHHIIIIIIIIIIII=====IIIIIIIIIIIIIHHHIHHHIIIIIIIIIIIIIIIIIIIIIIIIIIIIIIIIIIIIIIIIIIIHHHII@@@HHIIIIIIHHHIIIIIIIIIIIIIIHHHIIIIIIIICCCCIIIIIIIIIIF>>>F><<I665666;;,BFIIIHHHHHHIIIIIIIIIIIIIIIIIIIIIIIIIIIIHHEEDHIIIHHHIHHHIIIHHHII@<<<=>>=@2277332@AGGGFIHHHHIIIIIIIIIIDDDIIIDHHHII;;;76II<<6656;BEBBBACBBBBBBBBBBBBBBB==??C==<B77C?543:D9::>=BBBBBBBB:::;;<B5555???A;3333::331158:;<99;:333:;3-.--03336644788:::8686;;31016;88:::==888:<9986-1
@JI6ZREA02JKEE2
AGACACAGTTGGAGGGCAAGTCTGGTGCCAGCAGCCGCGGTAATTCCAGCTCCAATAGCGTATATTAAAGTTGTTGCAGTTAAAAAGACTCGTAGTTGAATTTCGGGATCAGCAGGTTGGTCGTGCCTACTGGTATGCACTGGCTTCGCTGGTTCCTCCTTTCTGAAGAACTGTAATGCCATTAATTTGGTGTTGGCAGGGAAATAGGACTGTTAACTTTGAAAAAATTAGAAGTGTTTAAAGCAGGCTAACGCTTGAATACATTAGCATGGAATAATGAAATAGGACGTTCGATCCTATTTGTTGGTTTCTAGGATTGACGTAATGATTAATAGGGATAGTTGGGGGCATTAGTATTCAATTGTCAGAGTGAAATTCTTGGATTTATTGAAGACTAACTACTGCGAAAGCATTTGCCAAGGATGTTTCATTAATCAAGAACGAAAGTTAGGGATCGAAGACGATCAGA
+
FFFFFFFFDD==<FFFEAAAAEFFFFCCCFFFGGFFF888F????AABBDDDDD???FFFFFDDDD???FC?@@DDDDFFF===?=F>FFFFFFFFFFFF?@@AF????CFFFFFFFFFFFFFFFFFFFFFFFFFDDAAABB@9884449444488@>>===AACFFDDDFFFFFFDD:<<<:::888AA>B::5555=;;<88948<:::44422=666=-,,---55+31124300088<ABAAADFFFFFFDDDDGGGGG???FFCCCDGD:<<DF???DADDDC9:8<?AAAA<4122:4<@@;;=BAD:::??DBBB<<<===::88<=6666:9322--,,,77;;232428@@<:<<>@?3///8==;::;;;<<:////--3679897..//2;<88244;BBB=;8344<722022,,,,,0022.00264464---7::23339:622254699:::21
@JI6ZREA02ISYXJ
AGACACAGTTGGAGGGCAAGTCTGGTGCCAGCAGCCGCGGTAATTCCAGCTCCAATAGCGTATATTAAAGTTGTTGCAGTTAAAAAGCTCGTAGTTGAATTTCGGGGTCAGTAGGTTGGTCGTGCCTATGGTATGTACTGGCTTTACTGATTCCTCCTTCTTGAAGAACTGTAATGTCATTAATTTGGTGTTTGCAGGGAAACAGGACTGTTACTTTGAAAAAATTAGAGTAGTTTAAAGCAGGCTAACGCTTGAATACATTAGCATGGAATAATGAAATAGGACGTTCAAACCTATTTTGTGGTTTCTAGGATTGACGTAATGATT
+
FFFFFFFFFFFII???IIIIIIIIIIIIIIIIIIIIIIIIIIIIIIIIIIIIFFFFFFFFFFFFFFFFFFFFFFFFFFF<<66666ADDDDFFFFFFFFFFFFAA=:ABBB53331188>?>?@@DFD===FFFFFFFFFFFFFFFFFFFFFFC?9888>><<6./..4743229:=>9421166192,,,,,2772,,,..06ABBBABDFFFFFCC666666FF0FFDDDDDFFFFFFFF666?FDBBAAAB=:555=:::BB@AAAAAAAAAA=;;A<@A1114436155571.....-22666<9?>AAADDB??444???/0
@JI6ZREA02HKMAB
AGACACAGTTGGAGGGCAAGTCTGGTGCCAGCAGCCGCGGTAATTCCAGCTCCAATAGCGTATATTAAAGTTGTTGCAGTTAAAAAGCTCGTAGTTGAATTTCGGGGTA
+
FFFFFFFFFFFIIHHHIIIIIIIIIIIIIIIIIIIIIIIIIIIIIIIIIIIIFFFFFFFFFFFFFFFFFFFFFFFFFFFFF==?==FFFFFFFFFFFFFDDCD;:7704
@JI6ZREA02FTEMK
AGACACAGTTGGAGGGCAAGTCTGGTGCCAGCAGCCGCGGTAATTCCAGCTCCAATAGCGTATATTAAAGTTGTTGCAGTTAAAAAGCTCGTAGTTGAATTTCGGGGATC
+
DD866668FFFGHFHHIIIIIIIIIIIIIIIIIIIIIIIIIIIIIIIIIIIIFFFFFFFFFFFFFFFFFFFFFFFFFFFFF=====FFFFFFFFFFDAA444:2/..3..
@JI6ZREA02FOB6S
AGACACAGTTGGAGGGCAAGTCTGGTGCCAGCAGCCGCGGTAATTCCAGCTCCAATAGCGTATATTAAAGTTGTTGCAGTTAAAAAGCTCGTAGTTGAATTTCGGGGTA
+
;;=F;;;?DFFIIHHHIIIIIIIIIIIIIIIIIIIIIIIIIIIIIIIIIIIIFFFFFFFFFFFFFFFFFFFFFFFFFFFFF?????FFFFFFFFFFFDD==;4000./7
@JI6ZREA02JYC5A
AGACACAGTTGGAGGGCAAGTCTGGTGCCAGCAGCCGCGGTAATTCCAGCTCCAATAGCGTATATTAAAGTTGTTGCAGTTAAAAAGCTCGTAGTTGAATTTCGGGGTCAGCAGGTTGGTCGTGCCACTGGTATGCACTGGCTTCGCTGATTCCTCCTTTCTGAAGAACTGTAATGTCATTAATTTGGTGTTGCAGGGAAACAGGACTGTTACTTTGAAAAAATTGAGTGTTTAAAGCAGGCTAACGCTTGAATACATTAGCATGGAATAATGAAATAGGACGTTCGATCCTATTTTGTTGGTTTCTAGGATTGACGTAATGATTAATAGGGATAGTTGGGGGCATTAGTATTCAATTGTCAGAGGTGAAATTCTTGGATTTATTGAAGACCGACTACTGCGAAAGCATTTGCCAAGGATGTTTTCATTAATCAAGAACGAAAGTTTAGGGATCGAAGACGATCAGATACCGTCGTAGTCTTAACCATAAACTATGCCGACTAGGGATCGGATGATGTTAATTTTTTAATGT
+
IIIIIIIIIIIII:::IIIIIIIIIIIIIIIIIIIIIIIIIIIIIIIIIIIIIIIIIIIIIIIIIIHHHIIIIIIIIII>>:::::FIIIIIIIIIIIIHHHI9999:AGGGGGHEF>>>IIIIIIIIIIIIIIIIIIIIIIIIIIIIIIIIIIIIIHHHIIIIIBBBIIIIIIIIIIIIIIIHHHIIIIIIIIIHHHHHHIHIIIIIIEDCE@=;?1//111::ADDDB@BBDDDFFFEEIFEEIIHIIIIIIIIIIIIIIIIIIIIIIIIIHHHH@EEDFDHHHIIIEDDD<==<D22<<755IIIIIIIIIIIIIIIHHIHHHHFGA<<<ADDAA55:55AEEEHEDDDDIIIIC?=??B:99C;>;;;:>;;CCC545>7:CC?9255A:8;:DCB??>>>A;;;54522444455,,,--11997749983009400.,,,,,,//355540--.1:::886::;;:8866860300220/0300030-48:;8:8<<:::<888;<888<866<<//555588)..
@JI6ZREA02GGRT8
AGACACAGTTGGAGGGCAAGTCTGGTGCCAGCAGCCGCGGTAATTCCAGCTCCAATAGCGTATATTAAAGTTGTTGCAGTTAAAAAGCTCGTAGTTGAATTTCGGGGTATCAGGT
+
FFFFFFFFFFFIIHHHIIIIIIIIIIIIIIIIIIIIIIIIIIIIIIIIIIIIFFFFFFFFFFFFFF;;;FFFDBA???A44111118AAAAABFFFFFFFFFD:76404333--.
@JI6ZREA02GGMJW
AGACACAGTTGGAGGGCAAGTCTGGTGCCAGCAGCCGCGGTAATTCCAGCTCCAATAGCGTATATTAAAGTTGTTGCAGTTAAAAAGCTCGTAGTTGAATTTCGGGGTAG
+
86666<FFFFFFFHHHIIIIIIIIIIIIIIIIIIIIIIIIIIIIIIIIIIIIFFFFFFFFFFFFFFFFFFFFFFFFFFFFF?????FFFFFFFFFFFFFFFFA996604-
@JI6ZREA02I10D1
AGACACAGTTGGAGGGCAAGTCTGGTGCCAGCAGCCGCGGTAATTCCAGCTCCAATAGCGTATATTAAAGTTGTTGCAGTTAAAAAGCTCGTAGTTGAATTTCGGGGTTAGTAGGTTGGTCATGCCTCTGGTATGTACTGATCTCACTGATTCCTCCCTCTTGACGAACTGTAATGTCATTAATTTGGTGTTGCAGGAAATCAGGACTGTTACTTTGAAAAAATTAGAGTGTTTAAAGCAGGCTAAGGCTTGAATACATTAGCATGGAATAATGAAATAGGACGTTCGAACCTATTTTGTGGTTTCTAGGATTGACGTAATGATTAATAGGGATAGTTGGGGCATTAGTATTCAATTGTCAGAGGTGAAATTCTTGGATTTATTGAAGACTGACTACTGCGAAAGCATTTGCCAAGGATGTTTTCATTAATCAAGAACGAAAGTTAGGGATCGAAGACGATCAGATACCGTCGTAGTCTTAACCATAAACTATGCCGACTAGGGATCGGATGATGTTAATTTTTATAATGACTC
+
IIIIIIIIIIIIIHHHIIIIIIIIIIIIIIIIIIIIIIIIIIIIIIIIIIIIIIIIIIIIIIIIIIHHHIIIIIIIIIIGG;;;;;IIIIIIIIIIIIIHHHICCCCIIIIIIIIIIIIIIIIIIIIIIIIIIIIIIIIIIIIIIIIIIIIIIIIHHHIIIIIIIIIIIIIIIIIIIIIIIIIHHHIIIIIIIIIIIHHHIIIIIIIIIGGGIEECG466466BB0IHIIIHHHHHHIIIIIIIIIIIIIIIIIIIIIIIIIIIIIIIIIIIIIHHHIIIIIIIFDC@5555;<11116/:<B@BHIIGGGIIIIIIIIIIIIIIIIIIEBAEHEH<<22227<AACDAEGHIIIIHHHHHHHHHHHHHHHD@>>@@HEEB?;;FFDCCDEEEDD@@@@<<<;=>@;;;=?31115557-,,,,-2332229:<400=><<<>44-77>>>===<70427<<<<:<:???:9:>A>=<::?A:758<<;=;1244824..-22678869:98552//00,,,,,,)22/22521
@JI6ZREA02IEW8I
AGACACAGTTGGAGGGCAAGTCTGGTGCCAGCAGCCGCGGTAATTCCAGCTCCAATAGCGTATATTAAAGTTGTTGCAGTTAAAAAGCTCGTAGTTGAATTTC
+
FFFFFFFFFFFIIHHHIIIIIIIIIIIIIIIIIIIIIIDDFHHHHHHFFIIHFFFFFFFFFFFFFFFFFFFFFFFCCADDD77777ABBBAA??99655,,,.
@JI6ZREA02H4MUK
AGACACAGTTGGAGGGCAAGTCTGGTGCCAGCAGCCGCGGTAATTCCAGCTCCAATAGCGTATATTAAAGTTGTTGCAGTTAAAAAGCTCGTAGTTGAATTTCGGGATCAA
+
FFFFFFFFFFFIIHHHIIIIIIIIIIIIIIIIIIIIIIIIIIIIIIIIIIIIFFFFFFFFFFFFFFFFFFFFFFFFFFFFF;;===FFFFFFFFFFFFFFFFFF??B=533
@JI6ZREA02FYTIF
AGACACAGTTGGAGGGCAAGTCTGGTGCCAGCAGCCGCGGTAATTCCAGCTCCAATAGCGTATATTAAAGTTGTTGCAGTTAAAAAGCTCGTAGTTGAATTTCGGGGATTAGTACGTCTGGTCGTGACCTTCGGTACGTACTGGTGTTACTTGATTTCTACCTTCTGACGAACCATCATGTCATTAATTTGGTGTGGTGGGAATACAGGACTGTTACTTTGAAAAAATTAGAGTGTTTAAAGCAGGCTACGCG
+
FFFFFFFFFFFIIHHHIIIIIIIIIIIIIIIIIIIIIIIIIIIIIIIIIIIIFFFFFFFFFFFFFFFFFFFFFFFFFFFFF?????FFFFFFFFDA?==662/..,,3---795.//225;==522.-.22,--57555555552,--3.,,.3,,,32422998677<=44448444:BB@BBBBB==?663==::899<84445BAAAABAAAFFF???667766BA0AA?940....267:557776799
@JI6ZREA02JKT7Y
AGACACAGTTGGAGGGCAAGTCTGGTGCCAGCAGCCGCGGTAATTCCAGCTCCAATAGCGTATATTAAAGTTGTTGCAGTTAAAAAGCTCGTAGTTGAATTTCGGGGTCAGCAAGTTGGTCGTGTCACTGGTATGTACTGGCTTCGCTGATTCCTCCTTTCTGAAGAACTGTAATGTCATTAATTTGGTGTTGCAGGGAAACAGGACTGTTACTTTGAAAAAATTAGAGTGTTTAAAGCAGGCTAACGCTTGAATACATTAGCATGGAATAATGAAATAGGACGTTCGATCCTATTTTGTGGTTTCTAGGATTGACGTAATGATTAATAGGGATAGTTGGGGCATTAGTATTCAATTGTCAGAGGTGAAATTCTTGGATTTATTGAAGACTAACTACTGCGAAAGCATTTGCCAAGGATGTTTTCATTAATCAAG
+
IIIIIIIIIIIIIHHHIIIIIIIIIIIIIIIIIIIIIIIIIIIIIIIIIIIIIIIIIIIIIIIIIIHHHIIIIIIIIIIII=====IIIIIIIIIIIII@@@IBCCCIIIIIIIIIIIIIIIIIIIIIIIIIIIIIIIIIIIIIIIIIIIIIIIIHHHHHIIIIIFFFFFIIIIIIIIIIIIIHHHIIIIIIIIIHHHHHHF9>>FIIIFEED;;;D111///88-?>;9:56666;FGGGGGDDFIIIFFFIIIIIIIIIIIIIIIIH@@@DGEEB;7;;ID@@@BEEBBBDG7777;2DDEBBGIIHHHHIIIIIIIIHDDDIIIIIHHHIIIIDD@@AAHHIIIIIIIIHHHIHHBBBB??BA:::::4422::A<BB=88EEBBBDBA????=;44444<===;;;==BEE::8=;4444;;;;::8::33
@JI6ZREA02IDTFZ
AGACACAGTTGGAGGGCAAGTCTGGTGCCAGCAGCCGCGGTAATTCCAGCTCCAATAGCGTATATTAAAGTTGTTGCAGTTAAAAAGACTCGTAGTTGAATTTCGGGATCAA
+
898988:9880019<<===ADFF@@<FFFDDDDDDFF888<CFFFDDDDFFFF????CFFFFFFFFFFFFFFDDB:99<<>2222281<BBDDFFFFFFFF?=@444994..
@JI6ZREA02FPGAU
AGACACAGTTGGAGGGCAAGTCTGGTGCCAGCAGCCGCGGTAATTCCAGCTCCAATAGCGTATATTAAAGTTGTTGCAGTTAAAAAGCTCGTAGTTGAATTTCGGGATCAGCAGGTTGGTCGTGCCACTGGTATGCACTGGCTTCGCTGGTTCCTCCTTTCTGAAGAACTGTAATGCCATTAATTTGGTGTTGCAGGGAAACAGGACTGTTACTTTGAAAAAATTGGAGTGTTTAAAGCAGGCTAACGCTTGAATACATTAGCATGGAATAATGCAATAGGACGTTCGATCCTATTTTGTTGGTTTCTAGGATTGACGTAATGATTAATAGGGATAGTTGGGGGCATTAGTATTCAATTGTCAGAGGTGAAATTCTTGGATTTATTGAAGACTAACTACTGCGAAAGCATTTGCCAAGGATGTTTTCATTAATCAAGAACGAAAGTTAGGGATCGAAGACGATCAGATACCGTCGTAGTCTTAACCATAAACTATGCCGACTAGGGATCGGATGATGTTAATTATTTTAATG
+
IIIIIIIIIIIIIHHHIIIIIIIIIIIIIIIIIIIIIIIIIIIIIIIIIIIIIIIIIIIIIIIIIIHHHIIIIIIIIIIII?????IIIIIIIIIIIIIHHHIHHHIIIIIIIIIIIIIIIIIIIIIIIIIIIIIIIIIIIIIIIIIIIIIIIIIIIHHHIIIIIIIIIIIIIIIIIIIIIIIHHHIIIIIIIIIHHHHHHIIIIIIIG>>>GHHHI888888IIIIIIIIHHHHHHIIIIIIIIIIIIIIIIIIIIIIIIIIIIIIIIIIIIIIIIIIIIIIIIIIIIIIAAA<<<<A66AAAABIIIIIIIIIIIIIIIIIIAAAAGDB=;A?=?88-----:=AABBAEIIIIHIIHHHHHHCCHHHHHIHHHHHHHHHHH>>FFD?>AD@<<<>C>@@;;;=>@=777:333399483----89==;;8<<<<99<:777<==79222///447042:<==<:<<???>=>>?>=<::<<::9<;778712448>?<=<??<:<<=<<<<<<<<>88...013388.8
@JI6ZREA02I1XH8
AGACACAGTTGGAGGGCAAGTCTGGTGCCAGCAGCCGCGGTAATTCCAGCTCCAATAGCGTATATTAAAGTTGTTGCAGTTAAAAAGCTCGTAGTTGAATTTCGGGGTCAGCAGGTTGGTCGTGCCACTGGTATGCACTGGCTTCGCTGATTCCTCCTTTCTGAAGAACTGTAATGTCATTAATTTGGTGTTGCAGGGAAACAGGACTGTTACTTTGAAAAAATTGAGTGTTTAAAGCAGGCTAACGCTTGAATACATTAGCATGGAATAATGAAATAGGACGTTCGATCCTATTTGTTGGTTTCTAGGATTGACGTAATGATTAATAGGGATAGTTGGGGGCATTAGTATTCAATTGTCAGAGGTGAAATTCTTGGATTTATTGAAGACTAACTACTGCGAAAGCATTTGCCAAAGGATGTTTTCATTAATCAAGAACGAAAGTTAGGGATCGAAGACGATCAGATACCGTCGTAGTCTTAACCATAAACTATG
+
HHHHHHHHHHHIIHHHIIIIIIIIIIIIIIIIIIIIIIIIIIIIIIIIIIIIHHHHHHHHHHHHHHHHHHHHHHHHHHHHH?????HHHHHHHHHHHHHHHHHCCCCHHHHHHHHHHBBBHHHHHHHHHHHHHHHHHHHHHHHHHHHHHHHHHHEB@@@CEAGF@@BBEHHHHHHHHHHHHHHHHHBB@BBBHHHECCCC@@<@@GGGEBBAA;;;A200222>@@GEEECCHHHHHEE@@@HHHHHHEEEEEHHHHDDDHHHHHHHHHHHHHHHHHH@@@HHHEEEDDDB?:0/0:4455333A<DBBEGGGHB;666EGGGGGEB@666;BHHHH;;;85BBBBGBBBB>>>@@==?AA>==BA:;;;><A::<<<4448229;9989///;==?999899683....300,,,4411,,,,,,144442462200263328670671----;;:9:0122721208877444200,,,44,,,,...41,.1
@JI6ZREA02FVY2H
AGACACAGTTGGAGGGCAAGTCTGGTGCCAGCAGCCGCGGTAATTCCAGCTCCAATAGCGTATATTAAAGTTGCTGCAAGTTAAAAAGCTCGTAGTTGAAGTTTCGGGATCAATACGTCGGTCGTGCTTTTTTGGTACGCACTGGCGTCATTGGTTTCTCCTTTCTGTACGAACCATGATGTCATTAATTTGGTGTTATGGGGAGTTAGGACTGTTACTTTGAAAAAATTTAGAAGTGTTTAAAGCTAGGCATTAGCTTGAATACATTAGCATGGAATAATGAAATAGGACGTTCGATCCTATTTGTGGTTTCTAGGATCAACGTAATGATTAATAGGGATAGTTGGGGCATTAGTATTCAATTGTCAGAGGTGAAATTCTTGGATTTATTGAGGACTAACTACTGCGAAAGCATTTGCCAAGGATGTTTTCATTAATCAAGAACGAAAGTTTAGGGATCGAAGACGATCAGATACCGTCGTAGTCTTAACC
+
FFFFFFFFFFFIIIIIIIIIIIIIIIIIIIIIIIIIIIIIIIIIIIIIIIIIFFFFFFFDFFDD66633=BA??>??>AD?=55555<@@?>?A@88555:88;@;;;BBA====AB<444<?>A?4222222<<7A><<<==??????DFDDD???D>AA:<<F8::::DDDDDAAACFFFFDAAAAFCC663CDDDD:::65/11<88444/.049866:--00--...,4;;<:5,..889<00044A===A?ABDFAACDFDDGDFFFFDDIIGGGGGGGG?155??DDBAA??AA<910//-8<866<29444<?A===ABBDDDDDAAADB??DBBDAA==7555=BBBBB88888===>??BBBDDD>=====>DDDB===B::@@888<8///3:@<888888<77...322-----34000062----47870..33...,,,,,,..14430---278::7746122:40--,34900----
@JI6ZREA02G6Z53
AGACACAGTTGGAGGGCAAGTCTGGTGCCAGCAGCCGCGGTAATTCCAGCTCCAATAGCGTATATTAAAGTTGTTGCAGTTAAAAAGCTCGTAGTTGAATTTCGGGAATCAATTATAGTTGGTCGTCGTCCGTCGGTATGCACGTGGTTATTATGTATTTCCTACCTTCTGAACGAACTATGATGTCATTAATTTGGTGTCATGGGGAATCAGGACTGTTACTTTGAAAAAATTAGAGTGTTTAAAGCAGGCACACGCTTGAATACATTAGCATGGAATAATGAAATAGGACGTTTGACCCTATTTTGTTGGTTCTAGGATCGACGTAATGATTAATAGGGATAGTTGGGGGCATTAGTATTCAATTGTCAGAGGTGAAATTCTTGGATTTATTGAAGACTAACTATTGCGAAAGCATTTGCCAAAGGATGTTTTCATTAATCAAGAACGAAAGTTAGGGATCGAAGACGATCAGATACCGTCGTAGTCTTAACCATAAACTATGCCGACTAGGGATCGGATGATGTTAATTTTTTAATGTACTCA
+
HHHHHHHHHHHIIHHHIIIIIIIIIIIIIIIIIIIIIIIIIIIIIIIIIIIIHHHHHHHHHHHHFFEEHFFFHHHHHHHHH?????HHHHHHHHHHG@@@@>D>6655::;;BB=200//4466122228:--,--23233323.----.112132.---..,.18<5,,....-,,-37=BBBDEGG9999HHHHHHHHHHHAAAAHHHHHHHHHHGGEDD999>//////AA3A?@DB=;<666@GEEEGDEED@@@HHHHHHHHHHHHHHHHHHHHHHHHHHDGAGDE;420049666=:,,//:/300/26EHHHHHHHHHHHHHHHHHHBBBHHHHHHHHHH???==HHHHHA@@?===HHHHBBBEEDDA3///44EEEBBB=>>@88AAHDDDDBDDD===999====>><<7;77---:70771711;;;;:<6777;99;833367707768777;;86:::;;;;676772101:;:8:8:;;:852----600222469;:777677;;::::;:88;;//000066):8;:102
@JI6ZREA02IZGHZ
AGACACAGTTGGAGGGCAAGTCTGGTGCCAGCAGCCGCGGTAATTCCAGCTCCAATAGCGTATATTAAAGTTGTTGCAGTTAAAAAGCTCGTAGTTGAA
+
FFFFFFFFFFFII@@@IIIIIIIIIIIIIIIIIIIIIIIIIIIIIIIIIIIIFFFFFFFFFFFFFFFFFFFFFFFDDD:44211119:76757557511
@JI6ZREA02JWL36
AGACACAGTTGGAGGGCAAGTCTGGTGCCAGCAGCCGCGGTAATTCCAGCTCCAATAGCGTATATTAAAGTTAGTTGCAGTTAAAAAGACTCGTAGTTGAATTTCGGGGTCAGTAGGTTGTCGTGCCTATGGTATGTACTGGCTTTACTGATTCCTCCTTCTTGAAC
+
4:<<=?<<44000388444<<<=AAAAAABBBBA>><111<444488>?AABAB???=?BB??=88888>00/0..=<<<;;12255A6BBAAAABA>8886667....,23:==1122///339;9<732444<444AAAAB????A<::8A<<<8;95,,,3--.
@JI6ZREA02HDV7K
AGACACAGTTGGAGGGCAAGTCTGGTGCCAGCAGCCGCGGTAATTCCAGCTCCAATAGCGTATATTAAAGTTGTTGCAGTTAAAAAGCTCGTAGTTGAATTTCGGGGTCAGCAGGTTGGTCGTGCCACTGGTATGTACTGGCTTCGCTGATTCCTCCTTTCTGAAGAACTGTAATGTCATTAATTTGGTGTTGCAGGGAAACAGGACTGTTACTTTGAAAAAATTAGAGTGTTTAAAGCAGGCTAACGCTTGAATACATTAGCATGGAATAATGAAATAGGACGTTCGATCCTATTTTGTGGTTTCTAGGATTGACGTAATGATTAATAGGGATAGTTGGGGCATTAGTATTCAATTGTCAGAGGTGAAATTCTTGGATTTATTGAAGACTAACTACTGCGAAAGCATTTGCCAAGGATGTTTTCATTAATCAAGAACGAAAGTTAGGGATCGAAGACGATCAGATACCGTCGTAGTCTTAACCATAAACTATGCCG
+
FFFFFFFFFFFIIHHHIIIIIIIIIIIIIIIIIIIIIIIIIIIIIIIIIIIIFFFFFFFFFFFFFFFFFFFFFFFFFFFFF=====FFFFFFFFFFFFFFFFFEEEEFFFFFFFFFFDDDFFFFFFFFFFFFFFFFFFFFFFFFFFFFFFFFFFFFFFFFFFFFC<;;AAFFFFFFFFFFFFFFFFFFDDCCFFFFCC?C??<AAAAA@>=<900.7------00,<?<<==???FFFFFFFFFCCCFFFFFFFCDDDGGGFFFFDDDDGGGGGGGCC:CCC?<::BBABAAAA5555?6?????DADDAAADDDAA:::DDDDDA???B??BBBBA>544499<<898?@BBBBBBBBBB?>333<88882322688...827:<<8888>8888@@<3344;>=8888:66660003,,,,--344332982---2533396605577666:6102006762124::644888742006600.0...0.-46664
@JI6ZREA02JI2H1
AGACACAGTTGGAGGGCAAGTCTGGTGCCAGCAGCCGCGGTAATTCCAGCTCCAATAGCGTATATTAAAGTTGTTGCAGTTAAAAAGCTCGTAGTTGAATTTCGGGGTCAGTAGGTTGGTCGTGCCTATGGTATGTACTGGCTTTACTGATTCCTCCTTCTTGAAGAACTGTAATGTCATTAA
+
FEEEFFFFFFFII:::IIIIIIIIIIIIIIIIIIIIIIIIIIIIIIIIIIIIFFFFFFFFFFFFFFFFFFFFFFFFFFFFF=====FFFFFFFFFDBBB=44000...5:::622.000<?>AA<=566?ADBBBB?????????DA<ABAAAAA===?DBA555ADD??:::BA?=><;<2.
@JI6ZREA02JZDAG
AGACACAGTTGGAGGGCAAGTCTGGTGCCAGCAGCCGCGGTAATTCCAGCTCCAATAGCGTATATTAAAGTTGTTGCAGTTAAAAAGCTCGTAGTTGAATTTCGGGATCAATACGTCGGTCGTGTCTTTTTTGGTACGCACTGGCGTCATTGGTTTCTCCTTTCTGACGAACCATGATGTCATTAATTTGGTGTTATGGGGAGTTAGGACTGTTACTTTAGAAAAAATTAGAGTGTTTAAAGCAGGCATTAGCTTGAATACATTAGCATGGAATAATGAAATAGGACGTTCGATCCTATTTTGTGGTTTCTAGGATCAACGTAATGATTAATAGGGATAGTTGGGGCATTAGTATTCAATTGTCAGAGGTGAAATTCTTGGATTTATTGAAGACTAACTACTGCGAAAGCATTTGCCAAGGATGTTTTCATTAATCAAGAACGAAAGTTAGGGATCGAAGACGATCAGATACCGTCGTAGTCTTAACCAT
+
FFFFFFFFFFFIIHHHIIIIIIIIIIIIIIIIIIIIIIIIIIIIIIIIIIIIFFFFFFFFFFFFFFFFFFFDA>>=<::..-----67<<=??BDFFDDDDFFFFFFFFFFFFFFFFFFFFFFF??666666AA2FFFFFFFFFFFFD===DDFFFFFFFFFDDDFFFFFFFFFFFFFFFA<6666???DD>::<<;====F8??CCFDDA=??CFF663:27776666,;C???????FF???FFFFFFFFF???DDFDFDDGGFDDDDDGDDDDDFGCCC:DDDDAAAAA<<<>AA69755-=====?<D555:?ADDDDDD???ADAAADBBBA55555===9AAADDAAAAA??DDB?>??8888888==BB?>>888;;;<2234488:>8888=>>??D===BB@;;884444::5:70000::661106676442----066-002466:::846472222167::64459:9877788000-
@JI6ZREA02FQ4E8
AGACACAGTTGGAGGGCAAGTCTGGTGCCAGCAGCCGCGGTAATTCCAGCTCCAATAGCGTATATTAAAGTTGTTGCAGTTAAAAAGCTCGTAGTTGAATTTC
+
FFFFFFFFFFFIIHHHIIIIIIIIIIIIIIIIIIIIIIIIIIIIIIIIIIIIFFFFFFFFFFFFFFFFFFFFFFFFFFFFF==???FFFFFFFFDBA==6663
@JI6ZREA02GM40P
AGACACAGTTGGAGGGCAAGTCTGGTGCCAGCAGCCGCGGTAATTCCAGCTCCAATAGCGTATATTAAAGTTGTTGCAGTTAAAAAGACTCGTAGTTGAATTTCGGGGTC
+
FFFFFFF?=<444888944449<@@BBBBDDFFFDDD9::B::::88<<BB@A@<==AAFFCCCFFFFFFFFFFF???ADD77777?1<<FFFFDFFCCA=;;92222--
@JI6ZREA02H9GBS
AGACACAGTTGGAGGGCAAGTCTGGTGCCAGCAGCCGCGGTAATTCCAGCTCCAATAGCGTATATTAAAGTTGTTGCAGTTAAAAAAGCTCGTAGTTG
+
666314AAAA@<:666FFFFGFF?BBIHHHHHFFFFFECCECCCCFDDDFFFFD@??DDBBBBD66666A>>?<89:::--,,,,,,27:9:97662-
@JI6ZREA02JU5PL
AGACACAGTTGGAGGGCAAGTCCGGTGCCCGCAGCCGCGGTAATTCCAGCTCCAATAGCGTATATTAAAGTTGTTGCAGTTAAAAAGCTCGTAGTTGAATTTCGGGGTCAGTAGGTTGGTCGTGCCTATGGTATGTACTGGCTTTACTGATTCCTCCTTCTTGAAGAACTGTAATGTCATTAATTTGGTGTTGCAGGGAAACAGGACTGTTACTTTGAAAAAATTAGAGTGTTTAAAGCAGGCTAACGCTTGAACACATTAGCATGGAATAATGAAATAGGACGTTCGATCCTATTTTGTGGTTTCTAGGATTGACGTAATGATTAATAGGGATAGTTGGGGGCATTAGTATTCAATTGTCAGAGGTGAAATTCTTGGATTTATTGAAGACTAACTACTGCGAAAGCATTTGCCAAGGATGTTTTCATTAATCAAGAACGAAAGTTAGGGATCGAAGACGATCAGATACCGTCGTAGTCTTACCATAAACTATGCCGACTAGGGATCGGGATGATGTTAATTTTTTAA
+
IIIIIIIIIIIIIHHHIIIIIIIIIIIHHHIIIIIIIIIIIIIIIIIIIIIIIIIIIIIIIIIIIIHHHIIIIIIIIII9966666EIIIIIIIIIIIIHHHICCCCIIIIIIIIIIIIIIIIIIIIIIIIIIIIIIIIIIIHHHIIIIIIIIIFFFHHIIIIIIFFFFIIHHHIIIIHHHII:::IIIIIIIIIHHHHHBB>BBHIEB@?CE@==D////1133,;EEEGBEHHHHIIIIIIIIIIIIIIIIIIIIIIIIIIIIIIIIIIIIIHHHIIIIIH@@@@EED>>>>11336/;;@??GIIDDDIIIIIIHHHIIIDDDDHHHEEIGGIDD55555@DGGGG@@@DDDDDDEDDHHHHBBBBBHHHHHHHHB000B<<EDB:355>DDDDEBCC@<<=@:5///9;=8844233----3799::9;;<855><77<<<<4889833388:9:88;;8313688874-,,/15/,,,,/1//01/,-..3496975550.....755511//33,,,,,,..
@JI6ZREA02HMN9O
AGACACAGTTGGAGGGCAAGTCTGGTGCCAGCAGCCGCGGTAATTCCAGCTCCAATAGCGTATATTAAAGTTGTTGCAGTTAAAAAGCTCGTAGTTGAATTTCGGGATCAA
+
?666668<<FDGF:::IIIIIIIIIIIIIIIIIIIIIIIII@@::::FFHHFFFFFFFFFFFFFFFFFFDDDFFFFFFFFF;;;;;FFFFFFFFFFDAA;88/..,7..--
@JI6ZREA02HYB7R
AGACACAGTTGGAGGGCAAGTCTGGTGCCAGCAGCCGCGGTAATTCCAGCTCCAATAGCGTATATTAAAGTTGTTGCAGTTAAAAAGCTCGTAGTTGAATTTC
+
FFFFFFFFFFFIIHHHIIIIIIIIIIIIIIIIIIIIHHHHIIIIIHHIIIIIFFFFFFFFFFFFFFFFFFFFFFFFFFFFF==?==FFFFFFFFDBA><6213
@JI6ZREA02G5ABH
AGACACAGTTGGAGGGCAAGTCTGGTGCCAGCAGCCGCGGTAATTCCAGCTCCAATAGCGTATATTAAAGTTGTTGCAGTTAAAAAGCTCGTAGTTGAATTTCGGGATCAATACGTCGGTCGTGCTTTTTTGGTACGCACTGGCGTCATTGGTTCCTCCTTTCTGACGAACCATGATGTCATTAATTTGGTGTTATGGGGAGTTAGGACTGTTACTTTGAAAAAATTAGAGTGTTTAAAGCAGGCATTAGCTTGAATACATTAGCATGGAATAATGAAATAGGACGTTCGATCCTATTTTGTGGTTTCTAGGATCAACGTAATGATTAATAGGGATAGTTGGGGCATTAGTATTCAATTGTCAGAGGTGAAATTCTTGGATTTATTGAAGACTAACTACTGCGAAAGCATTTGCCAAGGATGTTTTCATTAATCAAGAACGAAAGTTGGGATCGAAGACGATCAGATACCGTCGTAGTCTTAACCNTAAACTATGCCGACTAGGGATCGGATGATGTTTAATTTTTAA
+
IIIIIIIIIIIIIHHHIIIIIIIIIIIIIIIIIIIIIIIIIIIIIIIIIIIIIIIIIIIIIIIIIIHHHIIIIIIIIIIII;;;;;IIIIIIIIIIIIIHHHIHHHIIIIIIIIIIIIIIIIIII777777II<IIIIIIIIIIIIIIIIIIIIIIHHHHHHIIIIIIIIIIIIIIIIIIIIIII:::IIIIIIIICCCBF4;;IIIIIIIHFIICBBG22224266,;;EGGBDDEHHIIIIIIIIIIIIIIIIIIIIIIIIIIIDDDHHIIIID@@@IIGH<<<@@IIIIDDDD9==<D:<;225<?GGDDDDDHDDDIIIIIIIIIIIHHBIIII@@6666<<DIGGFFFIHHHHHBBBBHHHBBBBBBDDDBAAAC444977522429==;;;8=;:5444:455:;;>;;==8847.----379944499:744970000..-.6:888:::9><:88886:<;97440037-,,,,,3/!,,,,,/-/10341.1/,,,/110055333303399//1//00
@JI6ZREA02H0IDH
AGACACAGTTGGAGGGCAAGTCTGGTGCCAGCAGCCGCGGTAATTCCAGCTCCAATAGCGTATATTAAAGTTGTTGCAGTT
+
FFFFFFFFFFFII666IIIIIIIIIIIIIIIIIIIIIIIIIIIIIIIIIIIIFFFFFFFFFFFD66633<@>=;;9:74--
@JI6ZREA02FHTOG
AGACACAGTTGGAGGGCAAGTCTGGTGCCAGCAGCCGCGGTAATTCCAGCTCCAATAGCGTATATTAAAGTTGTTGCAGTTAAAAAGCTCGTAGTTGAATTTCGGGGTCAGCAGGTTGGTCGTGCCACTGGTATGCACTGGCTTCGCTGATTCCTCCTTTCTGAAGAACTGTAATGCCATTAATTTGGTGTTGCAGGGAAACAGGACTGTTACTTTGAAAAAATTGAGTGTTTAAAGCGGGCTAACGCTTGAATACATTAGCATGGAATAATGAAATAGGACGTTTGATCCTATTTTGTGGTTTCTAGGATTGACGTAATGATTAATAGGGATAGTTGGGGCATTAGTATTCAATTGTCAGAGGTGAAATTCTTGGATTTATTGAAGACTAACTACTGCGAAAGCATTTGCCAAGGATGTTTTCATTAATCAAGAACGAAAGTTAGGGATCGAAGACGATCAGATACCGTCGTAGTCTTAACC
+
IIIIIIIIIIIIIHHHIIIIIIIIIIIIIIIIIIIIIIIIIIIIIIIIIIIIIIIIIIIIIIIIIIHHHIIIIIIIIIIII?????IIIIIIIIIIIIIHHHICCCCIIIIIIIIII@@@IIIIIIIIIIIIIIIIIIIIIIIIIIIIIIIIIIIIIHHHIIIIIIIIIIIIIIIIIIIIIHHFFFIIIIIIIIIHHHHHHIIIIIIIIIIIIHHHI666666@@@IIIIHEHHHHI>66669IIIGGGIIFFFDIIIIIIIIIIIIIIIIIIHHHIIIIDD@@@BEEA<<<A33336/??@BBGIIDDDDIIIIIHHHHHHHIIIIIHEEDIIIIICC@@DDIIIIIGGFG6666=8::A??BBBB====BBBBBBBBBB84:::BBBDB????BBB=444<?BBB=;==AA==;833----21331114332002----4690222:3337764788999713133:656:;::;:;;;11
@JI6ZREA02J2R62
AGACACAGTTGGAGGGCAAGTCTGGTGCCAGCAGCCGCGGTAATTCCAGCTCCAATAGCGTATATTAAAGTTGTTGCAGTTAAAAAGCTCGTAGTTGAATTTCGGGGATAGAGTAGG
+
FFFFEEEFFFFIIHHHIIIIIIIIIIIIIIIIIIIIIIIIIIIIIIIIIIIIFFFFFFFFFFFFFFFFFFFFFFBBBBB441111/<???<<<?ABA=<1009442274-.//4<1-
@JI6ZREA02F4DLV
AGACACAGTTGGAGGGCAAGTCTGGTGCCAGCAGCCGCGGTAATTCCAGCTCCAATAGCGTATATTAAAGTTGTTGCAGTTAAAAAGCTCGTAGTTGAATTTC
+
FFFFFFFFFFFIIHHHIIIIIIIIIIIIIIIIIIIIIIIIIIIIIIIIIIIIFFFFFFFFFFFFFFFFFFFFFFFFFFFFF?????FFFFFFFFFFBA?652.
@JI6ZREA02IOXW0
AGACACAGTTGGAGGGCAAGTCTGGTGCCAGCAGCCGCGGTAATTCCAGCTCCAATAGCGTATATTAAAGTTGTTGCAGTTAAAAAGCTCGTAGTTGAATTTCGGGGTTAGTAGGTTGGTCGTAGTGCTCTGGTATGTACTGAGTCTCACTGATTCCTCCCTCTTGACGAACTGTAATGTCATTAATTTGGTGTTGCAGGAAATCGA
+
FFFFFFFFFFFIIHHHIIIIIIIIIIIIIIIIIIIIIIIIIIIIIIIIIIIIFFFFFFFFFFFFFFFFFFFFFFFFFFFFF=====FFFFFFFFDBB@@8867222...3-1255--,,,.,-.222..-211275:=:7644444489?===99<<>0011248<===BDFFFFFFFFFFFFFCA663==9A>@???<966674//
@JI6ZREA02HMWGZ
AGACACAGTTGGAGGGCAAGTCTGGTGCCAGCAGCCGCGGTAATTCCAGCTCCAATAGCGTATATTAAAGTTGTTGCAGTTAAAAAGCTCGTAGTTGAATTTCGGGGTCAGTAGGTTGGTCGTGCCTATGGTATGTACTGGCTTTACTGATTCCTCCTTCTTGAAGAACTGTAATGTCATTAATTTGGTGTTGCAGGGAAACAGGACTGTTACTTTGAAAAAATTAGAGTGTTTAAAGCAGGCTAACGCTTGAATACATTAGCATGGAATAATGAAATAGGACGTTCGATCCTATTTTGTTGGTTTCTAGGATTGACGTAATGATTAATAGGGATAGTTGGGGCATTAGTATTCAATTGTCAGAGGTGAAATTCTTGGATTTATTGAAGACTAACTACTGCGAAAGCATTTGCCAAGGATGTTTTCATTAATCAAAGAACGAAAGTTAGGGATCGAAGACGATCAGATACCGTCGTAGTCTTAACCATAAACTATGCCGACTAGGGATCGGATGATGTTTAATTTTTAATGTACTC
+
IIIIIIIIIIIII@@@IIIIIIIIIIIIIIIIIIIIIIIIIIIIIIIIIIIIIIIIIIIIIIIIIIHHHIIIIIIIIIIII=====IIIIIIIIIIIIIHHHICCCAIIIIIIIIFFFFIIIIIIIIIIIIIIIIIIIIIIIHHHIIIIIIIIIIIIIIIIIIIIIIIIIIIIIIIIIIIIIIHHHIIHHIIIIIHHHHHHIHIIIIIIIIIIHHHI;;;;99>>-IIIIIHHHHHHIIIIIIIIIIIIIIIIIIIIIIIIIIIIIIIIIIIIIHHHIIIIIH@@@HHIIDDDG====G2277222@AGGGFGIIIIIIIIIIIIIIDDD@@@DIIIIIBBBCIDDDIHHHHHHGGIIEDDB=====8::=DB===BBDBBBB77BB=434499??=@@=:9:::44444:=::::>>::;4741:::;::0-------942228;;39666::777:9;::777767677::9::;::;::;;6442----0-/100/249854446696662222...661122264+:762-,
@JI6ZREA02HPNMK
AGACACAGTTGGAGGGCAAGTCTGGTGCCAGCAGCCGCGGTAATTCCAGCTCCAATAGCGTATATTAAAGTTGTTGCAGTT
+
FFF?;;;AFFFIIHHHIIIIIIIIIIIIIIIIIIIIIIIIIIIIIIIIIIIIFFFFFFFFFFFF==666FFDA><====..
@JI6ZREA02IQFTW
AGACACAGTTGGAGGGCAAGTCTGGTGCCAGCAGCCGCGGTAATTCCAGCTCCAATAGCGTATATTAAAGTTGTTGCAGTTAAAAAGACTCGTAGTTGAATTTAC
+
566633ADBBBDD:::IIIIIIIIIIIIIIIIIIIIIIIIIIIIIIIHHHHHFFFFFDDBBDDB55111<>>86664442;0000061<<<?AAA==977532,.
@JI6ZREA02HONI0
AGACACAGTTGGAGGGCAAGTCTGGTGCCAGCAGCCGCGGTAATTCCAGCTCCAATAGCGTATATTAAAGTTGTTGCAGTTAAAAAGCTCGTAGTTGAATTTCGGGATTAGCAGGTCGGTCGTGCCAATGGTATGCACTGGCTCGCTGACTCCTCCTTCTTGTAGAACCGTAATGCCATTAATTTGGTGTTGCGGGGAAACAGGACTGTTACTTTGAAAAAATTAGAGTGTTTAAAGCAGGCTAGCGCCTGAATACATTAGCATGGAATAATGAAATAGGACGTTCGAACCTATTTTGTGGTTTCTAGGATTGACGTAATGATTAATAGGGATAGTTGGGGCATTAGTATTCAATTGTCAGAGGTGAAATTCTTGGATTTATTGAAGACTGACTACTGCGAAAGCATTTGCCAAGGATGTTTCATTAATCAAGAACGAAAGTTAGGGATCGAAGACGATCAGATACCGTCGTAGTCTTAACCATAAACTATGCCGACTAGGGATCGGACGATGTTAATTTTTAATGTACTCGTT
+
IIIIIIIIIIIIIBBBIIIIIIIIIIIIIIIIIIIIIIIIIIIIIIIIIIIIIIIIIIIIIIIIIIHHHIIIIIIIIIIII?????IIIIIIIIIIIIIHHHI;;;IIIIIIIIIIIIIIIIIIIIIIIIIIIIIIIIIIIIIIIIIIIIIIIIIIIIIIIIIIIIIIIIIIIIIIIIIIIIHHHIIIIIIIICCCCHHHIIIIIIIIIIIIHHHI999988II?IIIIIHHHHHHIIIIIIIIIIIIIIIIIIIIIIIIIIIIGGGGIIIIIHHHIIIIIIGGGIIIIIIIE9=9<C4::555?CIIIIIIIIIIIIIIIIIIIIIIHHHIIIIHH::::CCIIIIIIIIIIIIIIIIICCCIIIHHHIIGEEIII999?HHIIIIIIIIIIIIIIE94555EIIEEEIDGGGGD@7200.5877777<<?:66A<::7:::79999::=>5425<?>>>A@A:::AA?AAA@@A@@AA4425::=A<6<==>>?7:455:<:5338<79<<2233-----11+768877/..
@JI6ZREA02G8IP4
AGACACAGTTGGAGGGCAAGTCTGGTGCCAGCAGCCGCGGTAATTCCAGCTCCAATAGCGTATATTAAAGTTGTTGCAGTTAAAAAGCTCGTAGTTGAATTTCGGGGTCAGCAGGTTGGTCGTGCCACTGGTATGTACTGGCTTCGCTGATTCCTCCTTTCTGAAGAACTGTAATGTCATTAATTTGGTGTTGCGAGGGAGACAGGACTGTAACTTTGAAAAAATTGAGTGTTTAAAGCAGGCTAACGCTTGAATACATTAGCATGGAATAATGAAATAGGACGTTTGATTC
+
FFFFFFFFFFFIIHHHIIIIIIIIIIIIIIIIIIIIIIIIIIIIIIIIIIIIFFFFFFFFFFFFFFFFFFFFFFFFFFFFF?????FFFFFFFFFFFFFFFFFEE??FFFFD==<==FFFFFFFFFFFFFFFFFFFFDDCC???DAAABBBBBBA==:::A<BBDDDDACDFFFFFFFFFFDD@??BA>>?><000000449:9999=4.---3,,,7,,,,,,5577875,..448=<444ABBDAAAAACDDDBBAB@@<<9455::A>>??;;;A<88443221575--
@JI6ZREA02IEWFK
AGACACAGTTGGAGGGCAAGTCTGGTGCCAGCAGCCGCGGTAATTCCAGCTCCAATAGCGTATATTAAAGTTGTTGCAGTTAAAAAGCTCGTAGTTGAATTTCGGGATCAATATATCGGTCGTGCTTCGGTATGTACTGGTATTATTGATTTCTCCCTTCCGACGAACTATGATGTCATTAATTTGGTGTTATGGGGAATCAGGACTGTTACTTTGAAAAAATTAGAGTGTTTAAAGCAGGCACACGCTTGAATACATTAGCATGGAATAATGAAATAGGACGTTTGATCTTATTTGTGGTTTCTAGGATCGACGTAATGATTAATAGGGATAGTTGGGGGCATTAGTATTCAATTGTCAGAGGTGAAATTCTTGGATTTATTGAAGACTAACTACTGCGAAAGCATTTGCCAAGGATGTTTTCATTAATCAAGAACGAAAGTTAGGGATCGAAGACGATCAGATACCGTCGTAGTCTTAACCATAAACTATGCCGACTAGGGATCGGATGATGTTAATTTTTAATGTACTCATTCGGC
+
IIIIIIIIIIIIIHHHIIIIIIIIIIIIIIIIIIIIIIIIIIIIIIIIIIIIIIIIIIIIIIIIIIHHHIIIIIIIIIIII???==IIIIIIIIIIIIIHHHIHHHIIIIIIIIIIIIIIIIIIIIIIIIIIIIIIIIIIIIIIIIIIIHHHIIHHHIIIIIIIIIIIIIIIIIIIIIIIIIHHHIIIIIIIICCCCIIIIIIIIIIIIIIIHHHI888886CC0IIIIIHHHHHHIIIIIIIIIIIIIIIIIIIIIIIIIIIIIIIIIGGGIHHHIIIIIIIHHHIIIIIEA44471111/175IEEIIIIIIIIIIIIG????GIEA<BFBF44-----::AA?A=BIIIIIIIIIIIIIIIIIHHHIIIIIIIIHHHE@@IIIEEGCCCEEIIIIC???ECCCHCCEEEGGGGEEB0000::AA?>;:::A??A?777?AA:000:::555>=A??AAA>=>ABBAA@AA>==AAAAA442544<:93455=>:7:>?::9::????:8552777/////11+<<<?4455:>AA@
@JI6ZREA02I17HR
AGACACAGTTGGAGGGCAAGTCTGGTGCCAGCAGCCGCGGTAATTCCAGCTCCAATAGCGTATATTAAAGTTGTTGCAGTTAAAAAGCTCGTAGT
+
::=F@@@A?FFFF===HIIIIIIIIIIIIIIIIIIIIIIIIIIIIIIIIIIIFFFFFFFFFFFFDDDDFDDDFFFFFFFFF?????FFFDBA?4/
@JI6ZREA02JEZPG
AGACACAGTTGGAGGGCAAGTCTGGTGCCAGCAGCCGCGGTAATTCCAGCTCCAATAGCGTATATTAAAGTTGTTGCAGTTAAAAAAGCTCGTAGTTGAATTTCGGGGT
+
FFFFFFFFFFFIIHHHIIIIIIIIIIIIIIIIIIIIIHHHHHHDDDDHHIIIFFFFFFFFFFFFDD@@@FFDB>>====..-,,,,,2:==:876693221113..,,,
@JI6ZREA02HNS9W
AGACACAGTTGGAGGGCAAGTCTGGTGCCAGCAGCCGCGGTAATTCCAGCTCCAATAGCGTATATTAAAGTTGTTGCAGTCAAAAAGCTCGTAGTTGAATTTCGGGATCAATATATCGGTCGTGCTTCGGTATGTACTGGTATTATTGATTTCTCCCTTCTGACGAACTATGATGTCATTAATTTGGTGTTATGGGGAATCAGGACTGTTACTTTGAAAAAATTGAGTGTTTAAAGCAGGCACACGCTTGAATACATTAGCATGGAATAATGAAATAGGACGTTTGATCTATTTTGTTGGTTTCTAGGATCGACGTAATGATTAATAGGGATAGTTGGGGGCATTAGTATTCAATTGTCAGAGGTGAAATTCTTGGATTTATTGAAGACTAACTACTGCGAAAGCATTTGCCAAGGATGTTTTCATTAATCAAGAACGAAAGTTAGGGATCGAAGACGATCAGATACCGT
+
FFFFFFFFFFFIIHHHIIIIIIIIIIIIIIIIIIIIIIIIIIIIIIIIIIIIFFFFFFFFFFFFFFFFFFFFFFFFFFFFF=====FFFFFFFFFFFFFFFFFFFFFFFFFFFFFFFFFFFFFFFFFFFFFFFFFFFFFFFFFFFFFFFFFFFFDDDFFFFFFFFFFFFFFFFFFFFFFFFFFFFFFFFFFFFBDDAFFFFFFFFFFFFFFFFFFF777799@@@DFFFFFFFFFFDDDDDFFFFFFDFFFFFFFDDDDFFFFCDDCGGGDD????4::====;<??9444444490/88;;;A<@455?A?====ADDDDDDDDDDB???555:A55775BB<44444><<4444>@@><<<@@@888><><<4438;8822><<@@<33338:@8888;;;88888884222;9897----267:885::::66:94449::497512222275:746676464770.
@JI6ZREA02FO5IJ
AGACACAGTTGGAGGGCAAGTCTGGTGCCAGCAGCCGCGGTAATTCCAGCTCCAATAGCGTATATTAAAGTTGTTGCAGTTAAAAAGCTCGTAGTTGAATTTCGGGATCA
+
FFFFFFFFFFFIIHHHIIIIIIIIIIIIIIIIIIIIIIIIIIIIIIIIIIIIFFFFFFFFFFFFFFFFFFFFFFFFFFDAC66666CFFFFFFFFFFFFFFFFFFFF?66
@JI6ZREA02IN09N
AGACACAGTTGGAGGGCAAGTCTGGTGCCAGCAGCCGCGGTAATTCCAGCTCCAATAGCGTATATTAAAGTTGTTGCAGTTAAAAAGCTCGTAGTTGAATTTCGGGGTTAGTAGGTAGGTCATGCCTCTTGGTATGTACTGGTCTCACTGTATTCCTCCTCTGACGAACTGTAATGTCATTAATTTGGTGTTGCGAGGGTAAACAGGACTGTTTACTTTAGAAAAAATTAGAGTTAGTTTAAAGCAGGCTTAACGCTTGAATACATTAGCATGGAATAATGAAATAGGACGTTCGATCCTATTTTGTGGTTTCTAGGATTGACGTAATGATTAATAGGGATAGTTGGGGCATTAGTATTCAATTGTCAGAGGTGAAATTCTTAGATTTATTGAAGACTAACTACTGCGAAAGCATTTGCCAAGGATGTTTTCATTAATCAAGAACGAAAGTTAGGGATCGAAGACGATCAGATACCGTCGTAGTC
+
FFFFFFFFFFFIIHHHIIIIIIIIIIIIIIIIIIIIIIIIIIIIIIIIIIIIFFFFFFFFFFFFFFFFFFFFFFFFFFFFF????=FFFFFFFFFFFFFFF?B64.,,,3-1-----,,27773--/6<<<<>??ADDBB<<<???984///2995,,,2234944444?ABBDDFFFFDDDDFFFFDAB<<=<?9000/223:31123..,,,3.,,,-.,,,,,,11/:8----2,,,,,,237--.---.679889<@BBDDDDDFFFDDDIIGGGGG?GGF>55555::@???>==<44444-88888<7AABBBA???D:::DDDDDDDDD:555AD???:977??AADDD>>>===DD===DDD>>?>>>=??BD====888>::BBBB>?======B>><2448;<<44488:::::8:61144::::880------2000047823551222::98:99:::6565::610146412
@JI6ZREA02HUZSD
AGACACAGTTGGAGGGCAAGTCTGGTGCCAGCAGCCGCGGTAATTCCAGCTCCAATAGCGTATATTAAAGTTGTTGCAGTTAAAAAGCTCGTAGTTGAATTTCGGGGTCAGCAGGTTGGTCGTGCCACTGGTATGTACTGGCTTCGCTGATTCCTCCTTTCTGAAGAACTGTAATGTCATTAATTTGGTGTTGCAGGGAAACAGGACTGTTACTTTGAAAAAATTAGAGTGTTTAAAGCAGGCTAACGCTTGAATACATTAGCATGGAATAATGAAATAGGACGTTCGATCCTATTTGTGGTTTCTAGGATTGACGTAATGATTAATAGGGATAGTTGGGGCATTAGTATTCAATTGTCAGAGGTGAAATTCTTGGATTTATTGAAGACTAACTACTGCGAAAGCATTCGCCAAGGATGTTTTCATTAATCAAGAACGAAAGTTAGGGATCGAAGACGATCAGATACCGTCGTAGTCTTAACC
+
HHHHHHHHHHHII666IIIIIIIIIIIIIIIIIIIIIIIIIIIIIIIIIIIIHHHHHHHHHHHHHHHHHHHHHHHHHHG<<88888DGGHHHHHHHHHHHHHHCCCCHHHHHHHHEE999BHHHHHHHHHHHHHHHHHHHHBBBHHHHHHHHHHFEEHHHHHHHH>;;BHHHHHHHHHHBBBBHHHHHDEEEHHHHHHEEBB@HHHHHHHHHHHCCG22222266,6BGGGCCCECCGGGGG<66668EGGGIGHHHHHHHHHHHHHHHHHHGG@@@GAB@66469;=@@8884///50;;7;;D<GEBBBHHHHHHHHGGGGGBBBA611871---,,,,37889>;=?BBBBGG989=A@?HHH>>>DAA?BDDB444947AA>223999998==A;866923////.8;=87759.----7720..266620021003:;;27778:::;;8476622276::;771018:::;::;;11
@JI6ZREA02F4HIE
AGACACAGTTGGAGGGCAAGTCTGGTGCCAGCAGCCGCGGTAATTCCAGCTCCAATAGCGTATATTAAAGTTGTTGCAGTTAAAAAGCTCGTAGTTGAATTTC
+
FFFFFFFFFFFII???IIIIIIIIIIIIIIIIIIIIIIIIIIIIIIIIIIIIFFFFFFFFFFFFFFFFFFFFFFFFFFFFF?????FFFFFFFFFBA><332.
@JI6ZREA02H9P7P
AGACACAGTTGGAGGGCAAGTCTGGTGCCAGCAGCCGCGGTAATTCCAGCTCCAATAGCGTATATTAAAGTTGTTGCAGTTAAAAAGCTCGTAGTTGAATTTCGGGGTCAGCAGGTTGGTCGTGCCACTGGTATGTACTGGCTTCGCTGATTCCTCCTTTCTGAAGAACTGTAATGTCATTAATTTGGTGTTGCAGGGAAACAGGACTGTTACTTTGAAAAAATTAGAGTGTTTAAAGCAGGCTAACGCTTGAATACATTAGCATGGAATAATGAAATAGGACGTTCGATCCTATTTTGTGGTTTCTAGGATTGACGTAATGATTAATAGGGATAGTTGGGGCATTAGTATTCAATTGTCAGAGGTGAAATTCTTGGATTTATTGAAGCTAACTACTGCGAAAGCATTTGCCAAGGATGTTTTCATTAATCAAGAACGAAAGTTAGGGACCGAAGACAATCAGATACCGT
+
HHHHHHHHHHHIIHHHIIIIIIIIIIIIIIIIIIIIIIIIIIIIIIIIIIIIHHHHHHHHHHHHHHHHHHHHHHGGGGG@@66666DEHHHHHHHHHHHHHHHAAAAHHHHFFFFFFHHHHHHHHHHHHHHHHHHHHHHHHHHHHHHHHHHHHHHHHHHHHHHHHHHHHHHHHHHHHHHHHHHHHHBB@HHHHHHHHHHHHHFFFHHHHHGGD===A///-//55,><?AB@CC@@@GGGHHG<889<HHHHHHHHHHDDDHHHHHHHHHHHHHHHHHHDDDHHHFEEDDAAB;22226/>>=;@GHHBBBHHHHHHHHHHHHHHHBBBHHHHHHHHH9999;;BG@@@EGGEEEEBB@AA99333@<;;A998899>944244>A923322222=?A92449;99999<8888;;8;9----26998842222002632278902226;:-1110200999642---20
@JI6ZREA02FKKDH
AGACACAGTTGGAGGGCAAGTCTGGTGCCAGCAGCCGCGGTAATTCCAGCTCCAATAGCGTATATTAAAGTTGTTGCAGTTAAAAAGCTCGTAGTTGAATTTCGGGGAT
+
FFFFFFFFFFFII:::IIIIIIIIIIIIIIIIIIIHHHHHIHHHHHHHHHIIFFFFFFFFFDDDDFFFFA@@FFFFFFFFF;;;77AA??>?><<8422.,,3//....
@JI6ZREA02JNZPM
AGACACAGTTGGAGGGCAAGTCTGGTGCCAGCAGCCGCGGTAATTCCAGCTCCAATAGCGTATATTAAAGTTGTTGCAGTTAAAAAGCTCGTAGTTGAATTTCGGGATCAATATATTGGTCGTGCCTCCGGTATGCACTGGTATTATTGATTTCTACCTTCTGACGAACTGTGATGTCATTAATTTGGTGTCATGGGGAATCAGGACTGTTACTTTGAAAAAATTAGAGTGTTTAAAGCAGGCACACGCTTGAATACATTAGCATGGAATAATGAAATAGGACGTTTGACCCTATTTTGTTGGTTTCTAGGATCGACGTAATGATTAATAGGGATAGTTGGGGGCATTAGTATTCAATTGTCAGAGGTGAAATTCTTGGATTTATTGAAGACTAACTACTGCGAAAGCATTTGCCAAGGATGTTTTCATTAATCAAGAACGAAAGTTAGGGATCGAAGACGATCAGATACCGTCGTAGTCTTAACCATAAACTAT
+
IIIIIIIIIIIIIHHHIIIIIIIIIIIIIIIIIIIIIIIIIIIIIIIIIIIIIIIIIIIIIIIIIIHHHIIIIIIIIIIII?????IIIIIIIIIIIIIHHHIHHHIIIIIIIIIIIIIIIIIIIIIIIIIIIIIIIIIIIIIIIIIIIIHHHIIIHHIIIIIIIIIIIIIIIIIIIIFFFFF>>>FFDFIIIIBBBBIIIIIIIIIIBBBFIHHHI666688BB0IIIIIHHHHHHIIIIIIIFFFGHIIIIIIIIIIIIIIIIIIHHHIIII888F?IIIIDBBBGG??=CE66666//68BBBGIIEEDIHHHHIIIIIIIIIIIIIHHHIIIIHH66655AADDGGGGGA<<;BBB=??CCCCC;555?;522AACBBBB::BBEB=??AB??=?>;;9>>>9::::;988844411,,,--7766::9;==855;8333462-----31394329::8883232;3318::;:2...88210:666;:-0
@JI6ZREA02IRPUI
AGACACAGTTGGAGGGCAAGTCTGGTGCCAGCAGCCGCGGTAATTCC
+
FFFFFFFA@@FIIIIIIIIIIIIIIIIIIIIIIIIIIHFFDDBA?9.
@JI6ZREA02I1TSD
AGACACAGTTGGAGGGCAAGTCTGGTGCCAGCAGCCGCGGTAATTCCAGCTCCAATAGCGTATATTAAAGTTGTTGCAGTTAAAAAGCTCGTAGTTGAATTTCGGGGTCAGCAGGTTGGTCGTGCCACTGGTATG
+
FFFFFFFFFFFIIIIIIIIIIIIIIIIIIIIIIIIIIIIIIIIIIIIIIIIIFFFFFFFFFFFFFFFFFFFFFFFFFFFFF=====FFFFFFFFFFFFFFFFFDDDDFFFFFFFFFFFFFFFFFFFFFFDBBB84
@JI6ZREA02IBW3L
AGACACAGTTGGAGGGCAAGTCTGGTGCCAGCAGCCGCGGTAATTCCAGCTCCAATAGCGTATATTAAAGTTGTTGCAGTTAAAAAGCTCGTAGTTGAATTTCGGGATCAGT
+
FFFFFFFFFFFIIHHHIIIIIIIIIIIIIIIIIIIIIIIIIIIIIIIIIIIIFFFFFFFFFFFFFFFFFFFFFFFFFFFFF88888FFFFFFFFFFFFFF???655?44455
@JI6ZREA02HD1HC
AGACACAGTTGGAGGGCAAGTCTGGTGCCAGCAGCCGCGGTAATTCCAGCTCCAATAGCGTATATTAAAGTTGTTGCAGTTAAAAAGCTCGTAGTTGAATTTCGGGGTCAGT
+
FFFFFFFFFFFIIHHHIIIIIIIIIIIIIIIIIIIIIIIIIIIIIIIIIIIIFFFFFDBAA??A10000111AABBBDFFF????=FFFFFFFFFFFFFFF?=11004=7//
@JI6ZREA02FV0OA
AGACACAGTTGGAGGGCAAGTCTGGTGCCAGCAGCCGCGGTAATTCCAGCTCCAATAGCGTATATTAAAGTTGTTGCAGTTAAAAAGCTCGTAGTTGAATTTCGGGGTCAGCAGGCTGGTCGTGCCACTGGTATGAACTGGTCTCGCTGATTCCTCCTTTCTGAAGAACTGTAATGTCATTAATTTGGTGTTGCAGGGAAACAGGACTGTTACTTTAGAAAAAATTAGAGTTAGTTTAAAGCAGGCATATTTGCTTGAATACATTAGCATAGGAATAATGAAATAGGACGTTTCAAACCTATTTTGTGGTTTCTAGGATTGACGTAATGGATTAATAGGGATAGTTGGGGGCATTAGTATTCAATTGTCAGAGGTGAAATTCTTGGA
+
FFFFFFFFFFFIIHHHIIIIIIIIIIIIIIIIIIIIIIIIIIIIIHHHHIIIFFFFFFFFFFFFFFFFFFFFFFFFFFFFF?????FFFFFFFFFFFFFFFFC86656ABBBA556<FFFFFFFFFFFFFFFFFDDDFFFFFFFDDFF????<<:AB===B>AC?@@?FDBAAAAA:555555998??:><<85555=;;;@<AA@?<<<;77,,,23,,,,,,--+782----111111277--.443...49>>?>>?>??>884444444A>?8889;88:266=32..,-,,197:1,..//-44888A<B555?ABBB:0008889>A>=<88888><<;;---///48<<;;;<<::::8767976...222676;;;223
@JI6ZREA02IPWL8
AGACACAGTTGGAGGGCAAGTCTGGTGCCAGCAGCCGCGGTAATTCCAGCTCCAATAGCGTATATTAAAGTTGTTGCAGTTAAAAAGCTCGTAGTTGAATTTC
+
FFFFFFFFFFFIIHHHIIIIIIIIIIIIIIIIIIIIIIIIIIIIIIIIIIIIFFFFFFFFFFFFFFFFFFFFFFDDDDBAA66666DDDDDDDFFFFFF=;8=
@JI6ZREA02IUHDT
AGACACAGTTGGAGGGCAAGTCTGGTGCCAGCAGCCGCGGTAATTCCAGCTCCAATAGCGTATATTAAAGTTGTTGCAGTTAAAAAGCTCGTAGTTGAATTTCGGGGTTAGTAGGTTGGTCATGCCTCTGGTATGTACTGATCTCACTGATTCCTCCCTCTTGACGAACTGTAATGTCATTAATTTGGTGTTGCAGGAAATCAGGACTGTTACTTTGAAAAAATTGAGTGTTTAAAGCAGGCTAAGGCTTGAATACATTAGCATGGAATAATGAAATAGGACGTTTGATCCTATTTTGTTGGTTTCTAGGATTGACGTAATGATTAATAGGGATAGTTGGGGGCATTAGTATTCAATTGTCAGAGGTGAAATTCTTGGATTTATTGAAGACTAACTACTGCGAAAGCATTTGCCAAGGATG
+
FFFFFFFFFFFIIHHHIIIIIIIIIIIIIIIIIIIIIIIIIIIIIIIIIIIIFFFFFFFFFFFFFFFFFFFFFFFFFFFDC88888CFFFFFFFFFFFFFFFF====FFFFFFFFFFFFFFFFFFFFFFFFFFFFFFFFFFFFFFFFFFFFFFFFFFFFFFFFFFFFFFFFFEDDFFFFFFCCCCFFD>A???DD?????FFFFFFFFFFFFFFFFF999999DDDFFFFFFFFFFFFFFFFFFFFFFFFFFFFIGGD???FFGDDD?555?A???D>DDDGCCCCGDDBBBB7777=//55===DADAAAADDDAAAAADDDDDDAA8:::?DBB>>55555===ABBBAA=:::BB?==8888>@@;;;<832288>888>77<4438??>@BBB>=======88888;>:999;;80,
@JI6ZREA02FNYQA
AGACACAGTTGGAGGGCAAGTCTGGTGCCAGCAGCCGCGGTAATTCCAGCTCCAATAGCGTATATTAAAGTTGTTGCAGTTAAAAAGACTCGTAGTTGAATTTCGGGAGTC
+
FFFFFFFFFFFIIHHHIIIIIIIIIIIIIIIIIIIIIIIIIIIIIIIIIIIIFFFFFFFFFFFF@@666DFFFDBBBBDDD66666:6BBAAAABBB==<10096664.33
@JI6ZREA02JBRZ5
AGACACAGTTGGAGGGCAAGTCTGGTGCCAGCAGCCGCGGTAATTCCAGCTCCAATAGCGTATATTAAAGTTGTTGCAGTTAAAAAGCTCGTAGTTGAATTTCGGGGTTA
+
FFFFFFF;;;FIIHHHIIIIIIIIIIIIIIIIIIIIIIIIIIIIIIIIIIIIFFFFFFFFFFFFFFFFFFFFFFFFFFFFF????=FFFFFFFFFFFDA9664..,,,,.
@JI6ZREA02IGP04
AGACACAGTTGGAGGGCAAGTCTGGTGCCAGCAGCCGCGGTAATTCCAGCTCCAATAGCGTATATTAAAGTTGTTGCAGTTAAAAAGCTCGTAGTTGAATTTCGGGATCAA
+
FFFFFFFFFFFIIHHHIIIIIIIIIIIIIIIIIIIIIIIIIIIIHHHHHIIHFFFFFFFFFFFFFFFFF<<<CDFFFFFFF==???FFFFFFFFFFCCA?=;<442<<<00
@JI6ZREA02GBJR0
AGACACAGTTGGAGGGCAAGTCTGGTGCCAGCAGCCGCGGTAATTCCAGCTCCAATAGCGTATATTAAAGTTGTTGCAGTTAAAAAGCTCGTAGTTGAATTTCGGGATCAATTTATCGGTCGTGCCTCTGGTATGCACTGGTATTATTGATTTCTACCTTCTGACGAATCATGATGTCATTAATTTGGTGTCATGGGGAATCAGGACTGTTACTTTGAAAAATTAGAGTGTTTAAAGCAAGCACACGCTTGAATACATTAGCATGGAATAATGAAATAGGACGTTTGACCCTATTTTGTTGGTTTCTAGGATCGACGTAATGATTAATAGGGATAGTTGGGGGCATTAGTATTCAATTGTCAGAGGTGAAATTCTTGGATTTATTGAAGACTAACTACTGCGAAAGCATTTGCCAAGGATGTTTTCATTAATCAAGAACGAAAGTTAGGGATCGAAGACGATCAGATACCGTCGTAGTCTTAACCATAAACTATGCCGACTAGGGATCGGATGATGTTAATTTTTTAATG
+
IIIIIIIIIIIIIHHHIIIIIIIIIIIIIIIIIIIIIIIIIIIIIIIIIIIIIIIIIIIIIIIIIIHHHIIIIIIIIIIII?????IIIIIIIIIIIIIHHHI;;;IIIIIHHHIIIIIIIIIIIIIIIIIIIIIIIHGGGHIIIIIIIIHHHIII@@>>HHIIIIHHIIIIIIIIIIIIIGG666IIIIIIIIBCCCIIIIFFGHII===;;@@@G55577==0BHIIIHHHHHHIIIIIIIIIIIIIIIIIIIIIIIIGGGHIIIIIIHHHHHG=488GIGGGHIIHHEIIBBB?7//88EBBIIIHAAAGGIIIIIIIIIIIGG::777AIIIII;;;=;GF====AAHAAAAEEFEHH@???@BHHHHHHHHHHHHHHB;;CH@?>@FBBBBBHBCCBHHHHHFBEEF;;;;CC?<;2222<;33228===855;;775<<8-...2333:910366888;8;;;;3209<=;;;888822083--.1,/2,,,-.54000/22,,-222..-122..222254)3
@JI6ZREA02H67LG
AGACACAGTTGGAGGGCAAGTCTGGTGCCAGCAGCCGCGGTAATTCCAGCTCCAATAGCGTATATTAAAGTTGTTGCAGTTAAAAAGCTCGTAGTTGAATTTCGGGGTCAGCAGGTTGGTCGTGCCACTGGTACGCACTGGCTTCGCTGATTCCTCCTTTCTGAAGAACTGTAATGTCATTAATTTGGTGTTGCAGGGAAACAGGACTGTTACTTTGAAAAAATTAGAGTGTTTAAAGCAGGCTAACGCTTGAATACATTAGCATGGAATAATGAAATAGGACGTTCGATCCTATTTTGTGGTTTCTAGGATTGACGTAATGATTAATAGGGATAGTTGGGGCATTAGTATTCAATTGTCAGAGGTGAAATTCTTGGATTTATTGAAGACTAACTACTGCGAAAGCATTTGCCAAGGATGTTTCATTAATCAAGAACGAAAGTTAGGGATCGAAG
+
HHHHHHHHHHHIIHHHIIIIIIIIIIIIIIIIIIIIIIIIIIIIIIIIIIIIHHHHHHHHHHHHHHHHHHHHHHHHHHHHH????=HHHHHHHHHHHHHHHHHBBBBHHHHHHHHHHHHHHHHHHHHHHHHHHHHHHHHHHHHHHHHHHHHHEEEEEHCCD@DFFBBBBBHHHHHHHHHHHHHHHHEEDEHHHHHHHHHHBB@EEHHHHHHGH666G666666<<-EHHHHHHHHHHHHHHHHHHHHHHHHHEEDHHHHHHHHHHHHHHHHHHHHH@;7;;DD@@>B@@@>>;:00002/<<;;;DAHBBBBHHHHHBBBBBBHHHHEG>;;<??>33///05:AABDBEGHHHEGB989B33///2;;<A<<:<AAA<993//;=99693..//2==;;;999==999<AAAAA;;832---22220006:;:66;:445<;;4667:22222-
@JI6ZREA02FP2H1
AGACACAGTTGGAGGGCAAGTCTGGTGCCAGCAGCCGCGGTAATTCCAGCTCCAATAGCGTATATTAAAGTTGTTGCAGTTAAAAAGCTCGTAGTTGAAACTTTCGGGGTTA
+
FFFFFFFFFFFII666IHIIIIIHIIIIIIIIIIIIIIIIIIIIIIIIIIIIFFFFFFFFFFFFFFFFFFFFFFFFFD?<<77553AA????94446...46612..//3..
@JI6ZREA02FZA97
AGACACAGTTGGAGGGCAAGTCTGGTGCCAGCAGCCGCGGTAATTCCAGCTCCAATAGCGTATATTAAAGTTGTTGCAGTTAAAAAGCTCGTAGTTGAATTTCGGGGTCAGTAGGTTGGTCGTGCCACTGGTATGTACTGGCTTCGCTGATTCCTCCTTTCTGAAGAACTGTAATGTCATTAATTTGGTGTTGCAGGGAAACAGGACTGTTACTTTGAAAAAATTAGAGTGTTTAAAGCAGGCTAACGCTTGAATACATTAGCATGGAATAATGAAATAGGACGTTCGATCCTATTTTGTGGTTTCTAGGATTGACGTAATGATTAATAGGGATAGTTGGGGCATTAGTATTCAATTGTCAGGGGTNAAATTCTTGGATTTATTGAAGACTAACTACTGCGAAAGCATTTGCCAAGGATGTTTTCATTAATCAAGAACGAAAGTTAGGGATCGAAGACGATCAGATACCGTCGTAGTCTTAACCATAAACTAT
+
HHHHHHHHHHHIIBBBIIIIIIIIIIIIIIIIIIIIIIIIIIIIIIIIIIIIHHHHHHHHHHHHHHHHHHHHHHHHHHHHH?????HHHHHHHHHHHHHHHHHCCCCHHHHHHHHHHHHHHHHHHHHHHHHHHHHHHHHHHHHHHHHHHHHHHHHHHHHHHHHHHFFFHHHHHHHHHHHHHHHHHHHHHHHHHHHHHHBBBHHHHHHHHHHHHEEEH;;;;6699,EHHHHHHHHHHHHHHHHHEEEHHHHHHHHHHHHHHHHHHHHHHHHHHHHHHHHHH@@@@@HHHHHDDB;;99D2;;666@<G@@@BHHHHHHHHHHHHHHHHHH@@@HHHGG9999BBBB@@@GHHHHHHHHHHHBB663!49=B9/..44>9999//3993339?====?;33//..833266;9999<>:A;1111:::;660222:6671003:;;4977622277:9;88::72121==;:9::;::;::77---2---,1,.
@JI6ZREA02JO37R
AGACACAGTTGGAGGGCAAGTCTGGTGCCAGCAGCCGCGGTAATTCCAGCTCCAATAGCGTATATTAAAGTTGTTGCAGTTAAAAAGCTCGTAGTTGAATTTCGGGATC
+
FFFFFFFFFFFIIHHHIIIIIIIIIIIIIIIIIIIIIIIIIIHHHHHHHIIDDDDFFFFFFFFFFF===FFFFFFFFFFFF;;;;;FFFFFFFFFFFFFF?=400.:73
@JI6ZREA02J2FCH
AGACACAGTTGGAGGGCAAGTCTGGTGCCAGCAGCCGCGGTAATTCCAGCTCCAATAGCGTATATTAAAGTTGTTGCAGTTAAAAAGCTCGTAGTTGAATTTCGGGATCAATTTATCGGTCGTGCCTCTGGTATGCACTAGTATTATTGATTTCTACCTTCTGACGAACCATGATGTCATTAATTTGGTGTCATGGGGAATCAGGACTATTACTTTGAAAAAATTAGAGTGTTTAAAGCAAAGCACACGCTTGAATACATTAGCATGGAATAATGAAATAGGACGTTGACCCTATTTTGTTGGTTCTAGGATCGACGTAATGATTAATAGGGATAGTTGGGGGCATTAGTATTCAATTGTCAGAGGTGAAATTCTTGGATTTATTGAAGACTAACTACTGCGAAAGCATTTGCCAAAGGATGTTTTACATTAATCAAGAACGAAAGTTAGGGATCGAAGACGATCAGATACCGTCGTAGTCTTAACCATAAACTAT
+
FFFFFFFFFFFIIHHHIIIIIIIIIIIIIIIIIIIIIIIIIBBBBHHIIIIIFFFFFFFFFFFFFFFFFFFFFFFFFFFFF;;???FFFFFFFFFFFFFFFC6333=BBAA3339?DFDDDDDF???FF@@@FFFFFFFFFFFFFFFFFF==<FFFFFFFFF???FFFFFFDDDBBBBB4555555==9ABDDF=A=@DDFFFFFFFD?=<9=6667------55-===:8622000=4...7<??<<<@>ACFDFGFDDDDFFFGGGDDFGGGGG??D>DDD5320<?988=<,...711....7<?888?ABAAADDDBAAAA888=00009AAAA55755???DDDDD55588@@@<>8333338886;;722448888822::<888<;@>>>><888888233666722..,,,,0600---207:110222200:7222822-11002267744644::22124::64447:75---66110622260--
@JI6ZREA02JYJ4L
AGACACAGTTGGAGGGCAAGTCTGGTGCCAGCAGCCGCGGTAATTCCAGCTCCAATAGCGTATATTAAAGTTGTTGCAGTTAAAAAGCTCGTAGTTGAATTTCGGGGTACAGCAGGTTGGTCGTGCCACTGGTATGAACTGGTTTCGCTGATTCCTCCTTTCTGAAGAACTGTAATGTCATTAATTTGGTGTTGCAGGGAAACAGGACTGTTACTTTGAAAAAATTAGAGTGTTTAAAGCAGGCTAACGCTTGAATACATTAGCATGGAATAATGAAATAGGACGTTCAAACCTATTTTGTGGTTTCTAGGATTGACGTAAATGATTAATAGGGATAGTTGGGGCATTAGTATTCGAATTGTCAGAGGTGAAATTCTTGGATTTATTG
+
FFFFFFFF@@==@:::HIGHHHIHHIIIIBBBHHHIHHFHHHHFFFFFHFE====FFFFFFFFFFFFFFDDDFFFFFFFFF???==FFFFFFFFFFFFFFFFD==A=9=<<DDDFFDD666AABB>>4344449@<0019@B???BBBDDDDD:6666===A<BBBA???DA===BBBB=5555===::69:BBBB=====::355DDD:::?A???D22222666,??:::????FFFFFFFFFFFFDDDDDD=5555=A@<<<?=@<<=ABB:332=>BBBBB555:8;889422223.66...34<;1-..7776....6<<9999;684444444<2222::9244344///88<<>@@<<==88888;<882244:6668229
@JI6ZREA02FYM2L
AGACACAGTTGGAGGGCAAGTCTGGTGCCAGCAGCCGCGGTAATTCCAGCTCCAATAGCGTATATTAAAGTTGTTGCAGTTAAAAAGCTCGTAGTTGAATTTCGGGGTCAGAC
+
FFFFFFFFFFFIIHHHIIIIIIIIIIIIIIIIIIIIIIIIIIIIIIIIIIIIFFFFFFFFFFFFFFFFFFFFFFFFFFFFF????=FFFFFFFFDB<<<8884...,,-3753
@JI6ZREA02JDVZC
AGACACAGTTGGAGGGCAAGTCTGGTGCCAGCAGCCGCGGTAATTCCAGCTCCAATAGCGTATATTAAAGTTGTTGCAGTTAAAAAGCTCGTAGTTGAATTTCGGGATCAATTA
+
FFFFFFFFFFFIIIIIIIIIIIIIIIIIIIIIIIIIIIIIIIIIIHHHHIIIFFFFFFFFFFFFDDDDFDDDFFFFFFFFF?????FFFFFFFFFFFFFFFF<663=BBBBB:5
@JI6ZREA02GJASB
AGACACAGTTGGAGGGCAAGTCTGGTGCCAGCAGCCGCGGTGATTCCAGCTCCAATAGCGAATATTAAAGTTGTTGCAGTTAAAAAGCTCGTAGTTGAATTTCGGGATCAGCAGGTTGGTCTTGCCACTGGTATGTACTAGCTTGCTGATTCCTCCTTCTTGTAGAACCGTAATGCCATTAATTTGGTGTTGCGGGGAAACAGGACTGTTACTTTGAAAAAATTAGAGTGTTTAAAGCAGGCCAGCGCCTGAATACATTAGCATGGAATAATGAAATAGGACGTTCGAACCTATTTGTGGTTTCTAGGATTGACGTAATGATTAATAGGGATAGTTGGGGCATTAGTATTCAATTGTCAGAGGTGAAATTCCTGGATTTATTGAAGACTGACTACTGCGAAAGCATTTGCCAAGGATGTTTCATTAATCAAGAACGAAAGTTAGGGATCGAAGACGATCAGATACCGTCGTAGTCTTAACCATAAACTATGCCGACTAGGGATCGGATGATGTTAATTTTTTAATGTACTCATTC
+
IIIIIIIIIIIIIHHHIIIIIIIIIIIIIIIIIIIIIIIIIIIIIIIIIIIIIIIIIIIIIIIIIIHHHIIIIIIIIIIII<<<<<IIIIIIIIIIIIIHHHIHHHIIIIIIIIIIIHHHIIIIIIIIIIIIIIIIIIIIIIIIIIIIIIIIIIIIIIIIIIIIIIIIIIIIIIIIIIBBBBHHHIIIIFFFIBB??;;;B>BBIIIIFFGIHHHI;;;;99>>-IIIIIHHHHHHIIIIIIIIIIHHHIIIIIIIIIIIIIIIIIIIIIIIIAAAI@HHHID<;;>AA@@B?11361??@BBDAIEEDIIIIIIIIIIIIIIIIII<<<AEDAAABBB@EEEIIIIIIDAAAIII=@@@BBDDDB????553;;D>BBB::EDBBBBBBBCDCCC;;9554>>>;::520447;:9..--.399884788855<<777<==6<<99::<=:98:<::::868:8889899::6311;;1103---77-032203098552133::888:886<==//555599):9:3213397
@JI6ZREA02JCTZJ
AGACACAGTTGGAGGGCAAGTCTGGTGCCAGCAGCCGCGGTAATTCCAGCTCCAATAGCGTATATTAAAGTTGTTGCAGTTAAAAAGCTCGTAGTTGAATTTCGGGGTCAGCAGGTTGGTCGTGCCACTGGTATGTACTGGCTTCGCTGATTCCTCCTTTCTGAAGAACTGTAATGTCATTAATTTGGTGTTGCAGGGAAACAGGACTGTTACTTTGAAAAAATTAGAGTGTTTAAAGCAGGCTAACGCTTGAATACATTAGCATGGAATAATGAAATAGGACGTTCGATCCTATTTTGTGGTTTCTAGGATTGACGTAATGATTAATAGGGATAGTTGGGGCATTAGTATTCAATTGTCAGAGGTGAAATTCTTGGATTTATTGAAGACTAACTACTGCGAAAGCATTTGCCAAGGATGTTTCATTAATCAAGAACGAAAGTTAGGGATCGAAGACGATC
+
FFFFFFFFFFFIIHHHIIIIIIIIIIIIIIIIIIIIIIIIIIIIIIIIIIIIFFFFFFFFFFFFFFFFFFFFFFFFFFFFF=====FFFFFFFFFFFFFFFFFDDDDFFFFFFFFFFFFFFFFFFFFFFFFFFFFFFFFFFEDDFFFFFFFFFFFFFFFFFFFFFDDDFFFFFFFFFFFFFFFFFFFFF;<:ADD?????::8ACFFFFDDDDDFFF677766??-FFDDCCFF???DDDFFFC???FFFFFFFFGGGGGGFFFFDGGGGGGGGGGGGAGG???ACGGDA?:::9999A6=???BA<D???ADDDDDDDDDDDDD???=;88<<9:66....73226755;;<4444323>><223:;888898;;;7....//8::;8;><<<<<<8332//.6:966676;;;//.7600126774002::200274449::49999666::75:8866
@JI6ZREA02IOHI0
AGACACAGTTGGAGGGCAAGTCTGGTGCCAGCAGCCGCGGTAATTCCAGCTCCAATAGCGTATATTAAAGTTGTTGCAGTTAAAAAGCTCGTAGTTGAATTTCGGGGTTAGTAGGTTGGTCATGCCTCTGGTATGTACTGGTCTCACTGATTCCTCCCTCTTGACGAACTGTAATGTCATTAATTTGGTGTTGCAGGAAATCAGGACTGTTACTTTGAAAAAATTAGAGTGTTTAAAGCAGGCTAAGGCTTGAATACATTAGCATGGAATAATGAAATAGGACGTTTGATCCTATTTGTGGTTTCTAGGATTGACGTAATGATTAATAGGGATAGTTGGGGGCATTAGTATTCAATTGTCAGAGGTGAAATTCTTGGATTTATTGAAGACTAACTACTGCGAAAGCATTTGCCAAGGATGTTTTCATTAATCAAGAACGAAAGTTAGGGATCGAAGACGATCAGAT
+
HHHHHHHHHHHIIHHHIIIIIIIIIIIIIIIIIIIIIIIIIIIIIIIIIIIIHHHHHHHHHHHHHHHHHHHHHHHHHHHHH;;;;;HHHHHHHHHHHHHHHHHCCCCHHHHHHHHHHHHHHHHHHHHHHHHHHHHHHHHHHHHHHHHHHHHHHHHHHHHHHHHHHHHHHHHHBBBHHHHHHEE@BBHH@999EHHHHHHHHHHHHHHHHHHHHEEEH6;;;6699,HHHHHHHHHHHHHHHHH@@@HHHHHHHHHHHHHHHHHHHHHHHHHHHHHHHHHHHDD<;;DGGDBB?>02250??000>:B666;GGGGB;;;GGGGGBBBB@;;;BBDAA/////:><9342<?BBBBBAA@DDDDDBBB==<A932244=...2/2;=8869==9222=;3////9?A999;344AAAA=971111:222004662---2422276601116777;;:6640222642
@JI6ZREA02H4NOS
AGACACAGTTGGAGGGCAAGTCTGGTGCCAGCAGCCGCGGTAATTCCAGCTCCAATAGCGTATATTAAAGTTGTTGCAGTTAAAAAGCTCGTAGTTGAATTTCGGGATCAATACGTCGGTCGTGCTTTTTGGTACGCACTGGCGTCATTGGTTTCTCCTTTCTGACGAACCATGATGTCATTAATTTGGTGTTATGGGGAGTTAGGACTGTTACTTTGAAAAAATTAGAGTAGTTTAAAGCAGGCATTAGCTTGAATACATTAGCATGGAATAATGAAATAGGACGTTCGATCCTATTTTGTGGTTTCTAGGATCAACGTAATGATTAATAGGGATAGTTGGGGCATTAGTATTCAATTGTCAGAGGTGAAATTCTTGGATTTATTGAAGACTAACTACTGCGAAAGCATTTGCCAAGGATGTTTTCATTAATCAAGAACGAAAGTTAGGGATCGAAGACGATCAGATACCGTCGTAGTCTTAACC
+
FFFFFFFFFFFIIHHHIIIIIIIIIIIIIIIIIIIIIIIIIIIIIIIIIIIIFFFFFFFFFFFFFFFFFFFFFFFFFFFFF=====FFFFFFFFFFFFF@@?<888CDDDDFFFFFFDBAAAA@911111886AA@@BFFFFDDDDDFD66666AADD???FFFFFFFFFFFFFFFFFFFFFFF???FFFCCCFFAA?=D8@@FFFFFFFDBBA;88>////-/44,>?444===??FFFFFDDDFFFFFFFFFDDDDDDGGGGFFFDDIIIIIIGGGGGAGG???:::BB@@@@?6667?6===;=BAB:::::::DDAAA????ADDDDBBBDDD?????==:::?DDDDDDDDDDBB@@><;888844444;::::>8883//<<8888><<>><<;833448233448>8888440661000643311.00,,,,0,,,,100,....2226600244:::2121:::545764464344..
@JI6ZREA02FHILC
AGACACAGTTGGAGGGCAAGTCTGGTGCCAGCAGCCGCGGTAATTCCAGCTCCAATAGCGTATATTAAAGTTGTTGCAGTTAAAAAGCTCGTAGTTGAATTTCGGGGTATCGTAGT
+
FFFFFFFFFFFIIHHHIIIIIIIIIIIIIIIIIIIIIIIIIIIIIIIIIIIIFFFFFFFFFFFFFFFFFFFFFFFFFFF<<88888FFFFFFFFFFFFD?==<4400-73335:2-
@JI6ZREA02FPXFC
AGACACAGTTGGAGGGCAAGTCTGGTGCCAGCAGCCGCGGTAATTCCAGCTCCAATAGCGTATATTAAAGTTGTTGCAGTTAAAAAGCTCGTAGTTGAATTTCGGGGTANC
+
<<=A=;;;FFFIIHHHIIIIIIIIIIIIIIIIIIIIIIIIIIIIIIIIIIIIFFFFFFFFFFFFFFFFFA@@FFFFFFFFF=====FFFFFFFFFFFDB<997.,,,,.!.
@JI6ZREA02GMAWY
AGACACAGTTGGAGGGCAAGTCTGGTGCCAGCAGCCGCGGTAATTCCAGCTCCAATAGCGTATATTAAAGTTGTTGCAGTTAAAAAGCTCGTAGTTGAATTTCGGGGTCAGCAGGCTGGTCGTGCCACTGGTATGAACTGGTCTCGCTGATTCCTCCTTTCTGAAGAACTGTAATGTCATTAATTTGGTGTTGCAGGGAAACAGGACTGTTACTTTGAAAAAATTGAGTGTTTAAAGCAGGCATATTTGCTTGAATACATTAGCATGGAATAATGAAATAAGACGTTCAAACCTATTTTGTTGGTTTCCAGGATTGACGTAATGATTAATAGGGATAGTTGGGGGCATTAGTATTCAATTGTCAGAGGTGAAATTCTTGGATTTATTGAAGACTAACTACTGCGAAAGCATTTGCCAAGGATGTTTTCATTAATCAAGAACGAAAGTTAGGGA
+
HHHHHHHHHHHIIHHHIIIIIIIIIIIIIIIIIIIIIIIIIIIIIIIIIIIIHHHHHHHHHHHHHHHHHHHHHHHHHHHHH==?==HHHHHHHHHHHHHHHHHCCCCHHHHHHHHHHHHHHHHHHHHHHHHHHHHHHHHHHHHHHHHHHHHHHHHHHHHHHHHHHFFFHHHHHHHHHHHEEED@@@GE;666BEECCCCCCH@EEHHHHHHHHHEEE6;;;66<<<EHHHHHHHHHHHHHHHHHHHHHHHHFGGGGEDD666HHHHHHHHHHHHHHHHHHHHHHH666@@@HGGA99996//6643355A<<>BBEEEB@@@GGGGDBBB>2226555<?22445@@BHHHHHHHHHHHHA@A====DA?===BAA??AAA444?88AA>=:>AB?99899999999999999<99999202200006622004777200:6333:;;27711
@JI6ZREA02H92Q7
AGACACAGTTGGAGGGCAAGTCTGGTGCCAGCAGCCGCGGTAATTCCAGCTCCAATAGCGTATATTAAAGTTGTTGCAGTTAAAAAGCTCGTAGTTGAATTTCGGGG
+
FFFFFFFFFFFIIIIIIIIIIIIIIIIIIIIIIIIIIIIIIIIIIIIIIIIIFFFFFFFFFFFFFFFFFFFFFFFFFFFFF88888FFFFFFFFFFFDB<98:2.,,
@JI6ZREA02GK6Q3
AGACACAGTTGGAGGGCAAGTCTGGTGCAGCAGCCGCGGTAATTCCAGCTCCAATAGCGTATATTAAAGTTGTTGCAGTTAAAAAGCTCGTAGTTGAATTTC
+
FFFFFFFFFFFIIHHHIIIIIIIIIIIIIIIIIIIIIIIIIIIIIIIIIIIIFFFFFFFFFFFDDDDFFFFFFFFFFFFF?????FFFFFFFFFFFDA886:
@JI6ZREA02IBLE7
AGACACAGTTGGAGGGCAAGTCTGGTGCCAGCAGCCGCGGTAATTCCAGCTCCAATAGCGTATATTAAAGTTGTTGCAGTTAAAAAGCTCGTAGTTGAATTTCGGGATCAATTATCGGTCGTGCCT
+
FFFFFFFFFFFIIHHHIIIIIIIIIIIIIIIIIIIIIIIIIIIIIIIIIIIIFFFFFFFFFFFFFFFFFEDDFFFFFFFFF==???FFFFFFFFFFFFFFFFFF?=B??88842231122125--.
@JI6ZREA02HROD0
AGACACAGTTGGAGGGCAAGTCTGGTGCCAGCAGCCGCGGTAATTCCAGCTCCAATAGCGTATATTAAAGTTGTTGCAGTTAAAAAGCTCGTAGTTGAATTTCGGGG
+
FFFFFFFFFFFIIHHHIIIIIII??=HIIIIHHHBBBHHIIHHHHHIIIIIIFFFFFFFFFFFFFFFFFEDDFFFFFFDDD==??=FFFFFFFFDB?==6664..,,
@JI6ZREA02J2DCA
AGACACAGTTGGAGGGCAAGTCTGGTGCCAGCAGCCGCGGTAATTCCAGCTCCAATAGCGTATATTAAAGTTGTTGCAGTTAAAAAGCTCGTAGTTGAATTTCGGGGTCAGTAGGTTGGTCGTGCCTATGGTGTGTACTGGCTTTACTGATTTCTCCTTCTTGAAGAACTGTAATGTCATTAATTTGGTGTTGCAGGGAAACAGGACTGTTACCTTGAAAAAATTAGAGTGTTTAAAGCAGGCTAACGCTTGAATACATTAGCATGGAATAATGAAATAGGACGTTCGATCCTATTTTGTTGGTTTCTAGGATTGACGTAATGATTAATAGGGATAGTTGGGGCATTAGTATTCAATTGTCAGAGGTGAAATTCTTGGATTTATTGAAGACTAACTACTGCGAAAGCATTTGCCAAGGATGTTTTCATTAATCAAGAACGAAAGTTAGGGATCGAAGACGATCAGATACCGTCGTAGTCTTAACCATAAACTATGCCGACTAGGGATCGGATGATGTTTAATTTTTAATGTACTC
+
IIIIIIIIIIIIIHHHIIIIIIIIIIIIIIIIIIIIIIIIIIIIIIIIIIIIIIIIIIIIIIIIIIHHHIIIIIIIIIIII:::::HIIIIIIIIIIIIHHHICCCCIIIIIIIIIIIIIIIIIIIIIIIIIIIIIIIIIIIHHHIIIIIHHHIIIIIIIIIIIIIIIIIIIIIIIIIB>>>>CCCGG??@@DGG777;;@@<@@IIII@@@DDIII662266@@3IIIIIHHHHHHIIIIIIIHHHIFFFFIIIIIIIIIIIIIIIIIIIIIIHHHIIIH777;;IIII@@@@9=9=;22;;222;<EG@@@@HIIIIIIIIIIIIIIHHHHHIIIIIBBBBIIIIH@@@FDDDGEEDBBBDH99:==BEEEIDDDDEB===::BB4434BDB===DAB=9::<9:::::A4444::87;35117777660...78971003:;;46661337;;:9;:1333767677:6568;::;889900.,----,-/10045694444477:7773333677:://11155+7873.-
@JI6ZREA02GBPS8
AGACACAGTTGGAGGGCAAGTCTGGTGCCAGCAGCCGCGGTAATTCCAGCTCCAATAGCGTATATTAAAGTTGTTGCAGTTAAAAAGCTCGTAGTTGAATTTCGGGATTAGCAGGTCGGTCGTGCCAATGGTATGCACTGGCTCGCTGACTCCTCCTTCTTGTAGAACCGTAATGCCATTAATTTGGTGTTGCGGGGAAACAGGACTGTTACTTTGAAAAAATTAGAGTGTTTAAAGCAGGCTAGCGCCTGAATACATTAGCATTGAATAATGAAATAGGACGTTCGAACCTATTTTGTGGTTCTAGGATTGACGTAATGATTAATAGGGATAGTTGGGGCATTAGTATTCAATTGTCAGAGGTGAAATTCTTGGATTTATTGAAGACTGACTACTGCGAAAGCATTTGCCAAGGATGTTTTCATTAATCAAGACGAAAGTTAGGGATCGAAGACGATCAGATACCGTCGTAGTCTTAACCNTAAACTATG
+
IIIIIIIIIIIIIHHHIIIIIIIIIIIIIIIIIIIIIIIIIIIIIIIIIIIIIIIIIIIIIIIIIIHHHIIIIIIIIIIII==?==IIIIIIIIIIIIIHHHIHHHIIIIIIIIIIIIIIIIIIIIIIIIIIIIIIIIIIIIIIIIIIIIIIIIIIIIIIIIIIIIIIIIFFFIIIIIIIIIHHHIIIIIIIICC@@FFHIIIIIIIIIIIICCCG44444688,FHIIIHHHHHHIIIIIIIIIIHHHIFFFFDIIIIIIIIIIIIIIIIIIHHHD?DD@@@@@IGDDDBEE9999C666666DG@@@DGIIIIIIIHHHHIIIIIHIIDHIIIIBBBAHHHHIIIIIIIIIID<8:@HHDEEBBBBDA?;;A??500047CCDBBDDEBBBBEDBBBBBBB??===?AAAA::8=5.---79664115431.1/,,-/,,,/00453...7430039331318;;:888;66888::11!322234003
@JI6ZREA02IK2QB
AGACACAGTTGGAGGGCAAGTCTGGTGCCAGCAGCCGCGGTAATTCCAGCTCCAATAGCGTATATTAAAGTTGTTGCAGTTAAAAAGCTCGTAGTTGAATTTCGGGATTAG
+
FFFFFFFFFFFIIHHHIIIIIIIIIIIIIIIIIIIIIIIIIIIIIIIIIIIIFFFFFFFFFFFFFFFFFFFFFFFFFFFFF?????FFFFFFFFFFFFD=;87.,,:---.
@JI6ZREA02IV00Z
AGACACAGTTGGAGGGCAAGTCTGGTGCCAGCAGCCGCGGTAATTCCAGCTCCAATAGCGTATATTAAAGTTGTTGCAGTTAAAAAGCTCGTAGTTGAATTTCGGGGTCTATCCATTGGTCGGGCTTTTGGGTTTGTACTGGTGTGATGGATTCCTACCTTCTGAATAACTGGCATGTCATTAATTTGGTGCGCTAGGGAAGCAGGACTGTTACCTTGAAAAAATTAGAGTGCTTAAAGCAGGCTAATGCCTGAATACATTAGCATGGAATAATGAAATAGGACGCATGGTCTATTTTGTTGGTTTCTAGGATCACCGTAATGATTAATAGGGATAGTTGGGGACATTAGTATTCAATTGTCAGAGGTGAAATTCTTGGATTTATTGAAGACTAACTACTGCGAAAGCATTTGCCAAGGATGTTTTCATTAATCAAGAACGAAAGTTAGGGATCGAAGGCGATCAGATACCGTCGTAGTCTTAACCATAAACTATGCCGACTAGGGATCGGATGATGTTAATTTTTATAATGAC
+
IIIIIIIIIIIIIHHHIIIIIIIIIIIIIIIIIIIIIIIIIIIIIIIIIIIIIIIIIIIIIIIIIIHHHIIIIIIIIIIII?????IIIIIIIIIIIIIHHHI>>>>IIIIIIIIIIIIIIHHHICCCCHHHFFFIIIIIIIIIIIIIIIIIIIIIIFFFFIIIIIIIIIIIIIIIIIIIIIIIHHHIHHHIIIHI666HHIIIIIIIIIHHIIIIII666666<<-@DGIIIIIHHHIIIIIIIFFFIIIIIIIIIIIIIIIIIIIIIIE@@@EHHHI?DDIIIIII<<<;;C9==<7//77BBBG>D@@@@IIFID@@@IIDDDD@@@BBEIDD666@@BBIHHGIIIIIIFI@@:::;A?=;;=92...00:55447,,.2/252286??@@>>899::BBB=9::;<<C::::::5883331::::665888;99>:77<<==49866888::88:8;:::813188865:8:88:88<<8648666;6-03267925/,,,,11001151,,,-22////-1+440333
@JI6ZREA02F7U56
AGACACAGTTGGAGGGCAAGTCTGGTGCCAGCAGCCGCGGTAATTCCAGCTCCAATAGCGTATATTAAAGTTGTTGCAGTTAAAAAGCTCGTAGTTGAATTTCGGGGATCA
+
FFFFFFFFFFFII:::IIIIIIIIIIIIIIIIIIIIIIIIIIIIIIIIIIIIFFFFFFFFFFFFFFFFFFFFFFFFFFEEE;;?==FFFFFFFDA>?99..,.,,,,....
@JI6ZREA02JGBGY
AGACACAGTTGGAGGGCAAGTCTGGTGCCAGCAGCCGCGGTAATTCCAGCTCCAATAGCGTATATTAAAGTTGTTGCAGTTAAAAAGCTCGTAGTTGAATTTCGGGATCAGTACGTTGGTCGTGCCTTAGGTACGTACTGGTGTTACTGGTTCCTACCTTCTGACGAACCATCATGTCATTCATTTGGTGTGACGGGGAATCAGGACTGTTACTTTGAAAAAATTAGAGTGTTTAAAGCAGGCTCGCGCTTGAATACATTAGCATGGAATAATGAAATAGGACGTTGATCCTATTTTGTGGTTTCTAGGATTGACGTAATGATTAATAGGGATAGTTGGGGCATTAGTATTCAATTGTCAGAGGTGAAATTCTTGGATTTATTGAAGACTAACTACTGCGAAAGCATTTGCCAAGGATGTTTTCATTAATCAAGAACGAAAGTTAGGGATCGAAGACGATCAGATACCGTCGTAGTCTTAACCAT
+
IIIIIIIIIIIIIHHHIIIIIIIIIIIIIIIIIIIIIIIIIIIIIIIIIIIIIIIIIIIIIIIIIIHHHIIIIIIIIIIII?????IIIIIIIIIIIIIHHHIHHHIIIIIIIIIIIIIIIIIIIIIIIIIIIIIIIIIIIIIIIIIIIIIIIIIIIIIIIIIIIIIIIIIIIIIIIIIIIIIHHHIIHHIIIICCBBIIIIIIIIIIIFFGIHHHI888888;;,GHIIIHHHHHHIIIIIIIHIHHHIIIIIFDFIIIIIIIIIIIIIIIIIEEEIIIIHHDEEIIIEEDH@@@?A6AAHHHIIIEEDEIIIHHEDDIIIIIIIIHBAAAAAAAD9999AAAHIIIIIIIIIII@=@HBBBHHHHHHHHHDDIEEBB;5//;;;BBCCCBBBDEEB@:;;EB@@@@BHHHHHHHHHH7774::==994322946,,,,,,,2-/0087788888:9:88886::333601194452244//,,
@JI6ZREA02J3KK1
AGACACAGTTGGAGGGCAAGTCTGGTGCCAGCAGCCGCGGTAATTCCAGCTCCAATAGCGTATATTAAAGTTGTTGCAGTTAAAAAGCTCGTAGTTGAATTTCGGGGTCAGTAGGTTGGTCGTGCCTATTGGTATGTACTGGCTTTACTGATTCCTCCTTCTTGAAGAACTGTAATGTCATTAATTTGGTGTTGCAGGGAAACTAGGACTGTTACTTTGAAAAAATTAGAGTGTTTAAAGCAGGCTAACGCTTGAATACATTAGCATGGAATAATGAAATAGGACGTTCGATCCTATTTTGTTGGTTTCTAGGATTGACGTAATGATTAATAGGGATAGTTGGGGCATTAGTATTCAATTGTCAGAGGTGAAATTCTTGGATTTATTGAAGACTAACTACTGCGAAAGCATTTGCCAAGGATGTTTTCATTAATCAAGAACGAAAGTTAGGGATACGAAGACGATCAGATACCGTCGTAGTCTTAACCATAAACTA
+
FFFFFFFFFFFIIIIIIIIIIIIIIIIIIIIIIIIIIIIIIIIIIIIIIIIIFFFFFFFFFFFFFFFFFFFFFFFFFFFFF=====FFFFFFFFFFFFFFFFFAA@?ABB:51110.666<;<94449<<888?@AAAABBBA===AB<4444==B9988>@ABBAA3334<@AA?><7422226.,--,175233,,,6664/-.249??;9::111:,,,,,,--+7==75,,,,..3<=6677>>=::::AAAAABBAAAAAADDDDDDDDDD???D>AAAAABBAAAB===<6444<5544..047A<<<<>ABBB:::?DA?==<==866<32......,-79;9324=>A?BB@@>>>>@8882///>>>><888;;;@88??<888<<<<<88888<///6776667222222.03....0000,,,,,,4402---27880200021267774644666:7:7:::9899:756477700.,,,,,.-
@JI6ZREA02F9TJS
AGACACAGTTGGAGGGCAAGTCTGGTGCCAGCAGCCGCGGTAATTCCAGCCCCAATAGCGTATATTAAAGTTGTTGCAGTTAAAAAGCTCGTAGTTGAATTTCGGGGTCAGCAGGTTGGTCGTGCCACTGGTATGTACTGGCTTCGCTGATTCCTCCTTTCTGAAGAACTGTAATGTCATTAATTTGGTGTTGCAGGGAAGCAGGACTGTTACTTTGAAAAAATTAGAGTGTTTAAAGCAGGCTAACGCTTGAATACATTAGCATGGAATAATGAAATAGGACGTTCGATCCTATTTTGTGGTTTCTAGGATTGACGTAATGATTAATAGGGATAGTTGGGGCATTAGTATTCAATTGTCAGAGGTGAAATTTCTTGGATTTATTGAAGACTAACTACTGCGAAAGCATTTGCCAAGGATGTTTTCATTAATCAAGAACGAAAGTTAGGGATCGAAGACGATCAGATACCGTCGTAGTCTTAACCATAAACTATGCCGACTAGGGATCGGATGATGTTAATTTTTAATGTACTC
+
IIIIIIIIIIIIIIIIIIIIIIIIIIIIIIIIIIIIIIIIIIIIIIIII>>>>IIIIIIIIIIIIIHHHIIIIIIIIIIII???==IIIIIIIIIIIIIHHHICCCCIIIIIIIIIIIIIIIIIIIIIIIIIIIIIIIIIIIIIIIIIIIIIIIIIIHHHIIIIIIIIIIIIIIIIIIIIIIIHHHIIIFFFIIIHHHFFDIIIIIIIIIIIIHHHI66666666,8FIIIDDDHHHIIIIIIIIIHIIIIIIIIIIIIIIIIIIIIII@@@DIHHHD?DD@@@GGEEEEEAB?////9144///50EEGGGIIIIIIIIIIIIIIIIIHB?EEEE;;2222;?EEEDEEGIIIGGBB?C:52289;722.,,5/2;;=2../77>A>98:?ABBBBBB??>BBB>??=:::>;=84421,,,,,1533111768855;8557<=<49888888<3...1::::3136<<:6568<<<=::;;...300037-/1004748122248;;;;:33386:;;/////00*3151,,
@JI6ZREA02I63QG
AGACACAGTTGGAGGGCAAGTCTGGTGCCAGCAGCCGCGGTAATTCCAGCTCCAATAGCGTATATTAAAGTTGTTGCAGTTAAAAAGCTCGTAGTTGAATTTCGGGGTCAGTAGGTTGGTCGTGCCAATGGTATGTACTGGCTTTACTGATTCCTCCTTCTTGAAGAACTGTAATGTCATTAATTTGGTGTTGCAGGGAAACAGGACTGTTACTTTGAAAAAATTAGAGTGTTTAAAGCAGGCTAACGCTTGAATACATTAGCATGGAATAATGAAATAGGACGTTCGATCCTATTTTGTTGGTTTCTAGGATTGACGTAATGATTAATAGGGATAGTTGGGGCATTAGTATTCAATTGTCAGAGGTGAAATTCTTGGATTTATTGAAGACTAACTACTGCGAAAGCATTTGCCAAGGATGTTTTCATTAATCAAGAACGAAAGTTAGGGATCGAAGACGATCAGATACCGTCGTAGTCTTAACCATAAACTATGCCGACTAGGGATCGGATGATGTTTAATTTTTAATGTACTCTATTCGG
+
IIIIIIIIIIIIIHHHIIIIIIIIIIIIIIIIIIIIIIIIIIIIIIIIIIIIIIIIIIIIIIIIIIHHHIIIIIIIIIIII:::::HIIIIIIIIIIIIHHHICCCCIIIIIIIIIIIIIIIIIIIIIIIIIIIIIIIIIIIHHHIIIIIIIIIIIIIIIIIIIIIIIIIIIIIIIIIIIIIIHHHBBAIIIIIIHHHHHHIIIIIIIIIIIIHHHI66666677,@DGDD555DFHIIIIIIIIIIIIIIIIIIIIIIIIIIII@@@@IIIIIHHHIIIIIIIIIIIIIIIII?==:7//;;999DAGGGHHHHHIIIIIIIIIIIIIIHBBFGGG??52256;GGEEEEGIDDDHD:8:BBBBBB===EEEB====BBEED88BD=====???B899===;;<===;<;:4444AA=;;100077:;860333759;:556:;=6966677::::96463333131;;:88::;:67479940,,----/-/10049476777677;:777777697;;//4--00*78::0002049..
@JI6ZREA02GKM52
AGACACAGTTGGAGGGCAAGTCTGGTGCCAGCAGCCGCGGTAATTCCAGCTCCAATAGCGTATATTAAAGTTGTTGCAGTTAAAAAGCTCGTAGTTGAATTTCGGGGTCAGTAGGTGGTCGTGCCTATCGGTATGGTACTGGACTTTACGTGATTCCT
+
FFFFFFFFFFFIIHHHIIIIIIIIIIIIIIIIIHHHHBBBBHIIIIIIIIIIFFFFFFFFFFFFFFFFFA@@FFFFFFFFF?????FFFFFFFFFDDBB==;40..,.9=:.----,,2:5521173-.--2351123:9667722266722311111
@JI6ZREA02I0F3X
AGACACAGTTGGAGGGCAAGTCTGGTGCCCGCAGCCGCGGTAATTCCAGCTCCAATAGCGTATATTAAAGTTGTTGCAGTTAAAAAGCTCGTAGTTGAATTTCGGGGTCAGCAGGCTGGTCGTGCCACTGGTATGGACTGGTCTCGCCGATTCCTCCTTTCTGAAGAACTGTAATGTCATTAATTTGGTGTTGCAGGGAAACAGGACTGTTACTTTGAAAAAATTAGAGTGTTTAAAGCAGGCATATTTGCTTGAATACATTAGCATGGAATAATGAAATAGGACGTTCAAACCTATTTGTGGTTTCTAGGATTGACGTAATGATTAATAGGGATAGTTGGGGCATTAGTATTCAATTGTCAGAGGTGAAATTCTTGGATTTATTGAAGCTAGCTACTGCGAAAGCATTTGCCAAGGATGTTTTCATTAATCAAGAACGAAAGTTAGGGATCGAAGACGATCAGATACCGTCGTAGTCTTAACCATAAACTATG
+
FFFFFFFFFFFIIIIIIIIIIIIIIII;;;IIIIIIIIIIIIIIIIIIIIIIFFFFFFFFFFFFFFFFFFFFFFDDDDB5666663ADBBDDFFFFFFFFFFFDDDDFFFFFFFFFFFFFFFFFFFFFFFFFFFFFFFFFFFFFFFFFFFFFFFFFFFFFFFFFFFFFFFFFFFFFFFF@@@@FFFFFFFFFFFFFFFFFFFFFFFFFFFDBA;;8<//////00,:==?A<=?????FFFFFFFFFFFFFFFFGDFDFDDDDGGGGIIIG???DFGGC?4::BB@888666223.,,.3/22../47?>AAAABAA?==ABAA==5555=;;AAA?<<0000990//<=AAAABBBDD>?888<>>>84222765443,,,,-/75223399;;999932///677866;955576;3--,,--27841166::66610009::57334222:610217666:7:7:::7679:71211::544633364-12
@JI6ZREA02GC0IY
AGACACAGTTGGAGGGCAAGTCTGGTGCCAGCAGCCGCGGTAATTCCAGCTCCAATAGCGTATATTAAAGTTGTTGCAGTTAAAAAGCTCGTAGTTGAATTTCGGGATCAATTTATCGGTCGTGCCTCTGGTATGCACTGGTATTATTGATTTCTACCTTCTGACGAATCATGATGTCATTAATTTGGTGTCATGGGGAATCAGGACTGTTACTTTGAAAAATTAGAGTGTTTAAAGCAAGCACACGCTTGAATACATTAGCATGGAATAATGAAATAGGACGTTTGACCCTATTTTGTGGTTTCTAGGATCGACGTAATGATTAATAGGGATAGTTGGGGGCATTAGTATTCAATTGTCAGAGGTGAAATTCTTGGATTTATTGAAGACTAACTACTGCGAAAGCATTTGCCAAGGATGTTTTCATTAATCAAGAACGAAAGTTAGGGATCGAAGACGATCAGATACCGTCGTAGTCTTAACCATAAACTATGCCGAC
+
IIIIIIIIIIIIIHHHIIIIIIIIIIIIIIIIIIIIIIIIIIIIIIIIIIIIIIIIIIIIIIIIIIHHHIIIIIIIIIIFF88888IIIIIIIIIIIIIHHHIHHHIIIIIHHHIIIIIIIIIIIIIIIIIIIIIIIIIIIIIIIIIIIIHHHIIIIIIIIIIIIIHHIIIIIIIIIIIIIIIHHHIIIIIIIICCCCIIIIB@@@BHGE@BA8885-----//-:==AA;<<DFHIIIIIIHHHIIHIIIIIIIIIIIIIIIEEEIIIIIIIHHHD7<<II@@@BEC??@EE55557/77BBBGAIIDD@@@IIIIIIIIIIIIHHHHIIDIIIII88888HIGGFGFGIFDDD????CC?>0003=BBEEBBBEHHHEB>88@D?:8:C@>998>>??>///>>>;;;>422288675...,,,22001599745:1...8<=<<99:888;;8586:::83136;;;:988:86866==1108888:8-0329794
@JI6ZREA02JUJHZ
AGACACAGTTGGAGGGCAAGTCTGGTGCCAGCAGCCGCGGTAATTCCAGCTCCAATAGCGTATATTAAAGTTGTTGCAGTTAAAAAGCTCGTAGTTGAATTTCGGGGCCAGTAGGTTGGTCGTGCCTATGGTATGTACTGGCTTTACTGATTCCTCCTTCTTGAAGAACTGTAATGTCATTAATTTGGTGTTGCAGGGAAACAGGACTGTTACTTTGAAAAAATTAGAGTGTTTAAAGCAGGCTAACGCTTGAATACATTAGCATGGAATAATGAAATAGGACGTTCGATCCTATTTTGTTGGTTTCTAGGATTGACGTAATGATTAATAGGGATAGTTGGGGCATTAGTATTCAATTGTCAGAGGTGAAATTCTTGGATTTATTGAAGACTAACTACTGCGAAAGCATTTGCCAAGGATGTTTTCATTAATCAAGAACGAAAGTTAGGGATACGAAGACGATCAGATACCGTCGTAGTCTTAACC
+
FFFFFFFFFFFIIHHHIIIIIIIIIIIIIIIIIIIIIIIIIIIIIIIIIIIIFFFFFFFFFFFFFFFFFFFFFFFFFFFFF88888FFFFFFFFFFFFFFFFFDDBBFFFFFFFFFFFFFFFFFFFFFFFFFFFFFFFFFFFFFFFFFFFFFFFFFFFFFFFFFFFFFFFFFFFFFFFFFFFFFFFFFFFFFFFFDCCFFDDDFFFFFFFFFFFDDD997777;;-FFFFFFFFFFFFFFFFFFFFFFFFFFFFGDFDIIIGGGGGIGGGDDDFCGCF:CCCC<::DGGGGDDD9997=66==000:4BAAADDDDDDAAADDDDDAAAA??=A=====6666AAAADDDDDAAAADDDDBBBB=83248;>>88888>;;;<77=====BBBBDDDD=888==;88888;?====<<=::4511666:74---2204:53338::23511212210869446662121:::8899:746448800
@JI6ZREA02HH5JP
AGACACAGTTGGAGGGCAAGTCTGGTGCCAGCAGCCGCGGTAATTCCAGCTCCAATAGCGTATATTAAAGTTGTTGCAGTTAAAAAGCTCGTAGTTGAATTTCGGGGTCAGCAGGCTGGTCGTGCCACTGGTATGAACTGGTCTCGCTGATTCCTCCTTTCTGAAGAACTGTAATGTCATTAATTTGGTGTTGCAGGGAAACAGGACTGTTACTTTGAAAAAATTAGAGTGTTTAAAGCAGGCATTAGCTTGAATACATTAGCATGGAATAATGAAATAGGACGTTCGATCCTATTTTGTTGGTTTCTAGGATTGACGTAATGATTAATAGGGATAGTTGGGGGCATTAGTATTCAATTGTCAGAGGTGAAATTCTTGGATTTATTGAAGACTAACTACTGCGAAAGCATTTGCCAAAGGATGTTTTCATTAATCAAGAACGAAAGTTAGGGATTCGAAGACGATCAGATACCGTCGTAGTCTTAACCATAAACTATGCCGACTAGGGATCGGATGATGTTAATTTTTTAATGTACTCA
+
IIIIIIIIIIIII666IIIIIIIIIIIIIIIIIIIIIIIIIIIIIIIIIIIIIIIIIIIIIIIIIIHHHIIIIIIIIIICC:::::IIIIIIIIIIIIIHHHI@@@@IIIIIIIIIIIIIIIIIIIIIIIIIIIIIIIIIIIIIIIIIIIIIIIIIIHHHIIIIIIIIIIIIIIIIIIIIIIIHHHIIIFCCIIIHHHHHHIIIIIIIIIIIIGGGI666666;;,GIIIIHHHCCCIIIIIIIIIIIIIIIIIIIIIIIIIIIIIIIIIIIIIHHHIIIIIIIIIIIIIECCC5577?47EHEEHIIIIIIIIIIIGGGGIIIIIIIIIHHHIIIIII77777IIIIHCACIIIIIIIIIIIIIIIC6542<<F@@D@@4459=@IIIIIIIIIEEEE???EEBB>@=999:41---10/77,,,,58<=<<7<9=?;;54...9??797240005?=<;=>>AAA>=>>AAA:7::544::<AA::7>===A</45:A::7:9::><>?AA:::?::9><<......66*<9<877:
@JI6ZREA02HV00Y
AGACACAGTTGGAGGGCAAGTCTGGTGCCAGCAGCCGCGGTAATTCCAGCTCCAATAGCGTATATTAAAGTTGTTGCAGTTAAAAAGCTCGTAGTTGAATTTCGGGGTAGCAGGTCGTCGTGCCAATGGTATGCACTGGCTCGCTGACTCCTCCTTCTTGTAGAACCGTAATGCCATTAATTTGGTGTTGCGGGGAAACAGGACTGTTAACTTTGAAAAAATTAGAGTGTTTAAAGCAGGCTAGCGCCTGAATACATTAGCATGGAATAATGAAATAGGACGTTCGAACCTATTTTGTTGGTTCTAGGATTGACGTAATGATTAATAGGGATATTGGGGCATTAGTATTCAATTGTCAGAGGTGAAATTCTTGGATTTATTGAAGACTGACTACTGCGAAAGCATTTGCCAAGGATGTTTTTCATTAATCAAAGAACGAAAGTTAGGGATCGAAGACGATCAGATACCGTCGTAGTCTTAACCATAAACTATGCCGACTAGGGATCGGATGATGTAATTTTTAA
+
F===EE???FFIIHHHIIIIIIIIIIIIIIIIIIIIIIIIIIIIIIIIIIIIFFFFFFFFFFFFFFFFFFFFFFFFFFFFF?????FFFFFFFFFFDBA;989000.-/.::99:723366=....4266:9779??AADDDDDDDFFFCDDCCCCFFFFFFFFFFFFDD?::::::8>=888<863335:977:==;868>?>><.---71117,,,,,,--+329<=8<====AADDDDA????AAAABDDDDD???DDDB@@><988<40009044<>>===?>>=<<822223.122...2<<;6889<@4444<?9:8AAAA=::::5559967<=<@A<<<>>?888442997....66669998;<:3///37:@@@@@BDDD888DD==<;;;<33///86977763,,,,,,,,3,,,,.0,--6008833376605557:622298:99::::9:9:::1018:77774,,-,,0,,,0.,3400.0194---0222244444,,,,,,,,,,,
@JI6ZREA02JYTHR
AGACACAGTTGGAGGGCAAGTCTGGTGCCAGCAGCCGCGGTAATTCCAGCTCCAATAGCGTATATTAAAGTTGTTGCAGTTAAAAAGCTCGTAGTTGAATTTCGGGGTCAGTAGGTTGGTCGTGCCTATGGTATGTACTGGCTTTACTGATTCCTCCTTCTTGAAGAACTGTAATGTCATTAATTTGGTGTTGCAGGGAAACAGGACTGTTACTTTGAAAAAATTAGAGTGTTTAAAGCAGGCTAACGCTTGAATACATTAGCATGGAATAATGAAATAGGACGTTCGATCCTATTTTGTTGGTTTCTAGGATTGACGTAATGATTAATAGGGATAGTTGGGGCATTAGTATTCAATTGACAGAGGTGAAATTCTTGGATTTATTGAAGACTAACTACTGCGAAAGCATTTGCCAAGGATGTTTTCATTAATCAAAGAACGAAAGTTAGGGATCGAAGACGATCAGATACCGTCGTAGTCTTAACCATAACTATGCCGACTAGGGATCGGATGATGTTAATTTTTAATGTACTCATTCGGCGCCTTAC
+
IIIIIIIIIIIIICCCIIIIIIIIIIIIIIIIIIIIIIIIIIIIIIIIIIIIIIIIIIIIIIIIIIHHHIIIIIIIIIIII=====IIIIIIIIIIIIIHHHICCCCIIIIIIIIIIIIIIIIIIIIIIIIIIIIIIIIIIIHHHIIIIIIIIIIIIIIIIIIIIIIIIIIIIIIIIIIIIIIHHHIIIIIIIIIHHHHHHIIIIIIIIIIIIHHHI<<<<99;;,GGIIIHHHHHHIIIIIIIIIIIIIIIIIIIIIIIIIIIIIIIIIIIIIHHHIIIIDBCIIIIIIIIII>>=<=22AA444B@IBBDIIIIIIIIIIIIIIIIIABBBCHEH<<3333=BIIIIGIIIIIIIIIIIIIIIIIIHHEEEECCEB<44434=EEEECEIFAAADFIIIDBBEABBBBBGGGGGIID??8777?==?3324///412<9444<=:-/..28<8222047;=====?>???<:<=?=::2322770....2624277:8?=;;;;???>::::888<22-----00*557702424:::74223353
@JI6ZREA02JVGBV
AGACACAGTTGGAGGGCAAGTCTGGTGCCAGCAGCCGCGGTAATTCCAGCTCCAATAGCGTATATTAAAGTTGTTGCAGTTAAAAAGCTCGTAGTTGAATTTCGGGGTCAGTAGGTTGGTCGTGCCAATGGTATGTACTGGCTTTACTGATTCCTCCTTCTTGAAGAACTGTAATGTCATTAATTTGGTGTTGCAGGGAAACAGGACTGTTACTTTGAAAAAATTAGAGTGTTTAAAGCAGGCTAACGCTTGAATACATTAGCATGGAATAATGAAATAGGACGTTCGATCCTATTTTGTTGGTTTCTAGGATTGACGTAATGATTAATAGGGATAGGTTGGGGCATTAGTATTCAATTGTCAGAGGTGAAATTCTTGGATTTATTGAAGACTAACTACTGCGAAAGCAATTTGCCAAGGATGTTTTCATTAATCAAAGAACGAAAGTTGGGACCAAGACGATCAGATACCGTCGTAGTCTTAACCATAAACT
+
FFFFFFFFFFFIIHHHIIIIIIIIIIIIIIIIIIIIIIIIIIIIIIIIIIIIFFFFFFFFFFFFFFFFFFFFFFFFFFFFF????=FFFFFFFFFFFFFFFFFDDBBFFFFFFFFFF@@@FFFDDDFFFFFFFFFFFFFFFFFFFFFFFFDDDDFFFFFFFFFFFFFFFFFFFFFFFFFFFFFFFFFFFFFFFFFF??666<8ACFFFF???FF??B22222266,6?DDDFFFFFFFFFFFFFFFFFFFFFFD???DGGGGFFFDDDDFCAAA=??:4::?????DDDDBBBD::975//::;;;A7<445:==@?8444A@@<<4433888?4444444444??>@<98888<<:<<:::>883332448><>224438882//38422:>9888:;63322662...226;2222664::11006777880-------34//04,,,,,,,,,,0.31.0226020772000464020.3311.0.,,,,
@JI6ZREA02GTVA2
AGACACAGTTGGAGGGCAAGTCTGGTGCCAGCAGCCGCGGTAATTCCAGCTCCAATAGCGTATATTAAAGTTGTTGCAGTTAAAAAGCTCGTAGTTGAATTTCGGGATCAATACGTCGGTCGTGCTTTTTTGGTACGCACTGGCGTCATTGGTTTCTCCTTTCTGACGAACCATGATGTCATTAATTTGGTGTTATGGGGAGTTAGGACTGTTACTTTGAAAAAATTAGAGTGTTTAAAGCAGGCATTAGCTTGAATACATTAGCATGGAATAATGAAATAGGACGTTCGATCCTATTTTGTGGTTTCTAGGATCAACGTAATGATTAATAGGGATAGTTGGGGCATTAGTATTCAATTGTCAGAGGTGAAATTCTTGGATTTATTGAAGACTAACTACTGCGAAAGCATTTGCCAAGGATGTTTTCATTAATCAAGAACGAAAGTTGGGATCGAAGACGATCAGATACCGTCGTAGTCTTAACCATAAACTATGCCAACTAGGGATCGGATGATGTTAATTTTATAATGTACTCTATTCGGC
+
IIIIIIIIIIIIIHHHIIIIIIIIIIIIIIIIIIIIIIIIIIIIIIIIIIIIIIIIIIIIIIIIIIHHHIIIIIIIIIIII?????IIIIIIIIIIIIIHHHIHHHIIIIIIIIIIIIIIIIIII<<<<99IIFIIIIIIIIIIIIIIIIIIHHHIIIIHHHIIIIIIIIIIIIIIIIIIIIIIIHHHIIIIIIIICCCCG7@@HHHIIIIIIIIHHHI;;;;;;;;,GFIIIHHHHHHIIIIIIIIIIIIIIIIIIIIIIIIIIIIIIIIIIIIIHHHIIII<<<<<IIIIDAA?9999?6;;225<>EBDDGIHHIIIIIHEEEHIIIIEEBGGGGFF6666<AHHIIHHHIIIHHHHHHHHHHHHHHHEDDDCCCB?111::<DDBBBBBDC??=CC?;555>9;;;;>???AA4408:21117999880,...--3/,,,2663368::<;;8486<<<83236==:6566<:686799440.---./-/100000345554332888:88866==33549111132331003049831
@JI6ZREA02F88O6
AGACACAGTTGGAGGGCAAGTCTGGTGCCAGCAGCCGCGGTAATTCCAGCTCCAATAGCGTATATTAAAGTTGTTGCAGTTAAAAAGCTCGTAGTTGAATTTCGGGATCAATACGTCGGTCGTGCTTTTTTGGTACGCACTGGCGTCATTGGTTTCTCCTTTCTGACGAACCATGATGTCATTAATTTGGTGTTATGGGGAGTTAGGACTGTTACTTTGAAAAAATTGAAGTGTTTAAAGCTAGGCATTAGCTTGAATACATTAGCATGGAATAATGAAATGGACTTCGATCCTATTTTGTGGTTTCTAGGATCAACGTAATGATTAATAGGGATAGTT
+
FFFFFFFFFFFII???IIIIIIIIIIIIIIIIIIIIIIIIIIIIIIIIIIIIFFFFFFFFFFFFFFFFFFFFFFFFFFFFF=====FFFFFFFFFFFFFFFF=666CAAABBBBBA544??>=84//////<<7??=??AAADDDD??????FF?BABA===B655555:BBBAAADDDFFFFFFCDCCC>DDDDD;==<<154AAAAA?00110886<---///4246;==6...248=00048AAAA???BBA::444<AA@4449>>>>43344898000498;<==:5123,,,,3---,,,32977773../4/..97756;;82...-39966
@JI6ZREA02GQR05
AGACACAGTTGGAGGGCAAGTCTGGTGCCAGCAGCCGCGGTAATTCCAGCTCCAATAGCGTATATTAAAGTTGTTGCAGTTAAAAAGCTCGTAGTTGAATTTCGGGATCAGCAGGTTGGTCTGCCACTGGTAT
+
FFFFFFFFFFFIIHHHIIIIIIIIIIIIIIIIIIIIIIIIIIIIIIIIIIIIFFFFFFFFFFFFFFFFFFFFFFFFFFFFF?????FFFFFFFFFFFFFFFFFDDDFFFFFFFFFFF@@:::DFFDBAAAAA8
@JI6ZREA02H2WGK
AGACACAGTTGGAGGGCAAGTCTGGTGCCAGCAGCCGCGGTAATTCCAGCTCCAATAGCGTATATTAAAGTTGTTGCAGTTAAAAAGCTCGTAGTTGAATTTCGGGGGTC
+
FFFFFFFFFFFIIHHHIIIIIIIIIIIIIIIIIIIIIIIIIIIIIIIIIIIIFFFFFFFFFFFFFFFFFA@@FFFDDDDBB55553?@??767875211,,,.,,,,,.2
@JI6ZREA02GBIVW
AGACACAGTTGGAGGGCAAGTCTGGTGCCAGCAGCCGCGGTAATTCCAGCTCCAATAGCGTATATTAAAGTTGTTGCAGTTAAAAAGCTCGTAGTTGAATTTCGGGGTCAGACAGGTTGGTCGTGCCTTACGTGGTATGAACGTGGTTTCGCTGGTATTCCTTCCTTTCTGAACGAACTGTAATGTCATTAATTTGGTGTTAGCGAGGGTAAACGAGGACTGTTACTTAAGTAAAAATTAGAGTTAGTTAAGCGAGGACTAACGCTTGAATACATTAGCATGGAATAATGAAATAGGACGTTCAAACCTATTTAGTTGGTTC
+
FFFFFFFFFFFIIHHHIIIIIIIIIIIIIIIIIIIIIIIIIIIIIIIIIIIIFFFFFFFFFFFFFFFFFFFFFFFFFFFFF=====FFFFFFFFFFFFFF??B9664044434322222229669====?>4000=<676942325,,,312.--2311--,,11,,,1.32276<;<:43269767:..--1117721--.-.-.,,,.,,,.,.112...--..,,1131--5//22-7821125,,---.2------116769=>=>A@@@===:::==>AABBBAA?C?DAAA?AAA88//.227.11113..--,,3
@JI6ZREA02GU0JR
AGACACAGTTGGAGGGCAAGTCTGGTGCCAGCAGCCGCGGTAATTCCAGCTCCAATAGCGTATATTAAAGTTGTTGCAGTTAAAAAGCTCGTAGTTGAATTTCGGGGTCAGCAGGCTGGTCGTGCCACTGGTATGAACTGGTCTCGCTGATTCCTCCTTTCTGAAGAACTGTAATGTCATTAATTTGGTGTTGCAGGGAAACAGGACTGTTACTTTGAAAAAATTGAGTGTTTAAAGCAGGCAATTGCTTGAATACATTAGCATGGAATAATGAAATAGGACGTTCAAACCTATTTGTTGGTTTCTAGGATTGACGTAATGATTAATAGGGATAGTTGGGGGCATTAGTATTCAATTGTCAGAGGTGAAATTCTTGGATTTATTGAAGACTAACTACTGCGAAAGCATTTGCCAAGGATGTTTTCATTAATCAAGAACGAAAGTTAGGGATCGAAGACGATCAGATACCGTCGTAGTCTTAACCATAAACTNTAGCCGACTAGGGATCGGATGATGTTAATTTTTTAATGTACTC
+
HHHHHHHHHHHIIBBBIIIIIIIIIIIIIIIIIIIIIIIIIIIIIIIIIIIIHHHHHHHHHHHHHHHHHHHHHHHHHHHHH????=HHHHHHHHHHHHHHHHHCCCCHHHHHHHHHHHHHHHHHHHHHHHHHHHHHHHHHHHHHHHHHHHHHHHHHGECEHHEEEEEEHHHHHHHHHHHHHHHHHHHHHHHHHHHHHHHHHHHHHHHHH@@@HHHHG666666@@@EHHHHHHHHHHHHHHHHHHHHHHHHHHHHHHHHHD@@@HHHHHHHHHHHHHHFFGGG;6500/88@7/,/4/05588:A<DBBBBHHHHHBBBGGGGGBBBB2226@GGGH88=85BBHHHHHHB@@@BHHA899DDDDB?====4333>>A<<;?77AA>=:>A==9922299=666233222920004437,,,,-226777466:744:10006;;2766677::::9;88:;;:8::;;;8611211:8:;;100216220!----24614.224466222222224733--..----)2454..
@JI6ZREA02JSMYE
AGACACAGTTGGAGGGCAAGTCTGGTGCCAGCAGCCGCGGTAATTCCAGCTCCAATAGCGTATATTAAAGTTGTTGCAGTTAAAAAGCTCGTAGTTGAATTTCGGGGTCAGT
+
FFFFFFFFFFFIIHHHIIIIIIIIIIIIIIIIIIIIIIIIIIHHHHHHHHHHFFFFFFFFFFFFFFFFFFFFFFFFFFFFF?????FFFFFFFFFFFFFFFFA6664:=4..
@JI6ZREA02H4YGM
AGACACAGTTGGAGGGCAAGTCTGGTGCCAGCAGCCGCGGTAATTCCAGCTCCAATAGCGTATATTAAAGTTGTTGCAGTTAAAAAAGCTCGTAGTTGAATTTT
+
FFFFFFFFFFFFF@@@HHHHHHIIIIIHIIIIIIIIIHIIIIIIIIIIIIIIFFFFFFFFFFFFFFFFFFFFFBA????..------6<====?@@>886211.
@JI6ZREA02GXJEC
AGACACAGTTGGAGGGCAAGTCTGGTGCCAGCAGCCGCGGTAATTCCAGCTCCAATAGCGTATATTAAAGTTGTTGCAGTTAAAAAGCTCGTAGTTGAATTTCGGGGTCAGTAGGTTGGTCGTGCCTATGGTATGTACTGGCTTTACTGATTCCTCCTTCTTGAAGAACTGTAATGTCATTAATTTGGTGTTGCAGGGAAACAGGACTGTTACTTTGAAAAAATTAGAGTGTTTAAAGCAGGCTAACGCTTGAATACATTAGCATGGAATAATGAAATAGGACGTTCGATCCTATTTTGTCGGTTTCTAGGATTGACGTAATGATTAATAGGGATAGTTGGGCATTAGTATTCAATTGTCAGAGGTGAAATTCTTGGATTTATTGAAGACTAACTACTGCGAAAGCATTTACCAAGGATGTTTTCATTAATCAAGAACGAAAGTTAGGGATCGAAGACGATCAGATACCGTCGTAGTCTTAACCATAAACTATGCCGACTAGGGATC
+
IIIIIIIIIIIIIHHHIIIIIIIIIIIIIIIIIIIIIIIIIIIIIIIIIIIIIIIIIIIIIIIIIIHHHIIIIIIIIIIII:::::IIIIIIIIIIIIIHHHICCCCIIIIIIIIIIIIIIIIIIIIIIIIIIIIIIIIIIIHHHIIIIIIIIIIHHHHIIIIIIIIIIIIIIIIIIIIIIII>>>FFDFHIIIIHHHHHHIIIIIIIIIIIIHHCI66666699,FHIIIHHHHHHIIIIIIIIIIIIIIIIIIIIIIIIIIIIIIIIIIIIIHHHHHHI777@@GGGG???D9999@2;;B?@@@IID@@@DIIIIDDDHHHHIHDDD???BEFE;;222?BGGGG@@@HHGGGDBDD=4000/8<<<BA423==EEE=944=B====A??44299::9::<===<<<BDEDD443:;4731::7766033264498200--.0..-42229989;667:73136;;7646:;:::11----0222220-137:8:031755764
@JI6ZREA02FY1JO
AGACACAGTTGGAGGGCAAGTCTGGTGCCAGCAGCCGCGGTAATTCCAGCTCCAATAGCGTATATTAAAGTTGTTGCAGTTAAAAAGCTCGTAGTTGAATTTC
+
FFFFFFFFFFFIIHHHIIIIIIIIIIIIIIIIIIIIIIIIIIIIIIIIIIIIFFFFFFFFFFFFFFFFFFFFFFFFFFFFF;;;;;FFFFFFFFFFDBA966:
@JI6ZREA02JE32R
AGACACAGTTGGAGGGCAAGTCTGGTGCCAGCAGCCGCGGTAATTCCAGCTCCAATAGCGTATATTAAAGTTGTTGCAGTTAAAAAGCTCGTAGTTGAATTTCGGGATCAATACGTC
+
FFFFFFFFFFFIIHHHIIIIIIIIIIIIIIIIIIIIIIIHHHIIIHIIIIIIFFFFFFFFFFFFFFFFFA@@FFFFFFFFF=====FFFFFFFFFFFFFFFFC865?A?>>?87///
@JI6ZREA02H5VWW
AGACACAGTTGGAGGGCAAGTCTGGTGCCAGCAGCCGCGGTAATTCCAGCTCCAATAGCGTATATTAAAGTTGTTGCAGTT
+
DAAA@@84440114<=BAAEFHIIIIIIIIIIIIIIIIIIIIIIIIIIIIIIFFFFFFFFFFFFFFFFFFDB4226744--
@JI6ZREA02GDD4O
AGACACAGTTGGAGGGCAAGTCTGGTGCCAGCAGCCGCGGTAATTCCAGCTCCAATAGCGTATATTAAAGTTGTTGCAGTTAAAAAGCTCGTAGTTGAATTTCGGGGTA
+
FFFFFFFFFFFIIHHHIIIIIIIIIIIIIIIIIIIIIIIIIIIIIIIIIIIIFFFFFFFFFFFFFFFFFFFFFFFFFFFFF?????FFFFFFFFFFFFF?<9=222,,.
@JI6ZREA02J60PD
AGACACAGTTGGAGGGCAAGTCTGGTGCCAGCAGCCGCGGTAATTCCAGCTCCAATAGCGTATATTAAAGTTGTTGCAGTTTAAAAAACGCTCGTAGTTGAATTTCGGGGTCAGTAGGTTGTCGTGCCTATGGTACTGTACTGGCTTTAACT
+
=<<@888766224...42449>?ABDDDFFFFFF<@<??C888DDDDFFFFFFFFFFFFFFFFCCDFC?A===8897//,,,,,,,,,.-======688::::44444747=74444442224<<966779.0049=44444AAA89699<7
@JI6ZREA02IMY8O
AGACACAGTTGGAGGGCAAGTCTGGTGCCAGCAGCCGCGGTAATTCCAGCTCCAATAGCGTATATTAAAGTTGTTGCAGTTAAAAAAGCTCGTAGTTGAATTTCGGGGAT
+
FFFFFFFFFFFIIIIIIIIIIIIIIIIIIIIIIIIIIIIIIIIIHIIIIIIIFFFFFFFFFFFF==;;:FFDBBA?AA?441/////<<><>=>??>=66611.,,,,..
@JI6ZREA02IBKWZ
AGACACAGTTGGAGGGCAAGTCTGATGCCAGCAGCCGCGGTAATTCCAGCTCCAATAGCGTATATTAAAGTTGTTGCAGTTAAAAAGCTCGTAGTTGAATTTCGGGGTTAGCAGGTCGGTCGTGCCAATGGTATGCACTGGCTCGCTGACTCCTCCTTCTTGTAGAACCGTAATGCCATTAATTTGGTGTTGCGGGGAAACAGGACTGTTACTTTGAAAAAATTAGAGTGTTTAAAGCAGGCTAGCGCCTGAATACATTAGCATGGAATAATGAAATAGGACGTTCGAACCTATTTTGTGGTTTCTAGGATTGACGTAATGATTAATAGGGATAGTTGGGGCATTAGTATTCAATTGTCAGAGGTGAAATTCTTGGATTTATTGAAGCTGACTACTGCGAAAGCATTTGCCAAGGNTGTTTCATTAATCAAGAACGAAAGTTAGGGATCGAAGACGATCAGATACCGTCGTAGTCTTAACCATAAACTAT
+
IIIIIIIIIIIIIHHHIIIIIIIIIIIIIIIIIIIIIIIIIIIIIIIIIIIIIIIIIIIIIIIIIIHHHIIIIIIIIIIII???==IIIIIIIIIIIIIHHHICCCCIIIIIIIIIIIIIIIIIIIIIIIIIIIIIIIIIIIIIIIIIIIIIIIIIIIIIIIIIIIIIIIIIHHIIIIIIHHHHHII>>>>BFCCCCHHHIIIIIIIIIIIIHHHI666666==-GIIIIHHHFFFIIIIIIIIIIHHHIIIIIIIIIIIIHDDDDIIIIIIIHHHIHHHII@@@II;;;;;99999?256332;9EBBDGGIIIIDDDI@@@DD;99@@EI@@@@@;;;;DD@@@DDHIFDDDEEA=A:442232...88966AAA;;;=77BA=444==AA999=:444;?:::::A====;2!33.--222244499:;99;6555:;:2676:3337788:88::33131;;;888:;:676677.--22229700
@JI6ZREA02FI4R1
AGACACAGTTGGAGGGCAAGTCTGGTGCCAGCAGCCGCGGTAATTCCAGCTCCAATAGCGTATATTAAAGTTGTTGCAGTTAAAGAA
+
FFFFFFFFFFFIIHHHIIIIIIIIIIIIIIIIIIIIIIIIIIIIIIIIIIIIFFFFFFFFFFFFFFFFFFFFFFFFFDBAA8884--
@JI6ZREA02IPJHL
AGACACAGTTGGAGGGCAAGTCTGGTGCCAGCAGCCGCGGTAATTCCAGCTCCAATAGCGTATATTAAAGTTGTTGCAGTTAAAAAGCTCGTAGTTGAATTTCGGGGTANCA
+
FFFFFFFFFFFIIHHHIIIIIIIIIIIIIIIIIIIIIIIIIIIIIIIIIIIIFFFFFFFFFFFFFFFFFFFFFFFFFFFFF?????FFFFFFFFFFFFFFFF?33314:!:3
@JI6ZREA02HA2UK
AGACACAGTTGGAGGGCAAGTCTGGTGCCAGCAGCCGCGGTAATTCCAGCTCCAATAGCGTATATTAAAGTTGTTGCAGTTAAAAAGCTCGTAGTTGAATTTCGGGATCAGCAGGTTGGTCGTGCCACTGGTATGCACTGGCTTTGCTGGTTCCTCCTTTCTGAAGAACTGTAATGCCATTAATTTGGTGTTGCAGGGAAACAGGACTGTTACTTTGAAAAAATTGAGTGTTTAAAGCAGGCTAACGCTTGAATACATTAGCATGGAATAATGAAATAGGACGTTCGATCCTATTTTGTGGTTTCTAGGATTGACGTAATGATTAATAGGGATAGTTGGGGGCATTAGATTCAATTGTCAGAGGTGAAATTCTTGGATTTATTGAAGACTAACTACTGCGAAAGCATTTGCCAAGG
+
FFFFFFFFFFFIIHHHIIIIIIIIIIIIIIIIIIIIIIIIIIIIIIIIIIIIFFFFFFFFFFFFFFFFFFFFFFFFFFFFF;;;;;FFFFFFFFFFFFFFFFFFFFFFFFFFFFFFFFFFFFFFFFFFFFFFFFFFFFFFFD:::FFFFFFFFFFDDCCFFFFFFFFFFFFFFFFFFFFDCCA???DA<???DDDFFFFF??<??FDDA444<666<------224:6788;==??FCC;;:?BBBBA:536669DDDDBBBDDDDD?333:A555A:BDDDDDA???=9967,,,,-,--,,197?9<<@ABBA5000=????88330//4<=<<<0011299888988<<<<AA====888>@@;88<4322448...6228<888<@@@>>88888=;;;<>>8888888844
@JI6ZREA02FVIYS
AGACACAGTTGGAGGGCAAGTCTGGTGCCAGCAGCCGCGGTAATTCCAGCCTAC
+
FFFFFFFFFFFIIHHHIIIIIIIIIIIIIIIIIIIHF<<:ABAA>;;:7--/4,
@JI6ZREA02I1JSJ
AGACACAGTTGGAGGGCAAGTCTGGTGCCAGCAGCCGCGGTAATTCCAGCTCCAATAGCGTATATTAAAGTTGTTGCAGTTAAAAAGCCCGTAGTTGAATTTCGGGGTCAGCAGGCTGGTCGTGCCACTGGTATGAACTGGTCTCGCTGATTCCTCCTTTCTGAAGAACTGTAATGTCATTAATTTGGTGTTGCAGGGAAACAGGACTGTTACTTTGAAAAAATTAGAGTGTTTAAAGCAGGCTAACGCTTGAATACATTAGCATGGAATAATGAAATAGGACGTTCGATCCTATTTTGTGGTTTCTAGGATTGACGTAATGATTAATAGGGATAGTTGGGGGCATTAGTATTCAATTGTCAGAGGTGAAATTCTTGGATTTATTGAAGCTAACTACTGCGAAAGCATTTGCCAAGGATGTTTTCATTAATCAAGAACGAAAGTTAGGGATCGAAGACGATCAGATACCGTCGTAGTCTTAACCATAAACTATGCCGACTAGGGATCGGATGATGTTAATTTTTAATGTACTCTATTCGGC
+
IIIIIIIIIIIIIDDDIIIIIIIIIIIIIIIIIIIIIIIIIIIIIIIIIIIIIIIIIIIIIIII@@@@HIIIIIIIIIIII???==IHHHIIIIIIIIIHHHICCCCIIIIIIIIIIIIIIIIIIIIIIIIIIIIIIIIIIIIIIIIIIIIIIIIIIHHHIIIIIBBBBIIFFFHIIIIHHHHHHHFF>BBFIIIHHHFFBBAFFIIIIIIIIHCCI66622666,=FFGFHHHHHHIIIIIIIIIIIIIIIIIIIIIIIIIIIIIIII;9:;D;;;;7;;DD@@<DDDD<;;9,///4.44///4:EGIIIIIIIIIIIIHHHIDDDDEB?EEBD::.....:9888==BE?@@@==EDEEEEEED===BDDEBBBBD:::B77::444///===@=A:9:::;:::669444400031,,,,,1997447:;;99;<666<==6999:;;;;71036:;;;:676::;:9:<;::;:;;;...316664-022646020542033;;:922141433,,,,,,,*1444/0--..:;;:
@JI6ZREA02HJUCR
AGACACAGTTGGAGGGCAAGTCTGGTGCCAGCAGCCGCGGTAATTCCAGCTCCAATAGCGTATATTAAAGTTGTTGCAGTTAAAAAGCTCGTAGTTGAATTTC
+
???<:666ABDDD888FHHIIIIIIIIIIIIIIIIIIIIIIIIIIHHIIIIIFFFFFFFFFFFFCCCCF<<<???AFFFFF;;;;=FFFFFFFFDDDDD==?3
@JI6ZREA02F4NJX
AGACACAGTTGGAGGGCAAGTCTGGTGCCAGCAGCCGCGGTAATTCCAGCTCCAATAGCGTATATTAAAGTTGTTGCAGTTAAAAAGCTCGTAGTTGAATTTCGGGGTCAGCAGGTTGGTCGTGCCACTGGTATGTACTGGCTTCGCTGATTCCTCCTTTCTGAAGAACTGTAATGTCATTAATTTGGTGTTGCAGGGAACAGGACTGTTACTTTGAAAAAATTAGAGTGTTTAAAGCAGGCTTTAGCTTGAATA
+
FFFFFFFFFFFIIHHHIIIIIIIIIIIIIIIIIIIIIIIIIIIIIIIIIIIIFFFFFFFFFFFFFFFFFFFFFFFFFFFFF?????FFFFFFFFFFFFFFFFF@@@@FFFFFFFFFFFFFFFFFFFFFFFFFFFFFFFFFFFFFFFFFFFFFFFFFFFFFFFFFFFFFFFFFFFFFFFFFFFFFFFFFFFFFFFFF<<<<<CFFFFFCDDDFFFFF77776666,@DFFFFFFFFFFFFFFF;;;::ABBBBB63
@JI6ZREA02GE1YX
AGACACAGTTGGAGGGCAAGTCTGGTGCCAGCAGCCCGCGGTAATTCCAGCTCCAATAGCGTATATTAAAGTTGTTGAC
+
FFC??=BA<<444000448??AA<:88=>???<<.../069:66669<<?998>===?AFFFFFFFFFFFDDBA82344
@JI6ZREA02FQGX6
AGACACAGTTGGAGGGCAAGTCTGGTGCCAGCAGCCGCGGTAATTCCAGCTCCAATAGCGTATATTAAAGTTGTTGCAGTTAAAAAGCTCGTAGTTGAATTTCGGGGTCTATCCATTGGTCGGGCTTTTGGGTTTGTACTGGTGTGATGGATTCCTACCTTCTGAATAACTGGCATGTCATTAATTTGGTGCGCTAGGGAAGCAGGACTGTTACCTTGAAAAAATTAGAGTGCTTAAAGCAGGCTAATGCCTGAATACATTAGCATGGAATAATGAAATAGGACGCATGGTCTATTTTGTTGGTTTCTAGGATCACCGTAATGATTAATAGGGATAGTTGGGGGCATTAGTATTCAATTGTCAGAGGTGAAATTCTTGGATTTATTGAAGACTAACTTCTGCGAAAGCATTTGCCAAGGATGTTTTCATTAATCAAGAACGAAAGTTAGGGATCGAAGACGATCAGATACCGTCGTAGTCTTAACCATAAACTAT
+
IIIIIIIIIIIIIHHHIIIIIIIIIIIIIIIIIIIIIIIIIIIIIIIIIIIIIIIIIIIIIIIIIIHHHIIIIIIIIIIII???==IIIIIIIIIIIIIHHHICCCCIIIIIIIIIIIIIIHHHICCCCHHH999IIIIIIIIIIIIIIIIIIIIIIIIIIIIIIIIIIIIIIIIIIIIIIIIIBBBIIIIIIIIIHHHIIIIIIIIIIIIIIIIIII888866FF3IIIIIIIIHHHIIIIIIIIIIIIIIIIIIIIIIIIIIIIIIIHHHHHHHEED7;;;DEBAA55598933339..55888A<EEGFDDDDFGGGGFDD@@;;9??;;?><55644244;>AA<??BE?;;:::B?AAA??BA:444==A::::::::4//:://.4=;;==?=8::9:::443666=88882207;11117:;;::8::::88;:553:7701111.--6676988:;;7131773106464464499744200264-1
@JI6ZREA02F0VSI
AGACACAGTTGGAGGGCAAGTCTGGTGCCAGCAGCCGCGGTAATTCCAGCTCCAATAGCGTATATTAAAGTTGTTGCAGTTAAAAAGCTCGTAGTTGAATTTCGGGGA
+
FFFFFFFFFFFIIHHHIIIIIIIIIIIIIIIIIIIIIIIIIIIIIIIIIIIIFFFFFFFFFFFFFFFFFFFFFFFFFFF??;;;77DDDDDDDDFFDBA986:11,,.
@JI6ZREA02ISI06
AGACACAGTTGGAGGGCAAGTCTGGTGCCAGCAGCCGCGGTAATTCCAGCTCCAATAGCGTACATTAAAGTTGTTGCAGTTAAAAAGCTCGTAGTTGAATTTCGGGATCAGCAGGTTGGTCGTGCCACTGGTATGCACTGGCTTTGCTGGTTCCTCCTTTCTGAAGAACTGTAATGCCATTAATTTGGTGTTGCAGGGAAACAGGACTGTTACTTTGAAAAAATTGAGTGTTTAAAGCAGGCTAACGCTTGAATACATTAGCATGGAATAATGAAATAGGACGTTCGATCCTATTTGTTGGTTTCTAGGATTGACGTAATGATTAATAGGGATAGTTGGGGGCATTAGTATTCAATTGTCAGAGGTGAAATTCTTGGATTTATTGAAGACTAACTACTGCGAAAGCATTTGCCAAGGATGTTTTCATTAATCAAGAACGAAAGTTAGGGATCGAAGACGATCAGATACCGTCGTAGTCTTAACCATAAACTATGCCGACTAGGGATCGGATGATGTTAATTTTTTAATGTAC
+
IIIIIIIIIIIIIHHHIIIIIIIIIIIIIIIIIIIIIIIIIIIIIIIIIIIIIIIIIIIIIIIIIIHHHIIIIIIIIIIII;;;;;IIIIIIIIIIIIIHHHIHHHIIIIIIIIIIIIIIIIIIIIIIIIIIIIIIIIIIIIHHHIIIIIIIIIH>>@@HIIIHHHHHIIIIIIHIIIIIIIIHHHIIF>@@IIIHHHHHBB>BBIIIBBBBFHHHI666666BBBIIIIHHHHHHIIIIIIIIIIIIFFBBBIIIIIIIIIII@@@@??BB?333E:@@FGGGGIIGGEB?@<<771166BBBIIIDDDIIIIIIHHHIIGGGGD952226BBB@@24455<<@@GGGGIFDDDIH@=@@HHHHHDEEEHB:88::BBB<B88???BBBBDD>>=D>@@>BB<@CC=;::4444=A;=300003799774788300;:33368806668888=;65888::::8:8==:888<;:631122---.0/051,/103/3.1,,,1/113353333368;;//552200)3793
@JI6ZREA02H9MPM
AGACACAGTTGGAGGGCAAGTCTGGTGCCAGCAGCCGCGGTAATTCCAGCTCCAATAGCGTATATTAAAGTTGTTGCAGTTAAAAAGCTCGTAGTTGAATTTCGGGATCAATATATTGGTCGTGCCTCCGGTATGCACTGGTATTATTGATTTCTCCCTTCTGACGAACTATGATGTCA
+
FFFFFFFFFFFIIHHHIIIIIIIIIIIIIIIIIIIIIIIIIIIIIIIIIIIIFFFFFFFFFFFFFFFFFFFFFFFFFFFFF?????FFFFFFFFFFFFFFFF=;;:DFFFFFFFFFFFFFFFFFFFFFFFFFFFFFFFFFFFFFFFFFFFFFF<3666AAABBBBBBDA:88><<<=74
@JI6ZREA02F8UXE
AGACACAGTTGGAGGGCAAGTCTGGTGCCAGCAGCCGCGGTAATTCCAGCTCCAATAGCGTATATTAAAGTTGTTGCAGTTAAAAAGCTCGTAGTTGAATTTCGGGGTCAGTAGGTTGGTCGTGCCTATGGTATGTACTGGCTTTACTGATTCCTCCTTCTTGAAGAACTGTAATGTCATTAATTTGGTGTTGCAGGGAAACAGGACTGTTACTTTGAAAAAATTTAGAGTAGTTTAAAGCAGGCACACGCTTGAATACATTAGCATGGAATAATGAAATAGGACGTTTGATCTTATTTTGTGGTTTCTAGGATCGACGTAATGATTAATAGGGATAGTTGGGGCAGTTAGTATTCAATTGTCAGAGGTGAAATTCTT
+
FFFFFFFFFFFIIHHHIIIIIIIIIIIIIIIIIIIIIIIIIIIIIIIIIIIIFFFFFFFFFFFFFFFFFFFFFFFFFFFFF?????FFFFFFFFFFFFFFFFF@@@=FFFFFC??@@FFFFFFFFFFFDDDFFFFFFFFFFFFFFFFFFFFFFFC6665BBBB@8445BB===<?@BBB:888;;<A>211149?;;;;;=A>AABBBBBB99433:------...,46<:666688;;@<<445:?AABB::::::9DDGDDAAADGGGD?<<:A???D:AA555::=A<<<>>A6666:/45888?9?888<<4448988<<<@AA===???A:::=?::76::555DDDBB====B@<888883332;;;B@@@@
@JI6ZREA02I0JSU
AGACACAGTTGGAGGGCAAGTCTGGTGCCAGCAGCCGCGGTAATTCCAGCTCCAATAGCGTATATTAAAGTTGTTGCAGTTAAAAAGCTCGTAGTTGAATTTCGGGATCAATA
+
FFFFFFFFFFFIIHHHIIIIIIIIIIIIIIIIIIIIIIIIIIIIIIIIIIIIFFFFFFFFFFFFDDDDFA@@FFFFFFFFF?????FFFFFFFFFFF??:::D544@A?==4/
@JI6ZREA02HWZZI
AGACACAGTTGGAGGGCAAGTCTGGTGCCAGCAGCAGCGGTAATTCCAGCTCCAATAGCGTATATTAAAGTTGTTGCAGTTAAAAAGCTCGTAGTTGAATTTCGGGATCAATACGTCGGTCGTGCCAATGGTATGCACTGGCTCGCTGACTCCTCCTTCTTGTAGAACCGTAATGCCATTAATTTGGTGTTGCGGGGAAACAGGACTGTTACTTTGAAAAAATTAGAGTGTTTAAAGCAGGCTAGCGCCTGAATACATTAGCATGGAATAATGAAATAGGACGTTCGAACCTATTTTGTGGTTTCTAGGATTGACGTAATGATTAATAGGGATAGTTGGGGCATTAGTATTCAATTGTCAGAGGTGAAATTCTTGGATTTATTGAAGACTGACTACTGCGAAAGCATTTGCCAAGGATGTTTTCATTAATCAAGAACGAAAGTTAGGGATCGAAGACGATCAGATACCGTCGTAGTCTTAACCATAAACT
+
FFFFFFFFFFFIIHHHIIIIIIIIIIIIIIIIIIIIIIIIIIIIIIIIIIIIFFFFFFFFFFFFFFFFFFFFFFFFFFFFF=====FFFFFFFFFFFFFFFFFFFFFFFFFFFFFFFFFFFFFFFFFFFFFFFFFFFFFFFFFFFFFFFFFFFFDCCD@@?FFFFFFFFFDDDDFFFFFFFFFFFFFFFFFFF====FFFF<??BBA?>>>>3339//////44,ABBDDFFFFFFFFFFFFFFFC???CCCCCCGGGGGGGFFDGGD:<<:?CCCF:AADDDD@A?<<4232...,3-5666677@=??DDDDDDDDDDDDDD5555BBBDDDDDD=:99AA====8:88<<>AB8888?>888B===B=333??D===>8:BBBB=====??>>>===>>>D??>>>B8888<<;73,,,,20,-,,1367644:10038::27751---6698:99:::6569:::5455:8764466000200020
@JI6ZREA02GMZUT
AGACACAGTTGGAGGGCAAGTCTGGTGCCAGCAGCCGCGGTAATTCCAGCTCCAATAGCGTATATTAAAGTTGTTGCAGTTAAAAAGCTCGTAGTTGAATTTCGGGGTCAGCAGGTTGGTCGTGCCTACTGGTATGTACTGGCTTCGCTTGATTTCCTCCTTTCTGAAGAACTGTAATGTCATTAA
+
FFFFFFFFFFFIIHHHIIIIIIIIIIIIIIIIIIIIIIIIIIIIIIIIIIIIFFFFFFFFFFFFFFFFFFFFFFFFFFFFF?????FFFFFFFFFFFFFFFFFAA?=@@ADDDDDFFFDDDFFF??A==<<FFFDDDDBBDBA===90..73,,,552,,,,,2/48=<<<ABBBBBBB6665588
@JI6ZREA02H1AWN
AGACACAGTTGGAGGGCAAGTCTGGTGCCAGCAGCCGCGGTAATTCCAGCTCCAATAGCGTATATTAAAGTTGTTGCAGTTAAAAAGCTCGTAGTTGAATTTCGGGATCAGTACGTTGGTCGTGCCTTAGGTACGTACTGGTGTTACTGGTTCCTACCTTCTGACGAACCATCATGTCATTCTAGTTTGGTGTGGACGGGAATCGAGGACTGTTTACTTTAAGTAAAAAATTAGAGTTAGTTTAAAGCGAGGCTCGCGTCTTAGAATACATTAGCATGGAATAATGAAATAGGACGTTGATCCTATTTTGTGGTTTCTAGGATTGACGTAATGATTAATAGGGATAGTTGGGGCATTAGTATTCAATTGTCAGAGGTGAAATTCTTGGATTTATTGAAGACTAACTACTGCGAAAGCATTTGCCAAGGATGTTTTCATTAACC
+
FFFFFFFFFFFIIHHHIIIIIIIIIIIIIIIIIIIIIIIIIIIIIIIIIIIIFFFFFFFFFFFFFFFFFFFFFFFFFFFFF?????FFFFFFFFFFFFFFFFFFFFFFFFFFFFFFFFFFFFFFFFFFFFFFFFFFFFFFFFFFFFFFFFFFFFFE@@@@FFFFFFFFFFFCAAB??<722424/.,,5535211..,,,--33:3---3..,,,3.,,,--3,,,,,,,---788992-,,,,,,-323--..8:953---.32232:9<>??<<=ABDDDAAAA?CCGA???FDGGGGGCAAA::97=0::555D<B=??DDDDDDAAADDDDDDDDDBBBADAAAA=?==AADDDDDDDDDDDDD?>?DDDDD?>>>>DDDDDDDD444B:88883338BBDD>>>B8344=====:::::::::8:610006400,,,,
@JI6ZREA02HCPH9
AGACACAGTTGGAGGGCAAGTCTGGTGCCAGCAGCCGCGGTAATTCCAGCTCCAATAGCGTATATTAAAGTTGTTGCAGTTAAAAAGCTCGTAGTTGAATTTCGGGGTCAGACAGGCGTGGTCGTGTCCGACTGGTATGAACTGGTCTCGTCTCGTACTTCCTCCTTACTAGAAGAACTGTAATAGTTACTNATTTAAGTTTGGTGTTGCG
+
694448<113BBB?FFFFFHHIIIIIHIIIIHHHDDFFDDFDCCCFFFFFFHFDDDFFFFFFFFFFFFFFFFFDB:99?<<111//89>???@@B?<<<??=A:::624441118898766===996..//1315832.--..--5:89:822-.-3211111,,--.,,-31786677781--,.---.,!3,,,11711111.1..//3
@JI6ZREA02G8PGL
AGACACAGTTGGAGGGCAAGTCTGGTGCCAGCAGCCGCGGTAATTCCAGCTCCAATAGCGTATATTAAAGTTGTTGCAGTTAAAAAGCTCGTAGTTGAATTTCGGGGTTAGCAGGTCGGTCGTGCCAATGGTATGCACTGGCTCGCTGACTCCTCCTTCTTGTAGAACCGTAATGCCATTAATTTGGTGTTGCGGGGAAACAGGACTGTTACTTTGAAAAAATTGAGTGTTTAAAGCAGGCTAGCGCCTGAATACATTAGCATGGAATAATGAAATAGGACATTCGAACCTATTTTGTGGTTTCTAGGATTGACGTAATGATTAATAGGGATAGTTGGGGCATTAGTATTCAATTGTCAGAGGTGAAATTCTTGGATTTATGAAGACTGACTACTGCGAAAGCATTTGCCAAGGATGTTTTCATTAATCAAGAACGAAAGTTAGGGATCGAAGACGATCAG
+
FFFFFFFFFFFII:::IIIIIIIIIIIIIIIIIIIIIIIIIIIIIIIIIIIIFFFFFFFFFFFFFFFFFFFFFFFFFFFFF88888DFFFFFFFFFFFFFFFFDDEEFFFFFFFFFFFFFFFFFFFFFFFFFFFFFFFFFFFFFFFFFFFFFFFFFFFFFFFFF?<<<<FFFFFFFDDDDDD??=33148<??4444888:244@AABAA=====B222226666?CCCFFFFFFFFFFFFFFFFFFFFFFF???D???GGGGGGGDFDDDFIGGGAIIIIDDDDFGGGGGD99<<:0AA???A<DDDDIIDDDIDDDDDDAAA???BBBDAAADD::99AA555?=BBA=<<AA?>><88888888;>>>>>@BB=>43/8=B==<@<<=?>==333====8888=B>><<99893,,,,03,,,,1476---243338::27955222::76:99::62
@JI6ZREA02GQF5O
AGACACAGTTGGAGGGCAAGTCTGGTGCCAGCAGCCGCGGTAATTCCAGCTCCAATAGCGTATATTAAAGTTGTTGCAGTTAAAAAGCTCGTAGTTGAATTTCGGGGTCAGCAGGCTGGTCGTGCCACTGGTATGAACTGGTCTCGCTGATTCCTCCTTTCTGAAGAACTGTAATGTCATTAATTTGGTGTTGCAGGGAAACAGGACTGTTACTTTGAAAAAATTAGAGTGTTTAAAGCAGGCATATTTGCTTGAATACATTAGCATGGAATAATGAAATAGGACGTTCAAACCTATTTTGTTGGTTTCTAGGATTGACGTAATGATTAATAGGGATAGTTGGGGGCACTAGTATTCAATTGTCAGAGGTGAAATTCTTGGATTTATTGAAGACTAACTACTGCGAAAGCATTTGCCAAGGATGTTTTCATTAATCAAGAACGAAAGTTAGGGATTCGAAGACGATCAGATACCGTCGTAGTCTTAACCATAAACTAT
+
IIIIIIIIIIIIIIIIIIIIIIIIIIIIIIIIIIIIIIIIIIIIIIIIIIIIIIIIIIIIIIIIIIHHHIIIIIIIIIIII=====IIIIIIIIIIIIIHHHICCCCIIIIIIIIIIIIIIIIIIIIIIIIIIIIIIIIIIIIIIIIIIIIIIIIFFFFHIHFFFFIIIIIIIIIIIIIIIIIHHHIIIIIIIIIHHHHHHFABBIIIIIGEE:99>//////55,AABEEBDD899HIIIIIIHHHHHIIIIIHD@@@HHHHIIIHHHIIIIIIIHHHIIIIIGG@@@665:::766551//;;BBBGAIIDDDDDHIIIIIFGGGGGGD92225:?A=?22244?@@@@GGFDDBDHHHHDEEBBBBB8:::B=42244A:::=74?AA==A4////2@;===4449::<<:A:::::747600006666788:::744;:332722-6611.--29;64766777::;:;:...16978:6667100622220--
@JI6ZREA02HDX8Z
AGACACAGTTGGAGGGCAAGTCTGGTGCCAGCAGCCGCGGTAATTCCAGCTCCAATAGCGTATATTAAAGTTGTTGCAGTTAAAAAGCTCGTAGTTGAATTTCGGGGTCAGTAGGTTGGTCGTGCCAATGGTATGTACTGGCTTTACTGATTCCTCCTTCTTGAAGAACTGTAATGTCATTAATTTGGTGTTGCAGGGAAACAGGACTGTTACTTTGAAAAAATTAGAGTGTTTAAAGCAGGCTAACGCTTGAATACATTAGCATGGAATAATGAAATAGGACGTTCGATCCTATTTTGTTGGTTTCTAGGATTGACGTAATGATTAATAGGGATAGTTGGGGCATTAGTATTCAATTGTCAGAGGTGAAATTCTTGGATTTATTGAAGACTAACTACTGCGAAAGCATTTGCCGAGGATGTTTTCATTAATCAAAGAACGAAAGTTAGGGATACGAAGACGATCAGATACCGTCGTAGTCTTAACCATAAACTATGCCGACTAGGGATCGGATGATGTTAATTTTATAATGTACTCTATTCGGCG
+
IIIIIIIIIIIIIHHHIIIIIIIIIIIIIIIIIIIIIIIIIIIIIIIIIIIIIIIIIIIIIIIIIIHHHIIIIIIIIIIII=====IIIIIIIIIIIIIHHHICCCCIIIIIIFFFFIIIIIIIIIIIIIIIIIIIIIIIIIHHHIIIIIIIIIIIIIIIIIIIIIIIIIIIIIIIIIIIIIIHHHIIIIIIIIIHHHHHHIIIIIIIIIIIIHHHI;;;;99FF5IHHIIHHHHHHIIIIIIIIIIIIIIIIIIIIIIIIIIIIIIIIHDDDHHHHH?DD<<<DDIIIG@???77751//55///>:D>?@@@IIIIHFFIDDDDDD@9<<<@IIIIICCCCIIIIIIIIIIIIIHHHDDD@>>>?8:::A>52244A:::>77>A:425>@44429@::9::;9:::::>;=8:6641,,,,,,1,,,,,,,..91170003892----03-..0086;:::::868:=<<888:;10.,,0011.,,,,,/-03268;9=<:::688::8888886<;;3777;166686:;64474472200
@JI6ZREA02HA8FH
AGACACAGTTGGAGGGCAAGTCTGGTGCCAGCAGCCGCGGTAATTCCAGCTCCAATAGCGTATATTAAAGTTGTTGCAGTTAAAAAGCTCGTAGTTGAATTTC
+
FFFFFFFFFFFIIHHHIIIIIIIIIIIIIIIIIIIIIIIIIIIIIIIIIIIIFFFFFFFFFFFFFFFFFFFFFFFFFFFFF=====FFFFFFFFBAA==442/
@JI6ZREA02J5HRR
AGACACAGTTGGAGGGCAAGTCTGGTGCCAGCAGCCGCGGTAATTCCAGCTCCAATAGCGTATATTAAAGTTGTTGCAGTTAAAAAGCTCGTAGTTGAATTTCGGGGTA
+
FFFFFFFFFFFIIIIIIIIIIIIIIIIIIIIIIIIIIIIIIIIIIIIIIIIIFFFFFFFFFFFFFFFFFFFFFFFFFFFFF?????FFFFFFFFFFDBB=;840....3
@JI6ZREA02G7HBX
AGACACAGTTGGAGGGCAAGTCTGGTGCCAGCAGCCGCGGTAATTCCAGCTCCAATAGCGTATATTAAAGTTGTTGCAGTTAAAAAGCTCGTAGTTGAATTTCGGGGTCAGTAGGTTGGTCGTGCCTATGGTATGTACTGGCTTTACTGATTCCTCCTTCTTGAAGAACTGTAATGTCATTAATTTGGTGTTGCAGGGAAACAGGACTGTTACTTTGAAAAAATTAGAGTGTTTAAAGCAGGCTAACGCTTGAATACATTAGCATGGAATAATGAAATAGGACGTTCGATCCTATTTTGTTGGTTTCTAGGATTGACGTAATGATTAATAGGGATAGTTGGGGCATTAGTATTCAATTGTCAGAGGTGAAATTCTTGGATTTATTGAAGACTAACTACTGCGAAAGCATTTGCCAAGGATGTTTTCATTAATCAAGAACGAAAGTTAGGGATCGAAGACGATCAGATACCGTCGTAGTCTTAACCATAACTATGCCGACTAGGGATCGGATGATGTTTAATTTTTAATGTACTC
+
HHHHHHHHHHHII666IIIIIIIIIIIIIIIIIIIIIIIIIIIIIIIIIIIIHHHHHHHHHHHHHHHHHHHHHHHHHHHHH;;;;;HHHHHHHHHHHHHHHHH>>>>HHHHHHHHHHHHHHHHHFFFFHHHHHHHHHHHHHHHHHHHHHHHHHHHBBBBHHHHHHHHHHHHHHHHHHHHEEEEHHHBB@BBBHHHHHHHHHHHHHHHHHHEEG@@@G111111GG3GGGGGHHHHHHHHHHHHHHHHHHHHHHHHHHHHHHHHHHHHHHHHHHHHHHHHHHHH@@@HHHHHHHH???=@66@@222;<D>;;;@@HHHHHHHHHHHHHHHHHHH@@@HHCCBAHHHHHHHHHHHHHHHHHHHHHH?A@>>>DA33399A====77>A>=:>>=9998=999=;;;==>;;;>>AAA998::111177:;::42229662-----280222722222:9;:87722176:::868:;61216;;6402---140222024984334772222276622222--/----)1144,,
@JI6ZREA02J124C
AGACACAGTTGGAGGGCAAGTCTGGTGCCAGCAGCCGCGGTAATTCCAGCTCCAATAGCGTATATTAAAGTTGTTGCAGTTAAAAAGCTCGTAGTTGAATTTCGGGGTCAGCAGGCTGGTCGTGCCACTGGTATGAACTGGTCTCGCTGATTCCTCCTTTCTGAAGAACCGTAATGCCATTAATTTGGTGTTGCGGGGAAACAGGACTGTTACTTTGAAAAAATTAGAGTGTTTAAAGCAGGCTAGCGCCTGAATACATTAGCATGGAATAATGAAATAGGACGTTCGAACCTATTTTGTGGTTTCTAGGATTGACGTAATGATTAATAGGGATAGTTGGGGCATTAGTATTCAATTGTCAGAGGTGAAATTCTTGGATTTATCGAAGACTGACTACTGCGAAAGCATTTGCCAAGGATGTTTTCATTAATCAAGAACGAAAGTTAGGGATCGAAGACGATCAGATACCGTCGTAGTCTTAACCATAAACTATGCCGACTAGGGATCGGATGATGTTAATTTTTAATGTACTC
+
IIIIIIIIIIIIIHHHIIIIIIIIIIIIIIIIIIIIIIIIIIIIIIIIIIIIIIIIIIIIIIIIIIHHHIIIIIIIIIIII?????IIIIIIIIIIIIIHHHICCCCIIIIIIIIIIIIIIIIIIIIIIIIIIIIIIIIIIIIIIIIIIIIIIIIHHHHHHHIIIIIIIIIIIIIIIIIIIIIHHHIIIIIIIICCAAHHHIIIIIIIIIIIIHHHI999888>>-IIIIIHHHHHHIIIIIIIIIGBBBIIIIHHIIIIIIIIIIIIIIGGGIHHHIAGGIA988AGIIFAAA?BA?A2==HHHIIIHHHIIIIIIIIIIHHHIGGGGEEBGGGFAA8888AGIIIIIIIIIIIIHHHHHHHB:;8;;HHHHHDHHHHH@?;CHHHBBCFFFFHIFB@@?@@HBCCBBEEEBC???=;......8:<;;9<===<<=><<76885999;8833320328888;8;;===<9;;=86866<<...3277<;2688<9;4868332;;;88888331794---,,,,)2/55/,
@JI6ZREA02FF5VX
AGACACAGTTGGAGGGCAAGTCTGGTGCCAGCAGCCGCGGTAATTCCAGCTCCAATAGCGTATATTAAAGTTGTTGCAGTTAAAAAGCTCGTAGTTGAATTTCGGGGTTAGTAGGTTGGTCATGCCTCTGGTATGTACTGGTCTCACTGATTCCTCCCTCTTGACGAACTGTAATGTCATTAATTTGGTGTTGACAGGAAATCAGGACTAGTTACTTTGAAAAAATTAGAGTGTTTAAAGCAGGCTAAGGCTTGAATACATTAGCATGGAATAATGAAATAGGACGTTTGATCCTATTTGTGGTTCTAGGATTGACGTAATGATTAAGTAGGGATAGTTGGGGCATTAGTATTCAATTGTACAGAGGTGAAATTCTTGGATTTATTGAAGACT
+
FFFFFFFFFFFIIHHHIIIIIIIIIIIIIIIIIIIIIIIIIIIIIIIIIIIIFFFFFFFFFFFFFFFFFEDDFFFFFFFFF???==FFFFFFFFFFFFD?==A9610//4/<9;=<<<=???AFDFFFFDDDFFFFFFDAAAA?==<<<<99;96...3/2444>?===?AAAAA?66655A>666><01111108><888<<=5659AAA@@==11192255//00,9=<94444886<<<;;900000>>>AA<99:ADDD:::ABB=<<<<84...:26633...8<<:666766672.....2<2222234<898=?ABBB=====;88676:66......22<<<<<9:444432332766;7222266988688888;2279;<<3.
@JI6ZREA02J6UFR
AGACACAGTTGGAGGGCAAGTCTGGTGCCAGCAGCCGCGGTAATTCCAGCTCCAATAGCGTATATTAAAGTTGTTGCAGTTAAAAACGCTCGTAGTTGAATTTCGGGATCAGTACGTTGGTCGTGCCTTAGGTACGTACTGGTGTTACTGGTTCCTACCTT
+
FFFFCCCFAA666?FFFFFFFFFGGFEDDEFGGGCCCF<<<??FDDFFFFFFFFFFFFFFFFFFFFFFFFFFFFFFFFDDD;;=88:@FFFFFD:88A<<44400009??AA@AAACCFFFDDDDFF:88C???DDBAAAA@?<440//21117713,...
@JI6ZREA02IUPF9
AGACACAGTTGGAGGGCAAGTCTGGTGCCAGCAGCCGCGGTAATTCCAGCTCCAATAGCGTATATTAAAGTTGTTGCAGTTAAAAAGCTCGTAGTTGAATTTCGGGGTCAGCAGGCTGGTCGTGCCACTGGTATGAACTGGTCTCGCTGATTCCTCCTTTCTGAAGAACTGTAATGTCATTAATTTGGTGTTGCAGGGAAACAGGACTGTTACTTTGAAAAAATTGAGTGTTTAAAGCAGGCATATTTGCTTGAATACATTAGCATGGAATAATGAAATAGGACGTTCAAACCTATTTTGTTGGTTTCTAGGATTGACGTAATGATTAATAGGGATAGTTGGGGGCATTAGTATTCAATTGTCAGAGGTGAAATTCTTGGATTTATTGAAGACTAACTACTGCGAAAGCATTTGCCAAGGATGTTTTCATTAATCAAGAACGAAAGTTAGGGATCGAAGACGATCAGATACCGTCGTAGTCTTAACCATAAACTATGCCGACTAGGGATCGGATGATGTTAATTTTTTAATGTACTC
+
IIIIIIIIIIIIIHHHIIIIIIIIIIIIIIIIIIIIIIIIIIIIIIIIIIIIIIIIIIIIIIIIIIHHHIIIIIIIIIIII???==IIIIIIIIIIIIIHHHI>>>>AIIIIIIIIIIIIIIIIIIIIIIIIIIIIIIIIIIIIIIIIIIIIIIIIIHHHIIIIIIIIIIIIIIIIIIIIIIIHHHIIIIIIIIIHHHHHHIIIIIIIIGGGIHHHI<<<<<<BBBIGGGHHHHHHIIFFGIIGB666GIIIIIIIIIIIIIIIIIIIIIIIIIIGGGIDGGEGC@<=331::D<::763//:8EEEIIIIIIIIIIIIIIIIGGGGIIIIB;78AAB88-----5:AA?A;@CHF@@@@IEHHHH??@HBEEHEDCC@@@@@BF>>EEDCCEEEC??8<<;;>=99;::...65555A=9==7777<<<=>====><99?>=<<>?=59922444==<:=<;;;;8686888202:=<<=>>??::9<>>>?>52444:<9=;;84244;=;884442288//5555<<.=>??22
@JI6ZREA02J187I
AGACACAGTTGGAGGGCAAGTCTGGTGCCAGCAGCCGCGGTAATTCCAGCTCCAATAGCGTATATTAAAGTTGTTGCAGTTAAAAAGCTCGTAGTTGAATTTCGGGGTTAGCAGGTCGGTCGTGCCAAGTGT
+
FFFFFFFFFFFII:::IHIIIIIIIIIIIIIIIIHHHHHHHHHFFHHHHHIHFFFFFFFFFFFFFFFFF===FFFFFFFFF==???FFFFFFFFFDBAA4449000000>6A@@@BBBDDBB@?44223722
@JI6ZREA02H4N0S
AGACACAGTTGGAGGGCAAGTCTGGTGCCAGCAGCCGCGGTAATTCCAGCTCCAATAGCGTATATTAAAGTTGTTGCAGTTAAAAAGCTCGTAGTTGAATTTCGGGGTCAGTAGT
+
FFFFFFFFFFFIIHHHIIIIIIIIIIIIIIIIIIIIIIIIIIIIIIIIIIIIFFFFFFFFFFFFEE@@@FFFFFFFFFFFF=====FFFFFFFFFFFFFFFFFA@;:AAA@40//
@JI6ZREA02JNML1
AGACACAGTTGGAGGGCAAGTCTGGTGCCAGCAGTCGCGGTAATTCCAGCTCCAATAGCGTATATTAAAGTTGTTGCAGTTAAAAAGCTCGTAGTTGAATTTCGGGGTCAGCAGGTTGGTCGTGCCACTGGTATGTACTGGCTTCGCTGATTCCTCCTTTCTGAAGAACTGTAATGTCATTAATTTGGTGTTGCAGGGAACAGGACTGTTACTTTGAAAAAATTAGAGTGTTTAAAGCAGGCTAACGCTTGAATACATTAGCATGGAATAATGAAATAGGACGTTCGATCCTATTTTGTGGTTTCTAGGATTGACGTAATGATTAATAGGGATAGTTGGGGGCATTAGTATTCAATTGTCAGAGGTGAAATTCTTGGATTTTATTGAAGACTAACTACTGCGAAAGCATTTGCCAAGGATGTTTT
+
IIIIIIIIIIIIIHHHIIIIIIIIIIIIIIIIIIIIIIIIIIIIIIIIIIIIIIIIIIIIIIIIIIFFFIIIIIIIIIIII????=IIIIIIIIIIIIIHHHI@@@@IIIIIIIIFF:::FIIIIIIIIIIIIIIIIIIIIIIIIIIIIIHHHHH>>>>BIIIIIIIIIIIIIIHIIIIIIIIHHHIIIFFFIIIHFFFFFFIIIIIFFFIIHHHI;;;;6666,>FIIIHHHHHHIIIIIIIIIIIIIIIIIIIIIIIIIIIIIIIIIDDDDHHHD@DDDD@@@EEDDDA<:11115/44887D<E?;;;@DI;;;@@GGG;;;;DF?;8???;11,,,,,73111:6;=A;;;;:BBDDBB99:BB=;=;?;;===.....-/9=>=;==94443B=444BBBBBBBBBB==>=::8990000
@JI6ZREA02GKDXC
AGACACAGTTGGAGGGCAAGTCTGGTGCCAGCAGCCGCGGTAATTCCAGCTCCAATAGCGTATATTAAAGTTGTTGCAGTTAAAAAGCTCGTAGTTGAATTTCGGGGTTAGTAGGTTGGTCATGCCTCTGGTATGTACTGATCTCACTGATTCCTCCCTCTTGACGAACTGTAATGTCATTAATTTGGTGTTGCAGGAAATCAGGACTGTTACTTTGAAAAAATTAGAGTGTTTAAAGCAGGCTAAGGCTTGAATACATTAGCATGGAATAATGAAATAGGACGTTTGATCCTATTTGTTGGTTTCTAGGATTGACGTAATGATTAATAGGGATAGTTGGGGGCATTAGTATTCAATTGTCAGAGGTGAAATTCTTGGATTTATTGAAGACTAACTACTGCGAAAGCATTTGCCAAGGATGTTTTCATTAATCAAGAACGAAAGTTAGGGATCGAAGACGATCAGATACCGTCGTAGTCTTACCATAAACTATGCCGACTAGGGATCGGATGATGTTAATTTTTT
+
HHHHHHHHHHHIIHHHIIIIIIIIIIIIIIIIIIIIIIIIIIIIIIIIIIIIHHHHHHHHHHHHHHHHHHHHHHHHHHHHH;;;;;HHHHHHHHHHHHHHHHHCCCCHHHHHHBBBBHHHHHHHHHHHHHHHHHHHHHHHHHHHHHHHHHHHHHHHHHH@BBHHHHHHHHHHHHHHHHHHHHHHHHEE@HHHHHHHHHHHHHHHHHHHHHHHHHHCG66626688,<@EGHHHHHHHHHHHHHHHHHHHHHHHHHHHHHHHHHHHHHD;655BE666D<DDDHHHDDGGDBB;;22221166=@@GHH@@@HHHHHHHHHHHHHHHGGB655;43488-----9;>>?;:<BB@@@DD===AA@?HDD>>>DA98899B<;;=77BB93339B???=?=33////9<<666988>>8867-----2400..2546-------28660226677776447667722126;;;84446777-,,,,.1...,,,.10314.1.0034222222277766:://55--
@JI6ZREA02G2OST
AGACACAGTTGGAGGGCAAGTCTGGTGCCAGCAGCCGCGGTAATTCCAGCTCCAATAGCGTATATTAAAGTTGTTGCAGTTAAAAAGCTCGTAGTTGAATTTCGGGGTTAGTAGGTTGGTCATGCCTCTGGTATGTACTGATCTCACTGATTCCTCCCTCTTGACGAACTGTAATGTCATTAATTGGTGTTGCAGGAAATCAGGACTGTTACTTTAGAAAAAATTGAGTGTTTAAAGCAGGCTAAGGCTTGAATACATTAGCATGGAATAATGAAATAGGACGTTTGATCCTATTTGTGGTTCTAGGATTGACGTAATGATTAATAGGGATAGTTGGGGGCATTAGTATTCAATTGTCAGAGGTGAAATTCTGGATTTATTGAAGACT
+
FFFFFFFFFF??@FFFE<<<@FFFHHIIGHHHIIFFF:::FFFFFFFFFFFFFFFFFFFFFFFFFFFFFFFFFFFFFFFFF====;FFFFFFFFFFFFFFFFF;;9966=6>A888:==BBBBBBBD??????CFFFFDDDDDDCCAA:544<<A<99:6:::ADDBBDD<<<<DA?>?><6622../344=<<<=8;<A@<4237:41133,,,-3,,,,,,117:23-,,,,,,6<:689ADFFFFFFFFFFGGG:::FFFIIIIGGDDBB;;;4111103448===;6676440/0...4=?>>A8::ADDDDDDAA::::BB=======?=52222<<><84348444488><>>><<<>:444::82///888944;;;<:3.
@JI6ZREA02G9QQB
AGACACAGTTGGAGGGCAAGTCTGGTGCCCGCAGCCGCGGTAATTCCAGCTCCAATAGCGTATATTAAAGTTGTTGCAGTTAAAAAGCTCGTAGTTGAATTTCGGGGTCAGCAGGCTGGTCGTGCCACTGGTATGAACTGGTCTCGCTGATTCCTCCTTTCTGAAGAACTGTAATGTCATTAATTTGGTGTTGCAGGGAAACAGGACTGTTACTTTGAAAAAATTGAGTGTTTAAAGCAGGCATATTTGCTTGAATACATTAGCATGGAATAATGAAATAGGACGTTCAAACCTATTTCGTTGGTTCTAGGATTGACGTAATGATTAATAGGGATAGTTGGGGGCATTAGTATTCAATTGTCAGAGGTGAAATTCTTGGATTTATTGAAGACTAACTACTGCG
+
HHHHHHHHHHHIIHHHIIIIIIIIIIIHHHIIIIIIIIIIIIIIIIIIIIIIHHHHHHHHHHHHHHHHHHHHHHHHHHHHH=====HHHHHHHHHHHHHHHHHCCCCHHHHHHHHHHHHHHHHHHHHHHHHHHHHHHHHHHHHHHHHHHHHHHHHHHHHHHHHHHFFFHHHHHHHHHHHHHHHBBB>>9;><DGGECCHHEEDEEHHHHHHHE666D662666<<<EHHHHHHEEEHHHHHHHHHHHHHHHHHHHHHHHHHHHHHHHHHDDDEGGDDB@166@@G;9:966>>90,,,33,,--,,/6DAABBGGHHHHEEGEB6666>B2205>BDAA44445@@BBBBBG@@@@=HHH@AAHHHHHH>>=BAA??AAA///947>>>=:AABBBB899993
@JI6ZREA02JQ0EA
AGACACAGTTGGAGGGCAAGTCTGGTGCCAGCAGCCGCGGTAATTCCAGCTCCAATAGCGTATATTAAAGTTGTTGCAGTTAAAAAAGCTCGTAGTTGAATTTTCGGGGTACTACGACTACGGTCGTCGGTTCGTCGTTTTTCCGGTAACCGTCGGTAACTTGGGAACCGTTCGGTACTTTCGGGTTTCCTTCCGTTTACTTTCCGTACCCGTTTAACCCTAGTAAGGAAACTTGGTTAACTAGTTTAACTTTAGG
+
FFFFFFFFFFFII666HHIIIIIIIIIIIIIIIIIIIIIIIIIIIIIIIIIIFFFFFFFFFFFFFFFFFFFFB><<::4--,,,,,,2775323---211..//3,,,,,.----3--.---1--,-------,12-,,,,,-----99,,,6<>AA>84248666622-.0344>??;;;B===<<<A>2211088898699889:A<;84111447747;=6224433342288=>889=>?888>4/---,15
@JI6ZREA02F1MES
AGACACAGTTGGAGGGCAAGTCTGGTGCCAGCAGCCGCGGTAATTCCAGCTCCAATAGCGTATATTAAAGTTGTTGCAGTTAAAAAGCTCGTAGTTGAATTTCGGGG
+
FFFFFFFFFFFII???IIIIIIIIIIIIIIIIIIIIIIIIIIIIIIIIIIIIFFFFFFFFFFFFFFFFFFFFFFFFFFFFF?????FFFFFFFFFFDBB=<;9100.
@JI6ZREA02GD7NY
AGACACAGTTGGAGGGCAAGTCTGGTGCCAGCAGCCGCGGTAATTCCAGCTCCAATAGCGTATATTAAAGTTGTTGCAGTTAAAAAGCTCGTAGTTGAATTTCGGGATTAGTAGTTGGTC
+
FFFFFFF???FIIDDDHHHHIIIIIIIIIIIIIIIIIIIIIIIIIIIIIIIIFFFFFFFFFFFFFFFFFFFFFFFFFFFFF=====FFFFFFFFFFFFFFFFD=;9?../.,------13
@JI6ZREA02G642K
AGACACAGTTGGAGGGCAAGTCTGGTGCCAGCAGCCGCGGTAATTCCAGCTCCAATAGCGTATATTAAAGTTGTTGCAGTTAAAAAGCTCGTAGTTGAATTTCGGGGAT
+
FFFFFFFFFFFIIHHHIIIIIIIIIIIIIIIIIIIIIIIIIIIIIIIIIIIIFFFFFFFFFFFFFFFFFFFFFFFFDDDFF;;;;;FDDDAAAAAA=42.,,3//....
@JI6ZREA02JG7BT
AGACACAGTTGGAGGGCAAGTCTGGTGCCAGCAGCCGCGGTAATTCCAGCTCCAATAGCGTATATTAAAGTTGTTGCAGTTAAAAAGCTCGTAGTTGAATTTCGGGGTCAGCAGGTTGGTCGTGCCACTGGTATGCACTGGCTTCGCTGATTCCTCCTTTCTGAAGAACTGTAATGTCATTAATTTGGTGTTGCAGGGAAACAGGACTGTTACTTTGAAAAAATTAGAGTGTTTAAAGCAGGCTAACGCTTGAATACATTAGCATGGAATAATGAAATAGGACGTTCGATCCTATTTTGTTGGTTTCTAGGATTGACGTAATGATTAATAGGGATAGTTGGGGGCATTAGTATTCAATTGTCAGAGGTGAAATTCTTGGATTTATTGAAGACTAACTACTGCGAAAGCATTTGCCAAGGATGTTTTCATTAATCAAGAACGAAAGTTAGGGATTCGAAGACGATCAGATACCGTCGTAGTCTTAACCATAAACTATGCCGACTAGGGATCGGATGATGTTAATTTTTTAATGTACTCATTC
+
IIIIIIIIIIIII@@@IIIIIIIIIIIIIIIIIIIIIIIIIIIIIIIIIIIIIIIIIIIIIIIIIIHHHIIIIIIIIIIII=====IIIIIIIIIIIIIHHHICCCCIIIIIIIIIIIIIIIIIIIIIIIIIIIIIIIIIIIIIIIIIIIIIIIIIIHHHIIIIIBBBBGIIIIIIIIIIIIIHHHIIIBBBIIIHHHHHHIIIIIIIIIIIIHHHI886666BA0GHFFFBBBHHHIIIIIIIIIIIIGGGIIIIIIIIIIIIIIIIIHGGGGHHHIIIIIIIIIHHIIGAAA<<=<=//88HHHIIIIIIIIIIIHAAAIIGGGIIID5558FIIII;;;=:HHHIIIIIIGAA@HHHHHHHHHHFEEBBEA522;;E444944CEEECEEEBBBDFF@@?EEE?@@BBBCCEEECC9=3....88::886:<3...8833389927762...3;8648;;;;;;8;;==32022=;8;8799440.--3.--132648486888688<=;888;;98;;//00--00)8133-,-04:
@JI6ZREA02IKT14
AGACACAGTTGGAGGGCAAGTCTGGTGCCAGCAGCCGCGGTAATTCCAGCTCCAATAGCGTATATTAAAGTTGTTGCAGTTAAAAAGCTCGTAGTTGAATTTCGGGATCAAGT
+
FFFFFFFFFFFIIIIIIIIIIIIIIIIIIIIIIIIIIIIIIIIIIIIIIIIIFFFFFFFFFFFF@@@@FA@@FFFFFFFFF;;;;;FFFFFFFDBAAAA9840..,.375533
@JI6ZREA02GZ5RN
AGACACAGTTGGAGGGCAAGTCTGGTGCCAGCAGCCGCGGTAATTCCAGCTCCAATAGCGTATATTAAAGTTGTTGCAGTTAAAAAGCTCGTAGTTGAATTTCGGGGTC
+
FFFFFFFFFFFIIHHHIIIIIIIIIIIIIIIIIIIIIIIIIIIIIIIIIIIIFFFFFFFFFFFFFFFFFFFFFFFFFFFFF?????FFFFFFFFFFFFFFFFD642275
@JI6ZREA02FS5FS
AGACACAGTTGGAGGGCAAGTCTGGTGCCAGCAGCCGCGGTAATTCCAGCTCCAATAGCGTATATTAAGGTTGTTGCAGTTAAAAAGCTCGTAGTTGAATTTCGGGGTTAGCAGGTCGGTCGTGCCAATGGTATGCACTGGCTCGCTGACTCCTCCTTCTTGTAGAACCGTAATGCCATTAATTTGGTGTTGCGGGGAAACAGGACTGTTACTTTGAAAAAATTAGAGTGTTTAAAGCAGGCTAGCGCCTGAATACATTAGCATGGAATAATGAAATAGGACGTTCGATCCTATTTTGTGGTTTCTAGGATTGACGTAATGATTAATAGGGATAGTTGGGGCATTAGTATTCAATTGTCAGAGGTGAAATTCTTGGATTTATTGAAGACTAACTACTGCGAAAGCATTTGCCAAGGATGTTTTCATTAATCAAAGAACGAAAGTTAGGGATCGAAGACGATCAGATACCGT
+
HHHHHHHHHHHIIHHHIIIIIIIIIIIIIIIIIIIIIIIIIIIIIIIIIIIIHHHHHHHHHHHHHHHHHHHHHHHHHHHHH?????HHHHHHHHHHHHHHHHHCCCCHHHHHHHHHHHHHHHHHHHHHHHHHHHHHHHHHHHHHHHHHHHHHHHHHHHHHHHHHHHHFFFHHHHHHHHHHHHHHHHF@DBEGD996666<@9<<GHHHHHHHHHHH;;;;;;99,EEHHHHHHHHHHHHHHHHHHH@<<<HHHHHHHHHHHHHHHHHHHHHHHHHHHHDD@@@FFGGBB;;;A5555>255222;<DEEEGIHHHHHHHBBBBHHHHHHBBBHHHHHAAB=BBHGEEEGBBBBBBBBBBBA?999?===BBA??===>>>D::DBB989=B9998=9999999=>>;;;=9999>>:>A1411::7:6642-,,1--2----07;2662:222776020466620208821
@JI6ZREA02JLA8N
AGACACAGTTGGAGGGCAAGTCTGGTGCCAGCAGCCGCGGTAATTCCAGCTCCAATAGCGTATATTAAAGTTGTTGCAGTTAAAAAGCTCGTAGTTGAATTTCGGGATTAGTAGGTTGGTCGTGCCTCTGGTATGCACTGGCTTTACTGGTTCCTCCTTCTTGAAGAACTGTAATGTCATTAATTTGGTGTTGCAGGGAAACAGGACTGTTACTTTGAAAAAATTAGAGTGTTTAAAGCAGGCTAACGCTTGAATACATTAGCATGGAATAATGAAATAGGACGTTTGATCCTATTTTGTTGGTTTCTAGGATTGACGTAATGATTAATAGGGATAGTTGGGGCATTAGTATTCAATTGTCAGAGGTGAAATTCTTGGATTTATTGAAGACTAACTACTGCGAAAGCATTTGCCAAGGATGTTTTCATTAATCAAGAACGAAAGTTAGGGATACGAAGACGATCAGATACCGTCGTAGTCTTAACCATAAACTATGACCGACTAGGGATCGGATGATGTTTAATTTTATAATG
+
FFFFFFFFFFFIIHHHIIIIIIIIIIIIIIIIIIIIIIIIIIIIIIIIIIIIFFFFFFFFFFFFFFFFFFFFFFFFFFFFF???==FFFFFFFFFFFFFFFFFFFFFFFFFFFFFFFFFFFFFFFFFFFFFFFFFFFFFFFF@@@FFFFFFFFFFFFFFFFFFFFF@@AAFFFFFFFFFEDDDFFFFFFFFFFFF<<<CC?D>ACFFFF666@FFFF777766;;-DDFCC666FFFFFFFFFFFFFFFFFFDDDDFDGGGGGGFDDIIIGGGGGGGGAGGD?555??ABA>??7:965//::===AAB:::ADDDDDDDDDDDDD????BBBDDDDBB9966::::BAAADDDDDDDDDDDDDD>====;@>8888888882//388888B@BBD>>>888==;<888;;<8888><:::4511::::99----2-2:73338:6-111721224488:87222212177200479000..0011.,,,,,,,,,,,,114784467::::::6222133::22/-0-0446
@JI6ZREA02GZV8U
AGACACAGTTGGAGGGCAAGTCTGGTGCCAGCAGCCGCGGTAATTCCAGCTCCAATAGCGTATATTAAAGTTGTTGCAGTTAAAAAGCTCGTAGTTGAATTTC
+
FFFFFFFFFFEIIIDDHHIIIIIIIFHIIIIIHF:::FFFFCA????FFFFFFFFFFFFFFFFFFFFFFA@@FFFFFFFFF???==FFFFFFFFB?<<9666.
@JI6ZREA02GWDM6
AGACACAGTTGGAGGGCAAGTCTGGTGCCAGCAGCCGCGGTAATTCCAGCTCCAATAGCGT
+
FFFFFFFFFFFHHHHFFDDEFFFFFFFFDDDDBBA>?44498888=;==?=2444437:34
@JI6ZREA02HX5AX
AGACACAGTTGGAGGGCAAGTCTGGTGCCAGCAGCCGCGGTAATTCCAGCTCCAATAGCGTATATTAAAGTTGTTGCAGTTAAAAAGCTCGTAGTTGAATTTCGGGGTTAGCAGGTCGGTCGTGCCAATGGTATGCACTGGCTCGCTGACTCCTCCTTCTTGTAGAACCGTAATGCCATTAATTTGGTGTTGCGGGGAAACAGGACTGTTACTTTGAAAAAATTAGAGTGTTTAAAGCAGGCTAGCGCCTGAATACATTAGCATGGAATAATGAAATAGGACGTTCGAACCTATTTTGTTGGTTTCTAGGATTGACGTAATGATTAATAGGGATAGTTGGGGCATTAGTATTCAATTGTCAGAGGTGAAATTCTTGGATTTATGAAGACTGACTACTGCGAAAGCATTTGCCAAGGATGTTTTCATTAATCAAGAACGAAGTTAGGGATCGAAGACGATCAGATACCGTCGTAGTCTTAA
+
IIIIIIIIIIIIIHHHIIIIIIIIIIIIIIIIIIIIIIIIIIIIIIIIIIIIIIIIIIIIIIIIIIHHHIIIIIIIIIIII?????IIIIIIIIIIIIIHHHICCCCIIIIIIIIIIIIIIIIIIIIIIIIIIIIIIIIIIIIIIIIIIIIIIIIIIIIIIIIIIIIIIIIHHIIIIIFFFFHHHIIIIFFFIBCCCHHHH<@@IIIIIIIIHHHI;;;;99>>-IIIIIHHHHHHIIIIIIIIIF@@@FIIIIHHHIIIIIIIIIIIIIIIIHHHIHHHHH@@@IIDDDDDD==99E:9;;22269G@@@DGIIIIHHHHHHHI@@@DEBBDDDDDD5555DDGGGIFFHHHHIGBABA=444442:::==:88==A<<44/:====ABA===BB?==9::<B==;<<A>===;8699----226673.1026462---0274666:;;;;;:9;88::73136;;70000970,,,00
@JI6ZREA02HTROR
AGACACAGTTGGAGGGCAAGTCTGGTGCCAGCAGCCGCGGTAATTCCAGCTCCAATAGCGTATATTAAAGTTGTTGCAGTTAAAAAGCTCGTAGTTGAATTTCGGGGTCAGCAGGCTGGTCGTGCCACTGGTATGAACTGGTCTCGCTGATTCCTCCTTTCTGAAGAACTGTAATGTCATTAATTTGGTGTTGCAGGGAAACAGGACTGTTACTTTGAAAAAATTGAGTGTTTAAAGCAGGCAATTGCTTGAATACATTAGCATGGAATAATGAAATAGGACGTTCAAACCTATTTTGTTGGTTTCTAGGATTGACGTAATGATTAATAGGGATAGTTGGGGGCATTAGTATTCAATTGTCAGAGGTGAAATTC
+
FFFFFFFFFFFIIHHHIIIIIIIIIIIIIIIIIIIIIIIIIIIIIIIIIIIIFFFFFFFFFFFFFFFFFFFFFFFFFFFFF=====FFFFFFFFFFFFFFFFFBBBBFFFFFFFFFFFFFFFFFFFFFFFFFFFFFFFFFFFFFFFFFFFFFFFFFFFFDDDFFFFFFFFFFFFFFFFFCCAA???AA<:::DDD???????9<<FFFFFFFFFDDD677766;;;DDDDFFFFFFFFFFFDDDFFFFFFFFFFGIIGGGFFFDDDGGGGDDFDGGF>DDDGG::8;;<>><400004//88888@<BDDDD:::ADDDBA??>A@@<80000:BBAA25755???AAADDDDDDDDBB>?>>>;882448843
@JI6ZREA02HP79I
AGACACAGTTGGAGGGCAAGTCTGGTGCCAGCAGCCGCGGTAATTCCAGCTCCAATAGCGTATATTAAAGTTGTTGCAGTTAAAAAAGCTCGTAGTTGAATTTCGGGGGTCA
+
FFFFFFFEEEFIIHHHIIHIIIIIIIIIIIIIIIHHHHHHHFFFFFFHHHHHFFFFFFFFFFFFFFFFFFFFDBA????88//////8>?=??AAAA<<<8864-,,,,.57
@JI6ZREA02JUQGN
AGACACAGTTGGAGGGCAAGTCTGGTGCCAGCAGCCGCGGTAATTCCAGCTCCAATAGCGTATATTAAAGTTGTTGCAGTTAAAAAGCTCGTAGTTGAATTTCGGGATCAATACGTCGGTCGTGCTTTTTTGGTACGCACTGGCGTCATTGGTTTCTCCTTTCTGACGAACCATGATGTCATTAATTTGGTGTTATGGGGAGTTAGGACTGTTACTTTGAAAAAATTAGAGTGTTTAAAGCAGGCATTAGCTTGAATACATTAGCATGGAATAATGAAATAGGACGTTCGATCCTATTTTGTGGTTTCTAGGATCAACGTAATGATTAATAGGGATAGTTGGGGCATTAGTATTCAATTGTCAGAGGTGAAATTCTTGGATTTATTGAAGACTAACTACTGCGAAAGCATTTGCCAAGGATGTTTTCATTAATCAAGAACGAAAGTTAGGGATCGAAGACGATCAGATACCGTCGTAGTCTTAACCAT
+
IIIIIIIIIIIIIHHHIIIIIIIIIIIIIIIIIIIIIIIIIIIIIIIIIIIIIIIIIIIIIIIIIIHHHIIIIIIIIIIBB88888FIIIIIIIIIIIIHHHIHHHIIIIIIIIIIIIIIIIIII777777II<IIIIIIIIIIIIIIIIIIFFFIIFF>>>HHIIIIIIHHIIIIIIIIIIIIIFFFIIIIIIIIBBBAIFIIIIIIIIIIIIIECCI666444<<-GGFIHHHHHHHIIIIIIIIIIIIIIIIHHHIIIIIIHHHIIIIIIIIIHHHH:@@DDDDDDIGGDDDD==@@D6@@EEEGAG<<<D@<<;6644EEEEG<<9@BB?EEEE;;6666<<?EFGGGIIIIEEEEEED::0008B;;?>A<ADA?0/0>77CD:425?ABBB;>>BBBBBB:::::BD@@@@::5:;7;77;;<<88588:8443.-.-022-3338888886588<833368:==<:9<<<1..--4411.1
@JI6ZREA02IP5N3
AGACACAGTTGGAGGGCAAGTCTGGTGCCAGCAGCCGCGGTAATTCCAGCTCCAATAGCGTATATTAAAGTTGTTGCAGTTAAAAAGCTCGTAGTTGAATTTCGGGGTCAGCAGGTTGGTCGTGCCACTGGTATGTACTGGCTTCGCTGATTCCTCCTTTCTGAAGAACTGTAATGTCATTAATTTGGTGTTGCAGGGAAACAGGACTGTTACTTTGAAAAAATTAGAGTGTTTAAAGCAGGCTAACGCTTGAATACATTAGCATGGAATAATGAAATAGGACGTTCGATCCTATTTGTGGTTTCTAGGATTGACGTAATGATTAATAGGGATAGTTGGGGCATTAGTATTCAATTGTCAGAGGTGAAATTCTTGGATTTATTGAAGACTGACTACTGCGAAAGCATTTGCCAAGGATGTTTCATTAATCAAGAACGAAAGTTAGGGATCGAAGACGATCAGATACCGTCGTAGTC
+
IIIIIIIIIIIIIDDDIIIIIIIIIIIIIIIIIIIIIIIIIIIIIIIIIIIIIIIIIIIIIIIIIIHHHIIIIIIIIIIII=====IIIIIIIIIIIIIHHHICCCCIIIIIIIIIIIIIIIIIIIIIIIIIIIIIIIIIIIIIIIIIIIIIIIHHHHHHIIIIIIIIIIIIIIIIIIIIIFF:::IIIBBBIIIHHHHHHIHIIIIIIIIII>>>I8;;;88>>-IHIIIHHHHHHIIIIIIIIIHIIIIIIIIIIIIIIIIIIIIIH;<:@D777D<DDDGG@??BAA555:1115155::?B<E;;;DIIID@@@@IIIIIIIII?;;??=?33////44=>??:;<DD@@@@EDDDEDDDDDB===:433::DBBBB::DDDDDBBAAA=;;;::4//.899667?84888869,,,,-26644469:755:8555:;;49968::;;;:9;887773131;;;:9:8:862
@JI6ZREA02I2G86
AGACACAGTTGGAGGGCAAGTCTGGTGCCAGCAGCCGCGGTAATTCCAGCTCCAATAGCGTATATTAAAGTTGTTGCAGTTAAAAAGCTCGTAGTTGAATTTCGGGGTCAGCAGGTAGGTCGTGCCACTGGTATGCACTGGCTTCGCTGATTCCTCCTTTCTGAAGAACTGTAATGTCATTAATTTGGTGTTGCAGGGAACAGGACTGTTACTTTGAAAAAATTGAGTGTTTAAAGCAGGCTAACGCTTGAATACATTAGCATGGAATAATGAAATAGGACGTTCGATCCTATTTTGTTGGTTTCTAGGATTGACGTAATGATTAATAGGGATAGTTGGGGGCATTAGTATTCAATTGTCAGAGGTGAAATTCTTGGATTTATTGAAGACTAACTACTGCGAAAGCATTTGCCAAGGATGTTTTCATTAATCAAGAACGAAAGTTAGGGATCGAAGACGATCAGATACCGTGTAGTCTTAACCNTAAACTATGCCGACTAGGGATCGGATGATGTTAATTTTTTAATG
+
IIIIIIIIIIIIIHHHIIIIIIIIIIIIIIIIIIIIIIIIIIIIIIIIIIIIIIIIIIIIIIIIIIHHHIIIIIIIIIIII;;;;;IIIIIIIIIIIIIHHHICCCCIIIIIIIIIIIIIIIIIIIIIIIIIIIIIIIIIIIIIIIIIIIIIIIIFFFFHIIIIIIIIIIIIIIIIIIIIIFFHHHIIIFFFHIIHHHHFFFFFIIIF>>>FHHHI666666>>>FIIIHHHHHHIIIIIIIIIIIIIIIIIIIIIIIIIIIIIIIIHDDDIEEEIIIIIIIHEDDIIHGFI<<<<D::BB999D?D666@DDDHIIIIIHD@@@@IIB<;;BEGFF44445GGBB???BE@666@?C?AAAA@@:2///22968=AA///>55?=2225.....2=;=>>:::>??;==C::::AA=>3111188;;<<9<<=:88<<5531..-113433399603119997470201///11/,,,,,1/!10011/,/1,,,,,1/,,,/550237333316;;00222299,8
@JI6ZREA02I4HEN
AGACACAGTTGGAGGGCAAGTCTGGTGCCAGCAGCCGCGGTAATTCCAGCTCCAATAGCGTATATTAAAGTTGTTGCAGTTAAAAAGCTCGTAGTTGAATTTCGGGGTCAGCGAGGTTGGTCGTGCCACTGGTATGTACTGGCTTCGCTGATTCCTCCTTTCTGAAGAACTGTAATGTCATTAATTTGGTGTTGCAGGGAAACAGGACTGTTAACTTTGAAAAAATTGAAGTGTTTAAAGCAAGGCTAACGCTTGAATACATTAGCATGGAATAATGAAATAGGACGTTCGATCCTATTTTGTGGTTTCTAGGATTGACGTAATGATTAATAGGGATAGTTGGGGCATTAGTATTCAATTGTCAGAGGTGAAATTCTTGGATTTATTGAAGACTAACTACTGCGAAAGCATTTGCCAAGGATGTTTCATTAATCAAGAACGAAAGTTAGGGATCGAAGACGATCAGATACCGTCGTAGTCTTAACCATAAACTATGCCGACTAGGGATCGGATGATGTTAATTTTTAATGTACTC
+
FF???EFA@@FIIHHHIIIIIIIIIIIIIIIIIIIIIIIIIIIIIIIIIIIIFFFFFFFFFFFFFFFFFFFFFFBBBBB5533333=BBAABBDDFFFF??==44447?>44444>88888@@AAAAA===BBBBBBB::::AABA=<<::;;<;8.....//76;666<???8889444444266888488444<888886:42247900000<888<//5722<4444?<800088=B?????FFFFFFF;;:CGDD=<888?<94444498<<<88;<:==::9<<====;94400004.;;688><D555ADDDDDAAADDDDDAAAABBBDDDDDD?===AADDDD???==8888BB@8888BBB888<<>::<<>;44322>@@@@>833338B<88888;>>>;888444266466---2677740226---610038::23338::66675:776666464::21055:95644664446---67-----46697433466666622220022//2//00*216600
@JI6ZREA02J4W1S
AGACACAGTTGGAGGGCAAGTCTGGTGCCAGCAGCCGCGGTAATTCCAGCTCCAATAGCGTATATTAAACGTTGTTGCAGTTTAAAAACGC
+
FFFFFDDDDDD<<6666ADDFGGFFIIIIIIHGGFFFF<6666?=BBBBAA<=:::<@98776666.../422=88===4...--0--325
@JI6ZREA02HU1EX
AGACACAGTTGGAGGGCAAGTCTGGTGCCAGCAGCCGCGGTAATTCCAGCTCCAATAGCGTATATTAAAGTTGTTGCAGTTAAAAAGCTCGTAGTTGAATTTCGGGGTCAGCAGGTTGGTCGTGCCTATGGTATGTACTGGCTTTACTGATTCCTCCTTCTTGAAGAACTGTAATGTCATTAATTTGGTGTTGCAGGGAAACAGGACTGTTACTTTGAAAAAATTAGAGTGTTTAAAGCAGGCTAACGCTTGAATACATTAGCATGGAATAATGAAATAGGACGTTCGATCCTATTTTGTGGTTTCTAGGATTGACGTAATGATTAATAGGGATAGTTGGGGCATTAGTATTCAATTGTCAGAGGTGAAATTCTTGGATTTATTGAAGACTAACTACTGCGAAAGCATTTGCCAAGGATGTTTTCATTAATCAAGAACG
+
IIIIIIIIIIIII@@@IIIIIIIIIIIIIIIIIIIIIIIIIIIIIIIIIIIIIIIIIIIIIIIIIIHHHIIIIIIIIII;;63366@EIIIIIIIIIIIHHHI>>>>HIIIIIIIIIBBBIIIIIIIIIIIIIIIIIIIIIIHFFFFDIIHHHHIHFFFEDDIIFBBBFIIIIIIIIIIFFFFHHHIH@@@@IIID;;799@>HHIIIIIIIIHHHI;;;;6666,>FIIIHHHHHHIIIIIIIIIIIIIIIIIDDDIIIIIIHHHIIIIIIIIHHH@:@D;;:;;GGGGDDDI@@??@6HHHHHIIID@@@DIIIIIIIHDDDDDDIIHHHIIIIDD@@@@DDHIIIFDDDIIIIB434=DD99:==BBBBBBBHHHHEB=88EE=98:=BBDDDB=::9BBB9::=B=:::HHHHHH=7744;;;;6657792002-
@JI6ZREA02JSUXQ
AGACACAGTTGGAGGGCAAGTCTGGTGCCAGCAGCCGCGGTAATTCCAGCTCCAATAGCGTATATTAAAGTTGTTGCAGTTAAAAAGCTCGTAGTTGAATTTCGGGGTCAGCAGGTTGGTCGTGCCACTGGTATGAACTGGTTTCGCTGATTCCTCCTTTCTGAAGAACTGTAATGTCATTAATTTGGTGTTGCAGGGAAACAGGACTGTTACTTTGAAAAAATTAGAGTGTTTAAAGCAGGCTAACGCTTGAATACATTAGCATGGAATAATGAAATAGGACGTTCAAACCTATTTTGTTGGTTTCTAGGATTGACGTAATGATTAATAGGGATAGTTGGGGCATTAGTATTCAATTGTCAGAGGTGAAATTCTTGGATTTATTGAAGACTAACTACTGCGAAAGCATTTGCCAAGGATGTTTTCATTAATCTAAGAACGAAAGTTAGGGATACGAAGACGATCAGATACCGTCGTAGTCTTAACCATAACTATGCCGACTAGGGATCGGATGATGTTAATTTTTAATGTACTCTATTCGG
+
HHHHHHHHHHHII???IIIIIIIIIIIIIIIIIIIIIIIIIIIIIIIIIIIIHHHHHHHHHHHHHHHHHHHHHHHHHHHBB:::::EHHHHHHHHHHHHHHHE::::AHHHHHHHHHHHHHHHHHHHHHHHHHHHHHHHHHHHHHHHHHHHHHHHHHHHHHHHHHHHHHHHHHHHHHHHHHHHHHHHHHHHHHHHHHHHHHHFFFHHHHHHHHHHHH66666699,@EHHHHHHHHHHEEEHHHHHHHHHHHHHHHHHHHHHHDDDHHHHHHHHHHHHHHHDDD;;;CHC@@@@?;==@66@@999;=G@@@@BBEGEBBBGBB@@@@B9;;@BHHHHH;;BBHBBB@656@GGGGIIIDD====?AB===AA988AAA;;;=77AA>=:AA9999:=999;969;93///999BAAA?;;474177:;660----2049422276602220-----089977677;8:8;;7101676897899000----040222796;:773677222222226:;;//51144+60--,,,1..5,,
@JI6ZREA02GGBVO
AGACACAGTTGGAGGGCAAGTCTGGTGCCAGCAGCCGCGGTAATTCCAGCTCCAATAGCGTATATTAAAGTTGTTGCAGTTAAAAAGCTCGTAGTTGAATTTCGGGGTCAGTAG
+
6668DDDFFFFIIHHHIIIIIIIIIIIIIIIIIIIIIIIIIIIIIIIIIIIIFFFFFFFFFFFFFFFFFFFFFFFFFFFFF;;???FFFFFFFFFFEEEFFFFA@;:AB??40/
@JI6ZREA02F1U5E
AGACACAGTTGGAGGGCAAGTCTGGTGCCAGCAGCCGCGGTAATTCCAGCTCCAATAGCGTATATTAAAGTTGTCGCAGTTAAAAAGCTCGTAGTTGAATTTC
+
FFFFFFFFFFFIIHHHIIIIIIIIIIIIIIIIIIIIIIIIIIIIIIHHHIIIFFFFFFFFFFFFFFFFFFFF;:;;EFFFF?????FFFFFFFFFDA?<631.
@JI6ZREA02FHLKX
AGACACAGTTGGAGGGCAAGTCTGGTGCCAGCAGCCGCGGTAATTCCAGCTCCAATAGCGTATATTAAAGTTGTTGCAGTTAAAAAGCTCGTAGTTGAATTTCGGGGTTAGCAGGTCGGTCGTGCCAATGGTATGCACTGGCTCGCTGACTCCTCCTTCTTGTAGAACCGTAATGCCATTAATTTGGTGTTGCGGGGAAACAGGACTGTTACTTTGAAAAAATTAGAGTGTTTAAAGCAGGCTAGCGCCTGAATACATTAGCATGGAATAATGAAATAGGACGTTCGAACCTATTTTGTTGGTTTCTAGGATTGACGTAATGATTAATAGGGATAGTTGGGGCATTAGTATTCAATTGTCAGAGGTGAAATTCTTGGATTTATTGAAGACTAACTACTGCGAAAGCATTTGCCAAGGATGTTTTCATTAATCAAGAACGAAAGTTTAGGGATCGAAGACGATCAGATACCGTCGTAGTCTTAACCAT
+
IIIIIIIIIIIIIIIIIIIIIIIIIIIIIIIIIIIIIIIIIIIIIIIIIIIIIIIIIIIIIIIIIIHHHIIIIIIIIIIII;;;;;IIIIIIIIIIIIIHHHICCCCIIIIIIIIIIIIIIIIIIIIIIIIIIIIIIIIIIIIIIIIIIIIIIIIIIIIIIIIIH>>>>IIIIIIIIIIIHHHHCAA:BBEEC6666;;??6;;EGGGHHDD<<<G44444688,FFIIIHHHHHHIIIIIIIIIGB>>>IIIIHHIIIIIIIIEEEEFHIIF555F?IIIIHHHIIIIHFEE7777:22551/2??GDDDIIIIIIIIIIIIIIHHHHHHHIIIIIIBBBAHHIIIIDDDIIIIIHDHHHHH::;=BBBCCA<<;;;11//47CAAA=ACA5558A>>>>777@55/..944447423,,,,,,1,,,,.,,,5-/54000/,,,,,,,/1114444866888:9:<==><9<<<:67//00//.,
@JI6ZREA02HO3FI
AGACACAGTTGGAGGGCAAGTCTGGTGCCAGCAGCCGCGGTAATTCCAGCTCCAATAGCGTATATTAAAGTTGTTGCAGTTAAAAAGCTCGTAGTTGAATTTCGGGATCAATACGTCGGTCGTGCTTTTTTGGTACGCACTGGCGTCATTGGTTTCTCCTTTCTGACGAACCATGATGTCATTAATTTGGTGTTATGGGGAGTTAGGACTGTTACTTTGAAAAAATTAGAGTGTTTAAAGCAGGCATTAGCTTGAATACATTAGCATGGAATAATGAAATAGGACGTTCGATCCTATTTTGTGGTTTCTAGGATCAACGTAATGATTAATAGGGATAGTTGGGGCATTAGTATTCAATTGTCAGAGTGAAATTCTTGGATTTATTGAAGACTAACTACTGCGAAAGCATTTGCCAAGGATGTTTTCATTAATCAAGAACGAAAGTTAGGGATCGAAGACGATCAGATACCGTCGTAGTCTTAACCATAAACTATGCCGACTAGGGATCGGATGATGTTAATTTTATAATGTACT
+
IIIIIIIIIIIIIHHHIIIIIIIIIIIIIIIIIIIIIIIIIIIIIIIIIIIIIIIIIIIIIIIIIIHHHIIIIIIIIIIII?????IIIIIIIIIIIIIHHHIHHHIIIIIIIIIIIIIIIIIII888777II<IIIIIIIIIIIIIIIIIIHHHIIIIHHHIIIIIIIIIIIIIIIIIIIIIIIHHHIIIIIIIIAAAAI7@@IIIIIIIIIIIHHHI<<<<<<GG5IIIIIHHHHHHIIIIIIIIIIIGGGGGIIIIIIIIIIIIIIIIIIIIIHHHIIII==<AAIIIIHFFF@@>>A6AA===FIIGGGIIIIIIIIIIIIIIIIIIHHHIIIIIICCA@GGGIIIGGGEFFDFFHEFF<<<<<HHEEEEEEFFF222<;>EEEEEEEEC?@>EB@600..8:5...@;<<<EEE??;;77?>>><<442230082...28=3777;====8758>><<<=<=>??8202:?><=88::11-.-,,-,-253558487<<<<==???<<<<<=>A?77445.7;2428<7
@JI6ZREA02JZF34
AGACACAGTTGGAGGGCAAGTCTGGTGCCAGCAGCCGCGGTAATTCCAGCTCCAATAGCGTATATTAAAGTTGTTGCAGTTAAAAAGTCT
+
FFFFFFFEEEFII:::IIIIIIIIIIIIIIIIHHDDE===@DFFFFHHHHIIFFFFFFFFFFFFFFFFFA@?DDDFFFDDC77775B>40
@JI6ZREA02GB4NW
AGACACAGTTGGAGGGCAAGTCTGGTGCCAGCAGCCGCGGTAATTCCAGCTCCAATAGCGTATATTAAAGTTGTTGCAGTTAAAAAGCTCGTAGTTGAATTTCGGGATCAATACGTCGGTCGTGCTTTTTTGGTACGCACTGGCGTCATTGGTTTCTCCTTTCTGACGAACCATGATGTCATTAATTTGGTGTTATGGGGAGTTAGGACTGTTACTTTGAAAAAATTAAGTGTTTAAAGCAGGCATTAGCTTGAATACATTAGCATGGAATAATGAAATAGGACGTTCGATCCTATTTTGTTGGTTTCTAGGATCAACGTAATGATTAATAGGGATAGTTGGGGCATTAGTATTCAATTGTCAGAGGTGAAATTCTTGGATTTATTGAAGACTAACTACTGCGAAAGCATTTGCCAAGGATGTTTTCATT
+
FFFFFFFFFFFIIHHHIIIIIIIIIIIIIIIIIIIIIIIIIIIIIIIIIIIIFFFFFFFFFFFFFFFFFFFFFFFFFFFFF?????FFFFFFFFFFFFFFFFFFFFFFFFFFFFFFFFDBBBBA:111111A>7ABBDFFFFFFFFFFFFFFDDDFFFFFFFFFFFFFFFFFFFFFFFFFFFFFFFFFFFDD@@AF===;A3::AAADDDB=<<<8;8?//////01,,4<@;=???FFFFFFFFFFFFFFFFFDFDFGDDDCCAD???==BB@?;;;<8::544>ABBBBA88944549//0/...<7?==?<:::ABBBBAA=====<<888=767<<444449<<<>===@?A???@888B@>888888<8322229622.--7622239;;;;<;88888888834488422299244....00,,
@JI6ZREA02JASTP
AGACACAGTTGGAGGGCAAGTCTGGTGCCAGCAGCCGCGGTAATTCCAGCTCCAATAGCGTATATTAAAGTTGTTGCAGTTAAAAAGCTCGTAGTTGAATTTCGGGATCAATACGTCGGTCGCGCTTTTTTGGTACGCACTGGCGTCATTGGTTTCTCCTTTCTGACGAACCATGATGTCATTAATTTGGTGTTATGGGGAGTTAGGACTGTTACTTTGAAAAAATTAGAGTGTTTAAAGCAGGCATTAGCTTGAATACATTAGCATGGAATAATGAAATAGGACGTTCGATCCTATTTTGTGGTTTCTAGGATCAACGTAATGATTAATAGGGATAGTTGGGGCATTAGTATTCAATTGTCAGAGGTGAAATTCTTGGATTTATTGAAGACTAACTACTGCGAAAGCATTTGCCAAGGATGTTTTCATTAATCAAGAACGAAAGTTAGGGATCGAAGACGATCAGATACCGTCGTAGTCTTAACCATAACTATGCCGACTAGGGATCGGATGATGTTTAATTTTTAATGTACTC
+
IIIIIIIIIIIIIHHHIIIIIIIIIIIIIIIIIIIIIIIIIIIIIIIIIIIIIIIIIIIIIIIIIIHHHIIIIIIIIIIII?????IIIIIIIIIIIIIHHHIHHHIIIIIIIIIIIIIIIIIIH777777II<IIIIIIIIIIIIIIIIIIHHHIIHHHHHIIIIIIIIIIIIIIIIIIIIIIIHHHIIIIIIIICCCCB2::IIIIIIIIIIIHHHI;;;;6666,@IHIHHHHHHHIIIIIIIIIIIIIIIIIIIIIIIIIIIIIIIIIIIIIHHHIIII;;<@@IIIIIIII?BA@D:DD;;;;<GDDDDDDDIIIIIIHHHHHHHHHHHHIIIIICC@@DDHIIIIIIIIIHHH===HHH4448=EEHEDBBBBEEE=4//::=BBAB;9998A=44444<===<<<B======8;;441177::::42226442----06;3666:::::::97667777678;;;:888;:62009941.,,,,/./100/1.1,,,,,450222-..3166;;//5--00*2721,,
@JI6ZREA02FZ6BT
AGACACAGTTGGAGGGCAAGTCTGGTGCCAGCAGCCGCGGTAATTCCAGCTCCAATAGCGTATATTAAAGTTGTTGCAGTTAAAAAGCTCGTAGTTGAATTTCGGGATCAATTTATCGGTCGTGCCTCTGGTATGCACTAGTATTATTGATTTCTACCTTCTGACGAACCATGATGTCATTAATTTGGTGTCATGGGGAATCAGGACTATTACTTTGAAAAAATTAGAGTGTTTAAAGCAAGCACACGCTTGAATACATTAGCATGGAATAATGAAATAGGACGTTTGACCCTATTTTGTTGGTTCCTAGGATCGACGTAATGATTAATAGGGATAGTTGGGGGCATTAGTATTCAATTGTCAGAGGTGAAATTCTTGGATTTATTGAAGACTAACTACTGCGAAAGCATTTGCCAAGGATGTTTTCATTAATCAAGAACGAAAGTTAGGGATCGAAGACGATCAGATACCGTCGTAGTCTTAACCATAAACTATGCCGACTAGGGATCGGATGATGTTAATTTTTTAATGTACTCA
+
IIIIIIIIIIIIIHHHIIIIIIIIIIIIIIIIIIIIIIIIIIIIIIIIIIIIIIIIIIIIIIIIIIHHHIIIIIIIIIIII=====IIIIIIIIIIIIIHHHIHHHIIIIIHHHIIIIIIIIIIIIIIIIIIIIIIIIIIIIIIIIIIIIHHHIIIIIIIIIIIIIIIIIIIIIIIIIIIIIIBBBIIIIIIIICC@@BBGIIIIIIIIIIIICCEI466666==-GGGIGBBBHHHIGBBBIIIIIIIIIIIIIIIIIIIIIIIIIIIIIIIIHHHIIIIIA7::AGD333<:9999@66DDDDGGIIGGGGIIIIIIIIIIIIIIIIIHHHIIIIED77777DDDD<<:<CCD<<<<DCDDEEEEEE@@AAAEEEEED111?::DD@<8<D@@@@CE<<<?>>B<;;===?55533348811228888;;9===400=;777;==176668;;;;:487;===8787==8757:=<:877??<:9<;;;=:12444240356668:===;99952//33,,,,,,..*5256//3
@JI6ZREA02JOXYU
AGACACAGTTGGAGGGCAAGTCTGGTGCCAGCAGCCGCGGTAATTCCAGCTCCAATAGCGTATATTAAAGTTGTTGCAGTTAAAAAAGCTCGTAG
+
FFFFFFE666EII?==IIIIIIIIIIIIIIIIIIIIIIIIIIIIIIIIIIIIFFFFFFFFFFFFFFFFFFFFFDBAA?>00---,,,8::8323-
@JI6ZREA02H2MEU
AGACACAGTTGGAGGGCAAGTCTGGTGCCAGCAGCCGCGGTAATTCCAGCTCCAATAGCGTATATTAAAGTTGTTGCAGTTAAAAAGCTCGTAGTTGAATTTCGGGATCAGCAGGTTGGTCTTGCCACTGGTATGTACTAGCTTGCTGATTCCTCCTTCTTGTAGAACCGTAATGCCATTAATTTGGTGTTGCGGGGAAACAGGACTGTTACTTTGAAAAAATTAGAGTGTTTAAAGCAGGCTAGCGCCTGAATACATTAGCATGGAATAATGAAATAGGACGTTCGAACCTATTTTGTGGTTTCTAGGATTGACGTAATGATTAATAGGGATAGTTGGGGCATTAGTATTCAATTGTCAGAGGTGAAATTCTTGGATTTATTGAAGACTGACTACTGCGAAAGCATTTGCCAAGGATGTTTTCATTAATCAAGAACGAAAGTTAGGGATCGAAGACGATCAGATACCGTCGTAGTCTTAACCATAAACTATGCCGACTAGGGATC
+
IIIIIIIIIIIIIHHHIIIIIIIIIIIIIIIIIIIIIIIIIIIIIIIIIIIIIIIIIIIIIIIIIIHHHIIIIIIIIIIII?????IIIIIIIIIIIIIHHHIHHHIIIIIIIIIIIIIIIIIIIIIIIIIIIIIIIIIIIIIIIIIIIIIIIIHHHHIIIIIIIIIIIIIIIIIIIIIIIIHHHIIIIIIIICCAAHHHIIIIIIIIIIIIHHHI666666II5IHIIIHHHHHHIIIIIIIIIIIIIIIIIIIIIIIIIIIHHHHHIIIIIHHHIIIIGG<==IIGGDBCE9<<<=2DFBBBGIIIIIIIIIIIHHHIHHHIIIIIHHHIIIIIICCCAHGGGHHHIIIIIIIIHHHHCBB:;8@@HHHHHHHHHHHHHHHHHCBBCHFEEEEEEA;5111>??>>;A====4427.,,,,-23322122330089777>>>5<<<<==>>=<<=<>==88686;;8202236;=<<<<220322231-13261.,-/11132-
@JI6ZREA02F3SWQ
AGACACAGTTGGAGGGCAAGTCTGGTGCCAGCAGCCGCGGTAATTCCAGCTCCAATAGCGTATATTAAAGTTGTTGCAGTTAAAAAGCTCGTAGTTGAATTTCGGGATCAATATATCGGTCGTG
+
FFFFFFFFFFFIIHHHIIIIIIIIIIIIIIIIIIIIIIIIIIIIIIIIIIIIFFF===ADFFFFFFFFFA@@@@@FFFFFF;;===FFFFFFFFFDDAA????666:AAAAAA@<410.69?96
@JI6ZREA02INV9N
AGACACAGTTGGAGGGCAAGTCTGGTGCCAGCAGCCGCGGTAATTCCAGCTCCAATAGCGTATATTAAAGTTGTTGCAGTTAAAAAGCTCGTAGTTGAATTTTAGGCCTTGCCGGACGGTCCGTCTCTGGCGAGTACTGTTCTGTCGTCGGGTCTATCTTTCTGGTGAATCGGTATGTGCTTAATTGCGCGTGCCGGGGAGCCAGGACCATTACTTTGAAAAAATTAGAGTGTTTAAAGCAGGCTTTTGCTTGAATAGATTAGCATGGAATAATAGAATAGGACGTTGTGGTTCTATTTTGTGGTTCAAGGACCACCGTAATGATTAATAGGGATAGTTGGGGCATTAGTATTCAATTGTCAGAGGTGAAATTCTTGGATTTATTGAAGACTAACTACTGCGAAAGCATTTGCCAAGGATGTTTTCATTAATC
+
FFFFFFFFFFFIIHHHIIIIIIIIIIIIIIIIIIIIIIIIIIIIIIIIIIIIFFFFFFFFFFFFFFFFFFFFFFFFFFFFF;;;;;FFFFFFFFFFFFFDDDDFFFFFFFFFFFFFFFFFFFFFFFFFFFFFFFFFFFFFFFFFFFFFFFFFFFFFFE???FFFFFFFFFFFFFFFFFFFFFFFFFFFDAAAA554466<6><==??DFFDDDD???D666662==0BBBAA????==<===:91111<?BAAAABDGGGGD???FDDDDGGGDDDDDDA55498<<<<8888?>A6699A6==AA?@A444884455ABAAAAADDDDD=;;<@??880///>>><89888:ABA@@@BBB==333====B@>>>>>>888<//344<<>:222;:<;888888;::;;8>8886;;;:2----003344.,
@JI6ZREA02IQWT1
AGACACAGTTGGAGGGCAAGTCTGGTGCAGCAGCCGCGGTAATTCCAGCTCCAATAGCGTATATTAAAGTTGTTGCAGTTAAAAAGCTCGTAGTTGAATTTCGGGGAT
+
FFFFFFFFFFFIIHHHIIIIIIIIIIIIHHHHF:::EFFFFFFHHIIIIIIIFFFFFFFFFFFFFFFFFFFFD=<<<?44//---9=76767668<<;622/.,/...
@JI6ZREA02IM66O
AGACACAGTTGGAGGGCAAGTCTGGTGCCAGCAGCCGCGGTAATTCCAGCTCCAATAGCGTATATTAAAGTTGTTGCAGTTAAAAAGCTCGTAGTTGAATTTCGGGATCAGCAGGTTGGTCTTGCCACTGGTATGTACTAGCTTGCTGATTCCTCCTTCTTGTAGAACCGTAATGCCATTAATTTGGTGTTGCGGGGAAACAGGACTGTTACTTTGAAAAAATTAGAGTGTTCAAAGCAGGCCAGCGCCTGAATACATTAGCATGG
+
FFFFFFFFFFFIIHHHIIIIIIIIIIIIIIIIIIIIIIIIIIIIIIIIIIIIFFFFFFFFFFFFFFFFFFFFFFFFFFFFF;;;;;FFFFFFFFFFFFFFFFFFFFFFFFFFFFFFFFFFFFFFFFFFFFFFFFFFFFFFFFFFFFFFFFFFFFFFFF@@@FFFFFFFF@<;;FFFFFDCCCFFFFFD;<<FF====<<<DDDDFFFFFFFFDDCF67776666,ADDDDAAA666FFFFFDFFFFFFFFFFFFDGGGGDDBBB88
@JI6ZREA02F258T
AGACACAGTTGGAGGGCAAGTCTGGTGCCAGCAGCCGCGGTAATTCCAGCTCCAATAGCGTATATTAAAGTTGTTGCAGTTAAAAAGCTCGTAGTTGAATTTCGGGGTTAGTAGGTTGGTCATGCCTCTGGTATGTACTGATCTCACTGATTCCTCCCTCTTGACGAACTGTAATGTCATTAATTTGGTGTTGCAGGAAATCAGGACTGTTACTTTGAAAAAATTGAGTGTTTAAAGCAGGCTAAGGCTTGAATACATTAGCATGGAATAATGAAATAGGACGTTTGATCCTATTTTGTTGGTTTCTAGGATTGACGTAATGATTAATAGGGATAGTTGGGGGCATTAGTATTCAATTGTCAGAGGTGAAATTCTTGGATTTATTGAAGACTAACTACTGCGAAAGCATTTGCCAAGGATGTTTCATTAATCAAGAACGAAAGTTAGGGATCGAAG
+
FFFFFFFFFFFIIHHHIIIIIIIIIIIIIIIIIIIIIIIIIIIIIIIIIIIIFFFFFFFFFFFFFFFFFFFFFFFFFFFFF????=FFFFFFFFFFFFFFFFD::::DDFFFFFFFFFFFFFFFFFFFFFFFFFFFFFFFFFFFFFFFFFFFFFFFFFFDDDFFFFFFFFFFFFFFFFFFFFFFFFDDDDDDFFFFFFFFFFFFFFFFC6319;88?//////99:=<:3244444ABBBBBDFFFFFFFFFFDDDDGGGFFFGIIGDFDDGGGGGG:DDCCA=;9===1123,....-,55666?<B555:ADDDDDDDDDDDDDDDB;88<:6766--,,,88992../<><<<@@:::888;;3.///88>@@@@@;=>>::B?888<<;888696772222683448>6666;;;2------6677277:644653338::23224222220
@JI6ZREA02GY07P
AGACACAGTTGGAGGGCAAGTCTGGTGCCAGCAGCCGCGGTAATTCCAGCTCCAATAGCGTATATTAAAGTTGTTGCAGTTAAAAAGCTCGTAGTTGAATTTCGGGGTCAGCAGGTTGGTCGTGCCACTGGTATGTACTGGTTCGCTGATTCCTCCTTCTTGAAGAACTAGTAATAGTCATTAATTTAGGTTGGTTGTCAGGGAACGAAGGACGTGTTACTTTAGTAAAAAA
+
FFFFFFFFFFFIIHHHIIIIIIIIIIIIIIIIIIIIIIIIIIIIIIIIIIIIFFFFFFFFFFFFFFFFFFFFFFFFFFFFF=====FFFFFFFFFFFFFFFFF::88>FFFFFFFFFFFFFFFFFFFFFFFFFDBB@A?42213,--33----,,,--,,131121133,.-1121:2331111622266226666887722222:722222767669731,,-3.,,,,,,
@JI6ZREA02GXS9Q
AGACACAGTTGGAGGGCAAGTCTGGTGCCAGCAGCCGCGGTAATTCCAGCTCCAATAGCGTATATTAAAGTTGTTGCAGTTAAAAAAGCTCGTAGTTGAATTTCGGGGGTTAGTAGGTGGTCGTAGTGCCTCCTGGTAGTGTACTGGTCGTCTACTGATTCCTTCCCCTCTTTGACGAAACTAGTAATAGTCATTAATTTAGGTTGGTTGTCAGGAAAGTACAGGACTGTTACTTTAGAAAAAAATTAGAGTGTTTAAAGCAGGCTAAGGCTTGAATACATTAGCATGGAATAATGAAATAGGACGTTTGATCCTATTTGTGGTTTCTAGGATTGACGTAATGATTAATAGGGATAGTTGGGGGCATTAGTATTCAATTGTCAGAGGTGAAATTCTTGGATTTATTGAAGACTAACTACTGACGAAAGCATTTGCCAAGGATGTTTCA
+
FFFFFFFFFFFIIHHHIIIIIIIIIIIIIIIIIIIIIIIIIIIIIIIIIIIIFFFFFFFFFFFFFFFFFFFFFFFDDDD::222111?AA????AABA=<1007000--.,.,,21--,,-.,23222--.112115:666694444=><99<422371111,,,,,,,,1117:3-,,,57.327555753315551,,,--,,1111;6444488<A@<@@:::==<<=>?6334<///////==-??===?????=DAA???D::::BDDDDDDDDDDGGFFDD::::DDDA:888?<>><4.//.6<>;;89/00:4AA===BAD:::ADDDDDDDDDDDDD::88B?=<AA@@@-----88>@@@@@@BB????8333?>BBBB==>D??>DDDB===B228><==>:;8232@92---777566::::::::::6::33366
@JI6ZREA02GQIBK
AGACACAGTTGGAGGGCAAGTCTGGTGCCAGCAGCCGCGGTAATTCCAGCTCCAATAGCGTATATTAAAGTTGTTGCAGTTAAAAAGCTCGTAGTTGAATTTCGGGGT
+
=666;@FFFFFIIHHHIIIIIIIIIIIIIIIIIIIIIIIIIIIIIIIIIIIIFFFFFFFFFFFFFFFFFFFFFFFFFDD??66666?DDDDFFFFFFFFFF?D55447
@JI6ZREA02JBEW9
AGACACAGTTGGAGGGCAAGTCTGGTGCCAGCAGCCGCGGTAATTCCAGCTCCAATAGCGTATATTAAAGTTGTTGCAGTTAAAAAGCTCGTAGTTGAATTTCGGGGTCAGCAGGTTGGTCGTGCCACTGGTATGCACTGGCTTCGCTGATTCCTCCTTTCTGAAGAACTGTAATGTCATTAATTTGGTGTTGCAGGGAAACAGGACTGTTACTTTAGAAAAAATTGAGTGTTTAAAGCAGGCTAACGCTTGAATACATTAGCATGGAATAATGAAATAGGACGTTCGATCCTATTTGTTGGTTTCTAGGATCAACGTAATGATTAATAGGATAGTTGGGGGCATTAGTATTCAATTGTCAGAGGTGAAATTCTTGGATTTATTGAAGACTAACTACTG
+
FFFFFFFFFFFIIIIIIIIIIIIIIIIIIIIIIIIIIIIIIIIIIIIIIIIIFFFFFFFFFFFFFFFFFFFFFFFFFFFDD88888FFFFFFFFFFFFFFFFFDDEEFFFFFFFFFFDDDFFFFFFFFFFFFFFFFFFFFFFFFFFFFFFFFFFFCA???A>DDA::;CFFFFFFFFFFFFFFFFF::8?AADDD?????FFDDDFFFFFDBB;444?1///1188:A???CFFFFFFFFFDDDCADBA555:====ABBBBBBAAABA==?=A555A:BDAA??=BBAA==<<...3//--,,,77>666:<<>@90..9<?>>4433/..:>>99----/436;<98888<<=B@@<>:888<824448888899;888;2/34488>>99998603
@JI6ZREA02HKHT4
AGACACAGTTGGAGGGCAAGTCTGGTGCCAGCAGCCGCGGTAATTCCAGCTCCAATAGCGTATATTAAAGTTGTTGCAGTTAAAAAGCTCGTAGTTGAATTTCGGGGGTCAGCGAGGTTGGTCGTGCCACTGGTATGAACTGGTTTCGCTGATTCCTCCTTTCTGAAGAACTGTAATGTCATTAATTTGGTGTTGCGAAGGGAAACAGGACTGTTACTTTAGAAAAAATTAGAGTAGTTTAAAGCAGGCTAACGCTTGAATACATTAGCATGGAATAATGAAATAGGGCGTTCAAACCTATTTTGTTGGTTTCTAGGATTGACGTAATGATTAATAGGGATAGTTGGGGCATTAGTATTCAATTGTCAGAGGTGAAATTCTTGGATTTATTGAAGACTAACTACTGCGAAAGCATTTTGCCAAGGATGTTTTCATTAAATCAAGAACGAAAGTTAGGGATCGAAGACGATCAGATACCGTCGTAGTCTTAACCATAACTATGCCGACTAGGGATCGGATGATGTTAATTTTTAATGTACTCTATTCGGTCGT
+
FFFFFFFFFFFII:::IIIIIIIIIIIIIIIIIIIIIIIIIIIIIIIIIIIIFFFFFFFFFFFFEE;;;FFFFDAAABB5533333=BBBABBBBA?><6663,,,,,,-:3.-.-6;=>>>A@:666:::=BAAAABBA=6655=AA???A<===A@@;=;<6444<<A999888<????4444<<<<<7<<<A==::::=<<<?9==<:442233,,,-7----,,--,79///36668888994555BBBBBAAAAAAAAD:::AAAAADDA:88=?9989000.3/66322644414466<558:888B<A:::BDAAADDDDDDDDDDDDB4448<<<88////>>>>?>>@B>???D===D?===DDD>>>DDD==443;;;>2/344>>@@@@>>:=8888666677,,..3000044230,,,,03,,,,,10009623.,,,166-----2267784644::62121::6101777797722--,0..0.1.0020649744346666663300..33,,,,,..+4440000-,,,3424,,
@JI6ZREA02IFS8S
AGACACAGTTGGAGGGCAAGTCTGGTGCCAGCAGCCGCGGTAATTCCAGCTCCAATAGCGTATATTAAAGTTGTTGCAGTTAAAAAGCTCGTAGTTGAATTTCGGGGTCAGCAGGTTGGTCGTGCC
+
FFFFFFFFFFFIIHHHIIIIIIIIIIIIIIIIIIIIIIIIIIIIIIIIIIIIFFFFFFFFFFFFFFFFFFFFFFFFFFFEE;;===FFFFFFFFFFFFFFFFF====<??::::?DBBBBDDDF86
@JI6ZREA02HE32A
AGACACAGTTGGAGGGCAAGTCTGGTGCCAGCAGCCGCGGTAATTCCAGCTCCAATAGCGTATATTAAAGTTGTTGCAGTTAAAAAGCTCGTAGTTGAATTTCGGGATCAATACGTCGGTCGTGCTTTTTTGGTACGCACTGGCGTCATTGGTTTCTCCTTTCTGACGAACCATGATGTCATTAATTTGGTGTTATGGGGAGTTAGGACTGTTACTTTGAAAAAATTAGAGTGTTTAAAGCAGGCATTAGCTTGAATACATTAGCATGGAATAATGAAATAGGACGTTCGAACCTATTTTGTTGGTTTCTAGGATTGACGTAATGATTAATAGGGATAGTTGGGGCATTAGTATTCAATTGTCAGAGGTGAAATTCTTGGATTTATTGAAGACTGACTACTGCGAAAGCATTTGCCAAGGATGTTTTCATTAATCAAAGAACG
+
IIIIIIIIIIIIIHHHIIIIIIIIIIIIIIIIIIIIIIIIIIIIIIIIIIIIIIIIIIIIIIIIIIHHHFFFIIIIIIIII???==IIIIIIIIIIIIIHHHIHHHIIIIIIIIIIIIIIIIIII666666HH<IHHHIIIIIIIIIIIIII:::IIIIHHHIIIIIIIIIIIIIIIIIIIIIIIHHHIIIIIIIICCCCB266FIIIIIIHHIIHHHI;;;;6666,>HIIIEEEDHHIIIIIIIIIIII@@@DIHFGD@@@HIIIIIIIIIIHHHHHIIDDDIIDDDGGG@@?B5555:/333///59E???BGGIIIIDDDDDIIDDDD666;EEE:;22226;BEEEEEGFGDDDDE===DDBBBBBBBB=422>=BBB=944BBDDBB:::=DDDB::444:=::44444444A:8::1331:::;::03---60020
@JI6ZREA02GB93T
AGACACAGTTGGAGGGCAAGTCTGGTGCCAGCAGCCGCGGTAATTCCAGCTCCAATAGCGTATATTAAAGTTGTTGCAGTTAAAAAGCTCGTAGTTGAATTTCGGGATCAGCAGGTTGGTCTTGCCACTGGTATGTACTAGCTTGCTGATTCCTCCTTCTTGTAGAACCGTAATGCCATTAATTTGGTGTTGCGGGGAAACAGGACTGTTACTTTGAAAAAATTAGAGTGTTTAAAGCAGGCCAGCGCCTGAATACATTAGCATGGAATAATGAAATAGGACGTTCGAACCTATTTTGTGGTTTCTAGGATTGACGTAATGATTAATAGGGATAGTTGGGGCATTAGTATTCAATTGTCAGAGGTGAAATTCTTGGATTTATTGAAGACTGACTACTGCGAAAGCATTTGCCAAGGATGTTTTCATTAATCAAGAACGAAAGTTAGGGATCGAAAGACGATCAGATACCGTCGTAGTCTTAACCATAAACTATGCCGACTAGGGATCGGATGATGTTAATTTTTAATG
+
IIIIIIIIIIIIIGGGIIIIIIIIIIIIIIIIIIIIIIIIIIIIIIIIIIIIIIIIIIIIIIIIIIHHHIIIIIIIIIIII;;;;;IIIIIIIIIIIIIHHHIHHHIIIIIIIIIIIIIIIIIIIIIIIIIIIIIIIIIIIIIIIIIIDDDIIIIIIIIIIIIIIIIIIIIIIIIIIIIIIIHHHIIIIIIIICC>>666GIIHIIIIIIIIHHHI888888II5IIIIIHHHHHHIIIBBBBIIIIIIIIIIIIIIIIIIIIIHGGGGGGDA555A>GGDDAAAGIGGGFDE;;99@21111067A<<;>ADHHA===CDDDDC@B?11/8?;:883335@@>>@<;=DIHGGGGEEEA<<2228BBBEEEEEIHF666?;;DEEECD@@@E;;;;;60000ADD@BBEEFHHDDCHH7777?===><9888855?:77=>?=47447:3..,,,,.1599:;:<>???>=::<>7422;;;7431//850/20,,-.552221::668888885766/////00+8
@JI6ZREA02GN55D
AGACACAGTTGGAGGGCAAGTCTGGTGCCAGCAGCCGCGGTAATTCCAGCTCCAATAGCGTATATTAAAGTTGTTGCAGTTAAAAAGCTCGTAGTTGAATTTCGGGGT
+
FFFFFFFFFFFII???IIIIIIIIIIIIIIIIIIIIIIIIIIIIIIIIIIIIFFFFFFFFFFFFFFFFFDDDFFFFFFFFF;;;;;FFFFFFFFDBA><6623,,,,,
@JI6ZREA02HW11B
AGACACAGTTGGAGGGCAAGTCTGGTGCCAGCAGCCGCGGTAATTCCAGCTCCAATAGCGTATATTAAAGTTGTTGCAGTTAAAAGGCTCGTAGTTGAATTTCGGGATTAGTAGGTTGGTCGTGCCTCTGGTATGCACTGGCTTTACTGGTTCCTCCTTCTTGAAGAACTGTAATGTCATTAATTTGGTGTTGCGGGGAAACAGGACTGTTACTTTGAAAAAATTAGAGTGTTTAAAGCAGGCTAACGCTTGAATACATTAGCATGGAATAATGAAATAGGACGTTTGATCCTATTTTGTTGGTTTCTAGGATCAACGTAATGATTAATAGGGATAGTTGGGGGCATTAGTATTCAATTGTCAGAGGTGAAATTCTTGGATTTATTGAAGACTGACTACTGCGAAAGCATTTGCCAAGGATGTTTTCATTAATCAAGAACGAAAGTTAGGGAT
+
HHHHHHHHHHHIIIIIIIIIIIIIIIIIIIIIIIIIIIIIIIIIIIIIIIIIHHHHHHHHHHHHFF>>>HHHHGGGGGG<<6666<<GGHHHHHHHHHHHHHHHHHHHHHHHHHHHHHHHHHHHHHHHHHHHHHHHHHHHHHHHHHHHHHHHHHHBBBBBBBEHHHHHHHHHHHHHHHHHHHHHHH>>9HHHHHCCCCHHBB@BEHHHHHHGHHCCG66666699,EHHHHHHHHHHHHHHHHHHHHHHHHHHHHHHHHHHHHHHHHHHHHHHHHHH@7;;HHHHDCDHGGGGD97550//55889>9ADGGGHHHHHHHHHHHHHHHBB666EGEBBB55555GGGGGBBBHEBBADDBBBA===?B899=AAD??AADHHHH<:AAADDD9999B??=>>;99<?33///99<AA=;477000022----0666200;8333:;;277612
@JI6ZREA02JHYFB
AGACACAGTTGGAGGGCAAGTCTGGTGCCAGCAGCCGCGGTAATTCCAGCTCCAATAGCGTATATTAAAGTTGTTGCAGTTAAAAAGCTCGTAGTTGAATTTCGGGATCAATATATGGTCGTGC
+
FFFFFFFFFFFIIHHHIIIIIIIIIIIIIIIIIIIIIIIIIIIIIIIIIIIIFFFFFFFFFFFFFFFFFFFFFFFFFFFFF88888FFFFFFFFFFFFFFFFF===FFFFFFFF?866DDDD:1
@JI6ZREA02JYI85
AGACACAGTTGGAGGGCAAGTCTGGTGCCAGCAGCCGCGGTAATTCCAGCTCCAATAGCGTATATTAAAGTTGTTGCAGTTAAAAAGCTCGTAGTTGAATTTCGGGATCAATACGTCGGTCGTGCTTTTTGGTACGCACTGGCGTCATTGGTTTCTCCTTTCTGACGAACCATGATGTCATTAATTTGGTGTTATGGGGAGTTAGGACTGTTACTTTGAAAAAATTAGAGTGTTTAAAGCAGGCATTAGCTTGAATACATTAGCATGGAATAATGAAATAGGACGTTCGATCCTATTTTGTGGTTTCTAGGATCAACGTAATGATTAATAGGGATAGTTGGGGCATTAGTATTCAATTGTCAGAGGTGAAATTCTTGGATTTATTGAAGACTAACTACTGCGAAAGCATTTGCCAAGGATGTTTTCATTAATCAAAGAACGAAGTTAGGGATCGAAGACGATCAGATACCGTCGTAGTCTTAACCATAACTATGCCGACTAGGGATCGGATGATGTTTAATTTTTAATGTACTCTATTCGG
+
HHHHHHHHHHHIIHHHIIIIIIIIIIIIIIIIIIIIIIIIIIIIIIIIIIIIHHHHHHHHHHHHHHHHHHHHHHHHHHHHH=====HHHHHHHHHHHHHHHHHHHHHHHHHHHHHHHHGGECEE?11111;;6DDBEGHHHHHHHHHHHHHBBBHHHHHHHHHHHHEEFHHHHHHHHHHHHHHHHHHBB@HHHHHCCCCH6?>BHHHHHHEE@@@HHH77776699,<@HHHHHHHHHHHHHHHE888<B@@@DFGEGHHHHHHH@@@GGGGGE;222B>EFGD@@@EEDDDDA>////4.4433344AAA?ABBEBBBBBEDDBB;;9@;;;;BEBBB;;99@BBBBHHBBBBBBEEA@AA33333299999A<?AAA;99977AA998932299?==>>=;;<=999;;A9999A<:77100024441..1,,,2-02---46;96667::7620020422---24886444720020.44...1002004667896974---2220142222---66112//--)2666-,,1.3500
@JI6ZREA02GACUH
AGACACAGTTGGAGGGCAAGTCTGGTGCCAGCAGCCGCGGTAATTCCAGCTCCAATAGCGTATATTAAAGTTGTTGCAGTTAAAAAGCTCGTAGTTGAATTTCGGGGAT
+
FFFFFFFFFFFIIHHHIIIIIIIIIIIIIIIIIIIIIIIIIIIIIIIIIIIIFFFFFFFFFFFFFFFFFFFFFFFEEEFFF????=FFFFFFFDBB@<<0..72/....
@JI6ZREA02I1GON
AGACACAGTTGGAGGGCAAGTCTGGTGCCAGCAGCCGCGGTAATTCCAGCTCCAATAGCGTATATTAAAGTTGTTGCAGTTAAAAAGCTCGTAGTTGAATTTCGGGATCAGCAGGTTGGTCTTGCCACTGGTATGTACTAGCTTGCTGATTCCTCCTTCTTGTAGAACCGTAATGCCATTAATTTGGTGTTGCGGGGAAACAGGACTGTTACTTTGAAAAAATTAGAGTGTTTAAAGCAGGCCAGCGCCTGAATACATTAGCATGGAATAATGAAATAGGACGTTCGAACCTATTTTGTGGTTTCTAGGATTGACGTAATGATTAATAGGGATAGTTGGGGCATTAGTATTCAATTGTCAGAGGTGAAATTCTTGGATTTATTGAAGACTGACTACTGCGAAAGCATTTGCCAAGGATGTTTCATTAATCAAGAACGAAAGTTAGGGATCGAAGACGATCAGATACCGTCGTAGTCTTAACCATAAACTATGCCGAC
+
IIIIIIIIIIIIIHHHIIIIIIIIIIIIIIIIIIIIIIIIIIIIIIIIIIIIIIIIIIIIIIIIIIHHHIIIIIIFEEE==66333@GGGIIIIIIIIIHHHIHHHIIIIIIIIIIIIIIIIIIIIIIIIIIIIIIIIIIIIIIIIIIIIIIIHIIFFFFDIEEEDIGG@@@DFGGGE9999CCHIIIIFFBB@CCCHHHIIIIIIIIIIIIH@@@6;;;6699,@IFFFFHHHHHIIIIIIIIFFFIIIIIIIIIIIIIIIIIIIHDDDHHHHHEIIIII@7777;DDDBBB4765>25533269EBBBEGGHIIIIIHDDDG;;9D;666DF@@@;;;@DDDIIIIIIIIIIII===B=====8444AAABBAAA/0098:DDB===HHHHHHHH::9::HHHHHHHHBBAAAAA:4...33::::9;;;:88;85568::4966677:;;;9:88;;73131;;;:9::;6678:;;6102---9700222064
@JI6ZREA02FD492
AGACACAGTTGGAGGGCAAGTCTGGTGCCAGCAGCCGCGGTAATTCCAGCTCCAATAGCGTATATTAAAGTTGTTGCAGTTAAAAAGCTCGTAGTTGAATTTCGGGG
+
FFFFFFFFFFFIIHHHIIIIIIIIIIIIIIIIIIIIIIIIIIIIIIIIIIIIFFFFFFFFFFFFFFFFFFFFFFFFFFFFF;;;;;FFFFFFFFFFFFD=;9?222,
@JI6ZREA02GDP72
AGACACAGTTGGAGGGCAAGTCTGGTGCCAGCAGCCGCGGTAATTCCAGCTCCAATAGCGTATATTAAAGTTGTTGCAGTTAAAAAGCTCGTAGTTGAATTTCGGGGTCAGTAGGTTGGTCGTGCCTATGGTATGTACTGGCTTTACTGATTCCTCCTTCTTGAAGAACTGTAATGTCATTAATTTGGTGTTGCAGGGAAACAGGACTGTTACTTTGAAAAAATTAGAGTGTTTAAAGCAGGCTAACGCTTGAATACATTAGCATGGAATAATGAAATAGGACGTTCGATCCTATTTTGTTGGTTTCTAGGATTGACGTAATGATTAATAGGGATAGTTGGGGCATTAGTATTCAATTGTCAGAGGTGAAATTCTTGGATTTATTGAAGACTAACTACTGCGAAAGCATTTGCCAAGGATGTTTTCATTAATCAAGAACGAAAGTTAGGGATCGAAGACGATCAGATACCGTCGTAGTCTTAACCATAACT
+
FFFFFFFFFFFII666IIIIIIIIIIIIIIIIIIIIIHBBBHHHHHHHHHHIFFFFFFFFFFFFFFFFFFFFFFFFFFFFF;;;;;FFFFFFFFFFFFFFFFFEEEEFFFFFFFFFFFFFFFFFFFFFFFFFFFFFFFFFFF6666:AAAAAA>A99::AAAA>===?DDD???DDDDDAAAA999=<6344???;4445::8??FFFFDDBB=;;<//////00,4=AAB?FFFFFFFFFFFD666?FFFFFF???DGIIGFFFDDDBBBB?910040==33266??<<44492224<//44...99A888=BBDDDBBBDAA::::<>;888<=<886666<<>@ABBBDDDDD??>@@>></..2222227,,..36662//9<<;:772228:82332888<<:8;;<886699860,,,,0033111332---24222700-222422222747110022020203..042000..00111,,,,,
@JI6ZREA02IS39D
AGACACAGTTGGAGGGCAAGTCTGGTGCCAGCAGCCGCGGTAATTCCAGCTCCAATAGCGTATATTAAAGTTGTTGCAGTTAAAAAGCTCGTAGTTGAATTTCGGGATCAATACGTCGGTCGTGCTTTTTTGGTACGCACTGGCGTCATTGGTTTCTCCTTTCTGACGAACCATGATGTCATTAATTTGGTGTTATGGGGAGTTAGGACTGTTACTTTGAAAAAATTAGAGTGTTTAAAGCAGGCATTAGCTTGAATACATTAGCATGGAATAATGAAATAGGACGTTCGATCCTATTTTGTGGTTTCTAGGATCAACGTAATGATTAATAGGGATAGTTGGGGCATTAGTATTCAATTGTCAGAGGTGAAATTCTTGGATTTATTGAAGACTAACTACTGCGAAAGCATTTGCCAAGGATGTTTTCATTAATCAAAGAACGAGAGTTAGGGATCGAAGACGATCAGATACCGTCGTAGTCTTAACCATAAACTATGCCGACTAGGGATCGGATGATGTTAATTTTATAATGACTCATTC
+
IIIIIIIIIIIIIHHHIIIIIIIIIIIIIIIIIIIIIIIIIIIIIIIIIIIIIIIIIIIIIIIIIIHHHIIIIIIIIIIII????=IIIIIIIIIIIIIHHHIHHHIIIIIIIIIIIIIIIIIII<<<<<<IIIIIIIIIIIIIIIIIIIIIHHHIIIIHHHIIIIIIIIIIIIIIIIIIIIIIIHHHIIIIIIIICCCCIIIIIIIIIIIIIIIHHHI<<<<99;;,GIIIIHHHHHHIIIIIIIIIIIIIIIIIIIIIIIIIIIIIIIIIIIIIHHHIIIIIIIIIIIIIIIIG9999B6FD===BIIIIIIIIIIIIIIIIIIIIIIIHHHIIIIIICCBBIIIIIIIIIIIIIIIIIIIIIIIIIHHHIIIHHIII777<;=IIGDDGIHHIIIIIGB<<<EEEEBBBG<<<<BB;??7777?>>><<74///:23<:8::=??=<888????:87:=>???>8:8>>><:<==::<::==3304333870787988042222248224<444:7:;;33115.::7:::/..22<
@JI6ZREA02FW6G6
AGACACAGTTGGAGGGCAAGTCTGGTGCCAGCAGCCGCGGTAATTCCAGCTCCAATAGCGTATATTAAAGTTGTTGCAGTTAAAAAGCTCGTAGTTGAATTTCGGGATAGCAGGTCGGTCGTGCCAATGGTATGCGACTGGCTCGCTCGACTTCCTCCTTACTTAGTAGAACCGTAATGCCTATTTAAGTTTGGTGTTGCGGGGAAACAGGACTGTTACTTTGAAAAAATTAGAGTGTTTAAAGCAGGCTAGCGCCTGAATACATTAGCATGGAATAATGAAATAGGACGTTCGAACCTATTTTGTGGTTTCTAGGATTGACGTAATGATTAATAGGGATAGTTGGGGCATTAGTATTCAATTGTCAGAGGTGAAATTCTTGGATTTATTGAAGACTGACTACTGCGAAAGCATTTGCCAAGGATGTTTCATTAATCAAGAACGAAAGTTAGGGATCGAAGACGATCAGATACCGTCGTAGTCTTAACCATAAACTATGCCGACTAGGGATCGGATGATGTTAATTTTTAT
+
FFFFFFFFFFFIIHHHIIIIIIIIIIIIIIIIIIIIIIIIIIHHHHHHHIIIFFFFFFFFFFFFFFFFFFFFFFDDDDD??66666?DDDBDDDDDBBB=<;4000//3:==669989BBBA?<<<<?<844344343311:75434333---997,,--.,,,-.12---1123112.--.-,,,,,.,,,771111232444888A>BBDDDDB@??888>//////88->=AADFFFFFFFFFFFFFFFFFIIIIGGGGIGDDDFGGGGGGGGDDDFDCCGAGGDD???DDDDDBB@6666<144///07BAAADDDDIIIDDIDDDD?:88BB?DDDDDD6666ADDDDDDDDDDDDDDDDDD83///8>>>BB@BBDDD>843//DDBBB@@???D888======>??======::::8:655566::996::::88:74449::47777222:6446446:::7:8:::8897:75211::775:577:7056669:464666122222666220022//2//0*
@JI6ZREA02FPSZT
AGACACAGTTGGAGGGCAAGTCTGGTGCCAGCAGCCGCGGTAATTCCAGCTCCAATAGCGTATATTAAAGTTGTTGCAGTTAAAAAGCTCGTAGTTGAATTTCGGGATCAGCAGGTTGGTCTTGCCACTGGTATGTACTAGCTTGCTGATTCCTCCTTCTTGTAGAACCGTAATGCCATTAATTTGGTGTTGCGGGGAAACAGGACTGTTACTTTGAAAAAATTAGAGTGTTTAAAGCAGGCACACGCTTGAATACATTAGCATGGAATAATGAAATAGGACGTTTGACCCTATTTTGTGGTTTCTAGGATCGACGTAATGATTAATAGGGATAGTTGGGGCATTAGTATTCAATTGTCAGAGGTGAAATTCTTGGATTTATTGAAGACTAACTACTGCGAAAGCATTTGCCAAGGATGTTTTCATTAATCAAGAACGAAAGTTAGGGATCGAAGACGATCAGATACCGTCGTAGTCTTAACCATAACTATGCCGACTAGGGATCGGATGATGTTTAATTTTTAATG
+
IIIIIIIIIIIIIHHHIIIIIIIIIIIIIIIIIIIIIIIIIIIIIIIIIIIIIIIIIIIIIIIIIIHHHIIIIIIIIIIII?????IIIIIIIIIIIIIHHHIHHHIIIIIIIIIIIFFFIIIIIIIIIIIIIIIIIIIIIIIIIIIHIIIBBBBFFFIIIIIIIIIIIIIIIIIIIIIIIIHHHIIF>>>IIB??>===E9>>IIIHB@@FHHHI;;;;66>>-IHHIHHHHHHHIIIIIIIIIIIIIIIIIIHHIIIIIIIIIIIIHHHIIHHHIIII;;<EEHIIBBBGE9999;266666;<GGDDDHHIIIIIIIIIIIHHHHHHHIIIIII;@@@DDHIIIIIIIIDDDDEDEBBB4448:EEEDBBBHHHBBEE88BB4434BBB?????=:444<=::::<ABBBB443:=4444;;;;::47666442----022-22289:33310368:::71317771018:7797344//,,,,,,./1044549873313799996622--,00,,,,,..*5
@JI6ZREA02HZ99Q
AGACACAGTTGGAGGGCAAGTCTGGTGCCAGCAGCCGCGGTAATTCCAGCTCCAATAGCGTATATTAAAGTTGTTGCAGTTAAAAAGCTCGTAGTTGAATTTCGGGGTCA
+
FFFFFFE666EIIHHHIIIIIIIIIIIIIIIIIIIIIIIIIIIIIIIIIIIIFFFFFFFFFFFFFFFFFFFFFFFFFFFFF?????FFFFFFFFFFDBA8867..,,,-.
@JI6ZREA02HVR3Y
AGACACAGTTGGAGGGCAAGTCTGGTGCCAGCAGCCGCGGTAATTCCAGCTCCAATAGCGTATATTAAAGTTGTTGCAGTTAAAAAGCTCGTAGTTGAATTTCGGGGTATAGT
+
FFFFFFFFFFFIIHHHIIIIIIIIIIIIIIIIIIIIIIIIIIIIIIIIIIIIFFFFFFFFFFFFFFDDDFFFFFFFFFFFF==?==FFFFFFFFFFFFFFF?A100.2722.-
@JI6ZREA02JKKY2
AGACACAGTTGGAGGGCAAGTCTGGTGCCAGCAGCCGCGGTAATTCCAGCTCCAATAGCGTATATTAAAGTTGTTGCAGTTAAAAAGCTCGTAGTTGAATTTCGGGGTCAGCAGGTTGGTCGTGCCACTGGTATGTACTGGCTTCGCTGATTCCTCCTTTCTGAAGAACTGTAATGTCATTAATTTGGTGTTGCAGGGAAACAGGACTGTTACTTTGAAAAAATTAGAGTGTTTAAAGCAGGCTAACGCTTGAATACA
+
FFFFFFFFFFFII@@@IIIIIIIIIIIIIIIIIIIIIIIIIIIIIIIIIIIIFFFFFFFFFFFFFFFFFFFFFFFFFFF::66666DFFFFFFFFFFFFFFFFEEEEFFFFFFFFFFFFFFFFFFFFFFFFFFFFFFFFFFFFFFFFFFFFFFFFFFFFFFFFFFFFFFFF@@@FFFFFFFFFDDDFFFFFFFFFFFFFFFFFFFFFFFFDAA==;?22222245,=?DDFFFFFF?FDDBB410034<513113135
@JI6ZREA02FQOQ5
AGACACAGTTGGAGGGCAAGTCTGGTGCCAGCAGCCGCGGTAATTCCAGCTCCAATAGCGTATATTAAAGTTGTTGCAGTTAAAAAGCTCGTAGTTGAATTTCGGGGTATACGTAGTA
+
FFFFFFFFFFFIIHHHIIIIIIIIIIIIIIIIIIIIIHHHHHHHHHHHHHHIFFFFFFFFFFFFFFFFFFFFFFFFDDDFF==;;;FCCCADBBBB==<;;8>444444///4<=8--
@JI6ZREA02GCIVY
AGACACAGTTGGAGGGCAAGTCTGGTGCCAGCAGCCGCGGTAATTCCAGCTCCAATAGCGTATATTAAAGTTGTTGCAGTTAAAAAGCTCGTAGTTGAATTTCGGGATCAGTACGTTGGTCGTGCCTTAGGTACGTACTGGTGTTACTGGTTCCTACCTTCTGACGAACCATCATGTCATTCATTTGGTGTGACGGGGAATCAGGACTGTTACTTTGAAAAAATTAGAGTGTTTAAAGCAGGCTCGCGCTTGAATACATTAGCATGGAATAATGAAATAGGACGTTGATCCTATTTTGTCGGTTTCTAGGATCGACGTAATGATTAATAGGGATAGTTGGGGCATTAGTATTCAATTGTCAGAGGTGAAATTCTTGGATTTATTGAAGACTAACTACTGCGAAAGCATTTGCCAAGGATGTTTTCATTAATCAAGAACGAAAGTTAGGGATCGAAGACGATCAGATACCGTCGTAGTCTTAACCNTAAACTATGCCGACTAGGGATCGGATGATGTTTAATTTTTAATGTACTCT
+
IIIIIIIIIIIIIHHHIIIIIIIIIIIIIIIIIIIIIIIIIIIIIIIIIIIIIIIIIIIIIIIIIIHHHIIIIIIIIIIII;;;;;IIIIIIIIIIIIIHHHIHHHIIIIIIIIIIIIIIIIIIIIIIIIIIIIIIIIIIIIIIIIIIIIGGGGIBBBHHHIIIIIIIIIIIIIIIIIIIIIIHHHBB>HIIIE9999FFIIIIIIIIIIIIIHHHI888888BB0IIIIIHHHHHHIIIIIIIHIHHIBBBIIIIIIIIIIIIIIIIIIIIIIHHHIIIIIIDEEIIIHHHI<<<88/<<GAAAHIIIIIIIIIIIIIIIIIIIIH99<<AAEHIIG999?IIIEAAAHIIIIIIHHHHB@???@BEEBDDDDEEB@111::<DDB?8;;HBBBHEBBBHHEEBBBB????>>;888:3.---399984033330092...4,.-----39994869:8883323133:76887449//00/,!,,,,,/,,,,0/1.52110/332883331500200,,,,,,,+5211//,
@JI6ZREA02J1WNS
AGACACAGTTGGAGGGCAAGTCTGGTGCCAGCAGCCGCGGTAATTCCAGCTCCAATAGCGTATGTTAAAGTTGTTGCAGTTAAAAAGCTCGTAGTTGAATTTCGGGATCAATACGTCGGTCGTGCTTTTTTGGTACGCACTGGCGTCATTGGTTTCTCCTTTCTGACGAACCATGATGTCATTAATTTGGTGTTATGGGGAGTTAGGACTGTTACTTTGAAAAAATTAGAGTGTTTAAAGCAGGCATTAGCTTGAATACATTAGCATGGAATAATGAAATAGGACGTTCGATCCTATTTTGTGGTTTCTAGGATCAACGTAATGATTAATAGGGATAGTTGGGGCATTAGTATTCAATTGTCAGAGGTGAAATTCTTGGATTTATTGAAGACTAACTACTGCGAAAGCATTTGCCAAGGATGTTTTCATTAATCAAGAACGAAAGTTAGGGATCGAAGACGATCAGATACCGTCGTAGTCTTAACC
+
EEEHHHEEDGEEE999HHHGGHHHHHHGGGHIIIIIIEEGIGGGGIHIIIIIHHHHHHHHHHHHHHHHHHHFBBBHGGHFF999::BBEHHHHHHHHHHHHHHHHHHHHHHHHHHHHHHHHHHHH666666>>0FFHHHHHHHHHHHHHHHHHHHHHHHHHHHHHHHHHHHHHHHHHHHHHHHHHHHHHHHHHHHHBBBBHFHHHHHHHHHHHHHHHH@666666BB3GGGHH999HHHHHHHHHHHHHHHHHHHHHHHHHHHHHHHHHHHHHHH;333D<HHDDDDDHHHHHHHHBBB=@2;;@@@@:BEEHHHHHHHHHHHGGGGGH@9222BDED??0022;;BBBBEGGHHHHHHA@AHHH9998=9999DDDDDD>=>D::B=43339@===:BB>3344;@BA<<;A9999440:;4711;;;;:80-,,1..1,,,,,,,,00277::;;:9;::;;;2121:7944474,,,,,00..
@JI6ZREA02G7APZ
AGACACAGTTGGAGGGCAAGTCTGGTGCCAGCAGCCGCGGTAATTCCAGCTCCAATAGCGTATATTAAAGTTGTTGCAGTTAAAAAGCTCGTAGTTGAATTTCGGGGTTAGCAGGTCGGTCGTGCCAATGGTATGCACTGGCTCGCTGACTCCTCCTTCTTGTAGAACCGTAATGCCATTAATTTGGTGTTGCGGGGAAACAGGACTGTTACTTTGAAAAAATTAGAGTGTTTAAAGCAGGCTAGCGCCTGAATACATTAGCATGGAATAATGAAATAGGACGTTCGAACCTATTTTGTTGGTTTCTAGGATTGACGTAATGATTAATAGGGATAGTTGGGGCATTAGTATTCAATTGTCAGAGGTGAAATTCTTGGATTTATTGAAGACTGACTACTGCGAAAGCATTTGCCAAGGATGTTTTCATTAATCAAGAACGAAAGTTAGGGATCGAAGACGATCAGATACCGTCGTAGTCTTAACCAT
+
IIIIIIIIIIIIIHHHIIIIIIIIIIIIIIIIIIIIIIIIIIIIIIIIIIIIIIIIIIIIIIIIFF666IIIIIIIIIIFF88888HIIIIIIIIIIIIHHHI>>>>IIIFIIIIIIIIIIIIIIIIIIIIIIIIIIIIIIIIIIIIIIIIIIIIIIIIIIIIFBBBFFIIIIIIIIIIIIIHHHII@>>>FFAB>>DDDE@FFIIIFDDDGB@@E22222233,7DGGGDDHHHHIIIIIIIIID@@@FHFFFDDDIIIIIIIGGDDDEE;3333?:EG???DDIIIIIIIICCB@D::FFB99;:I;;;@DIIIIIIIIHHHIIDDDEEHIIIIDD9999DDDDDDDFIIDDDIHHBBBBBHHB8::EIE===>==BB:4//:::=:=A:9:=999:////4=AA:::A=>::::8=;4333;;;;::466220.1,,,,/00-0007677;;6578:;;:3136;;;;9;8766:7899,,,,
@JI6ZREA02JDPH2
AGACACAGTTGGAGGGCAAGTCTGGTGCCAGCAGCCGCGGTAATTCCAGCTCCAATAGCGTATATTAAAGTTGTTGCAGTTAAAAAGCTCGTAGTTGAATTTCGGGGTCAGCAGGTTGGTCGTGCCACTGGTATGTACTGGCTTCGCTGATTCCTCCTTTCTGAAGAACTGTAATGTCATTAATTTGGTGTTGCAGGGAAACAGGACTGTTACTTTGAAAAAATTGAGTGTTTAAAGCAGGCTAACGCTTGAATACATTAGCATGGAATAATGAAATAGGACGTTCGATCCTATTTGTGGTTTCTAGGATTGACGTAATGATTAATAGGGATAGTTGGGGGCATTAGTATTCAATTGTCAGAGGTGAAATTCTTGGATTTATTGAAGACTAACTACTGCGAAAGCATTTGCCAAGGATGTTTTCAATTAATTAAGAACGTAAAGTTAGGGATCGAAGACGATCAGATACCGTCGTAGTCTT
+
HHHHHHHHHHHII???IIIIIIIIIIIIIIIIIIIIIIIIIIIIIIIIIIIIHHHHHHHHHHHHHHHHHHHHHHHHHHHHH;;;;;HHHHHHHHHHHHHHHHHCCCCHHHHHHHHFFBBBHHHHHHHHHHHHHHHHHHHHHHHHHHHHHHEEEEHEECCCGEGGH>;;EEHHHHHHHHHEEEEHHHGF;686GGG666;<@@<@@HHHHHHHHHHHH666666@@@HEEEHHHHHHHEEEHHEEDGGGGGHE@@@@HHHHHGGDDDGGB@>?B222;7;;@@BDDEBDD<<<>0005099999B<GGBBBHHHHHHHHHHHHHBBBH@>;ADA933-----44;>??BBEGBBBHED@AAB@B?<89999432244A424;47AA998<999=???=333;;<9999999222000033,,,,100224442669667------040/..47:77785:::2222128:;;7444777900
@JI6ZREA02GL4RX
AGACACAGTTGGAGGGCAAGTCTGGTGCCAGCAGCCGCGGTAATTCCAGCTCCAATAGCGTATATTAAAGTTGTTGCAGTTAAAAAGCTCGTAGTTGAATTTCGGGACTAGTAC
+
FFFFFFFA@?FFFDDDFFFHHIIIHHHHHHHHHH@@=FBBBDDIIIIIIIIIFFFFFFFFFFFFFFFFFFFFFFFFFFFFF?????FFFFFFFFFFFFFFF?=44498>64///
@JI6ZREA02FO4GA
AGACACAGTTGGAGGGCAAGTCTGGTGCCAGCAGCCGCGGTAATTCCAGCTCCAATAGCGTATATTAAAGTTGTTGCAGTTAAAAAGCTCGTAGTTG
+
FFFFFFFFFFFII666HHIIIIIIIIIIIIIIIIIIIIIIIIIIIIIIIIIIFFFFFFFFFFFFFFFFFFFFFFFFFFFFF?????FFFFFFFFDA5
@JI6ZREA02F9GAX
AGACACAGTTGGAGGGCAAGTCTGGTGCCAGCAGCCGCGGTAATTCCAGCTCCAATAGCGTATATTAAAGTTGTTGCAGTTAAAAAGCTCGTAGTTGAATTTCGGGGAT
+
::;A;;;ADFFIIHHHIIIIIIIIIIIIIIIIIIIIIIIIIIIIIIIIIIIIFFFFFFFFFFFFFFFFFFFFFFFFFFA@@;;???FFFFFFFFDBA<<..,3..,,..
@JI6ZREA02FQK7E
AGACACAGTTGGAGGGCAAGTCTGGTGCCAGCAGCCGCGGTAATTCCAGCTCCAATAGCGTATATTAAAGTTGTTGCAGTTAAAAAGCTCGTAGTTGAATTTCGGGGATCAAGTTAGT
+
/000048<=>?AB68:IIIIIIIIIIIIIIIIIIIIIIDIFBBBBHHIIIHHFFFFFFFFFFFF====FA@@DDDFFFFFF?????FFFFFFFFDAA<<88800...:7311=776//
@JI6ZREA02H0XTJ
AGACACAGTTGGAGGGCAAGTCTGGTGCCAGCAGCCGCGGTAATTCCAGCTCCAATAGCGTATATTAAAGTTGTTGC
+
566333ABAAA@A666HHIIIIIIIIIIIIIIIIIIIIIIIHHHHFFFFFFFFFDDCDDDDFFFCC666BBB@>>67
@JI6ZREA02JTK6A
AGACACAGTTGGAGGGCAAGTCTGGTGCCAGCAGCCGCGGTAATTCCAGCCCCAATAGCGTATATTAAAGTTGTTGCAGTTAAAAAGCTCGTAGTTGAATTTCGGGATCAATATATCGGTCGTGCTTCGGTATGTACTGGTATTATTGATTTCTCCCTTCTGACGAACTATGATGTCATTAATTTGGTGTTATGGGGAATCAGGACTGTTACTTTGAAAAAATTAGAGTGTTTAAAGCAGGCACACGCTTGAATACATTAGCATGGAATAATGAAATAGGACGTTTGATCTTATTTGTGGTTTCTAGGATCGACGTAATGATTAATGGGGATAGTTGGGGGCATTAGTATTCAATTGTCAGAGGTGAAATTCTTGGATTTATTGAAGACTAACTACTGCGAAAGCATTTGCCAAGGATGTTTTCATTAATCAAGAACGAAAGTTAGGGATCGAAG
+
IIIIIIIIIIIIIHHHIIIIIIIIIIIIIIIIIIIIIIIIIIIIIIIIICCCCIIIIIIIIIIIIIHHHIIIIIIIIIIII=====IIIIIIIIIIIIIHHHIHHHIIIIIIIIIIIIIIIIIIIIIIIIIIIIIIIIIIIIIIIIIIIHHHIIHHHIIIIIIIIIIIIIIIIIIIIIIIIIHHHIIIIIIIICCCCIIIIIIIIIIIIIIIHHHI;;;;;;>>-IIIIIHHHHHHIIIIIIIHHHIIIIIIIIHHIIIIIIIIIIIIIIIIIEEEI?EEDF<<<BEEEEEE?223<7<<EEEIIIIIIIIIIIIIIIIIIIIIIIA@=8BBBA33-----99==?A;@BFGHHHHDDDDBBBEEBBBBBBBBBHHHHEB?88BDBBBB?555:=CA;;9>?B?@???BBBBAA??;CA11128;22004998...32007<=;4699<888831
@JI6ZREA02IS81C
AGACACAGTTGGAGGGCAAGTCTGGTGCCCGCAGCCGCGGTAATTCCAGCTCCAATAGCGTATATTAAAGTTGTTGCAGTTAAAAAGCTCGTAGTTGAATTTCGGGGTTAGCAGGTCGGTCGTGCCAATGGTATGCACTGGCTCGCTGACTCCTCCTTCTTGTAGAACCGTAATGCCATTAATTTGGTGTTGCGGGGAAACAGGACTGTTACTTTGAAAAAATTAGAGTGTTTAAAGCAGGCTAGCGCCTGAATACATTAGCATGGAATAATGAAATAGGACGTTCGAACCTATTTTGTTGGTTTCTAGGATTGACGTAATGATTAATAGGGATAGTTGGGGGCATTAGTATTCAATTGTCAGAGGTGAAATTCTTGGATTTATTGAAGACTGACTACTGCGAAAGCATTTGCCAAGGATGTTTTCATTAATCAAGAACGAAAGTTAGGGATCGAAGACGATCAGATACCGTCGTAGTCTTAACCATAAACTATGCCGACTAGGGATCGGATGATGTTAATTTTTAATG
+
IIIIIIIIIIIIIHHHIIIIIIIIIII;;;GIIIIIIIIIIIIIIIIIIIIIIIIIIIIIIIIIIIHHHIIIIIIIIIIII;;;;;IIIIIIIIIIIIIHHHICCCCIIIIIIIIIIIIIIIIIIIIIIGGGIIIIIIIIIIIIIIIIIIIIIIGGGGHHHIIIIIIIIIIIIIIIIIIIIIHHHIIHIIIII>>>>BBBD7==HIFG>>>IHHHI77778866,BIHIHHHHHHHIIIIIIIIIIHGGGIIIIHHIIIIIIIIIIHHHHIIIAAAIIIIIIHGGDGGGEA?911337/2::;;;GIIHGGGHIIIHHHIIGGGGGGIIHHHHGAAAA88;;8IIIIAAAAHIHHHFFIHHH@?555DEEHHCCBBHHHHHHHHHHHHHHHHHHHHHHH@@?HHHBCCBBEFCCCCECB;;4444;;<<;;0333855=9336;;812229888;;;9=<<888868:>>>><>>;2236;::11.-,--.-,/2004:7<;8888;;;83338888;<://1//00*3
@JI6ZREA02IF0LU
AGACACAGTTGGAGGGCAAGTCTGGTGCCAGCAGCCGCGGTAATTCCAGCTCCAATAGCGTATATTAAAGTTGTTGCAGTTAAAAAGCTCGTAGTTGAATTTCGGGGTA
+
6666FFFFFFFII???IIIIIIIIIIIIIIIIIIIIIIIIIIIIIIIIIIIIFFFFFFFFFFFFFFFFFFFFFFFFFFFFF=====FFFFFFFFFFFCA544=24//,.
@JI6ZREA02HIF5V
AGACACAGTTGGAGGGCAAGTCTGGTGCCAGCAGCCGCGGTAATTCCAGCTCCAATAGCGTATATTAAAGTTGTTGCAGTTAAAAAGCTCGTAGTTGAATTTCGGGATCAGCAGGTTGGTCTTGCCACTGGTATGTACTAGCTTGCTGATTCCTCCTTCTTGTAGAACCGTATGCCATTAATTTGGTGTTGCGGGGAAACAGGACTGTTACTTTGAAAAAATTAGAGTGTTTAAAGCAGGCCAGTCGCCTGAATACATTAGCAT
+
FFFFFFFFFFFII@@@IIIIIIIIIIIIIIIIIIIIIIIIIIIIIIIIIIIIFFFFFFFFFFFFFFFFFFFFFFFDDDD::66666?DDDDDFFFFFFFFFFFDDDFFFFFFFFFFFFFFFFFFFFFFFFFFFFFFFFFFFFFFFFFFFFFFFFFFFFFFFFFFFFFFFDA@@FFFFFFFFFFFFFFFFFFFDDBAFFFD@@@FFF???=B==;A22222266,:DDFFFFFFFFFDB=<8890004000<==>>??==?@?<9
@JI6ZREA02FW86Y
AGACACAGTTGGAGGGCAAGTCTGGTGCCAGCAGCCGCGGTAATTCCAGCTCCAATAGCGTATATTAAAGTTGTTGCAGTTAAAAAGCTCGTAGTTGAATTTCGGGGTCAGTAG
+
FFFD@@@FFFFHH:::IIIIIIIIIIIIIIIIIIIIIIIIIIIIIIIIIIIIFFFFFFFFFFFF@@:88888DDBBDDFFF;;;;;FFFFDDDFFFFFFF??544449==<//-
@JI6ZREA02IAG1P
AGACACAGTTGGAGGGCAAGTCTGGTGCCAGCAGCCGCGGTAATTCCAGCTCCAATAGCGTATATTAAAGTTGTTGCAGTTAAAAAGCTCGTAGTTGAATTTCGGGG
+
FFFFFFFFFFFIIHHHIIIIIIIIIIIIIIIIIIIIIIIIIIIIIIIIIIIIFFFFFFFFFFFFFFFFFA@@FFFFFFFFF?????FFFFFFFFFFFFFFFFF;:64
@JI6ZREA02HWUPE
AGACACAGTTGGAGGGCAAGTCTGGTGCCAGCAGCCGCGGTAATTCCAGCTCCAATAGCGTATATTAAAGTTGTTGCAGTTAAAAAGCTCGTAGTTGAATTTCGGGGTCAGTAGGTTGGTCGTGCCTATGGTATGTACTGGCTTTACTGATTCCTCCTTCTTGAAGAACTGTAATGTCATTAATTTGGTGTTGCGGGGAAACAGGACTGTTACTTTGAAAAAATTAGAGTGTTTAAAGCAGGCTAACGCTTGAATACATTAGCATGGAATAATGAAATAGGACGTTCGATCCTATTTTGTTGGTTTCTAGGATTGACGTAATGATTAATAGGGATAGTTGGGGGCATTAGTATTCAATTGTCAGAGGTGAAATTCTTGGATTTATTGAAGACTAACTACTGCGAAAGCATTTGCCAAGGATGTTTTCATTAATCAAGAACGAAAGTTAGGGAATCGAAGACGATCAGATACCGTCGTAGTCTTAACCATAAACTATGCCGACTAGGGATCGGATGATGTTTAATTTTTAATG
+
FFFFFFFFFFFII@@@IIIIIIIIIIIIIIIIIIIIIIIIIIIIIIIIIIIIFFFFFFFFFFFFFFFFFFFFFFFFFFFFF?????FFFFFFFFFFFFFFFFFEEEEFFFFFFFFFFFFFFFFFFFFFFFFFFFFFFFFFFFFFFFFFFFFFFFDDDFFFFFFFFFFFFFFFFFFFFFFFFFFFFF@@@DFFFFAA==@@DDDFFFFFDDDFFFFFF77776666,DF???FFFFFFFFFFFFFFFFFF???FC:<:CGGGGFFDDDIIFDDDFGGDF>CCCAAAA@AAA84444666<11<<88=B<A===ABDD?::::DDDDDDDDDBBBDAAAAA88855?AADDDDDDAAA?@@>:<<33///2888<<>8888?=;83//:<8323:2228<;2332///887668>4444<=6::1511::::55466620.41...,,,,,,,,,03443..2042222077::2000144.0,,,,,,.0...3.,.222798:762212287762222...00,,-,,..),
@JI6ZREA02GF9FC
AGACACAGTTGGAGGGCAAGTCTGGTGCCAGCAGCCGCGGTAATTCCAGCTCCAATAGCGTATATTAAAGTTGTTGCAGTTAAAAAGCTCGTAGTTGAATTTCGGGGTCAGCAGGCTGGTCGTGCCACTGGTATGAACTGGTCTCGCTGATTCCTCCTTTCTGAAGAACTGTAATGTCA
+
FFFFFFFFFFFIIHHHIIIIIIIIIIIIIIIIIIIIIIIIIIIIIIIIIIIIFFFFFFFFFFFFFFFFFFFFFFFFFFFFF;;;;;FFFFFFFFFFFFFFFF<63336BBBB?456<FFFFFFFFFDDDDFFFFFFFFFFFFFFFFDD:::?::9>>;;;86:55559BA??<<=?894
@JI6ZREA02GWRB1
AGACACAGTTGGAGGGCAAGTCTGGTGCCAGCAGCCGCGGTAATTCCAGCTCCAATAGCGTATATTAAAGTTGTTGCAGTTAAAAAGCTCGTAGTTGAATTTCGGGATCAATACGTCGGTCGTGCTTTTTTGGTACGCACTGGCGTCATTGGTTTCTCCTTTCTGACGAACCATGATGTCATTAATTTGGTGTTATGGGGAGTTAGGACTGTTACTTTGAAAAAATTGAGTGTTTAAAGCAGGCATTAGCTTGAATACATTAGCATGGAATAATGAAATAGGACGTTCGATCCTATTTTGTGGTTTCTAGGATCAACGTAATGATTAATAGGGATAGTTGGGGCATTAGTATTCAATTGTCAGAGGTGAAATTCTTGGATTTATTGAAGACTAACTACTGCGAAAGCATTTGCCAAGGATGTTTTCATTAATCAAGAACGAAGTTAGGGATCGAAGACGATCAGATACCGTCGTA
+
FFFFFFFFFFFIIHHHIIIIIIIIIIIIIIIIIIIIIIIIIIIIIIIIIIIIFFFFFFFFFFFFFFFFFFFFFFFFFFFFF;;;;;FFFFFFFFFFFFFFFFFFFFFFFFFFFFFFFFFFFFFD?666662BB6BDDDFFFFFFFFFFFFFFFFFFFFFDDDFFFFFFFFFFFFFFFDDDFFFFFFFF<<9DFFFF====?166FFFFFFFFFFFFDDD677766;;;?????DFFFFFFFFFFFFFFFFFFFFDDDFDGGGGDDDDDGGGGGGFCC??8??AA555ABD??=BB6996?6<<44444<8889<<A<9988A@@@A8:555:??ABBBB9:9=AA:::??DDDDBA@@@@@>32///.888;;;;;<>8///3/2><8888><;22288832446233666;44444422615112:::55466:6442---16643538222:610288::22124::210146
@JI6ZREA02GSL0E
AGACACAGTTGGAGGGCAAGTCTGGTGCCAGCAGCCGCGGTAATTCCAGCTCCAATAGCGTATATTAAAGTTGTTGCAGTTAAAAAGCTCGTAGTTGAATTTCGGGGTCAGTAGGTTGGTCGTGCCTATGGTATGTACTGGCTTTACTGATTCCTCCTTCTTGAAGAACTGTAATGTCATTAATTTGGTGTTGCAGGGAAACAGGACTGTTACTTTGAAAAAATTAGAGTGTTTAAAGCAGGCTAACGCTTGAATACATTAGCATGGAATAATGAAATAGGACGTTCGATCCTATTTTGTTGGTTTCTAGGATTGACGTAATGATTAATAGGGATAGTTGGGGCATTAGTATTCAATTGTCAGAGGTGAAATTCTTGGATTTATTGAAGACTAACTACTGCGAAAGCATTTGCCAAGGATGTTTTCATTAATCAAGAACGAAAGTTAGGGATCGAAGACGATCAGATACCGTCGTAGTCTTAACCATAAACTATGCCGACTAGGGATCGGATGATGTTTAATTTTTAAT
+
FFFFFFFFFFFIIHHHIIIIIIIIIIIIIIIIIIIIIIIIIIIIIIIIIIIIFFFFFFFFFFFFFFFFFFFFFFFFFFFFF==???FFFFFFFFFFFFFFFFFEEEEFFFFFFFFFFFFFFFFFFFFFFFFFFFFFFFFFFFFFFFFFFFFFFFFFFFFFFFFFFDDDFFFFFFFFFFFFFFFFFFFFD@@?FFFFFFFFDDDFFFFFF???FFF?D666666??-FFFFFFFFFFFFFFFFFFFFFFFFFFFFFDFGIIIGGGIIIIIIIIIIIIIGAGI::<::DDDD:::=6766?66440005:BAAAAADDDDDDDIIIIIIIIIB???DDDDD=999DDDDDAAADDDDDDDDDDD?>===888;@@822448884/--::<888>;888=B===888;888;;;<<?>><::::1000222200----646:43328::-000022200.,--06776467:::7677:79:99::1106---21,,,,,,,.3100046776666222---22//2//00*
@JI6ZREA02I001V
AGACACAGTTGGAGGGCAAGTCTGGTGCCAGCAGCCGCGGTAATTCCAGCTCCAATAGCGTATATTAAAGTTGTTGCAGTTAAAAAGCTCGTAGTTGAATTTCGGGATCAGCAGGTTGGTCGTGCCACTGGTATGCACTGGCTTCGCTGGTTCCTCCTTTCTGAAGAACTGTAATGCCATTAATTTGGTGTTGCAGGGAAATAGGACTGTTACTTTGAAAAAATTGAGTGTTTAAAGCAGGCTAACGCTTGAATACATTAGCATGGAATAATGAAATAGGACGTTCGATCCTATTTGTTGGTTTCTAGGATTGACGTAATGATTAATAGGGATAGTTGGGGGCATTAGTATTCAATTGTCAGAGGTGAAATTCTTGGATTTATTGAAGACTAACTACTGCGAAAGCATTTGCCAAGGATGTTTTCATTAATCAAGAACGAAAGTTAGGGATCGAAGACGATCAGATACCGTCGTAGTCTTAACCNTAAACTATGCCGACTAGGGATCGGATGATGTTAATTTTTTAATGTACTCATTC
+
IIIIIIIIIIIIIHHHIIIIIIIIIIIIIIIIIIIIIIIIIIIIIIIIIIIIIIIIIIIIIIIIIIHHHIIIIIIIIIIII???==IIIIIIIIIIIIIHHHIHHHIIIIIIIIIIIIIIIIIIIIIIIIIIIIIIIIIIIIIIIIIIIIIIIIIIIHHHIIIIIIIIIIIIIIIIIIIIIIIHHHIIIIIIIIIHHHHHGB9>>IIIIBBBIEEEI666666>>>GHIHHHHHHHIIIIIIIIIIIHGGGIIIIIIIIIIIIIIIIIIIIIIHHHIIIIGGGIGEEDGE?;733372:EE@@BGIIGGGHIIIIIIIIIIIIIIIIG753;A;533--,--:=99;=:@EA===AAECEECABBA8;;;CCEHHEEC555B>>EEEECC?555:8E>??>>>B?AABBBCCA==??;53----3366442998...36666;8817992333=;203;<===8686>>8659;=;6869==22!329986-2333>=9=68889;;;;;88888;;;;......99.<;831238;<
@JI6ZREA02FXJ7L
AGACACAGTTGGAGGGCAAGTCTGGTGCCAGCAGCCGCGGTAATTCCAGCTCCAATAGCGTATATTAAAGTTGTTGCAGTTAAAAAGCTCGTAGTTGAATTTCGGGGTCAGCAGGTCGGTCGTGCTTTTTTGGTACGCACTGGCGTCATTGGTTTCTCCTTTCTGACGAACCATGATGTCATTAATTTGGTGTTATGGGGAGTTAGGACTGTTACTTTGAAAAAATTAGAGTGTTTAAAGCAGGCATTAGCTTGAATACATTAGCATGGAATAATGAAATAGGACGTTCGATCCTATTTTGTGGTTTCTAGGATCAACGTAATGATTAATAGGGATAGTTGGGGCATTAGTATTCAATTGTCAGAGGTGAAATTCTTGGATTTATTGAAGACTAACTACCGCGAAAGCATTTGCCAAGGATGTTTTCATTAATCAAGAACGAAAGTTAGGGATCGAAGACGATCAGATACCGTCGTAGTCTTAACCATAAACTAT
+
IIIIIIIIIIIIIHHHIIIIIIIIIIIIIIIIIIIIIIIIIIIIIIIIIIIIIIIIIIIIIIIIIIHHHIIIIIIIIIIII;;;;;IIIIIIIIIIIIIHHHICCCCIIIIIIIIIIIIIIIIII99;;;;IIBIIIIIIIIIIIIIIIIIIHHHIIIIHHHIIIIIIIIIIIIIIIIIIIIIIIHHHIIIIIIIIBBBAI6@@IIIIIIIIIIIHHHI;;;;9999,FHIIIHHHHHHIIIIIIIIIIIIFFFDHHHIIIIIIHHHIIIIIIIIIHHHIIII@;777IIIIIIII?BB@D6@@;;;DIGGGFGDDDFGDDDIHDDDDDIIHEEIDDDFF9999@DIIDDDIIIIIHHH===HHHHHHHHHHHHHHHHHH444=8HHEBBBBDDEB=344:89:;<444:BBD::::BB8::4444;;;;;;877730020002722-0004222667466::977131:920016;:62004443.,,,-----
@JI6ZREA02G11Q9
AGACACAGTTGGAGGGCAAGTCTGGTGCCAGCAGCCGCGGTAATTCCAGCTCCAATAGCGTATATTAAAGTTGTTGCAGTTAAAAAGCTCGTAGTTGAATTTCGGGATCAATACGTCGGTCGTGCTTTTTTGGTACGCACTGGCGTCATTGGTTTCTCCTTTCTGACGAACCATGATGTCATTAATTTGGTGTTATGGGGAGTTAGGACTGTTACTTTGAAAAAATTGAGTGTTTAAAGCAGGCTAACGCTTGAATACATTAGCATGGAATAATGAAATAGGACGTTCGATCCTATTTTGTGGTTTCTAGGATTGACGTAATGATTAATAGGGATAGTTGGGGCATTAGTATTCAATTGTCAGAGGTGAAATTCTTGGATTTATTGAAGACTAACTACTGCGAAAGCATTTGCCAAGGATGTTTTCATTAATCAAGAACGAAAGTTAGGGATACGAAGACGATCAGATACCGTCGTAGTCTTAACCATAACTATGCCGACTAGGATCGGATGATGTTTAATTTTTAATGTACTCTATTCGGTCG
+
FFFFFFFFFFFII???IIIIIIIIIIIIIIIIIIBBBIIIIIIIIIIIIIIIFFFFFFFFFFFFFFFFFFFFFFFFFFFFF?????FFFFFFFFFFFFFFFFFFFFFFEEEFFFFFFFDBBBBB=111111886?@@BDFFFFFFFFFFFFFFFFFFFFFFFFFFFFFFFDDDDDDFFFFFFFFF666FFFFFFFFAAA@A166FFFFFDAAABB=;;A////--667797300088<?<<=BDFF???FFFFFD:<:DIIIGGGIIIIIIDDDFGGGF?DG555::GDDD==<?66644/44///<9?44488=ADDAAADAAADDAAABBBAAAAAA====AAAAAAADDDDDDDDD>??83333888;@:32244<884/--7:8888:62222<<8322268334667666622277000.03,--,.,,,0.10---,122-220----27778:88666:7:7::6444887020033,,,0,,,..,,,,331,,,,.,,,,,000,,--066//5//00*27:61000..722.0,
@JI6ZREA02G5CEV
AGACACAGTTGGAGGGCAAGTCTGGTGCCAGCAGCCGCGGTAATTCCAGCTCCAATAGCGTATATTAAAGTTGTTGCAGTTAAAAAGCTCGTAGTTGAATTTCGGGGTCAGCAGGTTGGTCGTGCCACTGGTATGCACTGGCTTCGCTGATTCCTCCTTTCTGAAGAACTGTAATGTCATTAATTTGGTGTTGCAGGGAAACAGGACTGTTACTTTGAAAAAATTGAGTGTTTAAAGCAGGCTAACGCTTGAATACATTAGCATGGAATAATGAAATAGGACATTCGATCCTATTTTGTTGGTTTCTAGGATTGACGTAATGATTAATAGGGATAGTTGGGGGCATTAGTATTCAATTGTCAGAGGTGAAATTCTTGGATTTATTGAAGACTAACTACTGCGAAAGCATTTGCCAAGGATGTTTTCATTAATCAAGAACGAAAGTTAGGGATCGAAGACGATCAGATACCGTCGTAGTCTTAACCATAAACTAT
+
IIIIIIIIIIIIIHHHIIIIIIIIIIIIIIIIIIIIIIIIIIIIIIIIIIIIIIIIIIIIIIIIIIHHHIIIIIIIIIIII?????IIIIIIIIIIIIIHHHICCCCIIIIIIIIIIIIIIIIIIIIIIIIIIIIIIIIIIIIIIIIIIIIIIIIIIHHHIIIIF@>>IIIIIIIIIIIIIIIHHHIIIIIIIIIHHHHHFIFIIIIIIIIIIHHHI666666BBBHFDFHHHHHHIIIIIIIIIIIIIIIIIIIIIIIIIIIIIIII<<<@EHHHIIIIIHHHHIIIIIGEE9999;//55448B?EAABBEGGD6555FDDDGEEEE?;8;98988-----55;AAABEGDDDHHHHDDDDDDD:8000??CC<AAA:::>44:??>;CC@@BB=>>??@==;9:::445444444238333188;=885888;99><775<<<4...188888:9;:<:::8686<<86588866868<<1103116;:-1
@JI6ZREA02F97RN
AGACACAGTTGGAGGGCAAGTCTGGTGCCAGCAGCCGCGGTAATTCCAGCTCCAATAGCGTATATTAAAGTTGTTGCAGTTAAAAAGCTCGTAGTTGAATTTCGGGATCAATATATTGGTCGTGCCTCTGGTATGCACTGGTATTATTGATTTCTACCTTCTGACGAACTGTGATGTCATTAATTTGGTGTCATGGGGAATCAGGGCTGTTACTTTGAAAAATTAGAGTGTTTAAAGCAGGCACACGCTTGAATACATTAGCATGGAATAATGAAATAGGACGTTTGACCCTATTTTGTTGGTTTCTAGGATCGACGTAATGATTAATAGGGATAGTTGGGGGCATTAGTATTCAATTGTCAGAGGTGAAATTCTTGGATTTATTGAAGACTAACTACTGCGAAAGCATTTGCCAAGGATGTTTTCATTAATCAAGAACGAAAGTTGGGGATCGAAGACGATCAG
+
IIIIIIIIIIIIIHHHIIIIIIIIIIIIIIIIIIIIIIIIIIIIIIIIIIIIIIIIIIIIIIIIIIHHHIIIIIIIIIIII;;;;;IIIIIIIIIIIIIHHHIHHHIIIIIIIIIIIIIIIIIIIIIIIIIIIIIIIIIIIIIIIIIIIIHHHIIIIIIIIIIIIIIIIIIIIIIIIIIIIIIHHHIIIIIIIICCCCIIIIIHHHIE@?<>A888?---//13-;BEGIHHHHHHIIIIIIIHHHIIIIFFFFDDDHIIIIIIIIDDDHIIDEEEIHHHIIIHHHI@777@DBB==@6:DDHHHH5;;@DHHGIID;;;DHIIIIID@666HIIIIG77857;;;@@@DGGF@@@BBHHHHHHHHHHHHHHHHBB===BBB944AA>98:A;94429899;777833...3222222;59122022----029620098333:::111133269900200227.
@JI6ZREA02FOCVJ
AGACACAGTTGGAGGGCAAGTCTGGTGCCAGCAGCCGCGGTAATTCCAGCTCCAATAGCGTATATTAAAGTTGTTGCAGTTAAAAAGCTCGTAGTTGAATTTCGGGGTCAGCAGG
+
FFFFFFFFFFFIIIIIIIIIIIIIIIIIIIIIIIIIIIIIIIIIIIIIIIIIFFFFFFFFFFFFFFFFFFFFEDDFFFFFF?????FFFFFFFFFFDDB===410..2=:773--
@JI6ZREA02IDVYG
AGACACAGTTGGAGGGCAAGTCTGGTGCCAGCAGCCGCGGTAATTCCAGCTCCAATAGCGTATATTAAAGTTGTTGCAGTTAAAAAGCTCGTAGTTGAATTTCGGGATC
+
==@A@@@CFFFFH@@@HIIIIIIIIIIIHIIIHFFFF???ECFFFFFFFHHIFFFFFFFFFFFFFFFFFFFFFFFFFFFFF????;EEEFFFFFFFFFFFF?@442:::
@JI6ZREA02HY9ZL
AGACACAGTTGGAGGGCAAGTCTGGTGCCAGCAGCCGCGGTAATTCCGAGCTAC
+
FFFFFFFFFFFBB666EFGGHHHFHIIIIIIIIIIIIIIIHGDDB@<94344//
@JI6ZREA02H33QW
AGACACAGTTGGAGGGCAAGTCTGGTGCCAGCAGCCGCGGTAATTCCAGCTCCAATAGCGTATATTAAAGTTGTTGCAGTTAAAAAGCTCGTAGTTGAATTTCGGGATCAATATATCGGTCGTGCTTCGGTATGTACTGGTATTATTGATTTCTCCCTTCTGACGAACTATGATGTCATCAATTTGGTGTTATGGGGAATCAGGACTGTTACTTTGAAAAAATTAGAGTGTTTAAAGCAGGCACACGCTTGAATACATTAGCATGGAATAATGAAATAGGACGTTTGATCTATTTTGTTGGTTTCTAGGATCGACGTAATGATTAATAGGGATAGTTGGGGGCATTAGTATTCAATTGTCAGAGGTGAAATTCTTGGATTTATTGAAGACTAACTACTGCGAAAGCATTTGCCAAGGATGTTTTCATTAATCAAGAACGAAAGTTAGGGATCGAAGACGATCAGATACCGTCGTAGTCTTAACCATAAACTATGCCGACTAGGGATCGGATGATGTTAATTTTTTAATG
+
IIIIIIIIIIIIIHHHIIIIIIIIIIIIIIIIIIIIIIIIIIIIIIIIIIIIIIIIIIIIIIIIIIHHHIIIIIIIIIIII?????IIIIIIIIIIIIIHHHIHHHIIIIIIIIIIIIIIIIIIIIIIIIIIIIIIIIIIIIIIIIIIIHHHIIHHHIIIIIIIIIIIIIIIIIIIIIIIIICCCIIIIIIIICCCCIIIIIIIIIIIIIIIHHHI<<<<99II6IIIIIHHHHHHIIIIIIIIIIIIIIIIIIIIIIIIIIIIIIIIIIIIIHHHIIIIIH?;;;II????<=<>HC?IIHHHIIIIIIIIIIIIIIIIIIIIIIIIHHFIIIIII22227DEEIIIIIIIIIIIIIIIIIIIIIH999IIIIIIIIHHHHCCIIIIIIIIHHHHIIIEAB?>@=5000:33333363/,,,,8===;;;:8<?;@@=/..4381..,85553386::@???@CA@@@<;8:=@>?=33338811...5818:8?>?@64111:??=@=:::?@>@@=//////66*:
@JI6ZREA02GW64X
AGACACAGTTGGAGGGCAAGTCTGGTGCCAGCAGCCGCGGTAATTCCAGCTCCAATAGCGTATATTAAAGTTGTTGCAGTTAAAAAGCTCGTAGTTGAATTTCGGGATCAATACGTCGGTCGTGCTTTTTGGTACG
+
FFFFFFFFFFFII@@@IIIIIIIIIIIIIIIIIIIIIIIIIIHHHHHHHIIIFFFFFFFFFFFFFFFFFDDDFFFFFFFFF?????FFFFFFFFFFFFFFFF=666ABAAAA=><40.--57=53,,,,,---771
@JI6ZREA02JVEU7
AGACACAGTTGGAGGGCAAGTCTGGTGCCAGCAGCCGCGGTAATTCCAGCTCCAATAGCGTATATTAAAGTTGCTGCAGTTAAAAAGCTCGTAGTTGAATTTCGGGGTCAATACGTCGGTCGTGCTTTTTTGGTACGCACTGGCGTCATTGGTTTCTCCTTTCTGACGAACCATGATGTCATTAATTTGGTGTTATGGGGAGTTAGGACTGTTACTTTGAAAAAATTAGAGTGTTTAAAGCAGGCATTAGCTTGAATACATTAGCATGGAATAATGAAATAGGACGTTCGATCCTATTTTGTGGTTTCTAGGATCAACGTAATGATTAATAGGGATAGTTGGGGCATTAGTATTCAATTGTCAGAGGTGAAATTCTTGGATTTATTGAAGACTAACTACTG
+
FFFFFFFFFFFIIHHHIIIIIIIIIIIIIIIIIIIIIIIIIIIIIIIIIIIIFFFFFFFFFFFFFFFFFFFFFFFFFFFFF=====FFFFFFFFFFFFFFFFFDDDDFFFFFFFFFFFFFFFFFF999966FF6FFFFFFFFFFFFFFFFFFFFFFFFFFFFFFFFFFFFDDDFFFFFFFFDDDDFFFFFFFFFFF?@?=F6<<FFFFFFFFFFFDCCA66666666,?FFFFFFFFFFFFFFFFFDDDFFFFFDCCDFGGGGIFFFGIIIIIGGGGD??4::?====AA<<888:22227......34>===>?>B???BBB??>><=88::::=BBAA6997::::===B@>?>@@<888>:<33/./4;@@@@<>>>===8//34===>>;<<<<82/
@JI6ZREA02JP5WQ
AGACACAGTTGGAGGGCAAGTCTGGTGCCAGCAGCCGCGGTAATTCCAGCTCCAATAGCGTATATTAAAGTTGTTGCAGTTAAAAAGCTCGTAGTTGAATTTCGGGGTATA
+
FFFFFFFFFFFIIHHHIIIIIIIIIIIIIIIIIIIIIIIIIIIIIIIIIIIIFFFFFFFFFFFFFFFFFFFFFFFFFFFFF???==FFFFFFFFFFFFD?=;413104:33
@JI6ZREA02H7M3K
AGACACAGTTGGAGGGCAAGTCTGGTGCCAGCAGCCGCGGTAATTCCAGCTCCAATAGCGTATATTAAAGTTGTTGCAGTTAAAAAGCTCGTAGTTGAATTTCGGGGTATA
+
FFFFFFFFFFFIIHHHIIIIIIIIIIIIIIIIIIIIIIIIIIIIIIIIIIIIFFFFFFFFFFFFFFFFFFFFFFFFFFFFF?????FFFFFFFFFFFFFFF??5554993/
@JI6ZREA02HXT9E
AGACACAGTTGGAGGGCAAGTCTGGTGCCAGCAGCCGCGGTAATTCCAGCTCCAATAGCGTATATTAAAGTTGTTGCAGTTAAAAAGCTCGTAGTTGAATTTCGGGGTCAGCAGGTTGATCGTGCCACTGGTATGCACTGGCTTCGCTGATTCCTCCTTTCTGAAGAACTGTAATGTCATTAATTTGGTGTTGCAGGGAAACAGGACTGTTACTTTGAAAAAATTGAGTGTTTAAAGCAGGCTAACGCTTGAATACATTAGCATGGAATAATGAAATAGGACGTTCGATCCTATTTTGTTGGTTTCTAGGATTGACGTAATGATTAATAGGGATAGTTGGGGGCATTAGTATTCAATTGTCAGAGGTGAAATTCTTGGATTTATTGAAGACTAACTACTGCGAAAGCATTTGCCAAGGATGTTTTCATTAATCAAGAACGAAAGTTAGGGATCGAAGACGATCAGGTACCGT
+
HHHHHHHHHHHIIHHHIIIIIIIIIIIIIIIIIIIIIIIIIIIIIIIIIIIIHHHHHHHHHHHHHHHHHHHHHHHHHHHHH;;;;;HHHHHHHHHHHHHHHHHCCCCHHHHHHHHHHHHHHHHHHHHHHHHHHHHHHHHHHHHHHHHHHHHHFD@@@AA;;7<BB<;;<EGHGGGHHHEEEEEHHH<<9@EHHGGC@@@@BB9<<GGGGGEBB9445000000000;BBB@@@ECHHHHHHHHHHHHHHHHHHHHHHHHHHHHHHHDDDHHHGCC@B<GGE@9;;;DGGB>?@99==;22@@D@HHHGHHHBBBHBBBBBHHHHHHHHH@@@BDED;;00000;BDDEDBGGBBBBDD====BB999B==>AA===DHI>>>=88AD=989A?===??=<<=999233226;00000001,,,,,,1,,,,1122744;8433:;;27611---22:42117::;;;:;;<<
@JI6ZREA02HQRPX
AGACACAGTTGGAGGGCAAGTCTGGTGCCAGCAGCCGCGGTAATTCCAGCTCCAATAGCGTATATTAAAGTTGTTGCAGTTAAAAAGCTCGTAGTTGAATTTCGGGGTATACGTAG
+
FFFFFFFFFFFIIHHHIIIIIIIIIIIIIIIIIIIIIIIIIIIIIIIIIIIIFFFFFFFFFFFFFFFFFFFFFFFFFFFFF?????FFFFFFFFFFFFFF?=9444494///.5==
@JI6ZREA02HQ7PR
AGACACAGTTGGAGGGCAAGTCTGGTGCCAGCAGCCGCGGTAATTCCAGCTCCAATAGCGTATATTAAAGTTGTGC
+
==@D@@@DFFFGH:::IIIIIIIIIIIIIIIIIIIIIIIIIIIIIIIIIHHHFFFFFFFFDFDDAA110?>><88/
@JI6ZREA02IYQU7
AGACACAGTTGGAGGGCAAGTCTGGTGCCAGCAGCCGCGGTAATTCCAGCTCCAATAGCGTATATTAAAGTTGTTGCAGTTAAAAAGCTCGTAGTTGAATTTC
+
FFFFFFFFFFFIIHHHIIIIIIIIIIIIIIIIIIIIIHHHIHHHHHHHHIIHFFFFFFFFFFFFFFFFFDDDFFFFFFDDD7;7;;CCFFDDDDBB@@>6627
@JI6ZREA02I85TV
AGACACAGTTGGAGGGCAAGTCTGGTGCCAGCAGCCGCGGTAATTCCAGCTCCAATAGCGTATATTAAAGTTGTTGCAGTTAAAAAGCTCGTAGTTGAATTTCGGGGTCAGCAGGTTGGTCGTGCCACTGGTATGTACTGGCTTCGCTGATTCCTCCTTTCTGAAGAACTGTAATGTCATTAATTTGGTGTTGCAGGGAAACAGGACTGTTACTTTGAAAAAATTAGAGTGTTTAAAGCAGGCTAACGCTTGAATACATTAGCATGGAATAATGAAATAGGACGTTCGATCCTATTTGTGGTTTCTAGGATTGACGTAATGATTAATAGGGATAGTTGGGGCATTAGTATTCAATTGTCAGAGGTGAAATTCTTGGATTTATTGAAGACTAACTACTGCGAAAGCATTTGCCAAGGATGTTTTCATTAATCAAGAACGAAAGTTAGGGATCGAAGACGATCAGATACCGTCGTAGTCTTAACCATAAACTATGCCGACTAGGGATCGGATGA
+
IIIIIIF;;;FIIIIIIIIIIIIIIIIIIIIIIIIIIIIIIIIIIIIIIIIIIIIIIIIIIIIIIIHHHIIIIIIIIIIFF88888HIIIIIIIIIIIIHHHICCCCIIIIIIIIIIIIIIIIIIIIIIIIIIIIIIIIIIIIIIIIIIIIIIIIIIHHHHHIIIIIIIIIIIIIIIIIIIIIHHHIIIIIIIIIHHHHHHIHIIIIII@@?C;==A//////56,CEEGIHHHHHHIIIIIIIIIIIIIIIIIHHHHIIIIIIIIIIIIIIIIHHHIIIIH@<<;;@DD==;9///5.44///54DDEEGGGIID@@@GGD666659BBBFIIIIIBBBAHHHD6656FIIIIGGDEEBBB445=B::::A<<AA>/////4:>AA=A>>>@@=@>:5/.//9:9777988>>88699----33994449;:300:6555<<;38868:833310866;:::8:<<<=<9<<=6....88874730036068::79474444433223333
@JI6ZREA02FE73T
AGACACAGTTGGAGGGCAAGTCTGGTGCCAGCAGCCGCGGTAATTCCAGCTCCAATAGCGTATATTAAAGTTGTTGCAGTTAAAAAGCTCGTAGTTGAATTTCGGGATCAGCAGGTTGGTCGTGCCACTGGTATGCACTGGCTTCGCTGGTTCCTCCTTTCTGAAGACCTGTAATGCCATTAATTTGGTGTTGCAGGGAAATAGGACTGTTACTTTGAAAAAATTAGAGTGTTTAAAGCAGGCTAACGCTTGAATACATTAGCATGGAATAATGAAATAGGACGTTCGATCCTATTTTGTTGGTTTCTAGGATTGACGTAATGATTAATAGGGATAGTTGGGGGCATTAGTATTCAATTGTCAGAGGTGAAATTCTTGGATTTATTGAAGACTAACTACTGCGAAAGCATTTGCCAAGGATGTTTTCATTAATCAAGAACGAAAGTTAGGGATTCGAAGACGATCAGATACCGTCGTAGTCTTAACCATAAACTATGCCGACTAGGGATCGGATGATGTTAATTTTTTAATGTACTCATTTC
+
IIIIIIIIIIIIIGGGIIIIIIIIIIIIIIIIIIIIIIIIIIIIIIIIIIIIIIIIIIIIIIIIIIHHHIIIIIIIIIIII:::::IIIIIIIIIIIIIHHHIHHHIIIIIIIIIIIIIIIIIIIIIIIIIIIIIIIIIIIIIIIIIIIIIIIIIIIHHHIIIIIIIIIIIIGGGIIIIIIIIHHHIIIIIIIIIHHHHHHIIIIIIIIIIIIECBD44444488,DGIIIHHHHHHIIIIIIIIIIIIIIIIIIIIIIIIIIIIIIIIIIIIIHHHIIIIGGGIIIIIIFFFFBBAAI66AAHHHIIIIIIIIIII=766EGG@A<<:C777DGCAAA77;99GGGHIIIIIEAA@DDD>@@DCFFHHHHHHHHHHHHH@@@C;HHHDCCHHHHHHHHFHD?@@ECDD@B@;99<75548-,,,,-39:776;<>===?>===>??<>>2////4=4203/4:::5/-,,.3701-.-2=<>??7758=>>?>5788=;=9=6622138223222231199......44*85882/3,,,5
@JI6ZREA02GCRMP
AGACACAGTTGGAGGGCAAGTCTGGTGCCAGCAGCCGCGGTAATTCCAGCTCCAATAGCGTATATTAAAGTTGTTGCAGTTAAAAAGCTCGTAGTTGAATTTCGGGGTCAGCAGGTTGGTCGTGCCACTGGTATGAACTGGTTC
+
FFFFFFFFFF@BBHHHIIIIIIIIIIIIIIIIIIIIIIIIIIIIIIIIIIIIFFFFFFFFFFFFFFFFFFFFFFFFDDDAA66688FFFFFFFFFFFFFFFFFBBAEFFFFFFFFFFFFFFFFFFDDBBBBA?4000/711113
@JI6ZREA02JAO6D
AGACACAGTTGGAGGGCAAGTCTGGTGCCAGCAGCCGCGGTAATTCCAGCTCCAATAGCGTATATTAAAGTTGTTGCAGTTAAAAAGCTCGTAGTTGAATTTCGGGGTCAGCAGGTTGGTCGTGCCACTGGTATGTACTGGCTTCGCTGATTCCTCCTTTCTGAAGAACTGTAATGTCATTAATTTGGTGTTGCAGGGAAACAGGACTGTTACTTTGAAAAAATTAGAGTGTTTAAAGCAGGCTAACGCTTGAATACATTAGCATGGAATAATGAAATAGGACGTTCAAACCTATTTTGTGGTTTCTAGGATTGACGTAATGATTAATAGGGATAGTTGGGGCATTAGTATTCAATTGTCAGAGGTGAAATTCTTGGATTTATTGAAGACTAACTACTGCGAAAGCATTTGCCAAGGATGTTTTCATTAATCAAAGAACGAAAGTTAGGGATCGAAGACGATCAGATACCGTCGTAGTCTTAACCNTAAACTATGCCGACTAGGGATCGGATGATGTTTAATTTTT
+
HHHHHHHHHHHIIHHHIIIIIIIIIIIIIIIIIIIIIIIIIIIIIIIIIIIIHHHHHHHHHHHHHHHHHHHHHHHHHHHHH=====HHHHHHHHHHHHHHHHE::;:HHHHHHHHHHHHHHHHHFFFHHHHHHHHHHHHHHFEEHHHGGGDD@@@EECCCGEHHHEEEHHHHEEEHHHHBBBBHHHHHHHHHHHEEEHHHHHHHHHHHHHHHHHEEE9;;;;;HH3HHEEEEHHHHHHHHHHHEEEEHHHHHHHHHHHHHHHHHDDDHHHHHHHHHHD:;;;BGBBBB;;;;:233339.///0057>==?ADDGH@;;;EBBBBEEEB666;BEDBB9999;;>BGG9;;;;@GGEA?AA=========BAA@@AAA444947<94223A=;;;5543...,,033001;2244998>;12117:774401000,,,1,,,,.33-....22---44733446202---6111454.1,,,,,,!,,,,,.,.1004646444472226722222---44112--
@JI6ZREA02JAH56
AGACACAGTTGGAGGGCAAGTCTGGTGCCAGCAGCCGCGGTAATTCCAGCTCCAATAGCGTATATTAGAGTTGTTGCAGTTAAAAAGCTCGTAGTTGAATTTCGGGGTCA
+
FFFFFFFFFFFIIHHHIIIIIIIIIIIIIIIIIIIIIIIIIIIIHIIIIHHHFFFFFFFFFFFFFFFFFFFFFFFFFFFFF;;;;;FFFFFFFFFFFFFFFFF=;96:8/
@JI6ZREA02IUELF
AGACACAGTTGGAGGGCAAGTCTGGTGCCAGCAGCCGCGGTAATTCCAGCTCCAATAGCGTATATTAAAGTTGTTGCAGTTAAAAAGCTCGTAGTTGAATTTCGGGGTTAGCAGGTCGGTCGTGCCAATGGTATGCACTGGCTCGCTGACTCCTCCTTCTTGTAGAACCGTAATGCCATTAATTTGGTGTTGCGGGGAAACAGGACTGTTACTTTGAAAAAATTAGAGTGTTTAAAGCAGGCTAACGCTTGAATACATTAGCATGGAATAATGAAATAGGACGTTCAAACCTATTTTGTTGGTTTCTAGGATTGACGTAATGATTAATAGGGATAGTTGGGGGCATTAGTATTCAATTGTCAGAGGTGAAATTCTTGGATTTATTGAAGACTAACTACTGCGAAAGCATTTGCCAAGGATGTTTTCATTAATCAAGAACGAAAGTTAGGGATCGAAGCGATCAGATACCGTCGTAGTCTTAACCATAAACTATGCCGACTAGGGATCGGATGATGTTAATTTTT
+
IIIIIIIIIIIIIHHHIIIIIIIIIIIIIIIIIIIIIIIIIIIIIIIIIIIIIIIIIIIIIIIIIIHHHIIIIIIIIIIII<<===IIIIIIIIIIIIIHHHICCCCIIIIIIIIIIIIIIIIIIIIIIIIIIIIIIIIIIIIIIIIIIIIIIIBBBBIIIIIIIIIIIIIIIIIIIIIIIIHHHIFFFFFEI??>>999>9>>IIIIHFIICHEI666666FF5IIIIIHHHHHHIIIIIIIIIIIIIIIIIIHHIIIIIIIIIIIIIIID<555D?GGEEB;;;655A==4////5//55;99A?GD@@@DDDDIIIIIIIIIDDDIHHHIIIHHH===88HHIIIIHHHHHHGEEEBBB:::::DEEEEEDBBBBBBB=:44::::8::A>::8EDBBBBBEB@::::DAA==;8633----3799778::8855<:333686----0333660109778813...<<9<<<<<><<;;10030--.--03220369854203322155511,,,,,,,,,
@JI6ZREA02HPPKL
AGACACAGTTGGAGGGCAAGTCTGGTGCCAGCAGCCGCGGTAATTCCAGCTCCAATAGCGTATATTAAAGTTGTTGCAGTTAAAAAGCTCGTAGTTGAATTTCGGGGTCAGTAGGTTGGTCGTGCCTATGGTATGTACTGGCTTTACTGATTCCTCCTTCTTGAAGAACTGTAATGTCATTAATTTGGTGTTGCAGGGAAACAGGACTGTTACTTTGAAAAAATTAGAGTGTTTAAAGCAGGCTAACGCTTGAATACATTAGCATGGAATAATGAAATAGGACGTTCGATCCTATTTTGTTGGTTTCTAGGATTGACGTAATGATTAATAGGGATAGTTGGGGCATTAGTATTCAATTGTCAGAGGTGAAATTCTTGGATTTATTGAAGACTAACTACTGCGAAAGCATTTGCCAAGGATGTTTTCATTAATCAAGAACGAAAGTTAGGGATCGAAGACGATCAGATACCGCCGTAGTCTTAACCATAAACTATGCCGACTAGGGATCGGATGATGTTAATTTTTAATGTACTC
+
IIIIIIIIIIIIIHHHIIIIIIIIIIIIIIIIIIIIIIIIIIIIIIIIIIIIIIIIIIIIIIIIIIHHHIIIIIIIIIIII;;;;;IIIIIIIIIIIIIHHHI>>>>IIIIIIIIHHBBBIIIIIIIIIIIIIIIIIIIIIIHHHIIIIIIIIIIHIIIIIIIIIIIIIIIIIIIIIIIIIIIHHHIIIIIIIIIHHHHHHIIIIIIIIHHIIHHHI666668;;,BHHIHHHHHHHIIIIIIIGGFIIIIIIIFDFIIIIIIIIIIIIIIIIIHHHIIIIDFDEEIIIIEEDI=>=<<22<<222EIIEEDHIIIIIHHHIIIIIIIIHHHHIIIIIICCCAEEEEHHHIIIIIIHHHHHHBBBBB=@@EEEB==@@DEEBB::CDB?8;;A>998>>:;555:>??>>>C;;;;BBB<<7;74:::=<<5888300>6557<==6<<96333;;:9<668888686=;:88:>><986499840.-,-.0-0100478;:888688;;88883316;;/////00*5355,,
@JI6ZREA02IUVGB
AGACACAGTTGGAGGGCAAGTCTGGTGCCAGCAGCCGCGGTAATTCCAGCTCCAATAGCGTATATTAAAGTTGTTGCAGTTAAAAAGCTCGTAGTTGAATTTCGGGATCAATACGTCGGTCGTGCTTTTTTGGTACGCACTGGCGTCATTGGTTTCTCCTTTCTGACGAACCATGATGTCATTAATTTGGTGTTATGGGGAGTTAGGACTGTTACTTTGAAAAAATTAGAGTGTTTAAAGCAGGCATTAGCTTGAATACATTAGCATGGAATAATGAAATAGGACGTTTGATCCTATTTTGTGGTTTCTAGGATTGACGTAATGATTAATAGGGATAGTTGGGGCATTAGTATTCAATTGTCAGAGGTGAAATTCTTGGATTTATTGAAGACTAACTACTGCGAAAGCATTTGCCAAGGATGTTTTCATTAATCAAGAACGAAAGTTAGGGATCGAAGACGATCAGATACCGTCGTAGTCTTAACCATAAACTATGCCGACTAGGGATCGGATGATGTTAATTTTTAATG
+
IIIIIIIIIIIIIHHHIIIIIIIIIIIIIIIIIIIIIIIIIIIIIIIIIIIIIIIIIIIIIIIIIIHHHIIIIIIIIIIII?????IIIIIIIIIIIIIHHHIHHHIIIIIIIIIIIIIIIIIII888888II<IIIIIIIIIIIIIIIIIIHHHIIIIHHHIIIIIIIIIIIIIIIIIIIIIIIHHHGGFIIIIICCCCI?BBIIIIIIIIIIIHHHI<<<<<<BB0IIIIIHHHHHHIIIIIIIIIIIIIIIIIIIIIIIIIIIIIIIIIIIIIHHHIIIIAA<==EIIHDDCG6666@6@@AAADIIIIIIIIIIG===IIIIIIIIHGGGGIIIHG===>FAAAAFDEEIIIFHHIEHHDCCCDCBBBFFHCCDDHHHHHH>FHHFEFHC<<<8ECDA<<<BCDDBBBDDDDDFF=??7777>===<<588;;884/...7<?7>;;<====<:9<><8888787???>=>>A>>><;==11-.---.1-13268=9=;?<<:<<====<<442244112/-..*.
@JI6ZREA02IQ1EZ
AGACACAGTTGGAGGGCAAGTCTGGTGCCAGCAGCCGCGGTAATTCCAGCTCCAATAGCGTATATTAAAGTTGTTGCAGTTAAAAAAGCTCGTAGTTG
+
FFFFFFFFFFFIIHHHIIIIIIIIIIIIIIIIIIIIIIIIIIIIIIIIIIIIFFFFFFFFFFFF==666DFFDBAAAAB::11111/<><<====984
@JI6ZREA02JNEW7
AGACACAGTTGGAGGGCAAGTCTGGTGCCAGCAGCCGCGGTAATTCCAGCTCCAATAGCGTATATTAAAGTTGTTGCAGTTAAAAAGCTCGTAGTTGAATTTCGGGA
+
FFFFFFFFFFFIIHHHIIIIIIIIIIIIIIIIIIIIIIIIIIIIIIIIIIIIFFFFFFFFFFFFFFFFFFFFFFFFFFFFF=====FFFFFFFFFFFFB<967,,,3
@JI6ZREA02GLC61
AGACACAGTTGGAGGGCAAGTCTGGTGCCAGCAGCCGCGGTAATTCCAGCTCCAATAGCGTATATTAAAGTTGTTGCAGTTAAAAAGCTCGTAGTTGAATTTC
+
FFFFFFFFFFFIIHHHIIIIIIIIIIIIIIIIIIIIIIIIIIIIIIIIIIIIFFFFFFFFFFFFFFFFFFFFFFFFFFFFF?????FFFFFFFFFFDBA866:
@JI6ZREA02GT9XK
AGACACAGTTGGAGGGCAAGTCTGGTGCCAGCAGCCGCGGTAATTCCAGCCTAC
+
FFFFFFFFFFFIIHHHIIIIIIIIIIIIIIIIIIIIIIIIHFFFDBA??42476
@JI6ZREA02GXKCF
AGACACAGTTGGAGGGCAAGTCTGGTGCCAGCAGCCGCGGTAATTCCAGCTCCAATAGCGTATATTAAAGTTGTTGCAGTTAAAAAGCTCGTAGTTGAATTTCGGGATCAAGTG
+
//////049;;;?<=?GFFFFFHDDE???FFFHHFFFEDDHIIHIIIIIIIIFFFFFFFFFFFFDDDDFFFFFFFFFFFFF=====FFFFFFFFFFFDD===9100//4157.-
@JI6ZREA02JZSNT
AGACACAGTTGGAGGGCAAGTCTGGTGCCAGCAGCCGCGGTAATTCCAGCTCCAATAGCGTATATTAAAGTTGTTGCAGTTAAAAAGCTCGTAGTTGAATTTC
+
@B336666BBBBB=?FI???IHIIIIHHIIIIIIIIIIIIIIIIIIIIIIIIFFFFFFFFFFFFFFFFFFFFFFFFFF:::55533@@?=989<;<955,,,.
@JI6ZREA02H30LE
AGACACAGTTGGAGGGCAAGTCTGGTGCCAGCAGCCGCGGTAATTCCAGCTCCAATAGCGTATATTAAAGTTGTTGCAGTTAAAAAAGCTCGTAGTTGAATTTCGGGGATAC
+
FFFFFFFFFFFIIHHHIIIIIIIIIIIIIIIIIIIIIIIIIIIIIIIIIIIIFFFFFFFFFFFFFFDDDFFFFDA????44//----3:<<====>A?880..4/1/...-.
@JI6ZREA02IU6KV
AGACACAGTTGGAGGGCAAGTCTGGTGCCCGCAGCCGCGGTAATTCCAGCTCCAATAGCGTATATTAAAGTTGTTGCAGTTAAAAAGCTCGTAGTTGAATTTCGGGATCAGCAGGTTGGTCTTGCCGCTGGTATGTACTAGCTTGCTGATTCCTCCTTCTTGTAGAACCGTAATGCCATTAATTTGGTGTTGCGGGGAAACAGGACTGTTACTTTGAAAAAATTAGAGTGTTTAAAGCAGGCATTAGCTTGAATACATTAGCATGGAATAATGAAATAGGACGTTCGATCCTATTTTGTGGTTTCTAGGATCAACGTAATGATTAATAGGGATAGTTGGGGCATTAGTATTCAATTGTCAGAGGTGAAATTCTTGGATTTATTGAAGACTAACTACTGCGAAAGCATTTGCCAAGGATGTTTTCATTAAATCAAAGAACGAAAGTTAGGGATCGAAGACGATCAGATACCGTCGTAGTCTTAACCATAAACTATGCCGACTAGGGATCGGATGATGTTAATTTT
+
HHHHHHHHHHHIIHHHIIIIIIIIIIIHHHIIIIIIIIIIIIIIIIIIIIIIHHHHHHHHHHHHHHHHHHHHHHHHHHHHH;;;;;HHHHHHHHHHHHHHHHB998DGGGGDDDHHHHHHHHHHHHHHFFEHHHHHHHHHEEEEHHHGGDD<<<EGGB@@@EBBBEEHHHHHHHHHHHHHHHHHHHHAGEEE@;;;;<<<EHHHHHHHHHHHHHEE666666EE3HHHHHHHHHHHHHHHHHHHHHHHHHHHHHHHHHHHHHDDDDDDHHHDDCHHHHHHDDDDDHHHHHHHHAABAH9HEDC@EAGB@@;;;BHGGGGGHBBBHBBB@@@GGGB@@9999;;BBBBBBEEEEGDD>:>999923299999988999999;74999989<??=2222932449899666;99999989902004533----1,,-2--76000:;=4999:777:::6:11277:8::;;;641120020700...1..020,0226899:67776:;:7772222..00..,,
@JI6ZREA02JX56E
AGACACAGTTGGAGGGCAAGTCTGGTGCCAGCAGCCGCGGTAATTCCAGCTCCAATAGCGTATATTAAAGTTGTTGCAGTTAAAAAGCTCGTAGTTGAATTTCGGGATCAGCAGGTTGGTCTTGCCACTGGTATGTACTAGCTTGCTGATTCCTCCTTCTTGTAGAACCGTAATGCCATTAATTTGGTGTTGCGGGGAAACAGGACTGTTACTTTGAAAAAATTAGAGTGTTTAAAGCAGGCCAGCGCCTGAATACATTAGCATGGAATAATGAAATAGGACGTTCGAACCTATTTTGTGGTTTCTAGGATTGACGTAATGATTAATAGGGATAGTTGGGGCATTAGTATTCAATTGTCAGAGGTGAAATTCTTGGATTTATTGAAGACTGACTACTGCGAAAGCATTTGCCAAGG
+
HHHHHHHHHHHIIHHHIIIIIIIIIIIIIIIIIIIIIIIIIIIIIIIIIIIIHHHHHHHHHHHHHHHHHHHHHHHHHHHEE66666@GGGHHHHHHHHHHHHHHHHHHHHHHHFFEEHHHHHHHFFFHHHHHHHHHHHHHHHHHHHHHHHHHHHHHHHHHHHHHHHHHHHBBBHHHHHHHHHHHHHHHHHHED====CC;;7;<EGGG;9:A;;9>/////1BB3DGGGHHHHHHHHEEEEEEHHHHHHHHHHHHHHHHHHHHHDDDDHHHHHHHHHHHHDDDFFGGGG666467555/5599;>7A566@EEBBBGHGHBBBHHBBBHHHHBB@@@AA==BHHHHHHHHHHHEEEBBBBA?333249=BB===AAAHHHHHHHA998=BB333=?999;999?9999;>>ABB44
@JI6ZREA02JVQVN
AGACACAGTTGGAGGGCAAGTCTGGTGCCAGCAGCCGCGGTAATTCCAGCTCCAATAGCGTATATTAAAGTTGTTGCAGTTAAAAAGCTCGTAGTTGAATTTCGGGGTCAGTAGGTTGGTCGTGCCTATGGTATGTACTGGCTTTACTGATTCCTCCTTCTTGAAGAACTGTAATGTCATTAATTTGGTGTTGCAGGGAAACAGGACTGTTACTTTGAAAAAATTAGAGTGTTTAAAGCAGGCTAACGCTTGAATACATTAGCATGGAATAATGAAATAGGACGTTCGATCCTATTTTGTTGGTTTCTAGGATTGACGTAATGATTAATAGGGATAGTTGGGGCATTAGTATTCAATTGTCAGAGGTGAAATTCTTGGATTTATTGAAGACTAACTACTGCGAAAGCATTTGCCAAGGATGTTTTCATTAATCAAGAACGAAAGTTAGGGATCGAAGACGATCAGATACCGTCGTAGTCTTAACCATAAACTATGCCGACTAGGGATCGGATGATGTTTAATTTTTAATGTACTCTATTCGG
+
IIIIIIIIIIIIIHHHIIIIIIIIIIIIIIIIIIIIIIIIIIIIIIIIIIIIIIIIIIIIIIIIIIHHHIIIIIIIIIIII=====IIIIIIIIIIIIIHHHIBBBBIIIIIHBBBBFFIIIIIIIIIIIIIIIIIIIIIII@@>FFAIIIIIHF@@@@DDDGD;;:@@@EB@@@EIIIIIFH>>>GB<?AA>>:11111;?<EEEEGIIIIIF@@@6;;;66>>-FIIIIFFFHHHIIIIIIIIIIIIIIIIIIIIIIIIIIIIDDDDHIIIIHHHIIIIIIHHHIIIIIIII??=?I;;77222;=I@@@@DIIIIIIIIIIIIHDDDEBBFIIDDD9999@DIIIIHHHIIIIHHHHHHHHEB====;>>:88::=<<<=44::DHHEEEDDEDDB==9442899.,.322222229900007777::0333749:6333:;;4776677:;;846477773120229767797020094//.1,,,,/,/102464767776769::7332201099/////94+6496000200733
@JI6ZREA02GD7H3
AGACACAGTTGGAGGGCAAGTCTGGTGCCAGCAGCCGCGGTAATTCCAGCTCCAATAGCGTATATTAAAGTTGTTGCAGTTAAAAAGCTCGTAGTTGAATTTCGGGGTCAGCAGGTTGGTCGTGCCACTGGTATGTACTGGCTTCGCTGATTCCTCCTTTCTGAAGAACTGTAATGTCATTAATTTGGTGTTGCAGGGAAACAGGACTGTTACTTTGAAAAAATTGAGTGTTTAAAGCAGGCTAACGCTTGAATACATTAGCATGGAATAATGAAATAGGACGTTCGATCCTATTTGTGGTTTCTAGGATTGACGTAATGATTAATAGGGATAGTTGGGGCATTAGTATTCAATTGTCAGAGGTGAAATTCTTGGATTTATTGAAGACTAACTACTGCGAAAGCATTTGCCAAGGATGTTTTCATTAATCAAGAACGAAAGTTAGGGATCGAAGACGATCAGATACCGTCGTAGTCTTAACC
+
IIIIIIIIIIIII:::IIIIIIIIIIIIIIIIIIIIIIIIIIIIIIIIIIIIIIIIIIIIIIIIIIHHHIIIIIIIIIIII===<<IIIIIIIIIIIIIHHHICCCCIIIIIIIIIIHHHIIIIIIIHIIIIIIIIIIIIIIIIIIIIIIIIIIIIIHHHIIIIIFFFIIIIIIIIIIIIIIIHHHIIIIIIIIIHHHHHHIIIIIIIIIIIIHHHI886664<<;?ECA888DDEIIIIIIIIIHIIIIIIIIHIIIIIIFFFEEHHAAADGBBBD:AAAAAAAGEEEEGB?35581???????GEAAAEHIIIAAAEEE;;;;990//8AA?;;//00::AABBBBEIIEEEEIBBB@??DEEEBBD?;88??;111>::CCB:8;;BBCCDCA?????B????BBDCCCCBBBB;6277<<;;<<9<;:30082007<==39666883338886688::9:<==:989:<:9:879900
@JI6ZREA02FR1RS
AGACACAGTTGGAGGGCAAGTCTGGTGCCAGCAGCCGCGGTAATTCCAGCTCCAATAGCGTATATTAAAGTTGTTGCAGTTAAAAAGCTCGTAGTTGAATTTCGGGATCAATATATTGGTCGTGCCTCCGGTATGCACTGGTATTATTGATTTCTACCTTCTGACGAACTATGATGTCATTAATTTGGTGTTATGGGGAGTTAGGACTGTTACTTTGAAAAAATTAGAGTGTTTAAAGCAGGCATTAGCTTGAATACATTAGCATGGAATAATGAAATAGGACGTTCGATCCTATTTTGTTGGTTTCTAGGATCAACGTAATGATTAATAGGGATAGTTGGGGGCATTAGTATTCAATTGTCAGAGGTGAAATTCTTGGATTTATTGAAGACAACTTCTGCGAAAGCATTTGCCAAGGATGTTTCATTAATCAAGAACGAAAGTTAGGGATCGAAGACGATCAGATACCGTCGTAGTCTTAACCATAAACTATGCCGACTAGGGNTCGGATGATGTTAATTTTTTAATGTACTC
+
IIIIIIIIIIIIIHHHIIIIIIIIIIIIIIIIIIIIIIIIIIIIIIIIIIIIIIIIIIIIIIIIIIHHHIIIIIIIIIIII?????IIIIIIIIIIIIIHHHIHHHIIIIIIIIIIIIIIIIIIIIFFFFIIIIIIIIIIIIIIIIIIIIHHHIHIHHIIIIIIIIIIIIIIIIIIIIIIIHHFFFIIHIIIIICCC@F4;;IIIIIIIIIII>>>F666666;;,FFIIHHHHHHHIIIIIIIIIIIIIIIIIIIIIIIIIIIIIIIIIIIII<<<II<<<<9EEGGE?::::66693//66???E?EGDD@@@DIHHHFGGGGGGF992205ABA;>..000<@GGEGGFH@<<:HHEEDD?>>>?;;;;A:522::BBB<>77CCBB8500055C=AA9::;>:5555C???>AAA<<11188:;::6996.--70---029033377788864311:::8686;;;656<=:8:88::6443/03.---...39297552!33223777731188//////88);<:810
@JI6ZREA02FVDLK
AGACACAGTTGGAGGGCAAGTCTGGTGCCAGCAGCCGCGGTAATTCCAGCTCCAATAGCGTATATTAAAGTTGTTGCAGTTAAAAAGCTCGTAGTTGAATTTCGGGGTTATAGGTGTCGTAGTGCTCTGGTAGTGTACTGAGTCTTCACTGATTCCTCCCTTCTGACGAACTGTAATGTCATTAATTTGGTGTTGCAGGG
+
FFFFFFE666FIIHHHIIIIIIIIIIIIIIIIIIIIIIIIIIIIIIIIIIIIFFFFFFFFFFFFFFFFFFFFFFFFFFFFF?????FFFFFFFFFFFDB<;8922...,.,----,-.25782-..-----.55583.-..24411238==:11111,,.../24476>?ABDDFFFFFFFFFFFFFFFFAB@@@><..,
@JI6ZREA02IJYFV
AGACACAGTTGGAGGGCAAGTCTGGTGCCAGCAGCCGCGGTAATTCCAGCTCCAATAGCGTATATTAAAGTTGTTGCAGTTAAAAAGCTCGTAGTTGAATTTCGGGATCAGCAGGTTGGTCTTGCCACTGGTATGTACTAGCTTGCTGATTCCTCCTTCTTGTAGAACCGTAATGCCATTAATTTGGTGTTGCGGGGAAACAGGACTGTTACTTTGAAAAAATTAGAGTGTTTAAAGCAGGCCAGCGCCTGAATACATTAGCATGGAATAATGAAATAGGACGTTCGAACCTATTTTGTGGTTTCTAGGATTGACGTAATGATTAATAGGGATAGTTGGGGCATTAGTATTCAATTGTCAGAGGTGAAATTCTTGGATTTATTGAAGACTGACTACTGCGAAAGCATTTGCCAAGGATGTTTTCATTAATCAAGAACGAAAGTTAGGGATCGAAGACGATCAGATACCGTCGTAGTCTTAACCATAAACTATGCCGACTAGGGATCGGATGATGTTAATTTTTAATGTAC
+
IIIIIIIIIIIIIHHHIIIIIIIIIIIIIIIIIIIIIIIIIIIIIIIIIIIIIIIIIIIIIIIIIIHHHIIIIIIHIIIII:::::FIIIIIIIIIIIIHHHI@@@IIIIIIIIIIIIIIIIIIIIIIIIIIIIIIIIIIIIIIIIIIIIIIIIIIIIIIIIIIIIIIIIIIIIIIIIIIIIHHHIIIIIIIICCBBHHHIHIIIIIIIIIIECCG444444BB0IIIIIHHHHHHIIIIIIIIIIIIIIIIIIIIIIIIIIIIIIIIIIIIIHHHIIII@@@EHIIIIDDDE9999;2::13224EGGGIIIIIIIIIIIIIIIIIIHHHIHHHHHCCB@DDDDIIHHDDDGIII@=@DBBBDBBBBBBBBBBDBB555B:<DDBB8::D@@@BEB:::BBE>@@@BBCA=>>0003-,,,,,133//.5633008:555<8806698:::=<<98668888688;;864667...0722---331131-688:<<8:8:88688:873333366880/55594+9433
@JI6ZREA02GXK3S
AGACACAGTTGGAGGGCAAGTCTGGTGCCAGCAGCCGCGGTAATTCCAGCTCCAATAGCGTATATTAAAGTTGTTGCAGTTAAAAAGCTCGTAGTTGAATTTCGGGGAT
+
;;=F@@@DFFFHHHHHHIIIIIIIIIHHHIIHHH;;;HIIIHHHHHHIIIIIFFFFFFFFFFFFFFFFFFFFFFDAAAABB55555BA????=99<<22.,,.,,/.3.
@JI6ZREA02JHL1X
AGACACAGTTGGAGGGCAAGTCTGGTGCCAGCAGCCGCGGTAATTCCAGCTCCAATAGCGTATATTAAAGTTGTTGCAGTTAAAAAGCTCGTAGTTGAATTTCGGGGTTAGTAGGTTGGTCATGCCTCTGGTATGTACTGATCTCACTGATTCCTCCCTCTTGACGAACTGTAATGTCATTAATTTGGTGTTGCAGGAAATCAGGACTGTTACTTTGAAAAAATTGAGTGTTTAAAGCAGGCTAAGGCTTGAATACATTAGCATGGAATAATGAAATAGGACGTTTGATCCTATTTTGTTGGTTTCTAGGATTGACGTAATGATTAATAGGGATAGTTGGGGGCATTAGTATTCAATTGTCAGAGGTGAAATTCTTGGATTTATTGAAGACTAACTACTGCGAAAGCATTTGCCAAGGATGTTTTCATTAATCAAGAACGAAAGTTAGGGATCGAAGACGATCAGATACCGTCGTAGTCTTAACCATAAACTATGCCGACTAGGGATCGGATGATGTTAATTATTTTAATGTACTCA
+
IIIIIIIIIIIIIHHHIIIIIIIIIIIIIIIIIIIIIIIIIIIIIIIIIIIIIIIIIIIIIIIIIIHHHIIIIIIIIIIII:::::IIIIIIIIIIIIIHHHI>>>>IIIIIIIIIIIIIIIIIIIIIIIIIIIIIIIIIIIIIIIIIIIIIIIIHHHIIIIIIIIIIIIIIGGGIIIIIIII:::IIIIIIIIIIIBBBIIIIIIIIGGGIIHHHI666688GGGIFFGHHH>>>IIIIIIIIIIIIIIIIIIIIIIIIIIIIIIIIIIIIIHHHIIIIIIIHHHIIIA===AAAAI<<GGHHHIII===GIIIIIIIIIIIIIEEDD5215ABDAA2//22A@;;:645BC777@AEEEEEEEEFE@@@DDFEEHFF<<<F>>IHDCCDEC?@@CC>@@<655<<<<<@DA===??>84////44;=;89;<<<99=755<<??<>>77888=<:9<::;;;868:=68545797142288220877;=;12448><9<;<84248==;88888////8893344;;18244668
@JI6ZREA02F0VH9
AGACACAGTTGGAGGGCAAGTCTGGTGCCAGCAGCCGCGGTAATTCCAGCTCCAATAGCGTATATTAAAGTTGTTGCAGTTAAAAAGCTCGTAGTTGAATTTC
+
FEEEFFFFFFFIIHHHIIIIIIIIIIIIIIIIIIIIIIIIIIIIIHIIIIIIFFFFFFFFFFFFFFFFFFFFFFFFFFFDD;;===FFFFFFFFDB?=;652.
@JI6ZREA02H5GBH
AGACACAGTTGGAGGGCAAGTCTGGTGCCAGCAGCCGCGGTAATTCCAGCTCCAATAGCGTATATTAAAGTTGTTGCAGTTAAAAAGCTCGTAGTTGAATTTCGGGGTCAGCAGGCTGGTCGTGCCACTGGTATGAACTGGTCTCGCTGATTCCTCCTTTCTGAAGAACTGTAATGTCATTAATTTGGTGTTGCAGGAAATCAGGACTGTTACTTTGAAAAAATTAGAGTGTTTAAAGCAGGCTAAGGCTTGAATACATTAGCATGGAATAATGAAATAGGACGTTTGATCCTATTTTGTTGGTTTCTAGGATTGACGTAATGATTAATAGGGATAGTTGGGGGCATTAGTATTCAATTGTCAGAGGTGAAATTCTTGGATTTATTGAAGACTAACTACTGCGAAAGCATTTGCCAAGGATGTTTTCATTAATCAAGACGAAAGTTAGGGATTCGAAGACGATCAGATACCGTCGTAGTCTTAACCATAAACTAT
+
IIIIIIIIIIIIIHHHIIIIIIIIIIIIIIIIIIIIIIIIIIIIIIIIIIIIIIIIIIIIIIIIIIHHHIIIIIIIIIIII=====IIIIIIIIIIIIIFFFICCCCIIIIIIIIIIIIIIIIIIIIIIIIIIIIIIIIIIIIIIIIIIIIIIIIIIHHHIIIIIIIIIIIIIIIIIIIIIIIHHHIIIIIIIIIIIHHHIIIIIIIIIFFFIHHCI67772666,9F@@@DDHHHHIIIIIIIIIIIIIIIIIIIIIIIIIIIIIIDDDHIIIHHHIIIIIIIEBBEED5554////4..;;999><E@@@DIIIDDDFFIIIDDDDDDB???A?A<?00000?BAABDBEE@664:::8:=BBBBA2///::A??AAA444=::AAA92444499244::9::<9:::::=880000.1,,,,,,13344.1233031666:;;3676....3;;:8:8:;;;;:;8::31088:8871133100620024-/
@JI6ZREA02IWXL5
AGACACAGTTGGAGGGCAAGTCTGGTGCCAGCAGCCGCGGTAATTCCAGCTCCAATAGCGTATATTAAAGTTGTTGCAGTTAAAAGGCTCGTAGTTGAATTTCGGGGTCAGTAGGTTGGTCGTGCCTATGGTATGTACTGGCTTTACTGATTCCTCCTTCTTGAAGAACTGTAATGTCATTAATTTGGTGTTGCAGGGAAACAGGACTGTTACTTTGAAAAAATTAGAGTGTTTAAAGCAGGCTAACGCTTGAATACATTAGCATGGAATAATGAAATAGGACGTTCGATCCTATTTTGTTGGTTTCTAGGATTGACGTAATGATTAATAGGGATAGTTGGGGCATTAGTATTCAATTGTCAGAGGTGAAATTCTTGGATTTATTGAAGACTAACTACTGCGAAAGCATTTGCCAAGGATGTTTTCATTAATCAAGAACGAAAGTTAGGGATCGAAGACGATCAGATACCGTCGTAGTCTTAA
+
HHHHHHHHHHHII:::IIIIIIIIIIIIIIIIIIIIIIIIIIIIIIIIIIIIHHHHHHHHHHHHHHHHHHHHHHHHHHHHHCCBBHHHHHHHHHHHHHHHHHH@@@@HHHHHHHHHHHHHHHHHHHHHHHHHHHHHHHHHHHHHHHHHHHHHHHHHHHHHHHHHHHHHHHHHHHHHHHHHHHHHHHHHHHHHHHHHHHHHHHFFFHHHHHHHHHHHH66666699,EHHHHHHHHHHHHHHHHHHHHHHHHHHHHHHHHHHHHHHHHHHHHHED666D@GG;;:DDHHHHHDDDB???G::;;222;=GB>>>BGGH@666GEEEGGGGG;666>>>BE9999;;;;GGGGGBBBBDDA@AA==333:;<=B=988==A>==B::BBA98999999899999;<<=99999>9999//.2;111177:;::0---746:10038::27776222:::9;::7777678;;71016766:87--
@JI6ZREA02IMHPT
AGACACAGTTGGAGGGCAAGTCTGGTGCCAGCAGCCGCGGTAATTCCAGCTCCAATAGCGTATATTAAAGTTGTTGCAGTTAAAAAGCTCGTAGTTGAATTTCGGGGTATAGT
+
FFFFFFFFFFFII:::IIIIIIIIIIIIIIIIIIIIIIIIIIIIIIIIIIIIFFFFFFFFFFFF@@@@FDDDFFFFFFFFF;;;;;FFFFCCADBA?>;666.,,,,,.-2.-
@JI6ZREA02I5K5T
AGACACAGTTGGAGGGCAAGTCTGGTGCCAGCAGCCGCGGTAATTCCAGCTCCAATAGCGTATATTAAAGTTGTTGCAGTTAAAAAGCT
+
FFFFFFFFFFFDB666EFGHHHHFHIIIIIIIIIIIIIIIHHHHHHHHHHHHFFFFFFFFFDAA::::=444445ABBDDD77777DBB
@JI6ZREA02IORG3
AGACACAGTTGGAGGGCAAGTCTGGTGCCAGCAGCCGCGGTAATTCCAGCTCCAATAGCGTATATTAAAGTTGTTGCAGTTAAAAAGACTCGTAGTTGAATTTCGGGGTTCTACCGTTGGTCGGGCAATAGTCTGTACTGGCGTGTGGAATTTCTACCGTTCTGGGGAA
+
FFFFFFDA@@@?@FFFFFFFBBBDDEFFDDDDDDDDA666D???===BBDDDDA<<<?DDDBBBAA555A99:9=BBBDDD77;;;F<DDDCFDDDBAA>888:22..--//7667;<<==<888400/27343437:9989898555BA<==B<?44/..96,,,,--
@JI6ZREA02IN36X
AGACACAGTTGGAGGGCAAGTCTGGTGCCAGCAGCCGCGGTAATTCCAGCTCCAACAGCGTATATTAAAGTTGTTGCNGTTAAAGAA
+
FFFFFFFFFFFII???IIIIIIIIIIIIIIIIIIIIHIHD@@@DCDDDDDDDD8888<FFFFFFFFFFFFFFFFFF<!:8?9665,,
@JI6ZREA02FQUP1
AGACACAGTTGGAGGGCAAGTCTGGTGCCAGCAGCCGCGGTAATTCCAGCTCCAATAGCGTATATTAAAGTTGTTGCAGTTAAAAAGCTCGTAGTTGAATTTCGGGGTCAGCAGGTTGGTCGTGCCACTGGTATGTACTGGCTTCGCTGATTCCTCCTTTCTGAAGAACTGTAATGTCATTAATTTGGTGTTGCAGGGAAACAGGACTGTTACTTTGAAAAAATTAGAGTGTTTAAAGCAGGCTAACGCTTGAATACATTAGCATGGAATAATGAAATAGGACGTTCGATCCTATTTGTGGTTTCTAGGATTGACGTAATGATTAATAGGGATAGTTGGGGCATTAGTATTCAATTGTCAGAGGTGAAATTCTTGGATTTATTGAAGACTAGCTACTGCGAAAGCATCTGCCAAGGATGTTTTCATTAATCAAGAACGAAAGTTAGGGATCGAAGACGATCAGATACCGCCGTAGTCTTAACCATAAACTATGCCGACTAGGGATCGGATGATGTTAATTTTT
+
IIIIIIIIIIIIIGGGIIIIIIIIIIIIIIIIIIIIIIIIIIIIIIIIIIIIIIIIIIIIIIIIIIHHHIIIIIIIIIIII?????IIIIIIIIIIIIIHHHICCCCIIIIIIIIIIIIIIIIIIIIIIIIIIIIIIIIIIIIIIIIIIIIIIIIBBBBGIIIIIIIIIIIGGGHIIIIIIIIHHHIIIIIIIIIHHHHHHIHIIIIIIBA?C:99D11111155,??EGFEHHHHHIIIIIII>>>BIIIIIIIIIIIIIIIIIIIIIIIIIIHHHIIIIIIHHHIGHHGD==///0-/////59DEGFGIIIIHHHIIIIIIHHHHGGGHHIIIIBBB?AAGIIIIIIIIAAAA@>HHHHHHHHHHHHHHHHFEE;;;944;>2225525A;544?CA>>;@AAA;95000044=AB3334=>>><<<=>>=99=;663233-1117888982036<=<==;=;=88556;>::;9;<<;;98....-04866484;6888;;;;<8888886686/15//
@JI6ZREA02HLB7E
AGACACAGTTGGAGGGCAAGTCTGGTGCCAGCAGCCGCGGTAATTCCAGCTCCAATAGCGTATATTAAAGTTGTTGCAGTTAAAAAGCTCGTAGTTGAATTTCGGGGTC
+
FFFFFFFFFFFII:::IIIIIIIIIIIIIIIIIIIIIIIIIIIIIIIIIIIIFFFFFFFFFFFFFFFFFFFFFFFFFFFFF?????FFFFFFFFFFDBA8667..,,,-
@JI6ZREA02IE94V
AGACACAGTTGGAGGGCAAGTCTGGTGCCAGCAGCCGCGGTAATTCCAGCTCCAATAGCGTATATTAAAGTTGTTGCAAGTTAAAAAGCTCGTAGTTGAATTTTAGGCCTGGCCGGACGGTCCGTCTCTGGCGAGTGCTGTTCTGTCGTCGGGTCTATCTTTCTGGTGAATCGGTATGTTCTTAATTGGGCGTGCCGGGGAGCCAGG
+
FA@AFFFFFFFIIIIIIIIIIIIIIIIDDFHHHHDBBBDGHCCCCFFFFEBB?FFFFFFFFFFFFFFFFFFFCCCC<::::A77777ADDDDDDAA::::9996A@@@>?888:==B<<<A>AABA???AADDDDDFFFFFBB@@BBB<10..36==6.,..42<888<AABBBBBAAA:5548888988>694446664?5<<<44
@JI6ZREA02FL5Q0
AGACACAGTTGGAGGGCAAGTCTGGTGCCAGCAGCCGCGGTAATTCCAGCTCCAATAGCGTATATTAAAGTTGTTGCAGTTAAAAAGCTCGTAGTTGAATTTC
+
FFFFFFFFFFFIIHHHIIIIIIIIIIIIIIIIIIIIIIIIIIIIIIIIIIIIFFFFFFFFFFFFFFFFFEDDFFFFFFFFF=====FFFFFFFFFDBA?652.
@JI6ZREA02I8AFA
AGACACAGTTGGAGGGCAAGTCTGGTGCCAGCAGCCGCGGTAATTCCAGCTCCAATAGCGTATATTAAAGTTGTTGCAGTTAAAAAGCTCGTAGTTGAATTTCGGGAATCAATTATAGTTGGTCGTCGTCCGTCCGGTATGCACGTGGTTATTATGTATTTCCTACCTTCGTGAACGAACTATGATGTCATTAATTTGGTGTCATGGGGAATCAGGACTGTTACTTTGAAAAAATTAGAGTGTTTAAAGCAGGCACACGCTTGAATACATTAGCATGGAATAATGAAATAGGACGTTTGACCCTATTTTGTTGGTTTCTAGGATCGACGTAATGATTAATAGGGATAGTTGGGGGCATTAGTATTCAATTGTCAGAGGTGAAATTCTTGGATTTATTGAAGACTAACTATTGCGAAAGCATTTGCCAAGGATGTTTTCATTAATCAAGAACGAAAGTTAGGGGATCGAAGACGATCAGATACCGTCGTAGTCTTAACCATAAACTATGCCGACTAGGGATCGGATGATGTTAA
+
FFFFFFFFFFFII@@@IIIIIIIIIIIIIIIIIIHHH===@HIHHHHHHIIIFFFFFFFFFFFFFFFFFA@@FFFFFFFFF?????FFFFFFFDBA?880..422221731266;23448=>=988333;;622211232...-33----.11213271,,--,31671,.,--1.-,,--58777:==?001144;AA:>???A99;;??BBAA>@AA?=;::,,,7,,,,,-22,:9=??<=?666FFFDDBBBAACDCCDDDFGGGGGGGGGFDDDD???AA==?D:=<<<<866<3,,,32....3--;>88;A<D???DDDDDDDDDB==<>@@840005:BB@@25755A===DDDDB>???BB<::::;;;:8///:::6666>8;43//34<@@@@@B33333888=;;232:66:666622022121166::99466::88:7222743,,,,,,00,,,4.2116::2121::61015211678::844651124-1227420203430227222220314-,
@JI6ZREA02HHQA8
AGACACAGTTGGAGGGCAAGTCTGGTGCCAGCAGCCGCGGTAATTCCAGCTCCAATAGCGTATATTAAAGTTGTTGCAGTTAAAAAGCTCGTAGTTGAATTTCGGGATCAGCAGGTTGGTCGTGCCACTGGTATGCACTGGCTTCGCTGGTTCCTCCTTTCTGAAGAACTGTAATGCCATTAATTTGGTGTTGCAGGGAAACAGGACTGTTACTTTGAAAAAATTGAGTGTTTAAAGCAGGCTAACGCTTGAATACATTAGCATGGAATAATGAAATAGGACGTTCGATCCTATTTGTTGGTTTCTAGGATTGACGTAATGATTAATAGGGATAGTTGGGGGCATTAGTATTCAATTGTCAGAGGTGAAATTCTTGGATTTATTGAAGACTAACTACTGCGAAAGCATTTGCCAAGGATG
+
[truncated: 6,737,448 more chars]
