# Supplementary material for: Depression of the soil arbuscular mycorrhizal fungal community by the canopy gaps in a Japanese cedar (Cryptomeria japonica) plantation on Lushan Mountain, subtropical China
Source: PeerJ. 2021 Mar 15;9:e10905. doi: 10.7717/peerj.10905 (PMC7971093; doi:10.7717/peerj.10905)
Supplement: Data S1 [file peerj-09-10905-s001.zip › sample/CCb3.fastq]

@JI6ZREA02GBCG3
AGCAGATGTTGGAGGGCAAGTCTGGCGCCTTACGGGAACAGTCGACTGCCAAGGCACACAGGGATA
+
IIIIIIIIIIIC<666GHIIIIIIGIICCCC?<54499FFIIIIIIIIII????IIIIIC;;;HII
@JI6ZREA02FK3HU
AGCAGATGTTGGAGGGCAAGTCTGGCGCCTTACGGGAACAGTCGACTGCCAAGGCACACA
+
IIIIIIICBBIHC666IGGGIIIIIIIIIIIIIHHHIIIIIF9:9:9CCE<;99?BEB:2
@JI6ZREA02J485N
AGCAGATGTTGGAGGGCAAGTCTGGCGCCTTACGGGAACAGTCGACTGCCAAGGCACACAGGGAGTA
+
IIIIIIIIIIIIIGGGIIIIIIIIIIIIIGGGIH;;;;:?IIIIIIIIIIIIIIIIIIF=442819<
@JI6ZREA02HOX7Y
AGCAGATGTTGGAGGGCAAGTCTGGCGCCTTACGGGAACAGTCGACTACCAAGGCACACAGGGATA
+
IIIIIIIIIIIHG666GHIIIIIIIIIIIIIGB555;;GEIIIFIIIIHH????IIIIE?556DII
@JI6ZREA02GVC3W
AGCAGATGTTGGAGGGCAAGTCTGGCGCCTTACGGGAAACAGTCGACTGCCAAGGCACACAGGGGATA
+
IIIIIIIIIIIII???IIIIIIIIIIIIIHHHIF??666<<IIIIIIIIIIHHHHIIIIIIAAAAIII
@JI6ZREA02JRS1C
AGCAGATGTTGGAGGGCAAGTCCGGCGCCTTACGGGAACAGTCGACTGCCAAGGCACACAGGGATA
+
IIIIIIIIIII??222BEEEE9997FI>>@@CA44553<<IIIIIIIIHH????IIIIIE556HIH
@JI6ZREA02G7I0D
AGCAGATGTTGGAGGGCAAGTCTGGTGCCAGCAGCCGCGGTAATTCCAGCTCCAATAGCGTATATTAAAGTTGTTGACAAGTTAAAAAGCTCGTAGTTGAATTTCGGGATCAATACGTCGGTCGTGCCTCTGGTATGAACTGGTGTTATTGATTCCTCCTTCTGATAAACCATGAATGTCATTAATTGGTGTTAGTGGGGAGTCAGGAACTAGTTACTTTGAAAAAAATTAGAGTGTTTAAAGCAGGCTAAACGCTTGAATA
+
444@??9110>>A544BBDFFFF??BFFGGGEEEDA???AB::::==BBA==<>AADDD666::AB==<<<844484426722222338AAAAAAAABA55311<;;;A?988<=ABBA<<4556DA:::ADDDDBB@AAAAA:3111<<:=<<<9222..//7::,,,567=:214437721--,,1111--.-,..127.444<<<<>?>>01148;;91111111AA-A@@@B=::1114<A@>?>888=>?8400093
@JI6ZREA02JJP7L
AGCAGATGTTGGAGGGCAAGTCTGGTGCCAGCAGCCGCGGTAATTCCAGCTCCAATAGCGTATATTAAAGTTGTTGCAGTTAAAAAGCTCGTAGTTGAATTTCGGGGTA
+
FFFFFFFA@@@BE@@?FFGHIIIBBBIIHHHIIIBBBHHHIHHFFFHIIIHHFFFFFFFFFFFFFFFFFA@@FFFFFFFFF????=FFFFFFFFFF@@@FF=A772227
@JI6ZREA02IZ83K
AGCAGATGTTGGAGGGCAAGTCTGGCGCCTTACGGGAAACAGTCGACTGCCAAGGCACACAGGGGATA
+
IIIIIIIIIIIIIBBBIIIIIIIIIIIIIIIIIHHHHHHIIIIIIIIIIIIIIIIIIIIIIBBCCIII
@JI6ZREA02JRWCS
AGCAGATGTTGGAGGGCAAGTCTGGTGCCAGCAGCCGCGGTAATTCCAGCTCCAATAGCGTATACTAAAGTTGTTGCAGTTAAAAAGCTCGTAGTTGAATTTCGGGATCAATACGTCGGTCGTGCTTTTTTGGTACGCACTGGCGTCATTGGTTTCTCCTTTCTGACGAACCATGATGTCATTAATTTGGTGTTATGGGGAGTTAGGACTGTTACTTTGAAAAAATTAGAGTGTTTAAAGCAGGCATTAGCTTGAATACATTAGCATGGAATAATGAAATAGGACGTTCGATCCTATTTGTGGTTTCTAGGATCAACGTAATGATTAATAGGGATAGTTGGGGCATTAGTATTCAATTGTCAGAGGTGAAATTCTTGGATTTATTGAAGACTAACTACTGCGAAAGCATTTGCCAAGGATGTTTCATTAATCAAGAACGAAAGTTAGGGATCGAAGACGATCAGATACCGTCGTAGTCTTAACCATAAACTAT
+
HHHHHHHFFFHIIHHHIIIIIIIIIIIIIIIIIIIIIIIIIIIIIIIIIIIIHHHHHHHHHHHHHHHHHHHHHHHHHHHEE:::::HHHHHHHHHHHHHHHHH>>>GD<>>EEHHHGEBCC=B?6//////998DA?BDGGGGDCA??88/////6/44888=:AE?66666EEEEGEEGHHHHHHHHHHHHHHHHCCC>9199HHHHHHHHHHHEEEH66;;6666,@HHHHHHHHHHHHHHHHHHHHHHHHHHHHHHHHHHHHHHHHHHHHHHHHHHH<DDHHHHFGEDD<;;;///4//////97DDDB>>@@E@655BBBBB;;99@;;;EHHEHAAB=BBEGG@@@@@@@BDBBBBBBB?998=999998:AAA;99977AAA??AA9999:==33344<9999;<AAAAA<<:72---22;;:7478;;992----6:=4999:;;;;;86:::777:8;:==;:9:<=::;::;;110216620-4
@JI6ZREA02JNIEN
AGCAGATGTTGGAGGGCAAGTCTGGTGCCTTACGGGAAACAGTCGACTGCCAAGGCACACAGGGGATA
+
IIIIIIIIIIIIIHHHIIIIIIIIIII????GIHHHHHHIIIIIIIIIIIIIIIIIIIIIICCCCIII
@JI6ZREA02F0X4A
AGCAGATGTTGGAGGGCAAGTCTGGTGCCAGCAGCCGCGGTAATTCCAGCTCCAATAGCGTATATA
+
FFFFFFFFFFFIH???IIIIIIIIIIIIIIIIIIIIIIIIIIIIIIIIIIIIFFFFFFFAAAB?00
@JI6ZREA02IU1YQ
AGCAGATGTTGGAGGGCAAGTCTGGTGCCTTACGGGAACAGTCGAC
+
FFFFFFFFFFFIIHHHIIIIIIIGGGD??5331114>>=;<<<<:5
@JI6ZREA02FT21T
AGCAGATGTTGGAGGGCAAGTCTGGCGCCTTACGGGAACAGTCGACTGCCAAGGCACACAGGGGATA
+
IIIIIIICBAGF>666IGGGIIIIIIIIIGGGGGHHIIIIII>??BEGGIIIIEGIIIA999999==
@JI6ZREA02GR70J
AGCAGATGTTGGAGGGCAAGTCTGGCGCCTTACGGGAAACAGTCGACTGCCAAGGCACACAGGGGATA
+
IIIIIIIIIIIIIHHHIIIIIIIIIIIIIHHHIHHH;;;IIIIIIIIIIIIHHHHIIIIIICCCCIII
@JI6ZREA02JYKQM
AGCAGATGTTGGAGGGCAAGTCTGGTGCCAGCAGCCGCGGTAATTCCAGCTCCAATAGCGTATATTAAAGTTGTTGACAGTTAAAAGCTCGTAGTTGAATTTCGGGATCAATACGTCGGTCGTGCTTTTTTGGTACGCACTGGCGTCATTGGTTTCTCCTTCTGACGAACCATGATGTCATTAATTTGGTGTTATGGGGAGTTAGGACTGTTACTTTGAAAAAATTGAGTGTTTAAAGCAGGCATTAGCTTGAATACATTAGCATGGAATAATGAAATAGGACGTTTGATCCTATTTGTGGTTTCTAGGATCAACGTAATGATTAATAGGGATAGTTGGGGCATTAGTATTCAATTGCAGAGGTGAAATTCTTGGATTTATTGAAGACTAACTATGCGAAAGCATTTGCCAAGGATGTTTTCATTAAATCAAGAACGAAAGTTAGGGATCGAAGACGATCAGATACCGTCGTAGTCTTAACCATAAACTATGCCGACTAGGGATCGGATGATG
+
FFFFCCC666BD@633DDFFHFFFFHIIIIIIIHHIIHHIIHHHHHHIIHHFFFFFFFF===DFFF??????:88=<<<=22..../4:===><<=CCDFFFFFFFFFFFDD@AAFFDBAAAA=4//////00,4489<=???9854488866664-.000889<?===AAAA=??666:==BB=??663FFCCC;;=;?166DFFFFDA887<1113,,,,,,--77===8<?FFFFFFFFFFFFFFFFFFFD555?DGGGFFDBBB@AAA=4.,,3.11--,,,,27=555:.01=4::<<=B<DD??::::DDDDDDDDDDAAAA=;;@??988////9<=;<<;<889444433888899;888:4/..44>888;228888:@><<<32333344;<<<;;;@@@@@@8833....34,,,,,.322246943338:6053376666675:77::::7:9:::9011299:54----06332770466746461---1:977444400
@JI6ZREA02FZKJU
AGCAGATGTTGGAGGGCAAGTCTGGCGCCTTACGGAACAGTCGAC
+
FFFFFFFFFFFII@@@IIIIHHGFDFFAA6333:<@@?=999:A6
@JI6ZREA02JQ0D3
AGCAGATGTTGGAGGGCAAGTCTGGCGCCTTACGGGAAACAGTCGACTGCCAAGGCACACAGGGGATA
+
IIIIIIIIIIIIIHHHIIIIIIIIIIIIIIIIIHHHGGGIIIIIIIIIIIIIIIIIIIIIICCCCIII
@JI6ZREA02G6MMQ
AGCAGATGTTGGAGGGCAAGTCTGGTGCCTTACGGGAAACAGTCGACTGCCAAGGCACACAGGGGATA
+
IIIIIIIIIIIIIHHHIIIIIIIIIII?????IHGG;;;HIIIIIIIIIIIIIIIIIIIIIBCCCIII
@JI6ZREA02F75FL
AGCAGATGTTGGAGGGCAAGTCTGGTGCCAGCAGCCGCGGTAATTCCAGCTCCAATAGCGTATATTAAAGTTGTTGCAGTTAAAAAGCTCGTAGTTGAATTTCGGGATTAGTACGCTGGTCGTGCCTTTTCGGTACGTACTGGTGGTTACTGATTTCGTTACCTTCTTGACGAACTAACTCATGTCATTAATTTAGGTTGTGGTTAGGGAAGTCTAGGACTGTTACTTTGAAAAAATTAGAGTGTTTAAAGCAGGCTGTCGCTTGAATACATTAGCATGGAATAATGAAATAGGACGTTGATCCTA
+
FFFFFFFFFFFIIHHHIIIIIIIIIIIIIIIIIIIIIIIIIIIIIIIIIIIIFFFFFFFFFFFFFFFFFFFFFFFFFFFFF;;;;;FFFFFFFFDBBAA;;84.,,3512.,-.--3555:9==;;2222/---35552-----,,--..13711234//49<22222444696676;55574434.----111511..5511--.111--,3323578:3.--.31113,,,,,,11+:==:8222...9=<;;..0011ABBBBDGGGIIIIIIIIDDDDIIIIIIGGD8@@???=<?==<;84
@JI6ZREA02FDP59
AGCAGATGTTGGAGGGCAAGTCTGGCGCCTTACGGGAACAGTCGACTGCCAAGGCACACAGGGGATA
+
IIIIIIIIIIIII???IIIIIIIIIIIIIHHHIH??;;<?GGIIIIIIIIIIIIIIIIIA::999EA
@JI6ZREA02HCLWB
AGCAGATGTTGGAGGGCAAGTCTGGTGCCTTACGGGAAACAGTCGACTGCCAAGGCACACAGGGGATA
+
IIIIIIIIIIIII???IIIIIIIIIIICCCCIIHGG;;;IIIIIIIIIIIIHHHHIIIIIIAABBIII
@JI6ZREA02HRH3K
AGCAGATGTTGGAGGGCAAGTCTGGCGCCTTACGGGAACAGTCGACTGCCAAGGCACACA
+
:99???=4448899==BDDDDFFFGHHCCCCAD==;444>?:55545BBBBA>>???==4
@JI6ZREA02IIGB0
AGCAGATGTTGGAGGGCAAGTCTGGTGCCTTACGGGAAACAGTCGACTGCCAAGGCACACAGGGGATA
+
IIIIIIIIIIIII666HHHHIIIIIIIHHHHIIHHHHHHIIIIIIIIIIIIHHHHIIIIIIBBCCIII
@JI6ZREA02JZ21D
AGCAGATGTTGGAGGGCAAGTCTGGTGCCAGCAGCCGCGGTAATTCCAGCTCCAATAGCGTATATTAAAGTTGTTGCAGTTAAAAAGCTCGTAGTTGAATTT
+
FFFFFFFFFFFIIHHHIIIIIIIIIIIIIIIIIIIIFHHHIIIFHDDFHHHHFFFFFFFFFFFFFFFFFFFFFFFFFFA@@;;==;FFDDBBA?>9666,,,
@JI6ZREA02JZ2MD
AGCAGATGTTGGAGGGCAAGTCTGGTGCCAGCAGCCGCGGTAATTCCAGCTCCAATAGCGTATATTAAAGTTGTTGCAGTTAAAAAGCTCGTAGTTGAATTTC
+
FFFFFFFFFFFIIHHHIIIIIIIIIIIIIIIIIIIIIIIIIIIIIIIIIIIIFFFFFFFFFFFFFFFFFFFFFFFFFFFFF;;;;;FFFFFFFFFFFDC?=<?
@JI6ZREA02J57E3
AGCAGATGTTGGAGGGCAAGTCTGGTGCCAGCAGCCGCGGTAATTCCAGCTCCAATAGCGTATATTAAAGTTGTTGCAGTTAAAAAGCTCGTAGTTGAATTTCGGGATCAATACGTCGGTCGTGCTTTTTTGGTACGCACTGGCGTCATTGGTTTCTCCTTTCTGACGAACCATGATGTCATTAATTTGGTGTTATGGGGATTAGGACTGTTACTTTGAAAAAATTAGAGTGTTTAAAGCAGGCATTAGCTTGAATACATTAGCATGGAATAATGAAATAGGACGTTCGATCCTATTTGTGGTTTCTAGGATTGACGTAATGATTAATAGGGATAGTTGGGGCATTAGTATTCAATTGTCAGAGGTGAAATTCTTGGATTTATTGAAGACTAACTACTGCGAAAGCATTTGCCAAGGATGTTTTCATTAAATCAAGAACGAAATTAGGGATCGAAGACGATCAGATACCGTCGTAGTCTTAACCNTAAACTATGCCGACTAGGGATCGGATGATG
+
IIIHIII999BBE<<<HHIIIIIIIIIIIIIIIIFFFFBBCBBBBHHIIICBBIIIIIIBCCEEHH=<<GGG@@BBC===I99:;;HIIIIIIIIIIIIHHHC;;9EIIIIIHIIHHIGEEBEB7///---44,:==BEGIIIIHIHIIIIIHHHF9;;FFBB>EIIIIIIIIIIIIIIIIIIDD<<<<<7G<<<D<======HIGIIII888<755D00000233,?BGGIEHHHHHIIIIIIIIIIIIIIIIIIIIIH@@@IIIIIIIIIIII777D:@@777<;BBCEEDBD<;5616510059EEDDDDDIIIIIIIII@@@@II<;;BDBE??20022:DD>:8;@IHHHIHEBBBCCCCC8///45588AA?7;;A77:444255882228AA50000BDDBB=CAA>>::69,,,,,15,,,,,499930.3750033-...:==;;;:9;<:;;88686888<96688<=::3200!8....--4599896:6....:;99955551
@JI6ZREA02HXVWX
AGCAGATGTTGGAGGGCAAGTCTGGCGCCTTACGGGAAACAGTCGACTGCCAAGGCACACAGGGGATA
+
IIIIIIIIIIIIIHHHIIIIIIIIIIIIIIIIIHCC666GIIIIIIIIIIIIIIIIIIIIIBCCCIII
@JI6ZREA02JYKK6
AGCAGATGTTGGAGGGCAAGTCTGGTGCCAGCAGCCGCGGTAATTCCAGCTCCAATAGCGTATATTAAAGTTGTTGCAGTTAAAAAGCTCGTAGTTGAATTTCGGGATCAATACGTCGGTCGT
+
FFFFFFFFFFFIIHHHIIIIIIIIIIIIIIIIIIIIIIIIIIIIIIIIIIIIFFFFFFFFFFFFFFFFFA@@FFFFFFFFF;;;;;FFFFFFFFFDDDD==;41119<4449<??AA>>==63
@JI6ZREA02GFI3S
AGCAGATGTTGGAGGGCAAGTCTGGTGCCAGCAGCCGCGGTAATTCCAGCTCCAATAGCGTAATATTAAAGTGTTGACAGTTAAAAAGCTCGTAGTTGAATTTCGGGATCAGTACGTTGGTCGTGCCTTAGGTACGT
+
===:666666BDD?=?DFFHHFFFFFDDDDD@::::==<@AAA:::::::BAA>>?>?90000682222678888???BBAA33321<99676//../16221:116777<44444<=BBBBBDAAAB@@4434401
@JI6ZREA02JVFFV
AGCAGATGTTGGAGGGCAAGTCTGGGGCCTTACGGGAAACAGTCGACTGCCAAGGCACACAGGGGATA
+
IIIIIIIIIIIIIHHHIIIIIIIAAAACCCCHIHHHHHHIIIIIIIIIIIIIIIIIIIIIICCCCIII
@JI6ZREA02FNGW3
AGCAGATGTTGGAGGGCAAGTCTGGCGCCTTACGGGAAACAGTCGACTGCCAAGGCACACAGGGGATA
+
IIIIIIIIIIIIIBBBIIIIIIIIIIIIIIIIIHGG???HIIIIIIIIIIIIIIIIIIIIICCCCIII
@JI6ZREA02JYXA0
AGCAGATGTTGGAGGGCAAGTCTGGTGCCAGCAGCCGCGGTAATTCCAGCTCCAATAGCGTATATTAAAGTTGTTGCAAGTTAAAAAGCTCGTAGTTGAATTTCGGGGTCAGTAGGTTGGTCGTGCCAATGGTGTGTACTGGCTTTACTGATTCCTCCTTCTTGAAGAACTGTAATGTCATTAATTTGGTGTTGCAGGGAAACAGGACTGTTACTTTGAAAAAATTGAGTGTTTAAAGCAGGCTAACGCTTGAATACATTAGCATGGAATAATGAAAATGGACTTCGATCCTATTTTGTGGTTTCTAGGATTGACGTAATGATTAATAGGGATAGTTGGGGCATTAGTATTCAATTGT
+
DDDDBBB:::A=:333=ABDDDDFFFFFFHHFFF<<<?886::DDDDDFFFFFFFFFFFFFD@@@DFFFDDDDFF@:::=@F<<<;;FCCC=<<?<;911...4..,,.5====0001455=AA?<<==DD6666=BBBBA==?????9ABBAAAA==<<<<<<A><445:AAAA??AAAAA88111442888??<444=;;9044???431159??D777766FFFFFFFFFFFF?D::::AA6635ABBDBBBDFDGDD@@?DDAAAA>>=4....766..--334?<<<>6666A6>>444<7@88888??9::A>ABBBDDDDDBBBDDDDDD9999D=::8<<?;932155,,
@JI6ZREA02JWJTJ
AGCAGATGTTGGAGGGCAAGTCTGGTGCCAGCAGCCGCGGTAATTCCAGCTCCAATAGCGTATATTAAAGTTGTTGCAGTTAAAAAGCTCGTAGTTGAATTTCGGGGTATA
+
FFFFFFFFFFFIIHHHIIIIIIIIIIIIIIIIIIIIIIIIIIIIIIIIIIIIFFFFFFFFFFFFFFFFFFFFFFFFFFFFF?????FFFFFFFFFFFFFFFFF;9669933
@JI6ZREA02F3K3P
AGCAGATGTTGGAGGGCAAGTCTGGTGCCAGCAGCCGCGGTAATTCCAGCTCCAATAGCGTATATTAAAGTTGTTGCAGTTAAAAAGCTCGTAGTTGAATTTCGGGGT
+
FFFFFFFFFFFII:::IIIIIIIIIIIIIIIIIIIIIIIIIIIIHHIIIIIIFFFFFFFFFFFFFFFFFFFFFFDDBBB5511333AABBBDDFFFFFD??=B99311
@JI6ZREA02FN189
AGCAGATGTTGGAGGGCAAGTCTGGTGCCAGCAGCCGCGGTAATTCCAGCTCCAATAGCGTATATTAAAGTTGTTGCAGTTAAAAAGCTCGTAGTTGAATTTGGGGTCAGCAGGTTGGTCGTGCCACTGGTATGTACTGGCGTTCGCTGATTCCTCCTTTCCTGTAAGAACTAGTAATGTCATTAATTTGGTGTTGCGAAGGAAACAGGACTGTTACTTTAAGAAAAAATTAGAGTTAGTTTAAAGCGAGGACTAACGCTTGAATACATTAGCATGGAATAATGAAATAGGACG
+
?933666666DDGFFHIIIIIIIIIIIIIIIIIIIIIIIIIIIIIIIIIIIIFEEEFFFFFFFFFFFFFFFFFFFFFFFDD88888FFFFFFDFFFFFF666=<@?FFFFFFFFFFFFFFFFFFFFFDBBA??9899400//11==5733----,11,,,,,..---2113.,.-5587233-...226<;789953211--,,,..5553-.,133,,,--.,,,,,,--+79877891,,,,,-323---.399676889=@@>??AA=??ADDDDDBBBDD=;89022<:.
@JI6ZREA02HRUI2
AGCAGATGTTGGAGGGCAAGTCTGGTGCCAGCAGCCGCGGTAATTCCAGCTCCAATAGCGTATATTAAAGTTGTTGCAGTTAAAAGCTCGTAGTTGAATTTC
+
FFFFFFFFFFFHB:::HHHHHIIIIIIIIIIIIIIIIIHHBBBHHIHHHHIHFFFFFFFFFFFFEE???FFFFBBBBBD686666:DDDDDDDDFDDD=;84
@JI6ZREA02JT0IB
AGCAGATGTTGGAGGGCAAGTCTGGTGCCAGCAGCCGCGGTAATTCCAGCTCCAATAGCGTATATTAAAGTTGTTGCAGTTAAAAAGCTCGTAGTTGAATTTCGGGGTCAGTAG
+
FFFFFFFFFFFIIHHHIIIIIIIIIIIIIIIIIIIIIIIIIIIIIIIIIIIIFFFFFFFFFFFFFFFFFA@@FFFFFFFFF;;;;;FFFFFFFFDD:::=<;4....2873.--
@JI6ZREA02JMGTO
AGCAGATGTTGGAGGGCAAGTCTGGTGCCAGCAGCCGCGGTAATTCCAGCTCCAATAGCGTATATTAAAGTTGTTGCAGTTAAAAAGCTCGTAGTTGAATTTCGGGATTA
+
FFFFFFFFFFFIIHHHIIIIIIIIIIIIIIIIIIIIIIIIIIIIIIIIIIIIFFFFFFFFFFFFFFFFFFFFFFFFFFFFF?????FFFFFFFFFDDBA8863,,,3---
@JI6ZREA02F7S7A
AGCAGATGTTGGAGGGCAAGTCTGGTGCCAGCAGCCGCGGTAATTCCAGCTCCAATAGCGTATATTAAAGTTGTTGCAGTTAAAAAGCTCGTAGTTGAATTTCGGGATTACAGTCGTCGTGCACTTTGGTATGAACTGGCGTCGTGTAGTTTCTCCTTTCTGAGGAACCATGATGTCATTAATTTGGAT
+
FFFFFFFFFFFIIHHHIIIIIIIIIIIIIIIIIIIIIIIIIIIIIIIIIIIIFFFFFFFFFFFFFFFFFFFFFFFFFFF::66666?DDDDFFFFFFFFFFFF?=;<1000///433999344366668/000004<<9=?<30001148;;>9=><=?DA6666<<FDAAAFFFFFFDBAA866.-..
@JI6ZREA02FTOMA
AGCAGATGTTGGAGGGCAAGTCTGGTGCCAGCAGCCGCGGTAATTCCAGCTCCAATAGCGTATATTAAAGTTGTTGCAGTTAAAAAGCTCGTAGTTGAATTTCGGGATCAATACGTCGGTCGTGCTTTTTTGGTACGCACTGGCGTCATTGGTTTCTCCTTTCTGACGTAACCATGATGTCATTAATTTGGTGTTATGGGGAGTTAGGACTGTTACTTTGAAAAAATTAGAGTGTTTAAAGCAGGCATTAGCTTGAATACATTAGCATGGAATAATGAAATAGGACGTTCGATCCTATTTTGTGGTTTCTAGGATCAACGTAATGATTAATAGGGATAGTTGGGGCATTAGTATTCAATTGTCAGAGGTGAAATTCTTGGATTTATTGAAGACTAACTACTGCGAAAGCATTTGCCAAGGATGTTTTCATTAAATCAAGAACGAAAGTTAGGGATCGAAGACGATCAGATACCGTCGTAGTCTTAACCATAAACTATG
+
IIIDDDIIIIIIIHHHIIIIIIIIIIIIIIIIIIIIIIIIIIIIIIIIIIIIIIIIIIIIIIIIIIHHHIIIIIIIIIIII?????IIIIIIIIIIIIIHHD>655CCCCCDDDFFEC@BB=B;0------443?<;=AEIGGD?A@A;9/////:722---:4??000/1>@<@777<GIIBBBBCHHIIIIIIIICCCCIIB@;;;IIIIIGHH@@?<11111/;;-A@CHEBEEHHHIIIBBBGIIIIIIIIIIIIIIIIIIIIIIIIIIIIIIGGBIDHHF=3514;BBA<87,,//5.33333=7HGIHAAAAIIIIIIIGGGIIIIHHHIIIIAA8866DDGGDDDEHIIHHHHICDDEE<<<C222<<FEEHHFEHHI>>FFDCCDA5438;?==0....3:733399955645=:2222::..---.2002..5/,,,/03-,,,/8832254;;:<<==>?>AAA>=>>?>:876==2103---35222
@JI6ZREA02H99DH
AGCAGATGTTGGAGGGCAAGTCTGGTGCCAGCAGCCGCGGTAATTCCAGCTCCAATAGCGTATATTAAAGTTGTTGCAGTTAAAAAGCTCGTAGTTGAATTTCGGGGATA
+
8940114988889==?DFFFHHHBBBFFFHHGFF@@=FFFFHHIIIIIIIIIFFFFFFFFFFFFFFFFFFFFFFFFFFFFF==???FFFFFFFFFFFCA311947227//
@JI6ZREA02JOQFA
AGCAGATGTTGGAGGGCAAGTCTGGTGCCAGCAGCCGCGGTAATTCCAGCTCCAATAGCGTATATTAAAGTTGTTGCAAGTTAAAAAGCTCGTAGTTGAATTTCGGGATTAGTAGGTTGGTCGTGCCTCTGGTATGCACTGGCTTTACTGGTTCCTCCTTCTTGAAGAACTGTAAATGTCATTAATTTGGTGTTGCAGGGGAAACAGGACTGTTACTTTGAAAAAAATTTAGAGTGTTTAAAGCAGGCTAACGCTTGAATACATTAGCAATGGAATAATGAAATAGGACGTTCGATCCTATTTTGTGGTTTCTAGGATTGACGTAATGATTAATAGGGATAGTTGGGGCATTAGTATTCAATTGTCAGAGTGAAATCCTTGGATTTATTGAAGACTAACTACTGCGAAAGCATTTGCCAAGGATGTTTTCATTAATCAAAGAACGAAAGTTAGGGATCGAAGACGATCAGATACCGTCGTAGTCTT
+
@??CCCFF????@CFFFFFFFHHHHHFGGHHHHF888<?F@??AAAADDDDFFCCCFFFFFFFDDDFFFFFFDDDFFFFDDD==?==FFFDDDDAA:544448>88890114<<<BBBBBDCCDFFFFFFFFFFFFFFDA@@FFFFFFFFFFFFFFFFFFFFDB><888<?000004<?????>A===>>7655533....,.2<7<??@AA:89>866:,,,,,,,,,,+.29:=666444?<<<><41114BA@@>>?AAD555ABBBB8888?>>930..77883329789==1---,,..3-66666?<B:::ADDDDA555AAAADDDDDBBBAAAADD=999AAAAD:8:=====BB===B33388;;632222;97.,,./4;;60033;62...6772...678888>:::766466000022774400,,-6--0,,,,.22-0027:::::98:97---29:9:::541128880.
@JI6ZREA02HM0SQ
AGCAGATGTTGGAGGGCAAGTCTGGTGCCAGCAGCCGCGGTAATTCCAGCTCCAATAGCGTATATTAAAGTTGTTGCAGTTAAAAAGCTCGTAGTTGAATTTCGGGATCAATACGTCGGTCGTGCTTTCGGGTACGTACTGGCGTCATTGGTTTCTCCTTTCTGACGAACCATGATGTCATTAATTTGGTGTTATGGGGAGTTAGGACTGTTACTTTGAAAAAATTAGAAGTGTTAAAGCAGGCTAACGCTTGAATACATTAGCATGGAATAATGAAATAGGACGTTCGATCCTATTTTGTTGGTTTCTAGGATTGACGTAATGATTAATAGGGATAGTTGGGGCATTAGTATTCAATTGTCAGAGGTGAAATTCTTGGATTTATTGAAGACTAACTACTGCGAAAGCATTTGCCAAGGATGTTTTCATTAATCAAAGAACGAAAGTTAGGGATCGAAGACGATCAGATACCGTCGTAGTCTTAACA
+
FFFEEEFFFFFIIHHHIIIIIIIIIIIIIIIIIIIIIIIIIIIIIIIIIIIIFFFFFFFFFFFFFFFFFFFFFFFDDBB::33366AADDDDFFFFFFFFFFFFFFFFFFFFFFFFFFFFFFFFFFFFFFFFFFFFFFFFFFFFFFFFFFFFFFFFFFFFFFFCCCDDDCCCCCCDDFFFFFFFFFFFFFFFFFFBDBBFFFFFFFFFF666AB=88?//////0.,9=>?>44445==::::DDFFCCCFFFFDDCFDIDDFFFGIIIIIDDDFDGGGADDBA5548<?=666:,,,,3--11,,,37?88888ADDDDDDDDDIIIDDDBBBDDDDAA9999@@=:5000:ABBB@@@@BB?>=882444:::8844386662232....3000457633....;88888999;;;;622--,,,3,,,,.0,,,0-/4.....22-00002226688:99:::6121:::9899:74644220.
@JI6ZREA02ISOJE
AGCAGATGTTGGAGGGCAAGTCTGGTGCCAGCAGCCGCGGTAATTCCAGCTCCAATAGCGTATATTAAAGTTGTTGCAGTTAAAAAGCTCGTAGTTGAATTCGGAGTAG
+
FFFFFFFFFFFIIHHHIIIIIIIIIIIIIIIIIIIIIIIIIIIIIIIIIIIIFFFFFFFFFFFFFFFFFFFFFFFFFFFFF;;;;;FFFFFFDDBAA88867.-.,.2-
@JI6ZREA02HIRRW
AGCAGATGTTGGAGGGCAAGTCTGGTGCTAGCAGCCGCGGTAATTCCAGCTCCAATAGCGTATATTAAAGTTGTTGCAGTTAAAAAGCTCGTAGTTGAATTTCGGGGTA
+
FFFFFFFFFFFIIHHHIIIIIIIIII?;;;IIIIIIIIIIIIIIIIIIIIIIFFFFFFFFFFFFFFFFFFFFFFFFFFFFF?????FFFFFFFFDBA=<;;844422/3
@JI6ZREA02JU85H
AGCAGATGTTGGAGGGCAAGTCTGGTGCCAGCAGCCGCGGTAATTCCAGCTCCAATAGCGTATATTAAAGTTGTTGCAGTTAAAAAGCTCGTAGTTGAATTTCGGGGATCAAG
+
6001113311BBB?FFIIIIIIIIIIIIIIIIIIIIIIIIIIIIIIIIIIIIFFFFFFFFFFFFFFFFFFFFFFFFFFFFF????=FAA@FDAA>@?<<...42.//7..--.
@JI6ZREA02GVGAI
AGCAGATGTTGGAGGGCAAGTCTGGTGCCAGCAGCCGCGGTAATTCCAGCTCCAATAGCGTATATTAAAGTTGTTGCAGTTAAAAAGCTCGTAGTTGAATTTCGGGGTCAGTAGGTTGGTCGTGCCAATGGTGTGTACTGGCTTTACTGATTCCTCCTTCTTGAAGAACTGTAAATGTCATTAATTTGGTGTTTGCAGGGAAACAGGACTGTTACTTTGAAAAAATTAGAGTAGTTTAAAGCAGGCTAACGCTTGAATACATTAGCATGGAATAATGAAATAGGACGTTCGAATCCTATTTTGTAGGTTTCTAGGATTGACGTAATGATTAATAGGGATAGTTGGGGCATTAGGTATTCAATTGTCAGAGGTGAAATCCTTGGAATTTATTGAAGTACTAACTACTGCGAAAGCATTTGCCAAGGATGTTTTCATTAATTCAAGAACGAAGTTAGGGATCGAAGACGATCAGATACCGTCGTAGTCTTAACCNTAAACTATAGCCGACTAGGGATCGGATGATGTTAATTTTTAATGT
+
44>4449456DFFFFHIIIIIIIIIIIIIIIIIIIIIIIIIIIHHHHHIIIDD@@ADFFFFFFFFFFFFFFFFFFFFFFFF?????FFFFFFFFFFFFFFFFF=;99ABBB=53133AABA@@?>ADD???AA?????=@@?1119849?====>8888@<8962322<<43,..6:8942211666<9//.0044:666666<488<@<9444<866=------00,44@@??;;<??FFCC666;DDBBBBBB::554@@>?<<<<=====<<?A<;;?:11144<<<866:2233////-+---,,,3.9955567<A<=:88<<>AAA>>455=:::<@4444<<<<80/./;<><<<<::<8888888888922229942..,3/5760,,,,040,,,,4,,...6933448866843342-----,044....0072..0,,,,,0.../.0227:44697::::9:9::21019:99:88::10!2--,,.,,,,00.20984444222222226:99:://52286+--
@JI6ZREA02F7D9V
AGCAGATGTTGGAGGGCAAGTCTGGTGCCAGCAGCCGCGGTAATTCCAGCTCCAATAGCGTATATTAAAGTTGTTGCAGTTAAAAAGCTCGTAGTTGAATTTCGGGATCAGTACGTTGGTCGTGCCTTAGGTACGTACTGGTGTTACTGGTTCCTACCTTCTGACGAACCATCATGTCATTCATTTGGTGTGGGGGGGAATCAGGACTGTTACTTTGAAAAAATTAGAGTGTTTAAAGCAGGCTCGCGCTTGAATACATTAGCATGGAATAATGAAATAGGACGTTGATCCTATTTTGTGGTTTCTAGGATTGACGTAATGATTAATAGGGATAGTTGGGGCATTAGTATTCAATTGTCAGAGGTGAAATTCTTGGATTTATTGAAGACTAACTACTGCGAAAGCATTTGCCAAGGATGTTTTCATTAATCAAGAACGAAAGTTAGGGATCGAAGACGATCAGATACCGTCGTAGTCTTAACCNTAAACTATGCCGACTAGGGATCGGATGATGTTAATTTTTAATGTAC
+
IIIIIIIIIIIIIHHHIIIIIIIIIIIIIIIIIIIIIIIIIIIIIIIIIIIIIIIIIIIIIIIIIIHHHIIIIIIIIIIII;;;;;IIIIIIIIIIIIIHHHIHHHIIIIIIIIIIIIIIIIIIIIIIIIIIIIIIIIIIIIIIIIIIIIIIIIIIIIIIIIIIIIIIIIIIIIIIIIIIIIIHEBGE?EE1111111??HHHIIIIIIIIIIHHHI888888BB0IIIIIHHHHHHIIIIIIIIIHHHIIIIIIIIIIIIIIIIIIIIIIIIIHHHIIIIGGGGGIHHGGEB1111;2::666G?IIIIIIIIIIIIIIIIIIIHHHHHHIIIIHHAABAHHIIIIIIIIIIIIIHHFF521118;;;=8522CCC111::<EE;525AE:::8@@>;4422=:5222:<<88886::1111::<<;80322<963....6;<37338888=82...28988484<8820268;;:112244!3222840488<8;586:>:<>>>>=833386899///,,,-*5252
@JI6ZREA02F9D9Z
AGCAGATGTTGGAGGGCAAGTCTGGTGCCAGCAGCCGCGGTAATTCCAGCTCCAATAGCGTATATTAAAGTTGTTGCAGTTAAAAAGCTCGTAGTTGAATTTCGGGATT
+
FFFFFFF===FHH:::IIIIIIIIIIIIIIIIIIIIIIIIIIIIIIIIIIIIFFFFFFFFFFFFFFFFFFFFFFFFFFFFF?????FFFFFFFFFFFFD<864,,,7--
@JI6ZREA02J6KJ3
AGCAGATGTTGGAGGGCAAGTCTGGTGCCAGCAGCCGCGGTAATTCCAGCTCCAATAGCGTATATTAAAGTTGTTGCAGTTAAAAAGCTCGTAGTTGAATTTCGGGGTCGGTAGGTTGGTCGTGCCTATGGTATGTACTGGCTTTACTGATTCCTCCTTCTTGAAGAACTGTAATGTCATTAATTTGGTGTTGCAGGGAAACAGGACTGTTACTTTGAAAAAATTAGAGTGTTTAAAGCAGGCTAACGCTTGAATACATTAGCATGGAATAATGAAATAGGACGTTCGATCCTATTTTGTTGGTTTCTAGGATTGACGTAATGATTAATAGGGATAGTTGGGGCATTAGTATTCAATTGTCAGAGGTGAAATTCTTGGATTTAATGGAAGACTAACTAACTGCGAAAGCATTTTGCCCAAAGGATGTTTTTTCATTAAATCAAAGAACGAAAGTTAGGGGATCGAAGACGNTCAGNTACCGTCGTAGTCTTAACCCATAAACTNTGCCGACTAGGGGATCGGGAT
+
HHHHHHHHHHHIIHHHIIIIIIIIIIIIIIIIIIIIIIIIIIIIIIIIIIIIHHHHHHH>>>BFHHHHHHHHHHHHHHHHH=====HHHHHHHHHHHFFEEHHCCCCHHFFHHHHHHHHHHHHH:99BHHHHHHEEEHHHHHE@@@D@GGGGGGG@BBBBEHGGGGGGHG@888BBBBDDHHHHHHGGAGGEE@<666<<CGEGGGGHHHHGG555E222226@@3HHHHHHHHHHHHHHHHHHHHHHHHHHHHHHHH@@@DHHHHHHHHHHHHH@@;7;@BBBD<:89:99;;/,,/4/544///97;333==9::9><9;;;;<??AA>>>;6666;9999>BDGGGEE;;;;;>>>:>>>==?A@===BBB<<<999//../8;885579882....2;=;999=AA4433>220,,,,,,1,,,,,,,45442/266---2--2000.---011---7:;;;:564!2276!2----02445411,,,,,,,,4...1.!4;::8:9;:6677::2---26
@JI6ZREA02JMPPM
AGCAGATGTTGGAGGGCAAGTCTGGTGCCAGCAGCCGCGGTAATTCCAGCTCCAATAGCGTATATTAAAGTTGTTGCAGTTAAAAAGCTCGTAGTTGAATTTCGGGGTTAGCAGGTCGGTCGTGCCAATGGTATACACTGACTCGCTGACTCCTCCTTCTTGTAGAACCGTAATGCCATTAATTTGGTGTTGCGGGGAAACAGGACTGTTACTTTGAAAAAATTAGAGTGTTTAAAGCAGGCTAGCGCCTGAATACATTAGCATGGAATAATGAAATAGGACGTTCGAACCTATTTTGTTGGTTTCTAGGATTGACGTAATGATTAATAGGGATAGTTGGGGCATTAGTATTCAATTGTCAGAGGTGAAATTCTTGGATTTATTGAAGACTGACTACTGCGAAAGCATTTGCCAAGGATGTTTTCATTAATCAAGAACGAAGTTAGGGATCGAAGACGATCAGATACCGTCGTAGTCTTAACCNTAAACTATGTCGACTAGGGATCGGATGATGTTTAATTTTT
+
IIIIIIIIIIIIIHHHIIIIIIIIIIIIIIIIIIIIIIIIIIIIIIIIIIIIIIIIIIIIIIIIIIHHHIIIIIIIIIIGG;;;;;IIIIIIIIIIIIIHHHI@@@@IIIIIIIIIIIIIIIIIIIIIIIIIIIIIIIIIIIIIIIIIIIIIIIIIIIIIIIIIIIIIIIIIIIIIIIIIIIHHHIIIIIIIICCAAGGGGABBIIIIIIIIHHHI;;;;89;;,GIIIIHHHHHHIIIIIIIIIB>>>IIIIIIIIIIIIIIIIIIIIIIIIHHHIIIIIIIAAAHIIIIIG=9<<8//;;1//??G;====IIIIIIIIHHHIIHHHHHHIIIIII9999ADDA==:DGGGIGGE@>@HHF??ABBBBEA533;;@EBB?;;FHHHHHCCCHHHHHCCBBBEBAAAAAA??>>>>;A8....3;<=888;;==9<3///28><>>>>==;;;:8=>;;;83236==82022=<<<88:64/!-,,,-,,,2/5254985882338==;8888999=<115--
@JI6ZREA02GCLS0
AGCAGATGTTGGAGGGCAAGTCTGGTGCCTTACGGGAAACAGTCGACTGCCAAGGCACACAGGGGATA
+
IIIIIIIIIIIIIGGGIIIIIIIIIIIHHCCGIF??666?IIIIIIIIIIIIIIIIIIIIICCCCIII
@JI6ZREA02JHB1U
AGCAGATGTTGGAGGGCAAGTCTGGCGCCTTACGGGAAACAGTCGACTGCCAAGGCACACAGGGGATA
+
IIIIIIIIIIIIIHHHIIIIIIIIIIIIIIIIIHHH???IIIIIIIIIIIIIIIIIIIIIICCCCIII
@JI6ZREA02JL27J
AGCAGATGTTGGAGGGCAAGTCTGGTGCCAGCAGCCGCGGTAATTCCAGCTCCAATAGCGTATATTAAAGTTGTTGCAGTCAAAAAGCTCGTAGTTGAACTTCGGGGTCAGTAGGTTGGTCGTGCCTATGGTATGTACTGGCTTTACTGATTCCTCCTTCTTGAAGAACTGTAATGTCATTAATTTGGTGTTGCAGGGAAACAGGACTGTTACTTTGAAAAAATTAGAGTGTTTAAAGCAGGCTAACGCTTGAATACATTAGCATGGAATAATGAAATAGGACGTTCGATCCTATTTTGTGGTTTCTAGGATTGACGTAATGATTAATAGGGATAGTTGGGGCATTAGTATTCAATTGTCAGAGGTGAAATTCTTGGATTTATTGAAGACTAACTACTGCGAAAGCATTTGCCAAGGATGTTTTCATTAATCAAGAACGAAAGTTAGGGATCGAAGACGATCAGATACCGTCGTAGTCTTAACCNTAAACTATGCCGACTAGGGATCGGATGATGTTAATTTTTAATGACTCATTTCGGC
+
IIIIIIIIIIIIIGGGIIIIIIIIIIIIIIIIIIIIIIIIIIIIIIIIIIIIIIIIIIIIIIIIIIHHHIIIIIIIIIIII:::::IIIIIIIIIIIIIIIIIBBBBIIIIIIIIGGGGGIIIIIIIIIIIIIIIIIIIIIIHHHIIIIIIIIIBBBIIIIIIIIGGGIIIIIIIIIIIIIIIHHHIIIIIIIIIHHHHHHIIIIIIIIIIDB221D//////>B0GIIIIHHHHHHIIIIII>>>GIIIIIIIIIIIIIIIIIIIIIIIIIIIHHHIIIIIIGGGEEEEFF>;13338/CCGGGIIIIIIIIIIIIIIIIIIIIIIIIHGGIIIIAA5555BGIIHIHIIIIIIIIIIIIIIHHIIHDDGGGHHIIIBBBF??IIBA@BBECCCEEEE<777<E<<444DDDEEEECE?7777???=;;:??:/../8::8;44-67=;::::43047=??:4343>>?><<<>>=?AA??=<!>>??><6;=::34043:::7==??????>><=??2251/00*444402,,,5332
@JI6ZREA02G5NA9
AGCAGATGTTGGAGGGCAAGTCTGGTGCCAGCAGCCGCGGTAATTCCAGCTCCAATAGCGTATATTAAAGTTGTTGCAGTTAAAAAGCTCGTAGTTGAATTTCGGGGTCAGT
+
FFFFFFFFFFFII@@@IIIIIIIIIIIIIIIIIIIIIIIIIIIIIIIIIIIIFFFFFFFFFFFFFFFFFFFFFFFFFFFFF;;;;;FFFFFFFFFFFFFFFFF?;;9>A90/
@JI6ZREA02HZWZG
AGCAGATGTTGGAGGGCAAGTCTGGTGCCAGCAGCCGCGGTAATTCCAGCTCCAATAGCGTATATTAAAGTTGTTGCAGTTAAAAAGCTCGTAGTTGAATTTCGGGGA
+
FFFFFFFFFFFIIHHHIIIIIIIIIIIIIIIIIIIIIIIIIIIIIHHHHIIIFFFFFFFFFFFFFFFFFFFFFFFFFFFFF?????FFFFFFFFFFFFFFFFF=:100
@JI6ZREA02FT6VQ
AGCAGATGTTGGAGGGCAAGTCTGGTGCCAGCAGCCGCGGTAATTCCAGCTCCAATAGCGTATATTAAAGTTGTTGCAGTTAAAAAGCTCGTAGTTGAATTTCGGGATTACAGT
+
FFFFFFFFFFFIIHHHIIIIIIIIIIIIIIIIIIIIIIIIIIIIIIIIIIIIFFFFFFFFFFFFFFFFFFFFFFFFFFF@@;;;;;FFFFFFFFFFFFFFFFF?<<A>41100/
@JI6ZREA02JE49N
AGCAGATGTTGGAGGGCAAGTCTGGTGCCAGCAGCCGCGGTAATTCCAGCTCCAATAGCGTATATTAAAGTTGTTGCAGTTAAAAAGCTCGTAGTTGAATTTCGGGGTA
+
FFFFFFFFFFFII:::IIIIIIIIIIIIIIIIIIIIIIIIIIIIIIIIIIIIFFFFFFFFFFFFFFFFFFFFFDBAAA?00/////8????ABDFFFFF?=9?7722,.
@JI6ZREA02HW3ZS
AGCAGATGTTGGAGGGCAAGTCTGGTGCCAGCAGCCGCGGTAATTCCAGCTCCAATAGCGTATATTAAAGTTGTTGCAGTTAAAAAGCTCGTAGTTGAATTTCGGGGTAC
+
FFFFFFFFFFFIIHHHIIIIIIIIIIIIIIIIIIIIIIIIIIIIIIIIIIIIFFFFFFFFFFFFFFFFFFFFFFFFFFFFF;;;;;FFFFFFFFFFFFFF?=A7722,.-
@JI6ZREA02GAGDT
AGCAGATGTTGGAGGGCAAGTCTGGTGCCAGCAGCCGCGGTAATTCCAGCTCCAATAGCGTATATTAAAGTTGTTGCAAGTTAAAAAGCTCGTAGTTGAATTTCGGGG
+
FF??<A@444<8/0004444<AAABDDDFFFFFD656???@AAAAAADDAECFFFFFFFFFFFEEEFFFFFFDDDFA@@DDD=====FFFDAAABB<422222:..,,
@JI6ZREA02HJEUA
AGCAGATGTTGGAGGGCAAGTCTGGTGCCAGCAGCTGCAGTAATTCCAGCTCCAATAGCGTATATTAAAGTTGTTACAGTTAAAAAGCTCGTAGTTGAATTTCGGGATCAATACGTCGGTCATGCTTTTTGGTACGAACTGGCGTCATTGGTTTCTCCTTTCTGACGAACCATTATGTCATTAATTTGGTGTTATGGGGAGTTGGAACTGTTACTTTGAAAAAATTAGAGTGTTTAAAGCAGGCATAAGCTTGAATACATTAGCATGGAATAATGAAATAGGACGTTTGATCCTATTTTGTGGTTTCTAGGATCAACGTAATGATTAATAGGGATAGTTGGGGCATTAGTATTCAATTGTCAGAGGTTGAAATTCTTGGATTTATTGAAGACTAACTACTGCGAAAGCATTTGCCAAGGATGTTTTCATTAATCAAGAACGAAAGTTAGGGATCGAAGATGATCAGATACCGTCGTAGTCTTAACCATAAACTNTGCCGACTAGGGATCGGATGATGTTAATTTTTTAATGTAC
+
HHHHHHHHHHHIIHHHIIIIIIIIIIIIIIIIIIIIIIIIIIIIIIIIIIIIHHHHHHHHHHHHHHHHHHHHHHHHHHG<<88888DGGHHGHHHHHHHHHHHHHHHHHHHHHHHHHHHHHHHHH;;;;;HHBHHHHHHHHHHEEEHHHHHEEEHAEEHHHHHHGGDEEHHB>>>BHHHHHHHHHHHHHHH@@@G???=8144@@GGGGD99:>;88?------//,9=@DE@CCHHHHHHHHHHHHHHHHEEEDDHHHHHHHHHDDDFFHDDD@333D<HGEGEDB>EDBBB?>00005/??555><G;;;@BBGG@;99EEEEHHHEE@>;BDBD55000055<=?@=?BBBBBBB989AA?////894220755423..../29;==;>A99998@9999<9999344;A9888;;422----2644...142----0---:;;2666:777721022:22278:8:::8586647700220..1./210!---2:;0202278::;77777771122//55//00)6:72
@JI6ZREA02GRHIG
AGCAGATGTTGGAGGGCAAGTCTGGTGCCAGCAGCCGCGGTAATTCCAGCTCCAATAGCGTATATTAAAGTTGTTGCAGTTAAAAAGCTCGTAGTTGAATTTCGGGG
+
FFFFFFFFFFFIIIIIIIIIIIIIIIIIIIIIIIIIIIIIIIIIIIIIIIIIFFFFFFFFFFFFFFFFFFFFFFFFFFDDD;;===FFFFFFFDBB@86..,7//,,
@JI6ZREA02GCGC0
AGCAGATGTTGGAGGGCAAGTCTGGTGCCAGCAGCCGCGGTAATTCCAGCTCCAATAGCGTATATTAAAGTTGTTGCAGTTAAAAAGCTCGTAGTTGAATTTCGGGATCAATACGTCGGTCGTGCCTCTGGTATGAACTGGTGTTATTGATTCCTCCTTTCTGATAAACCATGATGTCATTAATTTGGTGTTGTGGGGAGTCAGGACTGTTACTTTGAAAAAATTGAGTGTTTAAAGCAGGCCTACGCTTGAATACATTAGCATGGAATAATGAAATAGGACGTTCGAACCTATTTGTGGTTTCTAGGATCAACGTAATGATTAATAGGGATAGTTGGGGCATTAGTATTCAATTGTCAGAGGTGAAATTCTTGGATTTATTGAAGCTAACTACTGCGAAAGCATTTGCCAAGGATGTTTTCATTAATCAAGAACGAAAGTTAGGGATCGAAGACGATCAGATACCGTCGTAGTCTTAACCATAAACTATGCCGACTAGGGGATCGGGA
+
FFFFFFF???FIIHHHIIIIIIIIIIIIIIIIIIIIIIHIIIIIIIIIIIIIFFFFFFFFEEEFFFFFFFFFFDBAAAB4511111<AAAABA??@DFFFFFFFFFFFFFFFFFFFFFFFFFFFFFFFF@@@FFFFFFFFFFFFFFFFFFFF<<<<<FFFD>DDFFFF@?@FFFFFFFDCCFFFFFDA<9::BB9999:39:BAAADF<;;@FFFFF779999FFFFFFFFFFFDDDFFFFFC6666FFFFFFFDFIIGGFFFGDDDD:99:A====155AAA>>=?;>>89300041<@888=<DDDIIIDDDIIIIIIIIIIIIIBBBDAA5557766:BBB==?DDDDDBBBB@@><8///:444<<@@@BBB;===::><433842226;;>3////>><;;;888@@@@@>://--26777749::644683337::0---5:::::98:99::::56122:75446112117744462226404222466:722227774222
@JI6ZREA02JEJTR
AGCAGATGTTGGAGGGCAAGTCTGGTGCCAGCAGCCGCGGTAATTCCAGCTCCAATAGCGTATATTAAAGTTGTTGCAGTTAAAAAGCTCGTAGTTGAATTTCGGGGTATAGT
+
FFFFFFFFFFFII???IIIIIIIIIIIIIIIIIIIIIIIIIIIIIIIIIIIIFFFFFFFFFFFFFFFFFFFFFFFFFFFFF?????FFFFFFFFFFFFFFFFF@==:9<4400
@JI6ZREA02JIQDF
AGCAGATGTTGGAGGGCAAGTCTGGTGCCAGCAGCCGCGGTATCTACG
+
<<<AA@A===FGIHHHIIIIIIIIIIIIIIIIHHFFDBA<44346///
@JI6ZREA02F7JJI
AGCAGATGTTGGAGGGCAAGTCTGGTGCCAGCAGCCGCGGTAATTCCAGCTCCAATAGCGTATATTAAAGTTGTTGCAGTTAAAAAGCTCGTAGTTGAATTTCGGGATCAGCAGGTTGGTCTTGCCACTGGTATGTACTAGCTTGCTGATTCCTCCTTCTTGTAGAACCGTAATGCCATTAATTTGGTGTTGCGGGGAAACAGGACTGTTACTTTGAAAAAATTAGAGTGTTTAAAGCAGGCCAGCGCCTGAATACATTAGCATGGAATAATGAAATAGGACGTTCGAACCTATTTGTGGTTTCTAGGATTGACGTAATGATTAATAGGGATAGTTGGGGGCATTAGTATTCAATTGTCAGAGGTGAAATTCTTGGATTTATTGAAGACTGACTACTGCGAAAGCATTTGCCAAGGATGTTTTCATTAATCAAGAACGAAAGTTAGGGATCGAAGACGATCAGATACCGTCGTAGTCTTAACCNTAAACTATGCCGACTAGGGATCGGATGATGTTAATTTTTTAATGTACTCATTC
+
IIIIIIIIIIIIIHHHIIIIIIIIIIIIIIIIIIIIIIIIIIIIIIIIIIIIIIIIIIIIIIIIIIHHHIIIIIIIIIICC66666GIIIIIIIIIIIIHHHIHHHIIIIIIIIIIIIIIIIIIIIIIIIIIIIIIIIIIIIIIIIIIIIIIIIIIIIIIIIIIIIIIIIIIIIIIIIIIIIHHHIIIIIIIICCAAHHHIFGGIIIIIIIIHHHI666666II5IIIIIHHHHHHIIIIIIIIIIGGGIIIIIIIIIIIIIIIIIIIC???GHHHIIIIIIIIIIEBBAAB;335:3IIEEEIIIIIIIIIIIIIIIIIIIIIIIIFBBFA?A88-----:=AA=A@EIIIIIIIIIIIII???IHHHIG?;;CCIHHHIIIIIIIIIIIIIIIIIIIIHHHIIIHHHIIGGDDD@<700005599<<7<?>52254758?::39<<<555>>?=><<>>>A@A?AA>====A>?A????92!5333//-2537<?;=<?>::::AAA:::::==>>0066//22):>A>4455:?
@JI6ZREA02GZ2N7
AGCAGATGTTGGAGGGCAAGTCTGGTGCCAGCAGCCGCGGTAATTCCAGCTCCAATAGCGTATATTAAAGTTGTTGCAGTTAAAAAAGCTCGTAGTTGAATTTCGGGGGTACAGTCG
+
??=A??@@44444111<>AABBDDCCCFFFDDDB5559:<<4444>@@@4455AABDDDDD????????633888====12-----/8??=??AAAA==;666/-,,,,,.88:7.-
@JI6ZREA02JPGIE
AGCAGATGTTGGAGGGCAAGTCTGGTGCCAGCAGCCGCGGTAATTCCAGCTCCAATAGCGTATATTAAAGTTGTTGCAGTTAAAAAGCTCGTAGTTGAATTTCGGGGATT
+
FFFFFFFFFFFIIHHHIIIIIIIIIIIIIIIIIIIIIIIIIIIIIIIIIIIIFFFFFFFFFFFFFFFFFFFFFFFEEEFFF==???FFFFFFFDB>=88..,3,,,,3--
@JI6ZREA02J63C3
AGCAGATGTTGGAGGGCAAGTCTGGTGCCAGCAGCCGCGGTAATTCCAGCTCCAATAGCGTATATTAAAGTTGTTGCAGTTAAAAAGCTCGTAGTTGAATTTCGGGGTTAGCAGGTCGGTCGTGCCAATGGTATGCACTGGCTCGCTGACTCCTCCTTCTTGTAGAACCGTAATGCCATTAATTTGGTGTTGCGGGGAAACAGGACTGTTACTTTGAAAAAATTAGAGTGTTTAAAGCAGGCTAGCGCCTGAATACATTAGCATGGAATAATGAAATAGGACGTTCGAACCTATTTTGTGGTTCTAGGATTGACGTAATGATTAATAGGGATAGTTGGGGCATTAGTATTCAATTGTCAGAGGT
+
FFFFFFFFFFFIIHHHIIIIIIIIIIIIIIIIIIDDFHHHHHHHHHHIIIIIFFFFFFFFFFFFFF@@@FFFFFFFFFFFF;;;;;FFFFFFFFFFFFFFFFFAAEEFDD?FFFFFFFFFFFFFFFFFFDDCFFFFFC<<<FFFFFFFDDFFFFFFFC???FFFFFFFFFFFFFFFFFFFFFFF?::6>@@?40...2266/2239@@555:???F77776666,?FFFFFFF666DFFFFFFFFFFFFFFFFFDFDIIIIIFDDDDDGGGDD??::4:?::9=<??==<44300007/9<4448BAAADDDDDDDDDDDD??5558=;8=???88000/9>>>??<8555AADDDB@@@@833
@JI6ZREA02HFPQO
AGCAGATGTTGGAGGGCAAGTCTGGTGCCAGCAGCCGCGGTAATTCCAGCTCCAATAGCGTATATTAAAGTTGTTGCAGTTAAAAAGCTCGTAGTTGAATTTCGGGGTCAGTAGTTGGTCGTGCCGATTTGGTATGTACTGGCTTTACTGTAGTTTCCTCCTTTCTTGAAGAAACCTGTAATGTCATTAATTTAGTTGTTGTCAGGGGAAACTAGGACTGTTACTTTGAAAAAATTAGAGTGTTTAAAGCAGGCATTAGCTTGAATACATTAGCATGGAATAATGAAATAGGACGTTCGATCCTATTTGTGGTTTCTAGGATCAACGTAATGATTAATAGGGATAGTTGGGGCATTAGTATTCAATTGTCAGAGGTGAAATTCTTGGATTTATTGAAGACTAACTACTGCGAAAGCATTTGCCAAGGATGTTTCATTAATCAAGAACG
+
FFFFFFFFFFFIIHHHIIIIIIIIIIIIIIIIIIIIIIIIIIIIIIIIIIIIFFFFFFFFFFFFFFFFFFFFFFFFFFFFF?????FFFFFFFFFFFFF?==A442.-/.33------67522---321111,.-3233511311275.3272,,,55211,,,5337---,,,--:==51233431155111,.,,-,,5133....222474;>???<:::A?==B222666;;-AADBD?=?666CCCFFFFGGGGFDDGIIIIGGDDDFFFF????DDDB=222BA??===<<@???;963,..3/--,,,37>9<<<<<=DA:88DDDDDDDDDB:::AAADD=999AAADD?===>???B@>>>>88223822292322667.//;77><:;:>@<2228;<972222983..-667777:5:611126::98466664461
@JI6ZREA02FIO0U
AGCAGATGTTGGAGGGCAAGTCTGGTGCCAGCAGCCGCGGTAATTCCAGCTCCAATAGCGTATATTAAAGTTGTTGCAGTTAAAAAGCTCGTAGTTGAATTTCGGGGTCAGCAGGTTGGTCGTGCCACTGGTATGTACTGGCTTCGCTGATTCCTCCTTTCTGAAGAACTGTAATGTCATTAATTTGGTGTTGCAGGGAAACAGGACTGTTACTTTGAAAAAATTGAGTGTTTAAAGCAGGCTAACGCTTGAATACATTAGCATGGAATAATGAAATAGGACGTTCGATCCTATTTGTGGTTTCTAGGATTGACGTAATGATTAATAGGGATAGTTGGGGGCATTAGTATTCAATTGTCAGAGGTGAAATTCTTGGATTTATTGAAGACTAACTACTGCGAAAGCATTTGCCAAGGATGTTTTCATTAATCAAGAACGAAAGTTAGGGATCGAAGACGATCAGATACCGTCGTAGTCTTAACCNTAAACTNTAGCCGACTAGGGATCGGATGATGTTAATTTTTTAATGTACTCATTTC
+
IIIIIIIIIIIIIBBBIIIIIIIIIIIIIIIIIIIIIIIIIIIIIIIIIIIIIIIIIIIIIIIIIIHHHIIIIIIIIIIGG:::::IIIIIIIIIIIIIHHHIAAAAIIIIIIIIIIIIIIIIIIIIIIIIIIIIIIIIIIIIIIIIIIIIIIIIIIHHHIIIIIIIIIIIIIIIIIIIIIIIHHHIIIIIIIIIHHHHHHIDGGIIIIGGGIHHHI888888>>>IIIIHHHHHHIIIIIIIIIIIIIIIIIIIIIIIIIIIIGGGFFFIII775FAFGFIIIGGEHDDD@@3355166BBBHCIIIIIIIIIIIIIIHHGGGEC:2222@EACC35578FDHHHIIIEA===IGDCFEHFFFF>222@@HHHHHHHHHHHHHHD?>ADCC@@254@@455=ED@666<>=??<<::0----.39:84299:9403/0..,,,,,,,5323::86=;788887<<<<<:9:>?<:<:;==72!427742!133268:631...5334;8888953355,,,,,,,,)5222//86669
@JI6ZREA02JEJH0
AGCAGATGTTGGAGGGCAAGTCTGGTGCCAGCAGCCGCGGTAATTCCAGCTCCAATAGCGTATATTAAAGTTGTTGCAGTTAAAAAGCTCGTAGTTGAATTTCGGGGTCAGTAGGTTGGTCGTGCCACTGGTATGCACTGGCTTCGCTGATTCCTCCTTTCTGAAGAACTGTAATGTCATTAATTTGGTGTTGCAGGGAAACAGGACTGTTACTTTGAAAAAATTGAGTGTTTAAAGCAGGCTAACGCTTGAATACATTAGCATGGAATAATGAAATAGGACGTTTGATCCTATTTTGTTGGTTTCTAGGATTGACGTAATGATTAATAGGGATAGTTGGGGGCATTAGTATTCAATTGTCAGAGGTGAAATTCTTGGATTTATTGAAGACTAACTACTGCGAAAGCATTTGCCAAGGATGTTTTCATTAAATCAAGAACGAAAGTTAGGGATCGAAGACGATCAGA
+
?ADDBBBDDFFFB666HHHIIIIIIIIIIIIIIIIIIIIIIIIIIIIIIIIIFFFFFFFFFFFFFFFFFFFFFFFFFFFFF=====FFFFFFFFFFFFFFFFFBBBBFFFFFFFFFFFFFFFFFFFFFFFFFFFFFFFFFFFFFFFFFFFFFFFFFFFFFFFFFFFFFFFFFFFFFFFFFFFFFFFDD@;<<FFFFFFFFCC>FFFFF?:::D???D666666DDDFFFFFFFFFFFFFFFFFFFFFDDDDFFFGGGDDDGFFFGGDDFDGGD=;;@:>>=40..,27=5123,,...-.66688AAD????ADDD?:::DDDDDDBAA;86972321,,,,-339;<<;=>>9::D==:<>@@@@=3///88BBBBBD>>>>88DDBBBB@@<22222772.,,43,,,,700000000,,,,,0000,,,06:::88:94447::49774222664----26620
@JI6ZREA02J6AU2
AGCAGATGTTGGAGGGCAAGTCTGGTGCCAGCAGCCGCGGTAATTCCAGCTCCAATAGCGTATATTAAAGTTGTTGCAGTTAAAAAGCTCGTAGTTGAA
+
FFFFFFFFFFFIIHHHIIIIIIIIIIIIIIIIIIIIIIIIIIIIIIIIIIIIFFFFFFFFFFFFFFFFFFFFFFFFFFF??77553@@>=<9:555511
@JI6ZREA02JDJ0V
AGCAGATGTTGGAGGGCAAGTCTGGTGCCAGCAGCCACGGTAATTCCAGCTCCAATAGCGTATATTAAAGTTGTTGCAGTTAAAAAGCTCGTAGTTGAATTTCGGGGTCAGCAGGTTGGTCGTGCCACTGGTATGCACTGGCTTCGCTGATTCCTCCTTTCTGAAGAACTGTAATGTCATTAATTTGGTGTTGCAGGGAAACAGGACTGTTACTTTGAAAAAATTAGAGTGTTTAAAGCAGGCTAACGCTTGAATACATTAGCATGGAATAATGAAATAGGACGTTCGATCCTATTTTGTTGGTTTCTAGGATTGACGTAATGATTAATAGGGATAGTTGGGGGCATTAGTATTCAATTGTCAGAGGTGAAATTCTTGGATTTATTGAAGACTAACTACTGCGAAAGCATTTGCCAAGGATGTTTTCATTAATCAAGAACGAAAGTTAGGGATCGAAGACGATCAGATACCGTCGTAGTCTTAACCA
+
@@IIIIIHHHIII:::IIIIIIIIIIIIIIIIIIIIIIIIIIIIIIIIIIIIIIIIIIIIIIIIIIHHHIIIIIIIIIIII=====IIIIIIIIIIIIIHHHICCCCIIIIIIIIIIIIIIIIIIIIIIIIIIIIIIIIIIIIIIIIHHFFFIIIHFDDDE@HID=;;>EIIIIIIIIIIIIICCC;;6677DGG355;;BGIIIIIIFFFFIHCCD26776666,9@IIIHEHHHHII@@@IIIIHHHIIIIIHHHIIIIIIIIIIIIIIIIIHHHIIIIH@777@DIIIIGG====G::;;222;<GDDDDGIIIIIIIIIIIIIIIIEBBFDDB@@54444???BB???DDDGDDDDBBBBB===BBBHHHHHHHHHHBBBH:EE====D===BBB===BEEE9:::=EDAA==8846-----26667769;;;99:8300---,////,,,40/---67:;:8::=;;:9::;:62,,,,31.
@JI6ZREA02H4MAN
AGCAGATGTTGGAGGGCAAGTCTGGTGCCTTACGGGAAACAGTCGACTGCCAAGGCACACAGGGGATA
+
IIIIIIIIIIIIIHHHIHHHIIIIIII?????HHHHHHHIIIIIIIIIIIIHHHHIIIIIICCCCIII
@JI6ZREA02J5YM5
AGCAGATGTTGGAGGGCAAGTCTGGTGCCAGCAGCTGCAGTAATTCCAGCTCCAATAGCGTATATTAAAGTTGTTACAGTTAAAAAGCTCGTAGTTGAATTTCGGGATCAATACGTCGGTCATGCTTTTGT
+
FFFFFFFFFFFIIHHHIIIIIIIIIIIIIIIIIIIIIIIIIIIIIIIIIIIIFFFFFFFFFFFFFFFFFFFFFC???ADAA7777;CFFFFFFFFFFFFFFFFDDDFFFFFFFFFFFFFFBAA?<00../-
@JI6ZREA02IZ5AP
AGCAGATGTTGGAGGGCAAGTCTGGTGCCAGCAGCCGCGGTAATTCCAGCTCCAATAGCGTATATTAAAGTTGTTGCAGTTAAAAAGCTCGTAGTTGAAGTTTCGGGATCAATACGTCGGTCGTGCTTTTTGGTACGCACTGGCGTCA
+
FDDDA;;;:8FFFFFHIBBBIIIIIIIIIIIIIIIIIIIIIIIIIIIIHHHIFFFFFFFFFFFD::633AABBAA<<<<>B5522189<===:21-----,,,3,,,37=669=??ABBAAAA@@<31111@@6?=;<>=<<4///34
@JI6ZREA02IDEPT
AGCAGATGTTGGAGGGCAAGTCTGGTGCCAGCAGCCGCGGTAATTCCAGCTCCAATAGCGTATATTAAAGTTGTTGCAGTTAAAAAGCTCGTAGTTGAATTTCGGGATCAATACGTCGGTCGTGCTTTTTTGGTACGCACTGGCGTCATTGGTTTCTCCTTTCTGACGAACCATGATGTCATTAATTTGGTGTTATGGGGAGTTAGGACTGTTACTTTGAAAAAATTAGAGTGTTTAAAGCAGGCATTAGCTTGAATACATTAGCATGGAATAATGAAATAGGACGTTCGATCCTATTTGTGGTTTCTAGGGTTGACGTAATGATTAATAGGGATAGTTGGGGCATTAGTATTCAATTGTCAGAGGTGAAATTCTTGGATTTATTGAAGACTAACTACTGCGAAAGCATTTGCCAAGGATGTTTTCATTAATCAAGAACGAAAGTTAGGGATCGAAGACGATCAGATACCGTCGTAGTCTTAACCATAAACTATGCCGACTAGGGATCGGATGATGTTATTTTTAATG
+
IIIIIIIIIIIIIHHHIIIIIIIIIIIIIIIIIIIIIIIIIIIIIIIIIIIIIIIIIIIIIIIIIIHHHIIIIIIIIIIII:::::IIIIIIIIIIIIIHHHIHHHIIIIIIIIIIIIIIIIIII888888II?IIIIIIIIIIIIIIIIIIGGGIIIIHHHIIIIIIIIIIIIIIIIIIIIIIIHHHIIIIIIIICCCCG4;;@GIIIIIIIIIHHHI888888BB0IIIIIHHHHHHIIIIIIIIIIIIIIIIIIIIIGGGIIIIIIIIIIIII>>>IIII>>=BBIEHEDD;:///5/11,,,33B/1166:DGIIIIIIIIIIIIIHHHIIIIIIAAA@GGGGDBAHIIGGGIIIIIIIIHHIDDDDIIIHHIIIHHHII?BB<<;<EA<774AEG7777BEEIBEBGGGIIGGD??7777??>><<8<;;:544/...7;;6=88<>>???=;><>???><><??:3238??==99;;..-....47078779<:=;;::7:444<<<<<<988-----77+8
@JI6ZREA02FXD4H
AGCAGATGTTGGAGGGCAAGTCTGGTGCCAGCAGCCGCGGTAATTCCAGCTCCAATAGCGTATATTAAAGTTGTTGCAGTTAAAAAGCTCGTAGTTGAATTTCGGGATTAGTAGTCGGTCGTG
+
FFFFFFFFFFFIIHHHIIIIIIIIIIIIIIIIIIIIIIIIIIIIIIIIIIIIFFFFFFFFFFFFFFFFFFFFFDBBAAA88111114=BBBBDFFFFFFFFFD==;>0.////-2.--28752
@JI6ZREA02HF79L
AGCAGATGTTGGAGGGCAAGTCTGGTGCCAGCAGCCGCGGTAATTCCAGCTCCAATAGCGTATATTAAAGTTGTTGCAGTTAAAAAGCTCGTAGTTGAATTTCGGGGTC
+
FFFFFFFFFFFIIHHHIIIIIIIIIIIIIIIIIIIIIIIIIIIIIIIIIIIIFFFFFFFFFFFFFFFFFEDDFFFFFFFFF????=FFFFFFFFFFFDB=<;9422,,-
@JI6ZREA02J4ZNB
AGCAGATGTTGGAGGGCAAGTCTGGTGCCAGCAGCCGCGGTAATTCCAGCTCCAATAGCGTATATTAAAGTTGTTGCAGTTAAAAAGCTCGTAGTTGAATTTCGGGATCAATATATTGGTCGTGCCTCCGGTATGCACTGGTATTATTGATTTCTACCTTCTGACGAACTATGATGTCATTAATTTGGTGTCATGGGGAATCAGGACTGTTACTTTGAAAAATTAGAGTGTTTAAAGCAGGCACACGCTTGAATACATTAGCATGGAATAATGAAATAGGACGTTTGACCCTATTTTGTTGGTTTCTAGGATCGACGTAATGATTAATAGGGATAGTTGGGGGCATTAGTATTCAATTGTCAGAGGTGAAATTCTTGGATTTATTGAAGACTAACTACTGCGAAAGCATTTGCCAAGGATGTTTTTCATTAATCAAGAACGAAAGTTAGGGATCGAAGACGATCAGATACCGTCGTAGTCTTTAACCATAAACTATGCCG
+
IIIIIIIIIIIIIHHHIIIIIIIIIIIIIIIIIIIIIIIIIIIIIIIIIIIIIIIIIIIIIIIIIIHHHIIIIIIIIIIII???==IIIIIIIIIIIIIHHHIHHHIIIIIIIIIIIIIIIIIIIIIIIIIIIIIIIIIIIIIIIIIIIIHHHIIIIIIIIIIIIIIIIIIIIIIIIIIIIIIBBBIIIIIIIICCAAIIIIIIIIIIG<<=;:?@B11111BB;IIIIIHHHHHHIIIIIIIIIIIIIIIIIIIIIIIIIIIIIIIIIIIII>>>GCIGABABEEG=444=C7744=55;<222=:HIIIIIIGGGIIIIIIIIIIIIFFFIG>77788===IIIIIIIIIIIIIIIIIIIIIHHIIHHHIII@@BBI<<<D??IIIIIIGAAADIIIIEEEBBED;111:11111165-,,,,,-200//7<=??;;==:::<//-///3:=<;=:8<<=>>::8?7::874557502,....2208444<;3;<:72
@JI6ZREA02J0XD5
AGCAGATGTTGGAGGGCAAGTCTGGTGCCAGCAGCCGCGGTAATTCCAGCTCCAATAGCGTATATTAAAGTTGTTGCAGTTAAAAAGCTCGTAGTTGAATTTCGGGGTC
+
FFFFFFFFFFFIIHHHIIIIIIIIIIIIIIIIIIIIIIIIIIIIIIIIIIIIFFFFFFFFFFFFEEDDFFFFFFFFFFFFF?????FFFFFFFFFFFFFFF?B772.-/
@JI6ZREA02JZSZH
AGCAGATGTTGGAGGGCAAGTCTGGTGCCAGCAGCCGCGGTAATTCCAGCTCCAATAGCGTATATTAAAGTTGTTGCAGTTAAAAAGCTCGTAGTTGAATTTCGGGG
+
FFFFFFFEEEFIIIIIIIIIIIIIIIIIIIIIIIIIIIHHHHHHFFFHHHHFFFFFFFFFFFCC8:::FCCCFFFFFFFFF==???FFFFFFFFFDBAA9967.,,,
@JI6ZREA02JQYFM
AGCAGATGTTGGAGGGCAAGTCTGGTGCCAGCAGCCGCGGTAATTCCAGCTCCAATAGCGTATATTAAAGTTGTTGCAGTTAAAAAGCTCGTAGTTGAATTTCGGGATTAGTACGCTGGTCGTGCCTTCGGTACGTACTGGTGTTACTGATTTCTACCTTCTGACGAACCATCATGTCATTAATTTGGTGTGGTGGGGAATCAGGACTGTTACTTTGAAAAAATTAGAGTGTTTAAAGCAGGCTCGCGCTTGAATACATTAGCATGGAATAATGAAATAGGACGTTGATCCTATTTTGTGGTTTCTAGGATTGACGTGATGATTAATAGGGATAGTTGGGGGCATTAGTATTCAATTGTCAGAGGTGAAATTCTTGGATTTATTGAAGACTAACTACTGCGAAAGCATTTGCCAAGGATGTTTCATTAATCAAGAACGAAAGTTAGGGATCGAAGACGATCAGATACCGTCGTAGTCTTAACCNTAAACTNTGCCGACTAGGGATCGGATGATGTTATTTTTTAATGTACTCATTTC
+
IIIIIIIIIIIIIHHHIIIIIIIIIIIIIIIIIIIIIIIIIIIIIIIIIIIIIIIIIIIIIIIIIIHHHIIIIIIIIIIII=====IIIIIIIIIIIIIHHHIGGGIIIIIIIIIIIIIIIIIIIIIIIIIIIIIIIIIIIIIIIIIIIIHHHIIIIIIIIIIIIIIIIIIIIIIIIIIIIIIHHHIIIIIIII::::IIIIIIIIIIIGGGIGGGI<<<<88BB0IIIIIHHHHHHIIIIIIIIIIIIIIIIIIIIIIIIIIIIIIIIIIIIIHHHIIIIGA787BDDA>:;11337/<<BBBHIIIIIIIIIAAAIIIIIIIIIIIGAAAIIIII87777GGAA675=EHFFFIHHHHHHHHFFCBBBDA<88<<EBBBI;;DHHHHHHIHHHHHCDDCHEB<<<BBBE65559;;=3---3369779==840047<<<>>>5<<<788<=82042<==886;2448;:;58578//00//!-,,,-,!/230/2.5122668;888:9956435,,,,,,,,*52552/3266:
@JI6ZREA02HDYEQ
AGCAGATGTTGGAGGGCAAGTCTGGTGCCAGCAGCCGCGGTAATTCCAGCTCCAATAGCGTATATTAAAGTTGTTGCAGTTAAAAAGCTCGTAGTTGAATTTCGGGATCAATACGTCGGTCGTGCTTTTTTGGTACGCACTGGCGTCATTGGTTTCTCCTTTCTGACGAACCATGATGTCATTAATTTGGTGTTATGGGGAGTTAGGACTGTTACTTTGAAAAAATTAGAGTGTTTAAAGCAGGCATTAGCTTGAATACATTAGCATGGAATAATGAAATAGGACGTTCGATCCCATTTGTGGTTTCTAGGATCAACGTAATGATTAATAGGGATAGTTGGGGCATTAGTATTCAATTGTCAGAGGTGAAATTCTTGGATTTATTGAAGACTAACTACTG
+
FFFFFFFFFFFIIHHHIIIIIIIIIIIIIIIIIIIIIIIIIIIIIIIIIIIIFFFFFFFFFFFFFFFFFFFFFFFFFFFFF;;;;;FFFFFFFFFFFFFFFFFFFFFFFFFFFFFFFFFFFFFFF999999FFFFFFFFFFFFFFFFFFFFFFFFFFDDDDDFFFFFFFFFFFFFFFFFFF@@@@FFFFFFFFFFF??==C166CFFAAADBBBB=88<22222288-?@???===666CCCCFFFFFFFFFFFDDFIIIIIIGGGFDDDD????????DADD::9=>A???6213,,,3.--,,,3199967788:A988BAAAD????==;A<<<<=000099>AAAAAA????==BBB?<<<<<:;8884328<<<;;;<228<>@>3///;;<<63
@JI6ZREA02GIMOK
AGCAGATGTTGGAGGGCAAGTCTGGTGCCAGCAGCCGCGGTAATTCCAGCTCCAATAGCGTATATTAAAGTTGTTAC
+
FFFFFFFFFFFIIHHHIIHIIIIIII:;;?IIIIIIIIIIIIIIIIIIIHHHFFFFFEEEFFFFFFF??B><=11//
@JI6ZREA02JPL4K
AGCAGATGTTGGAGGGCAAGTCTGGTGCCAGCAGCCGCGGTAATTCCAGCTCCAATAGCGTATATTAAAGTTGTTGCAGTTAAAAAGCTCGTAGTTGAATTTCGGGATCAATACGTCGGTCGTGCTTTTTTGGTACGCACTGGCGTCATTGGTTTCTCCTTTCTGACGAACCATGATGTCATTAATTTGGTGTTATGGGGAGTTAGGACTGTTACTTTGAAAAAATTAGAGTGTTTAAAGCAGGCATTAGCTTGAATACATTAGCATGGAATAATGAAATAGGACGTTCGATCCTATTTGTGGTTTCTAGGATCAACGTAATGATTAATAGGGATAGTTGGGGCATTAGTATTCAATTGTCAGAGGTGAAATTCTTGGATTTATTGAAGACTAACTACTGCGAAAGCATTTGCCAAGGATGTTTCATTAATCAAGAACGAAAGTTAGGGATCGAAGACGATCAGATACCGTCGTAGTCTTAACCATAAACTATG
+
HHHHHHHHHHHIIHHHIIIIIIIIIIIIIIIIIIIIIIIIIIIIIIIIIIIIHHHHHHHHHHHHHHHHHHHHHHHHHHHEE88888HHHHHHHHHHHHHHHHHHHHHHHHHHHHHHHHHHHHHHH666666@@8GGGGHHHHHHHHHHHHHHBB@GEDDEEEEAEHHHHHEEEHHHHHHHG@@>>998GGAGEEDC;;;;;144;@GGGGDEEDD=99>00000002,6?EEECHHHHHHHHHHHHHHHHHHHHHHHHHHHHHHHHHHHHH@@@@HHHHHHHHHH@@@EGGGBB=>445:2/////47@>==>><BB@655EEEEE@@@B@@@GGGGEE6666;@EGGGGGGGEHHDDB@AABB@;<89444232222=222947<A>==>B??@DDB?======99999;<;;==;22------278874777744;:4441224999822277:9;::;;;7676;;:868:;66768;=664766678-12
@JI6ZREA02HRUST
AGCAGATGTTGGAGGGCAAGTCTGGTGCCAGCAGCCGCGGTAATTCCAGCTCCAATAGCGTA
+
DBBBAA90000.4...769>?AA>====BBBBBA4444489<<<<==@@555:AAAADDDDC
@JI6ZREA02F1HCL
AGCAGATGTTGGAGGGCAAGTCTGGTGCCAGCAGCCGCGGTAATTCCAGCTCCAATAGCGTATATTAAAGTTGTTGCAGTTAAAAAGACTCGTAGTTGAATTTCGGGGTCAGTAGGTTGGTCGTGCCTATGGTATGTACTGGCTTACTGATTCCTCCTTCTTGAAGAACTGTAATGTCATTAATTTGGTGTTGCAGGGAAACAGGACTGTTACTTTGAAAAAATTAGAAGTGTTTAAAGCAGGCTAACGCTTGAATACATTAAGCATGGAATAA
+
FFFF=;;666FIIHHHIIIIIIIIIIIIIIIIIIIIIIIIIIIIIIIIIIIIFFFFFFFFFFFFFFFFFFFFDA>?A??44///1181<?AAABBBAA@@88890000/444AABBDDFFFFFFF@@?CFDDB?=>=><86./..49644229<=AA44455BBBB99:AA<<:ABBABAA88111<<9444<??=?????FFFFFFFFFFFF???D66666666,<A>???8880..644227...//699:99=6:9.....37<;;;6322
@JI6ZREA02H7WDJ
AGCAGATGTTGGAGGGCAAGTCTGGTGCCAGCAGCCGCGGTAATTCCAGCTCCAATAGCGTATATTAAAGTTGTTGCAGTTAAAAAGCTCGTAGTTGAATTTCGGGGATCAAGTACGTCGGTCGTGCCTCGTGGTATGAACTGGTGTTATTGATTCCTCCTTTCTGATAAACCATGATGTCATTAATTTGGTGTTGTGGGAGTACAGGACTGTTACTTTGAAAAAATTGAGTGTTTAAAGCAGGCCTACGCTTGAATACATTAGCATGGAATAATGAAATAGGACGTTCGAACCTATTTGTGGTTTCTAGGATCAACGTAATGATTAATAGGGATAGTTGGGGCGATTAGTATTCAATTGTCAGAGGTGAAATTCTTGGATTTATTGAAGACTAACTACTGCGAAAGCATTTGCCAAGGATGTTTCATTAATCAAGAACGAAAGTTAGGGATCGAAGACGATCAGATACCGTCGTAGTCTTAA
+
FFFFFFFFFFFIIHHHIIIIIIIIIIIIIIIIIIIIIIIIIIIIIIIIIIIIFFFFFFFFFFFFFFFFFFFFEDDEFFFFF=====FFFFFFFFDBBA>;;84...,77722//0448?????=88:A55444=?===997722322242277;;;;=<<13353<?A<;;>><:::?:655=AAA?==@B>BBB53333?3559@AAAAA?>>::.../------99<?@@@=?????DDD?===::9:ABBBDDDDFDDDDGIIIGGGGGGGG?333C:DDBB>>>BA>>887662..-66...72<688>988???>@=<<4555BB?:::DDDDD??==?1?DDDDAAA:::888888:>;<<8.//.6676;;67...22288:<::<>@@@><8888666233,,,3004444133,,,00,,,,.226200942238---113466:::88:99::62121:::9899:99:9922
@JI6ZREA02HE9M3
AGCAGATGTTGGAGGGCAAGTCTGGTGCCAGCAGCCGCGGTAATTCCAGCTCCAATAGCGTATATTAAAGTTGTTGACAGTTAAAAAGCTCGTA
+
//4//0048>>AA==?FFHHHHHHHIIIGHHHHFDDHFFFHFFFFHHHHHHFFFFFFFF=<<?CFFF??AAADD?::::B==33111==:9434
@JI6ZREA02GJWZL
AGCAGATGTTGGAGGGCAAGTCTGGTGCCAGCAGCCGCGGTAATTCCAGCTCCAATAGCGTATATTAAAGTTGTTGCAGTTAAAAAGCTCGTAGTTGAATTTCGGGGTA
+
FFFFFFFFFFFIIHHHIIIIIIIIIIIIIIIIIIIIIIIIIIIIIIIIIIIIFFFFFFFFFFFFFFFFFFFFFFFFFFFFF;;;;;FFFFFFFFFFFDB;86=22.,,.
@JI6ZREA02JVXL4
AGCAGATGTTGGAGGGCAAGTCTGGTGCCAGCAGCCGCGGTAATTCCAGCTCCAATAGCGTATATTAAAGTTGTTGCAGTTAAAAAGCTCGTAGTTGAATTTCGGGATCAATACGTCGGTCGTGCTTTTTTGGTACGCACTGGCGTCATTGGTTTCTCCTTTCTGACGAACCATGATGTCATTAATTTGGTGTTATGGGGAGTTAGGACTGTTACTTTGAAAAAATTAGAGTGTTTAAAGCAGGCATTAGCTTGAATACATTAGCATGGAATAATGAAATAGGACGTTCGATCCTATTTGTGGTTTCTAGGATCAACGTAATGATTAATAGGGATAGTTGGGGCATTAGTATTCAATTGTCAGAGGTGAAATTCTTGGATTTATTGAAGACTAACTACTGCGAAAGCATTTGCCAAGGATGTTTTCATTAATCAAGAACGAAAGTTAGGGATCGAAGACGATCAGATACCGTCGTAGTCTTAACCATAAACTATGCCGACTAGGGATCGGATGATGTTAATTTTTAATGTACTC
+
IIIIIIIIIIIIIHHHIIIIIIIIIIIIIIIIIIIIIIIIIIIIIIIIIIIIIIIIIIIIIIIIIIHHHIIIIIIIIIIII;;;;;IIIIIIIIIIIIIHHHIHHHIIIIIIIIIIIIIIIIIII666666II<IIIIIIIIIIIIIIII>>666FHIIEEEHHIIIFFFIIIIIIIIIIIIIIIFFFIIIIIIIICCCAF6>@IIIHIIIIIIIDBBG22222233,;EBCDBEEHHHIIIIIIIIIIIIIIIIIIIIIIIIIIIIIIIIDDDDHHHHIHHHIH@@@GGGEEE?>11151:://0::EB??@@@IIGDDDIHHHH@@@DEBBFGFGDD6666??EEEEB?@@@@DBBB===DDDBABB::::422::A:669//4::98:A?=99899::9;;<=::::<AA====;822-----299886;;:755;:666;;;46698777;;:9;:8777767:;;:6568;:67669;1102----4042228:9;::77677;;;733336;:://5//55+7::711
@JI6ZREA02IMGOS
AGCAGATGTTGGAGGGCAAGTCTGGTGCCAGCAGCCGCGGTAATCCAGCTCCAATAGCGTATATTAAAGTTGTTGCAGTTAAAAAGCTCGTAGTTAA
+
FFFFFFFFFFFIIHHHIIIIIIIIIIIIIIIIIIIIIIIIIB@666IIIIIIFFFFFFFFFFFFFFFFEDDFFFFFFFFF==???FFFDBA?=21--
@JI6ZREA02JSLE0
AGCAGATGTTGGAGGGCAAGTCTGGTGCCAGCAGCCGCGGTAATTCCAGCTCCAATAGCGTATNTTAAAGTTGTTGCAGTTAAAAAGCTCGTAGTTGAATTTCGGGGA
+
FFFFFFFFFFFIIHHHIIIIIIIIIIIIIIIIIIIIIIIIIIIIIIIIIIIIFFFFFFFFFF8!66??FFFFFFFFFFFFF==;;;FAAA??>==<842.,,3//...
@JI6ZREA02IH9E2
AGCAGATGTTGGAGGGCAAGTCTGGTGCCAGCAGCCGCGGTAATTCCAGCTCCAATAGCGTATATTAAAGTTGTTGCAGTTAAAAAGCTCGTAGTTGAATTTC
+
FFFFFFFFFFFIIHHHIIIIIIIIIIIIIIIIIIIIIIIIIIIIIIIIHIIIFFFFFFFFFFFFFFFFFFFFFFFFFFFFF=====FFFFFFFFFFDBA9667
@JI6ZREA02GQSTI
AGCAGATGTTGGAGGGCAAGTCTGGTGCCAGCAGCCGCGGTAATTCCAGCTCCAATAGCGTATATTAAAGTTGTTGCAGTTAAAAAGCTCGTAGTTGAATTTCGGGATTAGTAAGTTGGTCGTGCCTCTGGTATGTACTGGCTTTACTGGTTCCTCCTTCTTGAAGAACTGTAATGTCATTAATTTGGTGTTGCAGGGAAACAGGACTGTTACTTTGAAAAAATTAGAGTGTTTAAAGCAGGCTAACGCTTGAATACATTAGCATGGAATAATGAAATAGGACGTTTGATCCTATTTTGTTGGTTTCTAGGATTGACGTAATGATTAATAGGGATAGTTGGGGCATTAGTATTCAATTGTCAGAGGTGAAATTCTTGGATTTATTGAAGACTAACTACTGCGAAAGCATTTGCCAAGGATGTTTTCATTAATCAAGAACGAAAGTTAGGGATCGAAGACGATCAGATACCGTCGTAGTCTTAACCAT
+
FFFFFFFFFFFIIHHHIIIIIIIIIIIIIIIIIIIIIIIIIIIIIIIIIIIIFFFFFFFFFFFFFFFFFFFFFFFFFFFFF=====FFFFFFFFFFFFFFFFFFFFFFFFFFFFFFFFFFFFFFDDDFFFFFFFFFFDDDDD666??<AAAADFFFFFFFFFFFA???DD:555=BBDDDBBB???DD>????DF<<<FF?FFFFFFFF@@@@FFFF777777??-FFFCC666???DDDDDDFFDDDDFFFFFGGGGGGGGGFFDDDDFDGGGGGGGAGI@?<::?DBA@>??4422.//22...:9?A>=???ADDDDDDDDDDDDDD:::ADDDDD====DDDDDDAAAAADDDBBBBBBB3338888DDBB@BBD>>>8//38?>>BB@@888>8833444><:888>::::96666--,,0377440222645:43334::2733422266882116::612166:4447:712047411.,
@JI6ZREA02I6NX9
AGCAGATGTTGGAGGGCAAGTCTGGTGCCAGCAGCCGCGGTAATTCCAGCTCCAATAGCGTATATTAAAGTTGTTGCAGTTAAAAAGCTCGTAGTTGAATTTCGGGATTAGTAGGTTGGTCGTGCCTCTGGTATGCACTGGCTTTACTGGTTCCTCCTTCTTGAAGAACTGTAATGTCATTAATTTGGTGTTGCAGGGAAACAGGACTGTTACTTTGAAAAAATTAGAGTGTTTAAAGCAGGCTAACGCTTGAATACATTAGCATGGAATAATGAAATAGGACGTTCGATCCTATTTTGTGGTTTCTAGGATTGACGTAATGATTAATAGGGATAGTTGGGGCATTAGTATTCAATTGTCAGAGGTGAAATTCTTGGATTTATTGAAGACTAACTACTGTGAAAGCATTTGCCAAGGATGTTTTCATTAATCAAAGAACGAAGTTAGGGATCGAAGACGATCAGATACCGTCGTAGTCTTAACCATAAACTNTGCCGACTAGGGATCGGATGATGTTTAATTTTTAATGAC
+
FFFFFFFFFFFIIHHHIIIIIIIIIIIIIIIIIIIIIIIIIIIIIIIIIIIIFFFFFFFFFFFFFFFFFFFFFFFFFFFFF;;;;;FFFFFFFFFFFFFFFFFFFFFFFFFFFFFFFFFFFFFFFFFFFFFFFFFFFFFFFFFFFFFFFFFFFFFFFFFFFFFFFFFFFFFFFFFFFFFFFFFFFFDDDDDDFFFFFFCCCFDDDFFFDDDBB=;;@////2211,9?@@B==??FFFCCCCFFCAADD???FFFDFGGGIGFFFDDDDGDDDB:::=8=<44444??>>=<972244</220//9:A444=BBDDDDDBD??==AA88::::===BB9997???????AADDA>>>><>;32....,,,44300447,,,0-/;9...3366<8222323;;;33388;B????4438:12116:664446332,,,0---466..0278622---241000430,--20011288888880002---21!.000.0160----27::::77772//33,,,,,,,*330
@JI6ZREA02IYWT5
AGCAGATGTTGGAGGGCAAGTCTGGTGCCAGCAGCCGCGGTAATTCCAGCTCCAATAGCGTATATTAAAGTTGTTGCAGTTAAAAAGCTCGTAGTTGAATTTCGGGATCAATACGTCGGTCGTGCTTTCGGGTACGTACTGGCGTCATTGGTTTCTCCTTTCTGACGAACCATGATGTCATTAATTTGGTGTTATGGGGAGTTAGGACTGTTACTTTGAAAAAATTAGAGTGTTTAAAGCAGGCATTAGCTTGAATACATTAG
+
FFFFFFFFFFFIIHHHIIIIIIIIIIIIIIIIIIIIIIIIIIIIIIIIIIIIFFFFFFFFFFFFFFFFFFFFFFFFFFFFF?????FFFFFFFFDBB=<88400004>?@@ABBDFFFFFFFFFFFFC?<<:8??ADBBBAAADF?86588<<<A>44111<9@@AA@@BAAADDDBBBBBBAA555>><8::B=3333B;BBBBACCCDA>>?6664------22,7669?;=???CCCFFFFFDDDFFFFFFDFGGG::55
@JI6ZREA02IY6G5
AGCAGATGTTGGAGGGCAAGTCTGGTGCCAGCAGCCGCGGTAATTCCAGCTCCAATAGCGTATATTAAAGTTGTTGCAGTTAAAAAGCTCGTAGTTGAATTTCGGGATTAGTAGGTTGTCGTGCCTCTGGTATGCA
+
////000042<>A<=?FDDFHHHHHHHHHIIIIIHIIIIIIIHHHHHHHIHHFFFFFFFFFFFFFFFFFFFFFFFFFFFFF=====FFFFFFFFFFFFFFFFFF<::8<<>==44441115:BBBBBBDDDDDAA:
@JI6ZREA02FO4JJ
AGCAGATGTTGGAGGGCAAGTCTGGTGCCAGCAGCCGCGGTAATTCCAGCTCCAATAGCGTATATTAAAGTTGTTGCAGTTAAAAAGCTCGTAGTTGAATTTCGGGATAGTAAGTTGGTCGTGCCTCTGGTATGTACTGGCTTTACTGGTTCCTCCTTCTTGAAGAACTGTAATGTCATTAATTTGGTGTTGCAGGGAAACGAGGACTGTTACTTTGTAAAAATTAAGAGTGTTTAAAGTACAGGCTAACGCTTGAATACATTAGCATGGAACAATGAATAGGACGTTGATCCTATTTTGTTGGTTCTAGGATTGACGTAATGATTAATAGGGTATAGTTGGGGCTAGTTAGTATTCAATTGTACTAGAGGTGAAA
+
FFFFFFFFFFFIIHHHIIIIIIIIIIIIIIIIIIIIIIIIIIIIIIIIIIIIFFFFFFFFFFFFFFFFFFFFFFFFFFF??66666FFFFFFFFFFFFFFF?:33355:A=:::ADDDFFFFFF:::8CFFFFFFFFFFFF?==BB><<1100688998;2/008<<97766889<742299622--,222677,,.66840048<999;<<72224---/--22--<;===888;;431118@>>>>?8988<<84449<>>677::222232633213.229:2---376697....3/5<<<<<84//.29:83----133----,1,,,-------,,,,--7795111156744003,,,0430,,,00,.
@JI6ZREA02F72A3
AGCAGATGTTGGAGGGCAAGTCTGGTGCCCGCAGCCGCGGTAATTCCAGCTCCAATAGCGTATATTAAAGTTGTTGCAGTTAAAAAGCTCGTAGTTGAATTTCGGGATCAATACGTCGGTCGTGCTTTCGGGTACGTACTGGTGTCATTGGTTTCTCCTTTCTGACGAACCATGATGTCATTAATTTGGTGTTATGGGGAGTTAGGACTGTTACTTTGAAAAAATTAGAGTGTTTAAAGCAGGCATTAGCTTGAATACATTAGCATGGAATAATGAAATAGGACGTTCGATCCTATTTTGTTGGTTTCTAGGATCAACGTAATGATTAATAGGGATAGTTGGGGCATTAGTATTCAATTGTCAGAGGTGAAATTCTTGGATTTATTGAAGACTAACTACTGCGAAAGCATTTGCCAAGGATGTTTTCATTAATCAAGAACGAAAGTTAGGGATCGAAGACGATCAGATACCGTCGTAGTCTTAACCATAACTATGCCGACTAGGGATCGGATGATGTTAATTTTTAATGTACTCATTTCGG
+
IIIIIIIIIIIIIHHHIIIIIIIIIII;;;DIIIIIIIIIIIIIIIIIIIIIIIIIIIIIIIIIIIHHHIIIIIIIIIIGG88888IIIIIIIIIIIIIHHHIHHHIIIIIIIIIIIIIIIIIIIHHHI@@@IIIIIIIIIIIIIIIIIII>>>IHIIHHHIIIIIIIIIIIIIIIIIIIIIIIHHHIIIIIIIICCCCIIIIIIIIIIIIEHH==;6/-----883BAADEDHHHHHIIIIIIIIIIIIIIIIIHHHIIIIIIIIIIIIIIIIIHHHIIIIHHGGGHIII===D9<<<=22??455GAGDDDFIHIHGAAAIIIIIIHHHHHHIIIIHH;;;;DAAA==:=DGGIFFFFHHHHHHFFDBBEFFC88;;C>>>:44;;?:8;>>>>>?EA;;:;;BBCCBBBCCCFEEC<==7744;;;=<;033385<=:777>>>6>962338==<9=<<>>=8686==>><>>>>:;99=<6643...10130346431222488:988333326>>2255588-;6332135558..
@JI6ZREA02IZPMG
AGCAGATGTTGGAGGGCAAGTCTGGTGCCAGCAGCCGCGGTAATTCCAGCTCCAATAGCGTATATTAAAGTTGTTGCAGTTAAAAAGCTCGTAGTTGAATTTCGGGATCAATACGTCGGTCGTGCC
+
FFFFFFFFFFFIIHHHIIIIIIIIIIIIIIIIIIIIIIIIIIIIIIIIIIIIFFFFFFFFFFFF@@@@FFFFFBAAAAA8:33333=BBBBBBDDDFFD?=:5333:?<<==ABBDBA???>==.-
@JI6ZREA02JPXCL
AGCAGATGTTGGAGGGCAAGTCTGGTGCCAGCAGCCGCGGTAATTCCAGCTCCAATAGCGTATATTAAAGTTGTTGCAGTTAAAAAGACTCGTAGTTGAATTTCGGGAGTCAATACGTCGGTCGTGCCTCTGGTATGAACTGGTGTTATTGATTCCTCCTTTCTGACTAAACCATGATGTCATTAATTTGGTGTTGTGGGGAGTCAGGACTGTTACTTTGAAAAAATTGAGTGTTTAAAGCAGGCCTACGCTTGAATACATTAGCATGGAATAATGAAATAGGACGTTCGAACCTATTTGTGGTTTCTAGGATCGACGTAATGATTAATAGGGATAGTTGGGGCAGTTAGTATTC
+
FFFFFFFFFF==@FFFFFFEEEFHHFFFFHHHIIIHHHHFFDDDDFFFFFFFFF???FFFFFFFFFFFFFFFFFFFFDDDD====;@6AAFFFDDDBBBB1119;844099<<<BBBB????FFFFCCCFFFFFFFFFFFFFFFFFFFCAABBBB>800004879444288?A>94445ADB::::?FFFFFFFFFF<<<<FFFFFFFFFFF;::A;;;>////2/4447==?888333:D???DBACDDFFFFGGGGGG555ADDDB@@=<<<??1109486<=<66692222361113.55...3/87667::3///44899<<>AAB=:::555=A6444<<4226111557
@JI6ZREA02FY1LK
AGCAGATGTTGGAGGGCAAGTCTGGTGCCAGCAGCCGCGGTAATTCCAGCTCCAATAGCGTATATTAAAGTTGTTGCAGTTAAAAAGCTCGTAGTTGAATTTCGGGATCAATACGTCGGTCGTGCTTTTTTGGTACGCACTGGCGTCATTGGTTTCTCCTTTCTGACGAACCATGATGTCATTAATTTGGTGTTATGGGGAGTTAGGACTGTTACTTTGAAAAAATTAGAGTGTTTAAAGCAGGCATTAGCTTGAATACATTAGCATGGAATAATGAAATAGGACGTTCGATCCTATTTTGTGGTTTCTAGGATCAACGTAATGATTAATAGGGATAGTTGGGGCATTAGTATTCAATTGTCAGAGGTGAAATTCTTGGATTTATTGAAGACTAACTACTGCGAAAGCATTTGCCAAGGATGTTTTCATTAATCAAGAACGAAAGTTAGGGATCGAAGACGATCAGATACCGTCGTAGTCTTAACCATAAACTATGCCGACTAGGGATCGGATGATGTTAATTTTATAATGTACTC
+
5774424/..../668<<<?ABDDDFFFFFFFFFFFFCCCF????AABBBB===?AADFFFFDFFFF??FC???D??=AAB7777;??AFFFFFFFFFF???A??==?????CFCAABBAAAA?91111//442??==??AAABB<<<>A8:331<<AA===B>DDDAAADDDAAADDD??::::FFFDDDFFFFF??A?FFFD<<<FFFFDDDD??CC666666CC1FFFFFFFFFFFFFF????FFFFFFFFGGFDFGGGIFD@@@DIIIIIGGGGGF?DD??<::A???===>00004/88888?<BB?????DD?:88ADDDDDDDD?=;AAAA44000/99>>=>>ABDDDDDDDDDD==<@@<8888....22;...877:@@>>>@<;;;8;93.....277666768@@4406:4444::::976::::66:53338::2111126:::75:896622121::644746442002240.---020-00004862----06667772226487700000-00.0.03.,
@JI6ZREA02I2S1C
AGCAGATGTTGGAGGGCAAGTCTGGTGCCAGCAGCCGCGGTAATTCCAGCTCCAATAGCGTATATTAAAGTTGTTGCAGTTAAAAAGCTCGTAGTTGAATTTCGGGATCAATACGTCGGTCGTGCCTCTGGTATGAACTGGTGTTATTGATTCCTCCTTTCTGATAAACCATGATGTCATTAATTTGGTGTTGTGGGGAGTCAGGACTGTTACTTTGAAAAAATTGAGTGTTTAAAGCAGGCCTACGCTTGAATACATTAGCATGGAATAATGAAATAGGACGTTCGAACCTATTTGTGGTTTCTAGGATCAACGTAATGATTAATAGGGATAGTTGGGGGCATTAGTATTC
+
HHHHHHHHHHHIIHHHIIIIIIIIIIIIIIIIIIIIIIIIIIIIIIIIIIIIHHHHHHHHHHHHHHHHHHHHHHHHHHHHH=====HHHHHHHHHHHHHHHHHHHHHHHHHHHHHHHHHHHHHHHHHHHHHHHHHHHHHHHHHHHHHHHHHHHHHHHHHHHHHHHHHHHHHHHHHHHHHHHHHHHHFFFHHHHH>>>>HFHHHHHHHHHHHHHHHHH6;;;99@@@HHHHHHHHHHHHHHHHHHHHHHHHHHHHHHHHHHHHHHHHHHHEEEG222@7;;GB9;9<AAA?<92///4288///:7DDDGBBBEGE@@>EDG666655@@@GGEGBB55555B;9889;9913
@JI6ZREA02J5E3A
AGCAGATGTTGGAGGGCAAGTCTGGTGCCAGCAGCCGCGGTAATTCCAGCTCCAATAGCGTATATTAAAGTTGTTGCAGTTAAAAAGCTCGTAGTTGAATTTCGGGGTTAGTAGGTTGGTCATGCCTCTGGTATGTACTGATCTCACTGATTCCTCCCTCTTGACGAACTGTAATGTCATTAATTTGGTGTTGCAGGAAATCAGGACTGTTAACTTTGAAAAAATTGAGTGTTTAAAGCAGGCTAACGCTTGAATACATTAGCATGGAATAATGAAATAGGACGTTCGATCCTATTTTGTTGGTTTCTAGGATTGACGTAATGATTAATAGGGATAGTTGGGGGCATTAGTATTCAATTGTCAGAGGTGAAATTCTTGGATTTATTGAAAGACTAACTACTGCGAAAGCATTTGCCAAGGATGTTTTTCATTAATCAAGAACGAAAGTTAGGGGATCGAAGCGATCAGATACCGTCGTAGTCTTAACCATAAACTATGCCGACTGGGATCGGATGATTGTTAATTTTTTAATGACT
+
FFFFFFFFFFFIIHHHIIIIIIIIIIIIIIIIIIIIIIIIIIIIIIIIIIIIFFFFFFFFFFFFFFFFFFFFFFFFFFFFF?????FFFFFAAA@>922,,,3,,,,,,7/75--..;==<<<?<=?CCCCFFFFFFFFFDA??CCFFCAAABDD????366?AACFDDDBBBBBBD?:6666===BBABBD??<<<F??BBDACCFDA??FFFFFFF666662A===BA1333;;<A?9::D???AAADDDDA:9:?DDDBBBB????:99BB===5155DA554?===;;67,,,,3----,,,39?ABBDA????IIIIDDDDDDDDB5555ADDD85755DDDD:5554<AA<:4328<@<///:888<<>224292...223...2/;;;;55566732...037000344,,,,,0,,,,,,,00033233341,,,,,,,,,-....302262021666664678794---2042,,,,..14/..0.,.022094----2::::::666::68::--550088,:::2
@JI6ZREA02IIFRT
AGCAGATGTTGGAGGGCAAGTCTGGTGCCAGCAGCCGCGGTAATTCCAGCTCCAATAGCGTATATTAAAGTTGTTGCAGTTAAAAAGCTCGTAGTTGAATTTCGGGATCAATACGTCGGTCGTGCTTTTTTGGTACGCACTGGCGTCATTGGTTTCTCCTTTCTGACGAACCATGATGTCATTAATTTGGTGTTATGGGGAGTTAGGACTGTTACTTTGAAAAAATTAGAGTGTTTAAAGCAGGCATTAGCTTGAATACATTAGCATGGAATAATGAAATAGGACGTTCGATCCTATTTGTGGTTTCTAGGATCAACGTAATGATTAATAGGGATAGTTGGGGCATTAGTATTCAATTGTCAGAGGTGAAATTCTTGGATTTATTGAAGACTAACTACTGCGAAAGCATTTGCCAAGGATGTTTTCATTAATCAAGAACGAAAGTTAGGGATCGAAGACGATCAGATACCGTCGTAGTCTTAACCATAAACTATGCCGACTAGGGATCGGATGATGTTAATTTT
+
IIIIIIIIIIIIIHHHIIIIIIIIIIIIIIIIIIIIIIIIIIIIIIIIIIIIIIIIIIIIIIIIIIHHHIIIIIIIIIIII;;;;;IIIIIIIIIIIIIHHHIHHHIIIIIIIIIIIIIIIIIIG666666II<IIIIIIIIIIIIIIIIII>>>IIIIHHHIIIIIIIIIIIIIIIIIIIIIIIHHHIIFIIIIIBBB@>466FIIIIIIHHIIHHHI;;;;8866,BIIIIHHHHHHIIIIIIIIIIIIIIIIHHHIIIIIIIIIIIIIFDDHIHHHIIIIHHAAAIIGGGEE?33361??666??GGGHIIIIIA655IIIIIAAAAHHHIIIIIIAA@@EEIIHIHIIDEEEEEEHEE@?555DEBBB@@==DDIBB?:44BC;:8;C>>>>?CC;;555;>;;;;;>>;====;8.....37998869;8...:2...6:;466663333310308999:::13332068;:8:9:;;...3999:801333:94902..-37999833386:=;3300
@JI6ZREA02IG3S8
AGCAGATGTTGGAGGGCAAGTCTGGTGCCAGCAGCCGCGGTAATTCCAGCTCCAATAGCGTATATTAAAGTTGTTGCAGTTAAAAAGCTCGTAGTTGAATTTCGGGGTATCAAGTAC
+
FFFFFFFFFFFII@@@IIIIIIIIIIIIIIIIHHHHFHFDEDDFFFFFFHIHFFFFFFFFFFFF==666DFFDBA?AAB::33333=@AAAAABFF@@@FFFF@@=:3544<>99//
@JI6ZREA02FZQQF
AGCAGATGTTGGAGGGCAAGTCTGGTGCCAGCAGCCGCGGTAATTCCAGCTCCAATAGCGTATATTAAAGTTGTTGCAGTTAAAAAGCTCGTAGTTGAATTTCGGGATTA
+
FFFFFFFFFFFIIHHHIIIIIIIIIIIIIIIIIIIIIIIIIIIIIIIIIIIIFFFFFFFFFFFFDDDDFFFFFFFFFFFFF;;;;;FFFFFFFFFFFFFF=<?6627---
@JI6ZREA02JR8WC
AGCAGATGTTGGAGGGCAAGTCTGGTGCCAGCAGCCGCGGTAATTCCAGCTCCAATAGCGTATATTAAAGTTGTTGCAGTTAAAAAGCTCGTAGTTGAATTTCGGGA
+
FF=::;=ADDFGHFHHIIIIIIIIIIIIIIIIIIIIIIIIIIIIIIIIIIIIFFFFFFFFFFFFFFFFD===FFFFFFFFF=====FFFFFFFFFFFFF?=;?9664
@JI6ZREA02F1OET
AGCAGATGTTGGAGGGCAAGTCTGGTGCCAGCAGCCGCGGTAATTCCAGCTCCAATAGCGTATATTAAAGTTGTTGCAGTTAAAAAGCTCGTAGTTGAATTTCGGGGTCAGTAGGTTGGTCGTGCCAATGGTGTGTACTGGCTTTACTGATTCCTCCTTCTTGAAGAACTGTAATGTCATTAATTTGGTGTTGCGGGGAAACAGGACTGTTACTTTGAAAAAATTAGAGTGTTTAAAGCAGGCTAGCGCCTGAATACATTAGCATGGAATAATGAAATAGGACGTTCGAACCTATTTTGTGGTTTCTAGGATTGACGTAATGATTAATAGGGATAGTTGGGGCATTAGTATTCAATTGTCAGAGGTGAAATTCTTGGATTTATTGAAGACTGACTACTGCGAAAGCATTTGCCAAGGATGTTTTCATTAATCAAGAACGAAAGTTAGGGATCGAAGACGATCAGATACCGTCGTAGTCTTAACCATAAACTATAGCCGACTAGGGATCGGATGATGTTTAATTTTTAATGTAC
+
IIIIIIIIIIIIIHHHIIIIIIIIIIIIIIIIIIIIIIIIIIIIIIIIIIIIIIIIIIIIIIIIIIHHHIIIIIIIIIIBB66666FIIIIIIIIIIIIHHHI>>>>IIIIIIIIIIIIIIIIIIIIIIIIIIIIIIIIIIIHHHIIIIIIIIIIIIIIIIIIIIFFFIIIFFFFIIIGGGHHHHHIIIIIIII?>>>BBDE@IIIIIIIIIIBBBG444446EE5IIIIIHHHHHHIIIIIIIIIF>>>BIIIIIIIIIIIIIIIIIIIIIIIHHHIIIIAA988HIAAA?DB77439./////54A<>>>?GIIIIIIIIHHIIIID666BEEE??9999?AAADAAADIIIIIIIEED;:::;8;;>AA?88;;CBB?:44?BBBBBCCCDDBBBB;555EEDDBBBBBBHHHHHH>7;77>>==998862.--3----0990666:<<<;;:9<:<>===:;:=8....2<::98444,,,1,,,,,,,,1032525/,,,033223379::999::0011154+::33
@JI6ZREA02JROXY
AGCAGATGTTGGAGGGCAAGTCTGGTGCCAGCAGCCGCGGTAATTCCAGCTCCAATAGCGTATATTAAAGTTGTTGCAGTTAAAAGCTCGTAGTTGAATTTCGGGGTTAGTAGGTTGGTCATGCCTCTGGTATGTACTGGTCTCACTGATTCCTCCTTCCTGACGAACCGTAATGCCATTAATTTGGTGTTGCGGGAAATTTGGACTGTTACTTTGAAAAAATTAGAGTAGTTTAAAGCAAGCTAACGCTTGAATACATTAGCATGGAATAATGAAATAGGACGTTCGAACCTATTTTGTGGTTTCTAGGATCAACGTAATGATTAATAGGGATAGTTGGGGGCATTAGTATTCAATTGTCAGAGGTGAAATTCTTGGATTTATTGAAGCTAACTACTGCGAAAGCATTTGCCAAGGATGTTTTCATTAATCAAGAACGAAATTAGGGATCGAAGACGGATCAGATACCGTCGTAGTCTTAACC
+
FFFFFFF866DA:333==AABDDDFFFFHHHHFDDBAAA:::88888AA?:::DDFFDDDDFFFCC663BA>=;;6744000...3======9752--,,,3,,,,,,.379--..<<ABBBBDFFFFFFFFFFFFDDDFFFFFFFFFDDCCCFFFFFDDDFFFFFFFFFFFFDA>ABBA44113::ABBBBB?FFFFFCCC?==BBA8677...<------22/>?=<=?FFFFFFFDDDFFFFFFFFFFFC????D:::ADDDDDDDAACDD??==:BBBA92114A?<9:6....3---,,,-.<;669>>BBDDDBDDA5555AA966<76322--,,,79<;64344:ABA@@@BBB33///:;;;@>88888B=88877><888722222963.....29:888:<<BDDDBB:4211::----0666644:8333660---422,,,..000766668:7:::76788402--,,,,
@JI6ZREA02F3OV3
AGCAGATGTTGGAGGGCAAGTCTGGTGCCAGCAGCCGCGGTAATTCCAGCTCCAATAGCGTATATTAAAGTTGTTGCAGTTAAAAAGCCTG
+
668F<<<886FGHHHHIIIIIIIIIIIIIIIIIIIGGDGGG<<6666EFGGFFFFFFFFFFFFFFFFFFA@@FFFFFFFFF75533?82//
@JI6ZREA02HT3KF
AGCAGATGTTGGAGGGCAAGTCTGGTGCCAGCAGCCGCGGTAATTCCAGCTCCAATAGCGTATATTAAAGTTGTTGCAGTTAAAAAGCTCGTAGTTGAATTTCGGGGTATA
+
FFFFFFFFFFFIIIIIIIIIIIIIIIIIIIIIIIIIIIIIIIIIIIIIIIIIFFFFFFFFFFFFFFFFFFFFFFFFFFFFF?????FFFFFFFFFFFFFFFFFAA@=<441
@JI6ZREA02I2PL4
AGCAGATGTTGGAGGGCAAGTCTGGTGCCAGCAGCCGCGGTAATTCCAGCTCCAATAGCGTATATTAAAGTTGTTGCAGTTAAAAAGCTCGTAGTTGAATTTC
+
/041113444ABD?FFIIIIIIIIIIIIIIIIIIHIIIIIIIIIIIIIIIIIFFFFFFFFFFFFFFFFFFFFFFFFFFFFF;;;;;FFFFFFFFDBAAA;=83
@JI6ZREA02FYIC2
AGCAGATGTTGGAGGGCAAGTCTGGTGCCGCAGCCGCGGTAATTCCAGCTCCAATAGCGTATATTAAAGTTGTTGCAGTTAAAAAGCTCGTAGTTGAATTTCGGGG
+
FFFFFFFFFFFIIHHHIIIIIIIIIII666BIIIIIIIIIIIIIIIIIIIIIFFFFFFFFFFFFFFFFFFFFFFFFFFFF=====FFFFFFFFFFDDB===:6666
@JI6ZREA02J42ZX
AGCAGATGTTGGAGGGCAAGTCTGGTGCCAGCAGCCGCGGTAATTCCAGCTCCAATAGCGTATATTAAAGTTGTTGCAGTTAAAAAGCTCGTAGTTGAATTTCGGGATTAGTATGTTGGTCGTACCTTCGGTACGTACTGGTGTTACAGATTCCTACCTTCTGATGAACCATCATGTCATTAATTTGGTGTGGC
+
FFFFFFFFFFFIIHHHIIIIIIIIIIIIIIIIIIIIIIIIIIIIIIIIIIIIFFFFFFFFFFFFFFFFFFFFFFFDDDB5533333:BBAAABB@AABB8881113<AAAABBDFFFFFFFFFFCC88:8?FDDDDDDF<==CFFCCCADAA???D::<<?AFFFFDDDFDDDDAAAAA444488622.69964
@JI6ZREA02JYUE2
AGCAGATGTTGGAGGGCAAGTCTGGTGCCAGCAGCCGCGT
+
FFFFFFFFFFFIIHHHIIIIIIIIIIIIIIGDBA<<<3//
@JI6ZREA02J3G8N
AGCAGATGTTGGAGGGCAAGTCTGGTGCCAGCAGCCGCGGTAATTCCAGCTCCAATAGCGTATATTAAAGTTGTTGCAGTTAAAAAGCTCGTAGT
+
FFFFFFFFFFFIIHHHIIIIIIIIIIIIIIIIIIIIIIIIIIIIIIIIIIIIFFFFFFFFFFFFFFFFFFFFFFFFFFFFF?????FFFDB?=93
@JI6ZREA02GJ3KA
AGCAGATGTTGGAGGGCAAGTCTGGTGCCAGCAGCCGCGGTAATTCCAGCTCCAATAGCGTATATTAAAGTTGTTGCAGTTAAAAAGCTCGTAGTTGAATTTCGGGATTAGTAAGTTGGTCGTGCCTCTGGTATGTACTGGCTTTACTGGTTCCTCCTTCTTGAAGAACTGTAATGTCATTAATTTGGTGTTGCAGGGAAACAGGACTGTTACTTTGAAAAAATTAGAGTGTTTAAAGCAGGCTAACGCTTGAATACATTAGCATGGAATAATGAAATAGGACGTTTGATCCTATTTTGTTGGTTTCTAGGATTGACGTAATGATTAATAGGGATAGTTGGGGCATTAGTATTCAATTGTCAGAGGTGAAATTCTTGGATTTATTGAAGACTAACTACTGCGAAAGCATTTGCCAAGGATGTTTTCATTAATCAAGAACGAAAGTTAGGGATCGAAGACGATCAGATACCGTCGTAGTCTTAACCATAAACTATGCCGACTAGGGATCGGATGATGTTAATTTTTAATGTACTC
+
IIIIIIIIIIIIIHHHIIIIIIIIIIIIIIIIIIIIIIIIIIIIIIIIIIIIIIIIIIIIIIIIIIHHHIIIIIIIIIIII88888IIIIIIIIIIIIIHHHIHHHIIIIIIIIIIIIIIIIIIIIIIIIIIIIIIIIIIIIHHHIIIIIIIIIIIIIIIIIIIIIIIIIIIIIIIIIIIIIIHHHGGFIIIIIIHHHHHHIIIIIIIIBBAGBBBG222222CC3GEEC=8;;HHHIIIIIIIIIHIBBBGIIGGGIIIIIIIIIIIIIIIG=888G>DDDD788BIIIIIII?AAAH;;HHAAAIIIAAAAAHIIIHHHIIIIIIIIIHHHIIIIHH???9AFHIIIHHHHHHHHHHHHHHH::;BBEEHC@==@@HEEEE;;CCCBBA;::>A?EEC?:;;;?;;;>>?>>><<<:92,,,,25,,,,1866844:8333862-.---3339987:898888686>>=<<>>=6686;<<210.---34-13228:9<822268;883333397899/////00+8755,,
@JI6ZREA02HTNR3
AGCAGATGTTGGAGGGCAAGTCTGGTGCCAGCAGCCGCGGTAATTCCAGCTCCAATAGCGTATATTAAAGTTGTTGCAGTTAAAAAGCTCGTAGTTGAATTTCGGGG
+
FFFFFFFFFFFIIHHHIIIIIIIIIIIIIIIIIIIIIIIIIIIIIIIIIIIIFFFFFFFFFFFFFFFFFFFFFFFFFFFFF?????FFFFFFFFFFFFD;96=..,,
@JI6ZREA02JTDV0
AGCAGATGTTGGAGGGCAAGTCTGGTGCCAGCAGCCGCGGTAATTCCAGCTCCAATAGCGTATATTAAAGTTGTTGCAGTTAAAAAGCTCGTAGTTGAATTTCGGGATCAATACGTCGGTCGTGCTTTCGGGTACGTACTGGCGTCATTGGTTTCTCCTTTCTGACGAACCATGATGCCATTAATTTGGTGTTATGGGGAGTTAGGACTGTTACTTTGAAAAAATTAGAGTGTTTAAAGCAGGCATTAGCTTGAATACATTAGCATGGAATAATGAAATAGGACGTTCGATCCTATTTTGTGGTTTCTAGGATCAACGTAATGATTAATAGGGATAGTTGGGGCATTAGTATTCAATTGTCAGAGGTGAAATTCTTGGATTTATTGAAGACTAACTACTGCGAAAGCATTTGCCAAGGATGTTTTCATTAATCAAGAACGAAGTTAGGGATCGAAGACGATCAGATACCGTCGTAGTCTTAACCATAAACTATGCCGACTAGGGATCGGATGATGTTTAATTTTTAATGTACTCTATTCGGCG
+
IIIIIIIIIIIIIHHHIIIIIIIIIIIIIIIIIIIIIIIIIIIIIIIIIIIIIIIIIIIIIIIIIIHHHIIIIIIIIIIII?????IIIIIIIIIIIIIHHHIHHHIIIIIIIIIIIIIIIIIIIHHHIHHHIIIIIIIIIIIIIIIIIIIHHHIIHHGGGGIIIIIIIIIIIII>;;;>FIIIBBBIIIIIIIIAAAAG466GIIIIIIIIIIHHHI;;;;88;;,BIIIIHHHHHHHIIIIII>>>IIIIIIIIIIIIIIIIIIIIIIIIIIIHHHIIII==<IIIIIIGGGHCCA@G:HHHHHIIH===AGGGIIIIIIIIIIIIIIEBBHA====;;;;FIIIIIIIIIIIIHHHHHHCBBBCHHHHHHHHHHHHHBB?;;CCCBBCEEEBBBEEE;:;;>>;;555;;ABB<<::811113366444866<993...28><>999888>=2036;;;832328=<888;<;8:4466,,,-,,,-/,/200485985554;;3333333333366,,,,,..*2,--///523600/1
@JI6ZREA02IIJIN
AGCAGATGTTGGAGGGCAAGTCTGGTGCCAGCAGCCGCGGTAATTCCAGCTCCAATAGCGTATATTAAAGTTGTTGCAGTTAAAAAGCTCGTAGTTGAATTTCGGGATCAGTACGTTGGTCGTGCCTTAGGTACGTACTGGTGTTACTGGTTCCTACCTTCTGACGAACCATCATGTCATTCATTTGGTGTGGCGGGGAATCAGGACTGTTACTTTGAAAAAATTAGAGTGTTTAAAGCAGGCTCGCGCTTGAATACATTAGCATGGAATAATGAAATAGGACGTTGATCCTATTTGTGGTTTCTAGGATTGACGTAATGATTAATAGGGATAGTTGGGGCATTAGTATTCAATTGTCAGAGGTGAAATTCTTGGATTTATTGGAGACTAACTACTGCGAAAGCATTTGCCAAGGATGTTTTCATTAATCAAGAACGAAAGTTAGGGATCGAAGACGATCAGATACCGTCGTAGTCTTAACCATAAACTATGCCGACTAGGGATCGGATGATGTTAATTTTTAAT
+
IIIIIIIIIIIIIHHHIIIIIIIIIIIIIIIIIIIIIIIIIIIIIIIIIIIIIIIIIIIIIIIIIIHHHIIIIIIIIIIII88888IIIIIIIIIIIIIHHHIHHHIIIIIIIIIIIIIIIIIIIIIIIIIIIIIIIIIIIIIIIIIIIIIIIIIGGGIIIIIIIIIIIIIIIIIIIIIIIIIHHHIIIIIIIB6666BBIIIIIIIIIIIIIEEEI666666FF5IGGIIHHHBBBIIIIIIIIIIIIIIIIIIIIIIIIIIIIIIIIIIIIIHHHIIIIIIGGGIIHGGED33582@@666D?HFFGIIIIIIGGGIIIIIAAAIHHEIIIIEE5555AAGGEGEEGGGHGDDFEF@A???@EE@@@@DHHHHHHHHHHHHHDCCDD<<<<>EEDA566B?@A@@@DAA??332:5.---38::886::8/..47557<==7>>>:888<<<<=::<==4247>>?>=>>?>:<:<==::9<;97871244;:;6:68666;;44484448;;==111//--)
@JI6ZREA02I7HV1
AGCAGATGTTGGAGGGCAAGTCTGGTGCCAGCAGCCGCGGTAATTCCAGCTCCAATAGCGTATATTAAAGTTGTTGCAGTTAAAAAGCTCGTAGTTGAATTTCGGGGTCAGCAGGCTGGTCGTGCCACTGGTATGAACTGGTCTCGCTGATTCCTCCTTTCTGAAGAACTGTAATGTCATTAATTTGGTGTTGCAGGGAAACAGGACTGTTACTTTGAAAAAATTAGAGTGTTTAAAGCAGGCAATTGCTTGAATACATTAGCATGGAATAATGAAATAGGACGTTCAAACCTATTTTGTTGGTTTCTAGGATCGACGTAATGATTAATAGGGATAGTTGGGGCATTAGTATTCAATTGTCAGAGGTGAAATTCTTGGATTTATTGAAGACTAATACTGCGAAAGCATTTGCCAAGGA
+
FFFFFFFEEEFII@@@IIIIIIIIIIIIIIIIIIIIIIIIIIIIIIIIIIIIFFFFFFFFFFFFFFFFFFFFFFFFDDD::66666ADFFFFFFFFFFFFFFF@@@@FFFFFFFFFF@@@FFFFDDCCFFFFFFD@===FFFFFFDDDDDDB5554488;>:?>>ABBBDDC<<<DFFFFFFFFFF663;?DDB?888888<04449<4444:666=----//00,48?>?;;==?FFCCCCCFFFFCCCFFFFFDDDAAADBDD5555AABBB===:48>?AA88410088<75522.//0033274><<<<<<BDAAAA=:::ABB>8/..2<<<55,,,,-3792...4<AA><<><@<3///.2666;232244>888822;<88677../288332448@>>;;;888==@88
@JI6ZREA02JY7W4
AGCAGATGTTGGAGGGCAAGTCTGGTGCCAGCAGCCGCGGTAATTCCAGCTCCAATAGCGTATATTAAAGTTGTTGCAGTTAAAAAGCTCGTAGTTGAATTTCGGGGTTAGTAGGTTGGTCATGCCTCTGGTATGTACTGATCTCACTGACTCCTCCCTCTTGACGAACTGTAATGTCATTAATTTGGTGTTGCAGGAAATCAGGACTGTTACTTTGAAAAAATTAGAGTGTTTAAAGCAGGCTAAGGCTTGAATACATTAGCATGGAATAATGAAATAGGACGTTTGATCCTATTTTGTTGGTTTCTAGGATTGACGTAATGATTAATAGGGATAGTTGGGGGCATTAGTATTCAATTGTCAGAGGTGAAATTCTTGGATTTATTGAAGACTAACTACTGCGAAAGCATTTGCCAAGGATGTTTTCATTAATCAAGAACGAAAGTTAGGGATCGAAGACGATCAGATACCGTCGTAGTCTTAACCATAAACTATGCCGACTAGGGATCGGATGATGTTAATT
+
IIIIIIIIIIIIIHHHIIIIIIIIIIIIIIIIIIIIIIIIIIIIIIIIIIIIIIIIIIIIIIIIIIHHHIIIIIIIIIIII;;;;;IIIIIIIIIIIIIHHHI@@@@IIIIIIIIIIIIIIIIIIIIIIIIIIIIIIIIIIIIIIIIIIIIIIIIHHHIIIIIIIIIIIIIIIIIIIIIIIIIHHHIIDBBBIIIII???IIIIIIIIIBBBGHHHI66666666,BIIIBBBGHHHIIIIIIIIIIIIIIIIIIIIIIIIIIIIIIIIIIIIIHHHIIIIIIIHHHIIIIIIIA>>>F;;FF555FIIIIIIIIIIIIIIIIIIIIHHH555AA@@GG77777GGIIIIIIIIIIHHHHHHHHHHHHC@@@EEEEEEDD111<7:A@>><@E@???>CCDDC@@BCD@666<@C;;;;49=22228888779==<855=<753///12111...:2-./2<;99:8:86631----,/6//02110844497-132258431...1488===::::8866--
@JI6ZREA02I1TTO
AGCAGATGTTGGAGGGCAAGTCTGGTGCCAGCAGCCGCGGTAATTCCAGCTCCAATAGCGTATATTAAAGTTGTTGCAGTTAAAAAGCTCGTAGTTGAATTTCGGGATCAATACGTCGGTCGTGCTTTTTTGGTACGCACTGGCGTCATTGGTTTCTCCTTTCTGACGAACCATGATGTCATTAATTTGGTGTTATGGGGAGTTAGGACTGTTACTTTGAAAAAATTAGAGTGTTTAAAGCAGGCATTAGCTTGAATACATTAGCATGGAATAATGAAATAGGACGTTCGATCCTATTTTGTGGTTTCTAGGATCAACGTAATGATTAATAGGGATAGTTGGGGCATTAGTATTCAATTGTCAGAGGTGAAATTCTTGGATTTATTGAAGACTAACTACTGCGAAAGCATTTGCCAAGGATGTTTCATTAATCAAGAACGAAAGTTAGGGATCGAAGACGATCAGATACCGTCGTAGTCTTAACCATAAACTATGCCGACGTAGGGATCGGATGATGTTAATTTTATAA
+
HHHHHHHHHHHIIHHHIIIIIIIIIIIIIIIIIIIIIIIIIIIIIIIIIIIIHHHHHHHHHHHHHHHHHHHHHHHHHHHHH;;;;;HHHHHHHHHHHHHHHHHHHHHHHHHHHHHHHHHHHHHHH999999HHFHHHHHHHHHHHHHHHHHHHHHHHHHHHHHHHHHHHHHHHHHHHHHHHHHHHHHHHHHHHHGG====<144@BGGGBDDEHHEEEH6;;;6666,@HHHHHHHHHHHHHHHHHHHHHHHHHHHHHHHHHHHHHHHHHHHHEGG666E<BB@@@@>BBDAA>=;////4.43///><DEEEBBBBHHHHHHHHHHHHHBBBHGGGGBB6666;;EGGGGEBBBBHHHH@AADDD?A?===A=>::>>A999=88AAA@@DDBEBBBBBA33///@AA966;;<<;220220..11001.0-----0::3338::2996622277:9;88777212177:85:8701211;;0001/2264-----44477720---2;;:722278:::00205.00
@JI6ZREA02GU0UQ
AGCAGATGTTGGAGGGCAAGTCTGGTGCCAGCAGCCGCGGTAATTCCAGC
+
<<<<<<9/..227...469:>??8888>AAA<<<884300/2666;9774
@JI6ZREA02GLR9K
AGCAGATGTTGGAGGGCAAGTCTGGTGCCAGCAGCCGCGGTAATTCCAGCTCCAATAGCGTATATTAAAGTTGTTGCAGTTAAAAAGCTCGTAGTTGAATTTCGGGATCAATACGTCGGTCGTGCCTCTAGTATGAACTGGTGTTATTGATTCCTCCTTTCTGATAAACCATGATGTCATTAATTTGGTGTTGTGGGGAGTCAGGACTGTTACTTTGAAAAAATTGAGTGTTTAAAGCAGGCCTACGCTTGAATACATTAGCATGGAATAATGAAATAGGACGTTCGAACCTATTTGTGGTTTCTAGGATCAACGTAATGATTAATAGGGATAGTTGGGGGCATTAGTATTCAATTGTCAGAGGTGAAATTCTTGGATTTATTGAAGACTAACTACTGCGAAAGCATTTGCCAAGGATGTTTCATTAATCAAGAACGAAAGTTAGGGATCGAAGACGATCAGATACCGTCGTAGTCTTAACCATAAACTATGCCGAC
+
HHHHHHHHHHHIIHHHIIIIIIIIIIIIIIIIIIIIIIIIIIIIIIIIIIIIHHHHHHHHHHHHHHHHHHHHHHHHHHH@B88888DHHHHHHHHHHHH>>>HHHHHHHHHHHHHHHHHHHHHHBBBHHHHHHHHEFFHHHHHHHHHHHHBBBBEHHHHHHHHHHHHHHHHHHHHHHHHHHBB999HHHHHHHHBCBAHFHHHEDDEEGGGGG8888666666@@@HEEEEHHHHHHHHHHHHHHHHHHHHHHHHHHHHHHHHHHHHHG@@@HCCC@7;;HHH@><?DD9442,,//-44,,,47@>AA>;;;@@;99BBBEGBBBE@>;=???88-----44>>??;?BEGHHHHA@AADDBBA@<;;>4/..88=6668//39998<A?BBB899>>=999;9944498=>>;86..----2888747:::66710036;;4997::722286;::;;:2126==;868:;:676422--,,...1.,.102774
@JI6ZREA02IFWTW
AGCAGATGTTGGAGGGCAAGTCTGGTGCCAGCAGCCGCGGTAATTCCAGCTCCAATAGCGTATATTAAAGTTGTTGCAGTTAAAAAGCTCGTAGTTGAATTTCGGGATT
+
FFFFFFFFFFFIIHHHIIIIIIIIIIIIIIIIIIIIIIIIIIIIIIIIIIIIFFFFFFFFFFFFFFFFFFFFFFFFFFFFF?????FFFFFFFFFFFFB;864111:--
@JI6ZREA02J005L
AGCAGATGTTGGAGGGCAAGTCTGGTGCCAGCAGCCGCGGTAATTCCAGCTCCAATAGCGTATATTAAAGTTGTTGCAGTTAAAAAGCTCGTAGTTGAATTTCGGGATTAGTAGGTTGGTCGTGCCTCTGGTATGTACTGGTTTCACTGGTTCCTCCTTCTTGAAGAACTGTAATGTCATTAATTTGGTGTTGCAGGGAAACAGGACTGTTACTTTGAAAAAATTAGAGTGTTTAAAGCAGGCTAACGCTTGAATACATTAGCATGGAATAATGAAATAGGACGTTTGATCCTATTTTGTTGGTTTCTAGGATTGACGTAATGATTAATAGGGATAGTTGGGGCATTAGTATTCAATTGTCAGAGGTGAAATTCTTGGATTTATTGAAGACTAACTACTGCGAAAGCATTTGCCAAGGATGTTTTCATTAATCAAAGAACGAAAGTTAGGGATCGAAGACGATCAGATACCGTCGTAGTCTTAACCATAAACTATGCCGACTAGGGATCGGATGATGTTATTTTTAA
+
IIIIIIIIIIIIIHHHIIIIIIIIIIIIIIIIIIIIIIIIIIIIIIIIIIIIIIIIIIIIIIIIIIHHHIIIIIIIIIIII=====IIIIIIIIIIIIIHHHIHHHIIIIIIIIIIIIIIIIIIIIIIIIIIIIIIIIIIIHHHIIIIIIIIIIIIIIIIIIIIIIIIIIIIIIHIIIIIIIIHHHIIIIIIIIIHHHHHHIIIIIIIIIIIIHHHI;;;;99II5IIIIIHHHHHHIIIIIIIIIIIIIIIIIIIIIIIIIIIIIIIIIIIIIHHHIIIIIIHHHHIIIAAAI??=<<22AAAAAG?G<<<EHIIIIAAAIHEEEHHIIHHHIIIIII@@@@IIHHHHHHIIHHHHHEDED@??EC=;;;BBBBB;;;BEEE::BBHHBB@??CCCC>?;555;>::::;:::::>>;;90000776600.1,,,5-.,----0691333888333:9;::::::8:8:::84668103/24422.,,,-./-/126894868888:922373333003///--4/
@JI6ZREA02JPG0X
AGCAGATGTTGGAGGGCAAGTCTGGTGCCAGCAGCCGCGGTAATTCCAGCTCCAATAGCGCATATTAAAGTTGTTGACAGTTAAAAAGCTCGTAGTTGAATTTCGGGATCAATACGTCGGTCGTGCTTTTTTGGTACGCACTGGCGTCATTGGTTTCTCCTTTCTGACGAACCATGATGTCATTAATTTGGTGTTATGGGGAGTTAGGACTGTTAACTTTGAAAAAATTAGAGTGTTTAAAGCAGGCATTAGCTTGAATACATTAGCATGGAATAATGAAATAGGACGTTCGATCCTATTTGTGGTTTCTAGGATTGACGTAATGATTAATAGGGATAGTTGGGGGCATTAGTATTC
+
FFFDDDD<<<FFFCCCFFFHHHHIIIIIIIIIHHHHHHHFFFFFFFFFHFFFDFFFFDA::::?AA888<<9566:?DFFFF<<===FFFF????<<<<:???FFFFFFEEEFFFFFDA?==;=83,,,,,,11,7:8==?@BBAAAAADBB@<<<@98811186@@??>>ABBAAAAA===>=>;...4400...222424/0088<??==66224.,,3,,,,,,--+78873..044;AABBBDFFFFFFFDFGIIIIG:::GGFDAAAA?A@@?111?:<<44386=<:71123,,,3,--,..<7?688<<BDD:555ADDDD::8??BBDA????=8855::BBB=<<><3
@JI6ZREA02GKYSW
AGCAGATGTTGGAGGGCAAGTCTGGTGCCAGCAGCCGCGGTAATTCCAGCTCCAATAGCGTATATTAAAGTTGTTGCAGTTAAAAAGCTCGTAGTTGAATTTC
+
FFFFFFFFFFFIIHHHIIIIIIIIIIIIIIIIIIIIIIIIIIIIIIIIIIIIFFFFFFFFFFFFFFFFFFFFFFFFFFFFF?????FFFFFFFFFDA??662.
@JI6ZREA02H8C0P
AGCAGATGTTGGAGGGCAAGTCTGGTGCCAGCAGCCGCGGTAATTCCAGCTCCAATAGCGTATATTAAAGTTGTTGCAGTTAAAAAGCTCGTAGTTGAATTTCGGGGGTCAGTCGTAGGTT
+
FFFFFFFFFFFIIHHHIIIIIIIIIIIIIIIIIIIIIIIIIIIIIIIIIIIIFFFFFFFFFFFFFFFFFFFFFFFFFFFFF=====FFFFFFFDA=<;;621.,,,,,,23...-53----
@JI6ZREA02J16PD
AGCAGATGTTGGAGGGCAAGTCTGGTGCCAGCAGCCGCGGTAATTCCAGCTCCAATAGCGTATATTAAAGTTGTTGCAGTTAAAAAGCTCGTAGTTGAATTTCGGGGTTAGTA
+
FFFFFFFFFFFII@@@IIIIIIIIIIIIIIIIIIIHHIHHHHFFFFFFFHHFFFFFFFFFFFFFFFFFC<==DFFFFFFFF=====FFFFFFFFFFFFFFFFA9666>><///
@JI6ZREA02F3X3K
AGCAGATGTTGGAGGGCAAGTCTGGTGCCAGCAGCCGCGGTAATTCCAGCTCCAATAGCGTATATTAAAGTTGTTGCAGTTAAAAAGCTCGTAGTTGAATTTCGGGATCAATACGTCGGTCATGCCTCTGGTATGTACTGGTGTTATTGGTTTCTCCTTTCTGAGGAGCCATGATGCCATTAATTTGGTGTCGTGGGGAATCAGGACTGTTACTTTGAAAAAATTAGAGTGTTTAAAGCAGGCACGCGCTTGAATACATTGGCATGGAATAATGAAATAGGACGTTCGATCTATTTTGTTGGTTTCTAGGATCAACGTAATGATTAATAGGGATAGTTGGGGGCATTAGTATTCAATTGTCAGAGGTGAAATTCTTGGATTTATTGAAGACTAACTACTGCGAAAGCATTTGCCAAGGATGTTTTCATTAATCAAGAACGAAAGTTAGGGATCGAAGACGATCAGATACCGTCGTAGTCTTAACCATAAACTATGCCGACTAGGGATCGGATGATG
+
IIIIIIIIIIIIIHHHIIIIIIIIIIIIIIIIIIIIIIIIIIIIIIIIIIIIIIIIIIIIIIIIIIHHHIIIIIIIIIIII;;;;;IIIIIIIIIIIIIHHHIHHHIIIIIIIIIIIIIIIIIIIIIIIIIIIIIIIIIIIIIIIIIIIIHHHIIGGGGHIIIIIIIIIIIIIIIIIIIIIIIHHHIIIIIIIICCCCIIIIIIIIIIBBBIIEEEI666666BB0IIIIIHHHHHHIIIIIIIIIIIIGGGIIIIIIIIIIIIIIIII=<<GIGGGIIIIIIIIIIIA===IBB@?7//==HEEIIIAAAA===IIAAAIIIIIIIIIHHHIIIIII==?=:GGGGGGGGIIIHIHH@>@DHHFFFE<<<HHF>=AAEBBA<006<DCCDE@@<<8@<<<CBB@<<<@@BDDDEEA@><=77724444>>9<<<400?>===>??<>77788888<:=::<<<87878=<:9;<=<<=::44220344486013228=:;2///18:6555553.
@JI6ZREA02IRWRI
AGCAGATGTTGGAGGGCAAGTCTGGTGCCAGCAGCCGCGGTAATTCCAGCTCCAATAGCGTATATTAAAGTTGTTGCAGTTAAAAAGCTCGTAGTTGAATTTCGGGGTCAGTA
+
FFFFFFFFFFFIIHHHIIIIIIIIIIIIIIIIIIIIIIIIIIIIIIIIIIIIFFFFFFFFFFFFFFFFFFFFFFFFFFFFF?????FFFFFFFFFFFFFFFFD;996:?>///
@JI6ZREA02F0YDT
AGCAGATGTTGGAGGGCAAGTCTGGTGCCAGCAGCCGCGGTAATTCCAGCTCCAATAGCGTATATTAAAGTTGTTGCAGTTAAAAAGCTCGTAGTTGAATTTCGGGGTCA
+
FFFFFFFFFFFIIHHHIIIIIIIIIIIIIIIIIIIIIIIIIIHHHHHHHIIIFFFFFFFFFFFFFFFFFFFFFFFFFFFFF?????FFFFFFFFDBB==;;84..,,393
@JI6ZREA02JZ198
AGCAGATGTTGGAGGGCAAGTCTGGTGCCAGCAGCCGCGGTAATTCCAGCTCCAATAGCGTATATTAAAGTTGTTGCAGTTAAAAAGCTCGTAGTTGAATTTCGGGGAT
+
FFFFFFFFFFFIIHHHIIIIIIIIIIIIIIIIIIIIIIIIIIIIIIIIIIIIFFFFFFFFFFFFFFFFFFFFFFFFFFFFF;;;;;FFFFDBB@@A?<<0..72/..3.
@JI6ZREA02G4AVU
AGCAGATGTTGGAGGGCAAGTCTGGTGCCAGCAGCCGCGGTAATTCCAGCTCCAATAGCGTATATTAAAGTTGTTGCAGTTAAAAAGCTCGTAGTTGAATTTCGGGGTCAGCAGGTTGGTTGTGCCACTGGTATGCACTGGCTTCGCTGATTCCTCCTTTCTGAAGAACTGTAATGTCATTAATTTGGTGTTGCAGGGAAACAGGACTGTTACTTTGAAAAAATTAGAGTGTTTAAAGCAGGCTAACGCTTGAATACATTAGCATGGAATAATGAAATAGGACGTTCGATCCTATTTTGTTGGTTTCTAGGATTGACGTAATGATTAATAGGGATAGTTGGGGGCATTAGTATTCAATTGTCAGAGGTGAAATTCTTGGATTTATTGAAGACTAACTACTGCGAAAGCATTTGCCAAGGATGTTTTCATTAATCAAGAACGAAAGTTAGGGATCGAAGACGATCAGATACCGTCGTAGTCTTAGCCATAAACTATGCCGACTAGGGGATCGGATGATGTTAATTTTTTAAT
+
IIIIIIIIIIIIIHHHIIIIIIIIIIIIIIIIIIIIIIIIIIIIIIIIIIIIIIIIIIIIIIIIIIHHHIIIIIIIIIIII?????IIIIIIIIIIIIIHHHICCBBIIHHHHIIBB<<<<IIIHHHIIIIIIIIIIHIIIIIIIIIHIIIID=88776BGCGGGE<>>IIIFFEIIIIIIBB88:IIIFFFHHIHHHEEDE@=>>BB<<;;A===D02224478,DGGIIHHHHFFFIIIIIIHHFIIIIIFFDDDIHGFIIIIIIHHIHIIIEEBI@GG777@@FFIIGGFG??==I22<<IIHIIIIIIIIIIIHDDDFIIGGFFD@555<<<<DF77:66@@HIHDDDIDDDBHHHEED@>>BB=000@?DBBBBEEEHH88BBBBBDEDEBBBBD@@>@@B9::<;<C55555558<7731::;<<<8888:88:8553::806666...888486<8888686;;3101131138:8888;;61131-47664711/.,,,77...37788:::88..55--40)
@JI6ZREA02GPL80
AGCAGATGTTGGAGGGCAAGTCTGGTGCCAGCAGCCGCGGTAATTCCAGCTCCAATAGCGTATATTAAAGTTGTTGCAGTTAAAAAGCTCGTAGTTGAATTTCGGGATCAATACGTCGGTCGTGCCTCTGGTATGAACTGGTGTTATTGATTCCTCCTTTCTGATAAACCATGATGTCATTAATTTGGTGTTGTGGGGAGTCAGGACTGTTACTTTGAAAAAATTGAGTGTTTAAAGCAGGCCTACGCTTGAATACATTAGCATGGAATAATGAAAATAGGACGTTCGAACCTATTTGTGGTTTCTAGGATCAACGTAATGATTAATAGGGATAGTTGGGGGCATTAGTATTCAATTGTCAGAGGTGAAAATTCTTGGATTTATTGAAGACTAACTACTGCGAAAAGCATTTGCCAAGGATGTCTTCATTAATCAAAGAACGAAAGTTAGGGATCGAAGACGATCAGATACCGTCGTAGTCTTAACCATAAACTATGCCGACTAGGGATCGGATGATGTTAATTTTTTAATGTACTCATTC
+
IIIIIII@@@IIIHHHIIIIIIIIIIIIIIIIIIIIHHHIIIIIIIIIIIIIIIIIIIIHIIHIIIHHHIIIIHHFFCCBH;;;;<IIIIIIIIIIHIIFFFFHHHIIIIIIIIIIIIIIIIIIIFFIIIIIIIIIIIIIIIIIIIIIIIIHHHIHFB???:?DD33377CIIIGGGIIIIDD888DD@@@?BE99=<717@@BBEGHE555?8879------449??AA;?BHHHIIFFFIIFFFIIIIIIIIIIIHHHHIIIIIIGGGGG<3333:2>;?=:88:@>>>>><111;4?????B?GIIFIIGDDDHHIDDDHHIIIIHB?BDBD::..---59998:6;=::;:::>677:80030,,,,,,92244:777842522269..,00584730,,,,479222988::;;477453//1,,,,11,,,5.054---7;8----099762003003379774623/./151/1,,,,,,.1,,,,/,15343543-...7:99997888;6688//550055)3133668:99
@JI6ZREA02IGH73
AGCAGATGTTGGAGGGCAAGTCTGGTGCCAGCAGCCGCGGTAATTCCAGCTCCAATAGCGTATATTAAAGTTGTTGCAGTTAAAAAGCTCGTAGTTGAATTTCGGGGAT
+
FFFFFFF???FIIHHHIIIIIIIIIIHHHHHHFFCCCFFFFCC????FFFHFFFFFFFFFFFFFFFFFFDDDFFFFFFFFF;;;;;FFFDDBBBBB544886722..3.
@JI6ZREA02JOM3S
AGCAGATGTTGGAGGGCAAGTCTGGTGCCAGCAGCCGCGGTAATTCCAGCTCCAATAGCGTATATTAAAGTTGTTGCAGTTAAAAAGCTCGTAGTTGAATTTCGGGGTCAGCAGGTTGGTCGTGCCACTGGTATGTACTGGCTTCGCTGATTCCTCCTTTCTGAAGAACTGTAATGTCATTAATTTGGTGTTGCAGGGAAACAGGACTGTTACTTTGAAAAAATTAGAGTGTTTAAAGCAGGCTAACGCTTGAATACATTAGCATGGAATAATGAAATAGGACGTTCGATCCTATTTTGTTGGTTTCTAGGATTGACGTAATGATTAATAGGGATAGTTGGGGGCATTAGTATTCAATTGTCAGAGGTGAAATTCTTGGATTTATTGAAGACTAACTACTGCGAAAGCATTTGCCAAGGATGTTTTCATTAATCAAGAACGAAAGTTAGGGATCGAAGACGATCAGATACCGTCGTAGTCTTAACCNTAAACTATGCCGACTAGGGATCGGATGATGTTAATTTTTT
+
IIIIIIIIIIIIIHHHIIIIIIIIIIIIIIIIIIIIIIIIIIIIIIIIIIIIIIIIIIIIIIIIIIHHHIIIIIIIIIIII=====IIIIIIIIIIIIIHHHICCCCIIIIIIIIII@@@IIIIIIIIIIIIIIIIIIIIIIIIIIIIIIIIIIIHHHHHIIIIIIIIIIIIIIIIIII@>>>HHHIID>>>IIIHHHHHHIABBIIIIIIIIHHHI66666455,=BDDDDEHHHHIIIIIIIIIIIIFFFIIIIIIIIIIIIIIIIIIIIIIHHHH@EEDIIIIGEEEED@>11115//5599:EAG<<<DIIIIIDDDIIIIIIIIIHHHHIIIDD77888HHIIDDDDIIHHHHHHHHB@>>BBDBBBD?:88@@DBBBD::BB::8:?>>>>=BBBBBBB=BBB=;;?4222==25,,,,,,133111788855;<777<;;0669:;;;;:658<88888686==:656:><8866;;11!324430-032247030422033;;;83338:<<<//55..
@JI6ZREA02FHXUJ
AGCAGATGTTGGAGGGCAAGTCTGGTGCCAGCAGCCGCGGTAATTCCAGCTCCAATAGCGTATATTAAAGTTGTTGCAGTTAAAAAGCTCGTAGTTGAATTTCGGGGTA
+
FFFFFFFFFFFIIHHHIIIIIIIIIIIIIIIIIIIIIIIIIIIIIIIIIIIIFFFFFFFFFFFFFFFFFFFFFFFFFFFFF?????FFFFFFFFFFFFF??=A44..-.
@JI6ZREA02GNMZ7
AGCAGATGTTGGAGGGCAAGTCTGGTGCCAGCAGCCGCGGTAATTCCAGCTCCAATAGCGTATATTAAAGTTGTTGCAGTTAAAAAGCTCGTAGTTGAATTTC
+
<444444444>>A889DDFFFFFBBBFGFHHHHHHHHHHHIHHHHHIHHIIIFFFFFFFFFFFFFFFFFFFFFFFFFFFFF;;;;;FFFFFFFFBAA>>661.
@JI6ZREA02GSL4W
AGCAGATGTTGGAGGGCAAGTCTGGTGCCAGCAGCCGCGGTAATTCCAGCTCCAATAGCGTATATTAAAGTTGTTGCAGTTAAAAAGCTCGTAGTTGAATTTCGGGGTCAGTAGGTTGGTCGTGCCTATGGTATGTACTGGCTTTACTGATTCCTCCTTCTTGAAGAACTGTAATGTCATTAATTTGGTGTTGCAGGGAAACAGGACTGTTACTTTGAAAAAATTAGAGTGTTTAAAGCAGGCTAACGCTTGAATACATTAGCATGGAATAATGAAATAGGACGTTCGATCCTATTTTGTGGTTTCTAGGATTGACGTAATGATTAATAGGGATAGTTGGGGCATTAGTATTCAATTGTCAGAGGTGAAATTCTTGGATTTATTGAAGACTAACTACTGCGAAAGCATTTGCCAAGGATGTTTTCATTAATCAAGAACGAAAGTTTGGGGATCGAAGACGATCAGATACCGTCGTAGTCTTAACCAT
+
IIIIIIIIIIIIIBBBIIIIIIIIIIIIIIIIIIIIIIIIIIIIIIIIIIIIIIIIIIIIIIIIIIHHHIIIIIIIIIIII<<===IIIIIIIHHIIIIHHHICCCCIIIIIIIIIIHHHIIIIIIIIIIIIIIIIIIIIIIHHHIIIIIGGGGGBBBBIIIIIIHHHIIIBBBIIIIIIIHHHHHIFD>>>IIIHFFFFFGABBIIIIHHIIHHHI;;;;99;;,BHIIIHHHHHHIIIIIIB>>>GIIIIIIFDFIIIIIIIIIIIIIIIIIHHHIIIIHHHIIIIII<<<<ACBAH;IIHHHIIIIHDAAAIIIEDDIIIIIIHHHHHHIAAADHCCB@EEHIIIIIIHHHHIHBBBHBBBBBBHHHHEEHHHHH@555::DDDDDCC>9998C@:////>A?;;;>CCCCCABBB<7774::;=::9<;:300:<777688:2274888888<;<62333:<=::::6022329;::994443
@JI6ZREA02JCPRP
AGCAGATGTTGGAGGGCAAGTCTGGTGCCAGCAGCCGCGGTAATTCCAGCTCCAATAGCGTATATTAAAG
+
FFFFFFFA@@D?@666DDDGHHHHHIIIIIIIIIIIIIIIIIIIIHHHHHHFFFFFFDBAA??=...,,/
@JI6ZREA02HYA23
AGCAGATGTTGGAGGGCAAGTCTGGTGCCAGCAGCCGCGGTAATTCCAGCTCCAATAGCGTATATTAAAGTTGTTGCAGTTAAAAAGCTCGTAGTTGAATTTCGGGGTTAGTAGGTTGGTCATGCCTCTGGTATGTACTGATCTCACTGATTCCTCCCTCTTGACGAACTGTAATGTCATTAATTTGGTGTTGCAGGAAATCAGGACTGTTACTTTGAAAAAATTAGAGTGTTTAAAGCAGGCTAAGGCTTGAATACATTAGCATGGAATAATGAAATAGGACGTTTGATCCTATTTTGTTGGTTTCTAGGATTGACGTAATGATTAATAGGGATAGTTGGGGGCATTAGTATTCAATTGTCAGAGGTGAAATTCTTGGATTTATTGAAGACTAACTACTGCGAAAGCATTTGCCAAGGANGTTTTCATTAATCAAGAACGAAAGTTAGGGATCGAAGACGATCAGATACCGTCGTAGTCTTAACCATAAACTATGCCGACTAGGGATCGGATGATGTTAATTTTTTTAATGTACTCA
+
IIIIIIIIIIIIIHHHIIIIIIIIIIIIIIIIIIIIIIIIIIIIIIIIIIIIIIIIIIIIIIIIIIHHHIIIIIIIIIIGG88888GIIIIIIIIIIIIHHHICCCCIIIIIIIIIIIIIIIIIIIIIIIIIIIIIIIIIIIIIIIIIIIIIIII:::IIIIIIIIIIIIIIIIIIIIIIIII:::IIIIIIIIIIIHHHIIIIIIIIIIIIIHHHI<<<<99CC0IIIIIHHHHHHIIIIIIIIIIIIIIIIIIIIIIIIIIIIIIIIIIIIIHHHIIIIIIIHHHIIICCCG>@>>C77IIBBBIIICCCIIIIIIIIIIIIIIIIIIHHHIGGGGG=====GGCCCIIIIIGGGIIIIIIIIIII;555??EEEBBBBEFE>=???IIIIIEEE;?877=:::;73---31111111!.,,,,33==<<7<7::66<7-,,,07....2588???;?>>:::A@A455><;>??>75223394..,,,.7.2533<<;?<:::::>>??<97774400,,,,,,,,,(7497003
@JI6ZREA02J6G6F
AGCAGATGTTGGAGGGCAAGTCTGGTGCCAGCAGCCGCGGTAATTCCAGCTCCAATAGCGTATATTAAAGTTGTTGCAGTTAAAAAGCTCGTAGTTGAATTTCGGGGGTTAGTAGGTTGGTCATACG
+
FFFFFFFFFFFHHHHHHHIIIIIIIIIIIIIIHH@@=EBB@FFFFFFHHHIIFFFFFFFFFFFFFFFFFDDDFFFFFFFFF?????FFFFFFFFFDBAA<;;1///--22=165111155577.-..
@JI6ZREA02JNUKA
AGCAGATGTTGGAGGGCAAGTCTGGTGCCAGCAGCCGCGGTAATTCCAGCTCCAATAGCGTATATTAAAGTTGTTGCAGTTAAAAAGCTCGTAGTTGAATTTCGGGATCAGCAGGTTGGTCTTGCCACTGGTATGTACTAGCTTGCTGATTCCTCCTTCTTGTAGAACCGTAATGCCATTAATTTGGTGTTGCGGGGAAACAGGACTGTTACTTTGAAAAAATTAGAGTGTTTAAAGCAGGCCAGCGCCTGAATACATTAGCATGGAATAATGAAATAGGACGTTCGAACCTATTTGTGGTTTCTAGGATTGACGTAATGATTAATAGGGATAGTTGGGGCATTAGTATTCAATTGTCAGAGGTGAAATTCTTGGATTTATTGAAGACTGACTACTGCGAAAGCATTTGCCAAGGATGTTTTCATTAATCAAGAACGAAAGTTAGGGATCGAAGACGATCAGATACCGTCGTAGTCTTAACCATAAACTATG
+
IIIIIIIIIIIIIGGGIIIIIIIIIIIIIIIIIIIIIIIIIIIIIIIIIIIIIIIIIIIIIIIIIIHHHIIIIIIIIIIII:::::IIIIIIIIIIIIIHHHIHHHIIIIIIIIIIIIIIIIIIIIIIIIIIIIIIIIIIIIIIIIIIIIIIIIIIIIIIIIIIIIIIIIIIIIIIIIIIIIHHHIIIIIIIICCBBHHGG9??IIII?>>BBHHI677766>>-GGIIGGGGHHHIIIGGGGGIIGGGIIIIIIIIIIIIIIIIIIIIIIIIHHHIIIIIIIIHHGGGGE@:33372<<@@@D?IIIIIIIIIIIIIIIIIIIIIIHEEGHGA==2222@@DDEGEGGIIFFFFFHHH@??CDEBBEF<<88@@HHEEF>HHIHHCDDDHHHHHHHHHHBB?@@BBA<<;>>A><;60///89==::9<<<400=<7642//-214533322648;:<<=<:<>AAA>=>>A>=<::==775;72242-13
@JI6ZREA02GC507
AGCAGATGTTGGAGGGCAAGTCTGGCGCCTTACGGGAAACAGTCGACTGCCAAGGCACACAGGGGATA
+
IIIIIIIIIIIIIHHHIIIIIIIIIIIIIIIIIHHHHHHIIIIIIIIIIIIIIIIIIIIIICCCCIII
@JI6ZREA02F420H
AGCAGATGTTGGAGGGCAAGTCTGGTGCCAGCAGCCGCGGTAATTCCAGCTCCAATAGCGTATATTAAAGTTGTTGCAGTTAAAAAGCTCGTAGTTGAATTTCGGGATCAATACGTCGGTCGTGCCTCTGGTATGAACTGGTGTTATTGGTTCCTACCTTCTGACGAACCATCATGTCATTCATTTGGTGTGGCGGGGAATCGGGACTGTTACTTTGAAAAAATTAGAGTGTTTAAAGCAGGCTCGCGCTTGAATACATTAGCATGGAATAATGAAATAGGACGTTGATCCTATTTGTTGGTTTCTAGGATTGACGTAATGATTAATAGGGATAGTTGGGGGCATTAGTATTCAATTGTCAGAGGTGAAATTCTTGGATTTATTGAAGACTAACTACTGCGAAAGCATTTGCCAAGGATGTTTTCATTAATCAAGAACGAAAGTTAGGGATCGAAGACGATCAGATACCGTCGTAGTTTTAACCATAAACTATGCCGACTAGGGATCGGATGATGTTAATTTTTAATGTACTC
+
IIIIIIIIIIIIIHHHIIIIIIIIIIIIIIIIIIIIIIIIIIIIIIIIIIIIIIG;:;CIIIIIIIHHHIIIIIIIIIIII???==IIIIIIIIIIIIIHHHIHHHIIIIIIIIIIIIIIIIIIIIIIIIIIIIIIIIIIIIIIIIIIIIIIIIIGBBBBIIIIIHHHIIIIIIIIIIIIIIIGGGBBAIIIIICCCCIIIIHHHIIIIIIIIHHHI666666;;,BGIIIHHHHHHIIIIIIIIIIIIIIIIIIIIIIIIIIIIIIIIIHHHIHHHIIIIIIIIIIIIGG?;311611::;;;G?GDFDHIIIIA===IIIIIIIHGGGGGIIIHH77777AFHGFIHHHHGGGIHHHHHHHHHHHHBBE;533AAE5555;>EECBBCFF???BBFFFBBBB?@@@ABCA===8855-,,,-3244442:<=30039777<==566668888888;9;===;9;9==;6566;82222;;...327786148698;482333288<<<<88886<==445//00*87831/
@JI6ZREA02GONGC
AGCAGATGTTGGAGGGCAAGTCTGGTGCCAGCAGCCGCGGTAATTCCAGCTCCAATAGCGTATATTAAAGTTGTTGCAGTTAAAAAGCTCGTAGTTGAATTTCGGGATCAATACGTCGGTCGTGCTTTTTTGGTACGCACTGGCGTCATTGGTTTCTCCTTTCTGACGAACCATGATGTCATTAATTTGGTGTTATGGGGAGTTAGGACTGTTACTTTGAAAAAATTAGAGTGTTTAAAGCAGGCATTAGCTTGAATATATTAGCATGGAATAATGAAATAGGACGTTCGATCCTATTTTGTGGTTTCTAGGATCAACGTAATGATTAATAGGGATAGTTGGGGCATTAGTATTCAATTGTCAGAGGTGAAATTCTTGGATTTATTGAAGACTAACTACTGCGAAAGCATTTGCCAAGGATGTTTCATTAATCAAGAACGAAAGTTAGGGATCGAAGACGATCAGATACCGTCGTAGTCTTAACCATAAACTATGCCGACT
+
IIIIIIIIIIIIIHHHIIIIIIIIIIIIIIIIIIIIIIIIIIIIIIIIIIIIIIIIIIIIIIIIIIHHHIIIIIIIIIIII=====IIIIIIIIIIIIIDDDIHHHIIIIIIIIIIIIIIIEEEB111111;;8HIEIIIIIIIIIIIIIIIHHHIIIIHHHIIIIIIIIIIIIIIIIIIIIIIIBBBIIIIIIIICCBAI?BBIIIIIIIIIIIHHHI<<<<<<II9IIIIIHHHHHHIIIIIIIIIIIIIIIIIIIIIIIIIIIIIIIIIIIIG988IIIIIIGGEECEE>;;;11117/>><<@GCIIIIIIIIIIIIIIIIIIIIIIHEBEHEH661...77AAAB=CEGBBBBBI@BBECBCA;41141E>>AAD>BBI==GIGDDIIEECCCEE<77441@@@=>>@<<<<??78.....4998868::?<<><;<=>??<>>>>?????>>?>>??>:8:<???<233:<??=;==//.:332<9.253024-.
@JI6ZREA02IFTL2
AGCAGATGTTGGAGGGCAAGTCTGGTGCCAGCAGCCGCGGTAATTCCAGCTCCAATAGCGTATATTAAAGTTGTTGCAGTTAAAAAGCTCGTAGTTGAATTTCGGGGTCAGTAGGTTGGTCGTGCCAATGGTGTGTACTGGCTTTACTGATTCCTCCTTCTTGAAGAACTGTAATGTCATTAATTTGGTGTTGCAGGGAAACAGGACTGTTACTTTGAAAAAATTAGAGTGTTTAAAGCAGGCTAACGCTTGAATACATTAGCATGGAATAATGAAATAGGACGTTCGATCCTATTTTGTGGTTTCTAGGATTGACGTAATGATTAATAGGGATAGTTGGGGCATTAGTATTCAATTGTCAGAGGTGAAATTCTTGGATTTATTGAAGACTAACTACTGCGAAAGCATTTGCCAAGGATGTTTCCATTAGTCAAGAACGAAAGTTAGGGATCGAAGACGATCAGATACCGTCGTAGTCTTAACCATAACTATGCCGACTAGGGATCGGATGATGTTTAATTTTTAATG
+
DGHHEEE<==BBC666IIIIIIIIIIIIIIIIIIIIIIIIIIIIIIIIIIIIIIIIIIIIIIIIIIHHHIIIIIIIIIIII?????IIIIIIIIIIIIIHHHICCCCIIIIIIIIIIIIIIIIIIIIIIIIIIIIIIIIIIIHHHIFFIIIIIIIHHHHIIIIIIIIIHHFFFFHIIIIIIIIHHHIIIIIIIIIHHHHHFFDFIIIIIBBBIFFFF666666IH5IIIIIHHHHHHHHHHHIIIIHIIIIIIIIIIIIIIIIIIIIIIIHHHIHHHIHDD777<<IIIGGDBC9999;/55100;<D>>??BGII@<<<DDDHIIIIIHIIDDDDFF9999DDGIIHHHIIIIIIHHHHHHHHBBBBHEEDBBB:::555>77AA>>;>:994429>::9::=@::::BBBDDCDA?C;...88;;;:969993003----06900006:::;;:9;:88833186868888831093444//,,,,,,,/104896;::::8::;9977773---66./../66*.
@JI6ZREA02JP32Z
AGCAGATGTTGGAGGGCAAGTCTGGTGCCAGCAGCCGCGGTAATTCCAGCTCCAATAGCGTATATTAAAGTTGTTGCAGTTAAAAAGCTCGTAGTTGAATTTCGGGGATTAGTAA
+
FFFFFFFFFFFII:::IIIIIIIIIIIIIIIIIIIIIIIIIIIIIIIIIIIIFFFFFFFFFFFFFFFFF=<<BAA??@?44//111?A@@@BBBAAA>A;;41100.4;<=:624
@JI6ZREA02HLKVI
AGCAGATGTTGGAGGGCAAGTCTGGCGCCTTACGGGAAACAGTCGACTGCCAAGGCACACAGGGGATA
+
IIIIIIIIIIIIIHHHIIIIIIIIIIIIIIIIIHHHHHHIIIIIIIIIIIIIIIIIIIIIICCCCIII
@JI6ZREA02IUFR1
AGCAGATGTTGGAGGGCAAGTCTGGTGCCAGCAGCCGCGGTAATTCCAGCTCCAATAGCGTATATTAAAGTTGTTGCAGTTAAAAAGCTCGTAGTTGAATTTCGGGATCAATACGTCGGTCGTGCCTCTGGTATGAACTGGTGTTATTGATTCCTCCTTTCTGATAAACCATGATGTCATTAATCTGGTGTTGTGGGGAGTCAGGACTGTTACTTTGAAAAAATTAGAGTGTTTAAAGCAGGCCTACGCTTGAATACATTAGCATGGAATAATGAAATAGGACGTTCGAACCTATTTGTTGGTTTCTAGGATCAACGTAATGATTAATAGGGATAGTTGGGGGCATTAGTATTCAATTGTCAGAGGTGAAATTCTTGGATTTATTGAAGACTAACTACTGCGAAAGCATTTGCCAAGGATGTTTTCATTAATCAAGAACGAAAGTTAGGGATCGAAGACGATCAGATACCGTCGTAGTCTTAACCATAAACTATGCCGACTAGGGATCGGATGATGTTAATTTTTTAATGTACTCATTC
+
IIIIIIIIIIIIIHHHIIIIIIIIIIIIIIIIIIIIIIIIIIIIIIIIIIIIIIIIIIIIIIIIIIHHHIIIIIIIIIIII;;;;;IIIIIIIIIIIIIHHHIHHHIIIIIIIIIIIIIIIIIIIIIIIIIIIIIIIIIIIIIIIIIIIIIIIIIIIHHHIIIIIHHHIIIIIIIIIIIIIIIIIIIIIIIIIIAAAAIIIIIIIIIIIIIIIHHHI999999CC0IIIIIHHHHHHIIIIIIIIIIIIIIIIIIIIIIIIIIIIIIIIIIIIIHHHIIIIIIIGEEEEE;;<9111716AA@@BIIIIIIIIIIIIIIIIIIIIIIII755?GEGEE44477IIIIEEEHIGGGGIIIIIIIIIIII???GGIEEGGIHHHIHHIIIIIIIIIIIIIIIGCCCBEBBBBB@<999==;8/....55<<==7<<?52254====AA@>>AAAAAAAA7::?AAAA?A<>>:424::::A>?AA4425:==54.257<<<752...25<97777773//00,,,,,,..*7673005378
@JI6ZREA02FSG2I
AGCAGATGTTGGAGGGCAAGTCTGGTGCCAGCAGCCGCGGTAATTCCAGCTCCAATAGCGTATATTAAAGTTGTTGCAGTTAAAAAGCTCGTAGTTGAATTTCGGGGTATAGTACGG
+
FFFFFFFFFFFIIHHHIIIIIIIIIIIIIIIIIIIIIIIIIIIIIIIIIIIIFFFFFFFFFFFFFFFFFFFFFFDDBBB::31111<?A?>??ADFCCC?==A6642/42232-.--
@JI6ZREA02ITDYX
AGCAGATGTTGGAGGGCAAGTCTGGTGCCAGCAGCCGCGGTAATTCCAGCTCCAATAGCGTATATTAAAGTTGTTGCAGTTAAAAAGCTCGTAGTTGAATTTCGGGATCAATACGTCGGTC
+
FFFFFFFFFFFII:::IIIIIIIIIIIIIIIIIIIIHHIIIHHHHHHHHHHHFFFFFFFFFFFF????F???FFFFFFFFF=====FFFFFFFFFFFFFFFFDDDDDFDDCDBAA??<<3/
@JI6ZREA02JDKRP
AGCAGATGTTGGAGGGCAAGTCTGGTGCCAGCAGCCGCGGTAATTCCAGCTCCAATAGCGTATATTAAAGTTGTTGCAGTTAAAAAGCTCGTAGTTGAATTTCGGGGTCAGCAGGTTGGTCGTGCCACTGGTATGCACTGGCTTCGCTGATTCCTCCTTTCTGAAGAACTGTAATGTCATTAATTTGGTGTTGCAGGGAAACAGGACTGTTACTTTGAAAAAATTGAGTGTTTAAAGCAGGCTAACGCTTGAATACATTAGCATGGAATAATGAAATAGGACGTTTGATCCTATTTTGTTGGTTTCTAGGATTGACGTAATGATTAATAGGGATAGTTGGGGGCATTAGTATTCAATTGTCAGAGGTGAAATTCTTGGATTTATTGAAGACTAACTACTGCGAAAGCATTTGCCAAGGATGTTTTCATTAATCAAGAACGAAAGTTAGGGATCGAAGACGATCAGATACCGTCGTAGTCTTAACCATAAACTATGCCGACTAGGGATCGGATGATGTTAATTTTTTAA
+
IIIIIIIIIIIIIHHHIIIIIIIIIIIIIIIIIIIIIIIIIIIIIIIIIIIIIIIIIIIIIIIIIIHHHIIIIIIIIIIII=====IIIIIIIIIIIIIHHHICCCCIIIIIIIIIIIIIIIIIIIIIIIIIIIIIIIIIIIIIIIIIIIFFFFHIIEEDFAIHFBBBFFIIIIIIIH>:999@@@GGABDDGGGEDD===B>B@IIIIIIII;;;G662266899FFFFHHHHHHIIIIIIIIIIIHIIIIIIHHHIIIIIIIIIIIIIIIIHHHIIIIII@777@IIIIII??A?7//@@HEEDIIIIIIIIII@;;;G@@;;;;FFE@@@GIIII77877@DDGFGIIIIIDDBBDDDDDDDEBB:::==ADBABB000=8<DDBBBDDBB==:A===9::;444:::=::::442771331::;;888;;;;99:1005;;;37611333;;:9;88:::7678;:3...17667::;;664761131-...3679;:777133;:::2222/133,,,,,,,,
@JI6ZREA02H8HR6
AGCAGATGTTGGAGGGCAAGTCTGGTGCCAGCAGCCGCGGTAATTCCAGCTCCAATAGCGTATATTAAAGTTGTTGCAGTTAAAAAGCTCGTAGTTGAATTTCGGGGAT
+
FFFFFFFFFFFIIHHHIIIIIIIIIIIIIIIIIIIIIIIIIIIIIIIIIIIIFFFFFFFFFFFFFFFFFFFFFFFFFFFFF=====FFFFFFFFFFF??310922//3.
@JI6ZREA02HH6KT
AGCAGATGTTGGAGGGCAAGTCTGGTGCCAGCAGCCGCGGTAATTCCAGCTCCAATAGCGTATATTAAAGTTGTTGCAGTTAAAAAGCTCGTAGTTGAATTTCGGGGTTAGCAGGTCGGTCGTGCCAATGGTATGCACTGGCTCGCTGACTCCTCCTTCTTGTAGAACCGTAATGCCATTAATTTGGTGTTGCGGGGAAACAGGACTGTTACTTTGAAAAAATTAGAGTGTTTAAAGCAGGCTAGCGCCTGAATACATTAGCATGGAATAATGAAATAGGACGTTCGAACCTATTTTGTGGTTTCTAGGATTGACGTAATGATTAATAGGGATAGTTGGGGCATTAGTATTCAATTGTCAGAGGTGAAGTACTTGTAGTA
+
FFFFFFFFFFFIIHHHIIIIIIIIIIIIIIIIIIIIIIIIIIIIIIIIIIIIFFFFFFFFFFFFFFFFFFFFFFFFFFFFF88888FFFFFFFFFFFFFFFFFEEEEFFFFFFFFFFFFFFFFFFFFFFFFFFFFFFFDDDFFFFFFFFFFFFFFFFF@@@FFFFFFFFDDDDFFFFFFFFFFFFFFFFFFFF====FFCC<?@FFFFFFFFFFFF666666;;-?FFFFFFFFFFFFFFFFFFFFFFFFFFFFIIIIIIIGFFDDDDFDDDFGGGG?DDDGDDDDDCCCCFD==9=C6DD555:<DDDDDDDDAAADDDDDDD???ABBBDDDDDD====A:::DAAADDDDDDD?>?B<;;83...6.,,04303004
@JI6ZREA02JJREB
AGCAGATGTTGGAGGGCAAGTCTGGTGCCAGCAGCCGCGGTAATTCCAGCTCCAATAGCGTATATTAAAGTTGTTGCAGTTAAAAAGCTCGTAGTTGAATTTCGGGGTCAGCAGGTTGGTCGTGCCACTGGTATGTACTGGCTTCGCTGATTCCTCCTTTCTGAAGAACTGTAATGTCATTAATTTGGTGTTGCAGGGAAACAGGACTGTTACTTTGAAAAAATTGAGTGTTTAAAGCAGGCTAAGGCTTGAATACATTAGCATGGAATAATGAAATAGGACGTTTGATCCTATTTGTTGGTTTCTAGGATTGACGTAATGATTAATAGGGATAGTTGGGGGCATTAGTATTCAATTGTCAGAGGTGAAATTCTTGGATTTATTGAAGACTAACTACTGCGAAAGCATTTGCCAAGGATGTTTCATTAATCAAGAACGAAAGTTAGGGATCGAAG
+
49<876=988<==666FFGIIIIIIIIIIIIIIIIIIIIIIIIIIIIIIIIIFFFFFFFFFFFFFFFFFFFFFFFFFFFFF?????FFFFFFFFFFFFFFFFFEEEEFFFFFFFFFFFFFFFFFFFFFFFFFFFFFFFFFFFFFFFFFFFFDA?:::::?DADDDDCCDCFCCCFFFFFFFFFCCCFFFDDCFFFFFFFFFD>DDDDD?555:===A222226DBBAAAD???FFFFFFFFFFFFFFFFFFF@655DGGGGFFFDDDDDDBB<100?9===43000=<=;;9:22../-22238<9A>AAADDDDAAAADDDDDDDDA::::BA?8822222<<<>?><<84000<::::>><>><888;>:82244@;88877@@8888><<888>8888;8883344;:::99;;;9----267773.0003110,,,,-27022279:6664
@JI6ZREA02H02XD
AGCAGATGTTGGAGGGCAAGTCTGGTGCCAGCAGCCGCGGTAATTCCAGCTCCAAGTAGCGTATATTAAAGTTGTTGCAGTTAAAAAGCTCGTAGTTGAATTTCGGGGTCAGCAGGTTGGTCGTGCCACTGGTATGCACTGGCTTCGCTGATTCCTCCTTTCTGAAGAACTGTAATGCCATTAATTTGGTGTTGCAGGGAAACAGGACTGTTACTTTGAAAAAATTAGAGTGTTTAAAGCAGGCTAACGCTTGAATACATTAGCAATGGAATAATGAAATAGGAC
+
DBAA?<7/.-1-/,,,41144:<;;<<456:DAAAAAAAAB555555::=?>@AAADDDDFFFFFDD:88FFDBA>=>>>441////8?AAABBFFFFFFFFFFAAEEFFFFFFFFFFFFFFFFFFFFFFFFFFFFFFFFFFCCCFDAAAAAAAA????6889FFFFFFFFFFCCCDD?=5554<<=5539=??FD??????D>???A??;;;CF===26776666,6ADBA====??DA???FF???FFFFFFA:9:C???FA???DDDBAAA?@4444044..
@JI6ZREA02G8WUC
AGCAGATGTTGGAGGGCAAGTCTGGTGCCAGCAGCCGCGGTAATTCCAGCTCCAATAGCGTATATTAAAGTTGTTGCAAGTTAAAAGCTCGTAGTTGTAAGTTTCGGGATTAGTACGTTGGTCGTGCCTTAGGTACGTACTGGTGTTACTGGTTCCTACCTTCTGACGAACCATCATGTACATTCATTTGGTGTGGCGGGGTAATCGAAGGACTGTTACTTTGAAAAAATTAGAGTGTTTAAAGCAGGCTCGCGCTTGAATACATTAGCATGGAATAATGAAATAGGACGTTGATCCTATTTTGTGGTTCTAGGATTGACGTAATGATTAATAGGGATAGTTGGGGCATTAGTATTCAATTGTCAGAGGTGAAATTCTT
+
AAA?<94/..62/..,426:>??><==<BAA<<:623222/----1177442299:;<<8944448888?>>98654117--,,,,-73232:=92300048;;A<;;BBDDDDAA?==<<>?AB?4444?BBA84344@A><834449;221177//,,--67773---11144:<4/0008>AA<88>>986624..../..=778888BBBAA???8834//----22,:9<>?;==??????FFDDDAACD????CGGGGGGGIFDDCDDDDDD?5111<7AA<4112:FGDDDD==@@IIDDAAADIAAAIIDDDDDDDDDD::::????=BBBBBB6666BB::::8ADDDDDDDDDDDDDDDDD=;;<;;63
@JI6ZREA02FZTE6
AGCAGATGTTGGAGGGCAAGTCTGGTGCCAGCAGCCGCGGTAATTCCAGCTCCAATAGCGTATATTAAAGTTGTTGCAGTTAAAAAGCTCGTAGTTGAATTTCGGGGTTAGTAGGTTGGTCATGCCTCTGGTATGTACTGATCTCACTGATTCCTCCCTCTTGACGAACTGTAATGTCATTAATTTGGTGTTGCAGGAAATCAGGACTGTTACTTTGAAAAAATTAGAGTGTTTAAAGCAGGCTAAGGCTTGAATACATTAGCATGGAATAATGAAATAGGACGTTTGATCCTATTTTGTTGGTTTCTAGGATTGACGTAATGATTAATAGGGATAGTTGGGGGCATTAGTACTCAATTGTCAGAGGTGAAATTCTTGGATTTATTGAAGACTAACTACTGCGAAAGCATTTGCCAAGGATGTTTTCATTAATCAAGAACGAAAGTTAGGGATCGAAGACGATCAGATACCGTCGTAGTCTTAACCATAAACTATGCCGACTAGGGATCGG
+
IIIIIIIIIIIIIHHHIIIIIIIIIIIIIIIIIIIIIIIIIIIIIIIIIIIIIIIIIIIIIIIIIIHHHIIIIIIIIIIII;;;;;IIIIIIIIIIIIIHHHICCCCIIIIIIIIIIIIIIIIIIIIIIIIIIIIIIIIIIIIIIIIIIIIIIIIHHHIIIIIIIIIIIIIIIIIIIIIIIIIHHHIIIIIIIIIII@@@IIIIIIIIIIIIIHHHI998888;;,GIIIIHHHHHHIIIIIIIIIIIIIIIIIIIIIIIIIIIIIIIIIIIIIHHHIIIIIA9::=IIIIIHI@@BBI==IH555FII===AFIIIIIIIIIIIIIIIIHHHIIIIII99999IGDD==;=FAAA@EEIEHHHF<<<E@@>DAA>>AD<0015/7AAEA>DD???CCFCDDEBBB?A@===@<<11,,,22,,,,2299888888=99:84441..----222233868778<=8787??8202;=<<=66442243114880132658692,,,,2200
@JI6ZREA02JKQQC
AGCAGATGTTGGAGGGCAAGTCTGGTGCCAGCAGCCGCGGTAATTCCAGCTCCAATAGCGTATATTAAAGTTGTTGCAGTTAAAAAGCTCGTAGTTGAATTTCGGGATTAGTAGGTTGGTCGTGCCTCTGGTATGCACTGGCTTTACTGGTTCCTCCTTCTTGAAGAACTGTAATGTCATTAATTTGGTGTTGCAGGGAAACAGGACTGTTACTTTGAAAAAATTAGAGTGTTTAAAGCAGGCTAAGGCTTGAATACATTAGCATGGAATAATGAAATAGGACGTTCGAACCTATTTTGTGGTTTCTAGGATTGACGTAATGATTAATAGGGATAGTTGGGGCATTAGTATTCAATTGTCAGAGGTGAAATTCTTGGATTTATTGAAGACTAACTACTGCGAAAGCATTTGCCAAGGATGTTTTCATTAATCAAGAACGAAAGTTAGGGATCGAAGCGATCAGATACCGTCGTAGTCTTAACCATAACTNTGCCGACTAGGGATCGGATGATGTTAATTTT
+
IIIIIIIIIIIIIHHHIIIIIIIIIIIIIIIIIIIIIIIIIIIIIIIIIIIIIIIIIIIIIIIIIIHHHIIIIIIIIII==66666@IIIIIIIIIIIIHHHIHHHIIIIIIIIIII@@@IIIIIIIIIIIIIIIIIIIIIIHHHIIHIIIIIIHFFFFHHHIIIIIIIIIIIIIIIII>>>>HHHIIIIIIIIIHHHHHFBABBIIIIIIIIHHCI66666688,@DGIIHHHHHHIIIIII>>>IIIIIIIIIIIIIIIIHHHIIIIIIIIIHHHD<DD@@@DDFIIIGIII??=:;/77BBBGIIDDDHGIIIIDDDHDDDHIIIHH@@@IIIDD;;99@@DDIDDDIIIIIIDBBBB==99:8:;<DA:88AAA<<:4//::>=:A=//09=DB===EEEBBBBEEB4444====;4774::::::4940,,,,,,,,/,,,/00312222131777:7676===:<<<;86311;;884-----!6669794:877787622293222//00//..
@JI6ZREA02GFCTT
AGCAGATGTTGGAGGGCAAGTCTGGTGCCAGCAGCCGCGGTAATTCCAGCTCCAATAGCGTATATTAAAGTTGTTGCAGTTAAAAAGCTCGTAGTTGAATTTC
+
FFFFFFFFFFFIIHHHIIIIIIIIIIIIIIIIIHHIIHGFB@<<<CCFFFFCDDDFFFFFFFFF@@666FFFFDAAABB??66666ADDDBDDDFFFB@;86:
@JI6ZREA02IM2GZ
AGCAGATGTTGGAGGGCAAGTCTGGTGCCAGCAGCCGCGGTAATTCCAGCTCCAATAGCGTATATTAAAGTTGTTGCAGTTAAAAAGCTCGTAGTTGAATTTCGGGATCAATACGTCGGTCGTGCTTTTTTGGTACGCACTGGCGTCATTGGTTTCTCCTTTCTGACGAACCATGATGTCATTAATTTGGTGTTATGGGGAGTTAGGACTGTTACTTTGAAAAAATTAGAGTGTTTAAAGCAGGCATTAGCTTGAATACATTAGCATGGAATAATGAAATAGGACGTTCGATCCTATTTTGTGGTTTCTAGGATCAACGTAATGATTAATAGGGATAGTTGGGGCATTAGTATTCAATTGTCAGAGGTGAAATTCTTGGATTTATTGAAGACTAACTACTGCGAAAGCATTTGCCAAGGATGTTTTCATTAATCAAGAACGAAAGTTAGGGATCGAAGACGATCAGATACCGTCGTAGTCTTAACC
+
IIIIIIIIIIIIIHHHIIIIIIIIIIIIIIIIIIIIIIIIIIIIIIIIIIIIIIIIIIIIIIIIIIHHHIIIIIIIIIIII<<<<<IIIIIIIIIIIIIHHHIHHHIIIIIIIIIIIIIIIIIII777777II<IIIIIIIIIIIIIIIIBB644GI97999IIIIIIIIIIIIIIIIIIIIIIIHHHIIIIIIII====B156@GGIID@@@GE@@=B///11167,GGFIHHHHHHHIIIIIIIIIHIIIIIIIIIIIIIIIIIIIIIIEDDDIEEEIIIIDDDDDB@AD==89///15.88666D?G<<<@@@DIIIIIHHHHIIIIIHHHIIIIDD????@@GIIGDDD@<<:HHHHHHHHHHHHHEHH@:88::B==:4//>A:98:A44498CA::455=>::::;CA=>>;;43.----.7998869;<:8881000:33-333888333103:::78868133:888<><<><<==61
@JI6ZREA02GVYJ1
AGCAGATGTTGGAGGGCAAGTCTGGTGCCAGCAGCCGCGGTAATTCCAGCTCCAATAGCGTATATTAAAGTTGTTGCAGTTAAAAAGCTCGTAGTTGAATTTCGGGTA
+
FFFFFFFA@@FHH@@@HHFIIIIHHHHHHHHHHHFFFFFGHFFDCCDFFFFFFFFFFFFFFFFFFFFFFFFFFFFFFDDDF==???FFFFFFF?=<?==666/.,,,3
@JI6ZREA02IOBEG
AGCAGATGTTGGAGGGCAAGTCTGGTGCCAGCAGCCGCGGTAATTCCAGCTCCAATAGCGTATATTAAAGTTGTTGCAGTTAAAAAGCTCGTAGTTGAATTTCGGGGATCAATACGTCGGTCGTGCCTCTGGTATGAACTGGTGTTATTGATTCCTCC
+
FFFFFFFFFFFIIHHHIIIIIIIIIIIIIIIIIIIIIIIIIIIIIIIIIIIIFFFFFFFFFFFFFFFFFFFFFFFFFFFFF?????FFFFFFFFFDBBA<<;4000./4<667677??>==8300009344=<<<>=>??44438443347;;;;>68
@JI6ZREA02HG4V7
AGCAGATGTTGGAGGGCAAGTCTGGTGCCAGCAGCCGCGGTAATTCCGAGCTACAATAGCGTA
+
FFFFFFFFFFFDF666FFFFFFFDDIIIIIIIIIIIIHFFAA>>=867424///114144577
@JI6ZREA02GRPCR
AGCAGATGTTGGAGGGCAAGTCTGGTGCCAGCAGCCGCGGTAATTCCAGCTCCAATAGCGTATATTAAAGTTGTTGCAGTTAAAAAGCTCGTAGTTGAATTTCGGGGATCAAGTACGTCGGTCGTCGACTTTTGGTACGCACTGGCGTTCATTGGTTTCCTCCTTTCTGAACGAACCATAGATGTACTAATTTAAGTTGGTGTATGGGGAATTAGGACTGTTACTTTGAAAAAAATTAGAGTGTTTAAAGCA
+
FFFFFFFFFFFIIHHHIIIIIIIIIIIIIIIIIIIIIIIIIII==;;;@IIIFFFFFFFFFFFFFFFFFFFFFFFFFFFFF==???FFFFFFFDB@===662/,,,,73.--..,439=<998523342,,,,1113.,-.2751311187.--.62222/286666/4../32155132753.-..---,,,,,3.11111232....----119=:::9533,,,3,,,,,,,--+38==51,,,,,23.
@JI6ZREA02J6HBA
AGCAGATGTTGGAGGGCAAGTCTGGTGCCAGCAGCCGCGGTAATTCCAGCTCCAATAGCGTATATTAAAGTTGTTGCAGTTAAAAAGCTCGTAGTTGAATTTCGGGGTCAGTAGGTTGGTCGTGCCAATGGTATGTACTGGCTTTACTGATTCCTCCTTCTTGAAGAACTGTAATGTCATTAATTTGGTGTTGCAGGGAAACAGGACTGTTACTTTGAAAAAATTAGAGTGTTTAAAGCAGGCTAACGCTTGAATACATTAGCATGGAATAATGAAATAGGACGTTCGATCCTATTTTGTGGCTTCTAGGATTGACGTAATGATTAATAGGGATAGTTGGGGCATTAGTATTCAATTGTCAGAGGTGAAATTCTTGGATTTATTGAAGACTAACTACTGCGAAAGCATTTGCCAAGGATGTTTTCATTAAATCAAGAACGAAAGTTAGGGATCGAAGACGATCAGATACCGTCGTAGTCTTAACCATAAACTATGCCGACT
+
IIIIIIIIIIIIIHHHIIIIIIIIIIIIIIIIIIIIIIIIIIIIIIIIIIIIIIIIIIIIIIIIIIHHHIIIIIIIIIIII???==IIIIIIIIIIIIIHHHICCCCIIIIIIIIIIIIIIIIIIIIIIIIIIIIIIIIIIIHHHIIIIIIIIIIIIIIIIIIIIIIIIIIIIIIIIIIIIIIBBBIIIIIIIIIHHHHHHIIIIIIIIIIIIGGGI666666??-DIIIIHHHHHHIIIIIIIIIIIIIIIIIIIIIIIIIIIIIIIIIIIIIHHHIIIIDDDHHIIIIIIIIBC@?D8CCIIIIIIIIIIIIIIIIIIIIIIIIIIIHFEIIECCC5555?BGGEIIIIIIIIIIIIIIIIHHHICCCHHIIIIIIFHHD==IIIHHHIIIIIIIIHDDCCHIIIHHHIIIIIIIIIC9999AC110001:?=811463314331.00=?@@@A@?@AEEE@@@@AEEEEIEEEEEEEEEE774<AA<<<4C@@@EC86
@JI6ZREA02FIFRD
AGCAGATGTTGGAGGGCAAGTCTGGTGCCAGCAGCCGCGGTAATTCCAGCTCCAATAGCGTATATTAAAGTTGTTGCAGTTAAAAAGCTCGTAGTTGAATTTCGGGATTAGTAGGTTGGTCGTGCCTCTGGTATGCACTGGCTTTACTGGTTCCTCCTTCTTGAAGAACTGTAATGTCATTAATTTGGTGTTGCAGGGAAACAGGACTGTTACTTTGAAAAAATTAGAGTGTTTAAAGCAGGCTAACGCTTGAATACATTAGCATGGAATAATGAAATAGGACGTTTGATCCTATTTTGTGGTTTCTAGGATTGACGTAATGATTAATAGGGATAGTTGGGGCATTAGTATTCAATTGTCAGAGGTGAAATTCTTGGATTTA
+
FFFFFFFFFFFIIHHHIIIIIIIIIIIIIIIIIIIIIIIIIIIIIIIIIIIIFFFFFFFFFFFFFFFFFFFFFFFFFFFFF=====FFFFFFFFFFFFFFFFFFFFFFFFFFFFFFFFFFFFFFFFFFFFFFFFFFFFFFFFFFFFFFFFFFFFFFFFFFFFFFFFFFFFFFFFFFFFFFFFFFFFFFFFFFFFFFDD@@@FFFDBBBB=?::665:222222AA/DFDDD666CCFFFFFFFFFFFFFDDDFFGGGGGGGGGFFDGGGGGGDD555?8::544;==BBBBA??4444</000/044?>>?AABDD:555DAAAA===?BBBDDDDDD====DDDDD????AADBB@>>>?88///2;;8@<:::>>>;;88
@JI6ZREA02GFJOK
AGCAGATGTTGGAGGGCAAGTCTGGTGCCAGCAGCCGCGGTAATTCCAGCTCCAATAGCGTATATTAAAGTTGTTGCAGTTAAAAAGCTCGTAGTTGAATTTCGGGGT
+
FFFFFFFFFFFIIHHHIIIIIIIIIIIIIIIIIIIIIIIIIIIIIIIIIIIIFFFFFFFFFFFFFFFFFFFFFFFFFFFFF?????FFFFFFFFFFFFFFFFF@:41/
@JI6ZREA02IMIKE
AGCAGATGTTGGAGGGCAAGTCTGGTGCCAGCAGCCGCGGTAATTCCAGCTCCAATAGCGTATATTAAAGTTGTTGC
+
FFFFFFFFFFFII@@@IIIIIIIIIIIIIIIIIIIIIIIIIIIIHHHIIIHHFFFFFFFFFFFFFFF?=A>=/..34
@JI6ZREA02IPSUJ
AGCAGATGTTGGAGGGCAAGTCTGGTGCCAGCAGCCGCGGTAATTCCAGCTCCAATAGCGTATATTAAAGTTGTTGCAGTTAAAAAGCTCGTAGTTGAATTTCGGGATTAC
+
FFFFFFFFFFFIIHHHIIIIIIIIIIIIIIIIIIIIIIIIIIIIIIIIIIIIFFFFFFFFFFFFFFFFFFFFFFFFFFFFF=====FFFFFFFFFFFFFFFFD??=B5100
@JI6ZREA02JM1ZJ
AGCAGATGTTGGAGGGCAAGTCTGGTGCCAGCAGCCGCGGTAATTCCAGCTCCAATAGCGTATATTAAAGTTGTTGCAGTTAAAAAGCTCGTAGTTGAATTTCGGGATCAATACGTGGTCGTGCTTTC
+
3440011100?AB=?FIIIIIIIIIIIIIIIIIIIHHHHIIHHDDDDHHHIIFFFFFFFFFFFFFFFFFA@@FFFFFFFFF==???FFFFFFFFFFFFD?==41007=<6671../2253122711,-
@JI6ZREA02II1LI
AGCAGATGTTGGAGGGCAAGTCTGGTGCCAGCAGCCGCGGTAATTCCAGCTCCAATAGCGTATATTAAAGTTGTTGCAGTTAAAAAGCTCGTAGTTGAATTTCGGGATCAATACGTCGGTCGTGCTTTCGGGTACGTACTGGCGTCATTGGTTTCTCCTTTCTGACGAACCATGATGTCATTAATTTGGTGTTATGGGGAGTTAGGACTGTTACTTTGAAAAAATTAGAGTGTTTAAAGCAGGCATTAGCTTGAATACATTAGCATGGAATAATGAAATAGGACGTTCGATCCTA
+
FFFFFFF666@BIHHHIIIIIIIIIIIIIIIIIIIIIIIIIIIIIIIIHHHHFFFFFFFFFFFFFFFFFFFFFFFFFFFCC88888CFFFFFFFFFFFFFFFFFFFFFFFFFFFFFFFFFFFFFFFFFFFFFFFFFFFFFFFFFFFFFFFFFFFFFFFFFFFFFFFFFFFFFFFFFFFFFFFFF666FFFFFFFF=@@@D?@@FFFFFFFFFFFC?=B22222233,:ADDFFFFFFFFFFFFFFFFFFFFFFFD???G???FGGFDDGGFCDCC???A:AD::555BAA?>;97
@JI6ZREA02GEGUX
AGCAGATGTTGGAGGGCAAGTCTGGTGCCAGCAGCTGCAGTAATTCCAGCTCCAATAGCGTATATTAAAGTTGTTACAGTTAAAAAGCTCGTAGTTGAATTTCGGGATCAATACGTCGGTCATGCTTTTTGGTACGAACTGGCGTCATTGGTTTCTCCTTTCTGACGAACCATGATGTCATTAATTTGGTGTTATGGGGAGTTGGAACTGTTACTTTGAAAAAATTAGAGTGTTTAAAGCAGGCATAAGCTTGAATACATTAGCATGGAATAATGAAATAGGACGTTTGATCCTATTTTGTTGGTTTCTAGGATCAACGTAATGATTAATAGGGATAGTTGGGGGCATTAGTATCCAATTGTCAGAGGTGAAATTCTTGGATTTATTGAAGACTAACTACTGCGAAAGCATTTGCCAAGGATGTTTTCATTAATCAAGAACGAAAGTTAGGGATCGAAGATGATCAGATACCGTCGTAGTCTTAACCATAAACTATGCCGACTAGGGATCGGATGATGTTAATTTTTTAATGTACCCA
+
IIIIIIIIIIIIIHHHIIIIIIIIIIIIIIIIIIIIIIIIIIIIIIIIIIIIIIIIIIIIIIIIIIHHHIIIIIIIIIIII<<<<<IIIIIIIIIIIIIHHHIHHHIIIIIIIIIIIIIIIIIII>>>>>IIIIIIIIIIIIIIIIIIIIIHHHIIIIHHHIIIIIIIIIIIIIIIIIIIIIII@@@GGDIIIIIBBBAI4;:IIIIII>;;;GHHHI99;;99;;,GGIIIHHHHHHIIIIIIIIIIIIIIIIIIIIIIIIIIIIIIIIIIIIIHHHIIIIIIIHBBGGGED<=3335=2:DDBBEIIIGGGIIIIIIIIIIIIIIIIII;;;>IIIII=====IIIIHIHH>>>BBIIEEEEEEEEB;<<BEB<88;;<BBBC77BDGCDGEC<<<@IFGGCBBEA<<<==A==1110.5-,,,,-29:996<>?>;;?<;;<>??80008>>>??=:<>?????=4///?;:;;==::////<::=8848713444/.-42222788:::<<<<<9<77,,,,,,..)2,-,,,0
@JI6ZREA02JWGSJ
AGCAGATGTTGGAGGGCAAGTCTGGTGCCAGCAGCCGCGGTAATTCCAGCTCCAATAGCGTATATTAAAGTTGTTGCAGTTAAAAAGCTCGTAGTTGAATTTCGGGGTCAGCAGGTTGGTCGTGCCACTGGTATGCACTGGCTTCGCTGATTCCTCCTTTCTGAAGAACTGTAATGCCATTAATTTGGTGTTGCAGGGAAACAGGACTGTTACTTTGAAAAAATTAGAGTGTTTAAAGCAGGCATTAGCTTGAATACATTAGCATGGAATAATGAAATAGGACGTTCGATCCTATTTTGTTGGTTTCTAGGATCAACGTAATGATTAATAGGGATAGTTGGGGGCATTAGTATTCAATTGTCAGAGGTGAAATTCTTGGATTTATTGAAGACTAACTACTGCGAAAGCATTTGCCAAGGATGTTTTCATTAATCAAGAACGAAAGTTAGGGATCGAAGACGATCAGATACCGTCGTAGTCTTAACCATAAACTATGCCGACTA
+
IIIIIIIIIIIIIHHHIIIIIIIIIIIIIIIIIIIIIIIIIIIIIIIIIIIIIIIIIIIIIIIIIIHHHIIIIIIIIIIII=====IIIIIIIIIIIIIHHHIAAAAIIIIIIIIIIFFFIIIIIIIIIIIIIIIIIIIIIIIIHIIIIIIIIIIIIHHHIIIIIBBBFFIIIIIIIIIIIIIHHHIF>BBBIIIFFDEEDB>BBIIHHB@?E@@=A00002233,;FGGIHHHHHHIIFFFIIIIIIIIIIIIHHHHIIIIIIHHHIIIIIIIHHHIIII@<777?BAA=;;>55663//;;???GAI@@@@@@@HIIIIIGGGGGEB92256;;66655766@@@HIIIIFDDDBBBBBDBBB>>?BBBBDDDBBBBD=@=>77CDC@=>>///42>9::9:7:>?>;;::::::DB9;;7774:888::9:::30086557<;;49986888=;88:88888868133389<<;<8866<<1103888:8-03267943-
@JI6ZREA02JKNCM
AGCAGATGTTGGAGGGCAAGTCTGGTGCCAGCAGCCGCGGTAATTCCAGCTCCAATAGCGTATATTAAAGTTGTTGCAGTTAAAAGCTCGTAGTTGAATTTCGGGA
+
FFFFFFFFFFFIIHHHIIIIIF????IIIIIIIIHIIIIIIIIIIIIIIIIIFFFFFFFFFFFFFFFFFA@@FFFFFFFFFDDDDFFFFFFFFFFFFD==;90..4
@JI6ZREA02H834B
AGCAGATGTTGGAGGGCAAGTCTGGTGCCAGCAGCCGCGGTAATTCCAGCTCCAATAGCGTATATTAAAGTTGTTGCAGTTAAAAAGCTCGTAGTTGAATTTCGGGATTAGTAAGTTGGTCGTGCCTCTGGTATGTACTGGCTTTACTGGTTCCTCCTTCTTGAAGAACTGTAATGTCATTAATTTGGTGTTGCAGGGAAACAGGACTGTTAACTTTGAAAAAATTAGAGTGTTTAAAGC
+
FFFFFFFFFFFIIHHHIIIIIIIIIIIIIIIIIIIIIIIIIIIIIIIIIIIIFFFFFFFFFFFFFFFFFFFFFFFFFFFFF?????FFFFFFFFFFFFFFFFFDDDFFFFFFFFFFFFFFFFFFFFFFFFFFFFFFFFFFFFFFFFFFFFFFFFFDDDDFFFFFFFFFFFFFFFFFFFFDDDCFF?BA<@<<<><0004467266<<<?44224666<---//2<<-98===686...64
@JI6ZREA02GMQQT
AGCAGATGTTGGAGGGCAAGTCTGGTGCCAGCAGCCGCGGTAATTCCAGCTCCAATAGCGTATATTAAAGTTGTTGCAGTTAAAAAGCTCGTAGTTGAATTTCGGGATCAATACGTCGGTCGTGCCTTTGGTACGTACTAATGTCATTGATTTCTCCCTTCTGATGAATCATGATGTCATTAATTTGATGTCGTGGGGAGTCAGGACTGTTACTTTGAAAAATTGAGTGTTTAAAGCAGGCACGCGCTTGAACTACATTAGCATGGAATAATGAAATAGGACGTTCGATTCTATTTTGTTGGTTTCTAGAATCAACGTAATGATTAATAGGGATAGTTGGGGGCATTAGTATTCAATTGTCAGAGGTGAAATTCTTGGATTTATTGAAGACTAACTACTGCGAAAGCATTTGCCAAGGATGTTTTCATTAATCAAGAACGAAAG
+
IIIIIIIIIIIIIHHHIIIIIIIIIIIIIIIIIIIIIIIIIIIIIIIIIIIIIIIIIIIIIIIIIIHHHIIIIIIIIIIII?????IIIIIIIIIIIIIHHHIHHHIIIIIIIIIIIIIIIIIIIIHHHIIIIIIIIIIIIIIIIIIIIIHHHIHHHHHHHIIIIIIIIIIIIIIIIIIIIIIHHHIIIIIIII@@@@HFIIIIIIIGC?=A?1117,,---55:?AAA=?@888DIIIIIDDDDDFIIHHHG977DIIIIHHHIIIIIIIIIBBBG<DDE62357@DBBBAD99=95//77BBBGAGDDDGIIIIDD@@@@DHIIIIIB??ADBD::.....5:AABDBEGFHHIHDDHDEDDB====BBBAA:::::;;;=77AAA=:::9=BBBB===?<<<===;;:::>>>==::;001396----0233,,,4/,,,,
@JI6ZREA02IN7KJ
AGCAGATGTTGGAGGGCAAGTCTGGTGCCAGCAGCCGCGGTAATTCCAGCTCCAATAGCGTATATTAAAGTTGTTGCAGTTAAAAAG
+
FFFFFFFFFFFIIHHHIIIIIIIIIIIIIIIIIHHHHFDDEFFFFFFFFHIHFFFFFFFFFFFFDDDDFA@@FFDBBBA>>000--/
@JI6ZREA02J009E
AGCAGATGTTGGAGGGCAAGTCTGGTGCCAGCAGCCGCGGTAATTCCAGCTCCAATAGCGTATATTAAAGTTGTTGCAGTTAAAAAGCTCGTAGTTGAATTTCGGGATCAATACGTCGGTCGTGCTTTT
+
FFFFFFFFFFFII@@@IIIIIIIIIIIIIIIIIIHHHFFFHFFFFFFFFFFFFFFFFFFFFFFFFFFFF===FFFFFFFFF=====FFFFFFFFFFFFF<<<<666?DACCFFFFFFFDBBA??<0..,
@JI6ZREA02HIX6B
AGCAGATGTTGGAGGGCAAGTCTGGTGCCAGCAGCCGCGTAA
+
FFFFFFFFFFFIIHHHIIIIIIIIIIIIIHDBAA888///--
@JI6ZREA02FLFGO
AGCAGATGTTGGAGGGCAAGTCTGGTGCCAGCAGCCGCGGTAATTCCAGCTCCAATAGCGTATATTAAAGTTGTTGCAGTTAAAAAGCTCGTAGTTGAATTTCGGGGTCAGTAGGTTGGTCGTGCCAATGGTATGTACTGGCTTTACTGATTCCTCCTTCTTGAAGAACTGTAATGTCATTAATTTGGTGTTGCAGGGAAACAGGACTGTTACTTTGAAAAAATTAGAGTGTTTAAAGCAGGCTAACGCTTGAATACATTAGCATGGAATAATGAAATAGGACGTTCGATCCTATTTTGTGGTTTCTAGGATTGACGTAATGATTAATAGGGATAGTTGGGGCATTAGTATTCAATTGTCAGAGGTGAGATTCTTGGATTTATTGAAGACTAACTACTGCGAAAAGCATTTGCCAAGGATGTTTCATTAATCAAGAACGAAAGTTAGGGATCGAAGACGATCAGATACCGTCGTAGTCTTAACCATAAACTATGCCGACTAGGGATCGGATGATGTTAATTTTTAA
+
IIIIIIIIIIIIIHHHIIIIIIIIIIIIIIIIIIIIIIIIIIIIIIIIIIIIIIIIIIIIIIIIIIHHHIIIIIIIIIIII;;;;;IIIIIIIIIIIIIHHHICCCCIIIIIIIIIIIIIIIIIIIIIIIIIIIIIIIIIIIHHHIIIIIIIIIIIIIIHHHIIIBBBIIIIIIIIIIIIIIIHHHIIIIIIIIIHHHHHFFFFIIIIIIIII>>>H666666;;,FHIHHFFFHHHIIIIIIIIIIIIIIIIIIHHHIIIIIIIIIIIIHHHIEEBD:@@<<777GFGGGEEB7799?233322;?EBBDDGIIIIIIIIDDDDDDDHHHHIIIDDDCCCADDDHIIIIIHHDDDBEDDDDC@@?=::9:::8;DDC;;;>88DD::8??>>==;883-....,077222:88==;;83.---.399:88::;855><777<=<69986333:::9;::;;;:8::==><<<<><:;::==1103899;:203224711,,,,/55,,,1,,,1/400,,,,,..
@JI6ZREA02IBS2C
AGCAGATGTTGGAGGGCAAGTCTGGTGCCAGCAGCCGCGGTAATTCCAGCTCCAATAGCGTATATTAAAGTTGTTGCAGTTAAAAAGCTCGTAGTTGAATTTCGGGA
+
FFFFFFFFFFFIIHHHIIIIIIIIIIIIIIIIIIIIIIIIIIIIIIIIIIIIFFFFFFFFFFFFEEDDFFFFFFFFFFFFF???==FFFFFFFFFFFFB8667,,,3
@JI6ZREA02IVVDJ
AGCAGATGTTGGAGGGCAAGTCTGGTGCCAGCAGCCGCGGTAATTCCAGCTCCAATAGCGTATATTAAAGTTGTTGCAGTTAAAAAGCTCGTAGTTGAATTTC
+
FFFFFFFFFFFIIHHHIIIIIIIIIIIIIIIIIIIIIIIIIIIIIIIIIIIIFFFFFFFFFFFFFFFFFFFFFFFFFFFFF=====FFFFFFFFFFFDB<96:
@JI6ZREA02GG50E
AGCAGATGTTGGAGGGCAAGTCTGGTGCCTTACGGGAAACAGTCGACTGCCAAGGCACACAGGGGATA
+
IIIIIIIIIIIIIHHHIIIIIIIIIIICCCCHIHHHHHHIIIIIIIIIIIIIIIIIIIIIICCCCIII
@JI6ZREA02GFG3U
AGCAGATGTTGGAGGGCAAGTCTGGTGCCAGCAGCCGCGGTAATTCCAGCTCCAATAGCGTATATTAAAGTTGTTGCAGTTAAAAAGCTCGTAGTTGAATTTCGGGATCAATACGTCGGTCGTGCTTTCGGGTACGTACTGGCGTCATTGGTTTCTCCTTTCCGACGAACCATGATGTCATTAATTTGGTGTTATGGGGAGTTAGGACTGTTACTTTGAAAAAATTAGAGTGTTTAAAGCAGGCATTAGCTTGAATACATTAGCATGGAATAATGAAATAGGACGTTCGATCCTATTTTGTTGGTTTCTAGGATTGACGTAATGATTAATAGGGATAGTTGGGGCATTAGTATTCAATTGTCAGAGGTGAAATTCTTGGATTTATTGAAGACTAACTACTGCGAAAGCATTTGCCAAGGATGTTTTCATTAATCAAGAACGAAAGTTAGGGATCGAAGACGATCAGATACCGTCGTAGTCTTAACCATAACTATGCCGACTAGGGATCGGATGATGTTAATTTTTAATGTACTCTATTCGG
+
HHHHHHHHHHHIIHHHIIIIIIIIIIIIIIIIIIIIIIIIIIIIIIIIIIIIHHHHHHHHHHHHHHHHHHHHHHHHHHHHH;;;;;HHHHHHHHHHHHHHHHHHHHHHHHHHHHHHHHHHHHHHHHHHHHHHHHHHHHHHHHHHHHHHHHHBBBHHHHHHHHHHHEBBBHHHHHHHHHHHHHHHBBBHHHHGGGG8899B8@@DGGHHHHEEEHHHCH66226666,<HHHHHHHHHHHHHHHHHEEEHHHHHHHHHHHHHHHHHHHHHHHHHHHHHHHHHH@@@DDHHHHDDDD;;99@66@@222><D;;;;@BEHHGGGHBBBBGGGG@@@@;;;BG9999BBBB@;9;BGGGEBB====DD3338==>DBB====D=993//BB9323322B?==;932449;<;69432288;;476----2267::0227;99;:444:770996122277:9766777:8:8;;;:9::;:6210990..1,,,,.,,,,.26;:777677;;::77776676//2//--)20220..1..500
@JI6ZREA02H7L8R
AGCAGATGTTGGAGGGCAAGTCTGGTGCCAGCAGCCGCGGTAATTCCAGCTCCAATAGCGTATATTAAAGTTGTTGCAGTTAAAAAGCTCGTAGTTGAATTTCGGGATCAATACGTCGGTCGTGCTTTTTTGGTACGCACTGGCGTCATTGGTTTCTCCTTTCTGACGAACCATGATGTCATTAATTTGGTGTTATGGGGAGTTAGGACTGTTACTTTGAAAAAATTAGAGTGTTTAAAGCAGGCATTAGCTTGAATACATTAGCATGGAATAATGAAATAGGACGTTCGATCCTATTTTGTGGTTTCTAGGATCAACGTAATGATTAATAGGGATAGTTGGGGCATTAGTATTCAATTGTCAGAGGTGAAATTC
+
FFFFFFFFFFFIIHHHIIIIIIIIIIIIIIIIIIIIIIIIIIIIIIIIIIIIFFFFFFFFFFFFFFFFFFFFFFFFFFFFF=====FFFFFFFFFFFFFFFFFFFFFFFFFFFFFFFFFFFFFFF696666FF6FFFFFFFFFFFFFFFFFFFFFFFDDDDDFFFFFFFFFFFFFFFFFFF????663A>:>>>?>1333:/44ABBBDFFFFFFFDDC677766;;-DDFFFFFFFFFFFFFFFFFFFFFFFFGIIGFDDGGFAAA?===?====???DADDDBBBBBB??000444427/666889498<<99444<<>A<99888888;=;?9:5559996:::=DDDA==<<>@@>::8322236666667
@JI6ZREA02JA02V
AGCAGATGTTGGAGGGCAAGTCTGGTGCCAGCAGCCGCGGTAATTCCAGCTCCAATAGCGTATATTAAAGTTGTTGCAGTTAAAAAGCTCGTAGTTGAATTTCGGGATCAATACGTCGGTCGTGCTTTCGGGTACGTACTGGCGTCATTGGTTTCTCCTTTCTGACGAACCATGATGTCATTAATTTGGTGTTATGGGGAGTTAGGACTGTTACTTTGAAAAAATTAGAGTGTTTAAAGCAGGCATTAGCTTGAATACATTAGCATGGAATAATGAAATAGGACGTTCGATCCTATTTTGTGGTTTCTAGGATCAACGTAATGATTAATAGGGATAGTTGGAGGCATTAGTATTCAATTGTCAGAGGTGAAATTCTTGGATTTATTGAAGACTAACTACTGCGAAAGCATTTGCCAAGGATGTTTTCATTAATCAAGAACGAAAGTTAGGGATCGAAGACGATCAGATACCGTCGTAGTCTTAACCNTAAACTATGCCGACTAGGGATCGGATGATGTTAATTTTATAATG
+
IIIIIIIIIIIIIHHHIIIIIIIIIIIIIIIIIIIIIIIIIIIIIIIIIIIIIIIIIIIIIIIIIIHHHIIIIIIIIIIII:::::IIIIIIIIIIIIIHHHIHHHIIHIIIIIIIIIIIIIIIIHHHIHHHIIIIIIIIIIIIIIIIIIIBBBIIIIHHHIIIIIIIIIIIIIIIIIIIIIIIHHHIIIIIIIICCCBG4;;FIIIIIIHHIIHHHI;;;;;;66,BFIIIHHHHHHIIIIIIIIIIIIIIIIIIIIIIIIHHHHIIIIIIIIIHHHF:AAAAAAAIIIIHGEE9988?21100057AA>>::;BDDGFGHEEEEDDDIEAAAGGGAA55559EDIIIIDAAAHHHHHHHHH@???BHHEEEEDDDBBB@??B::DEBBBBBDCEEDDCB;555;?;;;>>?:888==69.----.744444783....6777<==4<<<<<<<==98:99::33232==>902286<=::9900!32...0-7996684:89888::88887777--..0...1-33/,
@JI6ZREA02FS0G4
AGCAGATGTTGGAGGGCAAGTCTGGTGCCAGCAGCCGCGGTAATTCCAGCTCCAATAGCGTATATTAAAGTTGTTGCAGTTAAAAAGCTCGTAGTTGAATTTCGGGGTCAGTAG
+
BD:6668666DDGFFHIIIIIIIIIIIIIIIIIIIIIIIIIIIIIIIIIIIIFFFFFFFFFFFFFFFFFA@@FFFFFFFDD;;;;;FFFFFFFFFFFFFFFF?44447==7.--
@JI6ZREA02JQ2H1
AGCAGATGTTGGAGGGCAAGTCTGGTGCCAGCAGCCGCGGTAATTCCAGCTCCAATAGCGTATATTAAAGTTGTTGCAGTTAAAAAGCTCGTAGTTGAATTTCGGGATCAATACGTCGGTCGTGCTTTTTTGGTACGCACTGGCGTCATTGGTTTCTCCTTTCTGACGAACCATGATGTCATTAATTTGGTGTTATGGGGAGTTAGGACTGTTACTTTGAAAAAATTAGAGTGTTTAAAGCAGGCATTAGCTTGAATACATTAGCATGGAATGATGAAATAGGACGTTCGATCCTATTTGTTGGTTTCTAGGATCAACGTAATGATTAATAGGGATAGTTGGGGGCATTAGTATTCAATTGTCAGAGGTGAAATTCTTGGATTTATTGAAGACTAACTACTGCGAAAGCATTTGCCAAGGATGTTTTCATTAATCAAGAACGAAAGTTAGGGATCGAAGACGATCAGATACCGTCGTAGTCTTAGCCATAAACTATGCCGACT
+
IIIIIIIIIIIIIHHHIIIIIIIIIIIIIIIIIIIIIIIIIIIIIIIIIIIIIIIIIIIIIIIIIIHHHIIIIIIIIIIII=====IIIIIIIIIIIIIHHHIHHHIIIIIIIIIIIIGEEBEB@//////;86DFBEGIIIIIIIIIIIIIHHHIHHHHHHIIIIIIIIIIIIIIIIIIIIIIIHHHIIIIIIHG====81558?EEGGGBDFICBBG664466>>-IIIIIHHHHHHIIIIIIIIIIIIIIIIIHHHIIIIIIIIIIIIIIIII888IIIIIIGFDGEGD>;5611161153;;;GAGFGGGIIIIHAAAIIIIIIIIIH===GGAAA87;77GFIIHHHHHD=;;FFFDFCCBHHHBBBHHHHBBCCHHHHHHHHHHHHHFFB??>B?AA:;;>A?>;;;>;88886483----88::885;;83....3337..-.29;<<<<<88;6233;868;<<:40.-.41.---5003831131-15::46.-
@JI6ZREA02GNYML
AGCAGATGTTGGAGGGCAAGTCTGGTGCCAGCAGCCGCGGTAATTCCAGCTCCAATAGCGTATATTAAAGTTGTTGCAGTTAAAAAGCTCGTAGTTGAATTTCGGGGTCAGTAGGTTGGTCGTGCCTATGGTATGTACTGGCTTTACTGATTCCTCCTTCTTGAAGAACTGTAATGTCATTAATTTGGTGTTGCAGGGAAACAGGACTGTTACTTTGAAAAAATTAGAGTGTTTAAAGCAGGCTAACGCTTGAATACATTAGCATGGAATAATGAAATAGGACGTTCGATCCTATTTTGTGGTTTCTAGGATTGACGTAATGATTAATAGGGATAGTTGGGGCATTAGTATTCAATTGTCAGAGGTGAAATTCTTGGATTTATTGAAGACTAACTACTGCGAAAGCATTTGCCAAGGATGTTTTCATTAATCAAGAACGAAAGTTAGGGATCGAAGACGATCAGATACCGTCGTAGTCTTAACC
+
HHHHHHHHHHHIIHHHIIIIIIIIIIIIIIIIIIIIIIIIIIIIIIIIIIIIHHHHHHHHHHHHHHHHHHHHHHHHHHHHH=====HHHHHHHHHHHHHHHHHCCCCHHHHHHHHHHHHHHHHHHHHHHHHHHHHHHHHHHHHHHHHHHHHHHHHHHHHHHHHHHHE999BHHHHHHHHHHHHHHHHHHHHHHHHHHHHHHHHHHHHHHHHHHHHHH666699EE3HHHHHHHHHHHHHHHHHEEEEHHHHHHHHHHHHHHHHHHHHHHHHHHHHHHHHHHHHDDDHHHG;;;@ABB=@6@@HHHHHHHHHHHHHHHHHHHHHHHHHHG@@@@GGEEE9999EGGGGGBBBHHHHGDA@AAHH999=HHHHIDHDHHH999=8:BB=989=BB===?@A=999<===;;;===AA====;4444;;;;:84662---21,,,.33-000466777:9;:::::;:;:;;710107741..44,,
@JI6ZREA02JN7IH
AGCAGATGTTGGAGGGCAAGTCTGGTGCCAGCAGCCGCGGTAATTCCAGCTCCAATAGCGTATATTAAAGTTGTTGCAGTTAAAAAGCTCGTAGTTGAATTTCGGGGTCAGCAGGTTGGTCGTGCCACTGGTATGTACTGGCTTCGCTGATTCCTCCTTTCTGAAGAACTGTAATGTCATTAATTTGGTGTTGCAGGGAAACAGGACTGTTACTTTGAAAAAATTGGGTGTTTAAAGCAGGCTAACGCTTGAATACATTAGCATGGAATAATGAAATAGGACGTTCGATCCTATTTTGTGGTTTCTAGGATTGACGTAATGATTAATAGGGATAGTTGGGGCATTAGTATTCAATTGTCAGAGGTGAAATTCTTGGATTTATTGAAGACTAACTACTGCGAAAGCATTTGCCAAGGATGTTTTCATTAATCAAGAACGAAAGTCAGGGATCGAAGACGATCAGATACCGTCGTAGTCTTAACCATAAACTAT
+
FFFFFFFFFFFIIHHHIIIIIIIIIIIIIIIIIIIIIIIIIIIIIIIIIIIIFFFFFFFFFFFFFFFFFFFFFFFFFFFFF;;;;;FFFFFFFFFFFFFFFFFDDDDFFFFFFFFDDDDFFFFFFFFFFFFFFFFFFFFFFFFFFFFFFFDDDDFFFFFFFFFFFFFFFFFFFFFFFFEEEFFFFFFFFFFFFFFFFFFFDEDEEFFFFFFFFFFFF997766;;;;;;4;;??=?DAACCD666?FFFFFFFFGGGIIGGGFFDDGDC???A???D:AACFDDB??==<<97.....-22222:9A<=?ADDDDDAAAA???A???A?==AAA?>>444499<=??@?>>A=====DBBBBBB?>==;<<<::<<<444;77>@<<:><<=BBBB<88888;8888;888:;;66633--,,0044444666:56:93335222:621226::75:5566:2125:::767521---1::4446337:701
@JI6ZREA02ID05O
AGCAGATGTTGGAGGGCAAGTCTGGTGCCAGCAGCCGCGGTAATTCCAGCTCCAATAGCGTATATTAAAGTTGTTGCAGTTAAAAAGCTCGTAGTTGAATTTC
+
?ADDDDD688FFE:::HFIIIIIIIIIIIIIIIIIIIIIIIHHHHHHHHHHHFFFFFFFFFFFFFFFFFFFFFFFFFFFDD88886CFFFFFFFDBBAA<96/
@JI6ZREA02JFPN1
AGCAGATGTTGGAGGGCAAGTCTGGTGCCAGCAGCCGCGGTAATTCCAGCTCCAATAGCGTATATTAAAGTTGTTGCAGTTAAAAAGCTCGTAGTTGAATTTCGGGGTCAGTAGGTTGGTCGTGCCAATGGTATGTACTGGCTTTAC
+
FFFFFFFFFFFIIHHHIIIIIIIIIIIIIIIIIIIIIIIIIIIIIIIIIIIIFFFFFFFFFFFFFFFFFFFFFFFFFFFFF?????FFFFFFFFFFFFFFFF<63004=?=73....<<=>===4466DDFFFFFFFFFFFF???:6
@JI6ZREA02FF2ZW
AGCAGATGTTGGAGGGCAAGTCTGGTGCCAGCAGCCGCGGTAATTCCAGCTCCAATAGCGTATATTAAAGTTGTTGCAGTTAAAAAGCTCGTAGTTGAATTTCGGGATCAGTACG
+
FFFFFFFFFF@BBHHHIIIIIIIIIIIIIIIIIIIIFHHHHIIHHHHHIIIIFFFFFFFFFFFFFFFFFFFFFFFFFFFFF?????FFFFFFFFFFFFFC??D?==A<4444<<4
@JI6ZREA02JFL4X
AGCAGATGTTGGAGGGCAAGTCTGGTGCCAGCAGCCGCGGTAATTCCAGCTCCAATAGCGTATATTAAAGTTGTTGCAGTTAAAAAGCTCGTAGTTGAA
+
FFFFFFFFFFFIIHHHIIIIIIIIIIIIIIIIIIIIIIIIIIIIIIIIIIIIFFFFFFFFFFFFFFFFFFFFFFFDDDDAA55555B@@?<<<<;9511
@JI6ZREA02GQRH9
AGCAGATGTTGGAGGGCAAGTCTGGTGCCAGCAGCCGCGGTAATTCCAGCTCCAATAGCGTATATTAAAGTTGTTGCAGTTAAAAAGCTCGTAGTTGAATTTCGGGGTTAGTAGGTTGGTCGTGCCTCTGGTATGCACTGGCTTTACTGGTTCCTCCTTCTTGAAGAACTGTAATATCATTAATTTGGTGTTGCAGGGAAACAGGACTGTTACTTTGAAAAAATTAGAGTGTTTAAAGCAGGCTAACGCTTGAATACATTAGCATGGAATAATGAAATAGGACGTTTGATCCTATTTTGTTGGTTTCTAGGATTGACGTAATGATTAATAGGGATAGTTGGGGCATTAGTATTCAATTGTCAGAGGTGAAATTCTTGGATTTATTGAAGACTAACTACTGCGAAAGCATTTGCCAAGGATGTTTTCATTAATCAAGAACGAAAGTTAGGGATACGAAGACGATCAGATACCGTCGTAGTCTTAACCATAAACTATGCCGACTA
+
HHHHHHHHHHHIIHHHIIIIIIIIIIIIIIIIIIIIIIIIIIIIIIIIIIIIHHHHHHHHHHHHHHHHHHHHHHHHHHHHH;;;;;HHHHHHHHHHHHHHHHHCCCCHHHHHHHHHHHHHHHHHHHHHHHHHHHHHHHHHHHHHHHHHHHHHHHHHHHHHHHHHHHHHHHHHHHHHHHHHHHHHHHHHHHHHHHHHHHHHHHHHHHHHHHHHHHHHH;;;;;;EE3HHHH@666EEHHHHHHHHHHHHHHHHHHHHHHHHHHHHHHHHHHHHHHDDDGEGG66566;EGGGGED7999?6622222;<D>@@BGHHHHHHHHHHHHBBBBHHHHBBBHHBBB=BBHHH@@@@HHHHHHDDAAADDDA8999AA==:>>A===94499ABBBA@=998??99344<?AA;;999999AA?;;1110226774-----067000279;2611---22::869747772---7:::9::;::;::;;6642---20-.100.2064
@JI6ZREA02HX1OR
AGCAGATGTTGGAGGGCAAGTCTGGTGCCAGCAGCCGCGGTAATTCCAGCTCCAATAGCGTATATTAAAGTTGTTGCAGTTAAAAAGCCCGTAGTTGAATTTCGGGATTAGTAAGTTGGTCGTGCCTCTGGTATGTACTGGCTTTACTGGTTCCTCCTTCTTGAAGAACTGTAATGTCATTAATTTGGTGTTGCAGGGAAACAGGACTGTTACTTTGAAAAAATTAGAGTGTTTAAAGCAGGCTAACGCTTGAATACATTAGCATGGAATAATGAAATAGGACGTTTGATCCTATTTTGTTGGTTTCTAGGATTGACGTAATGATTAATAGGGATAGTTGGGGGCATTAGTATTCAATTGTCAGAGGTGAAATTCTTGGATTTATTGAAGACTAACTACTGCGAAAGCATTTGCCAAGGATGTTTTCATTAATCAAGAACGAAAGTTAGGGATCGAAGACGATCAGATACCGTCGTAGTCTTAACCATAAACTATGCCGACTAGGGATCGGATGATGTTAATTTTTTAATGACTCA
+
IIIIIIIIIIIIIHHHIIIIIIIIIIIIIIIIIIIIIIIIIIIIIIIIIIIIIIIIIIIIIIIIIIHHHIIIIIIIIIIII=====IHHHIIIIIIIIIHHHIHHHIIIIIIIIIIIIIIIIIIIIIIIIIIIIIIIIIIIIHHHIIIIIIIIIIIIIIIIIIIIIIIIIIIIIIIIIIIIIIHHHIIIIIIIIIHHHHHHIIIIIIIIIIII>>>I<<<<99BB0IIIIIHHHHHHIIIIIIIIIIIIIIIIIIIIIIIIIIIIIIIIIIIIIHHHIIIIIIIHHHIII>>>>@@?>://DD===IIIIIIIIIIIIIIIIIIIIIIIIHHHIIIIDD77999IIIIIGGIIIGGGIIIIIIIIHDG@BBBEEEEEGGG<<<A;=EEEE@BBEA<<;CEA;;;;=CA;111;>ADAA;5:<3433==::775<:2405=:5557;;7888<>????=;??=???:3434:>3238?=>?>>??332:===?<18:::>?;=<;;;<4////:<<<<99:=......44*8852,-
@JI6ZREA02GH9H0
AGCAGATGTTGGAGGGCAAGTCTGGTGCCAGCAGCCGCGGTAATTCCAGCTCCAATAGCGTATATTAAAGTTGTTGCAGTTAAAAAGCTCGTAGTTGAATTTCGGGATAGTAGT
+
???F???:::DFF666FFIIIIIIIIIIIIIIIIIIHHIIIHHDDIIIIIIIFFFFFFFFFFFFDDDDF===FFFFFFFFF;;;;;FFFFFFFFFFDDB;8892224//.22--
@JI6ZREA02FK8TB
AGCAGATGTTGGAGGGCAAGTCTGGTGCCAGCAGCCGCGGTAATTCCAGCTCCAATAGCGTATATTAAAGTTGTTGCAGTTAAAAAGCTCGTAGTTGAATTTCGGGGTTAGCAGGTCGGTCGTGCCAATGGTATGCACTGGCTCGCTGACTCCTCCTTCTTGTAGAACCGTAATGCCATTAATTTGGTGTTGCGGGGAAACAGGACTGTTACTTTGAAAAAATTAGAGTGTTTAAAGCAGGCTAGCGCCTGAATACATTAGCATGGAATAATGAAATAGGACGTTCGAACCTATTTTGTGGTTTCTAGGATTGACGTAATGATTAATAGGGATAGTTGGGGCATTAGTATTCAATTGTCAGAGGTGAAATTCTTGGATTTATTGAAGACTGACTACTGCGAAAGCATTTGCCAAGGATGTTTTCATTAATCAAGAACGAAAGTTAGGGATCGAAGACGATCAGATACCGTCGTAGTCTTAACCATAAACTATGCCGACTAGGGATCGGATGATTGTTAATTTTTAATGTACTC
+
IIIIIIIIIIIIIHHHIIIIIIIIIIIIIIIIIIIIIIIIIIIIIIIIIIIIIIIIIIIIIIIIIIHHHIIIIIIIIIIBB:::::IIIIIIIIIIIIIHHHICCCCIIIIIIIIIIIIIIIIIIIIIIIIIIIIIIIIIIIIIIIIIIIIIIIHHHHIIIIIIIIIIIIIIIIIIIIIIIIHHHIIIIHHHICCAAHHBB>BBIIIG<;:A===D//-///11,:EEEFEHHHHHIIIIIIIIIGBBBIIIIIIIIIIIIIIIIIIIAAAAHHHHIIIIIIH<<<DEEDAAA99==G:<<555<?IDEDIIIIIIIIIIIIAA<<9A<<<AIIIIIBBBCIHAAAHHHHIIIIIIHHEHHH::;8;;EEDDDDEEEEB;:44CDB?=?;;;BEEDDBB???BCBC;;;?:::8886=9----3966440333858;<777<:8-222:8888844:9688<3232;;8656<=<::99;;22036339700...470300,,,11999333001.244,,,,,,,)1311,,
@JI6ZREA02G8N3U
AGCAGATGTTGGAGGGCAAGTCTGGTGCCAGCAGCCGCGGTAATTCCAGCTCCAATAGCGTATATTAAAGTTGTTGCAGTTAAAAAGCTCGTAGTTGAATTTCGGGGTATACGTAGTACG
+
FFFFFFFFFFFIIHHHIIIIIIIIIIIIIIIIIIIIIHHHIHHDDDDHHHIIFFFFFFFFFFFFFFFFFFFFFFFFFFFFF?????FFFFFFFFFFFFF??=B9976644/..9985-.-
@JI6ZREA02J3IHE
AGCAGATGTTGGAGGGCAAGTCTGGTGCCAGCAGCCGCGGTAATTCCAGCTCCAATAGCGTATATTAAAGTTGTTGCAGTTAAAAAGCTCGTAGTTGAATTTCGGGGTCAGTAGGTTGGTCGTGCCAATGGTGTGTATTGGCTTTACTGATTCCTCCTTCTTGAAGAACTGTAATGTCATTAATTTGGTGTTGCAGGGAAACAGGACTGTTACTTTGAAAAAATTAGAGTGTTTAAAGCAGGCTAACGCTTGAATACATTAGCATGGAATAATGAAATAGGACGTTCGATCCTATTTTGTGGTTTCTAGGATTGACGTAATGATTAATAGGGATAGTTGGGGCATTAGTATTCAATTGTCAGAGGTGAAATTCTTGGATTTATTGAAGCTAACTACTGCGAAAGCATTTGCCAAGGATGTTTTCATTAAATCAAGAACGAAGTTAGGGATCGAAGACGATCAGATACCGTCGTAGTCTTAACCNTAAACTATGCCGACTAGGGATCGGATGATGTTTAATTTTTAATGACTC
+
IIIIIIIIIIIIIHHHIIIIIIIIIIIIIIIIIIIIIIIIIIIIIIIIIIIIIIIIIIIIIIIIIIHHHIIIIIIIIIIII;;;;;IIIIIIIIIIIIIHHHICCCCIIIIIIIIIIIIIIIIIIIIIIIIIIIIIIIIIIIHGGGGDIIIIIIIIIIGBBBIIIIIIIIIIIIIIIIIIIIIHHHIIIIIIIIIHGGBBBBAIIIIIIIIIIHHHI666666BB5IIIIIHHHHHHIIIIIIGGGIIIIIIIIIIIIIIIIIIIIIIIIIIIBBBBB;II>>7::IIIIGGFG@BBAG6DDGGGIIIIIIIIIIIIIIIIIIIIGDCCBBBIIIGDD8888IGIIIBADDIIIIIIIIIIII777;BBBBBEEEIIIBBBDC=IIBABBEGA<;<CEB<<<BEEE<<<DECC??=;:.,,,,2200,,,.5;;<732.--.220..,05887770428<<8874...474225222//,,,,!20,,-0-576:78043/..78<::<<7772,,,00,,,,,,,+22222
@JI6ZREA02GDJL4
AGCAGATGTTGGAGGGCAAGTCTGGTGCCAGCAGCCGCGGTAATTCCAGCTCCAATAGCGTATATTAAAGTTGTTGCAGTTAAAAAGCTCGTAGTTGAATTTCGGGGTCAGCAGGTTGGTCGTGCCACTGGTATGTACTGGTTTCGCTGATTCCTCCTTTCTGAAGAACTGTAATGCCATTAATTTGGTGTTGCAGGGAAACAGGACTGTTACTTTGAAAAAATTAGAGTGTTTAAAGCAGGCTAACGCTTGAATACATTAGCATGGAATAATGAAATAGGACGTTCGATCCTATTTGTGGTTTCTAGGATTGACGTAATGATTAATAGGGATAGTTGGGGCATTAGTATTCAATTGTCAGAGGTGAAATTCTTGGATTTATTGAAGACTAACTACTGCGAAAGCATTTGCCAAGGATGTTTTCATTAATCAAGAACGAAAGTTAGGGATCGAAGACGATCAGATACCGTCGTAGTCTTAACCATAAACTATGCCGACTAGGGA
+
IIIIIIIIIIIIIBBBIIIIIIIIIIIIIIIIIIIIIIIIIIIIIIIIIIIIIIIIIIIIIIIIIIHHHIIIIIIIIII>>88888IIIIIIIIIIIIIHHHICCCCIIIIIIIIIIIIIIIIIIIIIIIIIIIIIIIIIIHHHIIIIIIIIIIIIIHHHIIIIIIIIIIIIIIIIIIIIIIIHHHIIIIIIIIIHHHHHHIIIIIIIIHHFD777C222222DD5IIIIIHHHHHHIIIIIIIIIIIIIIIIIIIIIIIIIIIIIIIIIIIIIHHHIIII==<==EEGDDA>;13372::566GAIHHHIIIIIIIIIIHHHHIIIIHHHHIIIIIAAA@GGIIIIIIIIIIIIIHHHHHHHHHHH@@@@HBBCCHBBBHHHHHHHHHHHFFFHIB55555>A;555;>><??<757.,,,,-2,,,,.530-,,310038;;27992333;;;986688832369232028:8684868...33113401323134942003
@JI6ZREA02IVHL7
AGCAGATGTTGGAGGGCAAGTCTGGTGCCAGCAGCCGCGGTAATTCCAGCTCCAATAGCGTATATTAAAGTTGTTGCAGTTAAAAAGCTCGTAGTTGAATTTCGGGATCAATACGTCGGTCGTGCCTCTGGTATGAACTGGTGTTATTGATTCCTCCTTTCTGATAAACCATGATGTCATTAATTTGGTGTTGTGGGGAGTCAGGACTGTTACTTTGAAAAAATTGAGTGTTTAAAGCAGGCCTACGCTTGAATACATTAGCATGGAATAATGAAATAGGACGTTCGAACCTATTTTGTGGTTTCTAGGATCAACGTAATGATTAATAGGGATAGTTGGGGCATTAGTATTCAATTGTCAGAGGTGAAATTCTTGGATTTATTGAAGACTAACTACTGCGAAAGCATTTGCCAAGGATGTTTTCATTAATCAAGAACGAAAGTTAGGGATCGAAGACGATCAGATACCGTCGTAGTCTTAACCATAAACTATGCCGACTAGGGATCAGATGATGTTAATTTTTTAATGTACTCATTC
+
IIIIIIIIIIIIIHHHIIIIIIIIIIIIIIIIIIIIIIIIIIIIIIIIIIIIIIIIIIIIIIIIIIHHHIIIIIIIIIIII=====IIIIIIIIIIIIIHHHIHHHIIIIIIIIIIIIIIIIIIIIIIIIIIIIIIIIIIIIIIIIIIIIIIIIIIIHHHIIIIIHHHIIIIIIIIIIIIIIIHHHIIIIIIII>>>>IFIIIIIIIIIIIIIHHHI<;<<<<IIIIIIIHHHHHHIIIIIIIIIIIIIIIIIIIIIIIIIIIIIIIIIIIIIHHHIIIIIIIIIIIGGEED@11117/;;11/=<IIIIIICCCIIIIIIIIIIIIIHEEIIII==5555?BEEEIEEIIGGGGGIIIIIIIIIIFCCCCCBEIII???IHHIIIIIIIIIIIIIIGGFHHHEGGHCCE?>><DDEBB00005:AA??=AAAAAA:4222AAA@>>=?AAAAA==>>>AAA>=>=AAA@@A=>=?A??AA::7:444:<79:::<<;?9:::9::8<9<<<882233......33*<69<22/..5
@JI6ZREA02J2MY7
AGCAGATGTTGGAGGGCAAGTCTGGTGCCAGCAGCCGCGGTAATTCCAGCTCCAATAGCGTATATTAAAGTTGTTGCAGTTAAAAAGCTCGTAGTTGAATTTCGGGGG
+
FFFFFFFFFFFII@@@IIIIIIIIIIIIIIIIIIIIIIIIIIIIIIIIIIIIFFFFFFFFFFFFFFFFFFFFFFFFFFFFF???==FFFFFFFFFDA?<551.,,,,,
@JI6ZREA02IMP6I
AGCAGATGTTGGAGGGCAAGTCTGGTGCCAGCAGCCGCGGTAATTCCAGCTCCGATAGCGTATATTAAAGTTGTTGCAGTTAAAAAGCTCGTAGTTGAATTTCGGGATTAGTACGCTGGTCGTGCCTTCGGTACGTACTGGTGTTACTGATTTCTACCTTCTGACGAACCATCATGTCATTAATTTGGTGTGGTGGGGAATCAGGACTGTTACTTTGAAAAAATTAGAGTGTTTAAAGCAGGCTCGCGCTTGAATACATTAGCATGGAATAATGAAATAGGACGTTGATCCTATTTTGTGGTTTCTAGGATTGACGTAATGATTAATAGGGATAGTTGGGGCATTAGTATTCAATTGTCAGAGGTGAAATTCTTGGATTTATTGAAGACTAACTACTGCGAAAGCATTTGCCAAGGATGTTTTCATTAATCAAGAACGAAAGTTAGGGATCGAAGACGATCAGATACCGTCGTAGTCTTAACCNTAAACTATGCCGACTAGGGATCGGATGATGTTATTTTTAATGTACTC
+
IIIIIIIIIIIIIHHHIIIIIIIIIIIIIIIIIIIIIIIIIIIIIIIIIIIIIIIIIIIIIIIIIIHHHIIIIIIIIIIGG66666GIIIIIIIIIIIIHHHIHHHIIIIIIIIIIIIIIIIIIIIIIIIIIIIIIIIIIIIIIIIIIIIHHHIIIIIIIIIIIIIIIIIIIIIIIIIIIIIIHHHIIIIIIII>>>>GGIIIGGGIIIIIIIBBBI444444==-GGGIIHHHHHHIIIIIIIIIIIIIIIIIGGGIIIIIIIIIIIIIIIIA777IIHHGGFEABDD==;=//116/::<<@HCIIIIIIIIIIGGGIIIIIIIIIEBBEHGA662222<@GGEHEGIIIIIIIHHHHHFFFHEBBBDAA=C<<<<<A?;;DDEEEEEEECCCCC<<<<<BCAAAABEECC?==;=5----38992208=?===A>===>A?5=777<<==<:9877<<<<;=;==8757:><<=;;==62!32...1-1322586;:84428==<;;;;;;;63---,,22+2/22,,
@JI6ZREA02J4ZA0
AGCAGATGTTGGAGGGCAAGTCTGGTGCCAGCAGCCGCGGTAATTCCAGCTCCAATAGCGTATATTAAAGTTGTTGCAGTTAAAAAGCTCGTAGTTGAATTTCGGGATCAATACGTCGGTCGTG
+
FFFFFFFA@@FIIHHHHHHIIIIHHIIIHIHHHHGGHHFFFDDDDFFHHHFFFFFFFFFFFFFFFFFFF===FFFFFFFFF?????FFFFFFFFDBB==88841114@BBBDDFFFDDBBA>=6
@JI6ZREA02HBBGC
AGCAGATGTTGGAGGGCAAGTCTGGTGCCAGCAGCCGCGGTAATTCCAGCTCCAATAGCGTATATTAAAGTTGTTGCAGTTAAAAAGCTCGTAGTTGAATTTCGGGG
+
FFFFFFFFFFFIIHHHIIIIIIIIIIIIIIIIIIIIIIIIIIIIIIIIIIIIFFFFFFFFFFFFFFFFFFFFFFFFFFFDD66666DFFFFFFFFFFFFF?=A772.
@JI6ZREA02F7ERQ
AGCAGATGTTGGAGGGCAAGTCTGGTGCCAGCAGCCGCGGTAATTCCAGCTCCAATAGCGTATATTAAAGTTGTTGCAGTTAAAAAGCTCGTAGTTGAATTTCGGGATCAATACGTCGGTCGTGCTTTCGGGTACGTACTGGCGTCATTGGTTTCTCCTTTCTGACGAACCATGATGTCATTAATTTGGTGTTATGGGGAGTTAGGACTGTTACTTTGAAAAAATTAGAGTGTTTAAAGCAGGCATTAGCTTGAATACATTAGCATGGAATAATGAAATAGGACGTTCGATCCTATTTTGTGGTTTCTAGGATCAACGTAATGATTAATAGGGATAGTTGGGGCATTAGTATTCAATTGTCAGAGGTGAAATTCTTGGATTTATTGAAGACTAACTACTGCGAAAGCATTTGCCAAGGATGTTTTCATTAATCAAGAACGAAAGTTAGGGATCGAAGCGATCAGATACCGTCGTAGTCTTAACCATAACTATGCCGACTAGGGATCGGATGATGTTTAATTTTTAA
+
IIIIIIIIIIIIIHHHIIIIIIIIIIIIIIIIIIIIIIIIIIIIIIIIIIIIIIIIIIIIIIIIIIHHHIIIIIIHHHI@@66666EIIIIIIIIIIIIHHHIHHHIIIIIIIIIIIIIIIIIIF@@@IHHHIIIIIIIIIIIIIIIIIIIHHHIIIIHHHIIIIIIIIIIIIIIIIIIIIIIIHHH@@?FIIIICCCCI?FFIIIIIIIIIIIHHHI666666=>-@@IIIHHHHHHIIIIIIIIHIIHHHHIIDDDDIIIIIIIIIIIIIIIHBBHD<DD77777IIIIGGFG?BBBH6@@;;;@IGGGFGIIIHDDDDH@@@IHHHIHHHHIIIDD@;;;IIHD;;9;DIIIGDDBBBBBB000BBBBBBBBBDDEB===::DBBDBAAA999899==;:::=:::;;===BB>==;;44117;;;664999644------22,//0166772021;;973131777646797797300-,-2----03549798:63331769;;77733116;;1111100
@JI6ZREA02GE6R4
AGCAGATGTTGGAGGGCAAGTCTGGTGCCAGCAGCCGCGGTAATTCCAGCTCCAATAGCGTATATTAAAGTTGTTGCAGTTAAAAAGCTCGTAGTTGAATTTCGGGGTTAGTAGGTTGGTCATGCCTCTGGTATGTACTGATCTCACTGATTCCTCCCTCTTGACGAACTGTAATGTCATTAATTTGGTGTTGCAGGAAATCAGGACTGTTACTTTGAAAAAATTAGAGTGTTTAAAGCAGGCTAAGGCTTGAATACATTAGCATGGAATAATGAAATAGGACGTTTGATCCTATTTTGTTGGTTTCTAGGATTGACGTAATGATTAATAGGGATAGTTGGGGGCATTAGTATTCAATTGTCAGAGGTGAAATTCTTGGATTTATTGAAGACTAACTACTGCGAAAGCATTTGCCAAGGATGTTTTCATTAATCAAGAACGAAAGTTAGGGATTCGAAGACGATCAGATACCGTCGTAGTCTTAACCATAAACTATGCCG
+
IIIIIIIIIIIIIHHHIIIIIIIIIIIIIIIIIIIIIIIIIIIIIIIIIIIIIIIIIIIIIIIIIIHHHIIIIIIIIIIII?????IIIIIIIIIIIIIHHHI@@@@IIIIIIIIIIIIIIIIIIIIIIIIIIIIIIIIIIIIIIIIIIIIIIIIGGGIIIIIIIIIIIIIIIIIIIIIIIIIHHHIIIGGGIIIIIHHHIIIIIIIIIIIIIHCBG44222255,=FBBBHHHHHHIIIIIIIIIIIIIIIIIIIIIIIIIIIIIIIIIIIIIHHHIIIIIIIHHHIIIIIIICCAAG::GGHHHIIIFAAAAIIIIAAAIIIIIIIIIHEBGAAADD11111CCEEEGEGIA==;@@HHHFHHHHHB;;;FFF88555ABBE::EEA?>A555EEHE>;;9;;;455...:...,020881113<;;;;;588=;88;6556;<<27622....6688322888=;<;<<32026;9:;99==665;>99;<12333<
@JI6ZREA02J6NVZ
AGCAGATGTTGGAGGGCAAGTCTGGTGCCAGCAGCCGCGGTAATTCCAGCTCCAATAGCGTATATTAAAGTTGTT
+
FFFFFFFFFFFIIIIIIIIIIIIIIIIIIIIIIIIIIIIIIIH==@@HHHFFFFFFFD?==DBB8800.467/,,
@JI6ZREA02F45YX
AGCAGATGTTGGAGGGCAAGTCTGGTGCCAGCAGCCGCGGTAATTCCAGCTCCAATAGCGTATATTAAAGTTGTTGCAAGTTAAAAAGCTCGTAGTTGAATTTCGGGGTCAGTAGGTTGGTCGTGCCAATGGTGTGTACTGGCTTTACTGATTCCTCCTTCTTGAAGAACTGTAAATGTCATTAATTTGGTGTTGCAGGGAAACAGGACTGTTAACTTTGAAAAAATTTGAAGTGTTTAAAGCAAGGCTAACGCTTGAATACATTAGCAATGGAATAATG
+
:::?==?BBBBDF88:FFIIIIIIIIIIIIHFFFCCCC888:AAADDDFFEDDFFFFFFFFFFFFFFFFFFFFDDEFFFFFF==???FFFFFFFFFD@====FFA@??FFFFFF==<:DDDFFFA??@@FFFFFFFFFFFFFFFFFFD9:::>8433388=8896;<<<??941118<<<>;;;;.00440344499888888>:>><<90.-55:1113,,,,,,,,,359==8122444=98888?90114A<<=<<<>AB:88?<444<>=8433<4
@JI6ZREA02GYRB1
AGCAGATGTTGGAGGGCAAGTCTGGTGCCAGCAGCCGCGGTAATTCCAGCTCCAATAGCGTATATTAAAGTTGTTGCAGTTAAAAAGCTCGTAGTTGAATTTCGGGATCAGT
+
FFFFFFFFFFFIIHHHIIIIIIIIIIIIIIIIIIIIIIIIIIIIIIIIIIIIFFFFFFFFFFFFFFFFFFFFFFFDDDD??66666ADDDDFFFFFFFFFF?D865??4131
@JI6ZREA02JKI2X
AGCAGATGTTGGAGGGCAAGTCTGGTGCCAGCAGCCGCGGTAATTCCAGCTCCAATAGCGTATATTAAAGTTGTTGCAAGTTAAAAAGCTCGTAGTTGAATTTCGGGATCAGCAGGTTGGTCTTGCCACTGGTATGTACTAGCTTTGCCTGATTCCTCCTTCTTGTAGAACCGTAATGCCATTAATTTGGTGTTGCGGGGAAACAGGACTGTTACTTTAGAAAAAATTAGAGTGTTTAAAGCAGGCCAGCGCCTGAATACATTAGCATGGAATAATGAAATAGGACGTTCGAACCTATTTTGTGGTTTCTAGGATTGACGTAATGATTAATAGGGATAGTTGGGGGCATTAGTATTCAATTGTCAGAGGTGAAATTCTTGGATTTATTGAAGACTGACTACTGCGAAAGCATTTGCCAAGGATGTTTCATTAATCAAGAACGAAAGTTAGGGATCGAAGACGATCAGATACCGTCGTAGTCCTAACCATAAA
+
DDDD??<666:::=<<BBDFFB=@<?DDBBA@<9:::9::444AABBAAADDDAAABBB555::????=BBDDFFD====@F=====FFFFFFFFFDDAA???665=BBBDDDA:<::DDFFFFF<<=DFFFAAABBBA889<111?0009A>><=998BBDDDDDA666DDDDDDA<<<?@>=;...51.,--23,,,,,,,2199===<4449;888?////2244,9889::=====AAAADAAAAACCCCCDGGGGGDDDGIFFDDDDFDGDF:::DAAAADA54489<<<:5,,,,-,--,,,37<244<@BDDAAAAIDDDIDDDDBBBD?:::A85588DDDDDDDDDD===DDDDDD?>>DD>444DDD>>??D>>>D:8888DDD???DDDD>888444888662...6622062---2266875::::66610049::27557::66210659:::6567::65457:956672200442--
@JI6ZREA02HRZLH
AGCAGATGTTGGAGGGCAAGTCTGGTGCCAGCAGCCGCGGTAATTCCAGCTCCAATAGCGTATATTAAAGTTGTTGCAGTTAAAAAGCTCGTAGTTGAATTTCGGGATTAGTAGT
+
//40001044???<<=DDFFFFFCCEFFFHHIIIIIIIIIIIIIIIIIIIIIFFFFFFFFFFFFFFFFFFFFFFFFFFFFF=====FFFFFFFFFFFFFFFF=:86BAA?=?33/
@JI6ZREA02JJOQ8
AGCAGATGTTGGAGGGCAAGTCTGGTGCCAGCAGCCGCGGTAATTCCAGCTCCAATAGCGTATATTAAAGTTGTTGCAGTTAAAAAGCTCGTAGTTGAATTTCGGGATCAATACGTCGGTCGTGCTTTTTTGGTACGCACTGGCGTCATTGGTTTCTCCTTTCTGACGAACCATGATGTCATTAATTTGGTGTTATGGGGAGTTAGGACTGTTACTTTGAAAAAATTAGAGTGTTTAAAGCAGGCATTAGCTTGAATACATTAGCATGGAATAATGAAATAGGACGTTCGATCCTATTTGTGGTTTCTAGGATCAACGTAATGATTAATAGGGATAGTTGGGGCATTAGTATTCAATTGTCAGAGGTGAAATTCTTGGATTTATTGAAGACTAACTACTGACGAAAGCATTTGCCAAGGATGTTTTCATTAATCAAGAACGAAAGTTAGGGATCGAAGACGATCAGATACCGTCGTAGTCTTAACCATAAACTATGCCGACTAGGG
+
IIIIIIIIIIIIIHHHIIIIIIIIIIIIIIIIIIIIIIIIIIIIIIIIIIIIIIIIIIIIIIIIIIHHHIIIIIIIIIIII=====IIIIIIIIIIIIIHHHIHHHIIIFFFIIIIIIIIIIIII666666II<IIIIIIIIIIIIIIII==888GA;===DFAHIIIIIFFFIIIIIIIIIIFF>>>HHIIFFGI=>>>I6==EGGGIID@@@DCBBE22222689,FIIIIHHHHHHIIIFFFFIIIIIIIIIIIHHHIIIIHHHIIIIIIIIH;;;H:@@GG9;;BBED<;;<,//92/////47A>DBDD;;;;655FGGGG;;9DHHHIIIIHHA;9?@@II;;9@FGGDDBBB:=::9;?:6...20962443,.,0/1974403,,,,,2803332669444::::88>800.1,,,,,,10033.1029663....17;37768333:;;9;:::::3131;;76568:8:;;;;;1107999:80677;:;9;8---
@JI6ZREA02H3HYZ
AGCAGATGTTGGAGGGCAAGTCTGGTGCCAGCAGCCGCGGTAATTCCAGCTCCAATAGCGTATATTAAAGTTGTTGCAGTTAAAAAGCTCGTAGTTGAATTTGGGGTCAGCAGGTTGGTCGTGCCACTGGTATGTACTGCTTCGCTGATTCCTCCTTTCCTGTAAGAACTCGTAATGTCATTAATTTGGTGTTGCGAAGG
+
D?86668<??DDD?@@IIIIIIIIIIIIIIIIIIIIIIIIIIIIIHHIIIIIF=??@EFFFFFFFFFFFFFFFFFFFFFFF;;;;;FFFFFFDDBBBBB3335565?BABBDFFFF@@@FFFFFFFFFFDBD?555444422=:5777----111,,,,,2.---2154///666=<<<@444498<??922264311--
@JI6ZREA02I2ASP
AGCAGATGTTGGAGGGCAAGTCTGGTGCCAGCAGCCGCGGTAATTCCAGCTCCAATAGCGTATATTAAAGTTGTTGCAGTTAAAAAGCTCGTAGTTGAATTTCGGGATCAATT
+
8941113344AAB=?FHIIIIIIIIIIIIIIIHHHHHHHIHHHHHHHHHHIIFFFFFFFFFFFFFFFFFA@@FFFFFFFFF?????FFFFFFFFDBBAA;;4100.7=:99;6
@JI6ZREA02FRBO9
AGCAGATGTTGGAGGGCAAGTCTGGTGCCAGCAGCCGCGGTAATTCCAGCTCCAATAGCGTATATTAAAGTTGTTGCAGTTAAAAAGCTCGTAGTTGAATTTCGGGGTCAGCAGGCTGGTCGTGCCACTGGTATGAACTGGTCTCGCTGATTCCTCCTTTCTGAAGAACTGTAATGTCATTAATTTGGTGTTGCAGGGAAACAGGACTGTTACTTTGAAAAAATTAGAGTGTCTAAAGCAGGCAATTGCTTGAATACATTAGCATGGAATAATGAAATAGGACGTTCAAACCTATTTTGTTGGTTTCTAGGATTGACGTAATGATTAATAGGGATAGTTGGGGGCATTAGTATTCAATTGTCAGAGGTGAAATTCTTGGATTTATTGAAGACTAACTACTGCGAAAGCATTTGCCAAGGATGTTTTCATTAATCAAGAACGAAAGTTAGGGATCGTAAGACGATCAGATACCGTCGTAGTCTTAACCATAAACTATGCCGACTAGGGATCGGATGATGTTTAATTTTTTAAT
+
IIIIIIIIIIIIIHHHIIIIIIIIIIIIIIIIIIIIIIIIIIIIIIIIIIIIIIIIIIIIIIIIIIHHHIIIIIIIIII==66666EIIIIIIIIIIIIHHHICCCCIIIIIIIIIIIIIIIIIIIIIIIIIIIIIIIIIIIIIIIIIIIIIIIIIIHHHIIIIFBBBBFIIIIIIIII>>>>><<IIIBBBIIIFFFHHHIIIIIIIIIEDD=88?------44,?BBDEGIIHHHIIFFFIIIIIIIIIIIIIHHHIIIIIIIIIIIDDDID555?:DDDB<545///41<4,,,,3..4422299DA??@@DIIIIIIGDDDDGGD@20/3=AA33---..:>DDBEEGIHDDBHHHDEDB>>>B=000??BBBBBDBBB>77AA:2259.....2255>;;;455<==C:8888425,,,,,1100//153630030---46400---33302276966877979766.----3007449;1108899><41333<<9;:422033...3333868833--555598)
@JI6ZREA02HJQKV
AGCAGATGTTGGAGGGCAAGTCTGGTGCCAGCAGCCGCGGTAATTCCAGCTCCAATAGCGTATATTAAAGTTGTTGCAGTTAAAAAGCTCGTAGTTGAATTTCGGGGTCAGCAGGTTGGTCGTGCCACTGGTATGAACTGGTTTCGCTGATTCCTCCTTTCTGAAGAACTGTAATGTCATTAATTTGGTGTTGCAGGGAAACAGGACTGTTACTTTGAAAAAATTAGAGTGTTTAAAGCAGGCTAACGCTTGAATACATTAGCATGGAATAATGAAATAGGACGTTCGATCCTATTTTGTGGTTTCTAGGATTGACGTAATGATTAATAGGGATAGTTGGGGCATTAGTATTCAATTGTCAGAGGTGAAATTCTTGGATTTATTGAAGACTAACTACTGCGAAAGCATTTGCCAAGGATGTTTTCATTAATCAAGAACGAAAGTTAGGGATCGAAGACGATCAGATACCGTCGTAGTCTTAACCATAAACTATGCCGACTAGGGATCGGATGATGTTAATTTTTAATGACTCA
+
IIIIIIIIIIIIIHHHIIIIIIIIIIIIIIIIIIIIIIIIIIIIIIIIIIIIIIIIIIIIIIIIIIHHHIIIIIIIIIIII?????IIIIIIIIIIIIIHHHICCCADGGIIIBBBBGGIIIIIIIIIIIIIIIIIIIIGGBBBIGGGGIGGBBBIIEHHIIIIIBBBBIIIIIIIIIIIIIIHGGGG?GIICBB45599BGDGGIIIIIIII@@;;/////-993BAABB@===>>BBGIIIIIIIIIIIIIIIIIIIIIIIIIIIIIIIIIIHHHIIIIIIIIIIIIIGGCB55558/<<G@@HCIIIIIIIIIIBDDIIIIIIIIIEBBB@;21111//==AABDEEIIIIIIIIIIIIIFFID777<<IHIIIIHHHIHHIIGDDII<<<<;EE<<<<<BABBBBFIIIIIIIEE>7777:444338====;::322;8::6===<444??=:><=::::<>=???=<A>?>>?>>??3324///:728<777<7:344?=?????>::::<=??3252277+>>>434
@JI6ZREA02H7HGV
AGCAGATGTTGGAGGGCAAGTCTGGTGCCAGCAGCCGCGGTAATTCCAGCTCCAATAGCGTATATTAAAGTTGTTGCAGTTAAAAAGCTCGTAGTTGAATTTCGGGATCAATACGTCGGTCGTG
+
FFFFFFFFFFFIIHHHIIIIIIIIIIIIIIIIIIIIIIIIIIIIIIIIIIIIFFFFFFFFFFFFFFFFFFFFFFFFFFFFF?????FFFFFFFFFFDDD==811114<9889<@ABBA???>?<
@JI6ZREA02JO38G
AGCAGATGTTGGAGGGCAAGTCTGGTGCCAGCAGCCGCGGTAATTCCAGCTCCAATAGCGTATATTAAAGTTGTTGCAGTTAAAAAGCTCGTAGTTGAATTTCGGGGTCAGTAGGTTGGTCGTGCCTATGGTATGTACTGGCTTTACTGATTCCTCCTTCTTGAAGAACTGTAATGTCATTAATTTGGTGTTGCAGGGAAACAGGACTGTTACTTTGAAAAAATTTGAAGTGTTTAAAGCTAGGCTAACGCTTGAATACATTAGCATGGAATAATGAAATAGGACGTTCGATCCTATTTGTGGTTCTAGGATTGACGTAATGATTAATAGGGATAG
+
CCDDDDFDDDFHIHHHIIIIIIIIIIIIIIIIIIIIIIIIIIIIIIIIIIIIFFFFFFFFFFFFFFFFFFFFFFFFFFFFF?????FFFFFFFFFFFFFFFFF====ABBBDDAA:::::DDDDACCFFFFFFFFFFFFFFFFFF??>??CDDDAAADDDAAAAADDBBB::::=B::::AAA???BBABAAABB=:8888<4999<<40111888=5555//00044449=6668;9?41114A<1104=>@@@@<898>==?<94224478897,,.:42123,--5533----,,,-.-----59999;;<445:ABA:::ADDDD???DA55
@JI6ZREA02J3AZJ
AGCAGATGTTGGAGGGCAAGTCTGGTGCCAGCAGCCGCGGTAATTCCAGCTCCAATAGCGTATATTAAAGTTGTTGCAGTTAAAAAGCTCGTAGTTGAATTTCGGGGTACTAGTAAGTT
+
FFFFFFFFFFFIIHHHIIIIIIIIIIIIIIIIIIIIIIIIIIIIIIIIIIIIFFFFFFFFFFFFFFFFFFFFFFFFFFFFF?????FFFFFFFFFFFDB=;8>422.,.---.------
@JI6ZREA02HTIGE
AGCAGATGTTGGAGGGCAAGTCTGGTGCCAGCAGCCGCGGTAATTCCAGCTCCAATAGCGTATATTAAAGTTGTTGCAGTTAAAAAGCTCGTAGTTGAATTTCGGGGTCAGCAGGTTGGTCGTGCCACTGGTATGTACTGGTTTCGC
+
FFFFFFFFFFFIIHHHIIIIIIIIIIIIIIIIIIIIIIIIIIIIIIIIIIIIFFFFFFFFFFFFFFFFFFFFFFFFFFFFF=====FFFFFFFFFFFFFFFFFDDDBFFFFFFFFFFDDDDFFFFFFFDDBAA?98993....1755
@JI6ZREA02IX270
AGCAGATGTTGGAGGGCAAGTCTGGTGCCAGCAGCCGCGGTAATTCCAGCTCCAATAGCGTATATTAAAGTTGTTGCAGTTAAAAAGCTCGTAGTTGAATTTCGGGGTTAGTAGGTTGGTCATGCCTCTGGTATGTACTGATCTCACTGATTCCTCCCTCTTGACGAACTGTAATGTCATTAATTTGGTGTTGCAGGAAATCAGGACTGTTACTTTGAAAAAATTAGAGTGTTTAAAGCAGGCTAAGGCTTGAATACATTAGCATGGAATAATGAAATAGGACGTTTGATCCTATTTTGTTGGTTTCTAGGATTGACGTAATGATTAATAGGGATAGTTGGGGGCATTAGTATTCAATTGTCAGAGGTGAAATTCTTGGATTTATTGAAGACTAACTACTGCGAAAGCATTTGCCAAGGATGTTTTCATTAATCAAGACGAAAGTTAGGGATTCGAAGACGATCAGATACCGTCGTAGTCTTAACCATAAACTATGCCGACTAGGGATCGG
+
IIIIIIIIIIIIIHHHIIIIIIIIIIIIIIIIIIIIIIIIIIIIIIIIIIIIIIIIIIIIIIIIIIHHHIIIIIIIIIIII?????IIIIIIIIIIIIIHHHICCCCIIIIIIIIIIIIIIIIIIIIIIIIIIIIIIIIIIIIIIIIIIIIIIII>>>HIIIIIIIIIIIIIIIIIIIIIIIIHHHIIF>@@HIIIIHHHIIIIIIIIIIIIIHHHI888888>>-IIIIIHHHHHHIIGGGIIIIIIIIIIIIIIIIIIIIFFFIIIIIIIIIHHHF7<<IIDIBEGGEBBBC99685//BB??BGIIAAAEIIIIIEDDIIIIIIIIIHHHIIIIII===88HHHIHEDDHDEA@@@CCCCCAADB8111@@DDDEEEEHHH::EE@:8;;????;>9::@;;;895...5247744113----113444.,,,,,,2///200,/004...399867668::8686:::6566866:9:=;664866686-032647472111773..
@JI6ZREA02INA6D
AGCAGATGTTGGAGGGCAAGTCTGGTGCCTTACGGGAAACAGTCGACTGCCAAGGCACACAGGGGATA
+
IIIIIIIIIIIIIHHHICCGHIIIIIICC???IHHHHHHIIIIIIIIIIIIHHHHIIIIIIBBCCIII
@JI6ZREA02GIGP9
AGCAGATGTTGGAGGGCAAGTCTGGTGCCAGCAGCCGCGGTAATTCCAGCTCCAATAGCGTATATTAAAGTTGTTGCAGTTAAAAAGCTCGTAGTTGAATTTCGGGGTCAGCAGGTTGGTCGTGCCACTGGTATGCACTGGCTTCGCTGATTCCTCCTTTCTGAAGAACTGTAATGTCATTAATTTGGTGTTGCAGGGAAACAGGACTGTTACTTTGAGAAATTAGAGTGTTTAAAGCAGGCTAACGCTTGAATACATTAGCATGGAATAATGAAATAGGACGTTCGATCCTATTTGTTGGTTTCTAGGATTGACGTAATGATTAATAGGGATAGTTGGGGCATTAGTATTCAATTGTCAGAGGTGAAATTCTTGGATTTATTGAAGACTAACTACTGCGAAAGCATTTGCC
+
FFFFFFFFFFFIIHHHIIIIIIIIIIIIIIIIIIIIIIIIIIIIIIIIIIIIFFFFFFFFFFFFFFFFFFFFFFFFFFFFF;;===FFFFFFFFFFFFFFFFFDDDDFFFFFFFFFFDDDFFFFFFFFFFFFFFFFFFFFFFFFFFFFFFFFFFFCCCCFFFFDDDDDFFFFFFFFFFFFFFFFFFFF<666CFFFFFFFFF@@@FFFF??=B;;;A?810000/9????88:?FFFFCCCFFFFFFFFFFFFFDFGCCCFFFFDDCDDDGGGGGGGAD?::<DBA??>;=840000/0>>888>:AAAAAAAAAA??==<<@AAA<</...7<<21,,,.33299766;8444@@@:888==>?>===B?===BBB888<7788822382226896882/..9970003,,
@JI6ZREA02HYAHS
AGCAGATGTTGGAGGGCAAGTCTGGTGCCAGCAGCCGCGGTAATTCCAGCTCCAATAGCGTATATTAAAGTTGTTGCAGTTAAAAAGCTCGTAGTTGAATTTCGGG
+
FFFFFFFFFFFII666IIIIIIIIIIIIIIIIIHHHFEDBB?FDDDDDDFF?@@@FFFFFFFFFFFFFFFFFFDBBBBA8811111<??=????>>?=;661.,,,
@JI6ZREA02HKUMW
AGCAGATGTTGGAGGGCAAGTCTGGTGCCAGCAGCCGCGGTAATTCCAGCTCCAATAGCGTATATTAAAGTTGTTGCAGTTAAAAAGCTCGTAGTTGAATTTCGGGGATAGTAGGTTGGTCGTGCCTA
+
FFFFFFFFFFFIIHHHIIIIIIIIIIIIIIIIIIIIIIIIIIIIIIIIIIIIFFFFFFFFFFFFFFFFFFFFFFFFFFFFF;;;;;FFFFFFFFFFFAA665A9944448BBDDDBB@@BBBAA8811
@JI6ZREA02FR6HD
AGCAGATGTTGGAGGGCAAGTCTGGTGCCAGCAGCCGCGGTAATTCCAGCTCCAATAGCGTATATTAAAGTTGTTGCAGTTAAAAAGCTCGTAGTTGAATTTCGGGATTAGTACGCTGGTCGTGCCTTCGGTACGTACTGGTGTTACTGATTTCTACCTTCTGACGAACCATCATGTCATTAATTTGGTGTGGTGGGGAATCAGGACTGTTACTTTGAAAAAATTAGAGTGTTTAAAGCAGGCTCGCGCTTGAATACATTAGCATGGAATAATGAAATAGGACGTTGATCCTATTTGTGGTTTCTAGGATCAACGTAATGATTAATAGGGATAGTTGGGGCATTAGATTCAATTGTCAGAGTGAAATTCTTGGATTTATTGAAGACTAACTACTGCGAAAAGCAATTTGCCAAGGATGTTTTCATTAAATCAAGAACGAAAGTTAGGGATCGAAGACGATCAGATACCGTC
+
HHHEDDG866GGD444DBFIHHHHHHIIIIHHHG@@@@;;=;;;;BBDDD=;;BDGGGGDDDEEEEBB@HGGGCA<>??;9/////?DDBDBGGHHHHHHHHHHHHHHHHHHHHHHHHHHHHHHHHHHHHHHHHHHHHHHHHHHHHHHHHHHHHHHHHHHHHHHEEEEHHHHHHHHHHHHHED664AA:??<;<0222>>DDDDDEGG96668C@@D22222288,@@GG<<<@CCEHHHHHEEEEEHHHHHHHHHHHHHHHHHHHHHHHHHHHHHD;166;;455B@@=;;;///9244///40>>>@BBBBHHHHHHHHHHBBBBH@@GEB>>>2220AAAA<:;;BBBBEEEGBE9999=>>>DD988AAI>>>D<<AA>989</..,,0873,.,..=999999<<<A>;86.,,,,,45,,,,,.44452210---17:21116;;;;;647::;:776:8:;710
@JI6ZREA02HJQTT
AGCAGATGTTGGAGGGCAAGTCTGGTGCCAGCAGCCGCGGTAATTCCAGCTCCAATAGCGTATATTAAAGTTGTTGCAGTTAAAAAGCTCGTAGTTGAATTTCGGGATTAGTACGCTGGTCGTGCCTTCGGTACGTACTGGTGTTACTGATTTCTACCTTCTGACGAACTATCATGTCATTAATTTGGTGTGGTGGGGAATCAGGGCTGTTACTTTGAAAAAATTAGAGTGTTTAAAGCAGGCCTACGCTTGAATACATTAGCATGGAATAATGAAATAGGACGTTCGAACCTATTTTGTTGGTTTCTAGGATCAACGTAATGATTAATAGGGATAGTTGGGGCATTAGTATTCAATTGTCAGAGGTGAAATTCTTGGATTTATTGAAGACTAACTACTGCGAAAGCATTTGCCAAGGATGTTTTCATTAATCCAAGAACGAAAGTTAGGGATCGAAGACGATCAGATACCGTCGTAGTCTTAACCAT
+
FFFFFFFFFFFIIHHHIIIIIIIIIIIIIIIIIIIIIIIIIIIIIIIIIIIIFFFFFFFFFFFFFFFFFFFFFFFFFFFFF?????FFFFFFFFFFFFFFFFFFFFFFFFFFFFFFFFFFFFFFFFFFFFFFFFFFFFFFFFFFFFFFFFFFFFFFFFFFFFFFFFFFFFFFFFFFFFFDDDDDDCAA>BDDDD6666DDDDD???FFF;::B=;;A22222233,:ABBD?FFFFFFFFFFFF????FFFFF????DIIIIIGGGIIIIGGGGDCCF>DD??<::DGGGCCAD:=:9:0088000<9@88::=?DDDDDDDDDDD?:88?BBADDDDD===?DDDDDDDDDDDDDDDDDDDDDDD=344=??32288>8888//388223722268;6772022233...324<<<<@::4411::::81-----204:72238::49---226::88:776622125:::9899:97:772200.,
@JI6ZREA02FSPAA
AGCAGATGTTGGAGGGCAAGTCTGGTGCCAGCAGCCGCGGTAATTCCAGCTCCAATAGCGTATATTAAAGTTGTTGCAGTTAAAAAGCTCGTAGTTGAATTTCGGGATCAATACGTCGGTCGTGCTTTTTTGGTACGCACTGGCGTCATTGGTTTCTCCTTTCTGACGAACCATGATGTCATTAATTTGGTGTTATGGGGAGTTAGGACTGTTACTTTGAAAAAATTAGAGTGTTTAAAGCAGGCATTAGCTTGAATATATTAGCATGGAATAATGAAATAGGACGTTCGATCCTATTTGTGGTTTCTAGGATCAACGTAATGATTAATAGGGATAGTTGGGGCATTAGTATTCAATTGTCAGAGGTGAAATTCTTGGATTTATTGAAGACTAACTACTGCGAAAGCATTTGCCAAGGATGTTTTCATTAATCAAGAACGAAAGTTAGGGATCGAAGACGATCAGATACCGTCGTAGTCTTAACCATAAACTATGCCGACTAGGGATCGGATGATGTTAATTTT
+
IIIIIIIIIIIIIHHHIIIIIIIIIIIIIIIIIIIIIIIIIIIIIIIIIIIIIIIIIIIIIIIIIIHHHIIIIIIIIIIII?????IIIIIIIIIIIIIHHHIHHHIIIIIIIIIIIIIIIIIII9<<<99IIFIIIIIIIIIIIIIIIIIIHHHIIGGGGHIIIIIIIIIIIIIIIIIIIIIIIHHHIIIIIIIIAAAAG4;;BIIIIIIIIIIEBBG144444==-CBGHIHHHBBBIIIIIIIIIIIIIIIHIIIIIIIIIIIHHHIIIIIIIHHHIIIIIIIIHHFGGGGDD55582==BBBIIIIIIGGGGIHGDDIDDDDFDAAA????EGBB6666FFHHGGIIIIIHHHHH>@;;:?HHHHHHHHHHHHHHBBBB;;IF;535AEBBBCEECA:;;B?@@AABCAB??==;8.----.8::887:<;300;<777;;812226888864486;;;;82328882026=<<><<==...322232-132689432338688<<<;888=<<==4400
@JI6ZREA02JOQM5
AGCAGATGTTGGAGGGCAAGTCTGGTGCCAGCAGCTGCAGTAATTCCAGCTCCAATAGCGTATATTAAAGTTGTTACAGTTAAAAAGCTCGTAGTTGAATTTCGGGATCAATACGTCGGTCATGCTTTTTGGTACGAACTGGCGTCATTGGTTTCTCCTTTCTGACGAACCGTGATGTCATTAATTTGGTGTTATGGGGATTGGAAACTGTTACTTTGAAAAAATTTGAGTGTTTAAAGCAGGCATAAGCTTGAATACATTAGCATGGAATAATGAAATAGGACGTTTGATCCGTATTTTGTGGTTTTCTAGGATCAACGTAATGATTAATAGGGATAGTT
+
FFFFFFFFFFFIIIIIIIIIIIIIIIIIIIIIIHHHHHHHF<<<<CCDDDBBDDFFCCCFFFFFCCCCFFFFF=??FFFFF?????FFF=<<DB=<<<<888<444@A@@A=9::DDFFFFDDFF;;;;;<<1CFCCABBA>>=>?:......2:/2244;AADDDDFFFCAABBBBB<<4444886..-15678222./..;>000>??==>?6224----,,,,,3:=7-....0;AA?>ABDFFFFFDDDFDDCCADDBDDBA8888@>>84000<:888<8689==:22323,,,,7---,,,,739---33244443=???>A<<<8/..999911
@JI6ZREA02JPZMK
AGCAGATGTTGGAGGGCAAGTCTGGTGCCAGCAGCCGCGGTAATTCCAGCTCCAATAGCGTATATTAAAGTTGTTGCAGTTAAAAAGCTCGTAGTTGAATTTCGGGATCAATACGTCGGTCGTGCTTTCGGGTACGTACTGGCGTCATTGGTTTCTCCTTTCTGACGAACCATGATGTCATTAATTTGGTGTTATGGGGAGTTAGGACTGTTACTTTGAAAAAATTAGAGTGTTTAAAGCAGGCATTAGCTTGAATACATTAGCATGGAATAATGAAATAGGACGTTCGATCCTATTTTGTGGTTTCTAGGATCAACGTAATGATTAATAGGGATAGTTGGGGCATTAGTATTCAATTGTCAGAGGTGAAATTCTTGGATTTATTGAAGACTAACTACTGCGAAAGCATTTGCCAAGGATGTTTTCATTAATCAAGAACGAAAGTTAGGGATCGAAGACGATCAGATACCGTCGTAGTCTTAACCATAACTATGCCGACTAGGGATCGGATGATGTTTAATTTTTAATGTACTCATTTCGGC
+
IIIIIIIIIIIIIHHHIIIIIIIIIIIIIIIIIIIIIIIIIIIIIIIIIIIIIIIIIIIIIIIIIIHHHIIIIIIIIIIII;;;;;IIIIIIIIIIIIIHHHIHHHIIIIIIIIIIIIIIIIIIIHHHIHHHIIIIIIIIIIIIIIIIIIIHHHIIFF>@@FFIIIIIIIIIIIIIIIIIIIIIBBBFFDIIGGG=@@@=4669DIIIIIIIIIHHHI88866666,>FIIIHHHHHHIIIIIIIFFFIIIIIIIIIIIIIIIIIIIIIIIIIID777@:@D<<<<<IIIIIIIG>>=<D67755269EEEE?@@@@HIIIIDDDHIIIIHHHIIIIII@@@@DDDDDDDIIIIIIIIHHHH@:0008HHHHHHHHHHHHHHHHHHHHBBBBEDD>=>@:::::<455;;;C5555>>;:;300077220/.10,,,,5,,,,,,,,003898333:9;::;;:8131;;81011:7474144//,,,,,,./1,,,129755579:88883333188;;0055500*:8:3.-.011562-
@JI6ZREA02F675U
AGCAGATGTTGGAGGGCAAGTCTGGTGCCAGCAGCCGCGGTAATTCCAGCTCCAATAGCGTATATTAAAGTTGTTGCAGTTAAAAAGCTCGTAGTTGAATTTCGGGATTAGTACGCTGGTCGTGCCTTCGGTACGTACTGGTGTTACTGATTTCTACCTTCTGACGAACCATCATGTCATTAATTTGGTGTGGTGGGAAATCAGGACTGTTACTTTGAAAAAATTAGAGTGTTTAAAGCAGGCTCGCGCTTGAATACATTAGCATGGAATAATGAAATAGGACGTTGATCCTATTTGTGGTTTCTAGGATTGACGTAATGATTAATAGGGATAGTTGGGGCATTAGTATTCAATTGTCAGAGGTGAAATTCTTGGATTTATTGAAGACTAACTACTGCGAAAGCATTTGCCAAGGATGTTTCATTAATCAAGAACGAAAGTTAGGGATCGAAGACGATCAGATACCGTCGTAGTCTTAACCATAAACTATGCCGACTAGGGA
+
IIIIIIIIIIIIIHHHIIIIIIIIIIIIIIIIIIIIIIIIIIIIIIIIIIIIIIIIIIIIIIIIIIHHHIIIIIIIIIIII=====IIIIIIIIIIIIIHHHIHHHIIIIIIIIIIIIIIIIIIIIIIIIIIIIIIIIIIIIIIIIIIIIHHHIIIIIIIIIIIIIIIIIIIIIIIIIIIIIIHHHIIIIIIII:::GGHIIIIIIIIIIIIIHHHI9<<<<<GG5IIIIIHHHHHHIIIIIIIIIIIIIIIIIIIIIIIIIIIIIIIIGGGGIHHHIIIIIIGFDEHDAD@;33331<<BBBHCIGGGIIIIIIIIIIIIIIIIIIEBBEGEH<<22227<DGEGEEGIIIIIIIHHH<<<<<HHHHHHHHHHHHHHHHHHHHDCCDHFFFFEIF<<666BCDD@BBEAAAA;;8;00//48==;<:=?=855?>===>?>7999744488:9=<<==4428;<<87577=;;=<<==22049778616888<<0428<<:
@JI6ZREA02JXH2U
AGCAGATGTTGGAGGGCAAGTCTGGTGCCAGCAGCCGTGGTACTACGAA
+
CAADDDA655:::???DDDGFHHFHHHFDDBAAAB8100067=<22/--
@JI6ZREA02FPZED
AGCAGATGTTGGAGGGCAAGTCTGGTGCCAGCAGCCGCGGTAATTCCAGCTCCAATAGCGTATATTAAAGTTGTTGCAGTTAAAAAGCTCGTAGTTGAATTTCGGGATCAATACGTCGGTCGTGCCTCTGGTATGAACTGGTGTTATTGATTCCTCCTTTCTGATAAACCATGATGTCATTAATTTGGTGTTGTGGGGAGTCAGGACTGTTACTTTGAAAAAATTGAGTGTTTAAAGCAGGCCTACGCTTGAATACATTAGCATGGAATAATGAAATAGGACGTTCGAACCTATTTGTGGTTCTAGGATCAACGTAATGATTAATAGGGATAGTTGGGGGCATTAGTATTCAATTGTCAGAGGTGAAATTCTTGGATTTATTGAAGACTAACTACTGCGAAAGCATTTGCCAAGGATGTTTTCATTAAATCAAGAACGAAAGTTAGGGATCGAAGACGATCAGATACCGT
+
IIIIIIIIIIIIIHHHIIIIIIIIIIIIIIIIIIIIIIIIIIIIIIIIIIIIIIIIIIIIIIIIIIHHHIIIIIIIIIIII?????IIIIIIIIIIIIIHHHIHHHIIIIIIIIIIIIIIIIIIIIIIIIIIIIIIIIIIIIIIIIIIIIIIIIIHHHHHIIIIIHHHIIIIIIIIIIIIIIIHHHIIIIIIIIAAAAIFIIIIIIIIIGEED;99>//////555ADDEBEHHHHIIIIIIIIIIIIFFFIIIIIIIIIIIIIIIII;<<;DHHHI@DDIIIIIIGEE<;=:///4//---/2A;<<:;;;IIIIIIIIII;;99EHHHHIIII88=77DDIIDDDHHHHGIIIIDDD=====:<<<A442244B<<:4//4=EDDBDA?BBBBB=:9444?AA:::984880003,,,,,,4,,,,,,122204;8555;==6999877777:9;::;;;767:;;71
@JI6ZREA02IL4EJ
AGCAGATGTTGGAGGGCAAGTCTGGTGCCAGCAGCCGCGGTAATTCCAGCTCCAATAGCGTATATTAAAGTTGTTGCAGTTAAAAAGCTCGTAGTTGAATTTCGGGATT
+
FFFFFFFFFFFIIHHHIIIIIIIIIIIIIIIIIIIIIIIIIIIIIIIIIIIIFFFFFFFFFFFFFFFFFFFFFFFFFFFFF?????FFFFFFFFFFFFF=<9<1117--
@JI6ZREA02JZPKS
AGCAGATGTTGGAGGGCAAGTCTGGTGCCAGCAGCCGCGGTAATTCCAGCTCCAATAGCGTATATTAAAGTTGTTGCAGTTAAAAAGCTCGTAGTTGAATTTCGGGATCAATACGTCGGTCGTGCTTTTCGGGTACGTACTGGCGTCATTGGTTTCTCCTTTCTGACGAACCATGATGTCATTAATTTGGTGTTATGGGGAGTTAGGACTGTTACTTTGAAAAAATTAGAGTGTTTAAAGCAGGCTCGCGCTTGAATACATTAGCATGGAATAATGAAATAGGACGTTGATCCTATTTTGTGGTTTCTAGGATTGACGTAATGATTAATAGGGATAGTTGGGGCATTAGTATTCAATTGTCAGAGGTGAAATTCTTGGATTTATTGAAGATTAACTACTGCGAAAGCATTTGCCAAGGATGTTTTCATTAATCAAGAACGAAGTTAGGGATCGAAGACAATCAGATACCGTCGTAGTCTTAACCNTAAACTNTGCCGACTAGGGATCGGATG
+
IIIIIIIIIIIIIHHHIIIIIIIIIIIIIIIIIIIIIIIIIIIIIIIIIIIIIIIIIIIIIIIIIIHHHIIIIIIIIIIII?????IIIIIIIIIIIIIHHHIHHHIIIIIIIIIIIIGGGGGD755557;?@;EEAIIIIIIIIIHIIIIIHHFFDHIHHHHHHIIIIIFFFIIIIIIIIIIIIHHHFFDIIIIIBCBAIFIIIHHHIIIIIIIHC@@667766GG3HHF@@@HHHHF@@@GGGGDD====GGGIIIIIIIIHHHDDDDDIIIIIHHHIIIIIIIIIIIIGGEE6666?2;:655:<EBDDGIIIIIIIIIIIIIIIIIHHHIIIIIICC@@DDIIIIIDDDIIIHHHHEHHHH=:8::HHHHHHHHHHHHD::EBB424:99=224;==9::<9:::;<=>>AA4427:3333;;::88033330471008::8999<;;;;;<9;:<;;;:8::7770---6735,,,,,,!222520!02297946022279999911
@JI6ZREA02I48WT
AGCAGATGTTGGAGGGCAAGTCTGGTGCCAGCAGCCGCGGTAATTCC
+
FFFFFFFFFFFIIHHHIIIIIIIIIIIIIIIHHHFDBA>>?==0000
@JI6ZREA02IOG3W
AGCAGATGTTGGAGGGCAAGTCTGGTGCCAGCAGCCGCGGTAATTCCAGCTCCAATAGCGTATATTAAAGTTGTTGCAGTTAAAAAGCTCGTAGTTGAATTTCGGGATCAGTACGTCGGTCGTGCTTTCGGGTACGTACTGGCGTCATTGGTTTCTCCTTTCTGACGAACCATGATGTCATTAATTTGGTGTTATGGGGAGTTGGGACTGTTACTTTGAAAAAATTAGAGTGTTTAAAGCAGGCTCGCGCTTGAATACATTAGCATGGAATAATGAAATAGGACGTTGATCCTATTTTGTGGTTTCTAGGATTGACGTAATGATTAATAGGGATAGTTGGGGCATTAGTATTCAATTGTCAGAGGTGAAATTCTTGGATTTATTGAAGACTTAACTACTGCGAAAGCATTTGCCAAGGATGTTTTCATTAATCAAGAACGAAAGTTAGGGATCGAAGACGATCAGATACCGTCGTAGTCTTAACCATAAACTATGCCGACTAGGGATCGGATGA
+
IIIIIIIIIIIIIHHHIIIIIIIIIIIIIIIIIIIIIIIIIIIIIIIIIIIIIIIIIIIIIIIIIIHHHIIIIIIIIII@B66666BHIIIIIIIIIIIHHHIHHHIIIIIIIIIIIIIIIIIIIHHHIHHHIIIIIIIIIIIIIIIIIIIBBBIIFFFFHIIIIIIIIIIIIIIIIIIIBBBBHHHIIIIIIIICCCBI>FF>>>IIIIIIII;;;D22222278,FFHIHHHHHHHIIIIIIFFFHHHIIIIIHDDDIIIIIIIIIIIIIIIIHHE@7;;;;9??EBB;;::5676>/553226<EEEFGGGIID@@@IDDDD@;99@BBBDBBDD9999GDDDDDDHIIIIGGDDDD=440003:;<BBABB>==BB:4//?===23....4222=AA=<<<====BB:::DBBBB;;4444;;;;::02----.4/,,,1,,---246733388::::::;8:677;<<<<=::;::;9440,,,,,/,/103468;:777:;96773..
@JI6ZREA02J2ITP
AGCAGATGTTGGAGGGCAAGTCTGGTGCCAGCAGCCGCGGTAATTCCAGCTCCAATAGCGTATATTAAAGTTGTTGCAGTTAAAAAGCTCGTAGTTGAATTTCGGGGTAGTAGTGGTCAGTGCCTCTGGTATGTACTGATCTCACTGATTCCT
+
3336:<<<<<FGIHHHIIIIIIIIIIIIIIIIIIIIIIIIIIIIIIIIIIIIFFFFFFFFFFFFFFFFFFFFFFFFFFFFF?????FFFFFFFFFFFDB==;90...-/.1----1=:3..-5572/.-249434=9:<<<<<7677=;91-,
@JI6ZREA02G7NJ8
AGCAGATGTTGGAGGGCAAGTCTGGTGCCAGCAGCCGCGGTAATTCCAGCTCCAATAGCGTATATTAAAGTTGTTGCAGTTAAAAAGCTCGTAGTTGAATTTCGGGATTAGTACGCTGGTCGTGCCTTCGGTACGTACTGGTGTTACTGATTTCTACCTTCTGACGAACCATCATGTCATTAATTTGGTGTGGTGGGAAATCAGGACTGTTACTTTGAAAAAATTAGAGTGTTTAAAGCAGGCTCGCGCTTGAATACATTAGCATGGAATAATGAAATAGGACGTTGATCCTATTTGTGGTTCTAGGATTGACGTAATGATTAATAGGGATAGTTGGGGCATTAGTATTCAATTGTCAGAGGTGAAATTCTTGGATTTATTGAAGATTAACTACTGCGAAAGCATTTGCCAAGGATGTTTCATTAATCAAGAACGAAAGTTAGGGATCGAAGACGATCAGATACCGTCGTAGTCTTAACCATAAACTATG
+
IIIIIIIIIIIIIHHHIIIIIIIIIIIIIIIIIIIIIIIIIIIIIIIIIIIIIIIIIIIIIIIIIIHHHIIIIIIIIIIII???==IIIIIIIIIIIIIHHHIFFFIIIIIIIIIIIIIIIIIIIIIIIIIIIIIIIIIIIIIIIIIIIIHHHIIIIIIIIIIIIIIIIIIIIIIIIIIIIBB664GE?EEEED466>>HIIIIIIIIIHHIIHHHI;;;;89;;,FFIIIHHHHHHIIIIIIIIIIIIIIIIIIIIIIIIIIIIIIIIIIIII@@@I@ED<<<IGGGEBA@A5666111115?E?@@GIIIIIIIIIIIIIDDDD666?EEE??6666@@???B?@BEB;;;;;9>>A@;;==///44:88>>A;;;@77CCA985444:8==;>54455>??;;;A==>>./.55..-3799774:;:3008855<<==<<<<:88333<9;88::8867799710...16;::;=1108888<<313
@JI6ZREA02JMLYT
AGCAGATGTTGGAGGGCAAGTCTGGTGCCAGCAGCCGCGGTAATTCCAGCTCCAATAGCGTATATTAAAGTTGTTGCAGTTAAAAAGCTCGTAGTTGAATTTCGGGATT
+
FFFFFFFFFFFIIHHHIIIIIIIIIIIIIIIIIIIIIIIIIIIIIIIIIIIIFFFFFFFFFFFFFFFFFFFFFFFFFFFFF88888FFFFFFFFFFFFD=96<111:--
@JI6ZREA02HX5W6
AGCAGATGTTGGAGGGCAAGTCTGGTGCCAGCAGCCGCGGTAATTCCAGCTCCAATAGCGTATATTAAAGTTGTTGCAGTTAAAAAGCTCGTAGTTGAATTTCGGGGTTAGTAGGTTGG
+
FFFFFFFFFFFIIHHHIIIIIIIIIIIIIIIIIIIIIIIIIIIIIIIIIIIIFFFFFFFFFFFFFFFFFFFFFFFFFFFFF?????FFFFFFFFFFFDB;;8?222.,,.,,-----,,
@JI6ZREA02JRV5C
AGCAGATGTTGGAGGGCAAGTCTGGTGCCAGCAGCTGCAGTAATTCCAGCTCCAATAGCGTATATTAAAGTTGTTACAGTTAAAAAGCTCGTAGTTGAATTTCGGGATCAATACGTCGGTCGTGCTTTTTTGGTACGCACTGGCGTCATTGGTTTCTCCTTTCTGACGAACCATGATGTCATTAATTTGGTGTTATGGGGAGTTAGGACTGTTACTTTGAAAAAATTAGAGTGTTTAAAGCAGGCATTAGCTTGAATACATTAGCATGGAATAATGAAATAGGACGTTGATCCTATTTGTTGGTTTCTAGGATTGACGTAATGATTAATAGGGATAGTTGGGGGCATTAGTATTCAATTGTCAGAGGTGAAATTCTTGGATTTATTGAAGACTAACTACTGCGAAAGCATTTGCCAAGGATGTTTTCATTAATCAAGAACGAAAGTTAGGGATCGAAGACGATCAGATACCGTCGTAGTCTTAACCATAAACTAT
+
FFFFFFFFFFFIIHHHIIIIIIIIIIIIIIIIIIIIIIIIIIIIIIIIIIIIFFFFFFFFFFFFFFFFFFFFFDDEFFFFF????=FFFFFFFFFFFFFFFFFFFFFFFFFFFFFFFFFFFFFFF666666DD7DDFFFFFFFFFFFFFFFFFFFFFDCCDCFFFFFFFFFFFFFFFFFFFFFFF666@@@FDBBB9==;:166:ADDDDDFFFFFFFF67776666,6@FFFFFFFFFFFFFFFFFFFFFFFFIIIDFDIIIIIIIDDDDDDDGGGGGGAGG??554??=999:..../-..888?<B???DDDDDIIIIDDDDDDDDD555:DA:::55755??AADDDDDA===B=3238<<<>>:;;=??@@@>??===822==B888@@BBBB>888888833344;><;;66;662-----,33410226200:73339::2775566662102476666565:::7679:95657::1002...0.,,
@JI6ZREA02FFZPX
AGCAGATGTTGGAGGGCAAGTCTGGTGCCAGCAGCCGCGGTAATTCCAGCTCCAATAGCGTATATTAAAGTTGTTGCAGTTAAAAAGCTCGTAGTTGAATTTCGGGATCAGCAGGTTGGTCGTGCCACTGGTATGCACTGGCTTTGCTGGTTCCTCCTTTCTGAAGAACTGTAATGCCATTAATTTGGTGTTGCAGGGAAACAGGACTGTTACTTTGAAAAAATTAGAGTGTTTAAAGCAGGCTAACGCTTGAATACATTAGCATGGAATAATGAAATAGGACGTTCGATCCTATTTTGTTGGTTTCTAGGATTGACGTAATGATTAATAGGGATAGTTGGGGGCATTAGTATTCAATTGTCAGAGGTGAAATTCTTGGATTTACTGAAGACTAACTACTGCGAAAGCATTTGCCAAGGANGTTTTCATTAATCAAGAACGAAAGTTAGGGATCGAAGACGATCAGATACCGTCGTAGTCTTAACCATAAACTATGCCGACTAGGGATCGGATGATGTTAATTTTTTAATGACTCA
+
FIIIIIIFGGIID:::IIIIIIIIIIIIIIIIIIIIIIIIIIIIIIIIIIIIIIIIIIIIIIIIIIHHHIIIIIIIIIIII;;;;;IIIIIIIIIIIIIHHHIHHHIIIIIIIIIIIIIIIIIIIIIIIIIIIIIIIIIIIIHHHIIIIIIIIIIIIHHHIIIIIIIIIIIIIIIIIIIIIIIHHHIIIIIIIIID??=?DIDFFIIII@>@A8<7=--////;;3HCCHEEHHBBBIIGGGIIIIIIIIIIIIIIIIIIIIIIIGGGGIIIII===IIIIIIIIIIIIIGGGIAA@@G<<IIHHHIIIGGGIIIIIIIIIIIIIIIIIIHHHIGGFHI77777DGGGGD;==AIHFHFFEFFDCCHHH<<<HHIEEHHHH666<4HHHHEIIHHCC>??DDHHHHFDDBBBEEC<<<<6!.....3899886::=400320..,,,,,,-7333::548:<<<<<:=<=<<:9<<=<><::88768=74142-132979682444;=====<<<<<<<<<//////44*2222/-
@JI6ZREA02H9R5I
AGCAGATGTTGGAGGGCAAGTCTGGTGCCAGCAGCTGCAGTAATTCCAGCTCCAATAGCGTATATTAAAGTTGTTACAGTTAAAAAGCTCGTAGTTGAATTTCGGGATCAATACGTCGGTCATGCTTTTTGGTACGAACTGGCGTCATTGGTTTCTCCTTTCTGACGAACCATTATGTCATTAATTTGGTGTTATGGGGAGTTAGGACTGTTACTTTGAAAAAATTAGAGTGTTTAAAGCAGGCATTAGCTTGAATATATTAGCATGGAATAATGAAATAGGACGTTCGATCCTATTTGTGGTTTCTAGGATCAACGTAATGATTAATAGGGATAGTTGGGGCATTAGTATTCAATTGTCAGAGGTGAAATTCTTGGATTTATTGAAGACTAACTACTGCGAAAGCATTTGCCAAGGGTGTTTTCATTAATCAAGAACG
+
IIIIIIIIIIIIIHHHIIIIIIIIIIIIIIIIIIIIIIIIIIIIIIIIIIIIIIIIIIIIIIIIIIHHHIIIIIIIIIIII;;;;;HIIIIIIIIIIIIHHHIHHHIIIIIIIIIIIIIIIIIII;;;;;IIBIIIIIIIIIIIIIIII=====GA;;;=DIHHHIFFHIIIIDEDDEGE9999CCCIIIIFFFICCCBI3===FIFGE;;::A=;;?//////::-AAEEFDHHHHHIIIIIIIIIIIIIII@@@DHIIIIIIIIGHGG@@@FG;;;D:@@IGD@??EEEEE??33371??@??E<G@@@@@@@I@655IIIIIDDDIHEBFGGE;:0000::::5545EEDDDDBEDHHHEEHH8::BAAABBBA:///444?===2344499:@@A:9444===;::AAAAA:44401333;;;;8843229442-
@JI6ZREA02I1AOI
AGCAGATGTTGGAGGGCAAGTCTGGTGCCAGCAGCCGCGGTAATTCCAGCTCCAGTAGCGTATATTAAAGTTGTTGCAGTTAAAAAGCTCGTAGTTGAATTTCGGGG
+
FFFFFFFFFFFIIIIIIIIIIIIIIIIIIIIIIIIIIIIIIIIIHIHHHIID=;::=FFFFFFFDDDDFDDDFFFFFFFFF?????FFFFFFFFFFCAA=<8=22,,
@JI6ZREA02HIK84
AGCAGATGTTGGAGGGCAAGTCTGGTGCCAGCAGCCGCGGTAATTCCAGCTCCAATAGCGTATATTAAAGTTGTTGCAAGTTAAAAAGCTCGTAGTTGAATTTCGGGGATAGTAC
+
FFFFFFFFFFFIIHHHIIIIIIIIIIIIIIIIIIIIIHHDECCFFDDDD@<==FFFFFFFFFFFFFFFFCAA???A:666:F;;<<;FFFFFDDBB<8444264....33272-.
@JI6ZREA02GAI23
AGCAGATGTTGGAGGGCAAGTCTGGTGCCAGCAGCCGCGGTAATTCCAGCTCCAATAGCGTATATTAAAGTTGTTGCAGTTAAAAAGCTCGTAGTTGAATTTCGGGG
+
FFFFFFFFFFFIIHHHIIIIIIIIIIIIIIIIIIIIIIIIIIIIIIIIIIIIFFFFFFFFFFFFFFFFFFFFFFFFFFFFF???==FFFFFFFFFFFFD=<8<//,,
@JI6ZREA02JJNYT
AGCAGATGTTGGAGGGCAAGTCTGGTGCCAGCAGCCGCGGTAATTCCAGCTCCAATAGCGTATATTAAAGTTGTTGCAGTTAAAAAGCTCGTAGTTGAATTTCGGGG
+
FFFFFFFFFFFII???IIIIIIIIIIIIIIIIIIIIIIIIIIIIIIIIIIIIFFFFFFFFFFFFFFFFFFFFFFFFFFFFF=====FFFFFFFFFFFFB<96<..,,
@JI6ZREA02J5645
AGCAGATGTTGGAGGGCAAGTCTGGTGCCAGCAGCCGCGGTAATTCCAGCTCCAATAGCGTATATTAAAGTTGCTGCAGTTAAAAAGCTCGTAGTTGAATTTCGGGACCATCATGTCGGTCGTGCCTCGGTACGTACTGGTATTGTTGGTTTCTCCCTTCTGACGAACCATGATGTCATTTATTTGGTGTTGTGGGGAATCAGGACTGTTACTTTGAAAAAATTAGAGTGTTTAAAGCAGGCTAGCGCCTGAATACATTAGCATGGAATAATGAAATAGGAC
+
FFFFFFFFFFFIIHHHIIIIIIIIIIIIIIIIIIIIIIIIIIIIIIIIIIIIFFFFFFFFFFFFFFFFFFFFFFFFFFFFF==?==FFFFFFFFFFFFFFFFFFFFFFFFFFFFFFFFFFFFFFFFFFFFFFFFFFFFFFFFFFFFFFFFFFFFFFFFFFFFFFFFFEEDFFFFFFFFFFFF333FFFFFFFFDDDDFFFFFFFFFFFB>><6117,,,,,,--+359751,,,..34:99:::>??BBA556?ADDAAABBBDDD??=99:9898<7;;2-
@JI6ZREA02FZDQK
AGCAGATGTTGGAGGGCAAGTCTGGTGCCAGCAGCCGCGGTAATTCCAGCTCCAATAGCGTATATTAAAGTTGTTGCAGTTAAAAAGCTCGTAGTTGAATTTCGGGATCAATACGTCGGTCGTGCTTTTTTGGTACGCACTGGCGTCATTGGTTTCTCCTTTCTGACGAACCATGATGTCATTAATTTGGTGTTATGGGGAGTTAGGACTGTTACTTTGAAAAAATTAGAGTGTTTAAAGCAGGCATTAGCTTGAATACATTAGCATGGAATAATGAAATAGGACGTTCGATCCTATTTGTGGTTTCTAGGATCAACGTAATGATTAATAGGGATAGTTGGGGCATTAGTATTCAATTGTCAGAGGTGAAATTCTTGGATTTATTGAAGACTAACTACTGCGAAAGCATTTGCCAAGGATGTTTTCATTAATCAAGAACGAAAGTTAGGGATCGAAGACGATCAGATACCGTCGTAGTCTTAACCATAAACTATG
+
IIIIIIIIIIIIIHHHIIIIIIIIIIIIIIIIIIIIIIIIIIIIIIIIIIIIIIIIIIIIIIIIIIHHHIIIIIIIIIIII:::::IIIIIIIIIIIIIHHHIHHHIIIIIIIIIIIIIIIIIHB666644AA8HIIIIIIIIIIIIIIIIIHHHIIBB>>>HIIIIIIIIIIIIIIIIIIIIIIGGGIIIIIIHI@@@@>466BIIIIIIIIIIHHHI666666;;,BHIIIHHHHHHIIIIIIIIIIIIIIIIIHHHIIIIIIIIIIIIHHHIIHHHIIIIIIIIIIIGGGGFG55582==BBBIDIIIIIIIIIIIIIIIIIIIIIIHEBFGGGAA5555AAGGGGGIIHHHIHHHBC@@?BFIEEBBF;;88;;FBBBB;;FFCBBCEEBBBBB?;;:EEEBCCBHBCCCCCBB=8.----3894447::330036776;<<3999;;;;;8648<9;;;8686>>;:8<>><<=<<>>22036>>=;568
@JI6ZREA02JMVT3
AGCAGATGTTGGAGGGCAAGTCTGGTGCCAGCAGCCGCGGTAATTCCAGCTCCAATAGCGTATATTAAAGTTGTTGCAGTTAAAAAGCTCGTAGTTGAATTTCGGGGTCAGCAGGTTGGTCGTGCCACTGGTATGTACTGGTTTCGCTGATTCCTCCTTTCTGAAGAACTGTAATGCCATTAATTTGGTGTTGCAGGGAAACAGGACTGTTACTTTGAAAAAATTGAGTGTTTAAAGCAGGCTAACGCTTGAATACATCAGCATGGAATAATGAAATAGGACGTTCGATCCTATTTGTTGGTTTCTAGGATTGACGTAATGATTAATAGGGATAGTTGGGGGCATTAGTATTCAATTGTCAGAGGTGAAATTCTTGGATTTATTGAAGACTAACTACTGCGAAAGCATTTGCCAAGGATGTTTCATTAATCAAGAACGAAAGTTAGGGATCGAAGACGATCAG
+
HHHHHHHHHHHIIHHHIIIIIIIIIIIIIIIIIIIIIIIIIIIIIIIIIIIIHHHHHHHHHHHHHHHHHHHHHHHHHHHHH=====HHHHHHHHHHHHHHHHHCCCCHHHHHHHHHHHHHHHHHHHHHHHHHHHHHHHHHHHHHHHHHHHHHHHHHECCCD<@@@;;;GGEB;;<DGHHEEEEHHHHIHHHHEBB666<<CG=BBGGGHHHHH;;;<6;;;;;@@@HEEEEHHHHHHHEEEHHHHHHHHHHHHHHHHHHHHHHDDDDBGBBAA;;;505566<<;=?@@>D::222611;;=@@GHHBBBHHHHHH@@@GGGGGBB@@2226@HHGG88;=8BBBHHHHHH@@@@GD===99999HD>>>IDA??DHA====88BB=989BB@????9332///999999A=====A=3-----2898847::200263338---1678::777:9:88662-
@JI6ZREA02G467F
AGCAGATGTTGGAGGGCAAGTCTGGTGCCAGCAGCCGCGGTAATTCCAGCTCCAATAGCGTATATTAAAGTTGTTGCAGTTAAAAAGCTCGTAGTTGAATTTCGGGATCAATACGTCGGTCGTGCTTTCGGGTACGTACTGGCGTCATTGGTTTCTCCTTTCTGACGAACCATGATGTCATTAATTTGGTGTTATGGGGAGTTAGGACTGTTACTTTGAAAAAATTAGAGTGTTTAAAGCAGGCATTAGCTTGAATACATTAGCATGGAATAATGAAATAGGACGTTCGATCCTATTTTGTGGTTTCTAGGATCAACGTAATGATTAATAGGGATAGTTGGGGCATTAGTATTCAATTGTCAGAGGTGAAATTCTTGGATTTATTGAAGACTAACTACTGCGAAAGCATTTGCCAAGGATGTTTTCATTAATCAAGAACGAAAGTTAGGGATCGAAGACGATCAGATACCGTCGTAGTCTTAACCATAAACTATGCCGACTAGGGATCGGATGATGTTTAGTTTTTAATGTACTTC
+
IIIIIIIIIIIIIHHHIIIIIIIIIIIIIIIIIIIIIIIIIIIIIIIIIIIIIIIIIIIIIIIIIIHHHIIIIIIIIIIII?????IIIIIIIIIIIIIHHHIHHHIIIIIIIIIIIIIIIIIIIHHHIHHHIIIIIIIIIIIIIIIIIDD>>>IIIIHHHIIIIIIIIIIIIIIIIIIIIIIIHHHIIIIIIIICCCCG4;;@GIIIIIIIIIHHHI999999II5IIIIIHHHBBBIIIIIIIGGGIIIIIIIIIIIIIIIIIIIIIIIIIIIHHHIIIIAA<==IIIIGGGH9<<<=2==666DCIIIIIIIIIIIIIIIIIIIIIIAAAHIHIEE====FFHHIIHHIIIIIHHHHHHDCCHHHHHBFFEEE<<<6666;;EEEEEEEEC??>EE@60003>;655;;;;AABA>==2222<;==66486:=9942...6;=4766688888:8;<;<<<4247??=<<>>?<:<:;;;110.,,,52,/200/208762213344;<<<<<9==?>55555>>-<:<4//-
@JI6ZREA02IS04X
AGCAGATGTTGGAGGGCAAGTCTGGTGCCAGCAGCCGCGGTAATTCCAGCTCCAATAGTGTATATTAAAGTTGTTGCAGTTAAAAAGCTCGTAGTTGAATTTCGGGGTCGGCAGGTTGGTCGTGCCACTGGTATGAACTGGTTTCGCTGATTCCTCCTTTCTGAAGAACTGTAATGTCATTAATTTGGTGTTGCAGGGAAACAGGACTGTTACTTTGAAAAAATTAGAGTGTTTAAAGCAGGCTAACGCTTGAATACATTAGCATGGAATAATGAAATAGGACGTTCAAACCTATTTTGTTGGTTTCTAGGATTGACGTAATGATTAATAGGGATAGTTGGGGCATTAGTATTCAATTGTCAGAGGTGAAATTCTTGGATTTATTGAAGACTAACTACTGCGAAAGCATTTGCCAAGGATGTTTTCATTAATCAAGAACGAAAGTTAGGGATCGAAGACGATCAGATACCGTCGTAGTCTTAACCATAACTATGCCGACTAGGGATCGGATGATGTTAATTTTTAATG
+
IIIIIIIIIIIIIHHHIIIIIIIIIIIIIIIIIIIIIIIIIIIIIIIIIIIIIIIIIIIIIIIIIIHHHIIIIIIIIIIII88888IIIIIIIIIIIIIHHHI@@@@IIIIIIIIIIIIIIIIIIIIIIIIIIIIIIIIIIHHHIIIIIIIIIIGBBBBHIIIIIIIIIIIIIIIIIIIIIIIGGGIIIGGGIIIBBBHHHIIIIIIIIIHGI@@@E////1189,BDIIIHHHHHHIIIIIIIIIIIIIIIIIIIIIIIIIIIIIIIIIIIIIHHHIIIIIIIIIIHHHIIIC999<9//<<222D@HDDIGIIIIIIIIIIIIIIIIIHHBHIIIAA8888GGIIIBADGIIIIIIIIGHHIHHIEBBBIG<;;BBGBEEE==GGB<;<BEA<<;EEEB<777EGBBBBEAAAABA><://..88::;948:::44<93..,..-...2444;;=;===???><><???>>==?=<>::==7744../.424299<743444<====<<8552//00,,,,,..+2
@JI6ZREA02J504L
AGCAGATGTTGGAGGGCAAGTCTGGTGCCAGCAGCCGCGGTAATTCCAGCTCCAATAGCGTATATTAAAGTTGTTGCAGTTAAAAAGCTCGTAGTTGAATTTCGGGATCAATACGTCGGTCGTGCTTTCGGGTACGTACTGGCGTCATTGGTTTCTCCTTTCTGACGAACCATGATGTCATTAATTTGGTGTTATGGGGAGTTAGGACTGTTACTTTGAAAAAATTAGAGTGTTTAAAGCAGGCATTAGCTTGAATACATTAGCATGGAATAATGAAATAAGGACG
+
FFFFFFFFFFFIIHHHIIIIIIIIIIIIIIIIIIIIIIIIIIIIIIIIIIIIFFFFFFFFFFFFFFFFFFFFFFFFFFFFF==?==FFFFFFFFFFFFFFFFFFFFFFFFFFFFFFFFFFFFFFFFFFFFFFFFFFFFFFFFFFFFFFFFFFFFFFFFFFFFFFFFFFFFFFFFFFFFFFFFFFFFFFFFFFFFFAAAAF?@@FFFFFFBA>::666:---,,,11/==9:<8;;555::=BBBBDDFFFFFFFGGGGGDDCCADDDBB>988<<866.,,1153,
@JI6ZREA02HNY3Q
AGCAGATGTTGGAGGGCAAGTCTGGTGCCAGCAGCCGCGGTAATTCCAGCTCCAATAGCGTATATTAAAGTTGTTGCAGTTAAAAAGCTCGTAGTTGAATTTCGGGATCAATACGTCGGTCGTGCCACTGGTATGAACTGGTCTCGCTGATTCCTCCTTTCTGAAGAACTGTAATGTCATTAATTTGGTGTTGCAGGGAAACAGGACTGTTACTTTGAAAAAATTGAGTGTTTAAAGCAGGCTAACGCTTGAATACATTAGCATGGAATAATGAAATAGGACGTTCAAACCTATTTGTGGTTTCTAGGATTGACGTAATGATTAATAGGGATAGTTGGGGCATTAGTATTCAATTGTCAGAGGTGAAATTCTTGGATTTATTGAAGACTAACTACTGCGTAAAGCATTTGCCAAGGATGTTTTCATTAATCAAGAACGAAAGTTAGGGATCGAAGACGATCAGATACCGTCGTAGTCTTAACCNTAAACTATGCCGACTAGGGATCGGATGATGTTAATTTTTATGTACTC
+
FFFFFFFFFFFIIHHHIIIIIIIIIIIIIIIIIIIIIIIIIIIIIIIIIIIIFFFFFFFFFFFFFFFFFFFFFFFFFFFFF;;;;;FFFFFFFFFFFFFFFFFFFFFFFFFFFFFFFFFFFFFFFFFFFFFFFFFFFFFFFFFFFFFFFFFFFF@@?FFFFFFFC<;;CFFFDDDFFFFFFFFFFF@@@;<<DFFFFFFF??9<<FFFA666CFFFF666666FFFFFFFFFFFFFFFFFFFFFFFFFFFFFF???DIGGFFFGGGGDC???CC??BABBBBA5448894432.00408888;@<BAAADDAA?????ADDDDAAAABBBDDDD==7799=:::<@BBBB@::::A===?>>@@>;888888::<>888<228>@<:<<<;<<:@>>33///;<<<8888:9;;6433,,,,,0000331022---213338::29955222::75:7422221216::9898:87:7777--!---,,.-.000.0,,,,,,,000000222248:://///0*2122--
@JI6ZREA02J6M1C
AGCAGATGTTGGAGGGCAAGTCTGGTGCCAGCAGCCGCGGTAATTCCAGCTCCAATAGCGTATATTAAAGTTGTTGCAGTTAAAAAGCTCGTAGTTGAATTTCGGGATTAGTAAGTTGGTCGTGCCTCTGGTATGTACTGGCTTTACTGGTTCCTCCTTCTTGAAGAACTGTAATGTCATTAATTTGGTGTTGCAGGGAAACAGGACTGTTACTTTGAAAAAATTAGAGTGTTTAAAGCAGGCTAACGCTTGAATACATTAGCATGGAATAATGAAATAGGACGTTCGATCCTATTTTGTTGGTTTCTAGGATTGACGTAATGATTAATAGGGATAGTTGGGGCATTAGTATTCAATTGTCAGAGGTGAAATTCTTGGATTTATTGAAGACTAACTACTGCGAAAGCATTTGCCAAGGATGTTTTTCATTAAATCAAGAACGAAAGTTAGGGATCGAAGACGATCAGATACCGTCGTAGTCTTAACCATAACTATGCCGACTAGGGATCGGATGATGTTAATTT
+
IIIIIIIIIIIIIHHHIIIIIIIIIIIIIIIIIIIIIIIIIIIIIIIIIIIIIIIIIIIIIIIIIIHHHIIIIIIIIIIII????=IIIIIIIIIIIIIHHHIFFFIIIIIIIIIIIIIIIIIIIIIIIIIIIIIIIIIIIIHHHIIIIIIIIIIIIIIIIIIIB>::;BIFFFIIIIIIIIIHHHFFDIIIIIIHFFFFFFDHHIIIIIIIIHEEI66666688,DFIIIHHHHHHHIIIIIIIIIIFFFIIIIIIIIIIIIIIIIIIIIII<555<7GGGGGGDDDIHDDDD====I<<DD555<@IDDDDGIID@@@DIIIIIIIIF555<@GGGG9999<@IIIIIIIIIDDBBBBBBEEDBB===BBDC??A??555>84::@EDEHHHHHHHBBBDB;;9::///>84448855,,,,,,11,,,,,,100512530330..-...1:9999869::33...3133;<9::<<<;::220003-,,,.1533152302226:;33333;;<<<;;5..
@JI6ZREA02I6M96
AGCAGATGTTGGAGGGCAAGTCTGGTGCCAGCAGCCGCGGTAATTCCAGCTCCAATAGCGTATATTAAAGTTGTTGCAGTTAAAAAGCTCGTAGTTGAATTTCGGGGTCAGTAGGTTGGTCGTGCCAATGGTGTGTACTGGCTTTACTGATTCCTCCTTCTTGAAGAACTGTAATGTCATTAATTTGGTGTTGCAGGGAAACAGGACTGTTACTTTGAAAAAATTAGAGTGTTTAAAGCAGGCTAACGCTTGAATACATTAGCATGGAATAATGAAATAGGACGTTCGATCCTATTTTGTGGTTTCTAGGATTGACGTAATGATTAATAGGGATAGTTGGGGCATTAGTATTCAATTGTCAGAGGTGAAATTCTTGGATTTATTGAAGACTAACTACTGCGAAAGCATTTGCCAAGGATGTTTTCATTAATCAAGAACGAAAGTTAGGGATCGAAGACGATCAGATACCGTCGTAGTCTTAACCATAAACTATAGCCGACTAGGGATCGGATGATGTTAATTTTTAATGTAC
+
IIIIIIIIIIIIIHHHIIIIIIIIIIIIIIIIIIIIIIIIIIIIIIIIIIIIIIIIIIIIIIIIIIHHHIIIIIIIIIIII?????IIIIIIIIIIIIIHHHI@@@@IIIIIIIIIIIIIIIIIIIIIIIIIIIIIIIIIIIHHHIIIIIIIIIHHHHHFFFIIIHHIIIIIIIIIIIIIIIIHHHIIIIIIIIIHHHHHHIIIIIIIIFFFIHHEI66666666,BIIIIHHHHHHIIIIIIIFFFIIIIIIFEDHIIIIIIIIIIIIIIIIIHHHII@@<<<@@IIIIDDDG99=<@2<<7666>GGGGGGIII@666IHHHIIIIIHHHIHHHIICCCADDDDIIIIIIDDDIHHHHHHHHHHHHHHHHHHH:::BHHHH<EDBBBBEB:::8:>??>===>??===BBBBB??=?;7711::::665888844;6555:;<39988::888<9=:8:::8131==>6568:8:;:799,,,,,,,1,,,,.268;9;:::::;;<;;;77330022,,,,,11+1/11
@JI6ZREA02JD4CI
AGCAGATGTTGGAGGGCAAGTCTGGTGCCAGCAGCCGCGGTAATTCCAGCTCCAATAGCGTATATTAAAGTTGTTGCAGTTAAAAAGCTCGTAGTTGAATTTCGGGGTAGTAGGTTGGTCAGTACCTCTCGGTAGTGTACTGGTCTTCACTGTACTTCCTCCCTCTTGACGAACTGTAATGTCATTAATTTGGTGTTGCG
+
FFFF<::666FFFFFFHHIIIIIIIIIIIIIIIIIIIIIIIIIIIIIIIIIIFFFFFFFFFFFFFFFFFFFFFFFFFFFFF????=FFFFFFFFFFFFFF?=B6610/4///6922226777<=55512----.,--2375---.---387323311--,1112,--...-26<::99<@BBAA::::?==A?782234-
@JI6ZREA02GWB4O
AGCAGATGTTGGAGGGCAAGTCTGGTGCCAGCAGCCGCGGTAATTCCAGCTCCAATAGCGTATATTAAAGTTGTTGCAGTTAAAAAGCTCGTAGTTGAATTTCGGGATCAATACGTCGGTCGTGCCTTT
+
FFFFFFFFFFFIIHHHIIIIIIIIIIIIIIIIIIIIIIIIIIIIIIIIIIIIFFFFFFFFFFFFFFFFFEDDFFFFFFFFF=====FFFFFFFFFFDDD::::666?FFFFFFFFFFFFDDA?<.-,,,
@JI6ZREA02F6KSD
AGCAGATGTTGGAGGGCAAGTCTGGTGCCAGCAGCCGCGGTAATTCCAGCTCCAATAGCGTATATTAAAGTTGTTGCAGTTAAAAAGCTCGTAGTTGAATTTCGGGATCAATACGTCGGTCGTGCTTTTTGGGTAC
+
FFFFFFFFFFFIIHHHIIIIIIIIIIIIIIIIIIIIIIIIIIIIHHHHHHHHFFFFFFFFFFFFFFFFFFFFFFFFFFFFF=====FFFFFFFFFFFFF???:663:A:::=ABDFFFFFFFFFD77521226/77
@JI6ZREA02HEXLF
AGCAGATGTTGGAGGGCAAGTCTGGTGCCAGCAGCCGCGGTAATTCCAGCTCCAATAGCGTATATTAAAGTTGTTGCAGTTAAAAAGCTCGTAGTTGAATTTCGGGGTCAGCAGGTTGGTCGTGCCACTGGTATGCACTGGCTTCGCTGATTCCTCCTTTCTGAAGAACTGTAATGTCATTAATTTGGTGTTGCAGGGAAACAGGACTGTTACTTTGAGAAATTAGAGTGTTTAAAGCAGGCTAACGCTTGAATACATTAGCATGGAATAATGAAATAGGACGTTCGATCCTATTTTGTTGGTTTCTAGGATTGACGTAATGATTAATAGGGATAGTTGGGGGCATTAGTATTCAATTGTCAGAGGTGAAATTCTTGGATTTATTGAAGACTAACTACTGCGAAAGCATTTGCCAAGGATGTTTTCATTAATCAAGAACGAAAGTTAGGGATCGAAGACGATCAGATACCGTCGTAGTCTTAACCATAAACTATGCCGACTAGGG
+
HHHHHHHHHHHIIIIIIIIIIIIIIIIIIIIIIIIIIIIIIIIIIIIIIIIIHHHHHHHHHHHHHHHHHHHHHHHHHHHHH==???HHHHHHHHHHHHHHHHHCCCCHHHHHHHHHHHHHHHHHHHHHHHHHHHHHHHHHHHHHHHHHHHHHHHHHHHHHHHHHHHHHHHHHHHHHHHHHHHHBBBHH@999EHHHHHHHHH@BBHHHF@@@G@@@GB;22222/:BCD?566;<HHGGGGGHHHHHH@@@HHHHHHHHHHHHHHH@@@DHHHHHHHHHHHHH@@@BDDA<550000:2299;99B<EBBBB@;;;GGGG>>>AAEE880///4=?;;///22559ABDB?B;;;;B>>:>>>====:;==BBBBBAAA<99;4/...2233....6;899;99<?>>999>>>AA998::11112222:7466620020000897001167:;;:64678:::21212278477777;::22---222220-022242.112,,
@JI6ZREA02JIOOA
AGCAGATGTTGGAGGGCAAGTCTGGTGCCAGCAGCCGCGGTAATTCCAGCTCCAATAGCGTATATTAAAGTTGTTGCAGTTAAAAAGCTCGTAGTTGAATTTCGGGATCAA
+
FFFFFFFFFFFIIIIIIIIIIIIIIIIIIIIIIIIIIIIIIIIIIIIIIIIIFFFFFFFFFFFFFFFFFFFFFFFFFFFCC86666AAAABBBDFFFCA=;;>6667..--
@JI6ZREA02GGUYK
AGCAGATGTTGGAGGGCAAGTCTGGTGCCAGCAGCCGCGGTAATTCCAGCTCCAATAGCGTATATTAAAGTTGTTGCAGTTAAAAAGCTCGTAGTTGAATTTCGGGATCAATACGTCGGTCGTGCTTTC
+
FFFFFFFFFFFIIHHHIIIIIIIIIIIIIIIIIIIIIIIIIIIIIIIIIIIIFFFFFFFFFFFFFFFFFFFFFFFFFFFFF;;;;;FFFFFFFFFFFFFFFFFDDDFFFFFFFFFFFFDDAA?=4422/
@JI6ZREA02G99BT
AGCAGATGTTGGAGGGCAAGTCTGGTGCCAGCAGCCGCGGTAATTCCAGCTCCAATAGCGTATATTAAAGTTGTTGCAGTTAAAAAGCTCGTAGTTGAATTTCGGGATTAGTAG
+
FFFFFFFFFFFIIHHHIIIIIIIIIIIIIIIIIIIIIIIIIIIIIIIIIIIIFFFFFFFFFFFFFFFFFFFFFFFFFFFFF?????FFFFFFFFFFFFF?=;A966:---.,--
@JI6ZREA02JU5P3
AGCAGATGTTGGAGGGCAAGTCTGGTGCCAGCAGCCGCGGTAATTCCAGCTCCAATAGCGTATATTAAAGTT
+
FFFFFFFFFFFIIHHHIIIIIIIIIIIIIIIIIIIIIIIIIIIIIIIIIHFDDFFFFFFFFFFDFF???A66
@JI6ZREA02GD8NE
AGCAGATGTTGGAGGGCAAGTCTGGTGCCAGCAGCCGCGGTAATTCCAGCTCCAATAGCGTATATTAAAGTTGTTGCAGTTAAAAAGCTCGTAGTTGAATTTCGGGATCAATACGTCGGTCGTGCTTTTTTGGTACGCACTGGCGTCATTGGTTTCTCCTTTCTGACGAACCATGATGTCATTAATTTGGTGTTATGGGGAGTTAGGACTGTTACTTTGAAAAAATTAGAGTGTTTAAAGCAGGCATTAGCTTGAATACATTAGCATGGAATAATGAAATAGGACGTTCGATCCTATTTTGTGGTTTCTAGGATCAACGTAATGATTAATAGGGATAGTTGGGGCATTAGTATTCAATTGTCAGAGGTGAAATTCTTGGATTTATTGAAGACTAACTACTGCGAAAGCATTTGCCAAGGATGTTTCATTAATCAAGAACGAAGTTAGGGATCGAAGACGATCAGATACCGTCGTAGTCTTAACCATAAACTATG
+
FFFFFFFFFFFIIHHHIIIIIIIIIIIIIIIIIIIIIIIIIIIIIIIIIIIIFFFFFFFFFFFFFFFFFFFFFFFFFFFFF=====FFFFFFFFFFFFFFFFFFFFFFFFFFFFFFFFFFFFFFF999999FF6FFFFFFFFFFFFFFFFFFFFFFFFFFFFFFFFFFFFFFFFFFFFFFFFFFFFFFDDDFDDDD;;;;A166CFDDDFDDDDF??=A22226666,?CFFFFFFFFFFFFFFFFFFFFFFFFGGGDFDGIIIGGFDDIIFDDDFGGGG?DDDD??=@???>><900004/;;666<9A455====DA===BBBBB===A;888<=>88////99<==?==<<<>B???===?>>@@@;8884322449666922798888888888<;<<888;888;;;::999;642-----277331336:55----16:83734222::76:996666568::65455644:98::110257764-12
@JI6ZREA02I9IG8
AGCAGATGTTGGAGGGCAAGTCTGGTGCCAGCAGCCGCGGTAATTCCAGCTCCAATAGCGTATATTAAAGTTGTTGCAGTTAAAAAGCTCGTAGTTGAATTTCGGGAT
+
FFFFFFFFFFFIIHHHIIIIIIIIIIIIIIIIIIIIIIIIIIIIIIIIIIIIFFFFFFFFFFFFFFFFFFFFFFDAAAB==66333=DDDDFFFFFFFFFF=A9964/
@JI6ZREA02J05CJ
AGCAGATGTTGGAGGGCAAGTCTGGTGCCAGCAGCCGCGGTAATTCCAGCTCCAATAGCGTATATTAAAGTTGTTGCAGTTAAAAAGCTCGTAGTTGAATTTC
+
FFFFFFFFFFFIIHHHIIIIIIIIIIIIIIIIIIIIIIIIIIIIIIIIIIIIFFFFFFFFFFDD@???F<::DDDAAADDD;;;;;FFFFFFFFFDB@>6633
@JI6ZREA02J0IS1
AGCAGATGTTGGAGGGCAAGTCTGGTGCCAGCAGCCGCGGTAATTCCAGCTCCAATAGCGTATATTAAAGTTGTTGCAGTTAAAAAGCTCGTAGTTGAATTTCGGGGTTAGTAGGTTGGT
+
FFFFFFFFFFFIIHHHIIIIIIIIIIIIIIIIIIIIIIIIIIIIIIIIIIIIFFFFFFFFFFFFFFFFFDDDFFFFFFFFF;;;;;FFFFFFFFFFFFD=;8?44..-,.,,-----,,,
@JI6ZREA02I6TEP
AGCAGATGTTGGAGGGCAAGTCTGGTGCCAGCAGCCGCGGTAATTCCAGCTCCAATAGCGTATATTAAAGTTGTTGCAGTTAAAAAGCT
+
FFFFFFFFFFFHH:::HHIIIIIIIIIIIIIIIIIIIIIIIIIIIIIIIIIIFFFFFFFFFFFFFFFFFFFFFFFFDDDAA;;77;?DB
@JI6ZREA02G9T7D
AGCAGATGTTGGAGGGCAAGTCTGGTGCCAGCAGCCGCGGTAATTCCAGCTCCAATAGCGTATATTAAAGTTGTTGCAGTTAAAAAGCTCGTAGTTGAATTTCGGGATCAGTACGTTGGTCGTGCCTTAGGTACGTACTGGTGTTACTGGTTCCTACCTTCTGACGAACCATCATGTCATTCATTTGGTGTGGCGGGGAATCAGGACTGTTACTTTGAAAAAATTAGAGTGTTTAAAGCAGGCTCGCGCTTGAATACATTAGCATGGAATAATGAAATAGGACGTTGATCCTATTTGTGGTTTCTAGGATTGACGTAATGATTAATAGGGATAGTTGGGGCATTAGTATTCAATTGTCAGAGGTGAAATTCTTGGATTTATTGAAGACTAACTACTGCGAAAGCATTTGCCAAGGATGTTTTCATTAATCAAGAACGAAAGTTAGGGATCGAAGACGATCAGATACCGTCGTAGTCTTAACCATAAACTATGCCGACTAGGGATCGGATGATGTTAATTTTTAATGTACTC
+
IIIIIIIIIIIIIHHHIIIIIIIIIIIIIIIIIIIIIIIIIIIIIIIIIIIIIIIIIIIIIIIIIIHHHIIIIIIIIIIII=====IIIIIIIIIIIIIHHHIHHHIIIIIIIIIIIIIIIIIIIIIIIIIIIIIIIIIIIIIIIIIIIIIIIIIIIIIIIIIIIIIIIIIIIIIIIIIIIIIBBBBA<DFFDD<<<<IIIIIIIIIIIIIGG<<<G222224DD5GGGIIHHHHHHIIIIIIIIIIIIIIIIIIIIIIIIIIIIHHHHIIIIIHHHIIIIHHGFDGGG;;=A55582AAEHHIIIIIIIIIIIIHHHIIIIIIIIIHHHIIIIIIBBB@GGIIAAAHIIIIIIIIHHHHHHHHHHHHHHHHHCCCBBEF>>CCCBBCA>>>>;>@A;4444A>?544>======;=..---3202115888=99>><<<<881<>><33388;9=;;;;;3236;<;6022369=<<==...36>9=<12333:;586:::<==>>>;888;>>;;1////0.*2,--,,
@JI6ZREA02IHWC8
AGCAGATGTTGGAGGGCAAGTCTGGTGCCAGCAGCTGCAGTAATTCCAGCTCCAATAGCGTATATTAAAGTTGTTACAGTTAAAAAGCTCGTAGTTGAATTTCGGGATCAATACGTCGGTCATGCTTTTTGGTACGAACTGGCGTCATTGGTTTCTCCTTTCTGACGAACCATGATGTCATTAATTTGGTGTTATGGGGAGTTGGAACTGTTACTTTGAAAAAATTAGAGTGTTTAAAGCAGGCATAAGCTTGAATACATTAGCATGGAATAATGAAATAGGACGTTTGATCCTATTTGTTGGTTTCTAGGATCAACGTAATGATTAATAGGGATAGTTGGGGGCATTAGTATTCAATTGTCAGAGGTGAAATTCTTGGA
+
FFFFFFFFFFFIIHHHIIIIIIIIIIIIIIIIIIIIIIIIIIIIIIIIIIIIFFFFFFFFFFFFFFFFFFFFFFFFFFFFF;;;;;FFFFFFF@@@FFFDDDFFFFFFFFFFFFFFFFDBBBBA:11111887AAABDFFFFFFFFFFFFFFFFFFFFFFFFFFFFDDDFFFFFFFFFFFDDDDFFFFF>A>>@>66661/11AABDFFFFFFFFFFF77776666,6CDA=====FFFFFFFFFFFFFFDDDDDDDDGDDDDDDDGGGC:<<?C?==A<AAB551006<=9983,...//22666>9A88:====B?9889::;;9962///49??>>22555AAD???ADBAA====BBB?===>88888<<866<88
@JI6ZREA02HSZAP
AGCAGATGTTGGAGGGCAAGTCTGGTGCCAGCAGCCGCGGTAATTCCAGCTCCAATAGCGTATATTAAAGTTGTTGCAGTTAAAAAGCTCGTAGTTGAATTTCGGGGT
+
FFFFFFFFFFFII@@@IIIIIIIIIIIIIIIIIIIIIIIIIIIIIIIIIIIIFFFFFFFFFFFFFFFFFFFFFFFFFFFFF?????FFFFFFFFBA?;;6213,,,,,
@JI6ZREA02HUW42
AGCAGATGTTGGAGGGCAAGTCTGGTGCCAGCAGCCGCGGTAATTCCAGCTCCAATAGCGTATATTAAAGTTGTTGCAGTTAAAAAGCTCGCAGTTGAATTTCGGGATCAATACGTCGGTCGTGCCTCTGGTATGAACTGGTGTTATTGATTCCTCCTTTCTGATAAACCATGATGTCATTAATTTGGTGTTGTGGGGAGTCAGGACTGTTACTTTGAAAAAATTGAGTGTTTAAAGCAGGCTAACGCTTGAATACATTAGCATGGAATAATGAAATAGGACGTTCAAACCTATTTTGTTGGTTTCTAGGATTGACGTAATGATTAATAGGGATAGTTGGGGGCATTAGTATTCAATTGTCAGAGGCGAAATTCTTGGATTTATTGAAGACTAACTACTGCGAAAGCATTTGCCAAGGATGTTTTCATTAATCAAGAACGAAAGTTAGGGATCGAAGACGATCAGATACCGTCGTAGTCTTAACCATAAACT
+
IIIIIIIIIIIIIHHHIIIIIIIIIIIIIIIIIIIIIIIIIIIIIIIIIIIIIIIIIIIIIIIIIIHHHIIIIIIIIIIII88888HIIIIIIIIIIIIHHHI@@@IIIIIIIIIIIIIIIIIIIIIIIIIIIIIIIIIGGGIIIIIIIIIIIIIIIHHHIIIIIHHHIIHIIIIIIIIIIIIHHHIIIIIIIICCCBIFIIIFGFIIGBBBIHHHI;;;;;;GGGIIIIHHHHHHIIGGGIIIIIIIIIIIIIIIIIIIIIIIIIIIIIIIIHHHIIHHHIIAAAIHHIHI?=<==F66AABBBIIIIIIEEEHIIHHHHEEEIIIII<<<AIIGFF55556EDGDDEHIIHEEEEEB=@????>C8;;;A>:88;;C;;;A::CC?>;CCB???8::??A>>B????BBBA>>>==;7.----.344221998...31333822-006833322448688788686=;3206<=::<::;;..-333330
@JI6ZREA02I9T5Q
AGCAGATGTTGGAGGGCAAGTCTGGTGCCAGCAGCCGCGGTAATTCCAGCTCCAATAGCGTATATTAAAGTTGTTGCAGTTAAAAAGCTCGTAGTTGAATTTC
+
FFFFFFFFFFFDB666EFGHHIIIIIIIIIIIIIIIIIIIIIIIIIIIIIIIFFFFFFFFFFFFFFFFFFFFFFFFFFFFF?????FFFFFFFFFFFDB886=
@JI6ZREA02FWLCN
AGCAGATGTTGGAGGGCAAGTCTGGTGCCAGCAGCCGCGGTAATTCCAGCTCCAATAGCGTATATTAAAGTTGTTGCAGTTAAAAAGCTCGTAGTTGAATTTCGGGGT
+
FFFFFFFFFFFIIHHHIIIIIIIIIIIIIIIIIIIIIIIIIIIIIIIIIIIIFFFFFFFFFFFFFFFFFFFFFFFFFFFFF;;;;;FFFFFFFFFF?54426=11,,,
@JI6ZREA02GOLSX
AGCAGATGTTGGAGGGCAAGTCTGGTGCCAGCAGCCGCGGTAATTCCAGCTCCAATAGCGTATATTAAAGTTGTTGCAGTTAAAAAGCTCGTAGTTGAATTTCGGGATTAGTACGCTGGTCGTGCCTTTCGGTACGTACTGGTGTTACTGATTTCGTACCTTCTTGACGAACCATCATGTCATTAATTTGTGTGGTGGAAAGTCAGGACTGTTACTTTGAAAAAATTAGAGTGTTTAAAGCAGGCTCGTCGCTTGAATACATTAGCATGGAATAATGAAATAGGACGTTGATCCTATTTTGTGGTTTCTAGGATTGACGTAATGATTAATAGGGATAGTTGGGGCATTAGTATTCAATTGTCAGAGGTGAAATTCTTGGATTTATTGAAGATTAACTACTGCGAAAGCATTTGCCAAGGATGTTTCATTAATCAAGAACGAG
+
FFFFFFFFFFFIIHHHIIIIIIIIIIIIIIIIIIIIIIIIIIIIIIIIIIIIFFFFFFFFFFFFFFFFFFFFFFFFFFFFF?????FFFFFFFFFFFFFFF?A=;;?><<44444::AABABBDDD???9:8>>886663223/..446<=666//-/8?8400.44AAA?88344?<<<:722221,,.,29---,,,,,,3442<??ADDFFFFFFD66666255,??BAA??=<<<A??>>4111114?>>AABDDFDGGGGGGG????FGGDA333D>DDAAAAAAABAAAA9997?0::B??DADDDD?::::?DDDDDDDDAAADB??AAABAA5555::=BB?<<=BAA?B@@@>83222>;../427888888;83//DDD====BB?>>>>?3///;><<;;;>::::<<69-----66600067864497.,
@JI6ZREA02F99U2
AGCAGATGTTGGAGGGCAAGTCTGGTGCCAGCAGCCGCGGTAATTCCAGCTCCAATAGCGTATATTAAAGTTGTTGCAGTTAAAAAGCTCGTAGTTGAATTTCGGGATCAATACGTCGGTCGTGCTTTTTTGGTACGCACTGGCGTCATTGGTTTCTCCTTTCTGACGAACCATGATGTCATTAATTTGGTGTTATGGGGAGTTAGGACTGTTACTTTGAAAAAATTAGAGTGTTTAAAGCAGGCATTAGCTTGAATACATTAGCATGGAATAATGAAATAGGACGTTCGATCCTATTTTGTGGCTTCTAGGATCAACGTAATGATTAATAGGGATAGTTGGGGGCATTAGTATTCAATTGTCAGAGGTGAAATTCTTGGATTTATTGAAGACTAACTACTGCGAAAGCATTTGCCAAGGATGTTTTCATTAATCAAGAACGAAAGTTAGGGATCGAAGACGATCAGATACCGTCGTAGTCTTAACCATAAACTATGCCGACTAGGGATCGGATGATGTTAATTTTTATAATGACTC
+
IIIIIIIIIIIIIHHHIIIIIIIIIIIIIIIIIIIIIIIIIIIIIIIIIIIIIIIIIIIIIIIIIIHHHIIIIIIIIIIII?????IIIIIIIIIIIIIHHHIHHHIIIIIIIIIIIIIIIIIII;;;;;;IIFIIIIIIIIIIIIIIIIIIHHHIIIIHHHIIIIIIIIIIIIIIIIIIIIIIIHHHIIIIIIII????91669DIIIIIIIIIHHHI;;;;6699,FHIIIHHHHHHIIIIIIIIIIIIIIIIHHHHIHHHIIIIIIIIIIIIIHHHIIIIIDD@@<?DB>>84////4.43?>>?AGDDDDDDIIIGFFGEEEE??942556;FEGG55;88HHHIIIIII@@==BBEDDBBBBEDDBEBD=:88::B=;;=77AAA=:=BB=998B?===<<<9::::;=88448424,,,,--144442597300:63324---2261333;7647:::::767:==31018;:6768;;664620020,,,,0320204557::3337777:88:://51/4+0002262-
@JI6ZREA02JJR58
AGCAGATGTTGGAGGGCAAGTCTGGTGCCAGCAGCCGCGGTAATTCCAGCTCCAATAGCGTATATTAAAGTTGTTGCAGTTAAAAAGCTCGTAGTTGAATTTCGGGGTA
+
FFFFFFFFFFFII@@@IIIIIIIIIIIIIIIIIIIIIIIIIIIIIIIIIIIIFFFFFFFFFFFFFFFFFFFFFFFFFFFCC88888FFFFFFFFFFFFF??=A572.,.
@JI6ZREA02GNI0R
AGCAGATGTTGGAGGGCAAGTCTGGTGCCAGCAGCCGCGGTAATTCCAGCTCCAATAGCGTATATTAAAGTTGTTGCAGTTAAAAAGCTCGTAGTTGAATTTCGGGGTCAGTAGGTTGGTCGTGCCACTGGTATGCACTGGCTTCGCTGGTTCCTCCTTTCTGAAGAACTGTAATGTCATTAATTTGGTGTTGCAGGGAAACAGGACTGTTACTTTGAAAAAATTAGAGTGTTTAAAGCAGGCTAACGCTTGAATACATTAGCATGGAATAATGAAATAGGACGTTCGATCCTATTTGTGGGTTCTAGGATTGACGTAATGATTAATAGGGATAGTTGGGGCATTAGTATTCAATTGTCAGAGGTGAAATTCTTGGATTTATTGAAGACTAACTACTGCGAAAGCATTTGCCAAGGATGTTTCATTAATCAAGAACGAAAGTTAGGGATCGAAGACGATCAGATACCGTCGTAGTCTTAACCATAAACTATGCCGACTAGGGATCGGATGATGTTAATTTTTAATGTAC
+
IIIIIIIIIIIIIHHHIIIIIIIIIIIIIIIIIIIIIIIIIIIIIIIIIIIIIIIIIIIIIIIIIIHHHIIIIIIIIIIII;;;;;IIIIIIIIIIIIIHHHICCCCIIIIIIIIIIIIIIIIIIIIIIIIIIIIIIIIIIIIIIIIIIIIIIIIBBBBHIIIIIFFFFFIIIIIIIIIBBBBHHHIID<==EIIEDD>>>FDIIIIIIIIIIHHHI;;;;9966,>IHIHHHHHHHIIIIIIFFFHIIIIIIIEDEIIIIIIIIIIIIIIIIIHHHH@EE@@@@?EDDDA=89/1151555::EEGIIIIIIIIIHHHIIIIIIIIIHHIDDIIFF9999@@DIIIIIIIIDDDDHHHHHEEEDDB==???=;??C<;:944AC542::4449?CC?:455BB@:::<AA===8865.---.3997448;;:88><77<<==6999:8333364:8::997677993...1866866==110:999;:2688;8:031...037999933330466/./,,,,*5151
@JI6ZREA02H2F5T
AGCAGATGTTGGAGGGCAAGTCTGGTGCCTTACGGGAAACAGTCGACTGCCAAGGCACACAGGGGATA
+
IIIIIIIIIIIIIHHHIIIIIIIIIIIHHHHHIHHHHHHIIIIIIIIIIIIIIIIIIIIIICCCCIII
@JI6ZREA02GK5R4
AGCAGATGTTGGAGGGCAAGTCTGGTGCCAGCAGCCGCGGTAATTCCAGCTCCAATAGCGTATATTAAAGTTGTTGCAGTTAAAAAGCTCGTAGTTGAATTTCGGGGTCAGTAGGTTGGTCGTGCCAATGGTATGTACTGGCTTTACTGATTCCTCCTTCTTGAAGAACTGTAATGTCATTAATTTGGTGTTGCAGGGAAACAGGACTGTTACTTTGAAAAAATTAGAGTGTTTAAAGCAGGCTAACGCTTGAATACATTAGCATGGAATAATGAAATAGGACGTTCGATCCTATTTTGTGGTTTCTAGGATTGACGTAATGATTAATAGGGATAGTTGGGGCATTAGTATTCAATTGTCAGAGTGAAATTCTTGGATTTATTGAAGACTAACTACTGCGAAAGCATTTGCCAAGGATGTTTTCATTAATCAAAGAACGAAAGTTAGGGATCGAAGACGATCAAGATACCGTCGTAGTCTTAACCATAACTATGCCGACTAGGGATCGGATGATGTTTAATTTTTAA
+
HHHHHHH???BBIHHHIIIIIIIIIIIIIIIHHHIIII>>>HHHHHHHHIIHHHHHHHHHHHHHHHHHHHHHHHHHHI<8886777EDDDHHHHHHHHHHHHHAAAAHHHHGGEE<<888DHHGFFFFGHHHHEB>>>HHHHHHHEEAHHHHHEEEEEEHHGGGGG;;<@6666;EGGEEEEECHHHH<999HHHHCCCCEE@BBHHHHHHHH;;;H6;;;66<<-@@HHHHCC@@@GGGGG<663;BGGGGB@@@@EFEEGEEEGGBBBDEEG666@>GG;;566@EEEB;;;999=@2;;@@@GAGBB@@@BBBB;;;@E;;;EBBB>>>E>;6655555:>A<6646;BDDDDAB?A93339=>=>DBBBBDDB==43//=A43239???;222999996=9944494444A<:>A141179887702,,,,,,41...,,,,,./451,,,..77312222026::::9::;::;::;;640----0.,,,0.1274---77997666772---22112/.1.
@JI6ZREA02HO6HA
AGCAGATGTTGGAGGGCAAGTCTGGTGCCAGCAGCCGCGGTAATTCCAGCTCCAATAGCGTATATTAAAGTTGTTGCAGTTAAAAAGCTCGTAGTTGAATTTCGGGGTATAGTAGT
+
FFFFFFFFFFFIIHHHIIIIIIIIIIIIIIIIIIIIIIIIIIIIIIIIIIIIFFFFFFFFFFFFFFFFFEDDFFFFFFFFF?????FFFFFFFFFFFFFFF=A9966743//-85-
@JI6ZREA02FJUBI
AGCAGATGTTGGAGGGCAAGTCTGGTGCCAGCAGCCGCGGTAGTACT
+
FFFFFFFFFF@BB666FFGGGGHDDFHHHFFFFDBBB>=;771224/
@JI6ZREA02FOOP5
AGCAGATGTTGGAGGGCAAGTCTGGTGCCAGCAGCCGCGGTAATTCCAGCTCCAATAGCGTATATTAAAGTTGTTGCAGTTAAAAAGCTCGTAGTTGAATTTCGGGGTCAGCAGGTTGGTCGTGCCACTGGTATGAACTGGTTTCGCTGATTCCTCCTTTCTGAAGAACTGTAATGTCATTAATTTGGTGTTGCAGGGAAACAGGACTGTTACTTTGAAAAAATTAGAGTGTTTAAAGCAGGCATTAGCTTGAATACATTAGCATGGAATAATGAAATAGGACGTTCGATCCTATTTGTTGGTTTCTAGGATCAACGTAATGATTAATA
+
FFFFFFFFFFFIIHHHIIIIIIIIIIIIIIIIIIIIIIIIIIIIIIIIIIIIFFFFFFFFFFFFFFFFFFFFFFFFFFFFF?????FFFFFFFFFFFFFFFFF@@@@FFFFFFFFFFFFFFFFFFFFFFFFFFFFFFFFFFFFFFFFFFFFFFFFFFFFFFFFFFFFFFFFFFFFFFFFFFFFDDDFFDDDDFFFFFFFFFFFFFFFFFFFFFFFFF666666;;-FFFFFFFFCDDFFFFFFFFFFFFFFFFFFGIIDDDGGGGIGGGFDDDF:::A:AA::9A=????<<67...3/222226<9?==???>>=9432933----55
@JI6ZREA02ITU79
AGCAGATGTTGGAGGGCAAGTCTGGTGCCAGCAGCCGCGGTAATTCCAGCTCCAATAGCGTATATTAAAGTTGTTGCAGTTAAAAAGCTCGTAGTTGAATTTCGGGATTAGTAGGTTGGTCGTGCCTCTGGTATGCACTGGCTTTACTGGTTCCTCCTTCTTGAAGAACTGTAATGTCATTAATTTGGTGTTGCAGGGAAACAGGACTGTTACTTTGAAAAAATTAGAGTGTTTAAAGCAGGCTAACGCTTGAATACATTAGCATGGAATAATGAAATAGGACGTTTGATCCTATTTTGTGGTTTCTAGGATTGACGTAATGATTAATAGGGATAGTTGGGGCATTAGTATTCAATTGTCAGAGGTGAAATTCTTGGATTTATTGAAGACTAACTACTGCGAAAGCATTTGCCAAGGATGTTTTCATTAATCAAGAACGAAAGTTAGGGATCGAAGACGATCAGATACCGTCGTAGTCTTAACC
+
IIIIIIIIIIIIIIIIIIIIIIIIIIIIIIIIIIIIIIIIIIIIIIIIIIIIIIIIIIIIIIIIIIHHHIIIIIIIIIIII:::::IIIIIIIIIIIIIHHHIHHHIIIIIIIIIIIIIIIIIIIIIIIIIIIIIIIIIIIIHHHIIIIIIIIIIIIIIIIIIIIIIIIIIIIIIIIIIII@@666DDIIIIIIIHHHHHHIHIIIIIIGEA?222:,,,,,,--+7:=?>=?BBDDIIIIII@@@@FIHIIIHHHIIIIIIHHHIIIIIIIIIEBBD:;;::1311A>:::AE9===@2;;EEEIII@@@DDDG@@@DDF@@@DFHHHHHBFGIGFF9999;666;@@GGF;;;GEEDEDBB/0/2;::;83228:9...224?>8224:99AA:;;==;:::9444:4442====;=2----2102//143310020---4660662877777:9;:8777767677789:876497899-,
@JI6ZREA02F2M5R
AGCAGATGTTGGAGGGCAAGTCTGGTGCCAGCAGCCGCGGTAATTCCAGCTCCAATAGCGTATATTAAAGTTGTTGCAGTTAAAAAGCTCGTAGTTGAATTTCGGGATCAATACGTCGGTCGTG
+
FFFFFFFFFFFIIIIIIIIIIIIIIIIIIIIIIIIIIIIIIIIIIIIIIIIIFFFFFFFFFFFFFFFFFFFFFFFFFFFFF=====FFFFFFFFFFDDB=;8100099422:8::<?44336<9
@JI6ZREA02GI2GN
AGCAGATGTTGGAGGGCAAGTCTGGTGCCAGCAGCCGCGGTAATTCCAGCTCCAATAGCGTATATTAAAGTTGTTGCAGTTAAAAAGCTCGTAGTTGAATTTTCGGGGATTACGTAAGTTACGGTCGG
+
FFFFFFFFFFFIIHHHIIIIIIIIIIIIIIIIIIIIIIIIIIIIIIIIIIIIFFFFFFFFFFFFFFFFFFFFFFFFFDDAA77555ABAA@@??=>9992222.,,,,771-..,5721-,.--,251
@JI6ZREA02GXXJ0
AGCAGATGTTGGAGGGCAAGTCTCGTGCCAGCAGCCGCGGTAATCCCAGCTCCAATAGCGTATATTAAAGTTGTTGCAGTTAAAAAGCTCGTAGTTGAATTTCGGGATCAATACGTCGGTCGTGCTTTCGGGCACGTACTGGCGTCATTGGTTTCTCCTTTCTGACGAACCATGATGTCATTAATTTGGTGTTATGGGGAGTTAGGACTGTTACTTTGAAAAAATTAGAGTGTTTAAAGCAGGCATTAGCTTGAATACATTAGCATGGAATAATGAAATAGGACGTTCGATCCTATTTGTGGTTTCTAGGATTGACGTAATGATTAATAGGGATAGTTGGGGCATTAGTATTCAATTGTCAGAGGTGAAATTCTTGGATTTATTGAAGACTAACTACTGCGAAAGCATTTGCCAAGGATGTTTTCATTAATCAAGAACGAAAGTTAGGGATCGAAGACGATCAGATACCGTCGTAGTCTTAACCATAAACTATGACCACTAGGGATCGGATGATGTTAATTTTTAATG
+
<:<>>=?98:666??FGGGHHHIIIIIIIIIIIIIIIIIIIIIIHHHIIIIIFFFFFFFFFFFFFFFFFFFFFFFFFFFFF=====FFFFFFFFFFFFF????C??D???CFFFFFFFFFFFFFFFFFD:::FFFFFFDDDDDDAAA::::99<A:>>888><<<<AAA888<<<AA===AAAA?==>>:@==<<00009/004=>??AABBAA???B222266:;-??FFFFFFFFFFFFFFFFFDA?:::=BBBBBBAACF???CDGGGGGGGDDDGAGGDF9::<???>><4000418<;;8>:BBDDAA????AAAABBBBD:88=;8=???88//0/49>>=>=?AADDDDDDDD?===>?B==;<<<8888@444<::<<=B@@B>===>B>=<888;<<<;888::99222720000772200066886660---027-0...44962----126::8:9:::9897:77655::998:10124040,,,..602---397777662-----//2--11*2
@JI6ZREA02IVFW9
AGCAGATGTTGGAGGGCAAGTCTGGTGCCAGCAGCCGCGGTAATTCCAGCTCCAATAGCGTATATTAAAGTTGTTGCAGTTAAAAAGCTCGTAGTTGAATTTCGGGGTCAGTAGGTTGGTCGTGCCAATGGGGTGTACTGGCTTTACTGATTCCTCCTTCTTGAAGAACTGTAATGTCATTAATTTGGTGTTGCAGGGAAACAGGACTGTTACTTTGAAAAAATTAGAGTGTTTAAAGCAGGCTAACGCTTGAATACATTAGCATGGAATAATGAAATAGGACGTTCGATCCTATTTTGTTGGTTTCTAGGATTGACGTAATGATTAATAGGGATAGTTGGGGCATTAGTATTCAATTGTCAGAGGTGAAATTCTTGGATTTATTGAAGACTAACTACTGCGAAAGCATTTGCCAAGGATGTTTTCATTAATCAAGAACGAAAGTTAGGGATCGAAGACGATCAGATACCGTCGTAGTCTTAACCATAACTATG
+
FFFFFFFFFFFIIHHHIIIIIIIIIIIIIIIIIIIIIIIIIIIIIIIIIIIIFFFFFFFFFFFFFFFFFFFFFFFFFFF??88888CFFFFFFFFFFFFFFFFDDDDFFFFFFFFFFDDDFFFFFFFFFDDDBFFFFFFFFFFFFFFFFFFFFFFFFFFFFFFF?666ADFFFFFFFFFFFFFFFFFFD;<<CFF???????<??FFFFFFFF;99B22222211,5BAAA====??FDDDDDD???D;;;;CFGGGGGIIIIFFDGGGFDDDD333D:AADDDDDDDGGDDDB7766<6100...47?4448>BDDDDDDAAADDDDDDB???ADDBB6667=A::::8:BBBBDDDD===?>>D?888=BB=======;;>77::<<::3222<<;888888;<<<;;;><<::<<;60,,,,00,,,,.0003110,,,.3,,,,,,.,,,00.027777:646466:4448:8020022431,,,,...0
@JI6ZREA02J6AGE
AGCAGATGTTGGAGGGCAAGTCTGGTGCCAGCAGCCGCGGTAATTCCAGCTCCAATAGCGTATATTAAAGTTGTTGCAGTTAAAAAGCTCGTAGTTGAATTTCGGGGTCAGCAGGTTGGTCGTGCCACTGGTATGCACTGGCTTCGCTGATTCCTCCTTTCTGAAGAACTGTAATGTCATTAATTTGGTGTTGCAGGGAAACAGGACTGTTACTTTGAAAAAATTAGAGTGTTTAAAGCAGGCTAACGCTTGAATACACTAGCATGGAATAATGAAATAGGACGTTCGATCCTATTTTGTTGGTTTCTAGGATTGACGTAATGATTAATAGGGATAGTTGGGGGCATTAGTATTCAATTGTCAGAGGTGAAATTCTTGGATTTATTGAAGACTAACTACTGCGAAAGCATTTGCCAAGGATGTTTTCATTAATCAAGAACGAAAGTTAGGGATCGAAGACGATCAGATACCGTCGTAGTCTTAACCATAAACTATGCCGACTAGGGATCGGATGATGTTAATTTTTTAATGTACTCA
+
IIIIIIIIIIIIIHHHIIIIIIIIIIIIIIIIIIIIIIIIIIIIIIIIIIIIIIIIIIIIIIIIIIHHHIIIIIIIIIIII;;;;;IIIIIIIIIIIIIHHHICCCCIIIIIIIIIIIIIIIIIIIIIIIIIIIIIIIIIIIIIIIIIIIIIIIIIIHHHIIIIIIIIIIIIIIIIIIIIIIIHHHIIIIIIIIIHHHHHHIIIIIIIIIIIIHHHI866668GG5IIIIIHHHHHHIIIIIIIIIIIIIIIIIIIIIIIIIIIIIIIIIIIIIHHHIIIIIIIIIIIIIIGGGBBAAIAAIIHHHIIIIIIIIIIIIIIIIIICCCCIIHHHIIIIII=====IIIIIIIIIIIGGGGIIIIIIIIE;665??IIIGGICHHIHHIIIIIIIIIEEEIEGGEFFHCCCCECEA===9963.,,,,330355387:?==54222>?A:<<::555AA?=AAA>>>:::=BA>:7:AAAA:::AA=<;>==:::4455A?A=:9555?AA:::=====;<<<......73,7473003
@JI6ZREA02J6ZYU
AGCAGATGTTGGAGGGCAAGTCTGGTGCCAGCAGCCGCGGTAATTCCAGCTCCAATAGCGTATATTAAAGTTGTTGCAGTTAAAAAGCTCGTAGTTGAATTTCGGGGAT
+
FFFFFFFFFFFHHHHHIIIIIIIIIIIIIIIIIIDDFFDHHHHHHHIIIIIIFFFFFFFFFFFFFFFFFFFFFFFDDFDDD77888DFFFFFDDBAA@>862/,,,,3.
@JI6ZREA02HQ66H
AGCAGATGTTGGAGGGCAAGTCTGGTGCCAGCAGCCGCGGTAATTCCAGCTCCAATAGCGTATATTAAAGTTGTTGCAGTTAAAAAGCTCGTAGTTGAATTTCGGGGTCAGTAGGTTGGTCGTGCCAATGGTATGTACTGGCTTTACTGATTCCTCCTTCTTGAAGAACTGTAATGTCATTAATTTGGTGTTATGGGGAGTTAGGACTGTTACTTTGAAAAAATTAGAGTGTTTAAAGCAGGCATTAGCTTGAATACATTAGCATGGAATAATGAAATAGGACGTTCGATCCTATTTTGTGGTTTCTAGGATCAACGTAATGATTAATAGGGATAGTTGGGGCATTAGTATTCAATTGTCAGGGGTGAAATTCTTGGATTTATTGAAGACTAACTACTGCGAAAGCATTTGCCAAGGATGTTTTCATTAATCAAGAACGAAAGTTAGGGATCGAAGACGATCAGATACCGTCGTAGTCTTAACCATAAACTATGCCGACTAGGGATCGGATGATGTTAATTTTTAATG
+
IIIIIIIIIIIIIHHHIIIIIIIIIIIIIIIIIIIIIIIIIIIIIIIIIIIIIIIIIIIIIIIIIIHHHIIIIIIIIIIII????=IIIIIIIIIIIIIHHHICCCCIIIIIIIIIIIIIIIIIIIIIIIIIIIIIIIIIIIHHHIIIIIIIIIIIIIIIIIIIIIIIIIIIIIIIIIIIIII>>>IIIIIIIIAAAAIFGGGIIIIIIIIIIHHHI666666II5IIIIIHHHHHHIIIIIIIIIIIIIIIIIIIIIIIIIIIIIIIIIIIIIHHHIAGGGGGGFIIIIGIII????G2==EEEIIIIIIHHHIIIIIIIIIIIHHHHHHHHIIIII9999AFIIFGFFFFDCCCAB=??....5-...;;B<<EEEBBBHH>FFCBBFEE?::8E?555;;BBAAA>>CAA???<:53..--38::880333355>;765<==5///2888;;;9;9988886;:;;>><>:866=;;::4443---.104869484888889;=;33388889;881121144*3
@JI6ZREA02IJK86
AGCAGATGTTGGAGGGCAAGTCTGGTGCCAGCAGCCGCGGTAATTCCAGCTCCAATAGCGTATATTAAAGTTGTTGCAGTTAAAAAGCTCGTAGTTGAATTTCGGGGTTAGCAGGTCGGTCGTGCCAATGGTATGCACTGGCTCGCTGACTCCTCCTTCTTGTAGAACCGTAATGCCATTAATTTGGTGTTGCGGGGAAACAGGACTGTTACTTTGAAAAAATTAGAGTGTTTAAAGCAGGCTAGCGCCTGAATACATTAGCATGGAATAATGAAATAGGACGTTCGAACCTATTTTGTGGTTTCTAGGATTGACGTAATGATTAATAGGGATAGTTGGGGCATTAGTATTCAATTGTCAGAGGTGAAATTCTTGGATTTATTGAAGACTGACTACTGCGAAAGCATTTGCCAAGGATGTTTTCATTAATCAAGAACGAAAGTTAAGGATCGAAGACGATCAGATACCGTCGTAGTCTTAACCATAAACTAT
+
IIIIIIIIIIIIIHHHIIIIIIIIIIIIIIIIIIIIIIIIIIIIIIIIIIIIIIIIIIIIIIIIIIHHHIIIIIIIIIIII?????IIIIIIIIIIIIIHHHICCCCIIIIIIIIIIIIIIIIIIIIIIIIIIIIIIIIIIIIIIIIIIIIIIIIIIIHHHIIIIIIIIIIIIIIIIIIIIIHHHIIIIIIII@@?>BBHB9>>FIIIIIIIHHHI666666;;,>IIIIHHHHHHIIIIIIIIIIIIIIIIIIIIIIIIIIIIIIIIIIIIIHHHIIIIIIIIIIIIIIIGE9999;/11110;?EEEGGIIIIH<<<IIIIIIHHHHHHHIIIIICC@@EEEEDEDIIHEEDGGEEED@?555=EEHHHHHHBBBHHHHHHHHHHHHHHHHB:::HHHHHHBBBHHBBAAA=222=.----11003315623--.0333899--...37322869:98883239===:9:9:6686:::.--.03397.0
@JI6ZREA02JKYE2
AGCAGATGTTGGAGGGCAAGTCTGGTGCCAGCAGCCGCGGTAATTCCAGCTCCAATAGCGTATATTAAAGTTGT
+
566D:::655BDF<<=FHHIIIIIIIIIIIIIIIIIIHHHHFFFFFDFF888<??FFFFFFFFFFF?=8?<<2,
@JI6ZREA02GXUFD
AGCAGATGTTGGAGGGCAAGTCTGGTGCCAGCAGCCGCGGTAATTCCAGCTCCAATAGCGTATATTAAAGTTGTTGCAGTTAAAAAGCTCGTAGTTGAATTTCGGGGTTAGTAGGTTGGTCATGCCTCTGGTATGTACTGGTCTCACTG
+
FFFFFFFFFFFIIHHHIIIIIIIIIIIIIIIIIIIIIIIIIIIIIIIIIIIIFFFFFFFFFFFFFFFFFFFFFFFFFFFFF;;;;;FFFFFFFFFFFFFFFFF;;;:@@FFFDDDFFDDDFCCADBBBBA=<<?444<<6.-.2872..
@JI6ZREA02FV7F8
AGCAGATGTTGGAGGGCAAGTCTGGTGCCAGCAGCCGCGGTAATTCCAGCTCCAATAGCGTATATTAAAGTTGTTGCAGTTAAAAAGCTCGTAGTTGAATTTCGGGATCAATACGTCGGTCGTGCTTTTTTGGTATGCACTGGCCTCACTGGTCCCTCCCTCTTGCAGAACCGTGATGGCATTAATTTGTTGTTGCGGGGAAACAGGACTGTTACTTTGAAAAAATTAGAGTGCTTAAAGCAGGCTCGCGCTTGAATACATTAGCATGGAATAACGAAATAGGACGATCGAACCTATTTGTGGTTTCTAGGATCGACGTAATGATTAATAGGGATAGTTGGGGGCATTAGTATTCAATTGTCAGAGGTGAAATTCTTGGATTTATTGAAGACTAACTACTGCGAAAGCATTTGCCAAAGGATGTTTTCATTAATCAAGAACGAAAGTTAGGGATCGAAGACGATCAGATACCGTCGTAGTCTTAACCNTAAACTATGCCGACTAGGGATCGGATGATG
+
IIIIIIIIIIIIIHHHIIIIIIIIIIIIIIIIIIIIIIIIIIIIIIIIIIIIIIIIIIIIIIIIIIHHHIIIIIIIIIIII;;;;;IIIIIIIIIIIIIHHHIHHHIIIIIIIIIIIIIIIIIIG888877II;IIIIIIIIIIIIIIIIIIIHHHI777?DGGIIIIIIIIIIIIIIIIIIIII999:44A?E@E7999??CE7??IIIICCCIHHHI<;;;99CC0IIIIIGGGHHHIIIIIIIIIIIIIIIIIIIIIIIIIIIIIIIIGGGII???IIIIIIIIIIIIIAAB?33341==?CCIIIIIIIIIIIIIIIIIIIIIIIIHHHICC???88999IIIIIIIIIICCCIIIIIIIIIIIE666IIIIIIIIHHHECCIICCBEIECCCEC?>>EBB>><5///=99---10/882222:=>>==?AAAA@@A@==70114=<<?AAAAA:7:=AAAAAAAAAAAAAA?A??:::AA44!::::54/<===??;541114A??<<<<<<5
@JI6ZREA02I2GD0
AGCAGATGTTGGAGGGCAAGTCTGGTGCCAGCAGCCGCGGTAATTCCAGCTCCAATAGCGTGTATTAAAGTTGTTGCAGTTAAAAAGCTCGTAGTC
+
FFFFFFFFFFFIIHHHIIIIIIIIIIIIIIIIIIIIIIIIIIIIIIIIIIIIFFFFFFD?::::66331?>>?><679944111//9=====:6//
@JI6ZREA02GSVPJ
AGCAGATGTTGGAGGGCAAGTCTGGTGCCAGCAGCCGCGGTAATTCCAGCTCCAATAGCGTATATTAAAGTTGTTGCAGTTAAAAAGCTCGTAGTTGAATTTCGGGATTAGTACGCTGGTCGTGCCTTCGGTACGTACTGGTGTTACTGATTTCTACCTTCTGACGAACCATCATGTCATTAATTTGGTGTGGTGGGGAATCAGGACTGTTACTTTGAAAAAATTAGAGTGTTTAAAGCAGGCTCGCGCTTGAATACATTAGCATGGAATAATGAAATAGGACGTTGATCCTATTTGTGGTTTCTAGGATTGACGTGATGATTAATAGGGATAGTTGGGGGCATTAGTATTCAATTGTCAGAGGTGAAATTCTTGGATTTATTGAAGACTAACTACTGCGAAAGCATTTGCCAAAGGATGTTTTCATTAATCAAGAACGAAAGTTAGAGGATCGAAGACGATCAGATACCGTCGTAGTCTTAACCATAAACTATGCCGACTAGGG
+
IIIIIIIIIIIIIHHHIIIIIIIIIIIIIIIIIIIIIIIIIIIIIIIIIIIIIIIIIIIIIIIIIIHHHIIIIIIIIIIII;;;;;IIIIIIIIIIIIIHHHIHHHIIIIIIIIIIIIIIIIIIIIIIIIIIIIIIIIIIIIIIIIIIIIHHHIIIIIIIIIIIIIIIIIIIIIIIIIIIIIIHHHIIIIIIIICCCCIIIIIIIIIIIIIIIHHHI8;;;99;;,GIIIIHHHHHHIIIIIIIIIIIIIIIIIIIIIIIIIIIIIIIIIGGGIHHHIAGGIIGGFGHHGGDA555:2AAEEEIIIGGGIIIIIIIIIIIIIIIIIIGAAAIIIGG77777GGGGDDDGGA===IIHEFFHFFIF>666AADCCDDD222?;>EEEECEEC5552;;@64...699333311,,,11-75....3388::8;<<=:<8755<<==5<<777<=>??><<::<=>>>>>??42022=<<=21222268444971244;;=9=<<88
@JI6ZREA02F40OZ
AGCAGATGTTGGAGGGCAAGTCTGGTGCCAGCAGCCGCGGTAATTCCAGCTCCAATAGCGTATATTAAAGTTGTTGCAGTTAAAAAGCTCGTAGTTGAATTTCGGGATCAATACGTCGGTCGTGCCTCTGGTATGAACTGGTGTTATTGATTCCTCCTTTCTGATAAACCATGATGTCATTAATTTGGTGTTGTGGGGAGTCAGGACTGTTACTTTGAAAAAATTAGAGTGTTTAAAGCAGGCCTACGCTTGAATACATTAGCATGGAATAATGAAATAGGACGTTCGAACCTATTTGTGGTTTCTAGGATCAACGTAATGATTAATAGGGATAGTTGGGGCATTAGTATTCAATTGTCAGAGGTGAAATTCTTGGATTTATTGAAGACTAACTACTGCGAAAGCATTTGCCAAGGATGTTTTCATTAATCAAGAACGAAAGTTAGGGATCGAAGACGATCAGATACCGTCGTAGTCTTAACCATAAACTATGCCGACTAGGGATCGGATGATGTTAATTTTTAATGTACTCTATTCGGC
+
IIIIIIIIIIIIIHHHIIIIIIIIIIIIIIIIIIIIIIIIIIIIIIIIIIIIIIIIIIIIIIIIIIHHHIIIIIIIIIIII=====IIIIIIIIIIIIIHHHIHHHIIIIIIIIIIIIIIIIIIIIIIIIIIIIIIIIIIIIIIGDBBIIIIIIIIIHHHIIIIIHHHIIIIIIIIIIIIIIIHHHIIIIIIIICCCCIIIIIIIIIGGGGIIHHHI666666;:,AFIIIDDDDGGIIIIIHHIIIIIGG>>>GIIIIIIIIIIIIIIIGGGIHHHIAGGIIIAAAFIGGED?333=766665;?HGGGGFFGGG=;;IIIIIIIIIHHHIIIIGG8888AADDGHFDEEGGIIIHHHHHFHHFHEBBAAACCEEE111?;;@DFFEEIFFFFE??@@<<<>@@@=>@@AA@AAA>DE77778888::<<<<=99=<7742//-222;44366<:;668;8878;44479;<=<<=;;<<220872245013268:03-..27=:668;88886;==111//00*8788---31:=442
@JI6ZREA02INPG2
AGCAGATGTTGGAGGGCAAGTCTGGTGCCAGCAGCCGCGGTAATTCCAGCTCCAATAGCGTATATTAAAGTTGTTGCAGTTAAAAAGCTCGTAGTTGAATTTCGGGATTAGTACGCTGGTCGTGCCTTCGGTACGTACTGGTGTTACTGATTTCTACCTTCTGACGAACTATCATGTCATTAATTTGGTGTGGTGGGGAATCAGGACTGTTACTTTGAAAAAATTAGAGTGTTTAAAGCAGGCTCGCGCTTGAATACATTAGCATGGAATAATGAAATAGGACGTTCGATCCTATTTGTGGTTTCTAGGATCAACGTAATGATTAATAGGGATAGTTGGGGCATTAGTATTCAATTGTCAGAGGTGAAATTCTTGGATTTATTGAAGACTAACTACTGCGAAAGCATTTGCCAAGGATGTTTTCATTAATCAAGAACGAAAGTTAGGGATCGAAGCGATCAGATACCGTCGTAGTCTTAACCATAAACTATG
+
IIIIIIIIIIIIIHHHIIIIIIIIIIIIIIIIIIIIIIIIIIIIIIIIIIIIIIIIIIIIIIIIIIHHHIIIIIIIIIIII88888GIIIIIIIIIIIIHHHIHHHIIIIIIIIIIIIIIIIIIIIIIIIIIIIIIIIIIIIIIIIIIIIHHHIIIIIIIIIIIIIIIIIIIIIIIIIIIIFFFFHIIIIIIIICCCCIIIIIIIIIIIBBBIHHHI8;;;99;;,BFIIIHHHBBBHIIIIIIIIIIIIIIIIIIIIIIIIIIIIIIIIIIIIHHHIIIIIIIIIIIIIIID<55581AAEEEIIIIIIIIIIIIIIIIIIIIDDDDHBBDEED@@00006:888?;=@AB;;<<?=BBDDDDCDB@@@??==CCD;;;B::BEEEBB;::EEEDB;;:;;B??;;:;A;;;7,,.55----3799884888:88>9777<::4999<:::;8686<<<:3232;;><;<<>22326==2203666:8013
@JI6ZREA02F670H
AGCAGATGTTGGAGGGCAAGTCTGGTGCCAGCAGCCGCGGTAATTCCAGCTCCAATAGCGTATATTAAAGTTGTTGCAGTTAAAAAGCTCGTAGTTGAATTTCGGGGTCAGTAGGTTGGTCGTGCCAATGGTGTGTACTGGCTTTACTGATTCCTCCTTCTTGAAGAACTGTAATGTCATTAATTTGGTGTTGCAGGGAAACAGGACTGTTACTTTGAAAAAATTAGAGTGTTTAAAGCAGGCTAACGCTTGAATACATTAGCATGGAATAATGAAATAGGACGATCGAACCTATTTTGTGGTTTCTAGGATCGACGTAATGATTAATAGGGATAGTTGGGGCATTAGTATTCAATTGTCAGAGGTGAAATTCTTGGATTTATTGAAGACTAACTACTGCGAAAGCATTTGCCAAGGATGTTTTCATTAATCAAGAACGAAAGTTAGGGATCGAAGACGATCAGACACCGTCGTAGTCTTAACCATAAACTATGCCGACTAGGGATCGGATGAAGTTAATTTTTAATGTACTC
+
IIIIIIIIIIIIIIIIIIIIIIIIIIIIIIIIIIIIIIIIIIIIIIIIIIIIIIIIIIIIIIIIIIHHHIIIIIIIIIIII=====IIIIIIIIIIIIIHHHICCCCIIIIIIIIIHBBBIIIIIIIIIIIIIIIIIIIIIIHHHIIIIIIIIFFFFFFIIIIIIIIIIIIBBBBIIIHBBBBHHHIIHHHIIIIHHHHHFFFFFIIIIIIIIHHHI88886666,>@IIIHHHHHHIIIIIIF@@@IIDDDDDDDHIIIIIIIHHHIIIIIIIHHHIIIID@@@DDDDDIIIIBB@?@6@@HHHHII@@@HIIIIIHHHIHHHHHDDDHHHIHHHHHAA??@@DIIIIIIIIIIIHHHHH====DDEEEEEDDDDDEBB==77AA>98::9999:99::A<<<9::::<:::;;;;8=6-----26977254920031---06936668333:::8:883333131::;:88830061344,,,,,,,,,,,10345696777677:733337<;;88//55550*31:3--
@JI6ZREA02FN8PQ
AGCAGATGTTGGAGGGCAAGTCTGGTGCCAGCAGCCGCGGTAATTCCAGCTCCAATAGCGTATATTAAAGTTGTTGCAGTTAAAAAGCTCGTAGTTGAA
+
FFFFFFFFFFFII@@@IIIIIIIIIIIIIIIIIIIIIIIIIIIIIIIIIIIIFFFFFFFFFFFFFFFFFFFFFFFFFFFFF;;<<7DA==<<<977211
@JI6ZREA02H88O2
AGCAGATGTTGGAGGGCAAGTCTGGTGCCAGCAGCCGCGGTAATTCCAGCTCCAATAGCGTATATTAAAGTTGTTGCAGTTAAAAAGCTCGTAGTTGAATTTCGGGATCAATACGTCGGTCGTGCTTTTTTGGTACGCACTGGCGTCATTGGTTTCTCCTTTCTGACGAACCATGATGTCATTAATTTGGTGTTATGGGGAGTTAGGACTGTTACTTTGAAAAAATTGAGTGTTTAAAGCAGGCATTAGCTTGAATACATTAGCATGGAATAATGAAATAGGACGTTCGATCCTATTTGTGGTTTCTAGGATCAACGTAATGATTAATAGGGATAGTTGGGGCATTAGTATTCAATTGTCAGAGGTGAAATTCTTGGATTTATTGAAGACTAACT
+
FFFFFFFFFFFIIHHHIIIIIIIIIIIIIIIIIIIIIIIIIIIIIIIIIIIIFFFFFFFFFFFFFFFFFFFFFFFFFFFFF???==FFFFFFFFFFFFFFFFFFFFFFFFFFFFFFFFFFFFFF?666611A>7AABDDFFFFFFFFFFF==:::FFFFFFFFFFFDDDFDDDFFFFFFFFFFFFFFFFFFFFFFFAA@@A?@@FFFFFFFFFFF??=B222/--../4973...689@998:AAFFFFFFFFFGGGIIGGGFFFFDDDDFGGDFDGGGADDDFGGDDBBA<<<90004042...<9?4444445D?555DDDDDDDDDBBBADDDAA=997====BBA===<==A?B:<<>>>@<2444<<><<888888>77:<<<<832222
@JI6ZREA02GG2GC
AGCAGATGTTGGAGGGCAAGTCTGGTGCCAGCAGCCGCGGTAATTCCAGCTCCAATAGCGTATATTAAAGTTGTTGCAGTTAAAAAGCTCGTAGTTGAATTTCGGGGTCAGTAGGTTGGTCGTGCCTATGGTATGTACTGGCTTTACTGATTCCTCCTTCTTGAAGAACTGTAATGTCATTAATTTGGTGTTGCAGGGAAACAGGACTGTTACTTTGAAAAAATTAGAGTGTTTAAAGCAGGCTAACGCTTGAATACATTAGCATGGAATAATGAAATAGGACGTTCGATCCTATTTTGTGGTTTCTAGGATTGACGTAATGATTAATAGGGATAGTTGGGGCATTAGTATTCAATTGTCAGAGGTGAAATTCTTGGGTTTATTGAAGACTAACTACTGCGAAAGCATTTGCCAAGGATGTTTTTCATTAATCAAAGAACGAAAGTTAGGGATACGAAGACGATCAGATACCGTCGTAGTCTTAACCAT
+
FFFFFFFFFFFIIHHHIIIIIIIIIIIIIIIIIIIIIIIIIIIIIIIIIIIIFFFFFFFFFFFFFFFFFFFFFFFFFFFFF;;;;;FFFFFFFFFFFFFFFFFDDDDFFFFFFFFFF@@@FFFFFFFFFFFFFFFFFFFFFFDDDFFFFFFFFFFFFFFFFFFFFFFFFFD<<<DFFFFFFFFFFFFFF???FAA666::?DFFFFFFFFFFFFFFF999999@@-FFFFFFFFFFFFFFFFFFFFFFFFFFDD???DGGGFFFFGGGIGGGDC333FADD??9::GGGGDGGG====?6DD???A<D???ADDDAA:::DDDAA????BBBDDA:::???=AAADDDDDDDDDDDB?>><88323666044700,....23/-399;;>88888<<;332888833266900000003,,,,,,,,,,,,,,,-2900:733386603331202200702072226564:::8884600--,331..,
@JI6ZREA02H1HZF
AGCAGATGTTGGAGGGCAAGTCTGGTGCCTTACGGGAAACAGTCGACTGCCAAGGCACACAGGGGATA
+
IIIIIIIIIIIIIHHHIHHHIIIIIIICCCCGIHHHHHHIIIIIIIIIIIIIIIIIIIIIIBBCCIII
@JI6ZREA02J5PAM
AGCAGATGTTGGAGGGCAAGTCTGGTGCCAGCAGCCGCGGTAATTCCAGCTCCAATAGCGTATATTAAAGTTGTTG
+
FFFFFFFFFFFHB666BFGHHHHGHHHHHIIHHF@@=EFFEDDFFFFHHHHIFFFFFFFFFFFFFF?:5544@BA?
@JI6ZREA02IRX4H
AGCAGATGTTGGAGGGCAAGTCTGGTGCCAGCAGCCGCGGTAATTCCAGCTCCAATAGCGTATATTAAAGTTGTTGCAGTTAAAAAGCTCGTAGTTGAATTTCGGGGTCAGT
+
FFFFFFFFFFFIIHHHIIIIIIIIIIIIIIIIIIIIIIIIIIIIIIIIIIIIFFFFFFFFFFFFFFFFFFFFFFFFFFFFF?????FFFFFFFFFFFFFFFFA9966:?://
@JI6ZREA02F25OQ
AGCAGATGTTGGAGGGCAAGTCTGGTGCCAGCAGCCGCGGTAATTCCAGCTCCAATAGCGTATATTAAAGTTGTTGCAGTTAAAAAGCTCGTAGTTGAATTTCGGGATCAATACGTCGGTCGTGCTTTTTTGGTACGCACTGGCGTCATTGGTTTCTCCTTTCTGACGAACCATGATGTCATTAATTTGGTGTTATGGGGAGTTAGGACTGTTACTTTGAAAAAATTAGAGTGTTTAAAGCAGGCATTAGCTTGAATACATTAGCATGGAATAATGAAATAGGACGTTCGATCCTATTTTGTGGTTTCTAGGATCAACGTAATGATTAATAGGGATAGTTGGGGCATTAGTATTCAATTGTCAGAGGTGAAATTCTTGGATTTATTGAAGACTAACTACTGCGAAAGCATTTGCCAAGGATGTTTCATTAATCAAGAACGAAAGTTAGGGATCGAAGACGATCAGATACCGTCGTAGTCTTAACC
+
IIIIIIIIIIIIIHHHIIIIIIIIIIIIIIIIIIIIIIIIIIIIIIIIIIIIIIIIIIIIIIIIIIHHHIIIIIIIIIIII?????IIIIIIIIIIIIIHHHIHHHIIIIIIIIIIIIIIIIIII777777II<IIIIIIIIIIIIIIIIIIHHHIIFFFFHIIIIIIIIIIIIIIIIIIIIIIIHHHIIIIIIIIBBCAF2::IIIIIIIIIIIHHHI;;;;6666,>IIIIHHHHHHIIIIIIIIIIIIIIIIIIIIIIIIIIIIIIIIIIHHHHHHIIIIIIIIIIGGEEE?;33336/;;???EAI@@@D@@@IIGFFIGGGGDDDIB;;;@DDFF;;99;;DHIIIIIIGHHHEE8:::9=?A?:::>=:88:::<<<=77BBDDBBBBABABA;::44449:444:===A=;:477----2441/0--....;:555:;;69668777;7103:86677671337888897797722--
@JI6ZREA02JGOGJ
AGCAGATGTTGGAGGGCAAGTCTGGTGCCAGCAGCCGCGGTAATTCCAGCTCCAATAGCGTATATTAAAGTTGTTGCAGTTAAAAAGCTCGTAGTTGAATTTCGGGATTAGTACGCTGGTCGTGCCTTCGGTACGTACTGGTGTTACTGATTTCTACCTTCTGACGAACCATCATGTCATTAATTTGGTGTGGTGGGGAATCAGGACTGTTACTTTGAAAAAATTAGAGTGTTTAAAGCAGGCTCGCGCTTGAATACATTAGCATGGAATAATGAAATAGGACGTTGATCCTATTTTGTGGTTTCTAGGATTGACGTAATGTTTAATAGGGATAGTTGGGGCATTAGTATTCAATTGTCAGAGGTGAAATTCTTGGATTTATTGAAGACTAACTACTGCGAAAGCATTTGCCAAGGATGTTTTCATTAATCAAGAACGAAAGTTAGGGATCGAAGACGATCAGATACCGTCGTAGTCTTAACCATAACTATGCCGACTAGGGATCGGATGATGTTTAATTTTTAATGTACTCTATTCGGCG
+
IIIIIIIIIIIIIHHHIIIIIIIIIIIIIIIIIIIIIIIIIIIIIIIIIIIIIIIIIIIIIIIIIIHHHIIIIIIIIIIII???==IIIIIIIIIIIIIHHHIHHHIIIIIIIIIIIIIIIIIIIIIIIIIIIIIIIIIIIIIIIIIIIIHHHIIIHHHHIIIIIIIIIIIIIIIIIIIIIIIHHHIIIIIIIICCCCIIIIIIIIIIIIIIIHHHI999888>>-IIIIIHHHHHHIIIIIIIIIIIIIIIIIIIIIIIIIIIIHHHHIIIIIHHHIIIIIIHHGEGGAA@A1/115.8888;B?GGHHHIIIID===GG666DD;:==;;GGGGG9999GGIIDFDDIIIIGGGECFF@:2228BBEFC@==HHHHHEI>>FE;:8;;E:::8AE;;:;;>EAA555CCCCAA>;>?2222;;;;88032630091---462--,,22332244847998323288898:686;<;;<<660....20132:795:752213-,,2523..---66112//00*868<11131488860
@JI6ZREA02GPSLV
AGCAGATGTTGGAGGGCAAGTCTGGTGCCAGCAGCCGCGGTAATTCCAGCTCCAATAGCGTATATTAAAGTTGTTGCAGTTAAAAAGCTCGTAGNTTAGTAAGTTT
+
FFFFFFFFFFFII@@@IIIIIIIIIIIIIIIIIIIIIIIIIIIIIIIIIIIIFFFFFFFFFFFF????C===DDFFFFFFF=<<;;FA?66666!331<AAA?844
@JI6ZREA02FGHWE
AGCAGATGTTGGAGGGCAAGTCTGGTGCCAGCAGCCGCGGTAATTCCAGCTCCAATAGCGTATATTAAAGTTGTTGCAGTTAAAAAGCTCGTAGTTGAATTTCGGGATTAGTACGCTGGTCGTGCCTTCGGTACGTACTGGTGTTACTGATTTCTACCTTCTGACGAACCATCATGTCATTAATTTGGTGTGGTGGGGAATCAGGACTGTTACTTTGAAAAAATTAGAGTGTTTAAAGCAGGCTCGCGCTTGAATACATTAGCATGGAATAATGAAATAGGACGTTGATCCTATTTGTGGTTTCTAGGATTGACGTGATGATTAATAGGGATAGTTGGGGGCATTAGTATTCAATTGTCAGAGGTGAAATTCTTGGATTTATTGAAGACTAACTACTGCGAAAGCATTTGCCAAAGGATGTTTTCATTAATCAAGAACGAAAGTTAGGGATCGAAGACGATCAGATACCGTCGTAGTCTTAACCATAAACTATGCCGACTAGGGATCGGATGATG
+
IIIIIIIIIIIIIHHHIIIIIIIIIIIIIIIIIIIIIIIIIIIIIIIIIIIIIIIIIIIIIIIIIIHHHIIIIIIIIIIII=====IIIIIIIIIIIIIHHHIHHHIIIIIIIIIIIIIIIIIIIIIIIIIIIIIIIIIIIIIIIIIIIIHHHIIIIIIIIIIIIIIIIIIIIIIIIIIIIIIHHHIIIIIIIIAAAAIIIIIIIIIIIIIIIHHEI666666CC2IIIIIHHHHHHIIIIIIIIIIIIIIIIIIIIICCDIIIIIIIIIIIIIHHHIIIIIIIIIIIIGGA?33393AA===GCIIIIIIIIIIIIIIIIIIIIII???IIIIII7777=HIIIIIIIIIICCCCIIIIIIIIIHHHHIIIIIIIIHHHIIIIIIIIIIIIHHHIIIIH;;;ADD>>>B55000554::2224@@CEEE?CCCC@@@=83143600..:<<?CCCBEEEEEEEE@799EEDEEEEEEEECC774<7777;6:<<CCC@C@CCC@CCCACCCEC7
@JI6ZREA02I1N17
AGCAGATGTTGGAGGGCAAGTCTGGTGCCAGCAGCCGCGGTAATTCCAGCTCCAATAGCGTATATTAAAGTTGTTGCAGTTAAAAAGCTCGTAGTTGAATTTCGGGGTTAGCAGGTCGGTCGTGCCAATGGTATGCACTGGCTCGCTGACTCCTCCTTCTTGTAGAACCGTAATGCCATTAATTTGGTGTTGCGGGGAAACAGGACTGTTACTTTGAAAAAATTAGAGTGTTTAAAGCAGGCTAGCGCCTGAATACATTAGCATGGAATAATGAAATAGGACGTTCGAACCTATTTTGTGGTTTCTAGGATTGACGTAATGATTAATAGGGATAGTTGGGGCATTAGTATTCAATTGTCAGAGGTGAAATTCTTGGATTTATTGAAGACTGACTACTGCGAAAGCATTTGCCAAGGATGTTTTCATTAATCAAGAACGAAAGTTAGGGATCGAAGACGATCAGATACCGTCGTAGTCTTAACCATAAACTATGCCGACTAGGGATCGGATGATG
+
IIIIIIIIIIIIIHHHIIIIIIIIIIIIIIIIIIIIIIIIIIIIIIIIIIIIIIIIIIIIIIIIIIHHHIIIIIIIIIIII=====IIIIIIIIIIIIIHHHICCCCIIIIIIIIIIIIIIIIIIIIIIIIIIIIIIIIIIIIIIIIIIIIIIIIIIIIIIIIIIIIIIIIIIIIIIIIIHHHHHIIHHHHHICC@@;;;HIIIIIIIHHIIHHHI;;;;99>>-IIHIHHHHHHHIIIIIIIIIIIIIIIIIIIIIIIIIIIIIIIIIIIII<<<IIAAAAAHHIIIIIIIIBBB@F2<<886<>GGGHHIIIIIHHHIEEAAAAIIHHHIIIIIIBB@@EEEEDIIHHHIIIII;8;D;:::;BEEHHHHHHHHHHHBB::HHBBBBDC?;555>;5555>>???BBCAAAAA=;=5----3320//259930086336:;60010:873236486688:;:<9:::989<=:9322==210366131-0...894745220774455333.
@JI6ZREA02IRWCJ
AGCAGATGTTGGAGGGCAAGTCTGGTGCCAGCAGCCGCGGTAATTCCAGCTCCAATAGCGTATATTAAAGTTGTTGCAGTTAAAAAGCTCGTAGTTGAATTTCGGGATTAGTAAGTTGGTCGTGCCTCTGGTATGTACTGGCTTTACTGGTTCCTCCTTCTTGAAGAACTGTAATGTCATTAATTTGGTGTTGCAGGGAAACAGGACTGTTACTTTGAAAAAATTAGAGTGTTTAAAGCAGGCTAACGCTTGAATACATTAGCATGGAATAATGAAATAGGACGTTTGATCCTATTTTGTTGGTTTCTAGGATTGACGTAATGATTAATAGGGATAGTTGGGGCATTAGTATTCAATTGTCAGAGGTGAAATTCTTGGATTTATTGAAGACTAACTACTGCGAAAGCATTTGCCAAGGATGTTTTCATTAATCAAGAACGAAAGTTAGGGATCGAAGACGATCAGATACCGTCGTAGTCTTAACCATAAACTATGCCGACTAGGGATCGGATGATGTTATTTTTAATGTACTC
+
IIIIIIIIIIIIIHHHIIIIIIIIIIIIIIIIIIIIIIIIIIIIIIIIIIIIIIIIIIIIIIIIIIHHHIIIIIIIIIIII<<<<<IIIIIIIIIIIIIHHHIHHHIIIIIIIIIIIIIIIIIIIIIIIIIIIIIIIIIIIIHHHIIIIIIIIIIHHHHIIIIIIIIIIIIBBBHIIIIIIIIHHHIIIIIIIIIHHHHHHIIIIIIIIIIIIHHHI;;;;88;;,BIIIIHHHHHHIIIIIIIIIIIIIIIIIHHHIIIIIIIIIIIIIIIHH555IIIIDFDHHHIIIEEDI=<<<G:<AA555AHIIIIIIIIIIHHHIIIIIIIIIHHEIIGGDD5552;?EEBBBBDHIHIEEEHHHHHHBBBBEEHDBBBBBBHEB?88BBHHHHDEDDDDDB?????>9;;>>BB????DDD>=3431::33110...30498336:8806666333:::9;89::<:686:::989<><:<::;;6603--..4003228;9=<::8688;;:7333.--3,,,,,//*5475/0
@JI6ZREA02GF0UI
AGCAGATGTTGGAGGGCAAGTCTGGTGCCAGCAGCCGCGGTAATTCCAGCTCCAATAGCGTATATTAAAGTTGTTGCAGTTAAAAAGCTCGTAGTTGAATTTCGGGATCAATACGTCGGTCGTGCTTTTTTGGTACGCACTGGCGTCATTGGTTTCTCCTTTCTGACGAACCATGATGTCATTAATTTGGTGTTATGGGGAGTTAGGACTGTTACTTTGAAAAAATTGAGTGTTTAAAGCAGGCATTAGCTTGAATACATTAGCATGGAATAATGAAATAGGACGTTCGATCCTATTTTGTGGTTTCTAGGATCAACGTAATGATTAATAGGGATAGTTGGGGGCATTAGTATTCAATTGTCAGAGGTGAAATTCTTGGATTTATTGAAGACTAACTACTGCGAAAGCATTTGCCAAGGATGTTTTCATTAATCAAGAACGAAAGTTAGGGATCGAAGACGATCAGATACCGTCGTAGTCTTAACCATAAACTATG
+
HHHHHHF;;;HIIHHHIIIIIII???IIIIIIIIIIIIIIIIIIIIIIIIIIHHHHHHHHHHHHHHHHHHHHHHHHHHHHH?????HHHHHHHHHHHHHHHHHHHHHHHHHHHHFFEGECCBB?6/////-883AA=ADEGGHHHHEEEHHHCCCGADDCCC@<@EEBDD@@@DGHGHHHHHHHHHHHHHHHGGGG;;;;E188@@@@HHHHHHHHHHH9;;;;;HHHHHHHHHHEEEHHHHHHHHHHHHHHHHHDDDHHHHHHHHHHHHHHHHHHHD@7;;HHHHGGGDDBAA@33330-///03>:DDDBDGBB;;655GDDDDEEBB65589;;88--///5:ADBDBE>@;;9AAA?AAA??=<89422232222;...;44;<<==933333=B?AA?<==99999;><;884411,,,,,,,44444677;99;633312226666222;;:9;:8:::2121;;:6467741216::---266676002
@JI6ZREA02JEGSZ
AGCAGATGTTGGAGGGCAAGTCTGGTGCCAGCAGCCGCGGTAATTCCAGCTCCAATAGCGTATATTAAAGTTGTTGCAGTTAAAAAGCTCGTAGTTGAATTTCGGGATCAGTACGTTGGTCGTGCCTTAGGTACGTACTGGTGTTACTGGTTCCTACCTTCTGACGAACCATCATGTCATTCATTTGGTGTGGGGGGGAATCAGGACTGTTACTTTGAAAAAATTAGAGTGTTTAAAGCAGGCTCGCGCTTGAATACATTAGCATGGAATAATGAAATAGGACGTTGATCCTATTTTGTGGTTTCTAGGATTGACGTAATGATTAATAGGGATAGTTGGGGCATTAGTATTCAATTGTCAGAGGTGAAATTCTTGGATTTATTGAAGACTAACTACTGCGAAAGCATTTGCCAAGGATGTTTTCATTAATCAAAGAACGAAAGTTAGGGATCGAAGACGATCAGATACCGTCGTAGTCTTAACCAT
+
FFFFFFFFFFFIIHHHIIIIIIIIIIIIIIIIIIIIIIIIIIIIIIIIIIIIFFFFFFFFFFFFEEDDFFFFFFFFFFFFF=====FFFFFFFFFFFFFFFFFFFFFFFFFFFFFFFFFFFFFFFFFFFFFFFFFFFFFFFFFFFFFFFFFFFFFFFFFFFFFFFFFFFFFFFFFFFFFFFFFFFFFFFFF6666611FFFFFFFFFFFFFFFFFFF666666FF0FFFFFFFFFFFFFFFFFFFFFFFFFFFFIIIIIIIIIIGGGIIIGDDFGDDFADCCCCAABB@@>??66645/:::::=<DDDDDDDDDDDDDDDDDDDDDDBBBA??:::===9AAADDDDD=::::=<8888><>832488??>::<===>>=88???888>@B>>888333888233488:8888<88881114::::776:::::22610001220222466666766446662121:7:7577:546478841.,
@JI6ZREA02FMW1R
AGCAGATGTTGGAGGGCAAGTCTGGTGCCAGCAGCCGCGGTAATTCCAGCTCCAATAGCGTATATTAAAGTTGTTGCAGTTAAAAAGCTCGTAGTTGAATTTCGGGGTTAGTAGGTTGGTCATACCTCTGGTATGTACTGGTCTCACTGATTCCTCCCTCTTGACGAACTGTAATGTCATTAATTTGGTGTTGCAGGAAATCAGGACTGTTACTTTGAAAAAATTAGAGTGTTTATAGCAGGCTAAGGCTTGAATACATTAGCATGGAATAATGAAATAGGACGTTTGATCCTATTTGTTGGTTTCTAGGATTGACGTAATGATTAATAGGGATAGTTGGGGGTATTAGTATTCAATTGTCAGAGGTGAAATTCTTGGATTTATTGAAGACTAACTACTGCGAAAGCATTTGCCAAGGATGTTTTCATTAATCAAGAACGAAAGTTAGGGATCGAAGACGATCAGATACCGTCGTAGTCTTAACCATAAACTATGCCGACTAGGGATCGGATGATGTTTAATTTTTAATGTACTC
+
IIIIIIIIIIIIIHHHIIIIIIIIIIIIIIIIIIIIIIIIIIIIIIIIIIIIIIIIIIIIIIIIIIHHHIIIIIIIIIIII?????IIIIIIIIIIIIIHHHICCCCIIIIIIIIIIIIIIIIIIIIIIIIIIIIIIIIIIIIIIIIIIIIIIIIHHHIIIIIIIIIIIIIIIIIIIIIIIIIHHHIIIIIIIIIIIHHHIIIIIIIIIGGGIHHHI888888BB0IIIIIHHHIIIIIIIIIIIIIIIIIIIIIIIIIIIIIIIIIIIIIIIIHHHIIIIIIIHFFIHHDD<=111721;;??@IIIGGGIIIIIIIIIIIIIIIIIIHHHIIIIII=====IIIIGBCDGGIGGGGIDGGGDDDGIHDDGGIHEIIIFEBD;;BBGA@BDCEEECC<<<<777ABBBBEEDAAA??;8.....4200//6<;=422??:::34463338:::=>:8>=>??::8:8???>><8:8<=;<;;..-4...42.2537984:7:::7:8:;<85552,,,00,,,,,11+202500
@JI6ZREA02JJM9Y
AGCAGATGTTGGAGGGCAAGTCTGGTGCCAGCAGCCGCGGTAATTCCAGCTCCAATAGCGTATATTAAAGTTGTTGCAGTTAAAAAGCTCGTAGTTGAATTTCGGGATTAGTAGGTTGGTCGTGCCTCTGGTATGCACTGGCTTTACTGGTTCCTCCTTCTTGAAGAACTGTAATGTCATTAATTTGGTGTTGCAGGGAAACAGGACTGTTACTTTGAAAAAATTAGAGTGTTTAAAGCAGGCTAACGCTTGAATACATTAGCATGGAATAATGAAATAGGACGTTTGATCCTATTTTGTGGTTTCTGGGATTGACGTAATGATTAATAGGGATAGTTGGGGCATTAGTATTCAATTGTCAGAGGTGAAATTCTTGGATTTATGAAGACTAACTACTGCGAAAGCATTTGCCAAGGATGTTTTCATTAATCAAGAACGAAGTTAGGGATCGAAGACGATCAGATACCGTCGTAGTCTTAACCATAACTAT
+
FFFFFFFFFFFIIHHHIIIIIIIIIIIIIIIIIIIIIIIIIIIIIIIIIIIIFFFFFFFFFFFFFFFFFFFFFFFFFFFFF88888FFFFFFFFFFFFFFFFFFFFFFFFFFFFFFFFFFFFFFFFFFFFFFFFFFFFFFFFFFFFFFFFFFFFFFFFFFFFFFFDDDFFFFFFFFFFFFFFFFFFFFFFFFFDFF<:666?>FFFFFFFFFFFFFF66666666,:DDDD????FFFFCCCFF???FFFFFFFFDGIIIIGFFFDGGDDDDA=111?9??<40001?<9888979:95/55GBBDABBBADDDIDDDDDDDDDDDA88::8<??<<<6699AAAABDDDDAAAABBBBB=888888===?>@>>>>@;842////28:76688<<<:82448;88888844426688800002678000---20020007::83379666:210248::62121::61011:81211667746---4--
@JI6ZREA02G58JJ
AGCAGATGTTGGAGGGCAAGTCTGGTGCCAGCAGCCGCGGTAATTCCAGCTCCAATAGCGTATATTAAAGTTGTTGCAGTTAAAAAGCTCGTAGTTGAATTTCGGGGTCAGCAGGTTGGTCGTGCCACTGGTATGTACTGGTTTCGCTGATTCCTCCTTTCTGAAGAACTGTAATGCCATTAATTTGGTGTTGCAGGGAAACAGGACTGTTACTTTGAAAAAATTAGAGTGTTTAAAGCAGGCTAACGCTTGAATACATTAGCATGGAATAATGAAATAGGACGTTCGATCCTATTTTGTGGTTTCTAGGATTGACGTAATGATTAATAGGGATAGTTGGGGCATTAGTATTCAATTGTCAGAGGTGAAATTCTTGGATTTATTGAAGACTAACTACTGCGAAAGCATTTGCCAAGGATGTTTTCATTAATCAAGAACGAAAGTTAGGGATCGAAGACGATCAGATACCGTCGTAGTCTTAACCATAAACTATG
+
IIIIIIIIIIIIIHHHIIIIIIIIIIIIIIIIIIIIIIIIIIIIIIIIIIIIIIIIIIIIIIIIIIHHHIIIIIIIIIIII???==IIIIIIIIIIIIIHHHICCCCIIIIIIIIIIIIIIIIIIIIIIIIIIIIIIIIIIHHHIIIIIIIIIIIIIHHHIIIIH@>>BGIIIIIIIIIIIIIHHHIIIIIIIIIHHHHHHI<@>IIIIIIII<<<B666666II5IIHIHHHHHHHIIIIIIIIIIIIIIIIIIIIIIIIIFFFHHIIIIIIIHHHH@EEIIIIIIIGGDDDG5555<2FFAAAEIIEEDIIIIIIIIIIEEAAAAAD?88;??A88/00/66AA?A=BEGIEE<;;BEDBBAACC>>>>4528AA>///977CCAA?C???BCBBB;;:BBBBBB>>>C>>;;...51,,,,1133334963300<<77768849996333=;98:::<<<3236::8646:;:8:6668100730030-01
@JI6ZREA02I7JSR
AGCAGATGTTGGAGGGCAAGTCTGGTGCCAGCAGCCGCGGTAATTCCAGCTCCAATAGCGTATATTAAAGTTGTTGCAGTTAAAAAGCTCGTAGTTGAATTTCGGGATCAATACGTCGGTCGTGCTTTCGGGTACGTACTGGCGTCATTGGTTTCTCCTTTCTGACGAACCATGATGTCATTAATTTGGTGTTATGGGGAGTTAGGACTGTTACTTTGAAAAAATTAGAGTGTTTAAAGCAGGCATTAGCTTGAATACATTAGCATGGAATAATGAAATAGGACGTTCGATCCTATTTTGTGGTTTCTAGGATCAACGTAATGATTAATAGGGATAATTGGGGCATTAGTATTCAATTGTCAGAGGTGAAATTCTTGGATTTATTGAAGACTAACACTGCGAAAGCATTTGCCAAGGATGTTTTCATTAATCAAGAACGAAAGTTAGGGATCGAAGACGATCAGATACCGTCGTAGTCTTAACCATAACTNTGCCGACTAGGGATCGGATGATGTTATTTTTAANGTACTC
+
IIIIIIIIIIIIIHHHIIIIIIIIIIIIIIIIIIIIIIIIIIIIIIIIIIIIIIIIIIIIIIIIIIHHHIIIIIIIIIIII=====IIIIIIIIIIIIIHHHIHHHIIIIIIIIIIIIIIIIIIIHHHI@@@FIIIIIIIIIIIIIIIIIIHHHIIFF@@@IIIIIIIIIIIIIIIIIIIIIIIHHHIIIIIIIICCAAIFIIIIIIIIIIIIIHHHI8;;76666,>DFDDDBEEHHHIIIIIIIIIIIIIIIIHHHHIIIIIIIIIIIIIIID777D<GG;;:@@IIIIIIII??==;2;;666@<GGGD@@@IIIDDDIHDDDDDDHHHHHIDDDDCCCCDDIIIIIIIIIIIHEEDEB440008EBBDDBBBDDE===B77=A=;:=34//.4;==;:::9::::===BBAABBB;44113;7766499920.1,,,,/,,,,,/4466620031:;;73136;;7644420061300,,,,,,,/!/13902---2258992211111,,,1,,,,,,,!45441/
@JI6ZREA02JXTB4
AGCAGATGTTGGAGGGCAAGTCTGGTGCCAGCAGCCGCGGTAATTCCAGCTCCAATAGCGTATATTAAAGTTGTTGCAGTTAAAAAGCTCGTAGTTGAATTTCGGGGTCAGTAGGTTGGTCGTGCCTATGGTATGTACTGGCTTTACTGATTCCTCCTTCTTGAAGAACTGTAATGTCATTAATTTGGTGTTGCAGGGAAACAGGACTGTTACTTTGAAAAAATTAGAGTGTTTAAAGCAGGCTAACGCTTGAATACATTAGCATGGAATAATGAAATAGGACGTTCGATCCTATTTTGTGGTTTCTAGGATTGACGTAATGATTAATAGGGATAGTTGGGGCATTAGTATTCAATTGTCAGAGGTGAAATTCTTGGATTTATTGAAGACTAACTACTGCGAAAGCATTTGCCAAGGATGTTTTCATTAATCAAAGAACGAAGTTAGGGATCGAAGACGATCAGATACCGTCGTAGTCTTAACCAT
+
IIIIIIIIIIIIIHHHIIIIIIIIIIIIIIIIIIIIIIIIIIIIIIIIIIIIIIIIIIIIIIIIFF;;;IIIIIIIIIIII?????IIIIIIIIIIIIIHHHICCCCIIIIIIIIIIIIIIIIIIIIIIIIIIIIIIIFFFIHHHIIIIIIIIIHIIIIHHHIIIFFFIIIHHHHIIII>>>>HHHIIHHIIIIIHHHHHFFDIIIIIIIIIIFFFF6;;;6699,FFIIIEEEEFFFHHHHHHHHIIIIIIIIIIIIIIIIIHHHIIIIIIIIHHHIIII@@@@@IDDDBEEE9999;2;;BBBGAIGDD@@@DIIIII@@@@DIIIIEBBDD@6669999DDDGIIIFFFGGGEA=:=A44////4<<BA=:=BDDEEBD::BB:98:=;;@@==;44///294444:===AAAA=A:11102699880----6012---03:8777:;:777:9766:;73131;;764679702//44,,,1
@JI6ZREA02FLE22
AGCAGATGTTGGAGGGCAAGTCTGGTGCCAGCAGCCGCGGTAATTCCAGCTCCAATAGCGTATATTAAAGTTGTTGCAGTTAAAAAGCTCGTAGTTGAATTTCGGGATCAATACGTCGGTCGTGCCTCTGGTATGAACTGGTGTTATTGATTCCTCCTTTCTGATAAACCATGATGTCATTAATTTGGTGTTGTGGGGAGTCAGGACTGTTACTTTGAAAAAATTAGAGTGTTTAAAGCAGGCCTACGCTTGAATACATTAGCATGGAATAATGAAATAGGACGTTCGAACCTATTTGTGGTTTCTAGGATCAACGTAATGATTAATAGGGATAGTTGGGGCATTAGTATTCAATTGTCAGAGGTGAAATTCTTGGATTTATTGAAGACTAACTACTGCGAAAGCATTTGCCAAGGATGTTTTCATTAATCAAGAACGAAAGTTAGGGATCGAAGACGATCAGATACCGTCGTAGTCTTAACCATAAACTATGCCGACTAGGGATCGGATGATGTTAATTTTTAATGTACTC
+
IIIIIIIIIIIIIHHHIIIIIIIIIIIIIIIIIIIIIIIIIIIIIIIIIIIIIIIIIIIIIIIIIIHHHIIIIIIIIIIII?????IIIIIIIIIIIIIHHHIHHHIIIIIIIIIIIIIIIIIIIIIIIIIIIIIIIIIIIIIIIIIIIIIIIIIIIHHHIIIIIHHHIIIIIIIIIIIIIIIHHHIIIIIIIICCCCIFIIIIIHIIIIIIIHHHI88888866,BFIIIHHHHHHIIIIIIIIIIIIIIIIIIIIIIIIIIIIIIIIIHHHIHHHI@EEIIIIEEBAA@@:41111/>>>>CEAIIIIHHHHIIIIIHHHIIIIIIHHHIIH<<<99;9AADDDDDIIHIHGGGDDCC;55558>>>A;;88@@EBBBE==IIHHHEBB9998AA>54///@A?777=7777,,,33,,,,,14944488::88>:777<==366643332.--.079997486;;:9899:96869==22086668400,,,/111/,,,,33999:88886:==225//00*313310
@JI6ZREA02GDRPX
AGCAGATGTTGGAGGGCAAGTCTGGTGCCAGCAGCCGCGGTAATTCCAGCTCCAATAGCGTATATTAAAGTTGTTGCAGTTAAAAAGCTCGTAGTTGAATTTCGGGGTCAGTAGGTTGGTCGTGCCAATGGTGTGTACTGGCTTTACTGATTCCTCCTTCTTGAAGAACTGTAATGTCATTAATTTGGTGTTGCAGGGAAACAGGACTGTTACTTTGAAAAAATTAGAGTGTTTAAAGCAGGCTAACGCTTGAATACATTAGCATGGAATAATGAAATAGGACGTTCGATCCTATTTTGTGGTTTCTAGGATTGACGTAATGATTAATAGGGATAGTTGGGGCATTAGTATTCAATTGTCAGAGGTGAAATTCTTGGATTTATTGAAGACTAACTACTGCGAAAGCATTTGCCAAGGATGTTTTCATTAATCAAGAACGAAAGTTAGGGATCGAAGACGATCAGATACCGTCGTAGTCTTAACCAT
+
IIIIIIIIIIIIIHHHIIIIIIIIIIIIIIIIIIIIIIIIIIIIIIIIIIIIIIIIIIIIIIIIIIHHHIIIIIIIIIIII=====IIIIIIIIIIIIIHHHICCCCIIIIIIIIIIIIIIIIIIIIIIIIIIIIIIIIIIIHHHIIIIIIIIIIIIIIIIIIIIIFFFIIIIIHIIIIIIHHHHHIIDBBBIIIHHHHHHHHIIIIIHDDDE@=;D//////11,5?AEEBEEHHHIIIIIIIIIHIIIIIIIIIIIIIIIIIIIIIIIIIIIHHHIIIH77777EEED<<<>5666?2;:666BAG@@@DDIIIIIIIIHHHHIHHHHHHIIIIII9999@DDD@@@DDIIIIIEEDDHBB444=BBBDDBBB:::BEB=77BBA??://.428==?3....==::::=>=BBEEHH;4744;;;;::0---204-----07;3667;;;:::88:::::7...1;;:8888;667449973.,
@JI6ZREA02GEQ0X
AGCAGATGTTGGAGGGCAAGTCTGGTGCCAGCAGCCGCGGTAATTCCAGCTCCAATAGCGTATATTAAAGTTGTTGCAGTTAAAAAGCTCGTAGTTGAATTTCGGGA
+
@ADFA@ADDFFFHHHHIIIIIHHIIIIHHIIIHHHFHHGGFBBBBFFFFFFFFFFFFFFFFFFFFFFFFA@@FFFFFFFFF==???FFFFFFFFFFFFD=<;>8223
@JI6ZREA02GKP7K
AGCAGATGTTGGAGGGCAAGTCTGGTGCCAGCAGCCGCGGTAATTCCAGCTCCAATAGCGTATATTAAAGTTGTCTGCTAAGTTAAAAGCTCGTAGTTAGTAAGTTTCGGGACCATCAGTGTCGGTCGTTTGCCTCGGTACGTACGTGGTATGTTGGTTTCTCCCTTCTGACGAACCATGATGTCATTTATTTGGTGTT
+
D::::::::?DDD<<=HIIIIIIIIIIIIIIIIIIIIIIIIIIIIHHHHIIIFFFFFFFDDDDB::110<><667644/../..22//8::2323-----15--,,,.,,,.-5-.....25=995-,,,,---7,---.8682---.234444<??;;;A>=55559B===?>@BBB<<<<>???1100000>>:>00
@JI6ZREA02G1QJ5
AGCAGATGTTGGAGGGCAAGTCTGGTGCCAGCAGCCGCGGTAATTCCAGCTCCAATAGCGTATATTAAAGTTGTTGCAGTTAAAAAGCTCGTAGTTGAATTTCGGGATCAATACGTCGGTCGTGCTTTTTTGGTACGCACTGGCGTCATTGGTTTCTCCTTTCTGACGAACCATGATGTCATTAATTTGGTGTTATGGGGAGTTAGGACTGTTACTTTGAAAAAATTAGAGTGTTTAAAGCAGGCATTAGCTTGAATACATTAGCATGGAATAATGAAATAGGACGTTCGATCCTATTTTGTGGTTTCTAGGATCAACGTAATGATTAATAGGGATAGTTGGGGCATTAGTATTCAATTGTCAGAGGTGAAATTCTTGGATTTATTGAAGACTAACTACTGCGAAAGCATTTGCCAAGGATGTTTTCATTAATCAAGAACGAAAGTTAGGGATCGAAGACGATCAGATACCGTCGTAGTCTTAACCATAAACTATGCCGACTAGGGATCGGATGATGTTAATTTTATAATG
+
IIIIIIIIIIIIIGGGIIIIIIIIIIIIIIIIIIIIIIIIIIIIIIIIIIIIIIIIIIIIIIIIIIHHHIIIIIIIIIIII;;;;;IIIIIIIIIIIIIHHHIHHHIIIIIIIIIIIIIIIIIII<<<<<<IIFIIIIIIIIIIIIIIIIIIHHHIIIIHHHIIIIIIIIIIIIIIIIIIIIIIIHHHIIIIIIIICCBAIBGGIIIIIIIIIIIHHHI<<<<88;;,GIIIIHHHHHHIIIIIIIIIIIIIIIIIIIIIIIIIIIIIIIIIIIIIHHHIIIIIIAAAGEHDDA==////5.43/,,:7FAAE@AAAGGFDDIIIIIIIIIHHBHIIIAA8888AAADGGGGIIIFDDDFHHH@???@CEEHID<88DDDHEEF>>DD@?>DDC???>IFFFFBBE?@@BBBDDDDD<<5=<2227<===::9<<>?<<<200<>??7>>><<<<<<:9<<<=>==:<:>==<<<7877877??775<<>>?<12444784;:66668;8888888<>>>>77;7<47724
@JI6ZREA02JQ93G
AGCAGATGTTGGAGGGCAAGTCTGGTGCCAGCAGCCGCGGTAATTCCAGCTCCAATAGCGTATATTAAAGTTGTTGCAGTTAAAAAGCTCGTAGTTGAATTTCGGGATCAATACGTCGGTCGTGCTTTCGGGTACGTACTGGCGTCATTGGTTTCTCCTTTCTGACGAACCATGATGTCATTAATTTGGTGTTATGGGGAGTTAGGACTGTTACTTTGAAAAAATTAGAGTGTTTAAAGCAGGCATTAGCTTGAATACATTAGCGTGGAATAATGAAATAGGACGTTCGATCCTATTTTGTTGGTTTCTAGGATCAACGTAATGATTAATAGGGATAGTTGGGGCATTAGTATTCAATTGTCAGAGGTGAAATTCTTGGATTTATTGAAGACTAACTACTGCGAAAGCATTTGCCAAGGATGTTTTCATTAATCAAAGAACGAAAGTTAGGGATCGAAGACGATCAGATACCGTCGTAGTCTTAACCATAAACTAT
+
IIIIIIIIIIIIIHHHIIIIIIIIIIIIIIIIIIIIIIIIIIIIIIIIIIIIIIIIIIIIIIIIIIHHHIIIIIIIIIIII?????IIIIIIIIIIIIIHHHIHHHIIIIIIIIIIIIIIIIIIIHHHIHHHIIIIIIIIIIIIIIIIIIIHHHIIIIHHHIIIIIIIIIIIIIIIIIIIIIIIHHHFFDHIIIICCCCI>FFIFFFIIIIIIIHHHI666666FF5IIIIIHHHHHHIIIIIIIIIIIIIIIIIIIIIIIIIHD@@@IIIIIIIHHHIIIIIIIIIIIIIDDDD<<<<<22<<BBBGIIDDDHHHHIIIIIHHHHIIIIIHHHIHHHII@@??@@DHIIIIIIIIHHHH=@@DDDBBB<<<A?:88::?BB=:44BEEEEDBBBHHHE>:::BBE:::BBBB::::B?8::7771::;<<<03...802<8535<880669688:<<<98668:83136<<;:9<<<<8:87990003---.4-0
@JI6ZREA02JYLO3
AGCAGATGTTGGAGGGCAAGTCTGGTGCCAGCAGCCGCGGTAATTCCAGCTCCAATAGCGTATATTAAAGTTGTTGCAGTTAAAAAGCTCGTAGTTGAATTTCGGGATA
+
FFFFFFFFFFFIIHHHIIIIIIIIIIIIIIIIIIIIIIIIIIIIIIIIIIIIFFFFFFFFFFFFFFFFFFFFFFFFFFFFF?????FFFFFFFFFFFFF=<87,,,:.-
@JI6ZREA02JVYKT
AGCAGATGTTGGAGGGCAAGTCTGGTGCCAGCAGCCGCGGTAATTCCAGCTCCAATAGCGTATATTAAAGTTGTTGCAGTTAAAAAGCTCGTAGTTGAATTTCGGGATTAGTAGGTTGGTCGTGCCTCTGGTATGCACTGGCTTTACTGGTTCCTCCTTCTTGAAGAACTGTAATGTCATTAATTTGGTGTTGCAGGGAAACAGGACTGTTACTTTGAAAAAATTGGAGTGTTTAAAGCAGGCTAACGCTTGAATACATTAGCATGGAATAATGAAATAGGACGTTTGATCCTATTTTGTGGTTTCTAGGATTGACGTAATGATTAATAGGGATAGTTGGGGCATTAGTATTCAATTGTCAGAGGTGAAATTCTTGGATTTATTGAAGACTAACTACTGCGAAAGCATTTGCCAAGGATGTTTTCATTAATCAAGAACGAAAGTTTAGGGATCGAAGACGATCAGATACCGTCGTAGTC
+
FFFFFFFA@@@BBFFFHGGIHIIIIIIIIIIIII@@=HFFFDDDDFFHHHHHFFFFFFFFFFFFFFFFFFFFFFFFEAA@F==?==FFFFFFFFFDDDDFFFFFFFFFFFFFF====FFFFFFFFFFFFFFDDA999@@@>9111989>>>>>>81111<<>?@A@9::AD???DDDA???====<><7;2244400044;A>BBBBFFFFFF?;;;697766FFFF@?@DFFFFFFFFFFFFF@???FFFFFFFDFGDDDIGFDDDIIIIIIIIIIIIIIDD???DDGFCCCC====F9DD?:::?D:::DIIIIIIIIDDDDIIIDDB?=ABB@>>00009<>>??>?8::???=DDDDDDDDDD>>>BB88888=444327@BBDDBBBBBBBB=3////;>?>;;;>>>@@>>>>2111126::885::6---43....,,,,,,,4,,,3684655::221:8662..130.,,
@JI6ZREA02JCTI8
AGCAGATGTTGGAGGGCAAGTCTGGTGCCAGCAGCCGCGGTAATTCCAGCTCCAATAGCGTATATTAAAGTTGTTGCAGTTAAAAAGCTCGTAGTTGAATTTCGGGATCAATACGTCGGTCGTGCTTTTTTGGTACGCACTGGCGTCATTGGTTTCTCCTTTCTGACGAACCATGATGTCATTAATTTGGTGTTATGGGGAGTTAGGACTGTTACTTTGAAAAAATTAGAGTGTTTAAAGCAGGCATTAGCTTGAATACATTAGCATGGAATAATGAAATAGGACGTTCGATCCTATTTTGTGGTTTCTAGGATCAACGTAATGATTAATAGGGATAGTTGGGGCATTAGTATTCAATTGTCAGAGGTGAAATTCTTGGATTTATTGAAGACTAACTACTGCGAAAGCATTTGCCAAGGATGTTTCATTAATCAAGAACGAAAGTTAGGGATCGAAGACGATCAGATACCGTCGTAGTCTTAACCATAAACTATG
+
IIIIIIIIIIIIIHHHIIIIIIIIIIIIIIIIIIIIIIIIIIIIIIIIIIIIIIIIIIIIIIIIIIHHHIIIIIIIIIIII?????IIIIIIIIIIIIIHHHIHHHIIIIIIIIIIIIIIIIIII999999IIFIIIIIIIIIIIIIIIIFFBBBIIIIHHHIIIIIIIIIIIIIIIIIIIIIFF:::IIIIIIGI?B??=166BIIFFFHIIIIHHHI66666699,FFIIIHHHHHHIIIIIIIIIIIIIIIIIIIIIIIIIIIIIIIIIIIII777HHIIIIIIGGGEEEEAB11336/?????E=IIHHDDDHII@@@IIIIIHHHHHBBFGGEBB2222;;;;AA??EF@@=BBBBBBDBB?A?<<BB442244B<::944=A>=8::9999:B;==9:::944444:88==8842-----29974469:30071000:;:26668::;;7657:87777676;;31018;:8:88==6657676;:012
@JI6ZREA02JQU57
AGCAGATGTTGGAGGGCAAGTCTGGTGCCAGCAGCCGCGGTAATTCCAGCTCCAATAGCGTATATTAAAGTTGTTGCAGTTAAAAAGCTCGTAGTTGAATTTCGGGGTCAGTAGGTTGGTCGTGCCTATGGTATGTACTGGCTTTACTGATTCCTCCTTCTTGAAGAACTGTAATGTCATTAATTTGGTGTTGCAGGGAAACAGGACTGTTACTTTGAAAAAATTAGAGTGTTTAAAGCAGGCTAACGCTTGAATACATTAGCATGGAATAATGAAATAGGACGTTCGATCCTATTTTGTGGTTTCTAGGATTGACGTAATGATTAATAGGGATAGTTGGGGCATTAGTATTCAATTGTCAGAGGTGAAATTCTTGGATTTATTGAAGACTAACTATGCGAAAGCATTTGCCAAGGATGTTTCATTAATCAAGAACGAAAGTTAGGGATCGAAGACGATCAGATACCGTCGTAGTCTTAACC
+
FFFFFFFFFFFIIHHHIIIIIIIIIIIIIIIIIIIIIIIIIIIIIIIIIIIIFFFFFFFFFFFFFFFFFFFFFFFFFFFFF=====FFFFFFFFFFFFFFFFFDDDDFFFFFFFFFFDDDFFFFFFFFFFFFFFFFFFFFFFFFFFFFFFFFFFFFFFFFFFFFF@@@FFF???FFFFFFFFFFFFFFFFFFFFFFFFFFFF>CCFDFFCCCA999=22226666,?DFFFFFFFFFFDDDCC????DD???DFGDFDDDDFFFFGIIIGGGGGGGGC4:::AAAAADA====D::99A6::::?A<B===?ADD????ADAAADDDDDBB?D??=AA6666:::?DBDDDDDDBBBB>??883338;;8<<>::<<<;88;77>4//.33<<;888:<<;;;<<<;;;<<:::<<<:8---26::8700022002----0---222866222446486622125:::957787420.,,,,
@JI6ZREA02J22QL
AGCAGATGTTGGAGGGCAAGTCTGGTGCCAGCAGCCGCGGTAATTCCAGCTCCAATAGCGTATATTAAAGTTGTTGCAGTTAAAAAGCTCGTAGTTGAATTTCGGGATCAATACGTCGGTCGTGCTTTTTTGGTACGCACTGGCGTCATTGGTTTCTCCTTTCTGACGAACCATGATGTCATTAATTTGGTGTTATGGGGAGTTAGGACTGTTACTTTGAAAAAATTAGAGTGTTTAAAGCAGGCATTAGCTTGAATACATTAGCATGGAATAATGAAATAGGACGTTCGATCCTATTTTGTGGTTTTTAGGATCAACGTAATGATTAATAGGGATAGTTGGGGCATTAGTATTCGATTGTCAGAGGTGAAATTCTTGGATTTATTGAAGACTAACTACTGCGAAAGCATTTGCTAAGGATGTTTTCATTAATCAAGAACGAAAGTTAGGGATCGAAGACGATCAGATACCGTCGTAGTCTTAACCATAACTATGCCGAC
+
IIIIIIIIIIIIIHHHIIIIIIIIIIIIIIIIIIIIIIIIIIIIIIIIIIIIIIIIIIIIIIIIIIHHHIIIIIIIIIIII???==IIIIIIIIIIIIIHHHIHHHIIIIIIIIIIIIHEEBEB7/////-886DDBDGIIIIIIIIIIIIIHHHIIIIHHHIIIIGFFHHHIIIIIIIIIIIIIHHHGGFIIIII@@@@F498GEEEEGA5568<<<E46674455,<DGGAA;<888HIIEEFIIIIIIIIIIHHHIIHHHIIIIIIIIIIIIIHHHIIIIHHHIIIIIIHHHI=988?1//-----526;99:?GGIIIHHHIIAAAABBBDEDDAA99<;EEEHIIIIIHHHH@@@BEEEEE?;355BDCCCCCC?111:48CCCCCCEEHBBBHHBB?@@E?@@BBBCCCAAAA9::111138;97745667443----026033379:3334486:;;83131:::802186:;:899770.--.002543250
@JI6ZREA02I0VF7
AGCAGATGTTGGAGGGCAAGTCTGGTGCCAGCAGCCGCGGTAATTCCAGCTCCAATAGCGTATATTAAAGTTGTTGCAGTTAAAAAGCTCGTAGTTGAATTTCGGGATCAATACGTCGGTCGTGCCTACTGGTATGAACTGG
+
FFFFFFFFFFFIIHHHIIIIIIIIIIIIIIIIIIIIIIIIIIIIIIIIIIIIFFFFFFFFFFFFFFFFFFFFFFFFFFFFF=====FFFFFFFFFFFFFFFFA:;;DFFFFFFFFFFFFFFFFD?:554<@<<:<:77:=--
@JI6ZREA02JEOC2
AGCAGATGTTGGAGGGCAAGTCTGGTGCCAGCAGCCGCGGTAATTCCAGCTCCAATAGCGTATATTAAAGTTGTTGCAGTTAAAAAGCTCGTAGTTGAATTTCGGGGTAGTA
+
FFFFFFFFFFFIIHHHIIIIIIIIIIIIIIIIIIIIIIIIIIIIIIIIIIIIFFFFFFFFFFFFFFFFFDDDFFFFFFFFF;;;;;FFFFFFFFFFDDD==;<..,,.7-22
@JI6ZREA02JODSS
AGCAGATGTTGGAGGGCAAGTCTGGTGCCAGCAGCCGCGGTAATTCCAGCTCCAATAGCGTATATTAAAGTTGTTGCAGTTAAAAAGCTCGTAGTTGAATTTCGGGGATCAAT
+
136A888888FIIHHHIIIIIIIIIIIIIIIIIIIIIIIIIIIIIIIIIIIIFFFFFFFFFFFFDDDDFA@?FFFFFFFFF==???FFFFFFFFFDBBB=<;1000.4::557
@JI6ZREA02J48NS
AGCAGATGTTGGAGGGCAAGTCTGGTGCCAGCAGCCGCGGTAATTCCAGCTCCAATAGCGTATATTAAAGTTGTTGCAGTTAAAAAGCTCGTAGTTGAATTTCGGGATCAATACGTCGGTCGTGCTTTCGGGTACGTACTGGCGTCATTGGTTTCTCCTTTCTGACGAACCATGATGTCATTAATTTGGTGTTATGGGGAGTTAGGACTGTTACTTTGAAAAAATTAGAGTGTTTAAAGCAGGCATTAGCTTGAATACATTAGCATGGAATAATGAAATAGGACGTTCGATCCTATTTTGTGGTTTCTAGGATCAACGTAATGATTAATAGGGATAGTTGGGGCATTAGTATTCAATTGTCAGAGGTGAAATTCTTGGATTTATTGAAGACTAACTACTGCGAAAGCATTTGCCAAGGATGTTTTCATTAATCAAGAACGAAAGTTAGGGATCGAAGACGATCAGATACCGTCGTAGTCTTAACCATAAACTATGCCGACTAGGGATCGGATGATGTTTAATTTTTAATGTACTC
+
IIIIIIIIIIIIIHHHIIIIIIIIIIIIIIIIIIIIIIIIIIIIIIIIIIIIIIIIIIIIIIIIIIHHHIIIIIIIIIIII<<<<<IIIIIIIIIIIIIHHHIHHHIIIIIIIIIIIIIIIIIIIHHHIHHHIIIIIIIIIIIIIIIIIIIHHHIIIIHHHIIIIIIIIIIIIIIIIIIIIIIIGGGIIIIIIIICCCBI?GGIIIIIIIIIIIHHHI<<<<88;;,GIIIIHHHHHHIIIIIIIIIIIIIIIIIIIIIIIIIIIIIIIIIIIIIHHHIFGGCCFGGIIIIIIII<<<<E7??555CIIIIIIIIIIIIIIIIIIIIICC???GIIIIIBBBBIIIIIIIIIIIIIIIIIIIHFFFGEHHHIIIIIIIIHHHIIIIIIIIIIIIIEEEIB>8888EBCBBCIIIIIIIIAA==99AAABAA7:::A?=:4///4>A@>>>AABBBBA@AAA>>>>=A<>>A:7:<=<<<<<==2215.../707877==;=41114:<<<<<<<55...33---,,..+<78:44
@JI6ZREA02FFGUM
AGCAGATGTTGGAGGGCAAGTCTGGTGCCAGCAGCCGCGGTAATTCCAGCTCCAATAGCGTATATTAAAGTTGTTGCAGTTAAAAAGCTCGTAGTTGAATTTCGGGATCA
+
FFFFFFFFFFFIIHHHIIIIIIIIIIIIIIIIIIIIIIIIIIIIIIIIIIIIFFFFFFFFFFFFFFFFFFFFFFFFFFFFF=====FFFFFFFFFFFFFFFFF@??D:66
@JI6ZREA02F3BRQ
AGCAGATGTTGGAGGGCAAGTCTGGTGCCAGCAGCCGCGGTAATTCCAGCTCCAATAGCGTATATTAAAGTTGTTGCAGTTAAAAAGCTCGTAGTTGAATTTCGGGGTCAGCAGGCTGGTCGTGCCACTGGTATGAACTGGTCTCGCTGATTCCTCCTTTCTGAAGAACTGTAATGTCATTAAGTTTGGTGTTGCAGGGAAACAGGACTGTTACTTTGAAAAAATTAGAGTGTTTAAAGCAGGCATTAGCTTGAATACATTAGCATGGAATAATGAAATAGGACGTTCGATCCTATTTTGTTGGTTTCTAGGATCAACGTAATGATTAATAGGGATAGTTGGGGGCATTAGTATTCAATTGTCAGAGGTGAAA
+
FFFFFFFFFFFIIHHHIIIIIIIIIIIIIIIIIIIIIIIIIIIIIIIIIIIIFFFFFFFFFFFFFFFFFFFFFFFFFFFFF==???FFFFFFFFFFFFFFFFFDDDEFFFFFFDDDFFFFFF@:::=@FFFDDDDFFFF666:DBBAAAA>>:533144;A>BBBBAACFFFFDAAADDDB==444=AA<9::=AB=;;;;896<<8999444<=;;A22222666,5:BBA=====?FC;;:?ADDFFD???FCCAAD???FFD:::BBAA@8900092669322233<<;96322440//44888?<@8:::::8?A>==<<<;;6622///4989>>22525::::::8?@<988><3233><<;32426
@JI6ZREA02HX41X
AGCAGATGTTGGAGGGCAAGTCTGGTGCCAGCAGCCGCGGTAATTCCAGCTCCAATAGCGTATATTAAAGTTGTTGCAGTTAAAAAGACTCGTAGTTGAATTTCGGGTAGTCAATATATTGGTCGTGCCTCCGGTATGCACTGGTATTA
+
FFFFFFFFFFFIIHHHIIIIIIIIIIIIIIIIIIIIIIIIIIIIIIIIIIIIFFFFFFFFFFFFFFFFFFDB<<88:44--,,,,,2-7:8:===99211,,,.,,,,.,-.66=;==>@AA>:9888898886678999894437;84
@JI6ZREA02J5FAI
AGCAGATGTTGGAGGGCAAGTCTGGTGCCAGCAGCCGCGGTAATTCCAGCTCCAATAGCGTATATTAAAGTTGTTGCAGTTAAAAAGCTCGTAGTTGAATTTCGGGGTCAGCAGGTTGGTCGTGCCACTGGTATGCACTGGCTTCGCTGATTCCTCCTTTCTGAAGAACTGTAATGTCATTAATTTGGTGTTGCAGGGAAACAGGACTGTTACTTTGAAAAAATTAGAGTGTTTAAAGCAGGCTAACGCTTGAATACATTAGCATGGAATAATGAAATAGGACGTTCGATCCTATTTTGTTGGTTTCTAGGATCAACGTAATGATTAATAGGGATAGTTGGGGGCATTAGTATTCAATTGTCAGAGGTGAAATTCTTGGATTTATTGAAGACTAACTACTGCGAAAGCATTTGCCAAGGATGTTTTCATTAATCAAGAACGAAAGTTAGGGATCGAAGACGATCAGATACCGTCGTAGTCTTAACCATAAACTATGCCGACTAGGGATCGGATGATGTTAATTTTTTAATGTACTCA
+
IIIIIIIIIIIIIGGGIIIIIIIIIIIIIIIIIIIIIIIIIIIIIIIIIIIIIIIIIIIIIIIIIIHHHIIIIIIIIIIGG;;;;;HIIIIIIIIIIIIHHHI>>>>IIIIIIIIIIHHHIIIIIIIIIIIIIIIIIIIIIIIIIIIIIIIIIIGGGDDDHFIIIGGGGIIIIIIIIIIBBBBHHHIIDBBBHIIHHHHHHIABBIIIIHHIIEBBG22222455,=FIIIHHHHHHIIIIIIIIIIIHGGGIIIIIIHHHIIIIIIIIIIIIIHHHIIIIIIIIIIIGGDDDD8868A22;;BBBIIIIHHHHHIHFFDDIII====DFBAAC?>?BD11111?CGGEGFFHGGGCHHHHHHHH??@HHEEEEECCECC555?;>EFFB8;;?BEECA>??:111:;>;;;;;;??C?8;=444488;=<<5888><<=<776;<<12222...66859779;;8688;;86598;88=;;8822039>>>9-238<;<93-...1396688883326;;//////44)313.-,2
@JI6ZREA02GT5NX
AGCAGATGTTGGAGGGCAAGTCTGGTGCCAGCAGCCGCGGTAATTCCAGCTCCAATAGCGTATATTAAAGTTGTTGCAGTTAAAAAGCTCGTAGTTGAATTTCGGGG
+
FFFFFFFFFFFIIHHHIIIIIIIIIIIIIIIIIIIIIIIIIIIIIIIIIIIIFFFFFFFFFFFFFF;;;FFFFFFFFFFFF?????FFFFFFFFFFFFFFFFF=;33
@JI6ZREA02JJNXN
AGCAGATGTTGGAGGGCAAGTCTGGTGCCAGCAGCCGCGGTAATTCCAGCTCCAATAGCGTATATTAAAGTTGTTGCAGTTAAAAAGCTCGTAGTTGAATTTCGGGGTCAGCAGGTTGGTCGTGCCACTGGTATGCACTGGCTTCGCTGATTCCTCCTTTCTGAAGAACTGTAATGCCATTAATTTGGTGTTGCAGGGAAACAGGACTGTTACTTTGAAAAAATTAGAGTGTTTAAAGCAGGCTAACGCTTGAATACATTAGCATGGAATAATGAAATAGGACGTTCGATCCTATTTTGTTGGTTTCTAGGATTGACGTAATGATTAATAGGGATAGTTGGGGGCATTAGTATTCAATTGTCAGAGGTGAAATTCTTGGATTTATTGAAGACTAACTACTGCGAAAGCATTTGCCAAAGGATGTTTTCATTAATCAAGAACGAAAGTTAGGGATTCGAAGACGATCAGATACCGTCGTAGTCTTAACCATAAACTATGCCGACTAGGGATCGGATGATGTTTAATTTTTTAATGTACTCA
+
IIIIIIIIIIIIIHHHIIIIIIIIIIIIIIIIIIIIIIIIIIIIIIIIIIIIIIIIIIIIIIIIIIHHHIIIIIIIIIIII:::::IIIIIIIIIIIIIHHHICCCCIIIIIIIIIIIIIIIIIIIIIIIIIIIIIIIIIIIIIIIIIIIIIIIIBBBBHIIIIIHHHIIIIIIIIIIIIIIIHHHIIIHHHIIIHFF666BHIIIIIIHHIIHHCG62222266,=@@@@HHHHHHIIIIIIIIIIIIIIIIIIIIIIIIIIHDDDDDIIIIIEEEIIIIIIIIIIIG@7777:==@D;;IIHHHIIIDDDHHHHHHHHHIIIIIII@9555;@IGGG77877@DDDIIIIIIIIHHHBBBH==99:=BBEIEBBBBBDBB:94444498AA?===:99:=?<::233002700,,..--220011;;;;6657773007:332822-660-----990020066997979920011311766;;6647777;1-...7674;:5558::73333337777;;//222298):4660,,
@JI6ZREA02JWZPY
AGCAGATGTTGGAGGGCAAGTCTGGTGCCAGCAGCCGCGGTAATTCCAGCTCCAATAGCGTATATTAAAGTTGTTGCAGTTAAAAAGCTCGTAGTTGAATTTCGGGATCAATACGTCGGTCGTGCTTTTTTGGTACGCACTGGCGTCATTGGTTTCTCCTTTCTGACGAACCATGATGTCATTAATTTGGTGTTATGGGGAGTTAGGACTGTTACTTTGAAAAAATTAGAGTGTTTAAAGCAGGCATTAGCTTGAATACATTAGCATGGAATAATGAAATAGGACGTTCGATCCTATTTGTGGTTTCTAGGATCAACGTAATGATTAATAGGGATAGTTGGGGCATTAGTATTCAATTGTCAGAGGTGAAATTCTTGGATTTATTGAAGACTAACTACTGCGAAAGCATTTGCCAAGGATGTTTCATTAATCAAGAACGAAAGTTAGGGATCGAAGACGATCAGATACCGTCGTAGTCTTAA
+
HHHHHHHHHHHIIHHHIIIIIIIIIIIIIIIIIIIIIIIIIIIIIIIIIIIIHHHHHHHHHHHHHHHHHHHHHHHHHHHHH?????HHHHHHHHHHHHHHHHHHHHHHHHHHHHHHHHHHHHHHH9;;;;;HHFHHHHHHHHHHHHHHHHHHHHHHHHHHHHHHHHHHHHHHHHHHHHHHHHHHHHHHHHHHHHGE6666<188GGGHHHHHHHHHHHH;;;;6699,@HHHHHHHHHHHHHHHHHHHHHHHHHHHHHHHHHHHHHHHHHHHHHHHHHHHHHHHHHGGEEDD9989///4/44///94D<>>>@@BGGBBBHBBBHBBBHHHHHHHHHHCC==BBHEGGEEEB@@@BAB?AA993338996;;=;;;89...2//399;:<ABBBBBB?=9344;333999998==88621,,,,133...100200600008;;2777:::::::9;::;;:212---;:9::;6676622
@JI6ZREA02JM7AU
AGCAGATGTTGGAGGGCAAGTCTGGTGCCAGCAGCCGCGGTAATTCCAGCTCCAATAGCGTATATTAAAGTTGTTGCAGTTAAAAAGCTCGTAGTTGAATTTCGGGG
+
FFFFFFFFFFFIIHHHIIIIIIIIIIIIIIIIIIIIIIIIIIIIIHHIIIIHFFFFFFFFFFFFFFFFFDDDFFFFFFFFF????=FFFDBB@@>=842..,3/1..
@JI6ZREA02GD1TK
AGCAGATGTTGGAGGGCAAGTCTGGTGCCAGCAGCCGCGGTAATTCCAGCTCCAATAGCGTATATTAAAGTTGTTGCAGTTAAAAAGCTCGTAGTTGAATTTCGGGATTAGTAAGTTGGTCGTGCCTCTGGTATGTACTGGCTTTACTGGTTCCTCCTTCTTGAAGAACTGTAATGTCATTAATTTGGTGTTGCAGGGAAACAGGACTGTTACTTTGAAAAAATTAGAGTGTTTAAAGCAGGCTAACGCTTGAATACATTAGCATGGAATAATGAAATAGGACGTTTGATCCTATTTTGTTGGTTTCTAGGATTGACGTAATGATTAATAGGGATAGTTGGGGCATTAGTATTCAATTGTCAGAGGTGAAATTCTTGGATTTATTGAAGACTAACTACTGCGAAAGCATTTGCCAAGGATGTTTTCATTAATCTAAGAACGAAAGTTAGGGATCGAAGACGATCAGATACCGTCGTAGTCTTAACCATAACTATGCCGACTAGGGATCGGATGATGTTTAATTTTTAATGTACTCTATTCGG
+
HHHHHHHHHHHIIBBBIIIIIIIIIIIIIIIIIIIIIIIIIIIIIIIIIIIIHHHHHHHHHHHHHHHHHHHHHHHHHHHHH;;;;;HHHHHHHHHHHHHEEEHHHHHHHHHHHHHHHHHHHHHHHHHHHHHHHHHHHHHHHHHHHHHHHHHHHHHHHHHBBBHGD<888<GHHHHHHHHHHHHHHHHHHHHHHEB666@BEE@EEHHHHHHGGC@@G22222266,BE@@@HHHHHHHHHHHHHHHHHHHHHHHHHHHHHHHHHHHHHHHHHHH@@@G@@@;;9;;>EAA998>33355//99333BAG;;;HHHHHHHHHHHHBBBBGE@@@@BB6669999@@BGGGGBB@;;;DBBBBBBBBBA?;;9AA988443///;77AA9989BBBBBBB?==9444=>>99;>>=====::;550022----02---:55;6334:==49666777;;:4768:::767122266:6766;::;;:8421126402224602.00014102222677666:://22244+767200.1..5,-
@JI6ZREA02GXJXH
AGCAGATGTTGGAGGGCAAGTCTGGTGCCAGCAGCCGCGGTAATTCCAGCTCCAATAGCGTATATTAAAGTTGTTGCAGTTAAAAAGCTCGTAGTTGAATTTCGGGATTAGTAGGTTGGTCGTGCCTCTGGTATGTACTGGTTTCACTGGTTCCTCCTTCTTGAAGAACTGTAATGTCATTAATTTGGTGTTGCAGGGAAACAGGACTGTTACTTTGAAAAAATTAGAGTGTTTAAAGCAGGCTAACGCTTGAATACATTAGCATGGAATAATGAAATAGGACGTTTGATCCTATTTTGTTGGTTTCTAGGATTGACGTAATGATTAATAGGGATAGTTGGGGCATTAGTATTCAATTGTCAGAGGTGAAATTCTTGGATTTATTGAAGACTAACTACTG
+
FFFFFFFFFFFIIHHHIIIIIIIIIIIIIIIIIIIIIIIIIIIIIIIIIIIIFFFFFFFFFFFFFFFFFFFFFFFFFFFFF?????FFFFFFFFFFFFFFFFFFFFFFFFFFFFFFFFFFFFFFFFFFFFFFFFFFFFFFFFFFFFFFFFFFFFFDDDDFFFFFFFFFFFFFFFFFFFFFFFFFFFFFFFFFFFFFFFFFFFDDDFFFFFFFFFCCC666666??-CFCDDDFFFFFFFFFFFFFFFFFDDDFFFDFGDDDGFFFDDGGGGDDFC==BA>>=400008<<444<4546?66<<00047A444<>?ABB==<AAAA@<888;888444449997===ADDDDBAAAADD=888BBB><:;;;<83226692222//766987../888<83
@JI6ZREA02I3FSV
AGCAGATGTTGGAGGGCAAGTCTGGTGCCAGCAGCCGCGGTAATTCCAGCTCCAATAGCGTATATTAAAGTTNTTGCAGTTAAAAAGCTCGTAGTTGAATTTCGGGGGT
+
FFFFFFFFFFFIIHHHIIIIIIIIIIIIIIIIIIIIIIIIIIIIIIIIIIIIFFFFFFFFFFFFFFFFFF66!8:FFFFFF?????FFFFFFFFFDA?<331.,,,,,,
@JI6ZREA02H5SVC
AGCAGATGTTGGAGGGCAAGTCTGGTGCCAGCAGCCGCGGTAATTCCAGCTCCAATAGCGTATATTAAAGTTGTTGCAGTTAAAAAGCTCGTAGTTGAATTTCGGGGTCAGCAGGTTGGTCGTGCCACTGGTATGAACTGGTTTCGCTGATTCCTCCTTTCTGAAGAACTGTAATGTCATTAATTTGGTGTTGCAGGGAAACAGGACTGTTACTTTGAAAAAATTAGAGTGTTTAAAGCAGGCTAACGCTTGAATACATTAGCATGGAATAATGAAATAGGACGTTCGATCCTATTTTGTGGTTTCTAGGATTGACGTAATGATTAATAGGGATAGTTGGGGCATTAGTATTCAATTGTCAGAGGTGAAATTCTTGGATTTATTGAAGACTAACTACTGCGAAAGCATTTGCCAAGGATGTTTCATTAATCAAGAACGAAAGTTAGGGATCGAAGACG
+
HHHHHHHHHHHIIHHHIIIIIIIIIIIIIIIIIIIIIIIIIIIIIIIIIIIIHHHHHHHHHHHHHHHHHHHHHHHHHHHHH=====HHHHHHHHHHHHHHHHHCCCCHHHHHHHHHHHHHHHHHHHHHHHHHHHHHHHHHHHHHHHHHHHHHHHHHHHHHHHHHHFFFHHHHHHHHHHHHHHHHHHHHHHHHHHHHHH>>>HHHHHGGGGGGG@@=?222222;;-EEEGHHHHHHHHHHHHHHHHHHHHHHHHHHHHHHHHHHHHHHH;<<@HHHDG<DDDD:;;EEDDAA;9////4.44555><G@@@HHHHHHBBBHHHHHBBBB@@>BBBA??0000::000:<AEEEBBBAD@AAHDD?A@>==A>>:?AAA444347=BBBBBDDBBDBE@A93444999996;888888696---2278774777200::434:;;27666222227677
@JI6ZREA02GPI50
AGCAGATGTTGGAGGGCAAGTCTGGTGCCAGCAGCCGCGGTAATTCCAGCTCCAATAGCGTATATTAAAGTTGTTGCAGTTAAAAAGCTCGTAGTTGAATTTCGGGGATTAGTACGCTGGTCGTGCCTTCGGTACGTACTGGTGTTACTGATTTCTACCTTCTGACGAACCATCATGTCATTAATTTGGTGTGGTGGGGAAGTCAGGACTGTTACTTTAGTAAAAAATTAAGAGTAGTTTAAAGNCAAGGCTCGCGCTTGAATACATTAGCATGGAATAAT
+
FFFFFFFFFFFIIIIIIIIIIIIIIIIIIIIIIIBBBHHHHHFFFFHHHHHHFFFFFFFFFFFFFFDDDFFFFFBBBBB5533333=AAAAAABBDDAA===:;;555:::DDDFFFFFFFFFFFFFFFDDDFFFFFFFFFFFFFFF????????<AADFF????DDFDA::<<CFFCCABBBB<<=::68800/2222..-4448><9998=><66694-------22/-:86988;===:44!BBA<<9444<88889<<<<9888=99976666<652
@JI6ZREA02GJBU8
AGCAGATGTTGGAGGGCAAGTCTGGTGCCAGCAGCCGCGGTAATTCCAGCTCCAATAGCGTATATTAAAGTTGTTGCAGTTAAAAAGCTCGTAGTTGAATTTCGGGATCAATACGTCGGTCGTGCTTTTTTGGTACGCACTGGCGTCATTGGTTTCTCCTTTCTGACGAACCATGATGTCATTAATTTGGTGTTATGGGGAGTTAGGACTGTTACTTTGAAAAAATTAGAGTGTTTAAAGCAGGCATTAGCTTGAATACATTAGCATGGAATAATGAAATAGGACGTTCGATCCTATTTGTGGTTTCTAGGATCAACGTAATGATTAATAGGGATAGTTGGGGCATTAGTATTCAATTGTCAGAGGTGAAATTCTTGGATTTATTGAAGACTAACTACTGCGAAAGCATTTGCCAAGGATGTTTTCATTAATCAAGAACGAAAGTTAGGGATCGAAGACGATCAGATACCGTCGTAGTCTTAACC
+
FFFFFFFFFFFIIHHHIIIIIIIIIIIIIIIIIIIIIIIIIIIIIIIIIIIIFFFFFFFFFFFFFFFFFFFFFFFFFFFFF=====FFFFFFFFFFFFFFFFFFFFFFFFFFFFFFFFFFFFFFF999999FFBFFFFFFFFFFFFFFFFFFFFFFFFFFFFFFFFFFFFFFFFFFFFFFFFFFFFFFFFFFFFFFAA@@FFFFFFFDDDFFFDD===A22222244,9?AAB=???CCFFFFFFFFFFFFFFFDDFGGGIDDFGGGGGGD:<<DFGGGF>DDDFDDDBAA?@@<91111188888A<B:::AAADD????DDDDDDDDA;;8=???44////49@AAAAABDDDDDDDDDDDDDDDD>>>?=888??B===>88=?BD==888<<:@><8344;<88888><;;;66622-,,,,06644.226:88210008::0310066222866446:62121:::5459:99:99::51
@JI6ZREA02HHTPN
AGCAGATGTTGGAGGGCAAGTCTGGTGCCAGCAGCCGCGGTAATTCCAGCTCCAATAGCGTATATTAAAGTTGTTGCAGTTAAAAAGCTCGTAGTTGAATTTCGGGGTTAGTAGGTTGGTCATGCCTCTGGTATGTACTGATCTCACTGATTCCTCCCTCTTGACGAACTGTAATGTCATTAATTTGGTGTTGCAGGAAATCAGGACTGTTACTTTGAAAAAATTAGAGTGTTTAAAGCAGGCTAAGGCTTGAATACATTAGCATGGAATAATGAAATAGGACGTTTGATCCTATTTTGTTGGTTTCTAGGATTGACGTAATGATTAATAGGGATAGTTGGGGGCATTAGTATTCAATTGTCAGAGGTGAAATTCTTGGATTTATTGAAGACTAACTACTGCGAAAGCATTTGCCAAGGATGTTTTCATTAATCAAGAACGAAAGTTAGGGATCGAAGACGATCAGATACCGTCGTAGTCTTAACCATAAACTAT
+
HHHHHHHHHHHIIHHHIIIIIIIIIIIIIIIIIIIIIIIIIIIIIIIIIIIIHHHHHHHHHHHHHHHHHHHHHHHHHHHHH=====HHHHHHHHHHHHHHHHHCCCCHHHHHHHHHHHHHHHHHHHHHHHHHHHHHHHHHHHHHHHHHHHHHHHHHHHHHHHHHHHHHHHHHHHHHHHHHHHHHHHHHHFFFHHHHHHHHHHHHHHHHHHHHHHEEE6;;;;;99,EEEEEHHHHHHHEEEEHHHHHHHHHHHHHHHHHHHHHHHHHHHHHHHHHHHHHHHHHHHHHHHHHHHHAA==@66DD@BHHHH@@@HHHHHHHHHHBBBEGGBB966;43433-----9;>DBDBEGB@@===DBBBA???93///AAA<<A<9///37:AAA??ABDDHHDD=999>>=33399<A><<;==422111127;9880222644---,,.02-0024222767576122221249960011214673443..,,,024--
@JI6ZREA02GQCJZ
AGCAGATGTTGGAGGGCAAGTCTGGTGCCAGCAGCCGCGGTAATTCCAGCTCCAATAGCGTATATTAAAGTTGTTGCAGTTAAAAAGCTCGTAGTTGAATTTCGGGGTCAGCAGGTTGGTTGTGCCACTGGTATGCACTGGCTTCGCTGATTCCTCCTTTCTGAAGAACTGTAATGTCATTAATTTGGTGTTGCAGGGAAACAGGACTGTTACTTTGAAAAAATTAGAGTGTTTAAAGCAGGCTAACGCTTGAATACATTAGCATGGAATAATGAAATAGGACGTTCGATCCTATTTTGTTGGTTTCTAGGATTGACGTAATGATTAATAGGGATAGTTGGGGGCATTAGTATTCAATTGTCAGAGGTGAAATTCTTGGATTTATTGAAGACTAACTACTGCGAAAGCATTTGCCAAGGATGTTTTCATTAATCAAGAACGAAAGTTAGGGATCGAAGACGATCAGATACCGTCGTAGTCTTAACCATAAACTATGCCGACTAGGGATCGGATGATGTTAATTTTTTAATGTACTC
+
IIIIIIIIIIIIIHHHIIIIIIIIIIIIIIIIIIIIIIIIIIIIIIIIIIIIIIIIIIIIIIIIIIHHHIIIIIIIIIIII<<<<<IIIIIIIIIIIIIHHHIBBBBIIIIIIIIIIIIIIIIIIIIIIIIIIIIIIIIIIIIIIIIIIIGFFFIBBBBBIIIIB>>>>GIIIIIIIII@>>>BBBIIIFFFIIIHHHFFFGDGGIIIIIGGE@@=D//////11,:BBEEBDDHHHIIIIIIIIIIIIIIIIIIIIIHHHIIIIIIIIIIIIIHHHA:AEHHHIGEEEE;;;;3333;28BB???GIIEAAAEEEIIEDDIEEAAAAIIHHHIEDEHH88=88IIHHHGIGDDD<;;;?BDDBB111=BEEIEEDDBBB@@?B::CC;98?5444;;;8992.//>>>;;;>>>AAA:48:11113399778::3...89777<==39966333;865888::::8:688888:6866<:<==9658999:9013386847455579966775555//00,,,,,,..),,,1,,
@JI6ZREA02IGKJ5
AGCAGATGTTGGAGGGCAAGTCTGGTGCCAGCAGCCGCGGTAATTCCAGCTCCAATAGCGTATATTAAAGTTGTTGCAGTTAAAAAGCTCGTAGTTGAATTTCGGGATCA
+
FFFFFFFFFFFIIHHHIIIIIIIIIIIIIIIIIIIIIIIIIIIIIIIIIIIIFFFFFFFFFFFFFFFFFFFFFFFFFFFFF;;;;;FFFFFFFFFFFFFFFFFFFFD:66
@JI6ZREA02JUY50
AGCAGATGTTGGAGGGCAAGTCTGGTGCCAGCAGCCGCGGTAATTCCAGCTCCAATAGCGTATATTAAAGTTGTTGCAGTTAAAAAGCTCGTAGTTGAATTTC
+
FFFFFFFFFFFIIHHHIIIIIIIIIIIIIIIIIIIHHHIIIHFFFDDEEFFCCCCFFFFFFFFFFFFFFFFFFFFFFFFFF?????FFFFFFFFFDB??6633
@JI6ZREA02G0FDY
AGCAGATGTTGGAGGGCAAGTCTGGTGCCAGCAGCCGCGGTAATTCCAGCTCCAATAGCGTATATTAAAGTTGTTACAGTTAAAAAGCTCGTAGTTGAATTTCGGGATCAATACGTCGGTCGTGCTTTTTTGGTACGCACTGGCGTCATTGGTTTCTCCTTTCTGACGAACCATGATGTCATTAATTTGGTGTTATGGGGAGTTAGGACTGTTACTTTGAAAAAATTAGAGTGTTTAAAGCAGGCATTAGCTTGAATACATTAGCATGGAATAATGAAATAGGACGTTCGATCCTATTTTGTGGTTTCTAGGATCAACGTAATGATTAATAGGGATAGTTGGGGCATTAGTATTCAATTGTCAGAGGTGAAATTCTTGGATTTATTGAAGACTAACTACTGCGAAAGCATTTGCCAAGGATGTTTTCATTAATCAAGAACGAAAGTTAGGGATCGAAGACGATCAGATACCGTCGTAGTCTTAACCNTAAACTNTGCCGACTAGGGATCGGATGATGTTTAATTTT
+
IIIIIIIIIIIIIHHHIIIIIIIIIIIIIIIIIIIIIIIIIIIIIIIIIIIIIIIIIIIIIIIIIIGGGIIIIIIIIIIII;;;;;IIIIIIIIIIIIIHHHIHHHIIIIIIIIIIIIIIIIIII888877II;IIIIIIIIIIIIIIIIIIGGGIIIIHHHIIIIIIIIIIIIIIIIIIIIIIIHHHIIIIIIIIAAAAIIIIIIIIIIIIIIIHHHI888888II5IIIIIHHHHHHIIIIIIIIIIIIIIIIIIIIIIIIIIIIIIIIIIIIIHHHIIIIIIIIIIIIIIIIICCB@G<GGHHHIIIGGGGGGIIIIIIIIIIIIIIAAAHIIIIII@@@?AAIIGGGIIIIIHIIHHHH@?6668HEEEEEEE@@@222<7:EE@@>DE@555>EEAA<<<ACDAAABDDDFFDD<??7777=>>>::9==<844;2...:44-4448:3...103178833132888646:=<6877==:6!88;;42!/.26584:722228822399;=81118833--
@JI6ZREA02JD046
AGCAGATGTTGGAGGGCAAGTCTGGTGCCAGCAGCCGCGGTAATTCCAGCTCCAATAGCGTATATTAAAGTTGTTGCAGTTAAAAAGCTCGTAGTTGAATTTCGGGGTCAGCAGGTTGGTCGTGCCACTGGTATGTACTGGTTTCGCTGATTCCTCCTTTCTGAAGAACTGTAATGCCATTAATTTGGTGTTGCAGGGAAACAGGACTGTTACTTTGAAAAAATTAGAGTGTTTAAAGCAGGCTAACGCTTGAATACATTAGCATGGAATAATGAAATAGGACGTTCGATCCTATTTTGTGGTTTCTAGGATTGACGTAATGATTAATAGGGATAGTTGGGGCATTAGTATTCAATTGTCAGAGGTTGAAATTCTTGGATTTATTGAAGACTAACTACTGCGAAAGCATTTGCCAAGGATGTTTCATTAATCAAGAACGAAAGTTAGGGATCGAAGACGATCAGATACCGTCGTAGTCTCAACCATAAACTATGCCGACTAGGGATCGGATGATGTTAATTTTTTAATGTAC
+
IIIIIIIIIIIIIHHHIIIIIIIIIIIIIIIIIIIIIIIIIIIIIIIIIIIIIIIIIIIIIIIIIIFFFIIIIIGGGGG;;33333;GGGGGGIIIIIIHHHI@@@@IIIIIIIIIIIIIIIIIIIIIIIIIIIIIIIIIIHHHIIIIIIIIIIIIIHHHIIIIIFFFFIIIIIIIIIIIIIIHHHIIA>>>BIIHHHHHHIHIIIIIIIIGGBBBG111111EE3AEEGGEHHHHHIIIIIIIFFFIIIIIIIIIIIIIIIIIIIIIIIIIIIHHE717;HIIIGEEDDDA?:11115.;;435:<G@@@GIIIID;;;IHHHHHHIIHHHIIIHHHCCAAHHHIIHHFFIIDDDBA?BBDD00003=BBDDABDEEEBBBA::AA>=84///9;;=;==9///9=A:::=;;==84233...3399774::;750310036772666633377:8766:;;:8::;;;:9:::88:0022--,1///41,023:8:464557676223733220466///...44)9721
@JI6ZREA02GM4J7
AGCAGATGTTGGAGGGCAAGTCTGGTGCCAGCAGCCGCGGTAATTCCAGCTCCAATAGCGTATATTAAAGTTGTTGCAGTTAAAAAGCTCGTAGTTGAATTTCGGGATCAATACGTCGGTCGTGCCTCTGGTATGAACTGGTGTTATTGATTCCTCCTTTCTGATAAACCATGATGTCATTAATTTGGTGTTGTGGGGAGTCAGGACTGTTACTTTGAAAAAATTGAGTGTTTAAAGCAGGCCTACGCTTGAATACATTAGCATGGAATAGTGAAATAGGACGTTCGAACCTATTTGTGGTTTCTAGGATCAACGTAATGATTAATAGGGATAGTTGGGGCATTAGTATTCAATTGTCAGAGGTGAAATTCTTGGATTTATTGAAGACTAACTACTGCGAAAGCATTTGCCAAGGATGTTTCATTAATCAAGAACGAAAGTTAGGGATCGAAGACGATCAGATACCGTCGTAGTCTTAACCATAAACTATGCCGACTAGGGATCGGATGATGTTAATTTTT
+
IIIIIIIIIIIIIHHHIIIIIIIIIIIIIIIIIIIIIIIIIIIIIIIIIIIIIIIIIIIIIIIIIIHHHIIIIIIIIIIII=====IIIIIIIIIIIIIHHHIHHHIIIIIIIIIIIIIIIIIIIIIIIIIIIIIIIIIIIIIIIIIIIIHHHFFFFFFHIIIIIHHHIIHIIIIIIIIIIIIHHHIIIIIIIICCCAIFIIIIIHIIFFFIIHHHI666666@@@HHHHHHHHHHIIIIIFFFIHIIIIIIIIHHHIIIIIIIIIIIIHHHIHHH;7;;III@?<?DD?<541116/??;;?BAIGDDDDIII;;99IIIII@@@DB;;?DBD550000::DD;=:AEGG;;;;@==B===BA8::;>>A??>>=///97<DDBBBA:99AA:;;4////4=AA::7?;;;;8863..---44444246220021002833-6668:::;31038:7773131;;71016;:8:8:==1103679;8-1333:;031444677;;:733376;;;115//
@JI6ZREA02GPXDI
AGCAGATGTTGGAGGGCAAGTCTGGTGCCAGCAGCCGCGGTAATTCCAGCTCCAATAGCGTATATTAAAGTTGTTGCAGTTAAAAAGCTCGTAGTTGAATTTCGGGATTAGTAAGTTGGTCGTGCCTCTGGTATGTACTGGCTTTACTGGTTCCTCCTTCTTGAAGAACTGTAATGTCATTAATTTGGTGTTGCAGGGAAACAGGACTGTTACTTTGAAAAAATTAGAGTGTTTAAAGCAGGCTAACGCTTGAATACATTAGCATGGAATAATGAAATAGGACGTTTGATCCTATTTTGTGGTTTCTAGGATTGACGTAATGATTAATAGGGATAGTTGGGGCATTAGTATTCAATTGTCAGAGGTGAAATTCTTGGATTTATTGAAGCTAACTACTGCGAAAGCATTTGCCAAGGATGTTTTCATTGATCAAGAACGAAGTTAGGGATCGAAGACGATCAGATACCGTCGTAGTCTTAACCATAAACTATAGCCGACTAGGGATCGGATGATGTTTAATTTTTAATGTAC
+
FFFFFFFFFFFIIHHHIIIIIIIIIIIIIIIIIIIIIIIIIIIIIIIIIIIIFFFFFFFFFFFFFFFFFFFFFFFFFFFFF=====FFFFFFFFFFFFFFFFF===FFFFFFFFFFFFFFFFFFEEEFFFFFFFFFFFFFFFFFFFFFFFFFFFFFFFFFFFCCCFFCCCFFDFFFFFFFFFFFFFFFFFFFFFF<<:?==A9==BBA555:B==;A222222==-BBBBB?????=BBBBBB=556:DDDFACCDGGGGGGGGGIIIGDDDCD?==B>BB54444;@@A444446769/44444>9?//000:ABBBBBDDDDDA???B??DBBB==4444<?><8434<@?>=<::::@<<///2888<<:22443844274;<423388222<8332448<<<;;;<====@@@>>11112222222226200600---20233466:::5469766665:9:::9899:51200880..0,,,-1,,,--28:5:744346622222222533:://5//00*64--
@JI6ZREA02FV4OR
AGCAGATGTTGGAGGGCAAGTCTGGTGCCAGCAGCCGCGGTAATTCCAGCTCCAATAGCGTATATTAAAGTTGTTGCAGTTAAAAAGCTCGTAGTTGAATTTCGGGG
+
FFFFFFFFFFFIIHHHIIIIIIIIIIIIIIIIIIIIIIIIIIIIIIIIIIIIFFFFFFFFFFFFFFFFFFFFFFFFFFFFF=====FFFFFFFFFDBA?98801111
@JI6ZREA02JAW79
AGCAGATGTTGGAGGGCAAGTCTGGTGCCAGCAGCCGCGGTAATTCCAGCTCCAATAGCGTATATTAAAGTTGTTGCAGTTAAAAAGCTCGTAGTTGAATTTCGGGGGTCAG
+
:?DDBBDDDFFFF:::HHIIIIIIIIIIIIIIIIIIIIHHHHFFFGHHHHIIFFFFFFFFFFFFFFFFFEDDFFFEDDFFF====;FCAAAA??<====33191255079//
@JI6ZREA02G8V0K
AGCAGATGTTGGAGGGCAAGTCTGGTGCCAGCAGCTGCAGTAATTCCAGCTCCAATAGCGTATATTAAAGTTGTTACAGTTAAAAAGCTCGTAGTTGAATTTCGGGATCAATACGTCGGTCATGCTTTTTGGTACGAACTGGCGTCATTGGTTTCTCCTTTCTGACGAACCATTATGTCATTAATTTGGTGTTATGGGGAGTTGGAACTGTTACTTTGAAAAAATTAGAGTGTTTAAAGCAGGCATAAGCTTGAATACATTAGCATGGAATAATGAAATAGGACGTTTGATCCTATTTGTGGTTTCTAGGATCAACGTAATGATTAATAGGGATAGTTGGGGCATTAGTATTCAATTGTCAGAGGTGAAATTCTTGGATTTATTGAAGACTAACTACTGCGAAAGCATTTGCCAAGGATGTTTCATTAATCAAGAACGAAAGTTAGGGATCGAAGNTGATCAGATACCGTCGTAGTCTTAACCATAAACTATGCCGACTAGGGATCGGATGATGTTAATTTTTTAATGTACTC
+
FFFFFFFFFFFIIHHHIIIIIIIIIIIIIIIIIIIIIIIIIIIIIIIIIIIIFFFFFFFFFFFFFFFFFFFFFFFFFFFCC66666CFFDDDFFFFFFFFFFFFFFFFFFFFFFFFFFFFFFFFF=??>>FFBFFDDDFFFFFFFFFDDDDFFFFFFF===FFFFFFFFFC;<<<?FFFFAAACFFFAA>BBBBB5555A144@@BBB=5444?;88>////11==-BBBDFFFFFFFFFFFFFFFFFFDDDFFIIIGGIIIFFFFDDDGCAAAF333C>GDDDD?==B@<<<?<1115188<<<A<B::::??AAAADDDDDDDDDDDB?=BBBB<<0000<<>>@?>?ABBAAA??===DBDDDD>>>???>D???>==822>>>=:<<88888@>>>888;>?>88876644,,,3,,,,,044...342---6423288721114222660!2262222168:::8897:71211::444622321----277670222026::6222227877--------)043,,,
@JI6ZREA02JT26H
AGCAGATGTTGGAGGGCAAGTCTGGTGCCAGCAGCCGCGGTAATTCCAGCTCCAATAGCGTATATTGAAGTTGTTGCAGTTAAAAAGCTCGTAGTTGAATTTCGGGATCAATACGTCGGTCGTGCTTTTTTGGTACGCACTGGCGTCATTGGTTTCTCCTTTCTGACGAACCATGATGTCATTAATTTGGTGTTATGGGGAGTTAGGACTGTTACTTTGAAAAAATTAGAGTGTTTAAAGCAGGCATTAGCTTGAATACATTAGCATGGAATAATGAAATAGGACGTTCGATCCTATTTTGTTGGTTTCTAGGATCAACGTAATGATTAATAGGGATAGTTGGGGGCATTAGTATTCAATTGTCAGAGGTGAAATTCTTGGATTTATTGAAGACTAACTACTTGCGAAAGCATTTGCCAAGGATGTTTTCATTAATCAAGAACGAAAGTTAGGGATCGAAGACGATCAGATACCGTCGTAGTCTTAACCATAAACTATGACCGACTAGGGATCGGATGATGTTAATTTTTTAATGTACTC
+
IIIIIIIIIIIIIHHHIIIIIIIIIIIIIIIIIIIIIIIIIIIIIIIIIIIIIIIIIIIIIIIIIIIIIIIIIIIIIIIII?????IIIIIIIIIIIIIHHHIHHHIIIIIIIIIIIIIIIIIII666666HH8IIIIIIIIIIIIIIIIFF>>>IHFFFFHIIIIIIIIIIIIIIIIIIIIIIIHHHIIIIIIIICCB@B466FIIIIIIIIIIHHHI;;;;;;>>-IIIIIHHHHHHIIIIIIIIIIIIIIIHHHIIIHHHIIIIIIIIIIIII<<<IIIIHHHIIIIIG;;;;99996//;;BBBIIIDDDIDDDIIIIIIIIIIIIID5556@@@DF;;;88HHHIIIIIIDBBBEE@=@@BBBDEHEEEEEDDDDBB555:44?BCC=AA@>>>=44455A===9::;<;?>>=922037---.33:;<<9;;;;99><777<==<<<11333;:88:<:;;;:8:<<:3101:866:8<==610363374--...,77494422133;;;;::::8<;;//555588):<;8.-
@JI6ZREA02JT350
AGCAGATGTTGGAGGGCAAGTCTGGTGCCAGCAGCCGCGGTAATTCCAGCTCCAATAGCGTATATTAAAGTTGTTGCAGTTAAAAAGCTCGTAGTTGAATTTCGGGGTA
+
FFFFFFFFFFFIIHHHIIIIIIIIIIIIIIIIIIIIIIIIIIIIIIIIIIIIFFFFFFFFFFFFDDDDFFFFFFFFFFFFF=====FFFFFFFFFFDBA9664.,,,,.
@JI6ZREA02H0KIM
AGCAGATGTTGGAGGGCAAGTCTGGTGCCAGCAGCCGCGGTAATTCCAGCTCCAATAGCGTATATTAAAGTTGTTGCAGTTAAAAAGCTCGTAGTTGAATTTCGGGATTAACACGTCGGTCGTGCCACTGGTATGAACTGGCGTCGTTGATTTCTCCTTTCTGAGGAACCATGATGTCATTAATTTGATGTCGTGGGAAATCAGGACTGTTACTTTGAAAAAATTAGAGTGTTTAAAGCAGGCTCGCGCTTGAATACATTAGCATGGAATAATGAAATAGGACGTTCGAACCTATTTGTTGGTTTCTAGGATCAACGTAATGATTAATAGGATAGTTGGGGGCATTAGTATTCAATTGTCAGAGGTGAAATTCTTGGATTTATTGAAGACTAACTACTGCGAAAGCATTTGCCAAGGATGTTTCATTAATCAAGAACGAAAGTTAGGGATCGAAGACGATCAGATACCGTCGTA
+
HHHHHHHHHHHIIBBBIIIIIIIIIIIIIIIIIIIIIIIIIIIIIIIIIIIIHHHHHHHHHHHHHHHHHHHHHHHHHHHHH=====HHHHHHHHHHHHHHHHHHHHHHHHHHHHHHHHHHHHHHHHHHHHHHHHHHHHHHHHHHHHHHHHHHHF@BBEEHHHGGEHBBBBHHHHHHHHHBBBBHHHHHHHHHHHHHHHHHHHHHHHHHB<<<EHCCG66666666,@HHHHHHHHHHHHHHHHHHHHEEEEEHH@@@HHHHHHHHHHHHHHHHHHHHH<DDHHH@@@BBBBBBE666;78@@D@@HHHHHHHHHHHB;99BEDDD@@95666@EEGG55;85BBBBHHHEEB@@@EDDBBA===BB?444>>A88999999B77AAA=89///228?=<<999<=999;<A9999A=;;2---662200466760020003:---116677:;;84766:::;:988;----02
@JI6ZREA02JW3C5
AGCAGATGTTGGAGGGCAAGTCTGGTGCCAGCAGCCGCGGTAATTCCAGCTCCAATAGCGTATATTAAAGTTGTTGCAGTTAAAAAGCTCGTAGTTGAATTTCGGGATTAGTAGGTTGGTCGTGCCTCTGGTATGCACTGGCTTTACTGGTTCCTCCTTCTTGAAGAACTGTAATGTCATTAATTTGGTGTTGCAGGGAAACAGGACTGTTACTTTGAAAAAATTAGAGTAGTTTAAAGCAGGCTAACGCTTGAATACATTAGCGTGGAATAATGAAATAGGACGTTTGATCCTATTTTGTGGTTTCTAGGATTGACGTAATGATTAATAGGGATAGTTGGGGCATTAGTATTCAATTGTCAGAGGTGAAATTCTTGGATTTATTGAAGACTTAACTACTGCGAAAGCATTTGCCAAGGATGTTTTCATTAATCAAGAACGAAAGTTAGGGATACGAAGACGATCAGAT
+
FFFFFFFFFFFIIHHHIIIIIIIIIIIIIIIIIIIIIIIIIIIIIIIIIIIIFFFFFFFFFFFFFFFFFFFFFFFFFFFFF?????FFFFFFFFFFFFFFFFFFFFFFFFFFFDDDD@@@FFFFFFFFFFFFFFFFFFFFFFDDDFFFFFFFFF?:9::BBBA>44449AAA===ADFFFBBB===BA36666=B======C<???ADDDD??311@25552211,3:==<<;;;=??DDD::::?=BBBA=<=::9AA===BBAAAADDDDDBB===A:::444886=776993....4.22666<9A88:::::?BBBA?>>=><<<80000<?AAA6667::::B=8:8<?==<<><>832//.2888<8/..88B=;;;77:::<:3.....26;6332288888888888669942200006666880222---610027::2333464::77746446662--
@JI6ZREA02H4TW0
AGCAGATGTTGGAGGGCAAGTCTGGTGCCAGCAGCCGCGGTAATTCCAGCTCCAATAGCGTATATTAAAGTTGTTGCAGTTAAAAAGCTCGTAGTTGAATTTCGGGGTCAGCAGGTTGGTCGTGCCACTGGTATGCACTGGCTTCGCTGATTCCTCCTTTCTGAAGAACTGTAATGCCATTAATTTGGTGTTGCAGGGAAACAGGACTGTTACTTTGAAAAAATTAGAGTGTTTAAAGCAGGCTAACGCTTGAATACATTAGCATGGAATAATGAAATAGGACGTTCGATCCTATTTTGTTGGTTTCTAGGATTGACGTAATGATTAATAGGGATAGTTGGGGGCATTAGTATTCAATTGTCAGAGGTGAAATTCTTGGATTTATTGAAGACTAACTACTGCGAAAGCATTTGCCAAGGATGTTTTCATTAATCAAGGACGAAAGTTAGGGATCGAAGACGATCAGATACCGTCGTAGTCTTAACCATAAACTATGCCGACTAGGGATCGGATGATGTTAATTTTTTATGTAC
+
FFFFFFFFFFFIIHHHIIIIIIIIIIIIIIIIIIIIIIIIIIIIIIIIIIIIFFFFFFFFFFFFFFFFFFFFFFFFFFFDD88888FFFFFFFFFFFFFFFFFDDDDFFFFFFFFFFFFFFFFFFFFFFFFFFFFFFFFFFFFFFFFFFFCC???AA:::BADDACCCFFFFFFFFFFFFFFFFFFFFD;<<FFD???::::8<<DDDB==<A;;8?/////211,4?AAB==??FFFFFDDDFFFFFFFFFFFGGGIDDDFFFFDDGGGDDDFCCCA:DD??9::DDFGDDDF====F66?????A:D:::?ADBBBBBBD::5555?==;;@@@@BB55555:?ABBBBBDDD?===?>?====>888;8<<><<:88///224;<8888<<<<<:>>>><;;;888;;;<::99;9466----200000477:22066222862----0---663477766620202220047201259::744632270----2---0.000.0222222-,,.400---,,,0)0130
@JI6ZREA02HJQ7O
AGCAGATGTTGGAGGGCAAGTCTGGTGCCAGCAGCCGCGGTAATTCCAGCTCCAATAGCGTATATTAAAGTTGTTGCAGTTAAAAAGCTCGTAGTTGAATTTCGGGATTAGTAGGTTGGTCGTGCCTCTGGTATGCACTGGCTTTACTGGTTCCTCCTTCTTGAAGAACTGTAATGTCATTAATTTGGTGTTGCAGGGAAACAGGACTGTTACTTTGAAAAAATTAGAGTGTTTAAAGCAGGCTAACGCTTGAATACATTAGCATGGAATAATGAAATAGGACGTTTGATCCTATTTTGTGGTTTCTAGGATTGACGTAATGATTAATAGGGATAGTTGGGGCATTAGTATTCAATTGTCAGAGGTGAAATTCTTGGATTTATTGAAGACTAACTACTGCGAAAGCATTTGCCAAGGATGTTTTCATTAATCAAGAACGAAAGTTAGGGATCGAAGACGATCAGATACCGTCGTAGTCTTAAACC
+
HHHHHHHHHHHIIHHHIIIIIIIIIIIIIIIIIIIIIIIIIIIIIIIIIIIIHHHHHHHHHHHHHHHHHHHHHHHHHHHHH=====HHHHHHHHHHHHHHHHHHHHHHHHHHHHHHHHHHHHHHHHHHHHHHHHHHHHHHHHHHHHHDEEHHHHHEEEEBBBHHHBBBEHHHHHHHHHHHHHHHHHHHHHHHHHHHBB>>>E@HHHHHHEEEHHCCG22226666,<EHHHHHHHHHHHHHHHHHHHHHHHHHHDDDHHHHHHHHHHHHHHHHHHHHHHHHG@566;DHHGGGG9;;9D6;;22268GEEEEEGHHHHHHHHHHHHHHHHHHHHHHHHCC==@@BBHHH@@;;;@IEEBBA99999===<AABBB>==444?7:AA>=:AA///98@=33399<?AA;;==4444AA?A;4444:;;;::477774421---1:;26668:::::6476:;;977702220000213533,,,..
@JI6ZREA02HQIG2
AGCAGATGTTGGAGGGCAAGTCTGGTGCCAGCAGCCGCGGTAATTCCAGCTCCAATAGCGTATATTAAAGTTGTTGCAGTTAAAAAGCTCGTAGTTGAATTTC
+
FFFFFFFFFFFIIHHHIIIIIIIIIIIIIIIIIIIIIIIIIIIIIIIIIIIIFFFFFFFFFFFFFFFFFFFFFFFFFFFFF;;;;;FFFFFFFFFFFDB<987
@JI6ZREA02GXACR
AGCAGATGTTGGAGGGCAAGTCTGGTGCCAGCAGCCGCGGTAATTCCAGCTCCAATAGCGTATATTAAAGTTGTTGCAGTTAAAAAGCTCGTAGTTGAATTTCGGGG
+
FFFFFFFFFFFIIHHHIIIIIIIIIIIIIIIIIIIIIIIIIIIIIIIIIIIIFFFFFFFFFC???????DDBBDDDACCCC;;;;;FFFFFFFFFFDCA;86=55.,
@JI6ZREA02I4WIW
AGCAGATGTTGGAGGGCAAGTCTGGTGCCAGCAGCCGCGGTAATTCCAGCTCCAATAGCGTATATTAAAGTTGTTGCAGTTAAAAAGCTCGTAGTTGAATTTCGGGATCAATACGTCGGTCGTGCCTCTGGTATGAACTGGTGTTATTGATTCCTCCTTTCTGATAAACCATGATGTCATTAATTTGGTGTTGTGGGGAGTCAGGACTGTTACTTTGAAAAAATTGAGTGTTTAAAGCAGGCCTACGCTTGAATACATTAGCATGGAATAATGAAATAGGACGTTCGAACCTATTTGTGGTTTCTAGGATCAACGTAATGATTAATAGGGATAGTTGGGGCATTAGTATTCAATTGTCAGAGGTGAAATTCTTGGATTTATTGAAGACTAACTACTGCGAAAGCATTTGCCAAGGATGTTTTCATTAATCAAGAACGAAAGTTAGGGATCGAAGACGATCAGATACCGTCGTAGTCTTAACCATAAACTATGCCGACTAGGGATCGGATGATGTTAATTTTTAATGTACTCTATTCGGC
+
IIIIIIIIIIIIIHHHIIIIIIIIIIIIIIIIIIIIIIIIIIIIIIIIIIIIIIIIIIIIIIIIIIHHHIIIIIIIIIIII=====IIIIIIIIIIIIIHHHG666GIIIIIIIIIIIIIIIIIIIIIIIIIIIIIIIIIIIIIIIIIIIIIIIIIIHHHIIIIIHGGGGIIIIIIIIIIIIIHHHIIIIIIIICCCCIFIIIGGGIIG:::BECCF666668>>>GIIIHHHHHHIIIIIIIIIIIIIIIIIIIIIIIIIIIGGGIIIIIIIHHHIIIIIIIAAAGGGCCAA55582<<BBBH?IAAAAGGGIIGGGIIIIIIIIIHEBGGGG==5522@@GGEDCCEGIGGGFIEIEEEECDCA<<<<<88EEEBBBHHHHHDCCHHIHHHEFC666<<BC@@@@EEEBC?<<<;0.---.36644286840087746<==2777<888=8658;<<<88787??=757>?>>?>>??//.4797862688;:;486888:=;;;==884427882251144+878<221858=842
@JI6ZREA02FIDBK
AGCAGATGTTGGAGGGCAAGTCTGGTGCCAGCAGCCGCGGTAATTCCAGCTCCAATAGCGTATATTAAAGTTGTTGCAGTTAAAAAGCTCGTAGTTGAATTTCGGGGTCAGCAGGTTGGTCGTGCCACTGGTATGCACTGGCTTCGCTGATTCCTCCTTTCTGAAGAACTGTAATGTCATTAATTTGGTGTTGCAGGGAAACAGGACTGTTACTTTGAAAAAATTAGAGTGTTTAAAGCAGGCATTAGCTTGAATACATTAGCATGGAATAATGAAATAGGACGTTCGATCCTATTTTGTTGGTTTCTAGGATCAACGTAATGATTAATAGGGATAGTTGGGGGCATTAGTATTCAATTGTCAGAGGTGAAATTCTTGGATTTATTGAAGACTAACTACTGCGAAAGCATTTGCCAAGGATGTTTTCATT
+
FFFFFFFFFFFIIHHHIIIIIIIIIIIIIIIIIIIIIIIIIIIIIIIIIIIIFFFFFFFFFFFFFFFFFFFFFFFFFFFFF???==FFFFFFFFFFFFFFFFFDDDDFFFFFFFFFFDDDFFFFFFFFFFFFFFFFFFFFFFFFFFFFFFFFFFFFFFFFFFFFFFFFFFFFFFFFFFFDDCCFFFFF<666DDD???::::8??DDDD:::A?==B22222233,5BBBD???FFFFFFFFFFFFFFFFFFFFDDDDGGGFFFGDDDDDDGGGGCCFAGDCCCABAAA?==<<00004//<<888A<B:::????DDDDDBB@ABBA><0///4<<;;//11199>@AAA@@AA:888>:<<<83338;;=BB?>>???====72344<<>>...2296888888888888:::4444469//.,,,,,
@JI6ZREA02JS1KC
AGCAGATGTTGGAGGGCAAGTCTGGTGCCAGCAGCCGCGGTAATTCCAGCTCCAATAGCGTATATTAAAGTTGTTGCAGTTAAAAAGCTCGTAGTTGAATTTC
+
FFFFFFF???FIIHHHIIIIIIIIIIHHIIIHHH@@=EDFFFFFFFFFHFFFFFFFFFFFFFFFFFFFF<::?????655:77<<<FFFFFFFAA=?66.,,3
@JI6ZREA02I577U
AGCAGATGTTGGAGGGCAAGTCTGGTGCCAGCAGCCGCGGTAATTCCAGCTCCAATAGCGTATATTAAAGTTGTTGCAGTTAAAAAGCTCGTAGTTGAATTTCGGGATTAGTAGGTTGGTCGTGCCTCTGGTATGTACTGGTTTCACTGGTTCCTCCTTCTTGAAGAACTGTAATGTCATTAATTTGGTGTTGCAGGGAAACAGGACTGTTACTTTGAAAAAATTAGAGTGTTTAAAGCAGGCTAACGCTTGAATACATTAGCATGGAATAATGAAATAGGACGTTTGATCCTATTTTGTTGGTTTCTAGGATTGACGTAATGATTAATAGGGATAGTTGGGGCATTAGTATTCAATTGTCAGAGGTGAAATTCTTGGATTTATTGAAGACTAACTACTGCGAAAGCATTTGCCAAGGATGTTTTCATTAATCAAGAACGAAAGTTAGGGATCGAAGGCGATCAGATACCGTCGTAGTCTTAACCAT
+
HHHHHHHHHHHIIHHHIIIIIIIIIIIIIIIIIIIIIIIIIIIIIIIIIIIIHHHHHHHHHHHHHHHHHHHHHHHHHHHHH?????HHHHHHHHHHHHHHHHHHHHHHHHHHHHHHHHHHHHHHHHHHHHHHHHHHHHHHHHHHHHHHHHHHHHHBBBBHHHHHHHHHHHHHHHHHHHHHHHHHHHHHHHHHHHHHHHHHHHHHHHHHHHHHHHCCG66226688,@EGHHHHHHHHHHHHHHHEEEHHHHHHHHHHHHHHHHHHHHHHHHHHHHHHHHHHHHHHHHHD@@@DHBBBBH9:HHHBBBHH;;;BBBHHHHHHHHHHHHBBBHHHGBBB@@9999BBEEBBBGGEBBBDDD@A=999=A=;;=BA=88999==;94499BBBAA??BB===333;;<93344;A==>>AA?;;11112277664777---76333:::49998::;;;88:6::;:21217776488;::;::;;61--
@JI6ZREA02GD50L
AGCAGATGTTGGAGGGCAAGTCTGGTGCCAGCAGCCGCGGTAATTCCAGCTCCAATAGCGTATATTAAAGTTGTTGCAGTTAAAAAGCTCGTAGTTGAATTTCGGGGTCAGCAGGTTGGTCGTGCCACTGGTATGCACTGGCTTCGCTGATTCCTCCTTTCTGAAGAACTGTAATGTCATTAATTTGGTGTTGCAGGGAAACAGGACTGTTACTTTGAAAAAATTAGAGTGTTTAAAGCAGGCTAACGCTTGAATACATTAGCATGGAATAATGAAATAGGACGTTCGATCCTATTTTGTTGGTTTCTAGGATTGACGTAATGATTAATGGGGATAGTTGGGGGCATTAGTATTCAATTGTCAGAGGTGAAATTCTTGGATTTATTGAAGACTAACTACTGCGAAAGCATTTGCAAGGATGTTTTCATTAATCAAGAACGAAAGT
+
FFFFFFFFFFFIIHHHIIIIIIIIIIIIIIIIIIIIIIIIIIIIIIIIIIIIFFFFFFFFFFFFFFFFFFFFFFFFFFFFF=====FFFFFFFFFFFFFFFFFDDDDFFFFFFFFFFFFFFFFFFFFFFFFFFFFFFFFFFFFFFFFFFFFFFFFDDDDFFFFFFFCDDDFFFFFFFFFFFAA::;FD<??=ABB===:::?8::FDDDAAAD?==B22222236,6ADDD?FFFFFFFDDDFFFFFFFFFFFFFDFGDDDFFFFCDCCDDGGGGGGF?DIDDDDDIGGGA===99752//::888?<AABDDDDD??=A=><<66666.....7932233525AAAD::8==ABB@@@8888?B///8===BB?>>====;;>77:::223322;;:;;888;;;888;;43344:::::11112222884222---23///10
@JI6ZREA02I8RI6
AGCAGATGTTGGAGGGCAAGTCTGGTGCCAGCAGCCGCGGTAATTCCAGCTTCAATGGCGTATATTAAAGTTGTTGCAGTTAAAAAGCTCGTAGTTGAATTTCGGGATCAGCAGGTTGGTCTTGCCACTGGTATGTACTAGCTTGCTGATTCCTCCTTCTTGTAGAACCGTAATGCCATTAATTTGGTGTTGCGGGGAAACAGGACTGTTACTTTGAAAAAATTAGAGTGTTTAAAGCAGGCCAGCGCCTGAATACATTAGCATGGAATAATGAAATAGGACGTTCGATCCTATTTTGTTGGTTTCTAGGATTGACGTAATGATTAATAGGGATAGTTGGGGGCATTAGTATTCAATTGTCAGAGGTGAAATTCTTGGATTTATTGAAGACTAACTACTGCGAAAGCATTTGCCAAGGATGTTTTCATTAATCAAGAACGAAAGTTAGGGATCGAAGACGATCAGATACCGTCGTAGTCTTAACCATAAACTATGCCGACTAGGGATCGGATGATGTTAATTTTTTAATGTACTCATTC
+
IIIIIIIIIIIIIHHHIIIIIIIIIIIIIIIIIIIIIIIIIIIIIIIIIIIIIIIIIIIIIIIIIIHHHIIIIIIIIIIII=====IIIIIIIIIIIIIHHHIHHHIIIIIIIIIIIIIIIIIIIIIIIIIIIIIIIIIIIIIIIIIIIIIIIIIIIIIIIIIIIIIIIIIIHIIIIIIIIIHHHIIIIIIIICC@@;;;HABBIIIIIIIIHHHI998899>>-GGIIIHHHHHHIIIIIIIIIIIIIIIIIIIIIIIIIIIIIIIIIIIIIHHHIIIIGGGIGECDDD<45////5.3;;869CIIHHHIIIIIIIIIIIIIIIIII555=HIIII77777FFHGDDA??;===AAE>AAFFFFFHHHBHFCBBEEEA>>>77AA>;65..044898::=999255...:00004425-,,,,3399887<==;88><<<<>88166<<33333;9=;88883232==8656>=;:866=>2203299=;12338;=8;88886333338888;<>>>225555<<.=<=;2238;:
@JI6ZREA02J075T
AGCAGATGTTGGAGGGCAAGTCTGGTGCCAGCAGCCGCGGTAATTCCAGCTCCAATAGCGTATATTAAAGTTGTTGCAGTTAAAAAGCTCGTAGTTGAATTTCGGGGTCAGCAGGCTGGTCGTGCCACTGGTATGAACTGGTCTCGCTGATTCCCCCTTTCTGAAGAACTGTAATGTCATTAATTTGGTGTTGCAGGGAAACAGGACTGTTACTTTGAAAAAATTAGAGTGTTTAAAGCAGGCAATTGCTTGAATACATTAGCATGGAATAATGAAATAGGACGTTCAAACCTATTTGTTGGTTTCTAGGATTGACGTAATGATTAATAGGGATAGTTGGGGGCATTAGTATTCAATTGTCAGAGGTGAAATTCTTGGATTTATTGAAGACTAACTACTGCGAAAGCATTTGCCAAAGGATGTTTTCATTAATCAAGAACGAAAGTTAGGGATCGAAGACGATCAGATACCGTCGTAGTCTTAACCATAAACTATGCCGACTAGGGATCGGATGATGTTAATTTTTTAATGTACTCTATTC
+
IIIIIIIIIIIIIIIIIIIIIIIIIIIIIIIIIIIIIIIIIIIIIIIIIIIIIIIIIIIIIIIIHH;;;IIIIHHIIIIII=====IIIIIIIIIIIIIHHDE6666:EIIIIIIIIIIIIIIIIIIIIIIIIIIIIIIIIIIIIIIIIIII???==HHH;FHIIIIIIIIIIIIIIIIIIIIHHHIIIIIIIIIHHHHHHIDGGIIIGFFFIHHHI666666>>-IIIIIHHHHHHHIIIIIIIIIIIIIIIIIIIIAAAIIIIIIIIIIIIIHHHIIIIIII<<<A?=DDA4///1//1199:D?EAAAAIIIIIIIIHHIIIIGDA5556DD<<<54755AAAEHEAAAAAAADDB=@@EH??@BBBBDDDB?;;;555>77AAA98::>9998@>>>>;;;855227?.,,,,00-5,,,,,,1443349:83008677<<==4<<<<>::::6586<<<<<<><==><<<<><<<6688964866631-23388:8:8555133223333552200,-----00)7:;;888:88=
@JI6ZREA02G6NH3
AGCAGATGTTGGAGGGCAAGTCTGGTGCCAGCAGCCGCGGTAATTCCAGCTCCAATAGCGTATATTAAAGTTGTTGCAGTTAAAAAGCTCGTAGTTGAATTTCGGGGTCAGCAGGTTGGTTGTGCCACTGGTATGCACTGGCTTCGCTGATTCCTCCTTTCTGAAGAACTGTAATGTCATTAATTTGGTGTTGCAGGGAAACAGGACTGTTACTTTGAAAAAATTAGAGTGTTTAAAGCAGGCTAACGCTTGAATACATTAGCATGGAATAATGAAATAGGACGTTCGATCCTATTTTGTTGGTTTCTAGGATTGACGTAATGATTAATAGGGATAGTTGGGGGCATTAGTATTCAATTGTCAGAGGTGAAATTCTTGGATTTATTGAAGACTAACTACTGCGAAAGCATTTGCCAAGGATGTTTTCATTAATCAAGAACGAAAGTTAGGGATCGAAGACGATCAGATACCGTCGTAGTCTTAACCATAAACTATGCCGACTAGGGATCGGATGATGTTAATTTTTTAATGTAC
+
IIIIIIIIIIIIIHHHIIIIIIIIIIIIIIIIIIIIIIIIIIIIIIIIIIIIIIIIIIIIIIIIIIHHHIIIIIIIIIIII;;;;;IIIIIIIIIIIIIHHHICCCCIIIIIIIIIIIIIIIIIIIIIIIIIIIIIIIIIIIIIIIIIIIIIIIIGGGGHIIIIIGGGIIIIIIIIIIIIIIIHHHIIIIIIIIIHHHHHGGABBIIIIIIIIHHHI<<<<99BB0IIIIIHHHHHHIIIIIIIIIIIIIIIIIIIIIIIIIIIIIIIIIIIIIHHHIIIIIIIIIIIIIIBDB@@@@B66IIHHHIIIIIIIIIIIG>>>IIIIIIIGF888=BDDEE44447DDDIDBADIIGGIIIIIIIGDDDIIBBBEEB@@BBB777E>>EIIFEIIHHIIIIDGGEEEBABBB<<<7555AA;==3777:>??==::::422:===<???<>><8444??=<?==???:8:<???878>?>>?>>??<<;>=>>?=68::?<>;?=??><>>?====<442222,,,,,,33*5,--
@JI6ZREA02HX15E
AGCAGATGTTGGAGGGCAAGTCTGGTGCCAGCAGCCGCGGTAATTCCAGCTCCAATAGCGTATATTAAAGTTGTTGCAGTTAAAAAGCTCGTAGTTGAATTTCGGGATCAGTACGTTGGTCGTGCCTTAGGTACGTACTGGTGTTACTGGTTCCTACCTTCTGACGAACCATCATGTCATTCATTTGGTGTGGGGGGGAATCAGGACTGTTACTTTGAAAAAATTAGAGTGTTTAAAGCAGGCAATTGCTTGAATACATTAGCATGGAATAATGAAATAGGACGTTCGATCCTATTTTGTGGTTTCTAGGATCAACGTAATGATTAATAGGGATAGTTGGGGCATTAGTATTCAATTGTCAGAGGTGAAATTCTTGGATTTATTGAAGACTAACTACTGCGAAAGCATTTGCCAAGGATGTTTTCATTAATCAAAGAACGAAAGTTAGGGATCGAAGACGATCAGATACCGTCGTAGTCTTAACCNTAAACTATAGCCGACTAGGGATCGGATGATGTTTAATTTTTAATGTACTCTATTCGG
+
IIIIIIIIIIIIIHHHIIIIIIIIIIIIIIIIIIIIIIIIIIIIIIIIIIIIIIIIIIIIIIIIIIHHHIIIIIIIIII@B66666FHIIIIIIIIIIIHHHIHHHIIIIIIIIIIIIIIIIIIIIIIIIIIIIIIIIIIIIIIIIIIIIIIIIIIIIIIIIIIIIIIIIIIIIIIIIIIIIIHHHIIIII1111111GGIIIIIIIIIIIIIHHHI88888699,FFIHHHHHHHHIIIIIIIIIIIIIIIIIIIIIIIIIIIIIIIIIIIIIHHHI@DD;;<HHIIIIGGHIAAA@D6@@HHHIII;;;DHHIIG@@@FGIII@@@@HHHIIIIIIAAA@DDHIDDDIIIIIIIHHHHHHHHBBBBBHHHBBBBBHHHHHHHHHHHHHHDBBBBB=:4444<===BBBD====HHHH;4444:;;;:802---2-,1,,,,/69022279::::64768:::76649;3....64453433,,!,,,,,,,,,,,0/1.1/,,,/55366662220/044,,,,,,,*1355///1//100
@JI6ZREA02G9AP0
AGCAGATGTTGGAGGGCAAGTCTGGTGCCAGCAGCCGCGGTAATTCCAGCTCCAATAGCGTATATTAAAGTTGTTGCAGTTAAAAAGCTCGTAGTTGAATTTCGGGATTAGTAGGTTGGTCGTGCCTCTGGTATGCACGTGGTCTTACTGGTTCCTCCTTCTTGAAGAACTGTAATGTCATTAATTTGGTGTTGCAGGGAAACAGGACTGTTACTTTGAAAAAATTAGAGTGTTTAAAGCAGGCTAACGCTTGAATACATTAGCATGGAATAATGAAATAGGACGTTCGATCCTATTTTGTGGTTTCTAGGATTGACGTAATGATTAATAGGGATAGTTGGGGCATTAGTATTCAATTGTCAGAGGTGAAATTCTTGGATTTATTGAAGACTAACTACTGCGAAAGCATTTGCCAAGGATGTTTTCATTAAATCAAAGAACGAAAGTTAGGGATCGAAGCGATCAGATACCGTCGTAGTCTTAACCATAAACTATGCCGACTAGGGATCGGATGATGTAATTTTTA
+
<FFFFFFDDEFII@@@IIIIIIIIIIIIIIIIIIIIIIIIIIIIIIIIIIIIFFFFFFFFFFFFFFFFFFFFFFFFFFFFF?????FFFFFFFFFFFDB===:3334113=BBBBDDFFFFFFFF??=A@>==943.-..---3--.-12224AABBDFFFFFFFFFFFFDDDFFFFFFFFFFF;;;FFFFFFFFFFFFFFFFFFFFFFFDCCFC??A666666AA/CCFFD?????FFC???FFFFFFFFFFFGGGDDAAAACCCCAAADDDDD???F:CCCCAAAGDDDDAA?6666<044///<9?==?><=?AADDDDDDDDDDDDBBBDDDDDD???=A???DD???DDDDDBB:<<?8888888;?>@BB??====>88B?8888<@<<<<<<:88///888888888<<888:900006400---.0,-,3--40---4---022872---02466622125:::9899:99:99::4402---20-.0031647422246766644400,,,,,,,,,
@JI6ZREA02JF4UM
AGCAGATGTTGGAGGGCAAGTCTGGTGCCAGCAGCCGCGGTAATTCCAGCTCCAATAGCGTATATTAAAGTTGTTGCAGTTAAAAAGCTCGTAGTTGAATTTCGGGATTAGTACGCTGGTCGTGCCTTCGGTACGTACTGGTGTTACTGATTTCTACCTTCTGACGAACCATCATGTCATTAATTTGGTGTGGTGGGGAATCAGGACCGTTACTTTGAAAAAATTAGAGTGTTTAAAGCAGGCTCGCGCTTGAATACATTAGCATGGAATAATGAAATAGGACGTTGATCCTATTTTGTGGTTTCTAGGATTGACGTAATGATTAATAGGGATAGTTGGGGCATTAGTATTCAATTGTCAGAGGTGAAATTCTTGGATTTATTGAAGACTAACTACCGCGAAAGCATTTGCCAAGGATG
+
IIIIIIIIIIIIIHHHIIIIIIIIIIIIIIIIIIIIIIIIIIIIIIIIIIIIIIIIIIIIIIIIIIHHHIIIIIIIIIIII=====IIIIIIIIIIIIIHHHIHHHIIIIIIIIIIIIIIIIIIIIIIIIIIIIIIIIIIIIIIIIIIIIHHHIIIIIIIIIIIIIIIIIIIIIIIIIIIIII>>>IIIIIIIICCCCIIIIIIIIIIFFFIH@@@F6;;;88FF3IIIIIHHH@@@IIIIIIIIIHHHIIIIIHIIIIIIIIIIIIIIIIDDDHHHIIIIHHHHHIIIIIIIAAA@D6@@HHHIIIIIIIIIIIIIIIIIIIIHHHHHHHIIIIIICCBADDDHIDDDDHIIIIIBBDD==99:8==BAAAAABBA4444//AA:98=444;;:;84244::9:::;<==;====;93
@JI6ZREA02IA434
AGCAGATGTTGGAGGGCAAGTCTGGTGCCAGCAGCCGCGGTAATTCCAGCTCCAATAGCGTATATTAAAGTTGTTGCAGTTAAAAAGCTCGTAGTTGAATTTCGGGATCAATACGTCGGTCGTGCTTTTTTGGTACGCACTGGCGTCATTGGTTTCTCCTTTCTGACGAACCATGATGTCATTAATTTGGTGTTATGGGGAGTTAGGACTGTTACTTTGAAAAAATTAGAGTGTTTAAAGCAGGCATTAGCTTGAATACATTAGCATGGAATAATGAAATAGGACGTTCGATCCTATTTTGTGGTTTCTAGGATCAACGTAATGATTAATAGGGATAGTTGGGGCATTAGTATTCAATTGTCAGAGGTGAAATTCTTGGATTTATTGAAGACTAACTACTGCGAAAGCATTTGCCAAGGATGTTTTCATTAATCAAGAACGAAAGTTAGGGATCGAAGACGATCAGATACCATCGTAGTCTTAACCATAAACTATG
+
IIIIIIIIIIIIIHHHIIIIIIIIIIIIIIIIIIIIIIIIIIIIIIIIIIIIIIIIIIIIIIIIIIHHHIIIIIIIIIIII;;;;;IIIIIIIIIIIIIHHHIHHHIIIIIIIIIIIIIIIIIII777777II<IIIIIIIIIIIIIIIIIIHHHIIFFFFHIIIIIIIIIIIIIIIIIIIIIHH:::IIIIIIIIBBBBF2::HIIIIIIIIIIHHHI66666699,@@IIIHHHHHHIIIIIIIIIIIIIIIDDDHIIIIIHHHHHHHHIHHFGEEEIIII@@@DDEEEDDD?=////4.43///47DEEEB@@@IIGFFD@@@@DDDIHHHHHHGII;;;9;;;;??466:::ABDDBA===BBDA;4444:8:::4///=75?=>=;9///442;8::9:::9:::::A:::8220:600003377888;;;;9971006:;;49978777:::9...337::;:664:;;870020066441422220-02
@JI6ZREA02FDWFH
AGCAGATGTTGGAGGGCAAGTCTGGTGCCAGCAGCCGCGGTAATTCCAGCTCCAATAGCGTATATTAAAGTTGTTGCAGTTAAAAAGCTCGTAGTTGAATTTCGGGATTAGTACGTTGGTCGTGCCTTAGGTACGTACTGGTGTTACTGGTTCCTACCTTCTGACGAACCATCATGTCATTCATTTGGTGTGGCGGGGAATCAGGACTGTTACTTTGAAAAAATTAGAGTGTTTAAAGCAGGCTCGCGCTTGAATACATTAGCATGGAATAATGAAATAGGACGTTGATCCTATTTTGTGGTTTCTAGGATTGACGTAATGATTAATGGGGGATAGTTGGGGCATTAGTATTCAATTGTCAGAGGTGAAATTCTTGGATTTATTGAAGACTAACTACTGCGAAAGCATTTTGCCAAGGATGTTTTTCATTAATCAAGAACGAAAGTTTA
+
IIIIIIIIIIIIIHHHIIIIIIIIIIIIIIIIIIIIIIIIIIIIIIIIIIIIIIIIIIIIIIIIIIHHHIIIIIIGGGGGI===<<IIIIIIIIIIIIIHHHIHHHIIIIIIIIIIIIIIIIIIIIIIIIIIIIIIIIIIIIIIIGGGIIIIIIIIBBCCIIIIIIIIIIIIIIIIIIIIIIIHFFGG<CDDA=8888BBIIIIIIIIIIIIIHHHI666666GG5IIIIIHHHHHHIIIIIIIIIIIIIIIIG>=>DIIIIIIIIIIIIIIIIHHGGCIID>9::III>>>GCCC@G2>>HHHIIIIIIIIIIIIIIIIHHGGEE?...--5?BB?;//13=GDD==<DIIIIIIIIIIIII777;DHBIIIEEIII777<HHIIIIIIIIDDDDDII<<<<>CE<1111:<<99;522.-----4<77777<::<6352,,,,,,,,
@JI6ZREA02FKMSS
AGCAGATGTTGGAGGGCAAGTCTGGTGCCAGCAGCCGCGGTAATTCCAGCTCCAATAGCGTATATTAAAGTTGTTGCAGTTAAAAAGCTCGTAGTTGAATTTC
+
FFFFFFFFFFFHB666BHIIHHHIIIIIIIIIIIIIIIIIIIIIIIIIIIIIFFFFFFFFFFFFFFFFFFFFFFFFFFFFF=====FFFFFFFFFFFFF=;8:
@JI6ZREA02GXREA
AGCAGATGTTGGAGGGCAAGTCTGGTGCCAGCAGCCGCGGTAATTCCAGCTCCAATAGCGTATATTAAAGTTGTTGCAGTTAAAAAGCTCGTAGTTGAATTTCGGGGTCAGCAGGTTGGTCGTGCCACTGGTATGT
+
FFFFFFFFFFFIIHHHIIIIIIIIIIIIIIIIIIIIIIIIIIIIIIIIIIIIFFFFFFFFFFFFFFFFFFFFFFFFFFFFF?????FFFFFFFFFFFFFFFFFDDDDFFFFFFFF@@===FFFFFFDDBBA??9//
@JI6ZREA02JX7H5
AGCAGATGTTGGAGGGCAAGTCTGGTGCCAGCAGCCGCGGTAATTCCAGCTCCAATAGCGTATATTAAAGTTGTTGCAGTTAAAAGGCTCGTAGTTGAATTTCGGGATCAATACGTCGGTCGTGCTTTTTTGGTACGCACTGGCGTCATTGGTTTCTCCTTTCTGACGAACCATGATGTCATTAATTTGGTGTTATGGGGAGTTAGGACTGTTACTTTGAAAAAATTAGAGTGTTTAAAGCAGGCATTAGCTTGAATACATTAGCATGGAATAATGAAATAGGACGTTCGATCCTATTTGTGGTTTCTAGGATCAACGTAATGATTAATAGGGATAGTTGGGGCATTAGTATTCAATTGTCAGAGGTGAAATTCTTGGATTTATTGAAGACTAACTACTGCGAAAGCATTTGCCAAGGATGTTTTCATTAATCAAGAACGAAAGTTAGGGATCGAAGACGATCAGATACCGTCGTAGTCTTAACCATAAACTATGCCGACTAGGGATCGGATGATTGTTAATTTTTAATGTAC
+
IIIIIIIIIIIIIHHHIIIIIIIIIIIIIIIIIIIIIIIIIIIIIIIIIIIIIIIIIIIIIIIIIIHHHIIIIIIIIIIIICCCCIIIIIIIIIIIIIIHHHIHHHIIIIIIIIIIIIIIIIIII999999IIFIIIIIIIIIIIIIIIIIIHHHIIBBBBHIIIIIIIIHHHIIIIIIIIIIFF>>>HHHIIIIIBBBBI7>>FIIIIIIIIIIHFFF67;;6666,>FIIIHHHHHHIIIIIIIIIIIIIIIIIIIIIIIIIIIIIIIIIIIIIHHHHHHIDDDDDEEEEEEB?35571BB???E?IGDD@@@HIIIFFFDDDDIIIIB??@EEE;;000055AD>><@ED@@@BBEBBBEEBBBBBEBD?:88BBB:::>77?DA@??:9999;A@A:9444>>>7779;788,,,,1,,,,,149870333859>8555<=;4666633388:9866:;;8686<=><;<6866:8<==8658669;:0133:<;9;::88688:::83...34699/////00*1/51
@JI6ZREA02F9FSV
AGCAGATGTTGGAGGGCAAGTCTGGTGCCAGCAGCCGCGGTAATTCCAGCTCCAATAGCGTATATTAAAGTTGTTGCAGTTAAAAAGCTCGTAGTTGAATTTCGGGGTCA
+
FFFFFFFFFFFIIHHHIIIIIIIIIIIIIIIIIIIHHHHHHFFFFFFFFFFFFFFFFFFFFFFFFFFFFFFFFFFFFFFFF;;;;;FFFFFFFFFFFFFFFFA99669=7
@JI6ZREA02JD0G4
AGCAGATGTTGGAGGGCAAGTCTGGTGCCAGCAGCCGCGGTAATTCCAGCTCCAATAGCGTATATTAAAGTTGTTGCAGTTAAAAAGACTCGTAGTTGAATTTCGGGTATTAGTAGGTTGGTCGTGCCTCTGGTATGTACTGGTTTCACTGGTTCCTCCTTCTTGAAGAACTGTAATGTCATTAATTTGGTGTTGCTAGGGAAACGAGGACTGTTACTTTGAAAAAATTAGAAGTGTTTAAAGC
+
FFFFFFFFFFFIIHHHIIIIIIIIIIIIIIIIIIIIIIIIIIIIIIIIIIIIFFFFFFFDDDDD66633=AAAAA<<9::B55555A6ADDDBBDDDAAA=:::=542448??@?>>>>====BBB:89>BBB?:::::DDDD??===?ADDBB5448<<<<<<98:AAA::::DBBBB@@>>>>88800/344444988;;;;<66:::=:544@A;884///2//..,4<;643,..689=4
@JI6ZREA02FIWF8
AGCAGATGTTGGAGGGCAAGTCTGGTGCCAGCAGCCGCGGTAATTCCAGCTCCAATAGCGTATATTAAAGTTGTTGCAGTTAAAAAGCTCGTAGTTGAATTTCGGGATTAGTAGGTTGGTCGTGCCTCTGGTATGCACTGGCTTTACTGGTTCCTCCTTCTTGAAGAACTGTAATGTCATTAATTTGGTGTTGCAGGGAAACAGGACTGTTACTTTGAAAAAATTAGAGTGTTTAAAGCAGGCTAACGCTTGAATACATTAGCATGGAATAATGAAATAGGACGTTTGATCCTATTTTGTGGTTTCTAGGATTGACGTAATGATTAATAGGGATAGTTGGGGCATTAGTATTCAATTGTCAGAGGTGAAATTCTTGGATTTATTGAAGACTAACTACTGCGAAAGCATTTGCCAAGGATGTTTTCATTAATCAAGAACGAAAGTTAGGGATCGAAGACGATCAGATACCGTCGTAGTCTTAACCATAAACTATGCCGACTAGGGATCGGATGATGTTTAATTTTTAATGTAC
+
IIIIIIIIIIIIIHHHIIIIIIIIIIIIIIIIIIIIIIIIIIIIIIIIIIIIIIIIIIIIIIIIIIHHHIIIIIIIIIIII=====IIIIIIIIIIIIIHHHIHHHIIIIIIIIIIIIIIIIIIIIIIIIIIIIIIIIIIIIHHHIIIIIIIIIIHHHHIIIIIIIIIIIIIIIIIIIIIIIIHHHIIIBBBIIIHHHHHHIHIIIIIIIIIIEEEI666666IH5IIIIIHHHHHHIIIIIIGGGHIIIIIIIHIIIIIIIIIIIIIIIIIIIEEEIIIIIF<888DIDDBBE99=<</88<<<IIIAAAHIIIIIIIIIIIIIDAAAHHHIIIIIIAA@@EHIIIIHHHIIIIIDBBBC;:1118BBBDCC?BBBBBB>C77544>;::44498>>C;9;;B?;;;?BCBBAA??;?822118:;;::476630081...18;3666:=<:::<9:99:<<8689==:988:9701//00,,,,,,,,/,/10445297...03322333388666==445//00*8<83
@JI6ZREA02F8YB8
AGCAGATGTTGGAGGGCAAGTCTGGTGCCAGCAGCCGCGGTAATTCCAGCTCCAATAGCGTATATTAAAGTTGTTGCAAGTTAAAAAGCTCGTAGTTGAATTTCGGGATCAGTACGTTGGTCGTGCCTTAGGTACGTACTGGTGTTACTGGTTCCTACCTTCTGACGAACCATCATGTCATTTCATTTGGTGTGGCGGGGAATCAGGACTGTTTACTTTAGAAAAAAATTAGAGTGTTTAAAGCAGGCTCGCGCTTGAATACATTAGCATGGAATAATGAAATAGGACGTTGATCCTATTTGTGGTTCTAGGATTGACGTAATGATTAATAGGGATAGTTGGGGCATTAGTATTCAATTGTCAGAGGTGAAATTCTTGGATTTATTGAAGACTAACTACTGCGAAA
+
::<C<8::88FGIHHHIIIIIIIIIIIIIIIIIIIFE???EAA?===BBBAACCCFFFFFFFFFFFFFFFFFBA>6/.-4--,,,,,27:=====723.....42227:<>ABBAAAADDDDB=:::::A::9A<==BB@A>=888443000088>?<<<<<>BBBB====AAAA???>7...43,,,--,121-.,...66===<<=?<110..345593,,,,,,,77-:92434;==:::AAABBA???AA===:::9==AABBBBDDDGGF?????GGD>?=<A@@@@<<0...66672..//4>A<==BBDDDDDDD???DD???D??==ABBAA764459>>?A===B===BB@>><333=82444<<><<888444=228>8888BB@>><<;996...
@JI6ZREA02JA42P
AGCAGATGTTGGAGGGCAAGTCTGGTGCCAGCAGCCGCGGTAATTCCAGCTCCAATAGCGTATATTAAAGTTGTTGCAGTTAAAAAGCTCGTAGTTGAATTC
+
FFFFFFFFFFFIIHHHIIIIIIIIIIIIIIIIIIIIIIIIIIHHHFFHHFEDDDDDFFFFFFFFFFFFFFFFFFFFFFF@@;;;;;FFFFFFDDDDDDB@80
@JI6ZREA02F3GPB
AGCAGATGTTGGAGGGCAAGTCTGGTGCCAGCAGCCGCGGTAATTCCAGCTCCAATAGCGTATATTAAAGTTGTTGCAGTTAAAAAGCTCGTAGTTGAATTTC
+
FFFFFFFFFFFIIHHHIIIIIIIIIIIIIIIIIIIIIIIIIIIIIIIIIIIIFFFFFFFFFFFFFFFFFFFFFFFFFFFFF=====FFFFFFFFFFBA?6623
@JI6ZREA02HDGBK
AGCAGATGTTGGAGGGCAAGTCTGGTGCCAGCAGCCGCGGTAATTCCAGCTCCAATAGCGTATATTAAAGTTGTTGCAGTTAAAAAGCTCGTAGTTGAATTTCGGGGTTAGTAGGTTGGTCATGCCTCTGGTATGTACTGATCTCACTGATTCCTCCCTCTTGACGAACTGTAATGTCATTAATTTGGTGTTGCAGGAAATCAGGACTGTTACTTTGAAAAAATTAGAGTGTTTAAAGCAGGCTAAGGCTTGAATACATTAGCATGGAATAATGAAATAGGACGTTTGATCCTATTTTGTTGGTTTCTAGGATTGACGTAATGATTAATAGGGATAGTTGGGGGCATTAGTATTCAATTGTCAGAGGTGAAATTCTTGGATTTATTGAAGACTAACTACTGCGAAAGCATTTGCCAAGGATGTTTTCATTAATCAAGAACGAAAGTTAGGGATCGAAGACGATCAGATACCGTCGTAGTCTTAACCATAAACTATGCCGACTAGGGATCGGATGATGTTAATTATTTTTAATGTACT
+
IIIIIIIIIIIIIHHHIIIIIIIIIIIIIIIIIIIIIIIIIIIIIIIIIIIIIIIIIIIIIIIIII;;;IIIIIIIIIIII????=IIIIIIIIIIIIIHHHICCCCIIIIIIIIIIIIIIIIIIIIIIIIIIIIIIIIIIIIIIIIIIIIIIIF:::IIIIIIIIIIIIIIIIIIIIIIIIIBBBIIIIHHHIIIIHHHIIIIFFFIIIIGGB??E22222233,@GDDDDFHHHHIIIIIIIIIIIIIIIIIIIIIIIIIIIIHHHHIIIIIHHHIIIIIIIHHHIIIHHHICCAAH;;HHHHHHII666<HIIII@@@IDDDDIGGG@666@DDDF44545GGGD@<9<FDDDBBDC;???>>>?800/>>C<<???<:::44DDBBBBBBBBB=>9::>;;7899....044444153----3399460338:89>:755<==<<611333<;848688883138==;656886697794//,,,,,,/,,,,31521,,,,/153355551,--.,210/////44+5155,
@JI6ZREA02HNNP1
AGCAGATGTTGGAGGGCAAGTCTGGTGCCAGCAGCCGCGGTAATTCCAGCTCCAATAGCGTATATTAAAGTTGTTGCAGTTAAAAAGCTCGTAGTTGAATTTCGGGGT
+
FFFFFFFFFFFHF:::HHHHHIIIIIIIIIIIIIDDEHFFFFFFFCCEFFFCCCCFFFFFFFFFFFFFFFFFFFFFFFFFF?????FFFFFFFFFFFFD?=<?442,,
@JI6ZREA02IPW1P
AGCAGATGTTGGAGGGCAAGTCTGGTGCCAGCAGCCGCGGTAATTCCAGCTCCAATAGCGTATATTAAAGTTGTTGCAGTTAAAAAGCTCGTAGTTGAATTTCGGGGTCAGTAGGTTGGTCGTGCCAATGGTGTGTACTGGCTTTACTGATTCCTCTTTCTGAAGAACTGTAATGCCATTAATTTGGTGTTGCGAGGGAACAGGACTGTTACTTTGAAAAAATTAGAGTGTTTAAAGCAGGCTAACGCTTGAATACATTAGCATGGAATAATGAAATAAGGACGTTCGATCCTATTTGTGGTTTCTAGGTATTGACGTAATGATTAATAGGGATAGTTGGGGCATTAGTATTCAATTGTCAGAGGTGAAATTCTTGGA
+
@AADFFFFFFDIIHHHIIIIIIIIIIIIIIIIIIBBBHHHHHFFFFFHHHHHFFFFFFFFFFFFFFFFFFFFFFFFEEEEF?????FFFFFFFFFFFFFFFFF@=;6355=AA=<<<>A><<<<<<<894448@AA<<<><<;88<<74411551,,,,2/42;666<??88:==666<FDDF??BA>>=;943/...../;999>?BDFFFFFFF666666;;-FCCAD??????????=BA>889=8442676:<00.39<?>AA<000=>8<84//0004><998::6633,,,-,11,,,3.8-..22933489>>84444@@>>;88<<<<99......222:22227<=@888>??>>@>:;8822322623
@JI6ZREA02G43VM
AGCAGATGTTGGAGGGCAAGTCTGGTGCCAGCAGCCGCGGTAATTCCAGCTCCAATAGCGTATATTAAAGTTGTTGCAGTTAAAAAGCTCGTAGTTGAATTTCGGGGTCAGTAGGTTGGTCGTGCCAATGGTATGTACTGGCTTTACTGATTCCTCCTTCTTGAAGAACTGTAATGTCATTAATTTGGTGTTGCAGGGAAACAGGACTGTTACTTTGAAAAAATTAGAGTGTTTAAAGCAGGCTAACGCTTGAATACATTAGCATGGAATAATGAAATAGGACGTTCGATCCTATTTTGTGGTTTCTAGGATTGACGTAATGATTAATAGGGATAGTTGGGGCATTAGTATTCAATTGTCAGAGGTGAAATTCTTGGATTTATTGAAGACTAACTACTGCGAAAGCATTTGCCAAGGATGTTTTCATTAATCAAAGAACGAAAGTTAGGGATCGAAGACGATCAGATACCGTCGTAGTCTTAACCNTAAACTATGCCGACTAGGGATCGGATGATGTTTAATTTTTATGTACTCTATTCGGCG
+
IIIIIIIIIIIIIHHHIIIIIIIIIIIIIIIIIIIIIIIIIIIIIIIIIIIIIIIIIIIIIIIIIIHHHIIIIIIIIIIII=====IIIIIIIIIIIIIHHHICCCCIIIIIIIIIIIIIIIIIIIIIIIIIIIIIIIIIIIFFFIIIIIIIIIIIIIIIIIIIIFFFIIIIIIIIIIIIIIIHHHIIIBBBIIIHHHFFFFFFFIIIIIIIIHHHI66666699,@FIIIHHHHHHIIIIIIIIIIIIIIIIIIIIIIIIIIIIIIIIIIIIIHHHIIII@@@@@IIIG;;;;===<;2;;EHHIIIDDDHIIIIIHHHIIIIIHDDDHBEIIGGFF9999@@DD;;9DFIDDDGD===HHH99:=BHHHHHHHHHHHHB944EE=98:BDBDDDDB::9::<944444=>AAA::8B;4443;;;;880--,---,1/,,,1660266::733314644699213133;888797797722--!1,,,44-/100/2460--,-29;:773333697:://5//0*38;7.---00996/,
@JI6ZREA02HF9MF
AGCAGATGTTGGAGGGCAAGTCTGGTGCCAGCAGCCGCGGTAATTCCAGCTCCAATAGCGTATATTAAAGTTGTTGCAGTTAAAAAGCTCGTAGTTGAATTTCGGGATCAATACGTCGGTCATGCCTCTGGTATGTACTGGTGTTATTGGTTTCTCCTTTCTGAGGAGCCATGATGCCATTAATTTGGTGTCGTGGGAATCAGGACTGTTACTTTGAAAAAATTAGAGTGTTTAAAGCAGGCACGCGCTTGAATACATTAGCATGGAATAATGAAATAGGACGTTCGATTCTATTTTGTTGGTTTCTAGGATCAACGTATGATTAATAGGGATAGTTGGGGGCATTAGTATTCAATTGTCAGAGGTGAAATTCTT
+
FFFFFFFFFFFIIHHHIIIIIIIIIIIIIIIIIIIIIIIIIIIIIIIIIIIIFFFFFFFFFFFFFFFFFFFFFFFFFFFFF?????FFFFFFFFFFFFF@@@FFFFFFCCAFFFFC???CCFFFFFFFFFFFFFFDCCFCCCADD?==AA???A<=====A9==555ADBBBBBB=??D??????=AA:>?AA:33355BDDDDDDFFFFFFFFFF77776666,;FFFFF???FFFCCCCCCCFCAAAACFFFACCDGDFFD???GGGGDDD?=?A>=<<<3449<:2232:....3..66668>:A<<<<<<@<4448<<>>>>=8/..239:;;-----44<>??>==<<<<=<;;9732...2226;;988
@JI6ZREA02I29IE
AGCAGATGTTGGAGGGCAAGTCTGGTGCCAGCAGCCGCGGTAATTCCAGCTCCAATAGCGTATATTAAAGTTGTTGCAGTTAAAAAGCTCG
+
FFFFFFFFFFFIIHHHIIIIIIIIIIIIIIIIIIIIIIIIIIIIIIIIIIIIFFFFFFFFFFFFFFFFFFFFFFFFFFDDD;7777AA940
@JI6ZREA02GOUWD
AGCAGATGTTGGAGGGCAAGTCTGGTGCCAGCAGCCGCGGTAATTCCAGCTCCAATAGCGTATATTAAAGTTGTTGCAGTTAAAAAGCTCGTAGTTGAATTTCGGGGAT
+
FFFFFFFFFFFIIHHHIIIIIIIIIIIIIIIIIIIIIIIIIIIIIIIIIIIIFFFFFFFFFFFFFFFFFFFFFFFFFFFFF????=FFFFFFFFFFFFD=8872/....
@JI6ZREA02FMH4E
AGCAGATGTTGGAGGGCAAGTCTGGTGCCAGCAGCCGCGGTAATTCCAGCTCCAATAGCGTATATTAAAGTTGTTGCAGTTAAAAAGCTCGTAGTTGAATTTC
+
FFFFFFFFFFFIIHHHIIIIIIIIIIIIIIIIIIIIIIIIIIIIIIIIIIIIFFFFFFFFFFFFFFFFFFFFFFFFFFFFF????=FFFFFFFFFFFFD=<9=
@JI6ZREA02GVRN2
AGCAGATGTTGGAGGGCAAGTCTGGTGCCAGCAGCCGCGGTAATTCCAGCTCCAATAGCGTATATTAAAGTTGTTGCAGTTAAAAAGCTCGTAGTTGAATTTCGGGG
+
FFFFFFFFFFFIIHHHIIIIIIIIIIIIIIIIIIIIIIIIIIIIIIIIIIIIFFFFFFFFFFFFFFFFFFFFFFFFFFFFF=====FFFDDBAAA><66.,,3..,,
@JI6ZREA02HQZB5
AGCAGATGTTGGAGGGCAAGTCTGGTGCCAGCAGCCGCGGTAATTCCAGCTCCAATAGCGTATATTAAAGTTGTTGCAGTTAAAAAGCTCGTAGTTGAATTTCGGGATTAGTACGCTGGTCGTGCCTTCGGTACGTACTGGTGTTACTGATTTCTACCTTCTGACGAACCATCATGTCATTAATTTGGTGTGGTGGGAAATCAGGACTGTTACTTTGAAAAAATTAGAGTGTTTAAAGCAGGCTCGCGCTTGAATACATTAGCATGGAATAATGAAATAGGACGTTGATCCTATTTGTGGTTTCTAGGATTGACGTAATGATTAATAGGGATAGTTGGGGCATTAGTATTCAATTGTCAGAGGTGAAATTCTCGGATTTATTGAAGATTAACTACTGCGAAAGCATTCGCCAAGGATGTTTCATTAATCAAGAACGAAAGTTAGGGATCGAAGACAATCAGATACCGTCGTAGTCTTAACCNTAAACTATGCCGACTAGGGATCGGATGATGTTATTTTTAATGTACTC
+
IIIIIIIIIIIIIHHHIIIIIIIIIIIIIIIIIIIIIIIIIIIIIIIIIIIIIIIIIIIIIIIIIIHHHIIIIIIIIIIGG88888GIIIIIIIIIIIIHHHIHHHIIIIIIIIIIIIIIIIIIIIIIIIIIIIIIIIIIIIIIIIIIIIHHHIIIIIIIIIIIIIIIIIIIIIIIIIIIIII:::IIIIIIHH<>>HHHIIIIIIIIIGGGIHHHI;;;;99>>-IHIIIHHHHHHIIIIIGGGGGHIIIIIGGGHIIIIIIIIIIIIIIIIIHHHIIIIHA<==BGGDA:;13372?????GAIIIIIIIIIIIIIHHHHIIIGGA?<>ACD53////::AA;=<>?AAHIIIIHHHCBBBCEE@A@;;8:;CC>>>E;;CCC:8;C@A;88:>?;:;;;9;;CC?;99><=A=>;0..3899882866.....336;<<2779;==8886486;<<<86868;82018844844221-!.-11:80799613031...89999565552,,-,,,,,22+525211
@JI6ZREA02JD5DG
AGCAGATGTTGGAGGGCAAGTCTGGTGCCAGCAGCCGCGGTAATTCCAGCTCCAATAGCGTATATTAAAGTTGTTGCAGTTAAAAAGCTCGTAGTTGAATTTCGGGGTCAGTGGGTTGGTCGTGCCTATGGTATGTACTGGCTTTACTGATTCCTCCTTCTTGAAGAACTGTAATGTCATTAATTTGGTGTTGCAGGGAAACAGGACTGTTACTTTGAAAAAATTAGAGTGTTTAAAGCAGGCTAACGCTTGAATACATTAGCATGGAATAATGAAATAGGACGTTCGATCCTATTTTGTGGTTTCTAGGATTGACGTAATGATTAATAGGGATAGTTGGGGCATTAGTATTCAATTGTCAGAGGTGAAATTCTTGGATTTATTGAAGACTAACTACTGCGAAAGCATTTGCCAAGGATGTTTTCATTAATCAAGAACGAAAGTTAGGGATCGAAGACGATCAGATACCGTCGTAGTCTT
+
IIIIIIIIHHIIIBBBIIIIIIIIIIIIIIIIIIIIIIIIIIIIIIIIIIIIHIIIIIIBCCFI>>>>>IIIHA@AAAE11///-/6?DADBDEEIB>==>BIAAAAIIIIIHHHIIIIIIIIIIIIIIIIIIIIIIIIIIIHHHIIIIIIIHB>>>>=IIIIDABBFIIIIIIHIIIIIIIIHHHII@EDDEEE777666<7GGHHIIBBBIHHHI66666866,BIIIIHHHHHHIIIIIIIBBBIIIIIIIIIIIIIIIIIIIIIIIIIIIHHHF?EE<<788BEDDAABB3333?6??AAAIIIEEDIIIIIIIIIIIIIIHDDDAAADAAAAA;;;;GGAA<<9ADIIIIIEEHHHHH::;=BHHHHHHHHHHHHHHHHHHHDDED999989A:5////>>>;>;>;;==>>;5,,,,,,133//.5431..1,,,,,,,-00389;<==:9<<<>>>:9:<=88201:;879-,
@JI6ZREA02HHQBF
AGCAGATGTTGGAGGGCAAGTCTGGTGCCAGCAGCCGCGGTAATTCCAGCTCCAATAGCGTATATTAAAGTTGTTGCAGTTAAAAAGCTCGTAGTTGAATTTCGGGG
+
FFFFFFFFFFFII:::IIIIIIIIIIIIIIIIIIIIIIIIIIIIIIIIIIIIFFFFFFFFFFFFFFFFFFFFFFFFFFFFF?????FFFFFFFFFFBA?6663,,,,
@JI6ZREA02IDGV1
AGCAGATGTTGGAGGGCAAGTCTGGTGCCAGCAGCCGCGGTAATTCCAGCTCCAATAGCGTATATTAAAGTTGTTGCAGTTAAAAAGCTCGTAGTTGAATTTCGGGG
+
FFFFFFFFFFFIIHHHIIIIIIIIIIIIIIIIIIIIIIIIIIIIIIIIIIIIFFFFFFFFFFFFFFFFFFFFFFFFFFFFF;;;;;FFFFFFFFFFFFD<99?22,,
@JI6ZREA02J45Z8
AGCAGATGTTGGAGGGCAAGTCTGGTGCCAGCAGCCGCGGTAATTCCAGCTCCAATAGCGTATATTAAAGTTGTTGCAGTTAAAAAGCTCGTAGTTGAATTTCGGGATCAATACGTCGGTCGTGCTTTTTTGGTACGCACTGGCGTCATTGGTTTCTCCTTTCTGACGAACCATGATGTCATTAATTTGGTGTTATGGGGAGTTAGGACTGTTACTTTGAAAAAATTAGAGTGTTTAAAGCAGGCATTAGCTTGAATACATTAGCATGGAATAATGAAATAGGACGTTCGATCCTATTTGTTGGTTTCTAGGATCAACGTAATGATTAATAGGGATAGTTGGGGCATTAGTATTCAATTGTCAGAGGTGAAATTCTTGGATTTATTGAAGACTAACTACTGCGAAAGCATTTGCCAAGGATGTTTTCATTAATCAAGAACGAAAGTTAGGGATCGAAGACGATCAGATACCGTCGTAGTCTTAACCNTAAACTATGCCGACTAGGGATCGGATGATG
+
IIIIIIIIIIIIIHHHIIIIIIIIIIIIIIIIIIIIIIIIIIIIIIIIIIIIIIIIIIIIIIIIIIHHHIIIIIIIIIIII===<<IIIIIIIIIIIIIHHHIHHHIIIIIIIIIIIIIIIIIII88<<99IIIIIIIIIIIIIIIIIIIIIHHHIIIIHHHIIIIIIIIIIIIIIIIIIIIIIIHHHIIIIIIIICCCCI;BBIIIIIIIIIIIEEEI666466==5HEEIIEDD;::BIIGGGIGGGIIIIIIIIIIIIIIIIIIBBBBIIIIIHBBBCIIGGGGIIEIIFF;=33341/;;<<<E@IGGGIGGGGIIIIIIIIIIIIIFEEI888885333==EIIIIIIIIIIIIIIIIIIIIIIHHHIIIHHIIIDDBA;;BGIFIEEEFIFDDD<<<BBBEED555B<<<<B<7:?7777????==;?=;4../24337:7-....8842274877<<443:74443:???=<><A??>8!::???>6<>>><:24344::=422<<<<<4
@JI6ZREA02H0UQQ
AGCAGATGTTGGAGGGCAAGTCTGGTGCCAGCAGCCGCGGTAATTCCAGCTCCAATAGCGTATATTAAAGTTGTTGCAGTTAAAAAGCTCGTAGTTGAATTTCGGGATTAGTAGGTTGGTCGTGCCTCTGGTATGTACTGGTTTCACTGGTTCCTCCTTCTTGAAGAACTGTAATGTCATTAATTTGGTGTTGCAGGGAAACAGGACTGTTACTTTGAAAAAATTAGAGTGTTTAAAGCAGGCATTAGCTTGAATACATTAGCATGGAATAATGAAATAGGACGTTCGATCCTATTTTGTGGTTTCTAGGATCAACGTAATGATTAATAGGGATAGTTGGGGCATTAGTATTCAATTGTCAG
+
FFFFFFFFFFFIIHHHIIIIIIIIIIIIIIIIIIIIIIIIIIIIIIIIIIIIFFFFFFFFFFFFFFFFFFFFFFFFFFFFF;;;;;FFFFFFFFFFFFFFFFFFFFFFFFFFFFFFFFFFFFFFFFFFFFFFFFFFFFFFFFFFFFFFFFFFFFFFFFFFFFFFFFFFFFFFFFFFFCC???????DDACCDDFFFFFFFFFFFFFFFF666;FFFF67776666,;;FCA????FFFFFFFFFFFFFFFFFFFFDGGGGGGFCDDDDDDDDDD=???8?DAA555BBBA=<<@47544/442223/3268<<<>???AA:::=B<<<>;;8<98444666699>>ABBBAAAABA@88883
@JI6ZREA02I08D9
AGCAGATGTTGGAGGGCAAGTCTGGTGCCAGCAGCCGCGGTAATTCCAGCTCCAATAGCGTATATTAAAGTTGTTGCAGTTAAAAAGCTCGTAGTTGAATTTCGGGGCCTAGTAGGTTGGTCGTGCCACTGGTATGCAC
+
FFFFFFFFFFFIIHHHIIIIIIIIIIIIIIIIIIIIIIIIIIIIIIHHIIIIFFFFFFFFFFFFFFFFFFFFFFFFFFFFF?????FFFFFFFFFFFFFFFFF@@866666?DDBBBBDFFFFFFDDDFDBBAA@<<0/
@JI6ZREA02GGITT
AGCAGATGTTGGAGGGCAAGTCTGGTGCCAGCAGCCGCGGTAATTCCAGCTCCAATAGCGTATATTAAAGTTGTTGCAGTTAAAAAGCTCGTAGTTGAATTTCGGGATCAATACGTCGGTCGTGCTTTTTTGGTACGCACTGGCGTCATTGGTTTCTCCTTTCTGACGAACCATGATGTCATTAATTTGGTGTTATGGGGAGTTAGGACTGTTACTTTGAAAAAATTAGAGTGTTTAAAGCAGGCATTAGCTTGAATACATTAGCATGGAATAATGAAATAGGACGTTCGATCCTATTTGTGGTTTCTAGGATCAACGTAATGATTAATAGGGATAGTTGGGGCATTAGTATTCAATTGTCAGAGGTGAAATTCTTGGATTTA
+
FFFFFFFFFFFIIHHHIIIIIIIIIIIIIIIIIIIIIIIIIIIIIIIIIIIIFFFFFFFFFFFFFFFFFFFFFFFFFFFFF;;;;;FFFFFFFFFFFFFFFFFFFFFFFFFFFFFFFFFFFFFFF999999FFBFFFFFFFFFFFFFFFFFFFFFFFFFFDDDDFFFFFFDDDDDFFFFFFFFFFFFFDB<A>>?>66669/44:BBBBDDDFFFFCCA666666??-DDFFFFFFFFFFFFFFFFFFFFFFFFDDFDFDIIIFFFFDGIIGGGGF???FAGGGDDB@@A??<<890014144888A<D??????ADDDDDAAAADAAAAB??AAAABB666699<<@988<<<==BBB===?>>@><888843224438888
@JI6ZREA02J2DDV
AGCAGATGTTGGAGGGCAAGTCTGGTGCCAGCAGCCGCGGTAATTCCAGCTCCAATAGCGTATATTAAAGTTGTTGCAGTTAAAAAGCTCGTAGTTGAATTTCGGGATCAATACGTCGGTCGTGCTTTTTTGGTACGCACTGGCGTCATTGGTTTCTCCTTTCTGACGAACCATGATGTCATTAATTTGGTGTTATGGGGAGTTAGGACTGTTACTTTGAAAAAATTAGAGTGTTTAAAGCAGGCATTAGCTTGAATACATTAGCATGGAATAATGAAATAGGACGTTCGATCCTATTTTGTGGTTTCTAGGATCAACGTAATGATTAATAGGGATAGTTGGGGCATTAGTATTCAATTGTCAGAGGTGAAATTCTTGGATTTATTGAAGACTAACTACTGCGAAAGCATTTGCCAAGGATGTTTTCATTAATCAAGAACGAAAGTTAGGGATCGAAGACGATCAG
+
IIIIIIIIIIIIIHHHIIIIIIIIIIIIIIIIIIIIIIIIIIIIIIIIIIIIIIIIIIIIIIIIIIHHHIIIIIIIIIIII=====IIIIIIIIIIIIIHHHIHHHIIIIIIIIIIIIIIIIIII;;;;99IIFIIIIIIIIIIIIIIIIIIHHHIIIIHHHIIIIIIIIIIIIIIIIIIIIIIIHHHIIIIIIIIBBBAF266FHIIIIIIIIIHHHI;;;;99>>-IIIIIHHH@@@IIIIIIFFFIIIIIIIIIIIIIIIIIIIIIIIIHHHHHHED@HHIIIIIIIGG@@@B6666;2;;???B=I@@@DHHHIIIIIIHDDD@@@DB??AABE662222;;EEEEEEGIIHHHHHHHHBBBBBBB:::4422==A424944:>>=:A===DEDE====BBE=:::====;==88421,,,--144/006::755;:665<=;4999:;;:::647:::7..
@JI6ZREA02FWLZ8
AGCAGATGTTGGAGGGCAAGTCTGGTGCCAGCAGCCGCGGTAATTCCACGCTCCAATAGCGTATATTAAAGTTGTTGACAGTTAAAAAGCTCGTAGTTGAATTTCGGGATTAGTAAGTTGGTCGTGCCTCTGGTATGTACTGGCTTTACTGGTTCCTCCTTCTTGAAGAACTGTAATGTCATTAATTTGGTGTTGCAGGGAAACAGGACTGTTACTTTGAAAAAATTAGAAGTGTTTAAAGCAGGCTAACGCTTGAATACATTAGCATGGAATAATGAAATAGGACGTTTGATCCTATTTTGTTGGTTTCTAGGATTGACGTAATGATTAATAGGGATAGTTGGGGCAGTTAGTATTCAATTGTCAGAGGTGAAA
+
FFFFFFFFFFFIIIIIIIIIIIIIIIIIIIIHHFFDAAABA::::88:9AABBBBDDDFF????FFF???DFFFF@@AAFFFF?==;;FFFDA?:::::==:::B=??FFFFFFFFFFFFFFFFFFDDD@@@CCDBBBBBBBB?666?A>AABBBBDDDACCFCAAAAAADDF????DDDDDBBB556A?<655=?@;;==;;?9555:B:366:???D62776654,9888<6...44884444AAB===A:::AAA===BBBAA?ABBDA=9989;<;@:<<44444;@<<<6672222.----..,329--.6;799<444455:A@@@B=???55555996699<<=:555>@<<<@@<888888<;8622
@JI6ZREA02IW24N
AGCAGATGTTGGAGGGCAAGTCTGGTGCCAGCAGCCGCGGTAATTCCAGCTCCAATAGCGTATATTAAAGTTGTTGCAGTTAAAAAGCTCGTAGTTGAATTTCGGGGTCAGCAGGTTGGTCGTGCCACTGGTATGTACTGGTTCTC
+
FFFFFFFFFFFIIHHHIIIIIIIIIIIIIIIIIIIIIIIIIIIIIIIIIIIIFFFFFFFFFFFFFFFFFFFFFFFFFFFCD88888FFFFFFFFFFFFFFFFFDDDEFFFFFFFFFFFFFFFFFFFFFFFFFDDBBA??...-312
@JI6ZREA02HLPPD
AGCAGATGTTGGAGGGCAAGTCTGGTGCCAGCAGCCGCGGTAATTCCAGCTCCAATAGCGTATATTAAAGTTGTTGCAGTTAAAAAGCTCGTAGTTGAATTTC
+
FFFFFFFA@@FHHHHHHHDFFFFIIIIIIHIHHFFFEECCFCCCCFFFFFHFFFFFFFFFFFFFFFFFFDDDFFFDAAAFF????=FFFFFFFFFFDBA9864
@JI6ZREA02GN42X
AGCAGATGTTGGAGGGCAAGTCTGGTGCCAGCAGCCGCGGTAATTCCAGCTCCAATAGCGTATATTAAAGTTGTTGCAGTTAAAAAGCTCGTAGTTGAATTTCGGGATCAATACGTCGGTCGTGCTTTTTTGGTACGCACTGGCGTCATTGGTTTCTCCTTTCTGACGAACCATGACGTCATTAATTTGGTGTTATGGGGAGTTAGGACTGTTACTTTGAAAAAATTAGAGTGTTTAAAGCAGGCATTAGCTTGAATACATTAGCATGGAATAATGAAATAGGACGTTCGATCCTATTTTGTGGTTTCTAGGATCAACGTAATGATTAATAGGGATA
+
FFFFFFFFFFFIIHHHIIIIIIIIIIIIIIIIIIIIIIIIIIIIIIIIIIIIFFFFFFFFFFFFFFFFFFFFFFFFFFFFF=====FFFFFFFFFFFFFFFC8666?A???DDDFFFFFFFFFFF666666AA2BBAAABAAA8888?CCFFFFFFFFFFFFFFFFFFFFDDDDDFFFFFFFFFFFFF<<8DF<<;=???FFFFFFFFFFFFFFFFFFF666666==-?ABBB???666FFFFFFFFFFFF???DGGDFD???FFCCCDDDDDDDB==::488<<34288775553,,,,-,--,,,-.95663344@AAAA4448<8888;;8844
@JI6ZREA02H512F
AGCAGATGTTGGAGGGCAAGTCTGGTGCCAGCAGCCGCGGTAATTCCAGCTCCAATAGCGTATATTAAAGTTG
+
444?444444>>A==?FFFFHHHGIIIDDFHHHHHHFFFGFFFFFFFFF@@=@@@FFFFFFFFF:::88=<;/
@JI6ZREA02HWDGU
AGCAGATGTTGGAGGGCAAGTCTGGTGCCAGCAGCCGCGGTAATTCCAGCTCCAATAGCGTATATTAAAGTTGTTGCAGTTAAAAAGCTCGTAGTTGAATTTCGGGGTCAGCAGGTTGGTCGTGCCACTGGTATGTACTGGTTTCGCTGATTCCTCCTTTCTGAAGAACTGTAATGCCATTAATTTGGTGTTGCAGGGAAACAGGACTGTTACTTTGAAAAAATTAGAGTGTTTAAAGCAGGCTAACGCTTGAATACATTAGCATGGAATAATGAAATAGGACGTTCGATCCTATTTTGTGGTTTCTAGGATTGACGTAATGATTAATAGGGATAGTTGGGGCATTAGTATTCAATTGTCAGAGGTGAAATTCTTGGATTTATTGAAGACTAACTACTGCGAAAGCATTTGCCAAGGATGTTTTCATTAATCAAGGACGAAAGTTAGGGATCGAAGACGATCAGATACCGTCGTAGTCTTAACCATAAACTATGCCGACTAGGGATCGGATGATGTTAATTTTTTAATGAC
+
IIIIIIIIIIIIIHHHIIIIIIIIIIIIIIIIIIIIIIIIIIIIIIIIIIIIIIIIIIIIIIIIIIHHHIIIIIIIIIIII;;;;;IIIIIIIIIIIIIHHHICCCCIIIIIIIIIIIIIIIIIIIIIIIIIIIIIIIIIIHHHIIIIIIIIIIIIIHHHIIIIIIIIIIIIIIIIIIIIIIIHHHIIIIIIIIIHHHHHHIIIIIIIIIIIIHHHI9<<<88??-IIIIIHHHHHHIIIIIIHHHIIIIIIIIIIIIIIIIIIICCCCIIIIIHHHIIIIIIHHHIIIIIIIIBBBB?4HHHHHIIIIIIIIIIIIIIIIIIIIIIIIHFFIIII??5555?BGGEIIIIIIIIIIIIIIIIIIIIHHHIIIIIIIIHHHIIIIIIIIIIIIHHHIIHHHHHHIIIHHFIIGGGGGD760000<?==;;<?@C774<?;;;@CC<777<@CEEE@@@@EEE@@@CA@@@ECEEEEEEEEEE774@???@E@EEEEEEC<7444@@776<??;;;7766,,,,,,11*984
@JI6ZREA02FLS0O
AGCAGATGTTGGAGGGCAAGTCTGGTGCCAGCAGCCGCGGTAATTCCAGCTCCAATAGCGTATATTAAAGTTGTTGCAGTTAAAAAGCTCGTAGTTGAATTTCGGGATTAGTAGGTTGGTCGTGCCTCTGGTATGCACTGGCTTTACTGGTTCCTCCTTCTTGAAGAACTGTAATGTCATTAATTTGGTGTTGCAGGGAAACAGGACTGTTACTTTGAAAAAATTAGAGTGTTTAAAGCAGGCTAACGCTTGAATACATTAGCATGGAATAATGAAATAGGACGTTCGATCCTATTTTGTGGTTTCTAGGATTGACGTAATGATTAATAGGGATAGTTGGGGCATTAGTATTCAATTGTCAGAGGTGAAATTCTTGGATTTATTGAAGACTAACTACTGCGAAAGCATTTGCCAAGGATGTTTTCATTAATCAAGAACGAAAGTTAGGGATCGAAGACGATCAGATACCGTCGTAGTCTTAACCATAAACTATGCCGACTAGGGATCGGATGATGTTAATTTTTAATGTACTTC
+
IIIIIIIIIIIIIHHHIIIIIIIIIIIIIIIIIIIIIIIIIIIIIIIIIIIIIIIIIIIIIIIIIIHHHIIIIIIIIIIII?????IIIIIIIIIIIIIHHHIHHHIIIIIIIIIIIIIIIIIIIIIIIIIIIIIIIIIIIIHHHIIIIIIIIIIIIIIIIIIIIIIIIIIIIIIIIIG>>>>HHHIIIIIIIIIHHHHHHIIIIIIIIIIIIHHHI;;;;8866,>IIIIHHHHHHIIIIIIIIIIIIIIIIIIIIIIIIHHHFEEHHIHHHIHHHIIIIIIAAAGGEEEABA////91/////57EE?AAAIIIIIHFIIIAAA<99BBBFGGIDD@@AAIHHHIIIIIIIIIIHEHE@@????BBB>AAC;;??B555?::CDB:8;?DDDBB>>::9::;95544:CAAAAAA?C:22228:==66486;;993----0690---07;;;;74869:88868:;;84470300.,,,,//.1///10-032279698552037...35111/333,,,,,,,)1311///
@JI6ZREA02JQTF4
AGCAGATGTTGGAGGGCAAGTCTGGTGCCAGCAGCCGCGGTAATTCCAGCTCCAATAGCGTATATTAAAGTTGTTGCAGTTAAAAAGCTCGTAGTTGAATTTCGGGGATC
+
FFFFFFFFFFFIIHHHIIIIIIIIIIIIIHHIIIHHHHHHHHHHHHHHHIIIFFFFFFFFFFFFFFFFFFFFFFFFFFFFF?????FFFFFFFFFFFFF:::A542....
@JI6ZREA02IZF06
AGCAGATGTTGGAGGGCAAGTCTGGTGCCAGCAGCCGCGGTAATTCCAGCTCCAATAGCGTATATTAAAGTTGTTGCAGTTAAAAAGCTCGTAGTTGAATTTCGGGATCAATACGTCGGTCGTGCCTCTGGTATGAACTGGTGTTATTGATTCCTCCTTTCTGATAAACCATGATGTCATTAATTTGGTGTTGTGGGGAGTCAGGACTGTTACTTTGAAAAAATTGAGTGTTTAAAGCAGGCCTACGCTTGAATACATTAGCATGGAATAATGAAATAGGACGTTCGAACCTATTTGTGGTTTCTAGGATCAACGTAATGATTAATAGGGATAGTTGGGGCATTAGTATTCAATTGTCAGAGGTGAAATTCTTGGATTTATTGAAGACTAACTACTGCGAAAGCATTTGCCAAGGATGTTTCATTAATCAAGAACGAAAGTTAGGGATCGAAGACGATCAGATACCGTCGTAGTCTTAACCATAAACTATGCCGACTAGGGATCGGATGATGTTAATTTTTAATGTACTCTATTCGGC
+
IIIIIIIIIIIIIHHHIIIIIIIIIIIIIIIIIIIIIIIIIIIIIIIIIIIIIIIIIIIIIIIIIIHHHIIIIIIIIIIII?????IIIIIIIIIIIIIHHHIHHHIIIIIIIIIIIIIIIIIIIIIIIIIIIIIIIIIIIIIIIIIIIIIIIIGGGHHHIIIIIHHHIIIIIIIIIIIIIII:::IIIIIIIICCCBGBGGIIIIIIIIIIIHEEI666668IIIIIIIHHHHHHIIIIIIIIIIIIIIIIIIIIIIIIIIIIIIIIIGGGIHHHIIIIIIIIIGIDDA<8633382AAGGCIIIIIIIIIIIIIIIIIIIIIIIIFEEEGEH<<33338BEEEEEEGHIIIIIIIIIGDDDIIHDDGGGDHIIIBBBI??IIGCCB777FFEEABBAFFFDGGHDDGGEAACEC<43//4:??==:????==?>===>??8>==<>>:::87>=>??>:8:=???>>><><<><>??33248<<><6344:=?5:7::;:<<99<<8822,,,,,,,,,11+<8<<33343<???=
@JI6ZREA02HJ9O4
AGCAGATGTTGGAGGGCAAGTCTGGTGCCAGCAGCCGCGGTAATTCCAGCTCCAATAGCGTATATTAAAGTTGTTGCAGTTAAAAAGCTCGTAGTTGAATTTCGGGGCAGTAGGTTGGTCGTGCC
+
FFFFFFFFFFFIIHHHIIIIIIIIIIIIIIIIIIIIIIIIIIIIIIIIIIIIFFFFFFFFFFFFFFFFFFFFFFFFFFFFF?????FFFFFFFFFFFFFFFFFEE666;DFFFFFFFFFFFFF:8
@JI6ZREA02GRR23
AGCAGATGTTGGAGGGCAAGTCTGGTGCCAGCAGCCGCGGTAATTCCAGCTCCAATAGCGTATATTAAAGTTGTTGCAGTTAAAAAGCTCGTAGTTGAATTTCGGGGTCAGCAGGTTGGTCGTGCCACTGGTATGAACTGGTTTCGCTGATTCCTCCTTTCTGAAGAACTGTAATGTCATTAATTTGGTGTTGCAGGGAAACAGGACTGTTACTTTGAAAAAATTAGAGTGTTTAAAGCAGGCATTAGCTTGAATACATTAGCATGGAATAATGAAATAGGACGTTCGATCCTATTTTGTTGGTTTCTAGGATCAACGTAATGATTAATAGGGTA
+
FFFFFFFFFFFIIHHHIIIIIIIIIIIIIIIIIIIIIIIIIIIIIIIIIIIIFFFFFFFFFFFFFFFFFFFFFFFFFFFFF==???FFFFFFFFFFFFFFFFFDDDBFFFFFFFFFFFFFFFFFFFFFFFFFFFFFFFFFFFFFFFFFFFFFFFFFFFFFFFFFFDDDFFFFFFFFFFFFFFFFFFFFFFFFFFFFFFFFFFFFFFFFFDDDFF??D66222231,9A<988;;=??DDDDDFFFFFFF@@@FFIIGGGGGFFF@@@DDIDDDGGGGI?DDDDDDDDGGG????9===5//55???DAB????AAADBBB@A><666665,,,--
@JI6ZREA02JOEVX
AGCAGATGTTGGAGGGCAAGTCTGGTGCCAGCAGCCGCGGTAATTCCAGCTCCAATAGCGTATATTAAAGTTGTTGCAGTTAAAAAGCTCGTAGTTAAATTTCGGGATCAATACGTCGGTCGTGCTTTTTTGGTACGCACTGGCGTCATTGGTTTCTCCTTTCTGACGAACCATGATGTCATTAATTTGGTGTTATGGGGAGTTAGGACTGTTACTTTGAAAAAATTAGAGTGTTTAAAGCAGGCATTAGCTTGAATACATTAGCATGGAATAATGAAATAGGACGTTCGATCCTATTTTGTGGTTTCTAGGATCAACGTAATGATTAATAGGGATAGTTGGGGCATTAGTATTCAATTGTCAGAGGTGAAATTCTTGGATTTATTGAAGACTGACTACTGCGAAAGCATTTGCCAAGGATGTTTCATTAATCAAGAACGAAAGTTAGGGATCGAAGACGATCAGATACCGTCGTAGTCTTAACCATAAACTATGCCG
+
IIIIIIIIIIIIIHHHIIIIIIIIIIIIIIIIIIIIIIIIIIIIIIIIIIIIIIIIIIIIIIIIIIHHHIIIIIIIIIIII;;;;;IIIIHHIE;;111///544455<:;ADGGGHEEEEBB>2///---442A?:>?EGGDA?DBDAA/////5744---54AA5445>???778<GIIIIIIHHHIIIIIIIF>>>>IFFFBBBIIIIIIIIHHHI686666II5IHIIIHHHHHFFFIIIII8;;BIIIIIIIIII888HIIIIIEA899HIHHHIIHHHHHIIIIIIAAAFBB@?A6DDHEHIIIIHHAAAAIIIIIIIIIIIIII<<<DIIIIIBBBAHHIIIEDDIIIIHHHHHHB@??BBHBBBEEEEEHHH111?:=EDDB?CCC?>>>>>:54/11ACC>>>CAACCAA9:3....89988476880036777<==6999<::88898:9:<<:8689::>989:<:<<<:==665:992..-688:8
@JI6ZREA02J60LW
AGCAGATGTTGGAGGGCAAGTCTGGTGCCAGCAGCCGCGGTAATTCCAGCTCCAATAGCGTATATTAAAGTTGTTGCAGTTAAAAAGCTCGTAGTTGAATTTCGGGATTAGTAGGTTGGTCGTGCCTCTGGTATGCACTGGCTTTACTGGTTCCTCCTTCTTGAAGAACTGTAATGTCATTAATTTGGTGTTGCAGGGAAACAGGACTGTTACTTTGAAAAAATTAAG
+
FFFFFFFFFFFIIHHHIIIIIIIIIIIIIIIIIIHHHHHHBBBDDFFHHFFFFFFFFFF@AAFFFFFFD===FFFFFFFFF???;;EFFFFFFFFFFFFFFFFFFFFFFDDDFFFFFFFFFFFFFFFFFDDDFFFFDDDDFFF888<8DBBBBBB??66666DDDDDDFFFFFFFDDDDDD==333<<:=<<<>>11144;<9>AA@<<4449661:,,,,,,--++7
@JI6ZREA02H4K6X
AGCAGATGTTGGAGGGCAAGTCTGGTGCCAGCAGCCGCGGTAATTCCAGCTCCAATAGCGTATATTAAAGTTGTTGCAGTTAAAAAGCTCGTAGTTGAATTTCGGGGTCAGTAGGTTGGTCGTGCCAATGGTATGTACTGGCTTTACTGATTCCTCCTTCTTGAAGAACTGTAATGTCATTAATTTGGTGTTGCAGGGAAACAGGACTGTTACTTTGAAAAAATTAGAGTGTTTAAAGCAGGCTAACGCTTGAATACATTAGCATGGAATAATGAAATAGGACGTTCGATCCTATTTTGTGGTTTCTAGGATTGACGTAATGATTAATAGGGATAGTTGGGGCATTAGTATTCAATTGTCAGAGGTGAAATTCTTGGATTTATTGAAGACTAACTACTGCGAAAGCATTTGCCAAGGATGTTTTCATTAATCAAGAACGAAAGTTAGGGATCGAAGACGATCAGATACCGTCGTAGTCTTAACCATAAACTATGCCGACTAGGGATCGGATGATGTTTAATTTTTAATGTACTC
+
IIIIIIIIIIIIIHHHIIIIIIIIIIIIIIIIIIIIIIIIIIIIIIIIIIIIIIIIIIIIIIIIIIHHHIIIIIIIIIIII?????IIIIIIIIIIIIIHHHICCCCIIIIIIIIGGGGGIIIIIIIIIIIIIIIIIIIIIIHHHIIIIIIIIIIIIIIIIIIIIHHHIIGBBBFIIIIBBBBHHHII>>>>IIIHGDBBBGDIIIIIIIIIIHHHI;;;;8866,>GGGGHHHHHHIIIIIIB>>>IIIIIIIHHHIIIIIIIIIIIIIIIIIHHHGAGGAAAHHIIIIAAAABBB?A2==HHHIIIIGGGHIIIIIIIIHHHIIIGDG===GIIIIBBBAGGGGIIIIIHHHHIFFHEE;:::;B;;;CCECCFFFBBBB>>EE@:8;E:::>>B@;5111;>?>;;;B4442===>3----38::4215323003----12903338333==><><<;;;=<=<>>>><>>>><=<;==2203.--34,/200/2.2/00142-...3888;777;;1111155+;;88..
@JI6ZREA02HJQRD
AGCAGATGTTGGAGGGCAAGTCTGGTGCCTTACGGGAACAGTCGACTGCCAAGGCACACAGGGGATA
+
FFFFE?;;;;FIIHHHIIIIHHHFBA>>>00//...--/644467899>AAAAAB?<<<<4444<44
@JI6ZREA02J5H5Z
AGCAGATGTTGGAGGGCAAGTCTGGTGCCAGCAGCCGCGGTAATTCCAGCTCCAATAGCGTATATTAAAGTTGTTGCAGTTAAAAAGCTCGTAGTTGAATTTC
+
FFFFFFFFFFFIIHHHIIIIIIIIIIIIIIIIIIIIIIIIIIIIIIIIIIIIFFFFFFFFFFFFFFFFFFFFFFFFFFFFF88888FFFFFFFFFFFDB<66:
@JI6ZREA02JD450
AGCAGATGTTGGAGGGCAAGTCTGGTGCCAGCAGCCGCGGTAATTCCAGCTCCAATAGCGTATATTAAAGTTGTTGCAGTTAAAAAGCTCGTAGTTGAATTTCGGGGTCAGTAGGTTGGTCGTGCCAATGGTGTGTACTGGCTTTACTGATTCCTCCTTCTTGAAGAACTGTAATGTCATTAATTTGGTGTTGCAGGGAAACAGGACTGTTACTTTGAAAAAATTAGAGTGTTTAAAGCAGGCTAACGCTTGAATACATTAGCATGGAATAATGAAATAGGACGTTCGATCCTATTTTGTGGTTTCTAGGATTGACGTAATGATTAATAGGGATAGTTGGGGCATTAGTATTCAATTGTCAGAGGTGAAATTCTTGGATTTATTGAAGACTAACTACTGCGAAAGCATTTGCCAAGGATGTTTTCATTAATCAAAGAACGAAAGTTAGGGATCGAAGACGATCAGATACCGTCGTAGTCTTAACCATAAACTAT
+
IIIIIIIIIIIIIHHHIIIIIIIIIIIIIIIIIIIIIIIIIIIIIIIIIIIIIIIIIIIIIIIIIIHHHIIIIIIIIIIII?????IIIIIIIIIIIIIHHHIAAAAIIIIIIIIIIIIIIIIIIIIIIIIIIIIIIIIIIIHHHIIIIIIIIIIIIIIIIIIIIFFFFFIFFFEIIIFFFFFHHHIHAFFFIIIHHHHHHIIIIIIII@@@ICCCG22222277,@DGGGBDDEEEIHHHHIIFFFIIIIIIIIIIIIIIDDDHIIIIIIIIIBEEGI@@;;:;;IIGGGDDD====D:@@7666:IIHHHHHIIIIIIIDDDIIIIIHHHIHHHIICCAAHHIIIIIIIIIIIIH===BBBBHHHHHHHHHHHHHHBBBB88=>>??AA99998BAA=9::<===<;;=>>AA::8:71100644477,,,,,,,-1,,,,0293666677777:9;:677;7678;;:88:676:9779900.1,,,,/-1
@JI6ZREA02FRM43
AGCAGATGTTGGAGGGCAAGTCTGGTGCCAGCAGCCGCGGTAATTCCAGCTCCAATAGCGTATATTAAAGTTGTTGCAGTTAAAAAGCTCGTAGTTGAATTTCGGGGTCAGTAGTGGTCGTG
+
DDF?666666FGG@@@IIIIIIIIIIIIIIIIIIIIIIIIIIIIIIIIIIIIFFFFFFFFFFFFFFFFFEDDFFFFFFFFF;;;;;FFFFFFFFFFFFFF??:44427<:4.----123122
@JI6ZREA02F6A4D
AGCAGATGTTGGAGGGCAAGTCTGGTGCCAGCAGCCGCGGTAATTCCAGCTCCAATAGCGTATATTAAAGTTGTTGCAGTTAAAAAG
+
FFFFFFFA@@FII@@@IIIIIIIIIIIIIIIIIIIIIIIIIDDDDDDIIHFFFFFFFFDDBDDD66633:=BAA>????8600---2
@JI6ZREA02HJZ54
AGCAGATGTTGGAGGGCAAGTCTGGTGCCAGCAGCCGCGGTAATTCCAGCTCCAATAGCGTATATTAAAGTTGTTGCAGTTAAAAAGCTCGTAGTTGAATTTCGGGATTAGTAGGTTGGTCGTGCCTCTGGTATGCACTGGCTTTACTGGTTCCTCCTTCTTGAAGAACTGTAATGTCATTAATTTGGTGTTGCAGGGAAACAGGACTGTTACTTTGAAAAAATTAGAGTGTTTAAAGCAGGCTAACGCTTGAATACATTAGCATGGAATAATGAAATAGGACGTTCGATCCTATTTTGTGGTTTCTAGGATTGACGTAATGATTAATAGGGATAGTTGGGGCATTAGTATTCAATTGTCAGAGGTGAAATTCTTGGATTTATTGAAGACTAACTACTGTGAAAGCATTTGCCAAGGATGTTTTCATTAATCAAGAACGAAAGTTAGGGATCGAAGACGATCAGATACCGTCGTAGTCTTAACCATAAACTATGCCGACTAGGGATCGGATGATGTTAATTTTTAATG
+
IIIIIIIIIIIIIHHHIIIIIIIIIIIIIIIIIIIIIIIIIIIIIIIIIIIIIIIIIIIIIIIIIIHHHIIIIIIIIIIII?????IIIIIIIIIIIIIHHHIHHHIIIIIIIIIIIIIIIIIIIIIIIIIIIIIIIIIIIIHHHIIIIIIIIIIIIIIIIIIIIIIIIIIIIIIIIIIIIIIHHHIIIIIIFGGHHHHHHIHIIIIIIIIIIHHHI9;;;99GG5IIIIIHHHHHHIGGGGIIIIIIFGGGIIIIIIIIIIIIHHHIIIIIIIHHHIIIIDFDEEIGGGGEEC1133?6??322;?IIIIIIIIIIIIIHEEEHIHHHHHHHEDEIICC@@EEEEIIIIIIIIIIHDHHHBB::;=BBBCCC??BBB111:4:DDDCDCEEEHHDED;5555>9;;>>>C5544AACC<22228<==<:488:30082...6;;3996:<8333<93118:::9:6888656<=<8:8899440.,,,1/,/100/1154522033223973330499/////66+3
@JI6ZREA02JW20C
AGCAGATGTTGGAGGGCAAGTCTGGTGCCAGCAGCCGCGGTAATTCCAGCTCCAATAGCGTATATTAAAGTTGTTGCAGTTAAAAAGCTCGTAGTTGAATTTCGGGGTCAGTAGGTTGGTCGTGCCAATGGTGTGTACTGGCTTTACTGATTCCTCCTTCTTGAAGAACTGTAATGTCATTAATTTGGTGTTGCAGGGAAACAGGACTGTTACTTTGAAAAAATTAGAGTGTTTAAAGCAGGCATTAGCTTGAATACATTAGCATGGAATAATGAAATAGGACGTTCGATCCTATTTTGTGGTTTCTAGGATCAACGTAATGATTAATAGGGATAGTTGGGGCATTAGTATTCAATTGTCAGAGGTGAAATTCTTGGATTTATTGAAGACTAACTACTGCGAAAGCATTTGCCAAGGATGTTTTCATTAATCAAGAACGAAAGTTAGGGATCGAAGACGATCAGATACCGT
+
FFFFFFFFFFFIIHHHIIIIIIIIIIIIIIIIIIIIIIIIIIIIIIIIIIIIFFFFFFFFFFFFFFFFFFFFFFFFFFFFF?????FFFFFFFFFFFFFFFFFDDDDFFFFFFFFFFFFFFFFFFFFFFFFFFFFFFFFFFF;::DFFFFFFFFFFFFFFFFFFFFFFFFFFFFFFFDA@@DDFFFFFFFFFFFFFFFFFFFFFFFFFFFFFFFFFF77776666,;FFFFFFFFFFFFFFFFFFFFFFFFFFFFDFDIIIGGFFDDIIIIIIFDDDF?IIGF??=AAA?>>8400009/<<888?:DAAAAAAADDDDBDDAAAA?????=BBBBAA9999B===ABBBB::::DBB>??BBB88888=???>>BB?=;;>77::822332228:<<::;8;;88888;><;;;22232----22778867762002----4::23337222:644:442226464:721
@JI6ZREA02JBUK4
AGCAGATGTTGGAGGGCAAGTCTGGTGCCAGCAGCCGCGGTAATTCCAGCTCCAATAGCGTATATTAAAGTTGTTGCAGTTAAAAAGCTCGTAGTTGAATTTCGGGGTCAGTAGGTTGGTCGTGCCAATGGTATGTACTGGCTTTACTGATTCCTCCTTCTTGAAGAACTGTAATGTCATTAATTTGGTGTTGCAGGGAAACAGGACTGTTACTTTGAAAAAATTAGAGTGTTTAAAGCAGGCTAACGCTTGAATACATTAGCATGGAATAATGAAATAGGACGTTCGATCCTATCTTGTGGTTTCTAGGATTGACGTAATGATTAATAGGGATAGTTGGGGCATTAGTATTCAATTGTCAGAGGTGAAATTCTTGG
+
FFFFFFFFFFFIIHHHIIIIIIIIIIIIIIIIIIIIIIIIIIIIIIIIIIIIFFFFFFFFFFFFFFFFFFFFFFFFFFFFF?????FFFFFFFFFFFFFFFFFDDDDFFFFFFFFFFDDDFFFFFFFFFFFFFFFFFFFFFFFFFFFFDD:::::9=<<AAAAA<4555=AA:::BDDDDDDD?FFA=99:8A@@1118:==6::DDFFFFFFFFFF67776666,CFDDD???===BBBBBB6666ADAAADDDGGGGIIFFFGGIIIIIGGGGGGF:CC555??DBB@@ABB=::555::????<DDDDDDDDDAAAABBB444488;88<<<<==////99<<898<ABBBB>??>@@><///86222030055
@JI6ZREA02F0JDK
AGCAGATGTTGGAGGGCAAGTCTGGTGCCAGCAGCCGCGGTAATTCCAGCTCCAATAGCGTATATTAAAGTTGTTGCAGTTAAAAAGCTCGTAGTTGAATTTCGGGGTTAGTAGGTTGGTCAT
+
FDDDDDFFFFFFH===IIIIIIIIIIIIIIIIIIIIIIIIIIIIIIIIIIIIFFFFFFFFFFFFEEDDFFFFFFFFFFFFF=====FFFFFFFFFFFDB<<;<4400//4/;=6666;;;4//
@JI6ZREA02F05C2
AGCAGATGTTGGAGGGCAAGTCTGGTGCCAGCAGCCGCGGTAATTCCAGCTCCAATAGCGTATATTAAAGTTGTTGCAGTTAAAAAGCTCGTAGTTGAATTTCGGGATCAATACGTCGGTCGTGCTTTTTTGGTACGCACTGGCGTCATTGGTTTCTCCTTTCTGACGAACCATGATGTCATTAATTTGGTGTTATGGGGAGTTAGGACTGTTACTTTGAAAAAATTAGAGTGTTTAAAGCAGGCATTAGCTTGAATACATTAGCATGGAATAATGAAATAGGACGTTCGATCCTATTTGTGGTTTCTAGGATCAACGTAATGATTAATAGGGATAGTTGGGGCATTAGTATTCAATTGTCAGAGGTGAAATCCTTGGATTTATTGAAGACTAACTACTGCGAAAGCATTTGCCAAGGATGTTTTCATTAATCAAGAACGAAAGTTAGGGATCGAAGACGATCAGATACCGTCGTAGTCTTAACCATAAACTATGCCGACTAGGGATCGGATGATGTTAATTTTATAATG
+
IIIIIIIIIIIIIHHHIIIIIIIIIIIIIIIIIIIIIIIIIIIIIIIIIIIIIIIIIIIIIIIIIIHHHIIIIIIIIIIII????=IIIIIIIIIIIIIHHHIHHHIIIIIIIIIIIIIIIIIII888888II<IIIIIIIIIIIIIIIIII>>>IIHHHHHHHIIIIIIHHHIIIIIIIIIIIIHHHGGFIIIII@@@@=466BHIIIIGGGGGBB?C144441BB3EEEGGEDHBBBHIIGGGIIIIIIIIIIIIIIIIIIIHHHIIIIIIIIIHHHIIIIIIIIIIIGGGEB?13361>>000;?GEEDHIIIIIIIIIHHHHHHIIHEEIIHIII6666AEIIIEDDHIIEEBBHHHHHHHHHHHHEEBBBBDDD11194:CCA>;?BC???=DDC?9;;>9;::::98;8822277-,,,1599440338:88><77<<<<4<<<<>:888:9><<:::868<==><;<<>923223366473003400326-.-305550336;;888886:;;11000.00-.
@JI6ZREA02GJHTD
AGCAGATGTTGGAGGGCAAGTCTGGTGCCAGCAGCCGCGGTAATTCCAGCTCCAATAGCGTATATTAAAGTTGTTGCAGTTAAAAAGCTCGTAGTTGAATTTCGGGATCAATACGTCGGTCGTGCTTTTTCGGGTACGT
+
FFFFFFFFFFFIIHHHIIIIIIIIIIIIIIIIIIIIIIIIIIIIIIIIIIIIFFFFFFFFFFFFFFFFFFFFFFFFFFFFF;;;;;FFFFFFFFFFFFFFFFF===FFCAADDDDFFFDDDFFFF;<77510064<9.-
@JI6ZREA02IACGF
AGCAGATGTTGGAGGGCAAGTCTGGTGCCAGCAGCCGCGGTAATTCCAGCTCCAATAGCGTATATTAAAGTTGTTGCAGTTAAAAAGCTCGTAGTTGAATTTCGGGGTACGCGAGGTCGGTCGTGCCAATGGTATGCACTGG
+
FFFFFFFFFFFIIHHHIIIIIIIIIIIIIIIIIIIIIIIIIIIIIIIIIIIIFFFFFFFFFFFFFFFFFEDDFFFFFFFFF?????FFFFFFFFFFFFFFFFD::76400/000444/..=?ABB==688?DDBBAAAA@44
@JI6ZREA02G2G2D
AGCAGATGTTGGAGGGCAAGTCTGGTGCCAGCAGCCGCGGTAATTCCAGCTCCAATAGCGTATATTAAAGTTGTTGCAGTTAAAAAGCTCGTAGTTGAATTTCGGGATTAGTAGGTTGGTCGTGCCTCTGGTATGTACTGGTTTCACTGGTTCCTCCTTCTTGAAGAACTGTAATGTCATTAATTTGGTGTTGCAGGGAAACAGGACTGTTACTTTGAAAAAATTAGAGTGTTTAAAGCAGGCTAACGCTCGAATACATTAGCATGGAATAATGAAATAGGACGTTTGATCCTATTTTGTTGGTTTCTAGGATTGACGTAGTGATTAATAGGGATAGTTGGGGCATTAGTATTCAATTGTCAGAGGTGAAATTCTTGGATTTATTGAAGACTAACTACTGCGAAAGCATTTGCCAAGGATGTTTTCATTAATCAAGAACGAAAGTTAAGGGATCGAAGACGATCAGATACCGTCGTAGTCTTAACCAT
+
HHHHHHHHHHHIIHHHIIIIIIIIIIIIIIIIIIIIIIIIIIIIIIIIIIIIHHHHHHHHHHHHHHHHHHHHHHHHHHHHH?????HHHHHHHHHHHHHHHHHHHHHHHHHHHHHHHHHHHHHHFFFHHHHHHHHHHHHHHHHHHHHHHHHHHHHHHHHHHHHHHHHHHHHEEEEHHHHHHHHHHHHH@;>>HHHHHHHHHHHHHHHHHHHHHHHCG622222;;-EEEEECHHHHHHHHEEEHHHHHHHHHHHHHHHHHHHHHHHHHHHHHHHHDDGHDDDD@@@CBEGGGGG====D8:EE@@@BHH@@@HHHHHHHHHHHHHHHHHHH@@@HHHHHCCCABBBBHHHHHB@@@HHDDDDA@?D=344;AAA8888;///2//344?=AA999=?@?>>344;999;;;>>BAA>>::;111122:;:8---220460000722--00246669875:112277676;;;:9::;8664422..,,
@JI6ZREA02GOOMX
AGCAGATGTTGGAGGGCAAGTCTGGTGCCAGCAGCCGCGGTAATTCCAGCTCCAATAGCGTATATTAAAGTTGTTGCAGTTAAAAAGCTCGTAGTTGAATTTCGGGATCAATACGTCGGTCGTGCTTTTTTGGTACGCACTGGCGTCATTGGTTTCTCCTTTCTGACGAACCATGATGTCATTAATTTGGTGTTATGGGGAGTTAGGACTGTTACTTTGAAAAAATTAGAGTGTTTAAAGCAGGCATTAGCTTGAATACATTAGCATGGAATAATGAAATAGGACGTTCGATCCTATTTTGTGGTTTCTAAGATCAACGTAATGATTAATAGGGATAGTTGGGGCATTAGTATTCAATTGTCAGAGGTGAAATTCTTGGATTTATTGAAGACTAACTACTGCGAAAGCATTTGCCAAGGATGTTTTCATTAATCAAGAACGAAAGTTAGGGATCGAAGACGATCAGATACCGTCGTAGTCTTAACC
+
IIIIIIIIIIIIIHHHIIIIIIIIIIIIIIIIIIIIIIIIIIIIIIIIIIIIIIIIIIIIIIIIIIHHHIIIIIIIIIIFF66666HIIIIIIIIIIIIHHHIHHHIIIIIIIIIIIIIHHEHD>411111BB8EEEGIIIIIIIIIIIIIIHHHIIIIHHHIIIIIIIIIIIIIIIIIIIIIIIHHHIIIIIIIICCCBI7>>HHIIIIIIIIIHHHI888888GG5IIIIIHHHHHHIIIIIIGFFFIIIIIEEFIIIIIIHHHFEEIIIIIIIHHHHHHIIIIIIIIGGGGB?5555?2;:::::9EEAA<<<HIIIIIIIIIIDDDHHAAAGGGAA6666;;EEEEEED<<<;BBDCCCDDDC?=@?BBAC??AAC;;;>77CB??=B???CCDDCB?555>>;::::52077441,,,,,,,13322299:300<<777633-6992...8::9;::;<<8686::><<<<>9686:==..
@JI6ZREA02HD39N
AGCAGATGTTGGAGGGCAAGTCTGGTGCCAGCAGCCGCGGTAATTCCAGCTCCAATAGCGTATACTAAAGTTGTTGCAGTTAAAAAGCTCGTAGTTGAATTTCGGGATCAATACGTCGGTCGTGCTTTTTTGGTACGCACTGGCGTCATTGGTTTCTCCTTTCTGACGAACCATGATGTCATTAATTTGGTGTTATGGGGAGTTAGGACTGTTACTTTGAAAAAATTAGAGTGTTTAAAGCAGGCATTAGCTTGAATACATTAGCATGGAATAATGAAATAGGACGTTCGATCCTATTTTGTGGTTTCTAGGATCAACGTAATGATTAATAGGGATAGTTGGGGGCATTAGTATTCAATTGTCAGAGGTGAAATTCTTGGATTTATTGAAGACTAACTACTGCGAAAGCATTTGCCAAGGATGTTTCATTAATCAAGAACGAAAGTTAGGGATCGAAGACGATCAGATACCGTCGTAGTCTTAACCATAAACTATGACCGACTAGGGATCGGATGATGTTAATTTTATAATGTACT
+
IIIIIIIIIIIIIHHHIIIIIIIIIIIIIIIIIIIIIIIIIIIIIIIIIIIIIIIIIIIIIIIIIIHHHIIIIIIIIIIII=====IIIIIIIIIIIIIHHHIHHHIIIGGGIIIIIIIIIIIII888877GG5GIIIIIIIIIIIIIIIGGGGGIIIIHHHIIIIIIIIIIIIIIIIIIIIIIIHHHIIIIIIIICCCAB4;;HHIIIIIIIIIHCBG44444455,8BIIIEEHHHHIIIIIIIIIIIIIIIIIIIIIIIIIIIIIIIIIIIIIHHHIIIIGGGHHEEDDDD@?33358/==CCCGIIIIIGGGGGA755IIIIIIHHHHBBEGBA::..---5:<<;=:@@EG;;;;@DFFEEEEEE;;;;;A=BEEEBBBHHHHHCBBFIFBBBBF:555;BB:;;BBBCCAAAA<983....3::886993300940007:9----19832210869;;<<;<<==32026866;;8:<...3221:8143...46486555;<<;;;;888;9;==44314.6;232331
@JI6ZREA02H7MNE
AGCAGATGTTGGAGGGCAAGTCTGGTGCCAGCAGCCGCGGTAATTCCAGCTCCAATAGCGTATATTAAAGTTGTTGCAGTTAAAAAGCTCGTAGTTGAATTTC
+
FFFFFFFFFFFIIHHHIIIIIIIIIIIIIIIIIIIIIIIIIIIIIIIIIIIIFFFFFFFFFFFFFFFFFFFFFFFFFFFFF=====FFFFFFFFDAA>>884/
@JI6ZREA02HZOF3
AGCAGATGTTGGAGGGCAAGTCTGGTGCCAGCAGCCGCGGTAATTCCAGCTCCAATAGCGTATATTAAAGTTGTTGCAGTTAAAAAGCTCGTAGTTGAATTTCGGGATTAGTACGTTGGTCGTGCCTTAGGTACGTACTGGTGTTACTGGTTCCTACCTTCTGACGAACCATCATGTCATTCATTTGGTGTTGGCGGGGAATCGAGGACTGTTACTTTGAAAAAATTAGAGTAGTTTAAAGCAGGCTCGCGCTTGAATACATTAGCATGGAATAATGAAATAGGACGTTGATCCTATTTTGTGGTTTCTAGG
+
@AFFFDDA==566:??DDDFFHHIHHHIIIIHHH@@=BDFFFFFFGFHHFFFFFFFFFFFFFFFFFFFFFFFFFFEA??=F???==FEEEFFFFFFD@@@@FFDDDFFFFFFFFFFFFFA????=?DDD::<??FFCCADDFF???ABAAABBA411144>>?<<99<44349<>444488??98;<82133::A773445DC<665=?BBDD?:666;667722AC/FF;;;?CFFFFF;;;;DDCDD?==ADDACAADDGGGFFF???DDDDBA:111?<44443==<<<8889666690>>=:::8B55
@JI6ZREA02JPBHP
AGCAGATGTTGGAGGGCAAGTCTGGTGCCAGCAGCCGCGGTAATTCCAGCTCCAATAGCGTATATTAAAGTTGTTGCAGTTAAAAAGCTCGTAGTTGAATTTC
+
FFFFFFFFFFFIIHHHIIIIIIIIIIIIIIIIIIIIIIIIIIIIIIIIIIIIFFFFFFFFFFFFFFFFFFFFFFFFFFFFF=====FFFFFFFFFFFFD=;9<
@JI6ZREA02HN4B8
AGCAGATGTTGGAGGGCAAGTCTGGTGCCAGCAGCCGCGGTAATTCCAGCTCCAATAGCGTATATTAAAGTTGTTGCAGTTAAAAAGCTCGTAGTTGAATTTCGGGATCAATACGTCGGTCGTGCTTTCGGGTACGTACG
+
FFFFFFFFFFFII?==HHIIIIHHHIIIIIIIIIIIIIIIIIIIIIIIIIIIFFFFFFFFFFFFFFFFFFFFFFFFDDDAA66666ADDDDFFFFFFFFFFFD:::FFFFFFFFFFFFFFFFFFFFFFFFF?>A?:==//
@JI6ZREA02HBMHA
AGCAGATGTTGGAGGGCAAGTCTGGTGCCAGCAGCCGCGGTAATTCCAGCTCCAATAGCGTATATTAAAGTTGTTGCAGTTAAAAAGCTCGTAGTTGAATTTCGGGATCAATACGTCGGTCGTGCTTTTTTGGTACGCACTGGCGTCATTGGTTTCTCCTTTCTGACGAACCATGATGTCATTAATTTGGTGTTATGGGGAGTTAGGACTGTTACTTTGAAAAAATTAGAGTGTTTAAAGCAGGCATTAGCTTGAATACATTAGCATGGAATAATGAAATAGGACGTTCGATCCTATTTGTGGTTTCTAGGATCAACGTAATGATTAATAGGGGTATTGGGGCATTAGTATTCAATTGTCAGAGGTGAAATTCTTGGATTTATTGAAGACTAACTACTGCGAAAGCATTTGCCAAGGATGTTTTCATTAATCAAAGAACGAAAGTTGGGATCGAAGACGATCAGATACCGTCGTAGTCTTAACCATAAACT
+
FFFFFFFFFFFIIHHHIIIIIIIIIIIIIIIIIIIIIIIIIIIIIIIIIIIIFFFFFFFFFFFFFFFFFFFFFFFDDDDAA66668CFFFFFFFFFFFFFFFFFFFFFFFFFFFFFFDB??>?=4////--663==>ABFFFFFFFFFFF??633=AAA566A>FFFFFFFFFFFFFFFFFFFFFFF?::6>A??=44449/335ABBBDDDDFFF;;:66666666,CCFFFFFFFFFFFFFFFFFFFFFFFFGDDDDGDDDGGGFDDGGGIGDFDDDIAGGDFDDBBA@@>==90004/==///9<BBDDDDDDD?:88AAAAA<<<>6644<8884446<<<<===ADDDDDDDD>??DD>>?D=====?>>B@@;;83//?<888<@<888:<>>><;;;888888:88866423200006447440----3-/3.,,,.----2872---86:446622064660..0091.0..001.,,,,,0.
@JI6ZREA02I2HC0
AGCAGATGTTGGAGGGCAAGTCTGGTGCCAGCAGCCGCGGTAATTCCAGCTCCAATAGCGTATATTAAAGTTGTTGCAGTTAAAAAGCTCGTAGTTGAATTTCGGGATAGTAG
+
EEEFFFFFFFFIIHHHIIIIIIIIIIIIIIIIIHHFFFFFHFFFFFFFFHHHFFFFFFFFFFFFFFFFFFFFFFFFFFFFF;;;;;FFFFFFFFFFFFFFF?B<;4400/33-
@JI6ZREA02FVQVT
AGCAGATGTTGGAGGGCAAGTCTGGTGCCAGCAGCCGCGGTAATTCCAGCTCCAATAGCGTATATTAAAGTTGTTGCAGTTAAAAAGCTCGTAGTTGAATTTCGGGGTCAGTAGGTTGGTCGTGCCAATGGTGTGTACTGGCTTTACTGATTCCTCCTTCTTGAAGAACTGTAATGTCATTAATTTGGTGTTGCAGGGAAACAGGACTGTTACTTTGAAAAAATTAGAGTGTTTAAAGCAGGCTAAGGCTTGAATACATTAGCATGGAATAATGAAATAGGACGTTTGATCCTATTTTGTGGTTTCTAGGATTGACGTAATGATTAATAGGGATAGTTGGGGCATTAGTATTCAATTGTCAGAGGTGAAATTCTTGGATTTATTGAAGACTAACTACTGCGAAAGCATTTGCCAAGGATGTTTTCATTAATCAAGAACGAAAGTTAGGGATCGAAGACGATCAGATACCGTCGTAGTCTTAACCATAAACTATGCCGACTAGGGATCGGATGATGTTTAATTTTTAAT
+
IIIIIIIIIIIIIHHHIIIIIIIIIIIIIIIIIIIIIIIIIIIIIIIIIIIIIIIIIIIIIIIIIIHHHIIIIIIIIIIII=====IIIIIIIIIIFFFHHHICCCCIIIIIIIIIIIIIIIIIFFFFIIIIIIIIIIIIIIFFFIIIIIIIID@====IIIGGD@@@FEG@@??EEEC6666666BA79::?EEB;;779E@FFIIIIIIIIHFFD66666666,>HHHHHHHHHHIFFFII@@@IIHFFFHF@@@IHHHIDDDHIIIIIIIIHHHIIII@@777BIIG@@@@====@6@@EEEI<D;;;DIIIIIIIIIIIHHHDD@@@BDGGGGG9999DD@@@DDFFFDDDGD:8:B==444=BBBBB===DHEEBBB88DHB98:BEBBBBEDBBBBBB9:::::=8888222=-----299988422374494--,142---,/166667496677::131::;656::6664766--,2---24-0226464::722133::772211/0033,,,,,,,)
@JI6ZREA02JYF6H
AGCAGATGTTGGAGGGCAAGTCTGGTGCCAGCAGCCGCGGTAATTCCAGCTCCAATAGCGTATATTAAAGTTGTTGCAGTTAAAAAGCTCGTAGTTGAATTTCGGGGATAGACACG
+
0119111144ABD888HIIIIIIIIIIIIIIIIIIIIIIIIIIIIIIIIIIIFFFFFFFFFFFFFFFFFEDDFFFFFFFFF=====FFFFFFFFFDBAA;88422..3323-.--.
@JI6ZREA02GV3O0
AGCAGATGTTGGAGGGCAAGTCTGGTGCCAGCAGCCGCGGTAATTCCAGCTCCAATAGCGTATATTAAAGTTGTTGCAGTTAAAAAGCTCGTAGTTGAATTTCGGGATCA
+
FFFFFFFFFFFIIHHHIIIIIIIIIIIIIIIIIIIIIIIIIIIIIIIIIIIIFFFFFFFFFFFFFFFFFFFFFFFFFFFFF?????FFFFFFFFFFFFFF??:631?944
@JI6ZREA02GGAUU
AGCAGATGTTGGAGGGCAAGTCTGGTGCCAGCAGCCGCGGTAATTCCAGCTCCAATAGCGTATATTAAAGTTGTTGCAGTTAAAAAGCTCGTAGTTGAATTTCGGGATTAGTAGGTTGGTCGTGCCTCTGGTATGCACTGGCTTTACTGGTTCCTCCTTCTTGAAGAACTGTAATGTCATTAATTTGGTGTTGCAGGGAAACAGGACTGTTACTTTGAAAAAATTAGAGTGTTTAAAGCAGGCTAACGCTTGAATACATTAGCATGGAATAATGAAATAGGACGTTTGATCCTATTTTGTGGTTTCTAGGATTGACGTAATGATTAATAGGGATAGTTGGGGCATTAGTATTCAATTGTCAGAGGTGAAATTCTTGGATTTATTGAAGACTAACTACTGCGAAAGCATTTGCCAAGGATGTTTTCATTAATCAAGAACGAAGTTAGGGATCGAAGACGATCAGATACCGTCGTAGTCTTAACCNTAACTATGCCGACTAGGGATCGGATGATGTTTAATTTTTAATGTACTC
+
IIIIIIIIIIIIIHHHIIIIIIIIIIIIIIIIIIIIIIIIIIIIIIIIIIIIIIIIIIIIIIIIIIHHHIIIIIIIIIIII<<<<<IIIIIIIIIIIIIHHHIHHHIIIIIIIIIIIIIIIIIIIIIIIIIIIIII;;;;;IHHHIIIIIIIIIIIIIIFBBBHB=<<EGGEEEEEE<88888<<BEE<BBBBCC8885537:EEHHIIFBBBHHHI;;;;88;;,BIIIIHHHHHHIIIIIG>;;;FIIIIII<<<IEEDIIIIIIIIIIIIIHHHIHHHIHAAAAEEEEA>61111:2@@555:?IHHHIIIIIIIIIHHHHIIIIIHAAAIIIHHAABBIIEEDEAAAAIIGGCCCCC;91118>>;AAA<CCB?1119:<CC;525;CAA@=@@CC9555555;;;:88;;886=3----37998869;;8553...6;=9996:8833384866333:1313386468:77944332/!,,,,,.0329896;885543322333333166:://52244*3133--
@JI6ZREA02F1LN4
AGCAGATGTTGGAGGGCAAGTCTGGTGCCAGCAGCCGCGGTAATTCCAGCTCCAATAGCGTATATTAAAGTTGTTGCAGTTAAAAAGCTCGTAGTTGAATTTCGGGATCAATACGTCGGTCGTGCCTCTGGTATGAACTGGTGTTATTGATTCCTCCTTTCTGATAAACCATGATGTCATTAATTTGGTGTTGTGGGGAGTCAGGACTGTTACTTTGAAAAAATTGAGTGTTTAAAGCAGGCCTACGCTTGAATACATTAGCATGGAATAATGAAATAGGACGTTCGAACCTATTTTGTGGTTTCTAGGATCAACGTAATGATTAATAGGGATAGTTGGGGGCATTAGTATTCAATTGTCAGAGGTGAAATTCTTGGATTTATTGAAGACTAACTACTGCGAAAGCATTTGCCAAGGATGTTTTCATTAATCAAGAACGAAAGTTAGGGATCGAAGACGATCAGATACCGTCGTAGTCTTAACCATAAACTATGCCG
+
IIIIIIIIIIIIIHHHIIIIIIIIIIIIIIIIIIIIIIIIIIIIIIIIIIIIIIIIIIIIIIIIIIHHHIIIIIIIIIIII?????IIIIIIIIIIIIIHHHIHHHIIIIIIIIIIIIIIIIIIIIIIIIIIIIIIIIIIIIIIIIIIIIIIIIIHHHHHIIIIIHHHIIIIIIIIIIIIIIIHHHIIIIIIIICCCCIFIIGGGIIIIIIIIHHHI888888BBBGHIHHHHHHHIIIIIIIIIIIIIIIIIIIIIIIIIIIIIIIIHDDDH888A:IIIII<<<DEEB@:6,,,,3---,,,52DAEEEGGIIIIIIIHHHIIIIIHHEIIIGDD55555?BBEEEBDDFIEEEBBBCCCCCDEB;;;BBEDDHHHHHB:44BHHBBBDC???=DCC????BB???>>AA=>>;;:5.----3799884333:88><777<;;4999:3333364:668::8686==><<<<<96866==110333370-,,,0/
@JI6ZREA02IXAAU
AGCAGATGTTGGAGGGCAAGTCTGGTGCCAGCAGCCGCGGTAATTCCAGCTCCAATAGCGTATATTAAAGTTGTTGCAGTTAAAAAGCTCGTAGTTGAATTTCGGGATTAGTACGCTGGTCGTGCCTTCGGTACGTACTGGTGTTACTGATTTCTACCTTCTGACGAACCATCATGTCATTAATTTGGTGTGGTGGGGAATCAGGACTGTTACCTTGAAAAAATTAGAGTGTTTAAAGCAGGCTCGCGCTTGAATACATTAGCATGGAATAATGAAATAGGACGTTGATCCTATTTGTGGTTTCTAGGATTGACGTAATGATTAATAGGGATAGTTGGGGGCATTAGTATTCAATTGTCAGAGGTGAAATTCTTGGATTTATTGAAGACTAACTACTGCGAAAGCATTTGCCAAGGATGTTTTCATTAATCAAGAACGAAAGTTAGGGATCGAAGACGATCAGATACCGTCGTAGTCTTAACCNTAAACTATGCCGACTAGGGATCGGATGATGTTAATTTTTAATG
+
IIIIIIIIIIIIIHHHIIIIIIIIIIIIIIIIIIIIIIIIIIIIIIIIIIIIIIIIIIIIIIIIIIHHHIIIIIIIIIIII;;;;;IIIIIIIIIIIIIHHHIHHHIIIIIIIIIIIIIIIIIIIIIIIIIIIIIIIIIIIIIIIIIIIIHHHIIIIIIIIIIIIIIIIIIIIIIIIIIIIIIBBBIIIIIIII::::IIIIIIIIIIIIIIIIIII<<<<88BB0IIIIIHHHHHHIIIIIIIIIIIIIIIIIIIIIIIIIIIIIIIIIIIIIHHHIIIIIIIIIIIHGGA=55551AACCCIIIIIIIIIIIIIIIIIIIIIIIIHBBGDCD>A.....@@AACEBEGHIIIIIIIIIIIHHIIFBBGB<;;777BFFI??IIIIIII<<<<;EEEG<<<<ABBBFBDA=????;:.,,,,-200//.56:845=8...3447>===????><;><=????<:344?<:<===;<<<:://!44;;=;27:::8:243>:;;=====:::::88::225//00*.
@JI6ZREA02FH7DC
AGCAGATGTTGGAGGGCAAGTCTGGTGCCAGCAGCCGCGGTAATTCCAGCTCCAATAGCGTATATTAAAGTTGTTGCAGTTAAAAAGCTCGCAGTTGAATTTCGGGATCAATACGTCGGTCGTGCTTTCGGGTACGTACTGGCGTCATTGGTTTCTCCTTTCTGACGAACCATGATGTCATTAATTTGGTGTTATGGGGAGTTAGGACTGTTACTTTGAAAAAATTAGAGTGTTTAAAGCAGGCTAACGCTTGAATACATTAGCATGGAATAATGAAATAGGACGTTCGATCCTATTTTGTGGTTTCTAGGATTGACGTAATGATTAATAGGGATAGTTGGGGCATTAGTATTCAATTGTCAGAGGTGAAATTCTTGGATTTATTGAAGACTAACTACTGCGAAAGCATTTGCCAAGGATGTCTTCATTAATCAAGAACGAAAGTTAGGGATCGAAGACGATCAGATACCGTCGTAGTCTTAACCATAAACTATGCCGACTAGGGATCGGATGATGTTAATTTTTAATGTAC
+
IIIIIIIIIIIIIHHHIIIIIIIIIIIIIIIIIIIIIIIIIIIIIIIIIIIIIIIIIIIIIIIIIIHHHIIIIIIIIIIII?????IIIIIIIIIIIIIHHHIFFFIIIIIIIIIIIIIIIIIIIHHHIHHHIIIIIIIIIIIIIIIIIIIHHHI:>>>>HIIIIIIIIHHHIIIIIIIIIIIIHHHIIIIIIIICCCBB266HIIHGGIIIHHFCBG26666666,9@IIIHHHHHHIIIIIIIIIIIIIIIIIIIIIIIIIIIIIIIIIDDDIEEED<DD;;<DDIIIIIIIIAA@@D:DDEBBDII666@DHIIH@@@HHHIIIIII;;;;DDDGG9999@@IHHHHIIIHHHHHHBBBEEB==8::EEDBBAAAA<<:94/34=223944448B===?<<<====B==::::DDB;;;;;88:331103:;;99;:666:;;66666:73334476:7773136;;;888:766:88331107666;:0....:;464442033333:7333::;;//5//00*2022
@JI6ZREA02GTVGV
AGCAGATGTTGGAGGGCAAGTCTGGTGCCAGCAGCCGCGGTAATTCCAGCTCCAATAGCGTATATTAAAGTTGTTGCAGTTAAAAAGCTCGTAGTTGAATTTCGGGATTAGTACGCTGGTCGTGCCTTCGGTACGTACTGGTGTTACTGATTTCTACCTTCTGACGAACCATCATGTCATTAATTTGGTGTGGTGGGGAATCAGGACTGTTACTTTGAAAAAATTAGAGTGTTTAAAGCAGGCTCGCGCTTGAATACATTAGCATGGAATAATGAAATAGGACGTTGATCCTATTTGTGGTTTCTAGGATTGACGTAATGATTAATAGGGATAGTTGGGGCATTAGTATTCAATTGTCAGAGGTGAAATTCTTGGATTTATTGAAGACTAACTACTGCGAAAGCATTTGCCAAGGATGTTTCATTAATCTAAGAACGAAAGTTAGGGATCGAAGACGATCAGATACCGTCGTAGTCTTAACCATAAACTATGACCGACTAGGGATCGGATGATGTTAATTTTTAATGTACTCTATTCGG
+
IIIIIIIIIIIIIHHHIIIIIIIIIIIIIIIIIIIIIIIIIIIIIIIIIIIIIIIIIIIIIIIIIIHHHIIIIIIIIIIII?????IIIIIIIIIIIIIHHHIHHHIIIIIIIIIIIIIIIIIIIIIIIIIIIIIIIIIIIIIIIIIIIIHHHIIIIIIIIIIIIIIIIIIIIIIIIIIIIIIHHHIIIIIIII>>>>IIIIIIIIIIIIIIIHHCI666466DD5IHHIIHHHHHHIIIIIIIIIIIIIIIIIIIIIIIIIIIIIIIIIIIIIHHHIIIIIIIIIGEEAA;9///0-44///97EEGGIIIIIIHHHIIIIIIIIF6666?EEEE6666<<@DGEEEFGGDDDDIBBBBBDDDEE::::@=BBBDEEB>88HHHHEEEDB>>=B:::A===9:555;:::>>==;95.--.3660003-..<99;8555<<<49861338=<<;>:8888:8:8;;81011748:8799---333371-/,,,,//11/,,,/11005111,,,,,,,,,,,..+5411,--.-09..
@JI6ZREA02HQKU2
AGCAGATGTTGGAGGGCAAGTCTGGTGCCAGCAGCCGCGGTAATTCCAGCTCCAATAGCGTATATTAAAGTTGTTGCAGTTAAAAAGCTCGTAGTTGAATTTCGGGGTATCAAGTAC
+
FFFFFFFFFFFIIHHHIIIIIIIIIIIIIIIIIIIIIIIIIIIIHHHHHHHHFFFFFFFFFFFFFFFFFFFFFFF@??CCF;;7;;FFFFFFFFFFDDDFFFF?;=:24448<<4//
@JI6ZREA02JTQI5
AGCAGATGTTGGAGGGCAAGTCTGGTGCCAGCAGCCGCGGTAATTCCAGCTCCAATAGCGTATATTAAAGTTGTTGCAGTTAAAAAGCTCGTAGTTGAATTTCGGGGTTAGTAGGTTGGTCATGCCTCTGGTATGTACTGGTCTCACTGATTCCTCCCTCTTGACGAACTGTAATGTCATTAATTTGGTGTTGCAGGAAATCAGGACTGTTACTTTGAAAAAATTGAGTGTTTAAAGCAGGCTAAGGCTTGAATACATTAGCATGGAATAATGAAATAGGACGTTTGATCCTATTTTGTTGGTTTCTAGGATTGACGTAATGATTAATAGGGATAGTTGGGGGCATTAGTATTCAATTGTCAGAGGTGAAATTCTTGGATTTTATTGAAGACTAAACTACTGCGAAAGCAATTTGCCAAGGATGTTTTCATTAATCAAGAACGAAAGTTAGGGATCGAAGACGATC
+
IIIIIIIIIIIIIHHHIIIIIIIIIIIIIIIIIIIIIIIIIIIIIIIIIIIIIIIIIIIIIIIIIIHHHIIIIIIIIIIII?????IIIIIIIIIIIIIHHHICCCCIIIIIIIIIIIIIIIIIIIIIIIIIIIIIIIIIIIIIIIIIIIIIIIHHHHIIIIIIIIIIIIIFFFIIIIIIIFF>>>IIIFFFIIIIIHHHIIIIIIIIF>>>FHHHH666666FFFIHGFHHHHHHHFFFHIIIIIIIFFFIIIIIIIIIIIIIIIIIIIIIIHHHII@@@DIHHHIIIG;;;===97//;;BBBIII@@@DHIIII@@@G@;;;@@FF;;;?EGGGG55555@@GEEEEB?;666::AAAAA====:::684922403,,,,,,,304553,,,,00/4033,,,,4,,,,,07,,,,,,-560000663311477796671.--7---00002229900204::
@JI6ZREA02GBRRZ
AGCAGATGTTGGAGGGCAAGTCTGGTGCCAGCAGCCGCGGTAATTCCAGCTCCAATAGCGTATATTAAAGTTGTTGCAGTTAAAAAGCTCGTAGTTGAATTTCGGGAT
+
FFFFFFFFFFFIIHHHIIIIIIIIIIIIIIIIIIIIIIIIIIIIIIIIIIIIFFFFFFFFFFFFDDDDFDDDFFFFFFFDD;;;;;FFFFFFFFFFFFB<967.,,3.
@JI6ZREA02ICUF9
AGCAGATGTTGGAGGGCAAGTCTGGTGCCAGCAGCCGCGGTGATTCCAGCTCCAATAGCGTATATTAAAGTTGTTGCAGTTAAAAAGCTCGTAGTTGAATTTCGGGGTCAGCAGGTTGGTCGTGCCACTGGTATGCACTGGCTTCGCTGATTCCTCCTTTCTGAAGAACTGTAATGTCATTAATTTGGTGTTGCAGGGAAACAGGACTGTTACTTTGAAAAATTGAGTGTTTAAAGCAGGCTAACGCTTGAATACATTAGCATGGAATAATGAAATAGGACGTTCGATCCTATTTTGTTGGTTTCTAGGATTGACGTAATGATTAATAGGGATAGTTGGGGGCATTAGTATTCAATTGTCAGAGGTGAAATTCTTGGATTTATTGAAGACTAACTACTGCGAAAGCATTTGCCAAGGATGTTTTCA
+
FFFFFFFFFFFIIHHHIIIIIIIIIIIIIIIIIIIIIIIIIIIIIIIIIIIIFFFFFFFFFFFFFFFFFFFFFFFFFFFFF?????FFFFFFFFFFFFFFFFFDDDDFFFFFFFFFFFFFFFFFFFFFFFFFFFFFFFFFFFFFFFFFFFFFFFFDCC??DADC?<;;?CFDDDBDDFF6666??=B>9888@@?1108889111?@@>867:1667-----..3:9:8668;==AAAADDDDFFFFFFFFFFCCCDDDDAAADDA?===BA;;;<155=A???DDDBDBDD::==:00::===B<?44448?@94///???>>>==?BBBDDDDDD===55AA???AABB<444<<@@@@883338==;@<888>?B///222;;;983..//22;999;668;::8443888822276000022
@JI6ZREA02J1MVO
AGCAGATGTTGGAGGGCAAGTCTGGTGCCAGCAGCCGCGGTAATTCCAGCTCCAATAGCGTATATTAAAGTTGTTGCAGTTAAAAAGCTCGTAGTTGAATTTCGGGGT
+
FFFFFFF;;;FII:::IHIIIIIIIIIIIIIIIIIIHHHIIHHHHHHHHHHHFFFFFFFFFFFFFFFFFFFFFFFFFFFFF?????FFFFFFFFFFDBA<967.,,,,
@JI6ZREA02IJWFU
AGCAGATGTTGGAGGGCAAGTCTGGTGCCAGCAGCCGCGGTAATTCCAGCTCCAATAGCGTATATTAAAGTTG
+
FFFFFFFFFFFII???IIIIIIIIIIIIIIIIHFDDFHHHHFGGGIIHHHIIFFFFFFFFFFFFDC?=;ABBA
@JI6ZREA02IFVJJ
AGCAGATGTTGGAGGGCAAGTCTGGTGCCAGCAGCCGCGGTAATTCCAGCTCCAATAGCGTATATTAAAGTTGTTGCAGTTAAAAAGCTCGTAGTTGAATTTC
+
FFFFFFFFFFFIIHHHIIIIIIIIIIIIIIIIIIIIIIIIIIHHHFFFFFFFFFFFFFFFFFFFFFFFFFFFFFFFFFF??88888FFFFFFFFFDBBA<963
@JI6ZREA02HF25H
AGCAGATGTTGGAGGGCAAGTCTGGTGCCAGCAGCCGCGGTAATTCCAGCTCCAATAGCGTATATTAAAGTTGTTGCAGTTAAAAAGCTCGTAGTTGAATTTCGGGATCAATACGTCGGTCGTGCTTTT
+
FFFFFFFFFFFIIHHHIIIIIIIIIIIIIIIIIIIIIIIIIIIIIIIIIIIIFFFFFFFFFFFFDDDDFDDDFFFFFFFFF=====FFFFFFFFFDDDD:::?665<A?>>BB:56544?=?==:,,,,
@JI6ZREA02JF1XP
AGCAGATGTTGGAGGGCAAGTCTGGTGCCAGCAGCCGCGGTAATTCCAGCTCCAATAGCGTATATTAAAGTTGTTGCAGTTAAAAAGCTCGTAGTTGAATTTCGGGGTTAGTAGGTTGGTCATGCCTCTGGTATGTACTGGTCTCACTG
+
FFFFFFFFFFFIIHHHIIIIIIIIIIIIIIIIIIIIIIIIIIIIIIIIIIIIFFFFFFFFFFFFFFFFFFFFFFFFFFFFF=====FFFFFFFFFFFFFFFFFEEEEFFFFFFFFFFFFFFDDCFDDDD?=<??444<=6.-.2572..
@JI6ZREA02GYCBB
AGCAGATGTTGGAGGGCAAGTCTGGTGCCCGCAGCCGCGGTAATTCCAGCTCCAATAGCGTATATTAAAGTTGTTGCAGTTAAAAAGCTCGTAGTTGAATTTCGGGATTAATACGTCGGTCGTGCTTTTTTGGTACGCACTGGCGTCATTGGTTTCTCCTTTCTGACGAACCATGATGTCATTAATTTGGTGTTATGGGGAGTTAGGACTGTTACTTTGAAAAAATTAGGGTGTTTAAAGCAGGCATTAGCTTGAATACATTAGCATGGAATAATGAAATAGGACGTTCGATCCTATTTTGTTGGTTTCTAGGATCAACGTAATGATTAATAGGGATAGTTGGGGGCATTAGTATTCAATTGTCAGAGGTGAAATTCTTGGATTTATTGAAGACTAACTACTGCGAAAGCATTTGCCAAGGATGTTTTCATTAATCAAAGAACGAAAGTTAGGGATCGAAGACGATCAGATACCGTCGTAGTCTTAACCATAAACTATGCCG
+
HHHHHHHHHHHIIHHHIIIIIIIIIIIHHHIIIIIIIIIIIIIIIIIIIIIIHHHHHHHHHHHHHHHHHFFFHHHHHHHHH?????HHHHHHHHHHHHHHHHHHHHHHHHHHHHHHHHHHHGHGG666666FF8HGGHHHFFFHHHHHHHBB===HHHHHHHHHHHHHHHHHHHHHHHHHHHHHHHHHHHHHHHGG6644@166BBEGGHHHHHHHHHH66666699,<<<;7@HHHHHHHHHHHHHHHHHHHHHHHHHHHHHHHHHHHHHHHHHHHHHHHHD@@@HHGGDDDDA>00005//9999:D<E;;;;BHHHHHHHGGGHHGGGH;;;;HHHHH;;;85BBBHHHHHHB===DDDDDDA@3338===BBB====A444?8:AAA===AB====B===@>>=======A>><<;7466---,1100...1---602;:333:;;4611127;;;4021:2222121;;7646::88:87990002---60-02660
@JI6ZREA02HIPRA
AGCAGATGTTGGAGGGCAAGTCTGGTGCCAGCAGCCGCGGTAATTCCAGCTCCAATAGCGTATATTAAAGTTGTTGCAGTTAAAAAGCTCGTAGTTGAATTTCGGGATCAATACGTCGGTCGTGCTTTTTTGGTACGCACTGGCGTCATTGGTTTCTCCTTTCTGACGAACCATGATGTCATTAATTTGGTGTTATGGGGAGTTAGGACTGTTACTTTGAAAAAATTAGAGTGTTTAAAGCAGGCATTAGCTTGAATACATTAGCATGGAATAATGAAATAGGACGTTCGATCCTATTTGTGGTTTCTAGGATCAACGTAATGATTAATAGGGATAGTTGGGGCATTAGTATTCAATTGTCAGAGGTGAAATTCTTGGATTTATTGAAGACTAACTACTGCGAAAGCATTTGCCAAGG
+
IIIIIIIIIIIIIHHHIIIIIIIIIIIIIIIIIIIIIIIIIIIIIIIIIIIIIIIIIIIIIIIIIIHHHIIIIIIIIIIII;;;;;IIIIIIIIIIIIIHHHIHHHIIIIIIIIIIIIIGGEEB?111111;;8EEEGIIIIIIIIIIIIIIBBBIIIIHHHIIIIIIIIIIIIIIIIIIIIIIIHHHFFDHHHHIBBB@B2::FIIIIFDDFEE@@@E111111;;-GGIIIHHHHHHIIIIIIIIIIIIIIIHDDDDIDDDIIIDDDIIIIIHD@@@IIHHHIIIGEEED??;75557/EE???GAI@@@@@@DDGGGGFDDDD;;9@H@@@GIIII;;;@DDHD;;9;IIIIGDDDBBBB=444BBBBD=:88==B<::;77=://.4:82448==?98666;44//.3288888
@JI6ZREA02JT6TK
AGCAGATGTTGGAGGGCAAGTCTGGTGCCAGCAGCCGCGGTAATTCCAGCTCCAATAGCGTATATTAAAGTTGTTGCAGTTAAAAAGCTCGTAGTTGAATTTCGGGATCAATACGTCGGTCGTGCTTTTTTGGTACGCACTGGCGTCATTGGTTTCTCCTTTCTGACGAACCATGATGTCATTAATTTGGTGTTATGGGGAGTTAGGACTGTTACTTTGAAAAAATTAGAGTGTTTAAAGCAGGCATTAGCTTGAATACATTAGCATGGAATAATGAAATAGGACGTTCGATCCTATTTGTGGTTTCTAGGATCAACGTAATGATTAATAGGGATAGTTGGGGCATTAGTATTCAATTGTCAGAGGTGAAATTCTTGGATTTATTGAAGACTAACTACTGCGAAAGCATTTGCCAAGGATGTTTCATTAATCAAGAACGAAAGTTAGGGATCGAAGACGATCAGATACCGTCGTAGTCTTAACCATAAACTAT
+
HHHHHHHHHHHIIHHHIIIIIIIIIIIIIIIIIIIIIIIIIIIIIIIIIIIIHHHHHHHHHHHHHHHHHHHHHHHHHHHHH?????HHHHHHHHHHHHHHHHHHHHHHHHHHHHHHHHHHHHHHH666333@@7GGEEGGHHHHHHHHEEEEHHHHHHHHHHHHHHHHHHFFFHHHHHHHHHHHHHHHHHHHHHHHCCCBF199HHHHHHHHHHHHHHH66666699,EHHHHHHHEEEHHHHHHHHHHHHHHHHHHHHHHHHHHHHHHHH@@@DHHHHHHHHHHDDDHGGG;98;///4//////47@>AAABBBB@;99GGGGGGGGE;;;@@BBGG;;99;;;@G@9;;>BBBAA9233A??=A=99994322249222827AA<=:>>@????B@>>=;;<=99999999;;=;622---22::886:;;;99;:444<;;4999822222:9766::::8::;;21018;66768;;110200264--
@JI6ZREA02JTGUS
AGCAGATGTTGGAGGGCAAGTCTGGTGCCAGCAGCCGCGGTAATTCCAGCTCCAATAGCGTATATTAAAGTTGTTGCAGTTAAAAAGCTCGTAGTTGAATTTCGGGGGTATAGGTT
+
FFFFFFFFFFFII???HHIIIIIIIIIIIIIIIIIIIIIIIIIIIIIIIIIIFFFFFFFFFFFFFFFFFDDDFFFFFFFFF==???FFFFFFFFBA=;9331.,,,,,,.------
@JI6ZREA02G1N5M
AGCAGATGTTGGAGGGCAAGTCTGGTGCCAGCAGCCGCGGTAATTCCAGCTCCAATAGCGTATATTAAAGTTGTTGCAGTTAAAAAGCTCGTAGTTGAATTTCGGGATCAATACATCGGTCGTGCTTTTTTGGTACGCACTGGCGTCATTGGTTTCTCCTTTCTGACGAACCATGATGTCATTAATTTGGTGTTATGGGGAGTTAGGACTGTTACTTTGAAAAAATTAGAGTGTTTAAAGCAGGCATTAGCTTGAATACATTAGCATGGAATAATGAAATAGGACGTTCGATCCTATTTGTTGGTTTCTAGGATCAACGTAATGATTAATAGGGATAGTTGGGGGCATTAGTATTCAATTGTCAGAGGTGAAATTCTTGGATTTATTGAAGACTAACTACTGCGAAAGCATTTGCC
+
FFFFFFFFFFFIIHHHIIIIIIIIIIIIIIIIIIIIIIIIIIIIIIIIIIIIFFFFFFFFFFFFFFFFFFFFFFFFFFFFF=====FFFFFFFFFFFFFFFFFFFFFFFFFFFFFFFFFFFFFFF666666FF7FFFFFFFFFFFFFFFFFFFFFFDDDDDFFFFFFFFFFFFFFFFFFFFFFFFFFFDDDFDBBB999951335ABBBDDFFFFDDCF77776666,6?DDD?=??FFFFFFFFFFFFFFFFFDDFDFDIIIGGGGIIIG@<<:DGGGGAGGDFDDAA?@?>><900040044888AAD???AAADIIDDDDDDDDDDDD555?AAAA>25555===?AADDDA?==DDDDDDDDDDDD>>>D=33388?=;8822?BBBBBB@B>>==8888888888666:44
@JI6ZREA02JK52S
AGCAGATGTTGGAGGGCAAGTCTGGTGCCAGCAGCCGCGGTAATTCCAGCTCCAATAGCGTATATTAAAGTTGTTGCAGTTAAAAAGCTCGTAGTTGAATTTCGGGATCAATACGTCGGTCGTGCTTTCGGGTACGTACTGGCGTCATTGGTTTCTCCTTTCTGACGAACCATGATGTCATTAATTTGGTGTTATGGGGAGTTAGGACTGTTACTTTGAAAAAATTAGAGTGTTTAAAGCAGGCATTAGCTTGAATACATTAGCATGGAATAATGAAATAGGACGTTCGATCCTATTTTGTGGTTTCTAGGATCAACGTAATGATTAATAGGGATAGTTGGGGCATTAGTATTCAATTGTCAGAGTGAAATTCTTGGATTTATTGAAGACTAACTACTGCGAAAGCATTTGCCAAGGATGTTTTCATTAATCAAGAACG
+
FFFFFFFFFFFIIHHHIIIIIIIIIIIIIIIIIIIIIIIIIIIIIIIIIIIIFFFFFFFFFFFFFFFFFFFFFFFFFFFFF;;;;;FFFFFFFFFFFFFFFFFFFFFFFFFFFFFFFFFFFFFFFFFFFFFFFFFFFFFFFFFFFFFFFFFFFFFFFF@@@FFFFFFFFFFFFFFFFFFFFFFFFFFFFFFFFFFBDA@F?@@FFFFFFFFFFFFFFF66666666,DFFFFFFF??@FFFFFFD??@FFFFFFGGGGGIIIFFFGIIIIIIIIIIIIG?DDDD<::GGFC???F=??=F6DDBBBDAD:::???AADAAABBBDD?????==BBBBAA0000AABBBBDDDDDDDDBBBBB3333388;@@><<<@>///3//38:<<;><;<<:<883344;<<<;;;BBD??//.8:4511::::444660,,,0-
@JI6ZREA02JM0WL
AGCAGATGTTGGAGGGCAAGTCTGGTGCCAGCAGCCGCGGTAATTCCAGCTCCAATAGCGTATATTAAAGTTGTTGCAGTTAAAAAGCTCGTAGTTGAATTTCGGGATCAATACGTCGGTCGTCGCTTTTGGTACGCACTGGCGTTCATTGGTTTCCTCCTTTCTGACGAACCATGATGTCTATTAAGTTGGTGTTATGGGGAAGTTAGGACTGTTACTTTGAAAAAATTAGAGTGTTTAAAGCAGGC
+
FFFFFFFFFFFIIHHHIIIIIIIIIIIIIIIIIIIIIIIIIIIIIIIIIIIIFFFFFFFFFFFFFFFFFFFFFFFFFFFFF???==FFFFFFFFDBB@@<88/.../442241443<<9==68223,,,,111771232:;972226422226234226;668>24/0022665777:723-.----.,,551,--361222..-00==>????<<=?;;8?////2211,9?AAA;;;;;;@?>=64
@JI6ZREA02HBIR3
AGCAGATGTTGGAGGGCAAGTCTGGTGCCAGCAGCCGCGGTAATTCCAGCTCCAATAGCGTATATTAAAGTTGTTGCAGTTAAAAAGCTCGTAGTTGAATTTCGGGATCA
+
FFFFFFFFFFFIIHHHIIIIIIIIIIIIIIIIIIIIIIIIIIIIIIIIIIIIFFFFFFFFFFFFFFFFFFFFFFFFFFFFF;;;;;FFFFFFFFFFFFFFFFFFF?D?:8
@JI6ZREA02JGT78
AGCAGATGTTGGAGGGCAAGTCTGGTGCCAGCAGCCGCGGTAATTCCAGCTCCAATAGCGTATATTAAAGTTGTTGCAGTTAAAAAGCTCGTAGTTGAATTTCGGGATTAGTACGCTGGTCGTGCCTTCGGTACGTACTGGTGTTACTGATTTCTACCTTCTGACGAACCATCATGTCATTAATTTGGTGTGGTGGGGAATCAGGACTGTTACTTTGAAAAAATTAGAGTGTTTAAAGCAGGCTCGCGCTTGAATACATTAGCATGGAATAATGAAATAGGACGTTGATCCTATTTGTGGTTTCTAGGATTGACGTAATGATTAATAGGGATAGTTGGGGCATTAGTATTCAATTGTCAGAGGTGAAATTCTTGGATTTTATTGAAGACTAACTACTGCGAAAGCATTTGCCAAGGATGTTTTCATTAATCAAGAACGAAAGTTAGGGATCGAAGACGATCAGATACCGTCGTAGTCTTAACCATAAACTAT
+
FFFFFFF???FIIHHHIIIIIIIIIIIIIIIIFBBBIHHIHHHHIIIIIIIIFFFFFFF@AA@FFFFFFFFFFDA?==BAA65555BDDDDFFFFFFFFFFFFFFFFFFFFFFFFFFFFFFFFFFFFFFFFFFFFFFFFFFFFFFFFFFFFFFFFFFFFFFFFFFFFFFFFFFFFFFFFFFFFDDCBB:>?A><111144AAAAABDFFFFFFFFFF666666??-FFFFFFFFFFFFFFFFFFFFFFFFFFFFFDFGDDDGIIGGGIIIIIIIIGGG>DDDD9888>=999:.000/448;;A<BAAADDDDDD?==B==??::8A==;@ABBAA5555??DBBDDDDDDDDDDDDDBBB@@><42200300,,,,,,,,*,765557,.,000447,,,,.29;66676;<<862330000000011.222200242220---13342227788:4422264:8::61011657:99::---2599:9-0
@JI6ZREA02G304N
AGCAGATGTTGGAGGGCAAGTCTGGTGCCAGCAGCCGCGGTAATTCCAGCTCCAATAGCGTATATTAAAGTTGTTGCAGTTAAAAAGCTCGTAGTTGAATTTCGGGGTCAGACTAGGTTGGTCGTGCCTTACGTGGTATGAACGTGGTTTCGCTGGTATTCCTTCCTTTCTGAACGAACTGTAATGTCATTAATTTGGTGTTGTAGGGAAACTAGGACTGTTACTTTGAAAAAATTAGAGTGTTTAAAGCAGGCTAACGTAC
+
FFFFFFFFFFFIIHHHIIIIIIIIIIIIIIIIIIIIIIIIIIIIIIIIIIIIFFFFFFFFFFFFFFFFFFFFFFFFFFFFF=====FFFFFFFFFFFFFFFFD9774/34434.-----117:7862222:24222643422767666667234226311111111,,,1,.../3;;=>>=>ABAACFCDDC??=BA>>22///211,,,../;;???ABDFFFFFF666666FF0DDDDD??=::8<<<;9::112--,-
@JI6ZREA02IQ5VG
AGCAGATGTTGGAGGGCAAGTCTGGTGCCAGCAGCCGCGGTAATTCCAGCTCCAATAGCGTATATTAAAGTTGTTGCAGTTAAAAAGCTCGTAGTTGAATTTCGGGATCAATACGTCGGTCGTGCCTCTGGTATGAACTGGTGTTATTGATTCCTCCTTTCTGATAAACCATGATGTCATTAATTTGGTGTTGTGGGGAGTCAGGACTGTTACTTTGAAAAAATTGAGTGTTTAAAGCAGGCCTACGCTTGAATACATTAGCATGGAATAATGAAATAGGACGTTCGAACCTATTTGTGGTTTCTAGGATCAACGTAATGATTAATAGGGATAGTTGGGGCATTAGTATTCAATTGTCAGAGGTGAAATTCTTGGATTTATTGAAGACTAACTACTGCGAAAGCATTTGCCAAGGATGTTTTCATTAATCAAGAACGAAAGTTAGGGATCGAAGACGATCAGATACCGTCGTAGTCTTAACCGTAACT
+
IIIIIIIIIIIIIHHHIIIIIIIIIIIIIIIIIIIIIIIIIIIIIIIIIIIIIIIIIIIIIIIIIIHHHIIIIIIIIIIGG88888IIIIIIIIIIIIIHHHIHHHIIIIIIIIIIIIIIIIIIIIIIIIIIIIIIIIIIIIIIIGGGIIIIIIIIIHHHIIIIIHHHIIIIIIIIIIIIIIIHHHGGDIIIIICCCBIFIIIGGGIIIIIIICCCF666666>=>GIIIHHH>>>IIIIIIIIIIIIIIIIIGGGIIIIIIIIIIIIIIIIIHHHIIIIIIIIIGEEGEC<533372@@B@@GCIHIIIIIIIIGGGIIIIIIIII775>DC@5500006;AABGEEGIIIIIIIHHHHH??@EEBBDDD>>@@@BBBF>>HH<<8DHFFFFEEE<66666C@@===@>@DD662AA5222=:24224==8400=<<<<><81799><<888648:;==886864446577=;:<:;==;;840001
@JI6ZREA02HAOV9
AGCAGATGTTGGAGGGCAAGTCTGGTGCCAGCAGCCGCGGTAATTCCAGCTCCAATAGCGTATATTAAAGTTGTTGCAGTTAAAAAGCTCGTAGTTGAATTTCGGGATCAGTACGTTGGTCGTGCCTTAGGTACGTACTGGTGTTACTGGTTCCTACCTTCTGACGAACCATCATGTCATTCATTTGGTGTGGCGGGGAATCAGGACTGTTACTTTGAAAAAATTAGAGTGTTTAAAGCAGGCTCGCGCTTGAATACATTAGCATGGAATAATGAAATAGGACGTTGATCCTATTTGTGGTTTCTAGGATTGACGTAATGATTAATAGGGATAGTTGGGGCATTAGTATTCAATTGTCAGAGGTGAAATTCTTGGATTTATTGAAGACTAACTACTGCGAAAGCATTTGCCAAGGATGTTTTCATTAATCAAGAACGAAAGTTAGGGATCGAAGACGATCAGATACCGTCGTAGTCTTAACCATAAACTATGCCGACTAGGGATCGGATGATGTTAATTTTTAATG
+
IIIIIIIIIIIIIHHHIIIIIIIIIIIIIIIIIIIIIIIIIIIIIIIIIIIIIIIIIIIIIIIIIIHHHIIIIIIIIIICC88888IIIIIIIIIIIIIHHHIHHHIIIIIIIIIIIIIIIIIIIIIIIIIIIIIIIIIIIIIIIIIIIIIIIIIGGGGGIIIIIIIIIIIIIIIIIIIIIIIHHHGGDIIIIG9:::GGIIIIIIIIIIIIIHHHI888888GG5IIIIIHHHHHHIIIIIIIIIIIIIIIIIIIIIIIIIIIIIIIIIIIIIHHHIIIIII???IIICCCC577=7GGHHHIIIIIIIIIIIIIIIIIIIIIIIIHHHIIIIGG7777GGIIIIIIIIGGGIIIIIIIIIIIIHHHIIIIIIIG999E@@IIIIIIII???BIIIG???FIIIHCCCB@A=A=;:5/..055<<<<7=?>522>>888???30000555==>;A@AAAA>=>=BBA===AAA=>=?AA::7>444A>:=>>>@>7::>@@?AAAAAAAA::44554462222*5
@JI6ZREA02IDC4M
AGCAGATGTTGGAGGGCAAGTCTGGTGCCAGCAGCCGCGGTAATTCCAGCTCCAATAGCGTATATTAAAGTTGTTGCAGTTAAAAAGCTCGTAGTTGAATTTCGGGGTAC
+
FFFFFFFFFFFIIIIIIIIIIIIIIIIIIIIIIIIIIIIIIIIIIIIIIIIIFFFFFFFFFFFFFFFFF===FFFFFFFFF==???FFFFFFFFFFFFFFFFF=:774//
@JI6ZREA02GAWIU
AGCAGATGTTGGAGGGCAAGTCTGGTGCCAGCAGCCGCGGTAATTCCAGCTCCAATAGCGTATATTAAAGTTGTTGCAGTTAAAAAGCTCGTAGTTGAATTTCGGGGTCAGCAGGTTGGTCGTGCCACTGGTATGCACTGGCTTCGCTGATTCCTCCTTTCTGAAGAACTGTAATGTCATTAATTTGGTGTTGCAGGGAAACAGGACTGTTACTTTGAAAAAATTAGAGTGTTTAAAGCGGGCTAACGCTTGAATACATTAGCATGGAATAATGAAATAGGACGTTCGATCCTATTTGTTGGTTTCTAGGATTGACGTAATGATTAATAGGGATAGTTGGGGGCATTAGTATTCAATTGTCAGAGGTGAAATTCTTGGATTTATTGAAGACTAACTACTGCGAAAGCATTTGCCAAGGATGTTTTCATTAATCAAGAACGAAAGTTAGGGATCGAAGACGATCAGATACCGTCGTAGTCTTAACC
+
HHHHHHHHHHHIIHHHIIIIIIIIIIIIIIIIIIIIIIIIIIIIIIIIIIIIHHHHHHHHHHHHHHHHHHHHHHHHHHHHH???==HHHHHHHHHHHHHHHHHCCCCHHHHHHHHHHHHHHHHHHHHHHHHHHHHHHHHHHHHHHHHHHEBBBBHHHCCCGEHHE>;;>BHHHHGHHHHBBBBHHHHHHHHHHHHHHHHHHH9>>HHHH@@@HHCCG66626666,9EHHE@==DCHH<66668GIGGGEFHHHHHHHHHHHHHHHHHHHHHHHHHHH<@@@HHHGGGDDDD<9///4//44222A<DBBBHHHHHHHHHHGG@@@@@E666;BBBBB55555;;@@GGB@@@@@@HHHHDHHHHHHHH>>D=988AAA4442/298<;:<A22222==93....8996669002222041,,,,1100..14367442----67;26626777:764788:;;7676==7646:;<:;::;;80
@JI6ZREA02JG4PU
AGCAGATGTTGGAGGGCAAGTCTGGTGCCAGCAGCCGCGGTAATTCCAGCTCCAATAGCGTATATTAAAGTTGTTGCAGTTAAAAAGCTCGTAGTTGAATTTCGGGGTCAGTAGGTTGGTCGTGCCAATGGTGTGTACTGGCTTTACTGATTCCTCCTTCTTGAAGAACTGTAAATGTCATTAATTTGGTGTTTGCAGGGAAACAGGACTGTTACTTTGAAAAAAATTTAGAGTGTTTAAAGCAGGCTAACGCTTGAATACATTAGCATGGAATAATGAAATAGGACTTCGATCCTATTTTGTGGTTTCTAGGATTGACGTAATGATTAATAGGGATAGTTGGGGCATTA
+
FFFFDDD::8>84111<<<<BBBBDFFFFFFDDD:::???:::BBBDDDFFFFFFFFDDDDDCC<<:::AAADFC?AAFFF?????FFFFFFFDCCCAA???D;;;;>ADFFC????CCDFFFFFFFFFFFFFFFFFFFFFFFFFFFDDDFFFFFFFFC???A@AAAA@?44111<@?>9869966662,,...377,,,226?7<<=:<<=<44..04/------311+433//...226???>>AC???FFFGGGGGCCCCCGGC??=<<<?>><3...3/22.---233=998:,...:/.-...:4<88888BDDDDDDDDIDDDDDDBBIDDDDDD:::7??840
@JI6ZREA02H67KF
AGCAGATGTTGGAGGGCAAGTCTGGTGCCAGCAGCCGCGGTAATTCCAGCTCCAATAGCGTATATTAAAGTTGTTGCAGTTAAAAAGCTCGTAGTTGAATTTCGGGGTTAGTAGGTTGGTCATACCTCTGGTATGTACTGGTCTCACTGATTCCTCCCTCTTGACGAACTGTAATGTCATTAATTTGGTGTTGCAGGAAATCAGGACTGTTACTTTAGAAAAAATTAGAGTGTTTATAGCAGGCTAAGGCTTGAATACATTAGCATGGAATAATGAAATAGGACGTTTGATCCTATTTGTTGGTTTCTAGGATTGACGTAATGATTAATAGGGATAGTTGGGGGCATTAGTATTCAATTGTCAGAGGTGAAATTCTTGGATTTATTGAAGACTAACTACTGCGAAAGCATTTGCCAAGGATGTTTTCATTAATCAAGAACGAAAGTTAGGGATCGAAGACGATCAGATACCGTCGTAGTCTTAACCNTAAACTATGCCGACTAGGGATCGGATGATGTTAATTTTTTAA
+
FFFFFFFFFFFIIHHHIIIIIIIIIIIIIIIIIIIIIIIIIIIIIIIIIIIIFFFFFFFFFFFFFFFFFFFFFFDDDDD::66666ADFFFFFFFFFFFFFFF@@@@FFFFFFFFFFFFFFFFFFFFFFFFFFFFFFFFFFFFFFFFFDDDDDA:666:<AADDDDFFFFFDDDDDA:66663===BBADFFFFFFFFFFFFFFFDDBB<<<<6..-:,,,,,,-.,7=<<=8;;B8??DDDDDFDFFFF???FDFDFGGGGGGGFCCCCCADDD???DA:::CGG??ABAAAB=222514<<;;;A<D???DDAAADDDDDDDDDDDDD?:::BBBAA22222??>>??>AA===????DD??>>>>:;;;>4322448888<77888888BBBBB>8333>;;89996667,,,,0010,,,,,33,,,,2887640210038::21111222::886556::6567:::9895655:88:7--!-2330.,.02742---343022776622220063------,,
@JI6ZREA02FN8BY
AGCAGATGTTGGAGGGCAAGTCTGGTGCCAGCAGCCGCGGTAATTCCAGCTCCAATAGCGTATATTAAAGTTGTTGCAGTTAAAAAGCTCGTAGTTGAATTTCGGGGTCAGCAGGTTGGTCGTGCCACTGGTATGCACTGGCTTCGCTGATTCCTCCTTTCTGAAGAACTGTAATGCCATTAATTTGGTGTTGCAGGGAAACAGGACTGTTACTTTGAAAAAATTAGAGTGTTTAAAGCAGGCTAACGCTTGAATACATTAGCATGGAATAATGAAATAGGACGTTCGATCCTATTTTGTTGGTTTCTAGGATTGACGTAATGATTAATAGGGATAGTTGGGGGCATTAGTATTCAATTGTCAGAGGTGAAATTCTTGGATTTATTGAAGACTAACTACTGCGAAAGCATTTGCCAAGGATGTTTTCATTAATCAAGAACGAAAGTTAGGGATCGAAGCGATCAGATACCGTCGTAGTCTTAACCATAAACTATGCCGACTAGGGATCGGATGATGTTAATTTTTTAATGTACTC
+
IIIIIIIIIIIIIHHHIIIIIIIIIIIIIIIIIIIIIIIIIIIIIIIIIIIIIIIIIIIIIIHIIIHHHIIIIIIIIIIII<<===IIIIIIIIIIIIIHHHICCCCIIIIIIIIIIIIIIIIIIIIIIIIIIIIIIIIIIIIIIIIIIIBBBBIIGBBBD?IDB=<<@DEEEEE?@<<7777???GG?@BBIIIEDDDDDI>BBHIIIBBBIHHHI;;;;99;;,FIFFFFHHHHHIIIIIIIIIIIIIIIIIIIIIIIIIIIHEEEEHIIIIHHHIIIIIH@@@@DGG<<<<<=<=D::GG@@@I@DD@@@GIIIIIFHIDD@@@@IIHIIDIIIII?==87DDDD<656@DGDBBBHHHHHHHHHHHHHHEEBBBBB000:88CDCAACDDD>>8::DDEEBBBBBB==?::::?>9;8113188::<:5888;99;8333:;8-----.3392-.-8888:8:8===<9<8:61..-2200.333397-0322::83022868833338;;;<<==2255..00)389900
@JI6ZREA02GVC2M
AGCAGATGTTGGAGGGCAAGTCTGGTGCCAGCAGCCGCGGTAATTCCAGCTCCAATAGCGTATATTAAAGTTGTTGCAGTTAAAAAGCTCGTAGTTGAATTTCGGGATCAATACGTCGGTCGTGCTTTTTTGGTACGCACTGGCGTCATTGGTTTCTCCTTTCTGACGAACCATGATGTCATTAATTTGGTGTTATGGGGAGTTAGGACTGTTACTTTGAAAAAATTAGAGTGTTTAAAGCAGGCATTAGCTTGAATACATTAGCATGGAATAATGAAATAGGACGTTCGATCCTATTTTGTGGTTTCTAGGATCAACGTAATGATTAATAGGGATAGTTGGGGCATTAGTATTCAATTGTCAGAGGTGAAATTCTTGGATTTATTGAAGACTAACTACTGCGAAAGCATTTGCCAAGGATGTTTTCATTAATCAAGAACGAAAGTTAGGGATCGAAGACGATCAGATACCGTCGTAGTCTTAACCATAAACTATGCCGACTAGGGATCGGATGATGTTAA
+
IIIIIIIIIIIIIHHHIIIIIIIIIIIIIIIIIIIIIIIIIIIIIIIIIIIIIIIIIIIIIIIIBBBBHIIIIIIIIIIII;;;;;IIIIIIIIIIIIIHHHIHHHIIIIIIIIIIIIIIIIIII888888II<IIIIIIIIIIIIIIIIIIHHHIIIIHHHIIIIIIIIIIIIIIIIIIIIIIIHHHIIIIIIIICCBAG4;;FIIIIIIIIIIEEBG446666BB5GGGIIHHHHHHIIIIIIIIIIIIIIIHHHHIIIIIIIIIIIIIHHHHIHHHIIIIIIIIIIGGEEEB?11116/;;///??GAAAEIIIIIIDDDHHIIIIII?<<@DBB530000::AAAABBEDDEDDB;8;BBBBCCBBBB@@@BEEEEBBBB::HHB?=@HHHHHHHBBBHHEB:;;B;;;>;;;;;43.----3599884:::855><777<=;49962...::88:<<:::8689==:98:<=<9866;;11031067400338:<031888688;;8333334894
@JI6ZREA02JFP5J
AGCAGATGTTGGAGGGCAAGTCTGGTGCCAGCAGCCGCGGTAATTCCAGCTCCAATAGCGTATATTAAAGTTGTTGCAGTTAAAAAGCTCGTAGTTGAATTTCGGGGTTAGTAGGTTGGTCATGCCTCTGGTATGTACTGATCTCACTGATTCCTCCCTCTTGACGAACTGTAATGTCATTAATTTGGTGTTGCAGGAAATCAGGACTGTTACTTTGAAAAAATTAGAGTGTTTAAAGCAGGCTAACGCTTGAATACATTAGCATGGAATAATGAAATAGGACGTTCGATCCCATTTTGTTGGTTTCTAGGATTGACGTAATGATTAATAGGGATAGTTGGGGGCATTAGTATTCAATTGTCAGAGGTGAAATTCTTGGATTTATTGAAGACTAACTACTGCGAAAGCAATTTGCCAAGGATGTTTTCATTAATCAAGAACGAAAGTTAGGGATCGAAGACGATCAGATACCGTCGTAGTCTTAACCATAAACTATAGCCGACTAGGGATCGGATGATGTTAATTTTTTATG
+
IIIIIIIIIIIIIHHHIIIIIIIIIIIIIIIIIIIIIIIIIIIIIIIIIIIIIIIIIIIIIIIIIIHHHIIIIIIIIIIII?????IIIIIIIIIIIIIHHHICCCCIIIIIIIIIIIIIIIIIIIIIIIIIIIIIIIIIIIIIIIIIIIIIIIH>>>HHHHIIIIIIIIIIIIIIIIIIIIIHHHIFDFFHIIIIIHHHIIIIIIIII>>>FHHDI66666666,8@IIIHHHHHHIIIIIII@@@IIIIIIIDDDHIIIIIIIIIIIIIIIIHHHIIIIHDDDHHIHHBBBG=?==D66@@BBBIII@@@DHIIIIIDDDDDDDIIIIEEBGGGGFF55555@@DEEEEGG@@@===BBDD===BBB:::DDDBBB==:::B88AD:424:?DBB==9::;:::83222269440000.1,,,,,1499774677744;:3331..-0220---676478:;;;:8:8;;:1016677664----.10001/,,,,,,,,141,,,,,144554441,,,,,,,,,,,)5
@JI6ZREA02F5F8K
AGCAGATGTTGGAGGGCAAGTCTGGTGCCAGCAGCCGCGGTAATTCCAGCTCCAATAGCGTATATTAAAGTTGTTGCAGTTAAAAAGCTCGTAGTTGAATTTC
+
FFFFFFFFFFFIIHHHIIIIIIIIIIIIIIIIIIIIIIIIIIIIIIIIIIIIFFFFFFFFFFFFFFFFFFFFFFFFFFFFF?????FFFFFFFFFFD=<0.,3
@JI6ZREA02G5JDW
AGCAGATGTTGGAGGGCAAGTCTGGTGCCAGCAGCCGCGGTAATTCCAGCTCCAATAGCGTATATTAAAGTTGTTGCAGTTAAAAAGCTCGTAGTTGAATTTCGGGG
+
FFFFFFFFFFFIIHHHIIIIIIIIIIIIIIIIIIIIIIIIIIIIIIIIIIIIFFFFFFFFFFFFFFFFFFFFFFFFFFFFF?????FFFFFFFFFFFFFFFFFBB66
@JI6ZREA02G8H4T
AGCAGATGTTGGAGGGCAAGTCTGGTGCCAGCAGCCGCGGTAATTCCAGCTCCAATAGCGTATATTAAAGTTGTTGCAGTTAAAAAGCTCGTAGTTGAATTTCGGGGTATA
+
FFFFFFFFFFFII???IIIIIIIIIIIIIIIIIIIIIIIIIIIIIIIIIIIIFFFFFFFFFFFFFFFFFFFFFFFFFFFFF=====FFFFFFFFFFFFFFFFD9966:7//
@JI6ZREA02GA7HT
AGCAGATGTTGGAGGGCAAGTCTGGTGCCAGCAGCCGCGGTAATTCCAGCTCCAATAGCGTATATTAAAGTTGTTGCAGTTAAAAAGCTCGTAGTTGAATTTCGGGATCAATACGTCGGTCGTGCTTTTTTGGTACGCACTGGCGTCATTGGTTTCTCCTTTCTGACGAACCATGATGTCATTAATTTGGTGTTATGGGGAGTTAGGACTGTTACTTTGAAAAAATTAGAGTGTTTAAAGCAGGCATTAGCTTGAATACATTAGCATGGAATAATGAAATAGGACGTTCGATCCTATTTGTGGTTTCTAGGATCAACGTAATGATTAATAGGGATAGTTGGGGCATTAGTATTCAATTGTCAGAGGTGAAATTCTTGGATTTATTGAAGACTAACTACTGCGAAAGCATTTGCCAAGGATGTTTTCATTAATCAAGAACGAAAGTTAGGGATCGAAGACGATCAGATACCGTCGTAGT
+
FFFFFFFFFFFIIHHHIIIIIIIIIIIIIIIIIIIIIIIIIIIIIIIIIIIIFFFFFFFFFFFFFFFFFFFFFFFFFFDAA66666?FFFFFFFFFFFFFFFFFFFFFFFFFFFFFFFFFFFFFF999999FFBFFFFFFFFFFFFFFDDEEFFFFFFFFFFFFFFFFFFEDDFFFFFFFFACCC666DDAB>>?B9;;;:133:ADDDFFFFFFFFFF77776666,DDFFFFFFFFFFFFDDDDDDDFFFFFGDFDFDGGGGGGGGGIGFDDDGGGGF:CC::9::AAA?===>0004044444?9A888:=ABB@988<<<444433888=>=>>>9999A===BBA======BB@@@@<<<88888;><888<<:;88;7784432<:<<<;:888888666332223,,,,44676000026::444666:66:53349::49511222::75:446::65686667588:71
@JI6ZREA02GH0Y7
AGCAGATGTTGGAGGGCAAGTCTGGTGCCAGCAGCCGCGGTAATTCCAGCTCCAATAGCGTATATTAAAGTTGTTGCAGTTAAAAAGCTCGTAGTTGAATTTCGGGG
+
FFFFFFFFFFFIIHHHIIIIIIIIIIIIIIIIIIIIIIIIIIIIIIIIIIIIFFFFFFFFFFFFFFFFFFFFFFFFFFFFF?????FFFFFFFFFFFFF???D960.
@JI6ZREA02GJ31X
AGCAGATGTTGGAGGGCAAGTCTGGTGCCAGCAGCCGCGGTAATTCCAGCTCCAATAGCGTATATTAAAGTTGTTGCAGTTAAAAAGCTCGTAGTTGAATTTCGGGGTCAGCAGGTTGGTCGTGCCACTGGTATGTACTGGCTTCGCTGATTCCTCCTTTCTGAAGAACTGTAATGTCATTAATTTGGTGTTGCAGGGAAACAGGACTGTTACTTTGAAAAAATTGAGTGTTTAAAGCAGGCTAACGCTTGAATACATTAGCATGGAATAATGAAATAGGACGTTCGATCCTATTTGTTGGTTTCTAGGATTGACGTAATGATTAATAGGGATAGTTGGGGGCATTAGTATTCAATTGTCAGAGGTGAAATTCTTGGATTTATTGAAGACTAACTACTGCGAAAGCATTTGCCAAGGATGTTTTCATTAATCAAGAACGAAAGTTAGGGATCGAAGACGATCAGATACCGT
+
FFFFFFFFFFFIIHHHIIIIIIIIIIIIIIIIIIIIIIIIIIIIIIIIIIIIFFFFFFFFFFFFFFFFFFFFFFFFFFFFF;;;;;FFFFFFFFFFFFFFFFFBBBBFFFFFFFFFFDDDFFFFFFFFFFFFFFFFFFFFFFFFFFFFFFDDCDFFFFFFFFFFFFFFFFFFFFFFFFF<:::?==::6333=AA;;;;;==9=?BBBB==<@;;;?222222889?8988;;;;=B=555DAAADDAACFFFFGGGGGGIIGGDDDDDBB=:111<<><<<@888???999<....--....6:4<==?BBDDDDAAADDD::::AB;444>=><</////<<<>?@@ABA=??DD?888?>>B<888;>><::4438882//34488:><;;;;;2//.226...66676455543,,,,,,000011.00----273328::277342226610200666:7777721
@JI6ZREA02GYKXQ
AGCAGATGTTGGAGGGCAAGTCTGGTGCCAGCAGCCGCGGT
+
FFFFFFFFFFFIIHHHIIIIIIIIIHHFD=<<::11/,--/
@JI6ZREA02FXKQE
AGCAGATGTTGGAGGGCAAGTCTGGTGCCAGCAGCCGCGGTAATTCCAGCTCCAATAGCGTATATTAAAGTTGTTGCAGTTAAAAAGCTCGTAGTTGAATTTCGGGGTATA
+
??5311144<ABB366HIIIIIIIIIIIIIIIIIIIIIIIIIIIIIIIIIIIFFFFFFFFFFFF@@??F886DBBBDDD??;;;;;FFFFFFFFFFFFFFFFA99767988
@JI6ZREA02FRQQR
AGCAGATGTTGGAGGGCAAGTCTGGTGCCAGCAGCCGCGGTAATTCCAGCTCCAATAGCGTATATTAAAGTTGTTGCAGTTAAAAAGCTCGTAGTTGAATTTCGGGGTTAGTAGGTTGGTCATGCCTCTGGTATGTACTGGTCTCACTGATTCCTCCCTCTTGACGAACTGTAATGTCATTAATTTGGTGTTGCAGGAAATCAGGACTGTTACTTTGAAAAAATTAGAGTGTTTAAAGCAGGCTAAGGCTTGAATACATTAGCATGGAATAATGAAATAGGACGTTTGATCCTATTTGTTGGTTTCTAGGATTGACGTAATGATTAATAGGGATAGTTGGGGGCATTAGTATTCAATTGTCAGAGGTGAAATTCTTGGATTTATTGAAGACTAACTACTGCGAAAGCATTTGCCAAAGGATGTTTCATTAATCAAGAACGAAAGTTAGGGATCGAAGACGATCAGATACCGTCGTAGTCTTAACCATAAACTATGCCGACTAGGGATCGGATGATGTTAATTTTTTAATGTACTCATTC
+
IIIIIIIIIIIIIHHHIIIIIIIIIIIIIIIIIIIIIIIIIIIIIIIIIIIIIIIIIIIIIIIIIIHHHIIIIIIIIIIII<<<<<IIIIIIIIIIIIIHHHICCCCIIIIIIIIIIIIIIIIIIIIIIIIIIIIIIIIIIIIIIIIIIIIIIIIHHHIIIIIIIIIIIIIIIIIIIIIIIIIHHHIIIIIIIIIIIHHHIIIIIIIIIIIIIHEEG46446666,BHIIIHHHHHHHGGGIIIIIIIIGGGIIIIIIIIIIIIIIIIE<<<II555I@<<<FIHEEIIGGGGE333617;;99BGIIIHHHIIIIIEDDIIIIIIIDA5556DFBBB22244BBB;665<FDAAAEEBBBBBBBEEDBBBD@;3355DEBEB::DDB?=@C:5553CCCC>>>>@>::77?20,,,00.1,,,,,399442998...30003722-0038:::;86489<>>:8689==><<<<>62322==220833330-0322-.-30225799888<::::6688//55//44)8683--.035
@JI6ZREA02J3945
AGCAGATGTTGGAGGGCAAGTCTGGTGCCAGCAGCCGCGGTAATTCCAGCTCCAATAGCGTATATTAAAGTTGTTGCAGTTAAAAAGCTCGTAGTTGAATTTCGGGGTTAGTAGGTTGGTCATGCCTCTGGTATGTACTGATCTCACTGATTCCTCCCTCTTGACGAACTGTAATGTCATTAATTTGGTGTTGCAGGAAATCAGGACTGTTACTTTGAAAAAATTAGAGTGTTTAAAGCAGGCTAAGGCTTGAATACATTAGCATGGAATAATGAAATAGGACGTTTGATCCTATTTTGTTGGTTTCTAGGATTGACGTAATGATTAATAGGGATAGTTGGGGGCATTAGTATTCAATTGTCAGAGGTGAAATTCTTGGATTTATTGAAGACTAACTACTGCGAAAGCATTTGCCAAGGATGTTTTCATTAATCAAGAACGAAAGTTAGGGGATCGAAGACGATCAGATACCGTCGTAGTCTTAACCATAAACTATAGCCGACTAGGGATCGGATGATGTTAATTTTT
+
IIIIIIIIIIIIIHHHIIIIIIIIIIIIIIIIIIIIIIIIIIIIIIIIIIIIIIIIIIIIIIIIIIHHHIIIIIIIIIIII?????IIIIIIIIIIIIIHHHICCCCIIIIIIIIIIIIIIIIIIIIIIIIIIIIIIIIIIIIIIIIIIIIIIII>>>IIIIIIIIIIIIIIIIIIIIIIIIIHHHIIIIIIIIIIIHHHIIIIIIIIIIIGB888G677768;;,GIIIIHHHHHHIIIIIIIIIIIIIIIIIIIIIIIIIIIIIIIIIIIIIHHHIIIIIIIHHHIII====BBA?://==HHHIIIGGGGGIIIIIIIIIIIIIIIIEBBEDBA<<111.1@BDDEHEGIIIIHHHHEEEFF??@C666FFIHHHHHHHHHHHHHDCCHHHCCCCHCDDHHBBCDDBB@A33115512-,,,,-55533222284682000230,,,,,/222004685133::8:684//.26=;8:886655431--.1-1132:8:48244<:<<==;;;;;98866///--
@JI6ZREA02F681T
AGCAGATGTTGGAGGGCAAGTCTGGTGCCAGCAGCCGCGGTAATTCCAGCTCCAATAGCGTATATTAAAGTTGTTGCAGTTAAAAAGCTCGTAGTTGAATTTCGGGGTTAGTAGGTTGGTCATGCCTCTGGTATGTACTGATCTCACTGATTCCTCCCTCTTGACGAACTGTAATGTCATTAATTTGGTGTTGCAGGAAATCAGGACTGTTACTTTGAAAAAATTAGAGTGTTTAAAGCAGGCATTAGCTTGAATACATTAGCATGGAATAATGAAATAGGACGTTCGATCCTATTTGTTGGTTTCTAGGATCAACGTAATGATTAATAGGGATAGTTGGGGGCATTAGTATTCAATTGTCAGAGGTGAAATTCTTGGATTTATTGAAGACTGACTACTGCGAAAGCATTTGCCAAGGATGTTTTCATTAATCAAGAACGAAAGTTAGGGATCGAAGACGATCAGATACCGTCGTAGTCTTAACCATAAACTATGCCGACTAGGGATCGG
+
IIIIIIIIIIIIIHHHIIIIIIIIIIIIIIIIIIIIIIIIIIIIIIIIIIIIIIIIIIIIIIIIIIHHHIIIIIIIIIIII?????IIIIIIIIIIIIIHHHICCCCIIIIIIIIIIIIIIIIIIIIIIIIIIIIIIIIIIIIIIIIIIIIIIII:::BAHHIIIIIIIIIIIIIIIIIIIIIFFFIIIIIIIIIIIHHHIIIIIIIIIIIIIDCCI66666699,DIIIIHHHHHHIIIIIIIIIIIIIIIHHHHHI;;;DIIIGGGGDDDF@533D<DDDDEBA?ADDAA:5111514<<;::D9@@@@@DDGIG;99IIIHHHHIIHHEIIGGDD55555@DDGGGGIIHDDDBBBHHHHDHHHD===BBEDDEHBBBHD::DEDBBB=:::A?B=::9::;===:::=::::442391200222244022699976555:;;37766333;;:9;::;;;7664663101164468:99000366631-02298969742202260
@JI6ZREA02GGL8G
AGCAGATGTTGGAGGGCAAGTCTGGTGCCAGCAGCCGCGGTAATTCCAGCTCCAATAGCGTATATTAAAGTTGTTGCAGTTAAAAAGCTCGTAGTTGAATTTCGGGATCAATACGTCGGTCGTGCTTTCGGGTACGTACTGGCGTCATTGGTTTCTCCTTTCTGACGAACCATGATGCCATTAATTTGGTGTTGCAGGGAAACAGGACTGTTACTTTGAAAAAATTAGAGTGTTTAAAGCAGGCTAACGCTTGAATACATTAGCATGGAATAATGAAATAGGACGTTTGATCCTATTTTGTGGTTTCTAGGATTGACGTAATGATTAATAGGGATAGTTGGGGCATTAGTATTCAATTGTCAGAGGTGAAATTCTTGGATTTATTGAAGACTAACTACTGCGAAAGCATTTGCCAAGGATGTTTTCATTAATCAAGAACGAAAGTTAGGGATCGAAGACGATCAGATACCGTCGTAGTCTTAACCA
+
HHHHHHHHHHHIIHHHIIIIIIIIIIIIIIIIIIIIIIIIIIIIIIIIIIIIHHHHHHHHHHHHHHHHHHHHHHHHHHHHH?????HHHHHHHHHHHHHHHHHHHHHHHHHHHHHHHHHHHHHHHHHHHHHHHHHHHHHHHHHHHHHHHHHEEEHHHHHHHHHHHHHHHHHHHHHHHHHHHHHHHHHHHDEEHGGGE@@999BHHHHHHHHHHHHHHH666666<<-EHHHHHHHHHHHHHHE@<<<@DGDDDDDDHHHHHHHHHHHHHHHHHGG;;;G>BB66566BGEEEEEE;?==D6@@HBBBHHBBBBBBHHHBBBHHHHHHHHHHHBBBHHHHCCB=BBHHHHHHHHHHEDBB===A?33389=>DA===DHHH>>@88HH9989=BBBB???99344<=>>;;999999A<:77----668888.,,--002---,06606628777;;86::6777212877----098754400,,,
@JI6ZREA02H8KTX
AGCAGATGTTGGAGGGCAAGTCTGGTGCCAGCAGCCGCGGTAATTCCAGCTCCAATAGCGTATATTAAAGTTGTTGCAGTTAAAAAGCTCGTAGTTGAATTTCGGGATTAGTAGGTTGGTCGTGCCTCTGGTATGCACTGGCTTTACTGGTTCCTCCTTCTTGAAGAACTGTAATGTCATTAATTTGGTGTTGCAGGGAAACGAGGACTGTTACTTTAGAAAAAATTAAGAGTGTTTAAAGACAGGCTAACGCTTGAATACATTAGCATGGAATAATGAAATAGGACGTTTGATCCTATTTTGTTGGTTTCTAGGATTGACGTAATGATTAATAGGGATAGTTGGGGCATTAGTATTCAATTGTCAGAGGTGAAATTCTTGGATTTATTGAAGACTAACTACTGCGAAAGCATTTGCCAAGGATGTTTTCATTAATCAAAGAACGAAAGTTAGGGATCGAAGACGATCAGATACCGTCGTAGTCTTAACCATAAACTATGCCGACTA
+
FFFFFFFFFFFIIHHHIIIIIIIIIIIIIIIIIIIIIIIIIIIIIIIIIIIIFFFFFFFFFFFFFFFFFFFFFFFFFFFFF=====FFFFFFFFFFFFFFFFF@@@FFFFFFFFFFFFFFFFFFFFFFFFFFFFFFFFFFFFFFFFFACCCCCCFAAAADFFFFFFFFFFFFFFFFFFDDDCC???BBA=:::9<88888442244=977;<:72../4///---6600>==:<0008840//6=<<<>?<988>?><<<<<>>899<?>>>=988=<4447/2267;..089<<<<<7999B59DD??8:4:AAAAAAA@BBAAAAA???==>===??=555996699>???<<833448888>@@@BBBD>>>??===B?=///87:@@@@@<333>@:;;>>88888888;8><;;87:866---,03360000---70270---422----4:::::88:99::665212267899:95655::554633321-022679674
@JI6ZREA02IRYEY
AGCAGATGTTGGAGGGCAAGTCTGGTGCCAGCAGCCGCGGTAATTCCAGCTCCAATAGCGTATAATTAAAGTTGTTGC
+
FFFDBB?11088400098=?@BBBDFFFGGGFFD::::?==<<<<>>??9988<<<<<>??911144<<8?>><<=:6
@JI6ZREA02JXYY5
AGCAGATGTTGGAGGGCAAGTCTGGTGCCAGCAGCCGCGGTAATTCCAGCTCCAATAGCGTATATTAAAGTTGTTGCAGTTAAAAAGCCCGTAGTTGAATTTCGGGATCAATACGTCGGTCGTGCTTTCGGGTACGTACTGGCGTCATTGGTTTCTCCTTTCTGACGAACCATGATGTCATTAATTTGGTGTTATGGGGAGTTAGGACTGTTACTTTGAAAAAATTAGAGTGTTTAAAGCAGGCATTAGCTTGAATACATTAGCATGGAATAATGAAATAGGACGTTGATCCTATTTTGTTGGTTTCTAGGATTGACGTAATGATTAATAGGGATAGTTGGGGCATTAGTATTCAATCGTCAGAGGTGAAATTCTTGGATTTATTGAAGACTAACTACTGCGAAAGCATTTGCCAAGGATGTTTTCATTAATCAAGAACGAAAGTTAGGGATCGAAGACGATCAGATACCGTCGTAGTCTTAACCATAAACTATG
+
FFFFFFFFFFFIIHHHIIIIIIIIIIIIIIIIIIIIIIIIIIIIIIIIIIIIFFFFFFFFFFFFFFFFFFFFFFFFFFFFF?????FFFFFFFFFFFFFFFFFDDDFFFFFFFFFFFFFFFFFFFFFFFFFFFFFFFFFFFFFFFFFFFFFFFFFFFFFFFFFFFFFFFFFFFFFFFFFFFFFF@@@FFFFFFFF@@@@FFFFFFFFFFFFFFFFDDD69776666,FFFFFFFFFFFFFFFFFFFFFFF@@@FGGGGGGGGGFFFDDDDGGGGGGGGGAGGDF???DGGDDDD==9=C66AA888DAD:::?DDDDDAAADDDDDA===;;;?><///466699<>AAAABA???D?888?DDDD=888>DD88888====8//38?BB@@><===>===<;;;<8888;<4444<<<::11116:::880---204:400046:231112227788:8466665:7:::7699654647771110,,,,.,.0
@JI6ZREA02IUZJN
AGCAGATGTTGGAGGGCAAGTCTGGTGCCAGCAGCCGCGGTAATTCCAGCTCCAATAGCGTATATTAAAGTTGTTGCAGTTAAAAAGCTCGTAGTTGAATTTCGGGATCAGTACGTTGGTCGTGCCTTAGGTACGTACTGGTGTTACTGGTTCCTACCTTCTGACGAACCATCATGTCATTCATTTGGTGTGGCGGGGAATCAGGACTGTTACTTTAGAAAAAATTAGAGTGTTTAAAGCAGGCTCGCGCTTGAATACATTAGCATGGAATAATGAAATAGGACGTTGATCCTATTTGTGGTTTCTAGGATTGACGTAATGATTAATAGGGATAGTT
+
FFFFFFFFFFFIIIIIIIIIIIIIIIIIIIIIIIIIIIIIIIIIIHHHHHHHFFFFFFFFFFFFFFFFFFFFFFFFFFFFF?????FFFFFFFFFFFFFFFFFFFFFFFFFFFFFFFFFFFFFFFFFFFFFFFFFFFFFEEEFFFFFFFFFFFFFF===<FFFFFFFFFFFFFFFFFFFFFFFFFF<<9C???F=;;;FDDDDCCADB::::CF666?67776666,?CC???===??DDDDDFCACDFFFFFF???FDGGGGFFFDDDDDBAAA555=:DDBBB>>=??=;33,,,-,--,,,32>9<<=@@DDD:::AAADD::8=;888>=>9<
@JI6ZREA02H7YZK
AGCAGATGTTGGAGGGCAAGTCTGGTGCCAGCAGCCGCGGTAATTCCAGCTCCAATAGCGTATATTAAAGTTGTTGCAGTTAAAAAGCTCGTAGTTGAATTTCGGGGTCAGTAGGTTGGTCGTGCCAATGGTATGTACTGGCTTTACTGATTCCTCCTTCTTGAAGAACTGTAATGTCATTAATTTGGTGTTGCAGGGAAACAGGACTGTTACTTTGAAAAAATTAGAGTGTTTAAAGCAGGCTAACGCTTGAATACATTAGCATGGAATAATGAAATAGGACGTTCGATCCTATTTTGTGGTTTCTAGGATTGACGTAATGATTAATAGGGATAGTTGGGGCATTAGTATTCAATTGTCAGAGGTGAAATTCTTGGATTTATTGAAG
+
FFFFFFFFFFFIIHHHIIIIIIIIIIIIIIIIIIIIIIIIIIIIIIIIIIIIFFFFFFFFFFFFFFFFFFFFFFFFFFFFF?????FFFFFFFFFFFFFFFFFBBBBFFFFFFFFFFFFFFFFFFFFFFFFFFFFFFFFFFFDDDFFFFFFFFFFFFFFFFFFFFFFFFFF@@@CFFFFFFFF@@@FFFFFFFFFFFFDDDFFFFFFFFFFFF??=A22222244,AABBD??FFFFDDDDFFFFFFFF???FFGDFDDGGFDDDDDGGGGDDD????8?=::9==AAAA>AAB66655/8:====<B555?DAAADDDDDDDDD::88===A=<<<<9997<<<<?AAB<898>=<><>>322232888::>>>@BB===822BB88
@JI6ZREA02H3BAT
AGCAGATGTTGGAGGGCAAGTCTGGTGCCAGCAGCCGCGGTAATTCCAGCTCCAATAGCGTATATTAAAGTTGTTGCAGTTAAAAAGCTCGTAGTTGAATTTCGGGATCAATACGTCGGTCGTGCTTTTTTGGTACGCACTGGCGTCATTGGTTTCTCCTTTCTGACGAACCATGATGTCATTAATTTGGTGTTATGGGGAGTTAGGACTGTTACTTTGAAAAAATTAGAGTGTTTAAAGCAGGCATTAGCTTGAATACATTAGCATGGAATAATGAAATAGGACGTTCGATCCTATTCTGTTGGTTTCTAGGATCAACGTAATGATTAATAGGGATAGTTGGGGGCATTAGTATTCAATTGTCAGAGGTGAAATTCTTGGATTTATTGAAGACTAACTACCGCGAAAGCATTTGCCAAGGATGTCTTCATTAATCAAGAACGAAAGTTAGGGATCGAAGACGATCAGATACCGTCGTAGTCTTAACCATAAACTATGCCGACTAGGGATCGGATGATGTTAATTTTTATAATGACTC
+
IIIIIIIIIIIIIHHHIIIIIIIIIIIIIIIIIIIIIIIIIIIIIIIIIIIIIIIIIIIIIIIIIIHHHIIIIIIIIIIII?????IIIIIIIIIIIIIHHHIHHHIIIIIIIIIIIIIIIIIII888887GG?IIIIIIIIIIIIIIIICC???IIIIHHHIIIIIIIIIIIIIIIIIIIIIIIHHHIIIIIIIICCCBI4;;IIIIIIIIIIIHHHI999999CC0IIIIIHHHHHHIIIIIIIIIIIIIIIIIIIIIIIIIIIIIIIIIIIIIHHHIIIIIIIIIIIIIIGCC:==?GGIIIHHHIIIIIIIIIIIIIIIIIIGGHHIE557?EECCC;;;==IIIIIGGGGGGIIIIGEGIIIIIG;999IIIIIIIICCCECCIIGEEGIIIIIBCCGEEHHE???HCCCCCEEAA?A::::==>>A??;??=522:4---27<79999:>AAA??A@@AAAA?A@AA>:7:=544:>???00.544::964555?A@A=:::?AAAAAAA>>>??AA222117+444::::9
@JI6ZREA02IJWTX
AGCAGATGTTGGAGGGCAAGTCTGGTGCCAGCAGCCGCGGTAATTCCAGCTCCAATAGCGTATATTAAAGTTGTTGCAGTTAAAAAGCTCGTAGTTGAATTTCGGGGTCAGTAGGTTGGTCGTGCCTATGGTATGTACTGGCTTTACTGATTCCTCCTTCTTGAAGAACTGTAATGTCATTAATTTGGTGTTGCAGGGAAACAGGACTGCTACTTTGAAAAAATTAGAGTGTTTAAAGCAGGCTAACGCTTGAATACATTAGCATGGAATAATGAAATAGGACGTTCGATCCTATTTGTGGTTTCTAGGATTGACGTAATGATTAATAGGGATAGTTGGGGCATTAGTATTCAATTGTCAGAGGTGAAATTCTTGGATTTATTGAAGACTAACTACTGCGAAAGCATTTGCCAAGGATGTTTTCATTAATCAAGAACGAAAGTTAGGGATCGAAGACGATCAGATACCGTCGTAGTCTTAACCATAAACTATGCCGACTAGGGATCGGATGATGTTAATTTTTAATGTACTC
+
IIIIIIIIIIIIIHHHIIIIIIIIIIIIIIIIIIIIIIIIIIIIIIIIIIIIIIIIIIIIIIIIIIHHHIIIIIIIIIIII;;;;;HIIIIIIIIIIIIHHHIAAAAIIIIIIIIIIIIIIIIIIIIIIIIIIIIIIIIIIIHHHIIIIIIIGGGHHHHIIIIIIHHHIIIGGGGIIIIIIIIHHHGGDGGGIIIHBB;;;IIIIIIIIIIGGBBBI;;;;8866,BIIIIHHHHHHIIIIIIGGGGIIIIIIIHHIIIIIIIIIIIIIIIIIIHHHIHGA887=;BABB884511171::<??GAIGGGHIIIIIIIIIIIIIIIIIGGGGHHIII<;;9DDDHHIDDDDAAAIIFHHHHH??@HHEEHCCBBHHHHHHHHHHHHHHHIF?::8EE;;4449>;50..:8888==;=;2222;<<<664;;8300>><<<>>>6>>>>>=88898=>>==;868:>>><<<>><:;:>>>2203979<;223...38;885579966833333--..1/22297.<<8864
@JI6ZREA02H6UYO
AGCAGATGTTGGAGGGCAAGTCTGGTGCCAGCAGCCGCGGTAATTCCAGCTCCAATAGCGTATATTAAAGTTGTTGCAGTTAAAAAGCTCGTAGTTGAATTTCGGGGTCAGCAGGTTGGTCGTGCCACTGGTATGCACGTTGGCTTCG
+
FFFFFFFFFFFIIHHHIIIIIIIIIIIIIIIIIIIIIIIIIIIIIIIIIIIIFFFFFFFFFFFFFFFFFFFFFFFFFFFFF???==FFFFFFFFFFFFFFFFFDDDDFFFFFFFFFFFFFFFFFFFFD==<<?899440..;;75564
@JI6ZREA02H1KUA
AGCAGATGTTGGAGGGCAAGTCTGGTGCAGCAGCCGCGGTAATTCCAGCTCCAATAGCGTATATTAAAGTTGTTGCAGTTAAAAAGCTCGTAGTTGAATTTCGGGGATCAATACGTCGGTCGTGCTTTTTGGGTAC
+
FFFFFFFFFFDDE666EFFDDDGGGF=@@@IIHFFHHFHHIIIIIIIIIIIIFFFFFFFFFFFFFFFFFFFFFFFFFFFF?????FFFFFFFFFFDDD?==:33365BBBBBBDFFFDBA?>??7---,,,,1/73
@JI6ZREA02FTFN7
AGCAGATGTTGGAGGGCAAGTCTGGTGCCAGCAGCCGCGGTAATTCCAGCTCCAATAGCGTATATTAAAGTTGTTGCAGTTAAAAAGCTCGTAGTTGAATTTCGGGATTAG
+
FFFFFFFFFFFIIHHHIIIIIIIIIIIIIIIIIIIIIIIIIIIIHHIHHIIIFFFFFFFFFFFFFFFFFFFFFFFFFFFFF?????FFFFFFFFFFFFD=;87.,,7---.
@JI6ZREA02IQCXJ
AGCAGATGTTGGAGGGCAAGTCTGGTGCCAGCAGCCGCGGTAATTCCAGCTCCAATAGCGTATATTAAAGTTGTTGCAGTTAAAAAGCTCGTAGTTGAATTTCGGGATCAATATATTGGTCGTGCCTCCGGTATGCACTGGTATTATTGATTTCTACCTTCTGACGAACTATGATGTCATTAATTTGGTGTCATGGGGAATCAGGACTGTTACTTTAGAAAAATTAGAGTAGTTTAAAGCAGGCACACGCTTGAATACATTAGCATGGAATAATGAAATAGGACGTTTGACCCTATTTTGTTGGTTTCTAGGATCGACGTAATGATTAATAGGATAGTTGGGGCATTAGTATTCAATTGTCAGAGGTGAAATTCTTGGATTT
+
FFFFFFFFFFFIIHHHIIIIIIIIIIIIIIIIIIIIIIIIIIIIIIIIIIIIFFFFFFFFFFFFFFFFFFFFFFFFFFFFF=====FFFFFFFFFFFFFF??=554<40004<<<<<>>>BDDDDDACCCCFDDA=<<A@>89444334:...44?<<<888?AABA:::;CFFFDDDDFFFF666DB9<<?@A6644449BB===AA???FFF?FFF77555=<1?<1004888868<944499888<<444<@@>??455A?::::DDFGDDDC??BABBB:110..3662:5,..04//;;66699>///4>><<2...677992228444///4455464445:?AAB=<<<@@@@@3333382448<<888443886
@JI6ZREA02JSZOE
AGCAGATGTTGGAGGGCAAGTCTGGTGCCAGCAGCCGCGGTAATTCCAGCTCCAATAGCGTATATTAAAGTTGTTGCAGTTAAAAAGCTCGTAGTTGAATTTCGGGGTCAGCAGGTTGGTCGTGCCACTGGTATGTACTGGTTTCGCTGATTCCTCCTTTCTGAAGAACTGTAATGCCATTAATTTGGTGTTGCAGGGAAACAGGACTGTTACTTTGAAAAAATTAGAGTGTTTAAAGCAGGCAATTGCTTGAATACATTAGCATGGAATAATGAAATAGGACGTTCAAACCTATTTGTGGTTTCTAGGATTGACGTAATGATTAATAGGGATAGTTGGGGCATTAGTATTCAATTGTCAGAGGTGAAATTCTTGGATTTATTGAAGACTAACTACTGCGAAAGCATTTGCTAAGGATGTTTCATTAATCAAGAACGAAAGTTAGGGATCGAAGACGATCAGATACCGTCGTAGTCTTAACCATAAACTATGCCGACTAGGG
+
HHHHHHHHHHHIIHHHIIIIIIIIIIIIIIIIIIIIIIIIIIIIIIIIIIIIHHHHHHHHHHHHHHHHHHHHHHHHHHHHH;;;;;HHHHHHHHHHHHHHHHHCCCCHHHHHHHHHHFFFHHHHHHHHHHHHHHHHHHHHHHHHHHHHHHHHHHHHHHHHHHHHHEFFHHHHHHHHHHHHHFFEEHHHHHHHHHHHHHHHHH<BBEHHHEE@@;;;E67776699,EEHHHHHHHHHHHHHHHHHHHHHHHHHHHHHHHHHHHHHHHHHHHHHHHC@@:BB??8988861513.,,,3.--,,/44?<<<BGGEB@@@BHHHHHBBBH@@@BEGGBB9999;;BBGGGGGGGBBB@=899>=??>:;;;>>>::>>>;;;944A<<;:9322222==<3244<99999<AA===;753,,,,,1,,,,,137644;6334:;;4997877222:9:88;;:767:;;;6466;8676:;;6647662770772-----0422
@JI6ZREA02GIYCX
AGCAGATGTTGGAGGGCAAGTCTGGTGCCAGCAGCCGCGGTAATTCCAGCTCCAATAGCGTATATTAAAGTTGTTGCAGTTAAAAAGCTCGTAGTTGAATTTCGGGATTAGTAAGTTGGTCGTGCCTCTGGTATGTACTGGCTTTACTGGTTCCTCCTTCTTGAAGAACTGTAATGTCATTAATTTGGTGTTGCAGGGAAACAGGACTGTTACTTTGAAAAAATTAGAGTGTTTAAAGCAGGCTAACGCTTGAATACATTAGCATGGAATAATGAAATAGGACGTTTGATCCTATTTTGTTGGTTTCTAGGATTGACGTAATGATTAATAGGGATAGTTGGGGCATTAGTATTCAATTGTCAGAGGTGAAATTCTTGGATTTATTGAAGACTAACTACTGCGAAAGCATTTGCCAAGGATGTTTTCATTAATCAAAGAAACGAAAGTTAGGGATCGAAGACGATCAGATACCGTCGTAGTCTTAACCATAAACTATGACCGACTAGGGATCGGATGATGTTTAATTTTTAATGTACTCTA
+
HHHHHHHHHHHIIHHHIIIIIIIIIIIIIIIIIIIIIIIIIIIIIIIIIIIIHHHHHHHHHHHHHHHHHHHHHHHHHHHHH;;;;;HHHHHHHHHHHHHHHHHHHHHHHHHHHHHHHHHHHHHHHHHHHHHHHHHHHHHHHHHHHHHHHHHHHHHHHEB:::EEEB@@GHHHHHHHHHHHHHHHHHHHHHHHHHHHHHHHHH@EDGGGEEEHH;;;@667762;;-GHHGD666@@EHHHHHHHEEEHHHHHHHHHHHHHHHDDDDHHHHHHHHHDDGEGGGD:6666@GGGGD9799B8866222;<GBBBGGHHHHHHHHHHHHHHHHHHHHBBBBB9999B@@@BEGGG@@@@BBA?ABBB999====BBB::<<<9992//34432>A==??=?9933444=<<999999AAA<:::1110224431,,,,,,,,,,.../8990666122277:9;887777678;;;:9:62117679940.,---74------789;844767676662222---22//11164+679600-,
@JI6ZREA02JOKAB
AGCAGATGTTGGAGGGCAAGTCTGGTGCCAGCAGCCGCGGTAATTCCAGCTCCAATAGCGTATATTAAAGTTGTTGCAGTTAAAAAGCTCGTAGTTGAATTTCGGGGTATACGTAGTAC
+
FFFFFFFFFFEIIHHHIIIIIIIIIIIIIIIIIIIIIIIIIIIIIIIHHIIIFFFFFFFFFFFFFFFFFFFFFFFFFFFFF=====FFFFFFFFFFFFFFF?A;;;9:90///9=85-.
@JI6ZREA02GD8E9
AGCAGATGTTGGAGGGCAAGTCTGGTGCCAGCAGCCGCGGTAATTCCAGCTCCAATAGCGTATATTAAAGTTGTTGCAGTTAAAAAGCTCGTAGTTGAATTTCGGGATCAATACGTCGGTCGTGCTTTTTTGGTACGCACTGGCGTCATTGGTTTCTCCTTTCTGACGAACCATGATGTCATTAATTTGGTGTTATGGGGAGTTAGGACTGTTACTTTGAAAAATTAGAGTGTTTAAAGCAGGCATTAGCTTGAATACATTAGCATGGAATAATGAAATAGGACGTTTGATCCTATTTGTGGTTTCTAGGATTGACGTAATGATTAATAGGGATAGTTGGGGCATTAGTATTCAATTGTCAGAGGTGAAATTCTTGGATTT
+
FFFFFFFFFFFIIHHHIIIIIIIIIIIIIIIIIIIIIIIIIIIIHHHHHHHFFDDDFFFFFFFFFFFFFFFFFFFFFFFFF=;=;;FFFF::;@@FFFFFFFFFFFFFFFFFFFFFFFFFFFFFF666666AA7DDDDF?<<<FFDDDDDAACCFF>??CCFFFFFCCDDFFFFFFFFFFFFFFF;;;AA>B889=44449/118@AABBA556?=;8?1111233-5=AAA==?FFFFFFFFFFFFFFFFFFFDFDDDDDDGGGGGGGGFDDDF:88A:>>?00...6:=5557,,.7221,,.34>222669>><4448998<<<<;62227976622227969<:899<<<<<83233<<;<><888@:322223660
@JI6ZREA02JIXQG
AGCAGATGTTGGAGGGCAAGTCTGGTGCCAGCAGCCGCGGTAATTCCAGCTCCAATAGCGTATATTAAAGTTG
+
FFFFFFFFFFFII???IIIIIIIIIIIIIIIIIIIIIIIIIIIIIIIIIIIHFFFFFFFFFFFD:810.<;;/
@JI6ZREA02GGTDK
AGCAGATGTTGGAGGGCAAGTCTGGTGCCAGCAGCCGCGGTAATTCCAGCTCCAATAGCGTATATTAAAGTTGTTGCAGTTAAAAAGACTCGTAGTTGAATTTCGGGATC
+
@AAAFDDA@@FIIHHHIIIIIIIIIIIIIIIIIIIIIIIIIIIIIIIIIIIIFFFFFFFDDDDD66633:ABBBA@<=??F77777A6CCFFFFFFFFFFF?=@986:73
@JI6ZREA02H9DH8
AGCAGATGTTGGAGGGCAAGTCTGGTGCCAGCAGCCGCGGTAATTCCAGCTCCAATAGCGTATATTAAAGTTGTTGCAGTTAAAAAGCTCGTAGTTGAATTTCGGGGTAG
+
FFFFFFFFFFFHB666FHIIIIIIIIIIIIIIIIIIIIIIIIIIIIIIIIIIFFFFFFFFFFFFFFFFFEDDFFFFFFFFF;;;;;FFFFFFFFFFFFF?==900..2/-
@JI6ZREA02GGFT8
AGCAGATGTTGGAGGGCAAGTCTGGTGCCAGCAGCCGCGGTAATTCCAGCTCCAATAGCGTATATTAAAGTTGTTGCAGTTAAAAAGCTCGTAGTTGAATTTCGGGA
+
FFFFFFFFFFFIIHHHIIIIIIIIIIIIIIIIIIIIIIIIIIIIIIIIIIIIFFFFFFFFFFFFFFFFFFFFFFFFFFFFF?????FFFFFFFFFDBA>861.,,,7
@JI6ZREA02HHPY9
AGCAGATGTTGGAGGGCAAGTCTGGTGCCAGCAGCCGCGGTAATTCCAGCTCCAATAGCGTATGTTAAAGTTGTTGCAGTTAAAAAGCTCGTAGTTGAATTTCGGGGTCAGTAGGTTGGTCGTGCCAATGGTATGTACTGGCTTTACTGATTCCTCCTTCTTGAAGAACTGTAATGTCATTAATTTGGTGTTGCAGGGAAACAGGACTGTTACTTTGAAAAAATTAGAGTGTTTAAAGCAGGCTAACGCTTGAATACATTAGCATGGAATAATGAAATAGGACGTTCGATCCTATTTTGTGGTTTCTAGGATTGACGTAATGATTAATAGGGATAGTTGGGGCATTAGTATTCAATTGTCAGAGGTGAAATTCTTGGATTTATTGAAGACTAACTACTGCGAAAGCATTTGCCAAGGATGTTTTCATTAATCAAGAACGAAAGTTAGGGATCGAAGACGATCAGATACCGTCGTAGTCTTAACCATAAACTATGCCGACTAGGGATCGGATGATGTTTAATTTTTAATGTAC
+
IIIIIIIIIIIIIHHHIIIIIIIIIIIIIIIIIIIIIIIIIIIIIIIIIIIIIIIIIIIIIIIIIIHHHIIIIIIIIIIII=====IIIIIIIIIIIIIDDDICCCCIIIIIIIIIIIIIIIIIIIIIIIIIIIIIIIIIIIHHHIIIIIIIIIIIIIIIIIIIIIIIIIIIIIIIIIIIIII>??IIIIIIIIIHHHHHHIIIIIIIG>>>IHHHI<<<<88GG5IIIIIHHHHHHIIIIIIIIIIIIIIIIIIIIIIIIIIIIIIIIIIIIIHHHII===GGIIIIIIGGGH9999A/88325A>HGGGIIIIIIIIIIGGGIIIIIHHHIIIIIIBB@@GGGIIIIIIIIIIIHHEFE@??CD>222DDEEE@@@BBBC::@@654<@@>>>>C@;65666<<<===E@AAADDCE=772288886548668443----59:276668=888<<?><===>>>>??8757:=<>=<<==//.4222<6-244=;=9=<;8878886888884///881152269+///4
@JI6ZREA02IVIKN
AGCAGATGTTGGAGGGCAAGTCTGGTGCCAGCAGCCGCGGTAATTCCAGCTCCAATAGCGT
+
3444////--114...<689?AB444@????:4/../2../22999<<<<@>>889<?>00
@JI6ZREA02FO74M
AGCAGATGTTGGAGGGCAAGTCTGGTGCCAGCAGCCGCGGTAATTCCAGCTCCAATAGCGTATATTAAAGTTGTTGCAGTTAAAAAGCTCGTAGTTGAATTTCGGGGTCAGTAGGTTGGTCGTGCCAATGGTATGTACTGGCTTTACTGATTCCTCCTTCTTGAAGAACTGTAATGTCATTAATTTGGTGTTGCAGGGAAACAGGACTGTTACTTTGAAAAAATTAGAGTGTTTAAAGCAGGCTAACGCTTGAATACATTAGCATGGAATAATGAAATAGGACGTTCGATCCTATTTTGTGGTTTCTAGGATTGACGTAATGATTAATTGGGATAGTTGGGGCATTAGTACTCAATTGTCAGAGGTGAAATTCTTGGATTTATTGAAGACTAACTACTGCGAAAGCATTTGCCAAGGATGTTTTCATTAATCAAGACGAAAGTTGGGATCGAAGCGATCAGATACCGTCGTAGTCTTAACCATAACTATGCCGACTAGGGATCGGATGATGTTAATTTTTA
+
FFFFFFFFFFFIIHHHIIIIIIIIIIIIIIIIIIIIIIIIIIIIIIIIIIIIFFFFFFFFFFFFFFFFFFFFFFFFFFFDD88888DFFFFFFFFFFFFFFFF@@@=FFFFFFFFCD===FFFFFFFFFFFFFFFFFFFFFFDDDFFFFFFFFFFFFFF@@@FFFFFFFFFFFFFFFFFFFFFDDD@@<??ADBD???:<<?<CCFDDDDDBB=88>----//00,08AAA<==?FFFFFFFF?666:DDDDFDC???DDGGFFFDDIIGGGGG??::4::::222BBDD??=A9=::D6::555A<BBBBAAADAA???DA???AABB??=AAA:::6666<944498<<AAAAA@><><<<8832444>>@@@>??====88@@4323388;8888:82448<::888::<<<442861211::88440-----2-,,,46622277:::60214666202077600..4313..,,,,,,..0...000164643220677760,,,,,.33,,,,,,
@JI6ZREA02HG3LP
AGCAGATGTTGGAGGGCAAGTCTGGTGCCAGCAGCCGCGGTAATTCCAGCTCCAATAGCGTATATTAAAGTTGTTGCAGTTAAAAAGCTCGTAGTTGAATTTCGGGATTAGTAAGTTGGTCGTGCCTCTGGTATGTACTGGCTTTACTGGTTCCTCCTTCTTGAAGAACTGTAATGTCATTAATTTGGTGTTGCAGGGAAACAGGACTGTTACTTTGAAAAAATTAGAGTGTTTAAAGCAGGCTAACGCTTGAATACATTAGCATGGAATAATGAAATAGGACGTTTGATCCTATTTTGTTGGTTTCTAGGATTGACGTAATGATTAATAGGGATAGTTGGGGCATTAGTATTCAATTGTCAGAGGTGAAATTCTTGGATTTATTGAAGACTAACTACTGCGAAAGCATTTGCCAAGGATGTTTTCATTAATCAAAGAACGAAAGTTAGGGATCGAAGACGATCAGATACCGTCGTAGTCTTAACCATAAACTATGCCGACTAGGGATCGGATGATGTTAATTTTTAATG
+
IIIIIIIIIIIIIHHHIIIIIIIIIIIIIIIIIIIIIIIIIIIIIIIIIIIIIIIIIIIIIIIIIIHHHIIIIIIIIIIII<<===IIIIIIIIIIIIIHHHIHHHIIIIIIIIIIIIIIIIIIIIIIIIIIIIIIIIIIIIHHHIIIIIIIIIIIIIIIIIIIIIIIIIIIIIIIIIIIIIIHHHIIIIIIIIIHHHHHHIIIIIIIIIIIIBBBH111111==-GGGIIHHHHHHIIIIIIIIIIIIIIIIIIIIIIIIIIIIBBBBGIIIIBBBIIIIDBCGGHIIIIIII>>>>>22HH666GIIIIIIIIIIIIIIIIIIIIIIIHHHIIIIIIAABBIIIIGGGGIIIIIIIIIIIIIIHIIHHHIG<;;<<IHFBA;;IIIA@BGFDAA@IEGB<<<BDGGBBEEEEEEBDC::///.88;<<90.///417=84449=;1///3444::96<=<::::7<7:::303<>;;<99;;7704....2024227::>>???>???>>><=842273,,,,,..*-
@JI6ZREA02GZXYB
AGCAGATGTTGGAGGGCAAGTCTGGTGCCAGCAGCCGCGGTAATTCCAGCTCCAATAGCGTATATTAAAGTTGTTGCAGTTAAAAAGCTCGTAGTTGAATTTCGGGGTCAGCAGGTTGGTCGTGCCACTGGTATG
+
FFFFFFFFFFFIIHHHIIIIIIIIIIIIIIIIIIIIIIIIIIIIIIIIIIIIFFFFFFFFFFFFFFFFFFFFFFFFFFFFF==?==FFFFFFFFFFFFFFFFFDDDBFFFFFFFFDD:::DFFFFFDBBBBAA40
@JI6ZREA02JMS3E
AGCAGATGTTGGAGGGCAAGTCTGGTGCCAGCAGCCGCGGTAATTCCAGCTCCAATAGCGTATATTAAAGTTGTTGCAGTTAAAAAGCTCGTAGTTGAATTTCGGGATCAATACGTCGGTCGTGCTTTTTTGGTACGCACTGGCGTCATTGGTTTCTCCTTTCTGACGAACCATGATGTCATTAATTTGGTGTTATGGGGAGTTAGGACTGTTACTTTGAAAAAATTAGAGTGTTTAAAGCAGGCATTAGCTTGAATACATTAGCATGGAATAATGAAATAGGACGTTCGATCCTATTTGTGGTTTCTAGGATCAACGTAATGATTAATAGGGATAGTTGGGGCATTAGTATTCAATTGTCAGAGGTGAAATTCTTGGATTTATTGAAGACTAACTACTGCGAAAGCATTTGCCAAGGATGTTTTCATTAATCAAGAACGAAAGTTAGGGATCGAAGACGATCAGATACCGTCGTAGTCTTAACCATAAACTATGCCGACTAGGGATCGGATG
+
IIIIIIIIIIIIIHHHIIIIIIIIIIIIIIIIIIIIIIIIIIIIIIIIIIIIIIIIIIIIIIIIIIHHHIIIIIIIIIIGG88888GIIIIIIIIIIIIHHHIHHHIIIIIIIIIIIIIIIIIII888888II<IIIIIIIIIIIIIIIIII:::IIIIHHHIIIIIIIIIIIIIIIIIIIIIIIHHHIIIIIIIICCC@B4;;IIIIIIIIIIICBBG44444488,BHIIIHHHHHHIIIIIIIIIIIIIIIHHHIIIIIIIHHHIIII<<<AFHHHIIII<<<<<GEEDDD>:33361;;?;CE?IHHHEEEEIIHHHIIIIIHAAAABBHIIIFF6666AEIIIIIIIIIIIEEEHDD;:555;>>>A5522??D>>>>77?CAA?CC>9552>@A:444;>;;;;>A=>>;7751,,,,,,1334429::300::777<<<499<<<<<==:9<::<<<823...=<;<<=<:<:<==...3166;8013238:486888133:;;;9
@JI6ZREA02G73KR
AGCAGATGTTGGAGGGCAAGTCTGGTGCCAGCAGCCGCGGTAATTCCAGCTCCAATAGCGTATATTAAAGTTGTTGCAGTTAAAAAGCTCGTAGTTGAATTTCGGGGTCAGTAGGTTGGTCGTGCCAATGGTGTGTACTGGCGTTACTGATTCCTCCTTCTTCGTAAGTAACTGTAAACTGTCATTAATTTAGGTTGTTGTCAGGGGAAACAGGACTGTTACTTTGAAAAAATTAGAGTGTTTAAAGCAGGCATAGCTTGAATACATTAGCATGGAATAATGAAATAGGACGTTCG
+
FFFFFFFFFFFIIHHHIIIIIIIIIIIIIIIIIIIIIIIIIIIIIIIIIIIIFFFFFFFFFFFFFFFFFFFFFFFFFFFFF?????FFFFFFFFFFFDB=<;?44..-//446222268>?AA?8888A<866668:32--.,--3213711--,,15511123,--221132.-,,,.2323.--115112--,,1115533,,,,,,,3166677?>>>>888>//////44,<<AAB:::===BAAAB53335555BBBBDGGGGIFFFFGGGGGGGGF:::C>DB??>>>?8
@JI6ZREA02GFHM6
AGCAGATGTTGGAGGGCAAGTCTGGTGCCAGCAGCCGCGGTAATTCCAGCTCCAATAGCGTATATTAAAGTTGTTGCAAGTTAAAAAGCTCGTAGTTGAATTTCGGGGTCAGCAGGTTGGTCGTGCCACTGGTATGCACTGGCTTCGCTGATTCCTCCTTTCTGAAGAACTGTAATGTCTATTAATTTGGTGTTGGCAGGGAAACAGGACTGTTAACTTTGAAAAAATTAGAGTGTTTAAAGCAGGCTAACGCTTGAATACATTAGCATGGAATAATGAAATAGGACGTTCGATCCTATTTTGTTGGTTCTAGGATTGACGTAATGATTAATAGGGATAGTTGGGGG
+
@ACFFFFD??::<??CFFFFHHIHHHHHIIIHHHBBBEFFFCDDDFFHHFHHFFFFFFFFFFFFFFFFFFFFDDD@===ADF=====FFFFFFFDDDF@@886A;@@@FDAAAFFFFFFFFFFFFFDDDDDFFFFFFFA???CFDDB??><<<22222...//424=>>?AABAA==55544<==0.0<<9<44444<9666624/..//44----7116:,,----21+.-5321,,,..3:988AABDFFFFDFGGGGGG555AADB@@@<433<900.:79<<<34236==;657,,,.3----..76?=>?>>BDDDDDDAA?>>>>86.,,131--------
@JI6ZREA02FUDRC
AGCAGATGTTGGAGGGCAAGTCTGGTGCCAGCAGCCGCGGTAATTCCAGCTCCAATAGCGTATATTAAAGTTGTTGCAGTTAAAAAGCTCGTAGTTGAATTTCGGGATTAGTA
+
FFFFFFFFFFFD@666<CFFGGDFFHHHHHHHHHHHHHHHIFFFFFFFFFFHFFFFFFFFFFFFFFFFFFFFFFFFFFFFF==?==FFFFFFFFFFFFFFF?5444?>;=4,-
@JI6ZREA02GBMNL
AGCAGATGTTGGAGGGCAAGTCTGGTGCCAGCAGCCGCGGTAATTCCAGCTCCAATAGCGTATATTAAAGTTGTTGCAGTTAAAAAGCTCGTAGTTGAATTTCGGGGCCAGTAGGTTGGTCGTGCCACTGGTATGCACTGGCCTCACTGGTCCCTCCCTCTTGCAGAACCGTGATGGCATTAATTTGTTGTTGCGGGGAAACAGGACTGTTACTTTGAAAAAATTAGAGTGCTTAAAGCAGGCTCGCGCTTGAATACATTAGCATGGAATAACGAAATAGGACGATCGAACCTATTTGTTGGTTTCTAGGATCGACGTAATGATTAATAGGGATAGTTGGGGGCATTAGTATTCAATTGTCAGAGGTGAAATTCTTGGATTTATTGAAGACTAACTACTGCGAAAGCATTTGCCAAGGATGTTTTCATTAATCAAGAACGAAAGTTAGGGATCGAAGACGATCAGATACCGTCGTAGTCTTAACCATAAACTNTAGCCGACTAGGGATCGGATGATGTTAATTTTTTAATGTACTC
+
HHHHHHHHHHHIIHHHIIIIIIIIIIIIIIIIIIIIIIIIIIIIIIIIIIIIHHHHHHHHHHHHHHHHHHHHHHHHHHHHH;;;;;HHHHHHHHHHHHHHHHHBBBBHHHHHHHHHHHHHHHHHHHHHHHHHHHHHHHHHHHHHHHHHHHHHHHB555BHHHEEEEHHHHHHHHHHHHHHHHHHHHB@@EHHHHBCAAEEEHFFFHHHHHGHH@@@D22222266,@BGGEHHHHHHHHHHHHHHHHHHHHHHE@@@HHHHHHHHHHHHHHHG@333@<DDDHGGGGGGGEEB>2226105599:D<DGEEEGGB@@@@BBBBDD9;992226>BBBE45555@@BEGGGGB6666AA9899====7,,,,22.....9669?77A>4339A??==:;;99999<99999;AAAA==<:72----2699744662200200007670666677:::847662227676::;446::61---228411...--!-,,,31415.,,,,,144111111..00,,,,,,..)4455.,
@JI6ZREA02JJM3C
AGCAGATGTTGGAGGGCAAGTCTGGTGCCAGCAGCCGCGGTAATTCCAGCTCCAATAGCGTATATTAAAGTTGTTGCAGTTAAAAAGCTCGTAGTTGAATTTC
+
FFFFFFFFFFFIIHHHIIIIIIIIIIIIIIIIIIIIHHHHHHHHHFFFFHFFFFFFFFFFFFFF====FFFFFDDDDFDDD88888CFFFFFFDBA?>>962.
@JI6ZREA02INRIR
AGCAGATGTTGGAGGGCAAGTCTGGTGCCAGCAGCCGCGGTAATTCCAGCTCCAATAGCGTATATTAAAGTTGTTGCAGTTAAAAAGCTCGTAGTTGAATTTCGGGATCAATACGTCGGTCGTGCTTTTTTGGTACGCACTGGCGTCATTGGTTTCTCCTTTCTGACGAACCATGATGTCATTAATTTGGTGTTATGGGGAGTTAGGACTGTTACTTTGAAAAAATTAGAGTGTTTAAAGCAGGCATTAGCTTGAATACATTAGCATGGAATAATGAAATAGGACGTTCGATCCTATTTGTGGTTTCTAGGATCAACGTAATGATTAATAGGGATAGTTGGGGCATTAGTATTCAATTGTCAGAGGTGAAATTCTTGGATTTATTGAAGACTAACTACTGCGAAAGCATTTGCCAAGGATGTTTCATTAATCAAGAACGAAAGTTAGGGATCGAAGACGATCAGATACCGTCGTAGTCTTAACCATAAACTATGCCGACTAGGGATCGGATGATGTTAATTTTTAT
+
IIIIIIIIIIIIIHHHIIIIIIIIIIIIIIIIIIIIIIIIIIIIIIIIIIIIIIIIIIIIIIIIIIHHHIIIIIIIIIIII;;;;;IIIIIIIIIIIIIHHHIHHHIIIIIIIIIIIIIIIIIII<<<<99II9IIIIIIIIIIIIIIIIII>>>IFHHHHHIIIIIIIIIIIIIIIIIIIIIIIHHHIIIIIIIICCCA>466FIIIIIIIIIIHHHI66666666,BIIIIHHHHHHIIIIIIIBBBIIIIIHEFDFIIIIIIIIIIIIIIIII888F@IIIIDEEIIIIIIII55581AAEEEIIIIIIIIIIIIIIIHHHIIIIIIHEBGGGGAA5555<BEEBBBFIIEEEHHHHHHHHHHH=@@BHDBBBEEBBBBBHHHHHHHHHHDDDDEDB;5111DBBBBBCAAAAAA=:.....3998869;;855<9777<==499<<>>>==6586:::33232==>989:><<><<;;110...6:8279998;9:1...189667:::::6666202--,)
@JI6ZREA02J2PMP
AGCAGATGTTGGAGGGCAAGTCTGGTGCCAGCAGCCGCGGTAATTCCAGCTCCAATAGCGTATATTAAAGTTGTTGCAGTTAAAAAGCTCGTAGTTGAATTTCGGGGTCAGCAGGTTGGTTGTGCCACTGGTATGCACTGGCTTCGCTGATTCCTCCTTTCTGAAGAACTGTAATGTCATTAATTTGGTGTTGCAGGGAAACAGGACTGTTACTTTGAAAAAATTGAGTGTTTAAAGCAGGCTAACGCTTGAATACATTAGCATGGAATAATGAAATAGGACGTTCGATCCTATTTTGTTGGTTTCTAGGATTGACGTAATGATTAATAGGGATAGTTGGGGGCATTAGTATTCAATTGTCAGAGGTGAAATTCTTGGATTTATTGAAGACTAACTACTGCGAAAGCATTTGCCAAGGATGTTTTCATTAATCAAGAACGAAAGTTAGGGATCGAAGCGATCAGATACCGTCGTAGTCTTAACCATAAACTATGCCGACTAGGGATCGGATGATGTTTAATTTTTTAATGTACTC
+
IIIIIIIIIIIIIHHHIIIIIIIIIIIIIIIIIIIIIIIIIIIIIIIIIIIIIIIIIIIIIIIIIIHHHIIIIIIIIIIII=====IIIIIIIIIIIIIHHHICCCCIIIIIIIIIIFFFFIIIIIIIIIIIIIIIIIIIIIIIIIIIIIIIIIIIIHHHIIIIFFBBBFIIIIIIIIIIIHHHHHIHDFFHIIIDDDDDBB9==IIIIHHHIFFCH666666>>>FFFFHHHHHHIIIIIIIIIIIIIIIIIIIIIIIIIIIIIIIIIIIIIHHHE:@@IIHGGGEEEEEB?3555<26@@BBBIIIHHHIIHHHIIIIIIIIID@@@BBBF@@@FF55666DDGGFHIIIIIIIHHHHHHBB>>@BBEHHEEDDEHHHHB>88@BEDDBB444:BBBDDBBBE>@?=BBBAAAA4428:11118;::6648:;:88>8555<=;2666:8333347499955/3-..1/.//5133--..744733330-,,,0/1.1,,,,,1500333333699;;//550084)8693--
@JI6ZREA02I5XTH
AGCAGATGTTGGAGGGCAAGTCTGGTGCCAGCAGCCGCGGTAATTCCAGCTCCAATAGCGTATATTAAAGTTGTTGCAGTTAAAAAGCCCGTAGTTGAATTTCGGGATCAATACGTCGGTCGTGCTTTTTGGTACGCACTGGCGTCATTGGTTTCTCCTTTCTGACGAACCATGATGTCATTAGTTTGG
+
FFFFFFFFFFFIIHHHIIIIIIIIIIIIIIIIIIIIIIIIIIIIIIIIIIIIFFFFFFFFFFFFFFFFFFFFFFFFFFFFF????=F;::@AFFDB555:A??666?DFFFFFFFFFFFFFF@@A;=>;;CA;FFCC??====A<898<88888>988444>9<<AA<<<=AABDDD:::8>BB<<<44
@JI6ZREA02J3XOH
AGCAGATGTTGGAGGGCAAGTCTGGTGCCAGCAGCCGCGGTAATTCCAGCTCCAATAGCGTAATATTTAAAGTTGTTGACAGTTAAAAAGCTCGTAGTTTGAATTTCGGGGCCAGTAGGTTGGTCGTG
+
FFFFF??:::::9;88?>><<44444@>>??944448888444==>8999?>>=;<;:///--21,,,,,1=73=875775/--,,,,,-375323826634400194755>>?A:55444<<<<;66
@JI6ZREA02JRPV4
AGCAGATGTTGGAGGGCAAGTCTGGTGCCAGCAGCCGCGGTAATTCCAGCTCCAATAGCGTATATTAAAGTTGTTGCAGTTAAAAAGCTCGTAGTTGAATTTCGGGGTCAGCAGGTTGGTCGTGCCACTGGTATGAC
+
FFFFFFFFFFFIIHHHIIIIIIIIIIIIIIIIIIIIIIIIIIIIIIIIIIIIFFFFFFFFFFFFFFFFFFFFFFFFFFFFF;;;;;DFFFFFFFFFFFFFFFFDDBBFFFFFFFFFFFFFFFFFFFFDBA>=??<</
@JI6ZREA02H97XU
AGCAGATGTTGGAGGGCAAGTCTGGTGCCAGCAGCCGCGGTAATTCCAGCTCCAATAGCGTATATTAAAGTTGTTGCAGTTAAAAAGCTCGTAGTTGAATTTCGGGGTTAGTAGGTTGGTCATGCCTCTGGTATGTACTGGTCTCACTGATTCCTCCTTCCTGACGAACCGTAATGCCATTAATTTGGTGTTGCGGGAAATTTGGACTGTTACTTTGAAAAAATTAGAGTGTTTAAAGCAAGCTAACGCTTGAATACATTAGCATGGAATAATGAAATAGGACGTTCGATCCTATTTTGTTGGTTTCTAGGATCAACGTAATGATTAATAGGGATAGTTGGGGCATTAGTATTCAATTGTCAGAGGTGAAATTCTTGGATTTATTGAAGACTAACTACTGCGAAAGCATTTGCCAAGGATGTTTTCATTAAATCAAAGAACGAAAGTTAGGGATCGAAGACGATCAGATACCGTCGTAGTCTTAACCATAACTATGCTGACTAGGGATCGGATGATGTTAATTTTNTAATG
+
IIIIIIIIIIIIIHHHIIIIIIIIIIIIIIIIIIIIIIIIIIIIIIIIIIIIIIIIIIIIIIIIIIHHHIIIIIIIIIIBB88888IIIIIIIIIIIFF999C9999>>IBIIIIIIIIIIIIIIIIIIIIIIIIIIIIIIIIIIIIIIIIIIIHGGGGIIIIIIGGGIIIIIIIIIIIIIIIHHHBBAGGFIIEBEEDD666BBIIHHEEC??9;A11111111,;BEGEBEEHHHIIIIIIIIIIIIIIIII=<=HIIIIIIIIIIIIIIIIHHHIIIIIIIIIIIIIIIGG97776//55///?:D;;;;DFHIIHHHIIIIIIHHHBBBGGIIAA6688FIIHAAADIIIIIFFFHFFCBB??>>>>CA>88;;?;;;A:7CE?:8;E:::>>CAE55000:;;;;;522??==:2-,,,,55,,,,,.-,,,5,,2/.../,,,,,,22223344868;;88686==>><>>>>>=;;88---.--.-5799::8886>886====>====866==43.-!.9:43
@JI6ZREA02H7XNA
AGCAGATGTTGGAGGGCAAGTCTGGTGCCAGCAGCCGCGGTAATTCCAGCTCCAATAGCGTATATTAAAGTTGTTGCAGTTAAAAAGCTCGTAGTTGAATTTCGGGATCAATACGTCGGTCGTGCTTTTTTGGTACGCACTGGCGTCATTGGTTTCTCCTTTCTGACGAACCATGATGTCATTAATTTGGTGTTATGGGGAGTTAGGACTGTTACTTTGAAAAAATTAGAGTGTTTAAAGCAGGCATTAGCTTGAATACATTAGCATGGAATAATGAAATAGGACGTTCGATCCTATTTTGTGGTTTCTAGGATCAACGTAATGATTAATAGGGATAGTTGGGGCATTAGTATTCAATTGTCAGAGGTGAAATTCTTGGATTTATTGAAGACTAACTACTGCGAAAGCATTTGCCAAGGATGTTTTCATTAATCAAGAACGAAAGTTAGGGATCGAAGCGATCAGATACCGTCGTAGTCTTAACCATAAACTATGCCGACTAGGATCGGATGATGTTAATTTTTAATGTACTC
+
IIIIIIIIIIIIIHHHIIIIIIIIIIIIIIIIIIIIIIIIIIIIIIIIIIIIIIIIIIIIIIIIIIHHHIIIIIIIIIIII?????IIIIIIIIIIIIIHHHIHHHIIIIIIIIIIIIIIIIIII<<<<99IIBIIIIIIIIIIIIIIIIIIHHHIIIIHHHIIIIIIIIIIIIIIIIIIIIIIIHHHIIIIIIIIBBB@>466BIIIIIIIIIIEEBD44444476,?EEEFBBBDDFIIIHHHHHHIIIIIIHHHIIIIIIIIIIIIIIIIIIIHHHE@EEIIHHGEEDDDD==////9143///9<EEBBDGGHI@655IIIIID@@@BBBGGGG@@5555<<EE??@FFIHHHHHHDDDCCCC?20//42?;;==?...4749:442>>9898;==:54///>:::77=;;==2203,,,,-3766446;;<:88;:555833-66689332.-.097733038::8658::6686:==665888831-476643030.,,.3999778886:<;112//00*813300
@JI6ZREA02J49JR
AGCAGATGTTGGAGGGCAAGTCTGGTGCCAGCAGCCGCGGTAAATTCCAGCTCCAATAGCGTATATTAAACGTGTTG
+
FFFFFFFFFFFFHFDCE<<<<FFFFFFFFHHGGGDDDD?:666:::::DDDDDDDDBBBAA=44444448::89978
@JI6ZREA02GQWCW
AGCAGATGTTGGAGGGCAAGTCTGGTGCCAGCAGCCGCGGTAATTCCAGCTCCAATAGCGTATATTAAAGTTGTTGCAGTTAAAAAGCTCGTAGTTGAATTTCGGGATCAATACGTCGGTCGTGCTTTCGGGTACGTACTGGCGTCATTGGTTTCTCCTTTCTGACGAACCATGATGTCATTAATTTGGTGTTATGGGGAGTTAGGACTGTTACTTTGAAAAAATTAGAGTGTTTAAAGCAGGCATTAGCTTGAATACATTAGCATGGAATAATGAAATAGGACGTTCGATCCTATTTTGTGGTTTCTAGGATCAACGTAATGATTAATAGGGATAGTTGGGGCATTAGTATTCAATTGTCAGAGGTGAAATTCTTGGATTTATTGAAGACTAACTACTGCGAAAGCATTTGCCAAGGATGTTTTCATTAATCAAGAACGAAGTTAGGGATCGAAGACGATCAGATACCGTCGTAGTCTTAACCATAACTATGCCGACTAGGGATCGGATGATTGTTTAATTTTTAATGTAC
+
FFFFFFFFFFFIIHHHIIIIIIIIIIIIIIIIIIIIIIIIIIIIIIIIIIIIFFFFFFFFFFFFFFFFFFFFFFFFFFFFF?????FFFFFFFFFFFFFFFFFDDDFFFFFFFFFFFFFFFFFFFFFFFFFFFFFFFFFFFFFFFFFFFFFFFFFFFFFFFFFFFFFFFFFFFFFFFFFFFFFFFFFFFFFFFFFAAA?D166FFFFFFFFFFFFFFF66776666,6ADA?????FFFFFFFFFFFFFFDDDDDDDFGGGGFFFGGIIIIGGGFCCCF:CA555::DDDDDDDF=??=?6??BBBDAD??????ADDDDDDDDDDDDDDBB?ADDDDD5555:=BBB:8:BDDDBBBBDD?88333=>>>DDDDDDDD>>83//88<<::><;888<3338;;;888;;;<<<;;22222----26770006666446---16601114::::6446886662124::64448:7777766...,,,0,,,,,3,,,0.000.03002722---02222--///41+31,,
@JI6ZREA02FWXI0
AGCAGATGTTGGAGGGCAAGTCTGGTGCCAGCAGCCGCGGTAATTCCAGCTCCAATAGCGTATATTAAAGTTGTTGCAGTTAAAAAGCTCGTAGTTGAATTTCGGGATCAATACGTCGGTCGTGCTTTTTTGGTACGCACTGGCGTCATTGGTTTCTCCTTTCTGACGAACCATGATGTCATTAATTTGGTGTTATGGGGAGTTAGGACTGTTACTTTGAAAAAATTGAGTGTTTAAAGCAGGCATTAGCTTGAATACATTAGCATGGAATAATGAAATAGGACGTTCGATCCTATTTGTGGTTTCTAGGATCAACGTAATGATTAATAGGGATAGTTGGGGCATTAGTATTCAATTGTCAGAGGTGAAATTCTTGGATTTATTGAAGACTAACTACTGCGAAAGCATTTGCCAAGGATGTTTTCATTAATCAAGAACGAAAGTTAGGGATCGAAGACGATCAGATACCGTCGTAGTCTTAACC
+
FFFFFFFFFFFIIHHHIIIIIIIIIIIIIIIIIIIIIIIIIIIIIIIIIIIIFFFFFFFFFFFFFFFFFFFFFFFFFFFFF?????FFFFFFFFFFFFFFFFFFFFFFFFFFFFFFFFFFFFFFF999999FFFFFFFFFFFFFFFFFFFFFFFFFFFFFFFFFFFFFFFFFFFFFFFFFFFFFFFFF@@@FFFDD;;;;A166AADDFFFFFFFFFFF999999;;;DFFFFFFDDDFFFFFFFFFFFFFFFFGGDFD???FFFGGGGGFDDGD??==8===5554=???>>=<01141>>;889<B======AA5448AAABBA????==AAAA>>000/49<<<<<=>>AABBBB@@>:888>8///44><<443666922792....,,,45643,,,,,033,,,30400...3200007222770222648:1---4::25577666::98:776662125:::7679:88:7777--
@JI6ZREA02FH148
AGCAGATGTTGGAGGGCAAGTCTGGTGCCAGCAGCCGCGGTAATTCCAGCTCCAATAGCGTATATTAAAGTTGTTGCAGTTAAAAAGCTCGTAGTTGAATTTCGGGGTTAGCAGGTCGGTCGTGCCAATGGTATGCACTGGCTCGCTGACTCCTCCTTCTTGTAGAACCGTAATGCCATTAATTTGGTGTTGCGGGGAAACAGGACTGTTACTTTGAAAAAATTAGAGTGTTTAAAGCAGGCTAACGCCTGAATACATTAGCATGGAATAATGAAATAGGACGTTCGAACCTATTTTGTTGGTTTCTAGGATTGACGTAATGATTAATAGGGATAGTTGGGGCATTAGTATTCAATTGTCAGAGGTGAAATTCTTGGATTTATTGAAGACTGACTACTGCGAAAGCATTTGCCAAGGATGTTTTCATTAATCAAGAACGAAAGTTAGGGATCGAAGACGATCAGATACCGTCGTAGTCTTAACCATAAACTATAGCCGACTAGGGATCGGATGATGTTTAATTTTTAATGTAC
+
IIIIIIIIIIIIIHHHIIIIIIIIIIIIIIIIIIIIIIIIIIIIIIIIIIIIIIIIIIIIIIIIIIHHHIIIIIIIIIIII?????IIIIIIIIIIIIIHHHICCCCIIIIIIIIIIIIIIIIIIIIIIIIIIIIIIIIIIIIIIIIIIIIIIIIIIIIIIIIIIIIIIIIIIIIIIIIIIIHHHIIIIIIIICCBBHHHIIIIIIIIIIIIEBBI444444==5IIIIIHHHHHHIIIIIIIIIIIIIIIIIIIIIIIIIIIIAA===<DGG555FDIIGGGIIIIII===A>@<>A6:CD322ACHHFEFFGIIIIIIIIIIIIIIIHBBEIGHDD5555=AGIIIIIIIGGGIHHHHHHHHHHHHEBEEECC@<611157:<<<CCEFFFFFFIIFF?AA@CA@553=993333275....22,.--0366844=;000;==7<7778<888<9=<<888=>?>??>>9<;=;:41122-,,2///25---.29;=9=:8887=:::985522,,,00,,,,,..+52--
@JI6ZREA02GP8UJ
AGCAGATGTTGGAGGGCAAGTCTGGTGCCAGCAGCCGCGGTAATTCCAGCTCCAATAGCGTATATTAAAGTTGTTGCAGTTAAAAAGCTCGTAGTTGAATTTCGGGG
+
FFFFFFFFFFFIIHHHIIIIIIIIIIIIIIIIIIIIIIIIIIIIIIIIIIIIFFFFFFFFFFFFFFFFFFFFFFFFFFFFF=====FFFFFFFFFFFFD<99=2/,,
@JI6ZREA02HCQ3V
AGCAGATGTTGGAGGGCAAGTCTGGTGCCAGCAGCCGCGGTAATTCCAGCTCCAATAGCGTATATTAAAGTTGTTGCAGTTAAAAAGCTCGTAGTTGAATTTC
+
FFFFFFFFFFFII???IIIIIIIIIIIIIIIIIIIIIIHHHHHHHIIIIHHHFFFFFFFFFFFFFFFFFFFFFFFFFFFDD88888FFFFFFFFDBA?<631.
@JI6ZREA02H379M
AGCAGATGTTGGAGGGCAAGTCTGGTGCCAGCAGCCGCGGTAATTCCAGCTCCAATAGCGTATATTAAAGTTGTTGCAGTTAAAAAGCTCGTAGTTGAATTTCGGGATCAATACGTCGGTCGTGCTTTTTTGGTACGCACTGGCGTCATTGGTTTCTCCTTTCTGACGAACCATGATGTCATTAATTTGGTGTTATGGGGAGTTAGGACTGTTACTTTGAAAAAATTAGAGTGTTTAAAGCAGGCATTAGCTTGAATACATTAGCATGGAATAATGAAATAGGACGTTCGATCCTATTTGTGGTTTCTAGGATCAACGTAATGATTAATAGGGATAGTTGGGGGCATTAGTATTCAATTGTCAGAGGTGAAATTCTTGGATTTATTGAAGACTAACTACTGCGAAAGCATTTGCCAAGGATGTTTCATTAATCAAGAACGAAAGTTAGGGATCGAAGACGATCAGATACCGTCGTAGTCTTAACCATAAACTATGCCGACTGGGATCGGATGATGTTAATTTTTAACGACTTCATTTCGGCG
+
FFFFFFFFFFFIIHHHIIIIIIIIIIIIIIIIIIIIIIIIIIIIHIHHHHIIFFFFFFFFFFFFFFFFFFFFFFFFFFFFF=====FFFFFFFFFFFFFFFFFFFFFFFFFFFFFFFFFFFFFFF666666FF6FFFFFFFFFFFFFFFFFFFFFFFDDDDDFFFFFFFFFFFFFFFFFFFFFFFFFFFFFFDBBB99999/114<@@@BB???FFFFF77776666,6DFFFFFFFFFFFFFFFD;;;FFFFFGDDDDDDDDGFFFDDGGIIIIIIGDF?IIDF???BBBB>==<...3/22...39A<<==BDDDDDDDDDDAA???B;866:9<66-----33;<9:89=>=====?===DDDDDD>>>DD?====B=843//;;;;;73...2222330066233488766;;,.-2-----688774666200:933396607777222:2---0067960202221017877:78::---2577:8056667:02224666---222224766//2//446744---0000443.,
@JI6ZREA02FDLWV
AGCAGATGTTGGAGGGCAAGTCTGGTGCCCGCAGCCGCGGTAATTCCAGCTCCAATAGCGTATATTAAAGTTGTTGCAGTTAAAAAGCTCGTAGTTGAATTTCGGGGTCAGTAGGTTGGTCGTGCCAATGGTGTGTACTGGCTTTACTGATTCCTCCTTCTTGAAGAACTGTAATGTCATTAATTTGGTGTTGCAGGGAAACAGGACTGTTACTTTGAAAAAATTAGAGTGTTTAAAGCAGGCTAACGCTTGAATACATTAGCATGGAATAATGAAATAGGACGTTCGATCCTATTTTGTTGGTTTCTAGGATTGACGTAATGATTAATAGGGATAGTTGGGGCATTAGTATTCAATTGTCAGAGGTGAAATTCTGGATTTATTGAAGACTAACTACTGCAAAGCATTTGCCAAGGATGTTTTCATTAATCAAAGAACGAAAGTTAGGGAATCGAAGACGATCAGATACCGTCGTAGTCTTAAACCATAAACTATGCCGACTAGGGATCGGATGATGTTAATTTTTAATG
+
89>976<788=84111AAAABDDGFHIHHHIIIIIIIIIIIIIIIIIIIIIIFFFFFFFFFDDEFFFFFFFFFFFDDDD::55555=ABBBBDACDFFFFFFF??==DDDFFFFFFFFFFFFFFFFFFDDDFFFFFFFFFFFFFFFFFFFFFFFFFFFFDDDFFFFFFFFFFFFFFFFFFFFF@@?FDAD???AA666?==B9==BBAA:::====A222266DD0DAAAD??F;;;FFCCCFFFFFFFFFFFFDDDD555:FDCAADDDDDGG:::GAGG???DB@@@AAA?>....4/544...<ABBBBBDDDDDAAADDD5555AA=;<@???<<666699888<<=ABBBBBDDB??=888?:442;;;6643,,,,--3,,,037422222673228<::///:<=BB4423<1511::22114:33370-0.,,,3,,,-----6698884655666:7:7:::9577887944,,,,,,3..,,,,.22246464334722222222224777/////44*-
@JI6ZREA02GETY1
AGCAGATGTTGGAGGGCAAGTCTGGTGCCAGCAGCCGCGGTAATTCCAGCTCCAATAGCGTATATTAAAGTTGTTGCAGTTAAAAAGCTCGTAGTTGAATTTCGGGGTCAGCAGGTTGGTCGTGCCACTGGTATGAACTGGTTTCGCTGATTCCTCCTTTCTGAAGAACTGTAATGTCATTAATTTGGTGTTGCAGGGAAACAGGACTGTTACTTTGAAAAAATTAGAGTGTTTAAAGCAGGCTAACGCTTGAATACATTAGCATGGAATAATGAAAATAGGACGTTCAAACCTATTTTGCGGTTTCTAGGATTGACGTAATGATTAATAGGGATAGTTGGGGCATTAGTATTCAATTGTCAGAGGTGAAATTCTTGGATTTATTGAAGACTAACTACTGCGAAAGCATTTGCCAAGGATGTTTTCATTAATCAAGAACGAAGTTAGGGATCGAAGGCGATCAGATA
+
FFFFFFFFFFFIIHHHIIIIIIIIIIIIIIIIIIIIIIIIIIIIIIIIIIIIFFFFFFFFFFFFFFFFFFFFFFFFFFFFF=====FFFFFFFFFFFFFFFFFDDDBFFFFFFFFFFFFFFFFFFFFFFFFFFFFFFFFFFFFFFFFFFFFFFFF@@@@FFFFFFFFFFFD@@@@FFFFFFFFFFFFFFFFFFFFFFFFFFFFFFFFFFFFCC666?66622255,;DFCCCC????DFFCC?6666?FFFFFFGIIIIGGGGFAA===>;;9.....:199==;688;;;88946666444A=:::4=ABDDDBBDD:::D???ADDDDBBBADDDDD====DDDD???DDDAAADDDDDD883338>==>>>>>BB>444<77>84228:<888:<@888===888>>>?====DDD::4544::::774222:5521008::53338:622210747740006-
@JI6ZREA02IVQ6Z
AGCAGATGTTGGAGGGCAAGTCTGGTGCCAGCAGCCGCGGTAATTCCAGCTCCAATAGCGTATATTAAAGTTGTTGCAGTTAAAAAGCTCGTAGTTGAATTTCGGGATCAATACGTCGGTCGTGCTTTTTTTGGTAC
+
FFFFFFFFFFFIIHHHIIIIIIIIIIIIIIIIIIIIIIIIIIIIIIIIHHHHFFFFFFFFFFFFFFFFFFFFFFFFFFFFF=====FFFFFFFFFFFFFFFFFFFFFFFFFFFFFFFFDBA>??<----,,,11/7:
@JI6ZREA02F2QD8
AGCAGATGTTGGAGGGCAAGTCTGGTGCCAGCAGCCGCGGTAATTCCAGCTCCAATAGCGTATATTAAAGTTGTTGCAGTTAAAAAGCTCGTAGTTGAATTTCGGGGTCAGCAGGTTGGTCGTGCCACTGGTATGCACTGGCTTCGCTGATTCCTCCTTTCTGAAGAACTGTAATGTCATTAATTTGGTGTTGCAGGGAAACAGGACTGTTACTTTGAAAAAATTAGAGTGTTTAAAGCAGGCTAACGCTTGAATACATTAGCATGGAATAATGAAATAGGACGTTCGATCCTATTTTGTTGGTTTCTAGGATCAACGTAATGATTAATAGGGATAGTTGGGGGCATTAGTATTCAATTGTCAGAGGTGAAATTCTTGGATTTATTGAAGACTAACTACTGCGAAAGCATTTGCC
+
FFFFFFFFFFFIIHHHIIIIIIIIIIIIIIIIIIIIIIIIIIIIIIIIIIIIFFFFFFFFFFFFFFFFFFFFFFFFFFFFF==???FFFFFFFFFFFFFFFFFEEBBFFFFFFFFFFFFFFFFFFFFFFFFFFFFFFFFFFFFFFFFFFFFFFFFFFFFFFFFFFDDDFFFFFFFFFFFFFFFFFFFFFFFFDDFF?????D>FFFFFAAAAB==;?22222233,:ABBD????FFDDDFFF???DDDFFFFF???DGGGGGFFDDIIIIIIIIIIGADDDFA==<<?>=84400004//>>88;?:B:::==ABA::8????ADDDDD??=A5548>11///77884434><<<<@@>>>B?>>83348=BB?>>BBB===>88??=888B@<888@888=;;88886667..
@JI6ZREA02J2L6C
AGCAGATGTTGGAGGGCAAGTCTGGTGCCAGCAGCCGCGGTAATTCCAGCTCCAATAGCGTATATTAAAGTTGTTGCAGTTAAAAAGCTCGTAGTTGAATTTCGGGATCAATACGTCGGTCGTGCTTTTTTGGTACGCACTGGCGTCATTGGTTTCTCCTTTCTGACGAACCATGATGTCATTAATTTGGTGTTATGGGGAGTTAGGACTGTTACTTTGAAAAAATTAGAGTGTTTAAAGCAGGCATTAGCTTGAATACATTAGCATGGAATAATGAAATAGGACGTTCGATCCTATTTGTGGTTTCTAGGATCAACGTAATGATTAATAGGGATAGTTGGGGCATTAGTATTCAATTGTCAGAGGTGAAATTCTTGGATTTATTGAAGACTAACTACTGCGAAAGCATTTGCTAAGGATGTTTTCATTAATCAAGGCGAAAGTTAGGGATCGAAGACGATCAGATACCGTCGTAGTCTTAACCNTAAACTATGCCGACTAGGGATCGGATGATGTTAATTTTTAATGTACTC
+
HHHHHHHHHHHIIHHHIIIIIIIIIIIIIIIIIIIIIIIIIIIIIIIIIIIIHHHHHHHHHHHHHHHHHHHHHHHHHHHHH;;;;;HHHHHHHHHHHHHHHHHHHHHHHHHHHHHHHHHHHHHHH666666HH9HHHHHHHHHHHHHHHHHH988GEEECBAB@GGD@BBEEEHHHHHHHHHHFEEEEHHHHHHHHBCCAH199HHHHHHHGGGGCC@E262222;<-DDGHHHHHHHHHHHHHHHHHHHHHHHHHHHHHHHHHHHHHHHHD<<;DHHHH<DDDD@@@GEDDDDB?2226166;;;A:GEEEEEHHHB@@@HHHHHBBBH@@>EBBB990000::<<<><??BBEEBAA899BBB@A@<;9<932299=...2/2;=2229==822228<92449999;;<>><AA<9877-----6884402222220666:;:0667::72221026:::22121;;76466;::;::;;61!27:::80666779460---067777:::776:;;115//--)28:7--
@JI6ZREA02JAYY6
AGCAGATGTTGGAGGGCAAGTCTGGTGCCAGCAGCCGCGGTAATTCCAGCTCCAATAGCGTATATTAAAGTTGTTGCAGTTAAAAAGCTCGTAGTTGAATTTCGGGATCAATACGTCGGTCGTGCCTCTGGTATGAACTGGTGTTATTGATTCCTCCTTTCTGATAAACCATGATGTCATTAATTTGGTGTTGTGGGGAGTCAGGACTGTTAACTTTGAAAAAATTGAGTGTTTAAAGCAGGCCTACGCTTGAATACATTAGCATGGAATAATGAAATAGGACGTTCGAACCTATTTGTGGTTTCTAGGATCAACGTAATGATTAATAGGGATAGTTGGGGCATTAGTATTCAATTGTCAGAGGTGAAATTCTTGGATTTATTGAAGACTAACTACTGCGAAAGCATTTGCCAAGGATGTTTTCATTAATCAAGAACGAAAGTTAGGGATCGAAGACGATCAGATACCGTCGTAGTCTTAACCATAAACTATGCCGACTAGGGATCGGATGATGTTAATTTTTAATA
+
FFFFFFFFFFFIIHHHIIIIIIIIIIIIIIIIIIIIIIIIIIIIIIIIIIIIFFFFFFFFFFFFFF???FFFFFFFFFFFF;;;;;FFFFFFFFFFFFFDDDFFFFCCCCCFFFFFFFFFFFFFFFFFFFFFFFFFFFFFFFFFFFFDAA@@??CFFFFFFFFDDDFFCA<BBBBB=::5554;;8>>:><<<<1111<6???==??AA5666D???D667777C:::?DD??????CFFFFFFFFFFFDDDFFGDFDDGGGFAAADDDD=9::=;8?9<<<<30..-179932..01188<8<A<DDAA????AA===???>>>AAA000:ADDDD==9=AADDDD???????DDBBB>>>>BB>84444>>@:::88;>77>?888=B>>>BB@888888;833448:99;;66633----,04774466:644:94459::499972222244659::62125:::1011:77:99::976:777:5-----466872227:2222633331400,,,,,,,*,
@JI6ZREA02FML0S
AGCAGATGTTGGAGGGCAAGTCTGGTGCCAGCAGCCGCGGTAATTCCAGCTCCAATAGCGTATATTAAAGTTGTTGCAAGTTAAAAAGCTCGTAGTTGAATTTCGGGGTCAGCAGGTTGGTCGTGCCACTGGTATGCACTGGCTTCGCTGATTCCTCCTTTCTGAAGAACTGTAATGCCATTAATTTGGTGTTGCAGGGAAACAGGACTAGTTACTTTGAAAAAATTAGAGTGTTTAAAGCAGGCTAACGCTTGAATACATTAGCAATGGAATAATGAAATAGGACGTTCGATCCTATTTTGTTGGTTTCTAGGATTGACGTAATGATTAATAGGGATAGTTGGGGGCATTAGTATTCAATTGTCAGAGGTGAAATTCTTGGATTTATTGAAGACTAACTAC
+
FFFFFFF???=:5333=ABBBDDFFFFFHFFHHH???C??@CADDBDDDEEDDDDDFFFFFFFEEEFFFFFFFFF@:::<<F;;;;;FFFFFFFFFFF@@@@FF????FFFFFFDDDDFFFFFFFFFFFFFFFFFFFFFFFFFFFFFFFFCAADDA::6669<BBBBBBDDC<<<FF???ABBB???::6::ABDB:::???FFCAADDFFFFFF???A66666255,ABBA=555===BBBAAAF;;;DFFFFGGDDDGCAA:5555:=BDDDAAACGGGADD::9?=A@AAA>855577?65BB===D<AA????=AAA:::????DDDDD=;9<<<<22-----.39;>><?AB??????==<<<<>8888;B??=:888;88<2/3222..,0005,,
@JI6ZREA02I5UUH
AGCAGATGTTGGAGGGCAAGTCTGGTGCCAGCAGCCGCGGTAATTCCAGCTCCAATAGCGTATATTAAAGTTGTTGCAGTTAAAAAGCTCGTAGTTGAATTTCGGGGTCAGTAGT
+
8<40011100?AA<=FHBBBIIIIIIIIIIIIIIIIIIIIIIIIHHHHHIIHFFFFFFFFFFFFDEDDFFFFFFFFFFFFF;;;88:DDFFFFFDBBBB==;10..,.9:3.---
@JI6ZREA02GZT96
AGCAGATGTTGGAGGGCAAGTCTGGTGCCAGCAGCCGCGGTAATTCCAGCTCCAATAGCGTATATAAAGTTGTTGCAGTTAAAAAGCTCGTAGTTGAATTTCGGGAT
+
FFFFFFFFFFFIIHHHIIIIIIIIIIIIIIIIIIIIIIIIIHHHHHHHHHHIFFFFFFFFFF=====FFFFFFFFFFFFF=====FFFFFFFFFFFDB886:,,,3.
@JI6ZREA02G5YE9
AGCAGATGTTGGAGGGCAAGTCTGGTGCCAGCAGCCGCGGTAATTCCAGCTCCAATAGCGTATATTAAAGTTGTTGCAGTTAAAAAGCTCGTAGTTGAA
+
FFFFFFFFFFFCE666@CFGGFHFFIIIIIIIIIHHHHHHHHHHHHHHIIIIFFFFFFFFFF<:::::?655AAADDFDDD;;;;;DDBB987<;9622
@JI6ZREA02G0QCZ
AGCAGATGTTGGAGGGCAAGTCTGGTGCCAGCAGCCGCGGTAATTCCAGCTCCAATAGCGTATATTAAAGTTGTTGCAGTTAAAAAGCTCGTAGTTGAATTTCGGGATTAGTACGCTGGTCGTGCCTTCGGTACGTACTGGTGTTACTGATTTCTACCTTCTGACGAACCATCATGTCATTAATTTGGTGTGGTGGGGAATCAGGACTGTTACTTTGAAAAAATTAGAGTGTTTAAAGCAGGCTCGCGCTTGAATACATTAGCATGGAATAATGAAATAGGACGTTGATCCTATTTTGTGGTTTCTAGGATTGACGTAATGATTAATAGGGATAGTTGGGGCATTAGTATTCAATTGTCAGAGGTGAAATTCTTGGATTTATTGAAGACTAACTACTGCGAAAGCATTTGCCAAGGATGTTTTCATTAATCAAGAACGAAAGTTAGGGATCGAAG
+
IIIIIIIIIIIIIHHHIIIIIIIIIIIIIIIIIIIIIIIIIIIIIIIIIIIIIIIIIIIIIIIIIIHHHIIIIIIIIIIII=====IIIIIIIIIIIIIHHHIHHHIIIIIIIIIIIIIIIIIIIIIIIIIIIIIIIIIIIIIIIIIIIIHHHIHFFFFFIIIIIIIIIIIIIIIIIIIIIIIHHHIIIIIIIH6666BBIIIIIIIIIFFFIHHHI67776666,>FHIHHHHHHHIIIIIIIIIIIIIIIIIIIIIIIIIIIIIIIIIHHHIHHHD:@@DD@?>DAAAA=9////5.88445A?GGHHIIIIIIIIIIIIIIIIIIHHHIIIIIIAA@?@@GGGGD@@<<<<DDDBBBBB:::BH@@@@EHHHHHBBBD::EB::8:?BACCCC@>:9///@:544;:88>>=;855----.7998849::;99;6557<==69996333336
@JI6ZREA02JX8NV
AGCAGATGTTGGAGGGCAAGTCTGGTGCCCGCAGCCGCGGTAATTCCAGCTCCAATAGCGTATGTTAAAGTTGTTGCAGTTAAAAAGCTCGTAGTTGAATTTCGGGATCAGTACGTTGGTCGTGCCTTAGGTACGTACTGGTGTTACTGGTTCCTACCTTCTGACGAACCATCATGTCATTCATTTGGTGTGGCGGGGAATCAGGACTGTTACTTTGAAAAAATTAGAGTGTTTAAAGCAGGCTCGCGCTTGAATACATTAGCATGGAATAATGAAATAGGACGTTGATCCTATTTTGTGGTTTCTAGGATTGACGTAATGATTAATAGGGATAGTTGGGGCATTAGTATTCAATTGTCAGAGGTGAAATTCTTGGATTTATTGAAGACTAACTACTGCGAAAGCATTTGCCAAGGATGTTTTCATTAATCAAGAACG
+
HHHHHHHHHHHIIHHHIIIIIIIIIIIHHHIIIIIIIIIIIIIIIIIIIIIIHHHHHHHHHHHHHHHHHHHHHHHHHHHHH?????HHHHHHHHHHHHHHHHHHHHHHHHHHHHHHHHHHHHHHHHHHHHHHHHHHHHHHHHHHHHHHHHHHHHHHHHHHHHHHHHHHHHHHHHHHHHHHHHHHHHHHHHHHHHAAAAHHHHHHHHHHHHHHHHHHH;;;;6699,@EEED888CHHHHHHHHHHHEEEHHHHHHHHHHHHHHHHHHHHHHHHHHHHHHHHHHHHHHHHHHHHCCC@D6@@HHHHHH;;;@BHHHHBBBGEBBBB@@@6559DBD<>2222@@GGHHGGHHHHHHHHHD=999==?=====A?DHDD>==E<:==998=999DDDDDAA@HHH=====>DAAAAA>:9911117:;;::46666442-
@JI6ZREA02FFV0A
AGCAGATGTTGGAGGGCAAGTCTGGTGCCAGCAGCCGCGGTAATTCCAGCTCCAATAGCGTATATTAAAGTTGTTGCAGTTAAAAAGCTCGTAGTTGAATTTCGGGATCGAATACGTCGGTCGTGCTTTTGGTACGCACTGGCGTCATTGGTTTCTCCTTTCTGACGTAACCATGATGTCATTAATTGGTGTTGCAGGGAAACAGGAACTGTTACTTGAAAAAATT
+
A????:<666DDF666IIIIIIIIIIIIIIIIIIIIIIIIIIIIIIIIIIIIEFFFFFFFFFFFFFFFFDDDDA>????44/////8??????AABAA>;884000944422=;>>=322<=>?<00000865=:89<<<4442:676922...<2222212277:94222267774437766666884222;===44444492;<;9::.--..113,,,,,,--
@JI6ZREA02HOI5D
AGCAGATGTTGGAGGGCAAGTCTGGTGCCAGCAGCCGCGGTAATTCCAGCTCCAATAGCGTATATTAAAGTTGTTGCAGTTAAAAAGCTCGTAGTTGAATTCGGTCGGGTACAG
+
FFFFFFFFFFFIIHHHIIIIIIIIIIIIIIIIIIIIIIIIIIIIIIIIIIIIFFFFFFFFFFFFFFFFFFFFFFFFFFFDD;;=;;FFDDDDDDAAAAA=8988896623.--.
@JI6ZREA02GRHN0
AGCAGATGTTGGAGGGCAAGTCTGGTGCCAGCAGCCGCGGTAATTCCAGCTCCAATAGCGTATATTAAAGTTGTTGCAGTTAAAAAGCTCGTAGTTGAATTTCGGGATT
+
FFFFFFFFFFFIIHHHIIIIIIIIIIIIIIIIIIIIHHIHHHFFFFFFFHFFFFFFFFFFFFFFFFFFFFFFFFFFFFFFF==???FFFFFFFFFFFFF=<9=6617--
@JI6ZREA02JMNDK
AGCAGATGTTGGAGGGCAAGTCTGGTGCCAGCAGCCGCGGTAATTCCAGCTCCAATAGCGTATATTAAAGTTGTTGCAGTTAAAAAGCTCGTAGTTGAATTTCGGGGTCAGCAGGTTGGTCGTGCCACTGGTATGCACTGGCTTCGCTGATTCCTCCTTTCTGAAGAACTGTAATGTCATTAATTTGGTGTTGCAGGGAAACAGGACTGTTACTTTGAAAAAATTAGAGTGTTTAAAGCAGGCTAACGCTTGAATACATTAGCATGGAATAATGAAATAGGACGTTCGATCCTATTTTGTTGGTTTCTAGGATTGACGTAATGATTAATAGGGATAGTTGGGGGCATTAGTATTCAATTGTCAGAGGTGAAATTCTTGGATTTATTGAAGACTAACTAC
+
FFFFFFFFFFFII@@@IIIIIIIIIIIIIIIIIIIIIIIIIIIIIIHHHIIIFFFFFFFFFFFFFFFFFFFFFFFFFFF??;;;;;FFFFFFFFFFFFFFFFF@@@=FFFFFFFFFF@@@FFFFFFFFFFFFFFFFFFFFFFFFFFFFFFFFFFFFF???D>???????ADDBBDDDFF6666???BB:444ABB===:::?8::BBBA@>??666:------..,7=???;==?FFD?;;;DFFFFFFFFFFFFDFD:::CFFFDGGGGIIIIIIIIIIDDFDDDCCDB=:::79775//===??DAD:::?ADDDDDDDDDDAAAAAA???ADBBDD55555::=A<<<<<<<<<<:><>>322232444<<>@@@>?===B88888B==<<@@@88
@JI6ZREA02G4ITC
AGCAGATGTTGGAGGGCAAGTCTGGTGCCAGCAGCCGCGGTAATTCCAGCTCCAATAGCGTATATTAAAGTTGTTGCAGTTAAAAAGCTCGTAGTTGAATTTCGGGATTAGTACGCTGGTCGTGCCTTCGGTACGTACTGGTGTTACTGATTTCTACCTTCTGACGAACCATCATGTCATTAATTTGGTGTGGTGGGGAAATCAGGACTGTTACTTTGAAAAAATTAGAGTGTTTAAAGCAGGCTCGCGCTTGAATACATTAGCATGGAATAATGAAATAGGACGTTGATCCTATTTTGTGGTTTCTAGGATTGACGTAATGATTAATAGGGATAGTTGGGGCATTAGTATTCAATTGTCAGAGGTGAAATTCTTGGATTTATTGAAGATTAACTACTGCGAAAGCATTTGCCAAGGATGTTTTCATTAATCAAGAACGAAAGTTAGGGATCGAAGACGATCAGATACCGTCGTAGTCTTAACCATAAACTATGCCGACTAGGG
+
IIIIIIIIIIIIIHHHIIIIIIIIIIIIIIIIIIIIIIIIIIIIIIIIIIIIIIIIIIIIIIIIIIHHHIIIIIIIIIIII?????IIIIIIIIIIIIIHHHIHHHIIIIIIIIIIIIIIIIIIIIIIIIIIIIIIIIIIIIIIIIIIIIHHHIIIIIIIIIIIIIIIIIIIIIIIIIIIIIIHHHIG?BAB=8///////:?BAADEEEEEDA888=----//::3DDDEIHHHHHHIIIIIIIIIIHHIIIIHIIIIIIIIIIIIIIIIIIIIHHHI@EEIIIIEEDDDA5611111/::>;CGIIEEDIIIIIIIIIIIIAAAAAHB<<@DBD550000::AABDBBGIIIIIHH=@@HHHHHHHHHHHHHHHHHHEB?88DDD5355>>BB?CA;;555B:;;BBBCBBAAAA=A80000772200079;844;:677:;;2100077322--.068888689==:989:<:9:9<882103999:822333:8486522
@JI6ZREA02GK7HV
AGCAGATGTTGGAGGGCAAGTCTGGTGCCAGCAGCCGCGGTAATTCCAGCTCCAATAGCGTATATTAAAGTTGTTGCAGTTAAAAAGCTCGTAGTTGAATTTCGGGATCAATACGTCGGTCGTGCCTCTGGTATGAACTGGTGTTATTGATTCCTCCTTTCTGATAAACCATGATGTCATTAATTTGGTGTTGTGGGGAGTCAGGACTGTTACTTTGAAAAAATTGAGTGTTTAAAGCAGGCCTACGCTTGAATACATTAGCATGGAATAATGAAATAGGACGTTCGAACCTATTTGTGGTTTCTAGGATCAACGTAATGATTAATAGGGATAGTTGGGGGCATTAGTATTCAATTGTCAGAGGTGAAATTCTTGGATTTATTGAAGACTAACTACTGCGAAAGCATTTGCCAAGGATGTTTTCATTAATCAAGAACGAAAGTTAGGGATCGAGGACGATCAGATACCGTCGTAGTCTTAACCATAAACTATG
+
IIIIIIIIIIIIIHHHIIIIIIIIIIIIIIIIIIIIIIIIIIIIIIIIIIIIIIIIIIIIIIIIIIHHHIIIIIIIIIIII=====IIIIIIIIIIIIIHHHIHHHIIIIIIIIIIIIIIIIIIIIIIIIIIIIIIIIIIIIIIIIIIIIIIIIIIIHHHIIIIIHHHFFFIIIIIIIIIIIIHHHIIIIIIIICCCBIFHHHIIIIF>>>DIDDDI666666>>>HIIIHHHHHHIIIFFFFFFIIIIIIIIIIIIIIIIIIIIIIIDDDII;;;IIIIIIIHGFEEEBB:411151<<555B<IHDDDIIIIIIIIIIIII@@@DHEBGGGG@@00000;?EEBEB?@@DDDGGDDDDDDDBBBBBBH=:88DDEEEB=88=BDDDBAA===?=944444:9:::<<AAAAAAA===....326;6647:;:88=<666:::2766672-----24476:3136;;;656676676633...224497-02
@JI6ZREA02GPPUF
AGCAGATGTTGGAGGGCAAGTCTGGTGCCAGCAGCCGCGGTAATTCCAGCTCCAATAGCGTATATTAAAGTTGTTGCAGTTAAAAAGCTCGTAGTTGAATTTCGGGATTAACACGTCGGTCGTGCCACTGGTATGAACTGGCGTCGTTGATTTCTCCTTTCTGAGGAACCATGATGTCATTAATTTGATGTCGTGGGAAATCAGGACTGTTACTTTAGAAAAAATTGAGTAGTTTAAAGCAGGCTCGCGCTTGAATACATTAGCATGGAATAATGAAATAGGACGTTCGAACCTATTTGTTGGTTTCTAGGATCAACGTAATGATTAATAGGATAGTTGGGGGCATTAGTATTCGAATTGTCAGAGGTGAAATTCTTGGATTTATTGAAGACTAACTACTGCGAAAGCATTTGCCGAGGATGTTTCATTAATCAAGAACG
+
FFFFFFFFFFFIIHHHIIIIIIIIIIIIIIIIIIIIIIIIIIIIIIIIIIIIFFFFFFFFFFFFFFFFFFFFFFFFFFFFF==???FFFFFFFFFFFFFFFFFFFFFFFFFFFFFFFFFFFFFFFFFFFDDDFFFFFFFFFFFFFFFFFFFFFFFDD@@@FFFFCCCCFFFFFFFFFFFFFFF@@@FFFFFFDD???666?<::>=?==;93.,,,-7,,,,,,5577///08<<<==A==666?BBA:::::ADDDDDDGDFF?:::DDDBBBB5559144<@<4448<=<>9800041144888<<?888:AAA:5444?AAAA4455555ADDDD==??=DAAADDDDA55444><323>888872228<8/..44>;;;3//<<B==<<;;<<:<883244;333888>;;992202-,,,0300...0037442-
@JI6ZREA02IQJGO
AGCAGATGTTGGAGGGCAAGTCTGGTGCCAGCAGCCGCGGTAATTCCAGCTCCAATAGCGTATATTAAAGTTGTTGCAGTTAAAAAGCTCGTAGTTGAATTTCGGGGTCAGTAGGTTGGTCGTGCCTATGGTATGTACTGGCTTTACTGATTCCTCCTTCTTGAAGAACTGTAATGTCATTAATTTGGTGTTGCAGGGAAACAGGACTGTTACTTTGAAAAAATTAGAGTGTTTAAAGCAGGCTAACGCTTGAATACATTAGCATGGAATAATGAAATAGGACGTTCGATCCTATTTTGTGGTTTCTAGGATTGACGTAATGATTAATAGGGATAGTTGGGGCATTAGTATTCAATTGTCAGAGGTGAAATTCTTGGATTTATTGAAGACTAACTACTGCGTAAAGCATTTGCCAAGGATGTTTTCATTAATCAAAGAACGAAAGTTAGGGATCGAAGACGATCAGATACCGTCGTAGTCTTAACCATAACTATGCCGACTAGGGATCGGATGATGTTTAATTTTTAATGAC
+
FFFFFFFFFFFII@@@IIIIIIIIIIIIIIIIIIIIIIIIIIIIIIIIIIIIFFFFFFFFFFFFFFFFFFFFFFFFFFFFF;;;;;FFFFFFFFFFFFFFFFFDDDDFFFFFFFFFFDDDFFFFFFFFFFFFFFFFFFFFFFFFFFFFFDAAAAFCAACFFFFDD???FFC<<:?DDDDAAAA9::BB<555BBB666?CCCDDDFFFFFFFFFFFF77776666,@FFFFFFFFFFFFFFFFFFFFFFFFFFFFDFDIIIIGGGGIIIIDDDGGGCC:AD555:8????<<9<00009/88888<7=:::?DDDBBDBB<<<==<<<8....3>>99.../44>AAA>?AAAAA<8323999...222255733567...62278:;23388<<<<<>82//.66776223229566;22---,004444.,,,,,,,0,,,,16602228666621---7997602---7000020020744,,,00020,,,03720202368::::::666:977:://0//41+360
@JI6ZREA02HNI1N
AGCAGATGTTGGAGGGCAAGTCTGGTGCCAGCAGCCGCGGTAATTCCAGCTCCAATAGCGTATATTAAAGTTGTTGCAGTTAAAAAGCTCGTAGTTGAATTTCGGGATT
+
FFFFFFFFFFFIIHHHIIIIIIIIIIIIIIIIIIIIIIIIIIIIIIIIHIIIFFFFFFFFFFFFFFFFFFFFFFFEEEFFF?????FFFFFFFFFFFFB<96<1117--
@JI6ZREA02JFJXK
AGCAGATGTTGGAGGGCAAGTCTGGTGCCAGCAGCCGCGGTAATTCCAGCTCCAATAGCGTATATTAAAGTTGTTGCAGTTAAAAAGCTCGTAGTTGAATTTCGGGATCAAGT
+
FFFFFFFFFFFIIHHHIIIIIIIIIIIIIIIIIIIIIIIIIIIIIIIIIIHHFFFFFFFFFFFFFFFFFFFFFFFFFFFFF?????FFFFFFFFFFFFFFF?B;88?940000
@JI6ZREA02FT8CQ
AGCAGATGTTGGAGGGCAAGTCTGGTGCCAGCAGCCGCGGTAATTCCAGCTCCAATAGCGTATATTAAAGTTGTTGCAGTTAAAAAGCTCGTAGTTGAATTTCGGGATCAGTACGTTGGTCGTGCCTTAGGTACGTACTGGTGTTACTGGTTCCTACCTTCTGACGAACCATCATGTCATTCATTTGGTGTGGCGGGGAATCAGGACTGTTACTTTGAAAAAATTAGAGTGTTTAAAGCAGGCTCGCGCTTGAATACATTAGCATGGAATAATGAAATAGGACGTTGATCCTATTTGTGGTTTCTAGGATTGACGTAATGATTAATAGGGATAGTTGGGGCATTAGTATTCAATTGTCAGAGGTGAAATTCTTGGATTTATTGAAGACTAACTACTGCGAAAGCATTTGCCAAGGATGTTTTCATTAATCAAGAACGAAAGTTAGGGATCGAAGACGATCAGATACCGTCGTAGTCTTAACCATAAACTATGCCGACCAGGGATCGGATGATGTTAATTTTTAATGTACTCTATTCGGC
+
IIIIIIIIIIIIIHHHIIIIIIIIIIIIIIIIIIIIIIIIIIIIIIIIIIIIIIIIIIIIIIIIIIHHHIIIIIIIIIIII?????IIIIIIIIIIIIIHHHI;;;FIIIIIIIIIIIIIIIIIIIIIIIIIIIIIIIIIIIIIIIIIIIIIIIIIHHHHIIIIIIIIIIIFFFIIIIIIIIIHHHHHAIIID@7777@@GGGGGIIIFFFFIHHHI77;;6699,@@IIIHHHHHHIIIIIIIIIIIIIIIIIHHHIIIIIIIIIIIIIIIIIHHHIIIIHHDDDGGE????33361;;??@GAIDDDIIIIIIIIIIHHHIIHHHB?;?DBA33////49;;;=;=ABBBB????AA=;444::422296688=../4/4:AA==A:9999=@2444444443667?844484233,,,,1133774677300;:555;=;4966877333:9766766602---610113119::;;...3111:7-02228;...224469;72333331:;;1155555+:::71113009997
@JI6ZREA02IWVIU
AGCAGATGTTGGAGGGCAAGTCTGGTGCCAGCAGCCGCGGTAATTCCAGCTCCAATAGCGTATATTAAAGTTGTTGCAGTTAAAAAGCTCGTAGTTGAATTTCGGGGACA
+
AA:6688?AACCFFFFIIIIIIIIIFHFFHHFFF88:EFFHFFFFFHIHHHHFFFFFFFFFFFFFFFFFA@@FFFFFFFFF?????FFFFFFFFFFAAA=;8>222.32-
@JI6ZREA02JRC5T
AGCAGATGTTGGAGGGCAAGTCTGGTGCCAGCAGCCGCGGTAATTCCAGCTCCAATAGCGTATATTAAAGTTGTTGCAGTTAAAAAGCTCGTAGTTGAATTTCGGGATCAATACGTCGGTCGTGCTTTTTTGGTACGCACTGGCGTCATTGGTTTCTCCTTTCTGACGAACCATGATGTCATTAATTTGGTGTTATGGGGAGTTAGGACTGTTACTTTGAAAAAATTAGAGTGTTTAAAGCAGGCATTAGCTTGAATACATTAGCATGGAATAATGAAATAGGACGTTCGATCCTATTTTGTGGTTTCTAGGATCAACGTAATGATTAATAGGGATAGTTGGGGCATTAGTATTCAATTGTCAGAGGTGAAATTCTTGGATTTATTGAAGACTAACTACTGCGAAAGCATTTGCCAAGGATGTTTCATTAATCAAGAACGAAAGTTAGGGATCGAAGACGATCAGATACCGTCGTAGTCTTAACCATAAACTATG
+
FFFFFFFFFFFIIHHHIIIIIIIIIIIIIIIIIIIIIIIIIIIIIIIIIIIIFFFFFFFFFFFFFFFFFFFFFFFFFFFFF==???FFFFFFFFFFFFFFFFFFFFFFFFFFFFFFFFFFFFFFF666666FF<FFFFFFFFFFFFFFFFFFDDDFFFFFFFFFFFFFFFFFFFFFFFFFFFFFFFFFFFFF<<<F===;:133:ADDDDDAAAD===B222266??0DFDFFFFFFFFDDDDFFFFFFFFFFFIGGGGGGGIFFFFDGGGFDDD????D>:::==BDDDA?==A?6666<0440004:A><<<AADDDDDDA???=BBBB:::A555@@66669988@<8888988<<8233<<;;:;666;2......226;22764223><<>>><<88344;888888866669642-----27800026::88:53339:6-11156::::8865522267:7:::7679:75655::---222287---
@JI6ZREA02J5ISK
AGCAGATGTTGGAGGGCAAGTCTGGTGCCAGCAGCCGCGGTAATTCCAGCTCCAATAGCGTATATTAAAGTTGTTGCAGTTAAAAAGCTCGTAGTTGAATTTCGGGATTAGTAGGTTGGTCGTGCCTCTGGTATGTACTGGTTTCACTGGTTCCTCCTTCTTGAAGAACTGTAATGTCATTAATTTGGTGTTGCAGGGAAACAGGACTGTTACTTTGAAAAAATTAGAGTGTTTAAAGTCAGGCTAACGCTTGAATACATTAGCATGGAATAATGAAATAAGGAC
+
FFFFFFFFFFFIIIIIIIIIIIIIIIIIIIIIIIIIIIIIIHHHHHHHHFFDDFFFFFFFFFFFFFFFFFFFFFFFFFFFF==?;;FFFFFFFFFFFFFFFFFFFFFFFFF@@====DCCFFFFFFFFFFFFFFFFEEEFFFFFFFFFFFCCCC?<:::AAADDDD???CFCCAADDDDDBAA===::8???DDDFFFFFFFDDDFFFD=<<:661:,,,,,,--+.28:811112.0/04<<<<<AABBDDDDDDDAA:88<<?9886676667222.,,9913
@JI6ZREA02F211E
AGCAGATGTTGGAGGGCAAGTCTGGTGCCAGCAGCCGCGGTAATTCCAGCTCCAATAGCGTATATTAAAGTTGTTGCAGTTAAAAAGCTCGTAGTTGAATTTCGGGG
+
FFFFFFFFFFFIIHHHIIIIIIIIIIIIIIIIIIIIIIIIIIHHHHHHHHHHFFFFFFFFFFFFFFFFFFFFFFFFFFFFF;;===FFFFFFFFFFFFD???D6666
@JI6ZREA02FWFQW
AGCAGATGTTGGAGGGCAAGTCTGGTGCCAGCAGCCGCGGTAATTCCAGCTCCAATAGCGTATATTAAAGTTGTTGCAGTTAAAAAGCTCGTAGTTGAATTTCGGGGTCAGCAGGTTGGTCGTGCCACTGGTATGCACTGGCTTCGCTGATTCCTCCTTTCTGAAGAACTGTAATGTCATTAATTTGGTGTTGCAGGGAAACAGGACTGTTACTTTGAAAAAATTTAGAGTGTTTAAAGCAGGCAATTGCTTGAATACATTAGCATGGAATAATGAAATAGGACGTTCAAACCTATTTTGTGGTTTCTAGGATTGACGTAATGATTAATAGGGATAGTTGGGGGCATTAGTATTCAATTGTCAGAGGTTGAAATTCTTGGATTTATTGAAGACTAACTACTGCGAAAGCATTTGCCAAGGATGTTTTCATTAATCAAGAACGAAAGTTGGGATCGAAGACGATCAGATACCGTCGTAGTCTTAACCATAAACTATGCCGACTAGGGATCGGATGATGTTTAATTTTTTAATGTACT
+
FFFFFFFFFFFIIIIIIIIIIIIIIIIIIIIIIIIIIIIIIIIIIIIIIIIIFFFFFFFFFFFFFFFFFFFFFFFFFFFFF?????FFFFFFFFFFFFFFFFFDDDDFFFFFFFFFFFFFFFFFFFFFFFFFFFFFFFFFFA@@DFFFFFFFFFFFFF@@@AFFF?????DDDBBAA@<88884444408>@AAA;;;==::6::BBAAADDD?=;?222222111,3ABBA<==?FFFFDDDFFFFFFFFFFF????DGGGFFFGGIIIIDDDFG??A8===5555<;;8>>?<66655/55===BAB==???DD:5000BBBBBAAA@=:::=:55522522:===::8<>AA><;9323996....2224::><>>?B>>>=88>@@><>:22//.22336868;::888;2222.--2,,,..0344330---204642227663312---66862012266467::2007020470.00...0...01-,,,,1313.,,,,0422226666999::22550000)69:2-
@JI6ZREA02G6R2Y
AGCAGATGTTGGAGGGCAAGTCTGGTGCCAGCAGCCGCGGTAATTCCAGCTCCAATAGCGTATATTAAAGTTGTTGCAGTTAAAAAGCTCGTAGTTGAATTTCGGGGTATAG
+
FFFFFFFFFFFIIHHHIIIIIIIIIIIIIIIIIIIIIIIIIIIIIIIIIIHHFFFFFFFFFFFFFFFFFFFFFFFFFFFFF?????FFFFFFFFFFFFD?=;9..,,.:52.
@JI6ZREA02JA1ET
AGCAGATGTTGGAGGGCAAGTCTGGTGCCAGCAGCCGCGGTAATTCCAGCTCCAATAGCGTATATTAAAGTTGTTGCAGTTAAAAG
+
FFFFFFFFFFFBB666FFGHIIIHIIIIIIIIIIIIIIIIIHHHHHHHHIIHFFFFFFFFFFFFDD===FFDBA>???=22.,,,2
@JI6ZREA02IUI1B
AGCAGATGTTGGAGGGCAAGTCTGGTGCCAGCAGCCGCGGTAATTCCAGCTCCAATAGCGTATATTAAAGTTGCTGCAGTTAAAAAGCTCGTAGTTGAATTTCGGGATCAATACGTCGGTCGTGCTTTTTTGGTACGCACTGGCGTCATTGGTTTCTCCTTTCTGACGAACCATGATGTCATTAATTTGGTGTTATGGGGAGTTAGGACTGTTACTTTGAAAAAATTAGAGTGTTTAAAGCAGGCATTAGCTTGAATACATTAGCATGGAATAATGAAATAGGACGTTTGATCCTATTTTGTTGGTTTCTAGGATCAACGTAATGATTAATAGGGATAGTTGGGGGCATTAGTATTCAATTGTCAGAGGTGAAATTCTTGGATTTATTGAAGACTAACTACTGCGAAAGCATTTGCCAAGGATGTTTCATTAATCAAGAACGAAAGTTAAGGGATCGAAGATGATCAGATACCGTCGTAGTCTTAACCATAAACTAT
+
FFFFFFFFFFFIIHHHIIIIIIIIIIIIIIIIIIIIIIIIIIIIIIIIIIIIFFFFFFFFFFFFFFFFFFFFFFFFFFFFF88888FFFFFFFFFFFFFFFFFFFFFFFFFFFFFFFFFFFFFFF999999FFBFFFFFFFFFFFFFFFFFFDDDFFDDDDFFFFFFFFFFFFFFFFFFFFFFFF;;?FFFFFFDD==A=<166<FFFFDDBBDD999A22222288-AAA@A=??:::ADDBBBB???DD:::ADAACDDDGGGGGGGGGGGGGF555D:CCDDD??GDCCAAAA9999:00?????D<DDAAAAADD:5558>?>?>><3..,-79911,,,,-3366<<<<>@???BB=888B@><<:88888322669...2//348;::><<<<<<23324868832267669977676-----6773.00664420...344,,,,,-22663347::6666568::21017:77:79::1102133:4-0
@JI6ZREA02IU5DR
AGCAGATGTTGGAGGGCAAGTCTGGTGCCAGCAGCCGCGGTAATTCCAGCTCCAATAGCGTATATTAAAGTTGTTGCAGTTAAAAAGCTCGTAGTTGAATTTCGGGATTAATACGTCGGTCATGCCTCTGGTATGTACTGGTGTTATTGGTTTCTCCTTTCTGAGGAGCCATGATGCCATTAATTTGGTGTCGTGGGGAATCAGGACTGTTACTTTGAAAAAATTAGAGTGTTTAAAGCAGGCACGCGCTTGAATACATTAGCATGGAATAATGAAATAGGACGTTCGATTCTATTTTGTTGGTTTCTAGGATCAACGTAATGATTAATAGGGATAGTTGGGGGCATTAGTATTCAATTGTCAGAGGTGAAATTCTTGGATTTATTGAAGACTAACTACTGCGAAAGCATTTGCCAAAGGATGTTTTCATTAATCAAGAACGAAAGTTAGGGATCGAAGACGATCAGATACCGTCGTAGTCTTAACCATAAACTATGCCGACTAGGGATCGGATGATGTTAATTTTTTAATGT
+
IIIIIIIIIIIIIHHHIIIIIIIIIIIIIIIIIIIIIIIIIIIIIIIIIIIIIIIIIIIIIIIIIIHHHIIIIIIIIIIII?????IIIIIIIIIIIIIHHHIHHHIIIIIIIIIIIIIIIIIIIIIIIIIIIIIIIIIIIIIIIIGGGGHHHIIIIHHHIIIIIIIIIIIIIIIIIIIIIII@@@IIIIIIIICCCCIIIIIIIIIIBBBIIBB@H33344455,BFIIIHHHHHHIIIIIIIIIIIIIIIIIIIIIIIIIIIIIIIIIIIIG888B;IIIGEEEIDBB==9;77877//<<666ICIIIHGGGIIIIIIIIIIIHHGD4416D?A@@.....@@ADBB?AGIGGGIEECGB<<<<GC777B>ECCEAA577A74;<<<;DE<<<<@EEIIDBBE<;;==>@5511/542<=3433>???>>2444:7<>8778<??6=<88444::87:==??>><>=??:323<?=8:78::77484...207:::7:5?=???=>>>>??????=A??//550066*..
@JI6ZREA02GC2QV
AGCAGATGTTGGAGGGCAAGTCTGGTGCCAGCAGCCGCGGTAATTCCAGCTCCAATAGCGTATATTAAAGTTGTTGCAGTTAAAAAGCTCGTAGTTGAATTTCGGGATCAATACGTCGGTCGTGCCTCTGGTATGAACTGGTGTTATTGATTCCTCCTTTCTGATAAACCATGATGTCATTAATTTGGTGTTGTAGGGAGTCAGGACTGTTACTTTGAAAAAATTGAGTGTTTAAAGCAGACCTACGCTTGAATACATTAGCATGGAATAATGAAATAGGACGTTCGAACCTATTTGTGGTTTCTAGGATCAACGTAATGATTAATAGGGATAGTTGGGGCATTAGTATTCAATTGTCAGAGGTGAAATTCTTGGATTTATTGAAGACTAACTACTGCGAAAGCATTTGCCAAGGATGTTTTCATTAATCAAGAACGAAAGTTAGGGATCGAAGACGATCAGATACCGTCGTAGTCTTAACCATAAACTATG
+
IIIIIIIIIIIIIHHHIIIIIIIIIIIIIIIIIIIIIIIIIIIIIIIIIIIIIIIIIIIIIIIIIIHHHIIIIIIIIIIII;;;;;IIIIIIIIIIIIIGGGIHHHIIIIIIIIIIIIIIIIIIIIIIIIIIIIIIIIIIIIIIIIIIIIIIIIIGGGGHIIIIIHHHIIHIIIIIHIIIIFF:::IIIIIIIIIHHHIIIIIIIIIII;;;BHHHI8;;;99>>>GIIIHHHHHHIIIIIIIIIIIIGGGIIIIIIIIIIIIIIIIIIHHHIHHHIIHHHIIIGGEEEEB6411161>><:::<GAAAGGGGEE;99B??666659AAAEEEGDD5552?BDDBB466666AGEECCBBBBBBBB>;A::8;>>:///977ACCCCC;::BBDDB555;;>C?;554:;>>;4427.,,,,,500//07;=:88:9777<=:2999:33388:986688:868:==:989<<:6869==2103666;:013
@JI6ZREA02JGIO6
AGCAGATGTTGGAGGGCAAGTCTGGTGCCAGCAGCCGCGGTAATTCCAGCTCCAATAGCGTATATTAAAGTTGTTGCAGTTAAAAAGCTCGTAGTTGAATTTCGGGGTTAG
+
FFFFFFFFFFFII???IIIIIIIIIIIIIIIIIIIIIIIIIIIIIIIIIIIIFFFFFFFFFFFFFFFFFFFFFFFFFFFFF?????FFFFFFFFFFFFFFFFF;;99AA1/
@JI6ZREA02IEZKQ
AGCAGATGTTGGAGGGCAAGTCTGGTGCCAGCAGCCGCGGTAATTCCAGCTCCAATAGCGTATATTAAAGTTGTTGCAGTTAAAAAGCTCGTAGTTGAATTTCGGGATCAATACGTCGGCCGTG
+
FFFFFFFFFFFIIHHHIIIIIIIIIIIIIIIIIIIIIIIIIIIIIIIIIIIIFFFFFFFFFFFFFFFFFFFFFFFFFFFFF=====FFFFFFFFFFFFFFFFFDDDFFFFFDDBBAA1000049
@JI6ZREA02IBUMW
AGCAGATGTTGGAGGGCAAGTCTGGTGCCAGCAGCCGCGGTAATTCCAGCTCCAATAGCGTATATTAAAGTTGTTGCAGTTAAAAAGCTCGTAGTTGAATTTCGGGGTCAGCAGGTTGGTCGTGCCACTGGTATGTACTGGTTTCGCTGATTCCTCCTTTCTGAAGAACTGTAATGCCATTAATTTGGTGTTGCAGGGAAACAGGACTGTTACTTTGAAAAAATTAGAGTGTTTAAAGCAGGCTAACGCTTGAATACATTAGCATGGAATAATGAAATAGGACGTTCGATCCTATTTTGTGGTTTCTAGGATTGACGTAATGATTAATAGGGATAGTTGGGGCATTAGTATTCAATTGTCAGAGGTGAAATTCTTGGATTTATTGAAGACTAACTACTGCGAAAGCATTTGCCAAGGATGTTTTCATTAATCAAGAACGAAAGTTAGGGATCGAAGACGATCAGATACCGTCGTAGTCTTAACCATAAACTATGCCGACTAGGGATCGGATGATGTTAATTTTTAATGTACTTATTCGGCGTCC
+
IIIIIIIIIIIIIHHHIIIIIIIIIIIIIIIIIIIIIIIIIIIIIIIIIIIIIIIIIIIIIIIIIIHHHIIIIIIIIIIII=====IIIIIIIIIIIIIHHHICCCCIIIIIIIIIIIIIIIIIIIIIIIIIIIIIIIIIIHHHIIIIIIIIIIIIIHHHIIIIIIIIIIIIIIIIIIIIIIIHHHIIIIIIIIIHHHHHHIIIIIIIIIIIIHHHI9<<<99II5IIIIIHHHHHHIIIIIIIIIIIIIIIIIIIIIIIIIIIIIIIIIIIIIHHHIIIIDB=>=EEHHDF@@1333=2;;><@GCIGGGGIIIIIIIIIIIIIIIIIHFEIIIH<<3333==DDEGEEIIIGGGGIIIIIIFFIIDBBBBGDDIIG777IHHIIIIIIIFCCCCECD<7444AB<<<BEEAEEEECB4////:<==775:>?:77?>===???8<<<<?>:::75:78>>>><><???>>==?<8:8<??=<:><88:=1///4;<7<876224420252222//00,,,,,,,+5577/220047980.,.
@JI6ZREA02H81GV
AGCAGATGTTGGAGGGCAAGTCTGGTGCCAGCAGCCGCGGTAATTCCAGCTCCAATAGCGTATATTAAAGTTGTTGCAGTTAAAAAGCTCGTAGTTGAATTTCGGGATCAATACGTCGGTCGTGCC
+
FFFFFFFFFFFIIHHHIIIIIIIIIIIIIIIIIIIIIIIIIIIIIIHHIIIIFFFFFFFFFFFFFFFFF;::FFFFFFFFF?????FFFFFFFFFFFFFFFF=666DFFFFFFFFFDBA???=9--
@JI6ZREA02JT0E1
AGCAGATGTTGGAGGGCAAGTCTGGTGCCAGCAGCCGCGGTAATTCCAGCTCCAATAGCGTATATTAAAGTTGTTGCAGTTAAAAAGCTCGTAGTTGAATTTC
+
FFFFFFFFFFFHH:::FDDFHIIIIIIIIIIIIIIIIIIHHHHFFFFFFFFCCCCFFFFFFFFFDDDDFFFFFFFFFFFFF????=FFFFFFFFFFBAA9984
@JI6ZREA02F3AUM
AGCAGATGTTGGAGGGCAAGTCTGGTGCCAGCAGCCGCGGTAATTCCAGCTCCAATAGCGTATATTAAAGTTGTTGCAGTTAAAAAGCTCGTAGTTGAATTTCGGGGTTAGCAGGTCGGTCGTGCCAATGGTATGCACTGGCTCGCTGACTCCTCCTTCTTGTAGAACCGTAATGCCATTAATTTGGTGTTGCGGGGAAACAGGACTGTTACTTTGAAAAAATTAGAGTGTTTAAAGCAGGCTAGCGCCTGAATACATTAGCATGGAATAATGAAATAGGACGTTCGATCCTATTTTGTGGTTTCTAGGATTGACGTAATGATTAATAGGGATAGTTGGGGGCATTAGTATTCAATTGTCAGAGGTGAAATTCTTGGATTTATTGAAGACTAACTACTGCGAAAGCATTTGCCAAGGATGTTTTCATTAATCAAGAACGAAAGTTAGGGATCGAAGACGATCAGATACCGTCGTAGTCTTAACCATAAA
+
IIIIIIIIIIIIIHHHIIIIIIIIIIIIIIIIIIIIIIIIIIIIIIIIIIIIIIIIIIIIIIIIIIHHHIIIIIIIIIIII=====IIIIIIIIIIIIIHHHICCCCIIIIIIIIIIIIIIIIIIIIIIIIIIIIIIIIIIIIIIIIIIIIIIIIIIIIIIIIIIIIIIIFFFIIIIIFFDDHHHIHD>>>FIAAAAHEDEDFHIIF>>>>FHCBG57776666,;BIIIHEHHHHIIIIIIIIIB>>>IIIIIIIHHHIIIIIIIII@<<<@EEBI@GGIIDDDGGGGGEEA33359144///57D???BGGIIIIIIHHHHIDDDIB??BD@:55.....5>===BBBE?@@@<::=BCCC@@A=<;;>852288=...//4:A?>;CCC@B@?C@:5454:9::777=::::4425704009923114332848;:55368869966333::<98668883136;99:88681...1;;10073..
@JI6ZREA02FRSVQ
AGCAGATGTTGGAGGGCAAGTCTGGTGCCAGCAGCCGCGGTAATTCCAGCTCCAATAGCGTATATTAAAGTTG
+
8555:55331BBB???DFFFHHH?BBHFFHHHHHFIIHFFHHHHHHHHFFFFFFFFFFFFFFFD?=;;8?>=8
@JI6ZREA02FFJ3U
AGCAGATGTTGGAGGGCAAGTCTGGTGCCAGCAGCCGCGGTAATTCCAGCTCCAATAGCGTATATTAAAGTTGTTGCAGTTAAAAAGCTCGTAGTTGAATTTCGGGGTCAGCAGGTTGGTCGTGCCACTGGTATGCACTGGCTTCGCTGATTCCTCCTTTCTGAAGAACTGTAATGTCGTTAATTTGGTGTTGCAGGGAAACAGGACTGTTACTTTGAAAAAATTGAGTGTTTAAAGCAGGCTAACGCTTGAATACATTAGCATGGAATAATGAAATAGGACGTTCGATCCTATTTGTTGGTTTCTAGGATCAACGTAATGACTAATAGGGATAGTTGGGGGCATTAGTATTCAATTGTCAGAGGTGAAATTCTTGGATTTATTGAAGACTAACTACTGCGAAAGCATTTGCCAAGGATGTTTTCATTAATCAAGAACGAAATTAGGGATCGAAGACGATCAGATACCGTCGTAGTCTTAACCATAAACT
+
IIIIIIIIIIIIIHHHIIIIIIIIIIIIIIIIIIIIIIIIIIIIIIIIIIIIIIIIIIIIIIIIIIHHHIIIIIIIIIIII?????IIIIIIIIIIIIIHHHICCCCIIIIIIIIIIIIIIIIIIIIIIIIIIIIIIIIIIIIIIIIIIIIIIIIIIHHGGDIIIIIIIIIIIIIIIIIIIIIHHHIIIIIIIIIHHHHHHIIIIIIII>>>GHHHI<<<<99BBBIIIIHHHHHHIIIIIIIIIIIIIIIIIIIIIIIIIIIIIIIIIIIIIHHHIIIIIIIIIIIIIB>673338/2AA@@BIIIIIIIIIIIIIIIIIIIIIIIIHHHIIIGGG=====IIBBDIIIIIIIIIIIIIGGDDDIIHHHIIIHHGGGHHHIHHIIGDDIIHDDDDEEED<<<;@A7111D444499;=8.../44:7;;;===:004785544-24:;=<87775:<<>>::8?=???>>>??<8443>>332:<==43
@JI6ZREA02JQ0FK
AGCAGATGTTGGAGGGCAAGTCTGGTGCCAGCAGCCGCGGTAATTCCAGCTCCAATAGCGTATATTAAAGTTGTTGCAGTTAAAAAGCTCGTAGTTGAATTTCGGGATTAGTAAGTTGGTCGTGCCTCTGGTATGTACTGGCTTTACTGGTTCCTCCTTCTTGAAGAACTGTAATGTCATTAATTTGGTGTTGCAGGGAAACAGGACTGTTACTTTGAAAAAATTGAGTGTTTAAAGCAGGCTAACGCTTGAATACATTAGCATGGAATAATGAAATAGGACGTTTGATCCTATTTTGTTGGTTTCTAGGATTGACGTAATGATTAATAGGGATAGTTGGGGGCATTAGTATTCAATTGTCAGAGGTGAAATTCTTGGATTTATTGAAGACTAACTACTGCGAAAGC
+
??BAAADCCDFHHHHHIIIIIIIIIIIIIIIIIIIIHHHHIHHHHHHHHHHFFFFFFFFFFFFFFFFFFFFFFFFFFFFFF?????FFFFFFFFFFFFFFFFFFFFFFFFFFFFFFFFFFFFFFFFFFFFFFFFFFFFFFFF===FFFFFCCCCFFFFFFFFFFFFFFFFFFFFFFFF<6666FFFFFFFFFFFFFFFFF??8::ABBA666:???D677766666;FFFFFFFFFFFFFFFFFFFFFFFFFFFIIIIIIIIIIGGGGFCC??333A:DDDDDCCGGGGDDDG??==C99DD??=D<B555:ABB==:::?<==@@>>=//.932.../////:<;9<434889<=::::>888<<88888:::88443;;;822??888DDDDDDDD=888>>>83
@JI6ZREA02G8XL0
AGCAGATGTTGGAGGGCAAGTCTGGTGCCAGCAGCCGCGGTAAATTCNCA
+
FFFFFFFFFFFII:::IIIIIIIIIIIIIHHFFF???F654889<<=!//
@JI6ZREA02FHT8L
AGCAGATGTTGGAGGGCAAGTCTGGTGCCAGCAGCCGCGGTAATTCCAGCTCCAATAGCGTATATTAAAGTTGTTGCAGTTAAAAAGCTCGTAGTTGAATTTCGGGGTCAGTAGGTTGGTCGTGCCTATGGTATGTACTGGCTTTACTGATTCCTCCTTCTTGAAGAACTGTAATGTCATTAATTTGGTGTTGCAGGGAAACAGGACTGTTACTTTGAAAAAATTAGAGTAGTTTAAAGCAGGCTAACGCTTGAATACATTAGCATGGAATAATGAAATAGGACGTTCGATCCTATTTTGTAGGTTTCTAGGATTGACGTAATGATTAATAGGGATAGTTGGGGCA
+
FFFFFFFFFFFIIHHHIIIIIIIIIIIIIIIIIIIIIIIIBBBHHIIIIHHHFFFFFFFFFFFFFFFFFFFFFFFFFFFDD88888FFFFFFFFFFFFFFFFFDDAAFFFFA86663BBBBBAAAAAADDDDAA???FFCCCFFFCC>DDDDDDD5555=AAAA8444@A9888<>?@?<<66222;;/,--2372.....:7<<?<<=BDCC?=;A22222231,18????888456ABB555:BBBBBBBB=:544<<<<??<=::::DDBBB;;=B>:844111<<998==?55444/00/444<7<2448<<@===AA=???ABAAA??=:554=>332233
@JI6ZREA02INZP8
AGCAGATGTTGGAGGGCAAGTCTGGTGCCAGCAGCCGCGGTAATTCCAGCTCCAATAGCGTATATTAAAGTTGTTGCAGTTAAAAAGCTCGTAGTTGAATTTC
+
8555:66666DDGFHHIIIIIIIIIIIIIIIIIIIIIIIIIIIIIIIIIIIIFFFFFFFFFFFFDDDDFFFFFFFFFFFFF;;;;;FFFFFFFFFFCAA==;>
@JI6ZREA02FP6JM
AGCAGATGTTGGAGGGCAAGTCTGGTGCCAGCAGCCGCGGTAATTCCAGCTCCAATAGCGTATATTAAAGTTGTTGCAGTTAAAAAGCTCGTAGTTGAATTTC
+
FFFFFFFFFFFIIIIIIIIIIIIIIIIIIIIIIIIIIIIIIIIIIIIIIIIIFFFFFFFFFFFFFFFFFFFFFFFFFFFFF;;;;;FFFFFFFFFFFFD=<9=
@JI6ZREA02IXBDE
AGCAGATGTTGGAGGGCAAGTCTGGTGCCAGCAGCCGCGGTAATTCCAGCTCCAATAGCGTATATTAAAGTTGTTGCAGTTAAAAAGCTCGTAGTTGAATTTCGGGGTCAGCAGGTTGGTCGTGCCACTGGTATGCACTGGCTTCGCTGATTCCTCCTTTCTGAAGAACTGTAATGTCATTAATTTGGTGTTGCAGGGAAACNGGACTGTTAACTTTGAAAAAATTAGAGTGTTTAAAGCAGGCTAACGCTTGAATACATTAGCATGGAATAATGAAATAGGACGTTCGATCCTATTTTGTTGGTTTCTAGGATTGACGTAATGATTAATAGGGATAGTTGGGGGCATTAGTATTCAATTGTCAGAGGTGAAATTCTTGGATTTATTGAAGACTAACTACTGCG
+
FFFFFFFFFFFII:::IIIIIIIIIIIIIIIIIIIIIIIIIIIIIIIIIIIIFFFFFFFFFFFFFFFFFFFFFFFFFFF<<88888CFFFFFFFFFFFFFFFF@===FDDDDD?=:::::FFD???FFFFFFFFFFFFFFFFFFFFFFFFFF???CC???DFCCDDDDDFFFFFFFFFF<<<<FFFDDABBDDDB333::;<!88>??A10000366=-----/00,4<AAA==??FFFF???FFFDDDA===AA===A====BBBBBBBBBAAA==;A8==AAA===AAA>88966762//8:===BADDDDDDDDDD???????DDDDDBBBAAAADD55755::=A:988889<>><>8888<223844488>>><<<;;=>228==3338@<>>:;;970
@JI6ZREA02JM9Z1
AGCAGATGTTGGAGGGCAAGTCTGGTGCCAGCAGCCGCGGTAATTCCAGCTCCAATAGCGTATATTAAAGTTGTTGCAGTTAAAAAGCTCGTAGTTGAATTTCGGGATCAATACGTCGGTCGTGCTTTTTTGGTACGCACTGGCGTCATTGGTTTCTCCTTTCTGACGAACCATGATGTCATTAATTTGGTGTTATGGGGAGTTAGGACTGTTACTTTGAAAAAATTAGAGTGTTTAAAGCAGGCATTAGCTTGAATACATTAGCATGGAATAATGAAATAGGACGTTCGATCCTATTTTGTGGTTTCTAGGATTGACGTAATGATTAATAGGGATAGTTGGGGCATTAGTATTCAATTGTCAGAGGTGAAATTCTTGGATTTATTGAAGACTAACTACTGCGTAAAGCATTTGCCAAGGATGTTTCATTAATCAAGAACGAAAGTTAGGGATCGAAGACGATCAGATACCGTCGTAGTCTTAACCATAAACTAT
+
FFFFFFFFFFFIIIIIIIIIIIIIIIIIIIIIIIIIIIIIIIIIIIIIIIIIFFFFFFFFFFFFFFFFFFFFFFFFFFFFF;;;;;FFFFFFFFFFFFFFFFFFFFFFFFFFFFFFFFFFFFFFF999999@@2FFFFFFFFFFFFFFFFFFFFFFFFFFFFFFFFFFFFFFFFFFFFFFFDDDDFFFFFFFFFFFAAA@F166FFFFFFFFFFFFFFF67776666,DFDDDDFFFFFFFFFFDDCCFFFFFFDDFDFGGGGFFFFDGDDFDDDFCCCGADDDFDDDBBAA<8894445:088<88?9AA<8000044AA?=<<<A::8A;88<<<<22....77999:89<<<<>@@<===B@@>><88;<4/..88>;;;<77=BDB>=332;;;9997....,5770007444400.03,,-226744466:6446833346603337222664467722267:7:::7679:95657::444622270--
@JI6ZREA02FXP65
AGCAGATGTTGGAGGGCAAGTCTGGTGCCAGCAGCCGCGGTAATTCCAGCTCCAATAGCGTATATTAAAGTTGTTGCAGTTAAAAAGCTCGTAGTTGAATTTCGGGATCAATACGTCGGTCGTGCTTTCGGGTACGTACTGGCGTCATTGGTTTCTCCTTTCTGACGAACCATGATGTCATTAATTTGGTGTTATGGGGAGTTAGGACTGTTACTTTGAAAAAATTAGAGTGTTTAAAGCAGGCCTACGCTTGAATACATTAGCATGGAATAATGAAATAGGACGTTCGAACCTATTTTGTGGTTTCTAGGATCAACGTAATGATTAATAGGGATAGTTGGGGGCATTAGTATTCAATTGTCAGAGGTGAAATTCTTGGATTTATTGAAGACTAACTACTGCGAAAGCATTTGCCAAGGATGTTTTCATTAATCAAGAACGAAAGTTAGGGATCGAAGACGATCAGATACCGTCGTAGTCTTAACCATAAACTATGCCGACTAGGGATCGGATGATGTTAATTTTATAATG
+
FFFFFFFFFFFIIHHHIIIIIIIIIIIIIIIIIIIIIIIIIIIIIIIIIIIIFFFFFFFFFFFFFFFFFFFFFFFFFFFDD;;;;;FFFFFFFFFFFFFDDDFFFFFFFFFFFFFFFFFFFFFFFFFFFFFFFFFFFFFFFFFFFFFFFFFFFFFFFFFFFFFFFFFFFFFFFFFFFFFFFFFFFFFFFFFFDBB5555:133:=BBBDBBBBD???D666666BA1A?AA?333333?@?>??>999=::::AA:9:BBBBDAAA::::DDGGGG??GADD555::<=<<99:6.....-22666<9<5555DDDDDDDDDDDDIDDDDIBBDA???A55755<<<855488898:<<<==?==888:;;;<83224436200//75,,,,300222;2332666<834443:::9664660000266644477620094200----0...,,,330---06766467::61014:79:87----062002700222168:46667::::66666659::00004-4412
@JI6ZREA02JVYGO
AGCAGATGTTGGAGGGCAAGTCTGGTGCCAGCAGCCGCGGTAATTCCAGCTCCAATAGCGTATATTAAAGTTGTTGCAGTTAAAAAGCTCGTAGTTGAATTTCGGGGTCAGTAGGTTGGTCGTGCCTATGGTATGTACTGGCTTTACTGATTCCTCCTTCTTGAAGAACTGTAATGTCATTAATTTGGTGTTGCAGGGAAACAGGACTGTTACTTTGAAAAAATTAGAGTGTTTAAAGCAGGCTAACGCTTGAATACATTAGCATGGAATAATGAAATAGGACGTTCGATCCTATTTTGTGGTTTCTAGGATTGACGTAATGATTAATAGGGATAGTTGGGGCATTAGTATTCAATTGTCAGAGGTGAAATTCTTGGATTTATTGAAGACTAACTACTGCGAAAGCATTTGCCAAGGATGTTTTCATTAATCAAGAACGAAAGTTAGGGATCGAAGACGATCAGATACCGTCGTAGTCTTAACC
+
HHHHHHHHHHHIIHHHIIIIIIIIIIIIIIIIIIIIIIIIIIIIIIIIIIIIHHHHHHHHHHHHHHHHHHHHHHHHHHHHH?????HHHHHHHHHHHHHHHHHCCCCHHHHHHHHHHHHHHHHHHHHHHHHHHHHHHHHHHHHHHHHHHHHHHHHEEEEHHHHHHHHHHHHHHHHHHHHHHHHHHHHHHEEEHHHHHHBBBHHHHHHHHHHHHHHHH66666666,<EGGGCCHHHHHHHHHHE<<<DGDDDFGGEHHDDDHHHHHHHHHHHHHHHHD<DD@@@@@HHHHHHHHCCB@@6@@HHHHHH666@HHHHHBBBHHHHHBBBHHBBBHHHHHCBBA@;;;@HHHHGEBBBABBBBA?///29;;><<:<AAA;99944<<<;:<///=====33///<=999;<B9999DA@A;4744;;;;110276---60---0---00247;:::6478:;;;7676;;;:9777701,,,,..
@JI6ZREA02I46KV
AGCAGATGTTGGAGGGCAAGTCTGGTGCCAGCAGCCGCGGTAATTCCAGCTCCAATAGCGTATATTAAAGTTGTTGCAGTTAAAAAGCTCGTAGTTGAATTTCGGGATCAATACGTCGGTCGTGCCTCTGGTATGAACTGGTGTTATTGATTCCTCCTTTCTGATAAACCATGATGTCATTAATTTGGTGTTGTGGGGAGTCAGGACTGTTACTTTGAAAAAATTAGAGTGTTTAAAGCAGGCCTACGCTTGAATACATTAGCATGGAATAATG
+
FFFFFFFFFFFIIHHHIIIIIIIIIIIIIIIIIIIIIIIIIIIIIIIIIIIIFFFFFFFFFFFFFFFFFFFFFFFFFFFFF=====FFFFFFFFFFFFFFFFFFFFFFFFFFFFFFFFFFFFFFFFFFFFFFFFFFFFFFFFFFFFFFFFFFFFFFFFFFFFFFFFFFFFFFFFFFFFFFFFFFFFFFFFFFFFDDDBFFFFFEEEFFFFFFD?==B22222256,?DDDFFFFFFFF?;6666::9:BBDDFFFDGGGGGGFFFAAAABBB@9
@JI6ZREA02GEIEW
AGCAGATGTTGGAGGGCAAGTCTGGTGCCAGCAGCCGCGGTAATTCCAGCTCCAATAGCGTATATTAAAGTTGTTGCAGTTAAAAAGCTCGTAGTTGAATTTCGGGGTCAGTAGTTGGTCGTGCCAATTTGGGTATGTACTGGGCTTTACTGTAGTTTCCTCCTTTCTTGAAGAACCTGTAATGTCATTAATTTAGGTTGTTGTCAGGGGAAACTAGGACTGTTACTTTGAAAAAATTAGAGTGTTTAAAGCAGGCTAACGTC
+
FFFFFFFFFFFIIHHHIIIIIIIIIIIIIIIIIIIIIIIIIIIIIIIIIIIIFFFFFFFFFFFFFFFFFFFFFFFFFFFFF?????FFFFFFFFFFFFF<::A772.-////----5553122----112,,,.323-..2,,,4266<<2744455=<<9<>886?7:940000..<=<;;8:5775555,,,,--,,11151331424000444<>???=;9:=1117,,,,,,--+3=9:96888::B<<<;==5523--
@JI6ZREA02FU1OQ
AGCAGATGTTGGAGGGCAAGTCTGGTGCCAGCAGCCGCGGTAATTCCAGCTCCAATAGCGTATATTAAAGTTGTTGCAGTTAAAAAGCTCGTAGTTGAATTTCGGGGTATCGT
+
FFFFFFFFFFFIIHHHIIIIIIIIIIIIIIIIIIHFHFF?@??????ADDDDFFFFFFFFFFFF<<<<FFFFFFFFFFFFF====;FFFFFFFFFFDDDF??B99:7943438
@JI6ZREA02HTYCW
AGCAGATGTTGGAGGGCAAGTCTGGTGCCAGCAGCCGCGGTAATTCCAGCTCCAATAGCGTATATTAAAGTTGTTGCAGTTAAAAAGCTCGTAGTTGAATTTCGGGATCAATACGTCGGTCGTGCTTTCGGGTACGTACTGGCGTCATTGGTTTCTCCTTTCTGACGAACCATGATGTCATTAATTTGGTGTTATGGGGAGTTAGGACTGTTACTTTGAAAAAATTAGAGTGTTTAAAGCAGGCATTAGCTTGAATACATTAGCATGGAATAATGAAATAGGACGTTCGATCCTATTTTGTGGTTTCTAGGATCAACGTAATGATTAATAGGGATAGTTGGGGCATTAGTATTCAATTGTCAG
+
FFFFFFFFFFFIIHHHIIIIIIIIIIIIIIIIIIIIIIIIIIIIIIIIIIIIFFFFFFFFFFFFFFFFFFFFFFFFFFFFF;;;;;FFFFFFFFFFFFFFFFFFFFFFFFFFFFFFFFFFFFFFFFFFFFFFFFFFFFFFFFFFFFFFFCC<<<FFFFFFFFFFFFFFFFFFFFFFFFFFFFFF@@@FFFDBAAA66669/1118=???>;;>>322:------..,4=<<<;;;;??FFFCDDDFFFFFFFFFDFDFDGGGGGGFDDGGFDDC:::?D>BB==9::DDAAABBA6997:/44888>9?88844444?<<<???@A>888:::::89>>::96::::DDAA=<<<=<<;<;3/
@JI6ZREA02G2Q8P
AGCAGATGTTGGAGGGCAAGTCTGGTGCCAGCAGCCGCGGTAATTCCAGCTCCAATAGCGTATATTAAAGTTGTTGCAGTTAAAAAGCTCGTAGTTGAATTTCGGGGTC
+
8555944444BBB666FFIIIIIIIIIIIIIIIIHHFHIIIHHDDDDHHIIHFFFFFFFFFFFF====FDDDFFFFFFFFF?????FFFFFFFFFFFFFFFFF=:61/0
@JI6ZREA02JT9WU
AGCAGATGTTGGAGGGCAAGTCTGGTGCCAGCAGCCGCGGTAATTCCAGCTCCAATAGCGTATATTAAAGTTGTTGCAGTTAAAAAGCTCGTAGTTGAATTTCGGGATCAATACGTCGGTCGTGCTTTCGGGTACGTACTGGCGTCATTGGTTTCTCCTTTCTGACGAACCATGATGTCATTAATTTGGTGTTATGGGGAGTTAGGACTGTTACTTTGAAAAAATTAGAGTGTTTAAAGCAGGCATTAGCTTGAATACATTAGCATGGAATAATGAAATAGGACGTTCGATCCTATTTTGTGGTTTCTAGGATCAACGTAATGATTAATAGGGATAATTGGGGCATTAGTATTCAATTGTCAGAGGTGAAATTCTTGGATTTATTGAAGACTAACTACTGCGAAAGCATTTGCCAAGGATG
+
IIIIIIIIIIIIIHHHIIIIIIIIIIIIIIIIIIIIIIIIIIIIIIIIIIIIIIIIIIIIIIIIIIHHHIIIIIIIIIIII?????IIIIIIIIIIIIIHHHIHHHIIIIIIIIIIIIIIIIIIIHHHIHHHIIIIIIIIIIIIIIIII=>666FHIIEEEIIIIIIFFFFIIIIIIIIIDD==88:HHHHFFIIBCCCF2::FIIIHHGDDDE@;;D00000233,;BEGIEHHHHHIIIIIF@999FIIIIIIIIIIIIIIHHHIIIIIIIIIHHH@:@@;;<HHIIII@@@HCCCAH;HHHHHIIIIDDDHIIDDDIIHHHHHHDDDEBEIIDDDD====@@DDDGFIIH@@@HHHHHHHEHH:344BBBDBBAAA<B44//::A@=:///9=??;==;:::;::444A2222;;896
@JI6ZREA02GUE4E
AGCAGATGTTGGAGGGCAAGTCTGGTGCCAGCAGCCGCGGTAATTCCAGCTCCAATAGCGTATATTAAAGTTGTTGCAGTTAAAAAAGCTCGTAGTTGAAATTTTCGGGGGTACTACGACTACGGTCGTCGGTCGTCGTTTTTCCGGTAACCGTCGGTAACTTGGGAACCGTTCGGTACTTTCGGGTTTCCTTCCGTTTACTTTCCGTACCCGTTTAACCCTAGTAAGGAAACTTGGTTAACTAGTTTAACTTTAGGTTTAAGTTTTTAGGTTGGGGGTTAGGTTACGGAACGGGTAAACGTTAACGGTTTACGTAAAAAAGTTTTAACGTTTAAGGTAAAAAAGTTTTTAAAGGACGTAGGTTTAAACGACTTAAGGGCCTTAAGTTAAGTACCTTAGTTAAAGTACCAATTTAGGGAACTAAATTGGGAAAAA
+
FFFFFFFFFFFIIHHHIIIIIIIIIIIIIIIIIIIIIIIIIIHHHHHHHIHHFFFFFFFFFFFFFFFFFFFFFCCADA:65223320?<767643212,,,////3--//,,.--22.--.--1---,------1689/350022..-043223155=;9=--,,,----,11122;=?88;A==?333==>>BBA;99<@997424/48830.0044777>>?A==??=99555AABDDDBDFFFFFFFD;;FDDD:::DDB200//666,,,,,,,61-,,66==<<<<80..76669000--48A;;;A@A8000000B9764++<<3--....4//----805510***..4::///223=;;8><7<<=33///44<<<<>888888;;;2203,,,,,,0-0000,..6666646:4335566:55511
@JI6ZREA02G8EXH
AGCAGATGTTGGAGGGCAAGTCTGGTGCCAGCAGCCGCGGTAATTCCAGCTCCAATAGCGTATATTAAAGTTGTTGCAGTT
+
FFFFFFF=??FIIHHHIIIIIIIIIIIIIIIIIIIIIIIIIIIIIIIIIIIIFFFFFFFFFFFFDDDDFFFFBAA?>><22
@JI6ZREA02JE2DH
AGCAGATGTTGGAGGGCAAGTCTGGTGCCAGCAGCCGCGGTAATTCCAGCTCCAATAGCGTATATTAAAGTTGTTGCAGTTAAAAAGCTCGTAGTTGAATTTCGGGGTCAGTAGGTTGGTCGTGCCTATGGTATGTACTGGCTTTACTGATTCCTCCTTCTTGAAGAACTGTAATGTCATTAATTTGGTGTTGCAGGGAAACAGGACTGTTACTTTGAAAAAATTAGAGTGTTTAAAGCAGGCTAACGCTTGAATACATTAGCATGGAATAATGAAATAGGACGTTTGATCCTATTTTGTGGTTTCTAGGATTGACGTAATGATTAATAGGGATAGTTGGGGCATTAGTATTCAATTGTCAGAGGTGAAATTCTTGGATTTATTGAAGACTAACTACTGCGAAAGCATTTGCCAAGGATGTTTTCATTAATCAAGAACGAAAGTTAGGGATCGAAGACGATCAGATACCGTCGTAGTCTTAACCATAAACTATGCCGACTAGGGATAGGATGATGTTTAATTTTTAATGTACTC
+
IIIIIIIIIIIIIHHHIIIIIIIIIIIIIIIIIIIIIIIIIIIIIIIIIIIIIIIIIIIIIIIIIIHHHIIIIIIIIIIII???==IIIIIIIIIIIIIHHHICCCCIIIIIIIIIIIIIIIIIIIIIIIIIIIIIIIIIIIHHHIIIIIIIIIIIIIIHHHIIIIIIIIIIIIIIIIIIIIIHHHIIIIIIIIB666>>HIIIIIIIIIIIIHHHI999999>>-IIIIIHHHHHHIIIIIIIIIHIIIIIIIIIIIIIIIIIIIIIIIIIIIHHHIIAAAAAAAHIIIFFFF?BB?A6AAHHHIIIGGGGHIIIIIIIIHHHIIIIIHHHIIIIIIAA<;FFFFDFHDDDFGGGFFDHC;::?CHHHHHHHHHHHIHHHHHHHHHHHHHHHHHHFFC;555;?AAB>>AA@@@FFDF>7444=<;;6603...0481---48<5922288;>=:8;>:;;;=<=;==;2029;98:8466,,,-,,,-,,/200/218455579466488833---22//2//00*3833--
@JI6ZREA02ICPEH
AGCAGATGTTGGAGGGCAAGTCTGGTGCCAGCAGCCGCGGTAATTCCAGCTCCAATAGCGTATATTAAAGTTGTTGCAGTTAAAAAAGCTCGTAGTTTGAAATTTTCGGGGGTACTACGTAAGTTACGGTCGGTCGTCCGTACTTTTTTGGGTTAACGTCGTAACCTTGGGGCCGTTTTACCTAGTTAGGTTTTTCCCTTCCCCTTTTTCCTTTGGAAACGGAAAACCCTAGTTAAGTAGTTCGTACTTAAATTTTTAAGGTTTTGGGTTTGGTTACTAGGGGGGGAAAACGTTAAGGGGAACCTTGGTTTTAACCTTTTTTAGGAAAAAAAAAAAATTTTAAGGAAGGTTGGTTTTTTAAAAAAGGCCAAGGGGCCTAAACGTTACGTTCGTTAAGTAAACTAACTTAAGTTACGACTAGGTAAGGTAAAATTAAGTAAAAAAATTAAGGGAACCGTTTTCCGGAATTCCCCTTAATTTTTTTGGTTTGGGTTTTCCTTAAGGGAATTTCGAACGTTAAATGATTTAAATAGGGGATAGTTGGGGGCATTAGTATTCAATTGTCAGAGGTGAAATTCTTGGATTTATTGAAGACTAACTACTGCGAAAGCATTTGCCAAGGA
+
FFFFFFFFFFFIIHHHIIIIIIIIIIIIIIIIIIIIIIIIIIIIIIIIIIIIFFFFFFFFFFFF@@666FFFFFFFFD===769773@@@@<<40...6...2222700500-//33342112555311,-,,--,----2:1,,,,,,,,,,,-.=7???ABFFFFF@@@@FFFAAAAF@@8FFFFFDD77777?==6666443222211---998889887777???F;FFFDDDFD;;:DBBBBBB:::55522<:>>1///.....-,,,,3318---//116455?-=>//122188><;;;;22..11--++++++155,,,,,,,,,,,,..11++;;;;111111,,,,,,,,24--;;44444222223,..2720-040005022222...8;77<>>@BDDDD=<<>>87770....,,,,11**01,,,,,,,,,((,,,,,00,...24444::::222244:8--,,,,,00(((.,,,,,,,,--440,,,,,,,,0,,,,,,,,,.,,,,,,,,--//..02----//2//:6---24977::::::8:::9776422266:88:::---144:::98::9997455::52228:::66666::::8
@JI6ZREA02HTIDV
AGCAGATGTTGGAGGGCAAGTCTGGTGCCAGCAGCCGCGGTAATTCCAGCTCCAATAGCGTATATTAAAGTTGTTGCAAGTTAAAAAGCTCGTAGTTGAATTTCGGGGTCAGTAGGTTGGTCGTGCCAATGGTGTGTACTGGCTTTACTGATTCCTCCTTCTTGAAGAACTGTAATGTCATTAATTTGGTGTTGCAGGGAAACAGGACTGTTACTTTGAAAAAAATTAGAGTGTTTAAAGCAGGCTAACGCTTGAATACATTAGCATGGAATAATGAAATAGGACGTTCGATCCTATTTTGTGGTTTCTAGGATTGACGTAATGATTAATAGGGATAGTTGGGGCATTAGTATTCAATTGTCAGAGGTGAAATTCTTGGATTTATTGAAGACT
+
FFD:::A::8<======AADFGGFFFFFFFFFFF888?CFDDDDDDFFFEECCFFFFFFFFFFFFFFFFFFFFFFE???FFF???==FFFFFFFFFFF<<:::A;;;;ADFFFFFFFFFFFFFFFFFFFFFFFDDDF===CFD?==653:::888<888884348===@A?40008?A<4000088800/3<A8998;;:::D>AAFDDBBAA?886<---------+79=:86.....6<:99>9013:DBBBBBBBDD555:::DB@A@@@@@@444<:<<89888:AA?>>?@7766<6<=44444?==?<<<>?898>84448===</...<?><<444699<@??<<<=9:8@<:::>88///2888<<><<>>>444244;90,,,,
@JI6ZREA02GY3YC
AGCAGATGTTGGAGGGCAAGTCTGGTGCCAGCAGCCGCGGTAATTCCAGCTCCAATAGCGTATATTAAAGTTGTTGCAGTTAAAAAGCTCGTAGTTGAATTTCGGGATCAATACGTCGGTCGTGCTTTTTTGGTACGCACTGGCGTCATTGGTTTCTCCTTTCTGACGAACCATGATGTCATTAATTTGGTGTTATGGGGAGTTAGGACTGTTACTTTGAAAAAATTAGAGTGTTTAAAGCAGGCATTAGCTTGAATACATTAGCATGGAATAATGAAATAGGACGTTCGATCCTATTTTGTGGTTTCTAGGATCAACGTAATGATTAATAGGGATAGTTGGGGCATTAGTATTCAATTGTCAGAGGTGAAATTCTTGGATTTATTGAAGACTAACTACTGCGAAAGCATTTGCCAAGGATGTTTCATTAATCAAGAACGAAAGTTAGGGATCGAAGACGATCAGATACCGTCGTAGTCTTAACCATAAACTATGCCGACTAGGGATCGGATGATGTTAATTTTTATGTACTC
+
HHHHHHHHHHHIIHHHIIIIIIIIIIIIIIIIIIIIIIIIIIIIIIIIIIIIHHHHHHHHHHHHHHHHHHHHHHHHHHHHH;;;;;HHHHHHHHHHHHHHHHHHHHHHHHHHHHHHHHHHHHHHH9;;;99HHFHHHHHHHHHHHHHHHHHHEEEHHHHHHHHHHHHHHHHHHHHHHHHHHHHHHHHHHHHHHHHHCCBAB166HHHHHHHHHHHHHHG66666699,@HHHHHHHHHHHHHHHHHHHHHHHHHHHHHHHHHHHHHHHHHHH@@@DHHHHHHH;;<;;EEDDDD?:2222;2B?;;;DAGBBBBBBBHHHHHHHHHHBBBHH@@GGGD>>2222;;BBBDBBAB>@==93339B@@EBB====>A??BA<///2//AAA==AA;3332B?<324499999969844400.1,,,,,14431.22220078333:;;266662227600216:;:2121;;:6468:88766;;6647776;80122602---200466222222228:;;115//0*212200
@JI6ZREA02JQHP8
AGCAGATGTTGGAGGGCAAGTCTGGTGCCAGCAGCCGCGGTAATTCCAGCTCCAATAGCGTATATTAAAGTTGTTGCAGTTAAAAAGCTCGTAGTTGAATTTCGGGGTCAGCAGGTTGGTCGTGCCACTGGTATGCACTGGCTTCGCTGATTCCTCCTTTCTGAAGAACTGTAATGTCATTAATTTGGTGTTGCAGGGAAACAGGACTGTTACTTTGAAAAAATTAGAGTGTTTAAAGCAGGCTAACGCTTGAATACATTAGCATGGAATAATGAAATAGGACGTTCGATCCTATTTTGTTGGTTTCTAGGATTGACGTAATGATTAATAGGGATAGTTGGGGGCATTAGTATTCAATTGTCAGAGGTGAAATTCTTGGATTTATTGAAGACTAACTACTGCGAAAGCATTTGCCAAGGATGTTTTCATTAATCAAGAACGAAAGTTAGGGATCGAAGACGATCAGATACCGTCGTAGTCTTAACC
+
FFFFFFFFFFFIIHHHIIIIIIIIIIIIIIIIIIIIIIIIIIIIIIIIIIIIFFFFFFFFFFFFFFFFFFFFFFFFFFFFF=====FFFFFFFFFFFFFFFFFDDDDFFFFFFFFFFFFFFFFFFFFFFFFFFFFFFFFFFFFFFFFFFFFFFFFCA???DADD?::;<CFFDDDDFFD@??????FD>===ABB???566:9CADDBBBDBD5549222///11,5AAAA???FFFFFFFFFFFFFFFFFFFFFDFGGGIGFFFDGDDFDGGGDDDF?IIIGGDDDDFD:::?====C69DDBBBDIIDDDDDDDDIDDDDDDDDDDD=?555:??DB55755DAA:::8:=:::===B>??DDDD?>>>>DDD88443===@77888823388<<<<888844267766672222664660000667:87466664420---020,...,,-26344744666646777----120794477--
@JI6ZREA02IW84Q
AGCAGATGTTGGAGGGCAAGTCTGGTGCCAGCAGCCGCGGTAATTCCAGCTCCAATAGCGTATATTAAAGTTGTTGCAGTTAAAAAGCTCGTAGTTGAATTTCGGGGGTCAGT
+
FFFFFFFFFFFIIHHHIIIIIIIIIIIIIIIIIIIIHHHHHDDDDHHHHHHHFFFFFFFFFFFFFFFFF<<<FFFDFFDDD77777FAAADDAA>><;;666.,,,,,.53..
@JI6ZREA02G8XLP
AGCAGATGTTGGAGGGCAAGTCTGGTGCCAGCAGCCGCGGTAATTCCAGCTCCAATAGCGTATATTAAAGTTGTTGCAGTTAAAAAGCTCGTAGTTGAATTTCGGGGTAC
+
FFFFFFFFFFFII:::IIIIIHHHHIIIIHFDDBBBBB:3333::DDDDDGGFFFFFFFFFFFFFFDDDFFFFFFDCCCDD77777DAAA===BBB?>=866422.,,.-
@JI6ZREA02G22DE
AGCAGATGTTGGAGGGCAAGTCTGGTGCCAGCAGCCGCGGTAATTCCAGCTCCAATAGCGTATATTAAAGTTGTTGCAGTTAAAAAGCTCGTAGTTGAATTTCGGGGTCAGCAGGTTGGTCGTGCCACTGGTATGTACTGGTTTCGCTGATTCCTCCTTTCTGAAGAACTGTAATGTCATTAATTTGGTGTTGCAGGGAAACAGGACTGTTACTTTGAAAAAATTGAGTGTTTAAAGCAGGCTAACGCTTGAATACATTAGCATGGAATAATGAAATAGGACGTTCGATCCTATTTTGTGGTTTCTAGGATTGACGTAATGATTAATAGGGATAGTTGGGGCATTAGTATTCAATTGTCAGAGGTGAAATTCTTGGATTTATTGAAGACTAACTACTGCGAAAGCATTTGCCAAGGATGTTTTCATTAATCAAGAACGAAAGTTAGGGATCGAAGACGATCAGATACCGTCGTAGTCTTAACCATAAACTATGCCGACTAGGGATCGGATGATGTTAATTTTTAATGTACTTTATTCGGC
+
IIIIIIIIIIIIIHHHIIIIIIIIIIIIIIIIIIIIIIIIIIIIIIIIIIIIIIIIIIIIIIIIIIHHHIIIIIIIIIIII;;;;;IIIIIIIIIIIIIHHHICCCCIIIIIIIIIIFFFIIIIIIIIIIIIIIIIIIIIIHHHIIIIIIBBBBHIIEEEIIIHB>>>FFIIIIIIIIIIIHHHHHIII<=<GGIB<<555=9IIIIIIIIIIBBBI9;;;;;FFFIFFFHHHBBBHIIIIIIIIIIIIIIIFFDHHIIIIIIIIIH@777@IHHHIIIIIII@@@FGGGEED1111;2@@110:<GEDDDDIIDD<<<GGG<<<;99???@DB??@9999DDGGEE@<<<D@@@@BBBBBBD>?=B=;?>>;<AA>/..2/29>:96?>>8888=;552../9:::;;>>>DD??=?:1133;:::<:9;;8300973334,,,---,5512286;6688:8688==><;<<><8:88;;...333370-03231847455579:888:33330899-----44+7479300/--540,
@JI6ZREA02JLHH5
AGCAGATGTTGGAGGGCAAGTCTGGTGCCAGCAGCCGCGGTAATTCCAGCTCCAATAGCGTATATTAAAGTTGTTGCAGTTAAAAAGCTCGTAGTTGAATTTCGGGGCCAGTAGGTTGGTCGTGCCACTGGTATGCACTGGCCTCACTGGTCCCTCCCTCTTGCAGAACCGTGATGGCATTAATTTGTTGTTGCGGGGAAACAGGACTGTTACTTTGAAAAAATTAGAGTGCTTAAAGCAGGCTCGCGCTTGAATACATTAGCATGGAATAACGAAATAGGACGATCGAACCTATTTGTTGGTTTCTAGGATCGACGTAATGATTAATAGGGATAGTTGGGGGCATTAGTACTCAATTGTCAGAGGTGAAATTCTTGGATTTATTGAAGACTGACTACTGCGAAAGCATTTGCCAAGGATGTTTTCATTAATCAAGAACGAAAGTTAGGGATCGAAGACGATCAGATACCGTCGTAGTCTTAACCATAAACTATGCCGACTAGGGATCGGATGATGTCTAATTTTTTAATGTAC
+
IIIIIIIIIIIIIHHHIIIIIIIIIIIIIIIIIIIIIIIIIIIIIIIIIIIIIIIIIIIIIIIIIIHHHIIIIIIIIIIII=====IIIIIIIIIIIIIHHHICCCCIIIIIIIIIIIIIIIIIIIIIIIIIIIIIIIIIIIIIIIIIIII@@@IHHHIIIIIIIIIIIIIIIIIIIIIIIHHHHHIHHHHIII>@??BBHIHIIIIIIIIIIHHHI9;;;99>>-FIHIHHHIHHHIHIGGIIIIDBBBBFHIIIIIIIIIIIIIIIIIIIIIHHHIIIIIIIIIIIGEBAA<111://1198:B?EGIIIIIIIIIIIIIIIIDD@9555@IIGGI88;87D@@@IIIIID@@@BBHHHBBBBDDDBBBE:53355DBBBB78BDB:8:DBBDEEDDBBBBBB>??;;;?????::88;3311:888888::3...<<555<;:28666333;:64888::;8686<;3101:;:::....11033339700322030702254772233155515100,,,,,,,,)1/51
@JI6ZREA02JQ84G
AGCAGATGTTGGAGGGCAAGTCTGGTGCCAGCAGCCGCGGTAATTCCAGCTCCAATAGCGTATATTAAAGTTGTTGCAGTTAAAAAGCTCGTAGTTGAATTTCGGGGTCAGTAGGTTGGTCGTGCCTATGGTATGTACTGGCTTTACTGATTCCTCCTTCTTGAAGAACTGTAATGTCATTAATTTGGTGTTGCAGGGGAAACAGGACTGTTACTTTGAAAAAATTAGAGTGTTTAAAGCAGGCTAACGCTTGAATACATTAGCATGGAATAATGAAATAGGACGTTCGATCCTATTTTGTGGTTTCTAGGATTGACGTAATGATTAATAGGGATAGTTGGGGCATTAGTATTCAATTGTCAGAGGTGAAATTCTTGGATTTATTGAAGCTAACTACTGCGAAAGCATTTGCCAAGGATGTTTTCATCAATCAAGAACGAAAGTTAGGGATCGAAGACGATCAGATACCGTCGTAGTCTTAACCATAAACTATGACCGACTTAGGGATCGGATGATTGTTAATTTTTAATGT
+
666::::DDBDDFFHHIIIIIIIIIIIIIIIIII???IIIIIHIIIIIIIIIFFFFFFFFFFFFFFFFFFFFFFFFDDDFF???==FFFFFFFFFFF@@@@FF?@=;>AFFFFDDCCFFFDDDDA????<<<FFFFFFFFFFFFFFFFFFFFFFFDDDCFFDBA><<=BB55555:=BBBBAA=?=A>9866<44000044<A>AAADFFFFFD???A666666FF1FFFFFFFFFFFFFDDDF;;;?AD???ADDGFD???CGGFAAAADDDB====A8==AAABA???ADDGG=??=F6DDBBBDADDDDDDDDDDDDDDDDAAAADD???DDAAAA===?DDDDDDDDDDAAADD3333BBDDD=444DDBBB88884424432..,,,,,,005,,....688888>9999;9832----662226666:644:7333----1359666::102196662121:::8899:712146688420---1-.0,,,.,,,,,000,,-26622033311,,,,,,,..+,,
@JI6ZREA02GPNDN
AGCAGATGTTGGAGGGCAAGTCTGGTGCCAGCAGCCGCGGTAATTCCAGCTCCAATAGCGTATATTAAAGTTGTTGCAGTTAAAAAGACTCGTAGTTGAATTTCGGGATCAGTACGTTGGTCGTGCCTTAGGTACGTACTGGTGTTACTGGTTCCTACCTTCTGACGAACCATCATGTCATTCATTTGGTGTGGGGGGGAATCAGGACTGTTACTTTGAAAAAATTAGAGTGTTTAAAGCAGGCTCGCGCTTGAATACATTAGCATGGAATAATGAAATAGGACGTTGATCCTATTTTGTGGTTTCTAGGATTGACGTAATGATTAATAGGGATAGTTGGGGCATTAGTATTCAATTGTCAGAGGTGAAATTCTTGGATTTATTGAAGACTAACTACTGCGAAAGCATTTGCCAAGGATGTTTTCATTAATCAAGAACGAAAGTTAGGGATCGAAGACGATCAGATACCGTCGTAGTCTTAACC
+
HHHHHHHEEEBBBHHHEEEIHHHGGEHHHIIIIIGGEIIIIHHBBBBGGIIIHHHHHHHHHHGG@@668DD=<==@IGHHH<==?;?6>BHHHHHHGEFHHHEE999>BHHHHHHHHHHHHHHHHHHHHHHHHHHHHHHHHHHHHHHHHHHHHHHHHHHHHHHHHHHHHHHHHHHHHHHHHHHHHHHHHHHH6666666HHHHHHHHHHHHHHHHHHH666666HH3HHHHHHHHHHHHHHHHHHHHHHHHHHHHHHHHDDDHHHHHHHHHHHHHHHHHHDDDHDDDDHHDDDDBBB<;2;;HHHHHHHHHHHHHHHHHHHHHBBBBHHHHHEEHHHH===9;;HHHHHHHHHHHHHHHHHHH333@HHHIDA??DDD///377AA>323>==?B???AA=999?AA<;;AAAAA9989:1111::77644544411,,,,,,27.222477:;:86;:::::7676766---064157400--
@JI6ZREA02GCGMB
AGCAGATGTTGGAGGGCAAGTCTGGTGCCAGCAGCCGCGGTAATTCCAGCTCCAATAGCGTATATTAAAGTTGTTGCAGTTAAAAAGCTCGTAGTTGAATTTCGGGGCCAGTAGGTTGGTCGTGCCACTGGTATGCACTGGCCTCACTGGTCCCTCCCTCTTGCAGAACCGTGATGGCATTAATTTGTTGTTGCGGGGAAACAGGACTGTTACTTTGAAAAAATTGAGTGCTTAAAGCAGGCTCGCGCTTGAATACATTAGCGTGGAATAACGAAATAGGACGATCGAACCTATTTGTGGTTTCTAGGATCGACGTAATGATTAATAGGGATAGTTGGGGCATTAGTATTCAATTGTCAGAGGTGAAATTCTTGGATTTATTGAAGACTAACTACTGCGAAAGCATTTGCCAAGGATGTTTTCATTAATCAAGAACGAAAGTTAGGGATCGAAGACGATCAGATACCGTCGTAGTCTTAACCATAAACTATG
+
IIIIIIIIIIIIIHHHIIIIIIIIIIIIIIIIIIIIIIIIIIIIIIIIIIIIIIIIIIIIIIIIIIHHHIIIIIIIIIIII;;;;;IIIIIIIIIIIIIHHHICCCCIIIIIIIIIIIIIIIIIIIIIIIIIIIIIIIIIIIIIIIIIIIIHHHI577>DIIIIIIIIIIIIIIIIIIIIIFF666B>>HHIGG=?BBHHBB9>>IIIIIIGGEEBG444666===FIIIIIIHHHIIIIIIIIIIIIIIIIIIIIIHHHIIIIIIIIHHDFFIIIIIIIIIIIIGGEEEE?933361BB@BBG?IIIIIIIIHHHIIIIHHHAAAAEBAEEEEEE2222;?BBB???GIIIIIIEBBHHEDDCC5555552255C;>>B77?BBBBCC54558CA?;5555??;;;>CAAAA>>;95.--,11,,,,.102.--9:6632330999<:::=<98:9<<<<:9::;;82026=<:<::;;110316374003
@JI6ZREA02JJAF6
AGCAGATGTTGGAGGGCAAGTCTGGTGCCAGCAGCCGCGGTAATTCCAGCTCCAATAGCGTATATTAAAGTTGTTGCAGTTAAAAAGCTCGTAGTTGAATTTCGGGG
+
FFFFFFFFFFDBB666FFGGGFHDDFHIHHHFFFFFF???EFFFFFHFHIIIFFFFFFFFFFFFFFFFFFFFFFFFFFFFF?????FFFFFFFFFFDA?9663,,,,
@JI6ZREA02IL1G2
AGCAGATGTTGGAGGGCAAGTCTGGTGCCAGCAGCCGCGGTAATTCCAGCTCCAATAGCGTATATTAAAGTTGTTGCAGTTAAAAAGCTCGTAGTTGAATTTC
+
FFFFFFFFFFFIIHHHIIIIIIIIIIIIIIIIIIIIIIIIIIIIIIIIIIIIFFFFFFFFFFFFFFFFFFFFFFFFFFFFF=====FFFFFFFFFFDDB;98/
@JI6ZREA02HZMUS
AGCAGATGTTGGAGGGCAAGTCTGGTGCCAGCAGCCGCGGTAATTCCAGCTCCAATAGCGTATATTAAAGTTGTTGCAGTTAAAAAGCTCGTAGTTGAATTTCGGGATCAATACGTCGGTCGTGCTTTTTTGGTACGCACTGGCGTCATTGGTTTCTCCTTTCTGACGAACCATGATGTCATTAATTTGGTGTTATGGGGAGTTAGGACTGTTACTTTGAAAAAATTAGAGTGTTTAAAGCAGGCATTAGCTTGAATACATTAGCATGGAATAATGAAATAGGACGTTCGATCCTATTTTGTGGTTTCTAGGATTGACGTAATGATTAATAGGGATAGTTGGGGCATTAGTATTCAATTGTCAGAGGTGAAATTCTTGGATTTATTGAAGACTAACTACTGCGAAAGCATTTGCCAAGGATGTTTTCATTAATCAAGAACGAAAGTTAGGGATCGAAGACGATCAGATACCGTCGTAGTCTTAACCATAAACTATGCCGACTAGGGATCGGATGA
+
IIIIIIIIIIIIIHHHIIIIIIIIIIIIIIIIIIIIIIIIIIIIIIIIIIIIIIIIIIIIIIIIIIHHHIIIIIIIIIIII=====IIIIIIIIIIIIIHHHIHHHIIIIIIIIIIIIIIIIIII<<<<<<IIFIIIIIIIIIIIIIIIIIIHHHIIIIHHHIIIIIIIIIIIIIIIIIIIIIIIHHHIIIIIIIICBBAF4;;>BFIIIHHHIIHHHI8;7;8866,BFIIIHHHBBBFFFFIIIIIIIIFFFHHHHHIIIIIIIIIIIIDDDII777IIII@@@GGEBDDDD:513336/::;;;EAIDDDDDDIIIIIIIIIIIHHHIHHIDDIIII9999@@DDFGDBDDDDBBB?355BDBBBB=<BB:522AAC==:4//???>;CC@@998>95544449::;;;AAAAA4408:.---374411.102.--30---7990111:333;;<9<<<8888686;;81...97797766---.033740032668474322799667933
@JI6ZREA02GU2T3
AGCAGATGTTGGAGGGCAAGTCTGGTGCCAGCAGCCGCGGTAATTCCAGCTCCAATAGCGTATATTAAAGTTGTTGCAGTTAAAAAGCTCGTAGTTGAATTTCGGGGTACTAC
+
FFFFFFFFFFFIIHHHIIIIIIIIIIIIIIIIIIIIIIIIIIIIIIIIIIIIFFFFFFFFFFFFFFDDDFFFFBA????44-----37=9:9:<=8444888:2211,.----
@JI6ZREA02FLIYJ
AGCAGATGTTGGAGGGCAAGTCTGGTGCCAGCAGCCGCGGTAATTCCAGCTCCAATAGCGTATATTAAAGTTGTTGCAGTTAAAAAGCTCGTAGTCGAATTTCGGGATTAGTAGGTTGGTCGTGCCTCTGGTATGTACTGGTTTCACTGGTTCCTCCTTCTTGAAGAACTGTAATGTCATTAATTTGGTGTTGCAGGGAAACAGGACTGTTACTTTGAAAAAATTAGAGTGTTTAAAGCAGGCTAACGCTTGAATACATTAGCATGGAATAATGAAATAGGACGTTTGATCCTATTTTGTTGGTTTCTAGGATTGACGTAATGATTAATAGGGATAGTTGGGGCATTAGTATTCAATTGTCAGAGGTGAAATTCTTGGATTTATTGAAGACTAACTACTGCGAAAGCATTTGCCAAGGATGTTTTCATTAATCAAGAACGAAAGTTAGGGATCGAAGACGATCAGATACCGTCGTAGTCTTAACCATAAACTATGCCGACTAGGGATCGGATGATGTTTAATTTTTAATGTACTCTATTCGGTCG
+
IIIIIIIIIIIIIHHHIIIIIIIIIIIIIIIIIIIIIIIIIIIIIIIIIIIIIIIIIIIIIIIIIIHHHIIIIIIIIIIII;;;;;IIIIIIIIIIIIIHHHIHHHIIIIIIIIIIIIIIIIIIIIIIIIIIIIIIIIIIIHHHIIIIIIIIIIIFFFFIIIIIIIIIIIIIIIIIIIIIIIIHHHIIIIIIIIIFFFFFFFDFFIIIIIIIIHHHI66666699,FIIIIHHHHHHIIIIIIIFFFIIIIIIIHHIIIIIIIIIIIIIIIIIIHHHIIIIID@@@HIIIGGFG9999;22;;2226<ED@@@GIIIIIIIIHH;;;;DDHHHHHFGIIBBBA@@@@@DDDFIIIIHHEHHHHHHDB8::EED=3344BBBB944:=B===DBA==:A=A44///9:::::A>>==BBB;;3753::3311022264460---466-0020233;974:663333136;;;:888;6020099,,,,,,,61,0222464;:75413277333333666:://55599,;:7711024492200.
@JI6ZREA02J26BC
AGCAGATGTTGGAGGGCAAGTCTGGTGCCAGCAGCCGCGGTAATTCCAGCTCCAATAGCGTATATTAAAGTTGTTGCAGTTAAAG
+
FFFFFFFFFFFIIHHHIIIIIIIIIIIIIIIIIIIIIIIDIIIIIIIIIIIIFFFFFFFFFFFFFFFC????BBBA>><22.,,2
@JI6ZREA02FY8O1
AGCAGATGTTGGAGGGCAAGTCTGGTGCCAGCAGCCGCGGTAATTCCAGCTCCAATAGCGTATATTAAAGTTGTTGCAGTTAAAAAGCTCGTAGTTGAATTTCGGGGTCAGCAGGCTGGTCGTGCCACTGGTATGAACTGGTCTCGCTGATTCCTCCTTTCTGAAGAACTGTAATGTCATTAATTTGGTGTTGCAGGGAAACAGGACTGTTACTTTGAAAAAATTAGAGTGTTTAAAGCAGGCAATTGCTTGAATACATTAGCATGGAATAATGAAATAGGACGTTCAAACCTATTTTGTTGGTTTCTAGGATTGACGTAATGATTAATAGGGATAGTTGGGGGCATTAGTATTCAATTGTCAGAGGTGAAATTCTTGGATTTATTGGAGACTAACTACTGCGAAAGCATTTGCCAAGGATGTTTTCATTAATCAAGAACGAAAGTTAGGGATTCGAAGACGATCAGATACCGTCGTAGTCTTAACCATAAACTAT
+
HHHHHHHHHHHIIHHHIIIIIIIIIIIIIIIIIIIIIIIIIIIIIIIIIIIIHHHHHHHHHHHHHHHHHHHHHHHHHHHHH=====HHHHHHHHHHHHHHHHHCCCCHHHHHHHHHHHHHHHHHHHHHHHHHHHHHHHHHHHHHHHHHHHHHHHHHHHHHHHHHHHHHHHHHHHHHHHHHHHHHHHHHHHHHHHHHBBBBEHHHHGGHHHHHE663@22222233,@HHHHHHHHHHHHHHHHHHHHHHHHHHHDDDHHHHHHHHHHHHHHHHHHHHHHHHHHG666666><>766966//;;@@@HHHHHHHHHHHHHHHBBBEGGGGG@@@BBEEGG55555@@GGEEEGGEEHHHDA?AABBBBB?///AAA@@AAA999=77999=?AA2229898998666233...98<<<9947:11117777::0---:59:833202202200----8876;88777:8::7720011216766771102662;8--
@JI6ZREA02GHWFM
AGCAGATGTTGGAGGGCAAGTCTGGTGCCAGCAGCTGCAGTAATTCCAGCTCCAATAGCGTATATTAAAGTTGTTACAGTTAAAAAGCTCGTAGTTGAATTTCGGGATCAATACGTCGGTCATGCTTTTTGGTACGAACTGGCGTCATTGGTTTCTCCTTTCTGACGAACCATTATGTCATTAATTTGGTGTTATGGGGAGTTGGAACTGTTACTTTGAAAAAATTAGAGTGTTTAAAGCAGGCATAAGCTTGAATACATTAGCATGGAATAATGAAATAGGACGTTTGATCCTATTTTGTGGTTTCTAGGATCAACGTAATGATTAATAGGGATAGTTGGGGCATTAGTATTCAATTGTCAGAGGTGAAATTCTTGGATTTATTGAAGACTAACTACTGCGAAAGCATTTGCCAAGGATGTTTCATTAATCAAGAACGAAAGTTAGGGATCGAAGATGATCAGATACCGTCGTAGTCTTAACCATAAACGATGACCGACTAGGGATCGGATGATGTTAATTTTTTAATGTACTC
+
HHHHHHHHHHHIIHHHIIIIIIIIIIIIIIIIIIIIIIIIIIIIIIIIIIIIHHHHHHHHHHHHHHHHHHHHHHHHHHHEE;;;;;HHHHHHHHHHHHHHHHHHHHHHHHHHHHHHHHHHHHHHH=====HH@HHFFFHHHHHHHHHHHHHHHHHHHHHHHHHHHHEEEEEEHHHHHHHHHHHHHHHHHFFEEEHCCCAB166HHHHHHHHHHHHCCG26626663,6EGGGCHHHHHHHHHHHHHHHHHHHHHHHHHHHHHHHHHDDDDHHHHHDDDGAGGG;5200<>@;;8:,,//4.44///><D>>@BBBBHHBBBEEEEEGBB@;;;;BGGGG9999;;@@HGGGGB@;;99A=>>>=999:999<4322<<<444947AAA??A===@@DB=======999=;;><;;;;8622-----79744677:66;:444:;;49666777;:10227777:8:8;;:1018:88:88==864777777------44474332026777:22221:;;//555544)7672--
@JI6ZREA02J6D3D
AGCAGATGTTGGAGGGCAAGTCTGGTGCCAGCAGCCGCGGTAATTCCAGCTCCAATAGCGTATATTAAAGTTGTT
+
FFFFFFF:::@BE666EFGHHHHIIIIIIIIIIIIIIIIIIIIIIIIIIIIIFFFFFFFFFFFFFFF??AAAD=<
@JI6ZREA02HGGR7
AGCAGATGTTGGAGGGCAAGTCTGGTGCCAGCAGCCGCGGTAATTCCNGCTCCAATAGCGTATATTAAAGTTGTTGCAGTTAAAAAGCTCGTAGTTGAATTTCGGGA
+
FFFFFFFFFFFIIHHHIIIIIIIIIIIIIIIIIIIIIIFDECCCCF<!<@FFFFFFFFFFFFFFFFFFFFFFFDAA???44/////4@AAAABFFFFFFFFFB<984
@JI6ZREA02GQXSV
AGCAGATGTTGGAGGGCAAGTCTGGTGCCAGCAGCCGCGGTAATTCCAGCTCCAATAGCGTATATTAAAGTTGTTGCAGTTAAAAAGCTCGTAGTTGAATTTCGGGATCAATACGTCGGTCGTGCCTCTGGTATGAACTGGTGTTATTGATTCCTCCTTTCTGATAAACCATGATGTCATTAATTTGGTGTTGTGGGGAGTCGGGACTGTTACTTTGAAAAAATTAGAGTGTTTAAAGCAGGCCTACGCTTGAATACATTAGCATGGAATAATGAAATAGGACGTTCGAACCTATTTTGTGGTTTCTAGGATCAACGTAATGATTAATAGGGATAGTTGGGGCATTAGTATTCAATTGTCAGAGGTGAAATTCTTGGATTTATTGAAGACTAACTACTGCGAAAGCATTTGCCAAGGATGTTTTCATTAATCAAGAACGAAGTTAGGGATCGAAGACGATCAGATACCGTCGTAGTCTTAACCATAAACTATGCCGACTAGGGATCGGATGATGTTTAATTTTTAATGTACTC
+
IIIIIIIIIIIIIHHHIIIIIIIIIIIIIIIIIIIIIIIIIIIIIIIIIIIIIIIIIIIIIIIIIIHHHIIIIIIIIIIII?????IIIIIIIIIIIIIHHHIHHHIIIIIIIIIIIIIIIIIIIIIIIIIIIIIIIIIIIIIIIIIIIIIIIIIIIHHHIIIIIHHHIIIIIIIIIIIGGGGHHHIIIIIIII@@@@IFIIHHHIIIIIIIIHHHI;;;;;;BB0IIIIIHHHHHHIIIIIIIIIIIIIIIIIIIIIIIIIIIIIIIIIIIIG777GIIGDDAAAII8888AB9999?6AA866=>GGGGAA===AIIHGGGIIIIIIHEEIIGGAA5555=?EEEGEGHGGGGIHHEEEEEFFA3222@@FBBCCCEHHH>>IHCBBC;::9@@C=;000009>>;;;><<????57-,,,,-2,,,,15462.0.---12213338<<88865;;<====632338656686686;==998=96686-23388;8=<:88233=>;;;;;;9>>>>3351100*86882-
@JI6ZREA02FYMJA
AGCAGATGTTGGAGGGCAAGTCTGGTGCCAGCAGCTGCAGTAATTCCAGCTCCAATAGCGTATATTAAAGTTGTTGCAGTTAAAAAGCTCGTAGTTGAATTTCGGGGTCAGTAGGTTGGTCGTGCCAATGGTATGTACTGGCTTTACTGATTCCTCCTTCTTGAAGAACTGTAATGTCATTAATTTGGTGTTGCAGGGAAACAGGACTGTTACTTTAGAAAAAATTGAGTGTTTAAAGCAGGCTAACGCTTGAATACATTAGCATGGAATAATGAAATAGGACGTTCGATCCTATTTTGTTGGTTTCTAGGATTGACGTAATGATTAATAGGGATAGTTGGGGGCATTAGTATTCAATTGTCAGAGGTGAAATTC
+
FFFFFFFFFFFIIHHHIIIIIIIIIIIIIIIIIIIIIIIIIIIIIIIIIIIIFFFFFFFFFFFFFFFFFFFFFFFFFFFFF;;;;;FFFFFFFFFFFFFFFFFDDDDFFFFFFFFFF@@@FFFFFFFFFFFFFFFFFFFFFFC???AADD====A::::???DDDCCCFFFFFFFFFA?@???FF?DDADDDFAA???????<??DDDDAAAB=554<222222===A???CFFFFFFFFDDDFFFFFF???FFFDGGGDDFFFFDDGGGDDDFDDDGAGGGGG???ABBA=<96446<668888;B<B===AAAAAA===BAAA@888<;888989882232599<@BBAA<4444@<><>332287666640,
@JI6ZREA02JAF8N
AGCAGATGTTGGAGGGCAAGTCTGGTGCCAGCAGCCGCGGTAATTCCAGCTCCAATAGCGTATATTAAAGTTGTTGCAGTTAAAAAGCTCGTAGTTGAATTTCGGGGTTAGTAGGTTGGTCATGCCTCTGGTATGTACTGATCTCACTGATTCCTCCCTCTTGACGAACTGTAATGTCATTAATTTGGTGTTGCAGGAAATCAGGACTGTTACTTTGAAAAAATTAGAGTGTTTAAAGCAGGCTAAGGCTTGAATACATTAGCATGGAATAATGAAATAGGACGTTTGATCCTATTTTGTTGGTTTCTAGGATCAACGTAATGATTAATAGGGATAGTTGGGGGCATTAGTATTCAATTGTCAGAGGTGAAATTCTTGGATTTATTGAAGACTAACTACTGCGAAAGCATTTGCCAAGG
+
FFFFFFFFFFFIIHHHIIIIIIIIIIIIIIIIIIIIIIIIIIIIIIIIIIIIFFFFFFFFFFFFFFFFFFFFFFFFFFFFF?????FFFFFFFFFFFFFFFFFBBBBFFFFFFFFFFFFFFFFFFFFFFFFFFFFFFFFFFFFFFFFFFFDDDDFFFFFFFFFFFFFFFFFFFFFFFFA@@DDFFFFFFFFFFFFFFFFFFFFFFFFFF::9?886=----/-0.,9?=<<;=??FFFFFDDDFFFFFFFFFFFGGGGDDDDDDA:::::9DDD?==BADGDA?333?DDAAAD::==?69DDB??BAD???5555?ADBB@<<<>BB8400049A?>>22555:=BB=??====??DD?>?BBBBB=3///==BB@888888<2/3///28><9888<8888444;:96667444422
@JI6ZREA02G8GA3
AGCAGATGTTGGAGGGCAAGTCTGGTGCCAGCAGCCGCGGTAATTCCAGCTCCAATAGCGTATATTAAAGTTGTTGCAGTTAAAAAGCTCGTAGTTGAATTTCGGGATCAATACGTCGGTCGTGCTTTCGGGTACGTACTGGCGTCATTGGTTTCTCCTTTCTGACGAACCATGATGTCATTAATTTGGTGTTATGGGGAGTTAGGACTGTTACTTTGAAAAAATT
+
FFFFFFFFFFFIIHHHIIIIIIIIIIIIIIIIIIIIIIIIIIIIIIIIIIIIFFFFFFFDBBBB55333355BBAABDFFF;;;;;FFFFFFFFFFFFFFFFFFFFFFFFFFFFFFFFFFFFFFFFFFF@@@FFFFFFFFFFFFFFFFF?????D<?????FFFFFFFFFFFFFFFFFFFCCCCCCCDDABB@@B9999?166:DDFFFFFFFFFFFF66666200
@JI6ZREA02F9NLD
[truncated: 4,372,331 more chars]
