# Supplementary material for: Depression of the soil arbuscular mycorrhizal fungal community by the canopy gaps in a Japanese cedar (Cryptomeria japonica) plantation on Lushan Mountain, subtropical China
Source: PeerJ. 2021 Mar 15;9:e10905. doi: 10.7717/peerj.10905 (PMC7971093; doi:10.7717/peerj.10905)
Supplement: Data S1 [file peerj-09-10905-s001.zip › sample/CGa1.fastq]

@JI6ZREA02F81TU
AGTCACTGTTGGAGGGCAAGTCTGGTGCCAGCAGCCGCGGTAATTCCAGCTCCAATAGCGTATACTTAAAGTTGTTGCAGTTAAAAAGCTCGTAGTTGAATTTTAGGCCTGGCCGGATGGTCCGTCTTTGGCGAGTACTGTTCTGTCGTCGGGTCTATCCTTCTGGTGAGCCGGGATGCCCTTTATTGGGTGTGTCGGGGAACCAGGACCCAGTTACCTTGGAAAAAATTAGAGTGTTTAAAGCCGGGCAGTTTGCTTGAATAGATTAGCCATGGAATAATAGAGTA
+
FFFFDDD==<<44100<889<BBAAABBBB@==A3338@@@>>=<<=BBBBBB8::9==BA=:::DD???BAA?<<==:/--,,,,,533232==99812..../2222766;=>>??===8888344442424<?<44113BDDDDDDDFFFFDCCFFFDDDD:::==BBB=666:AC???==B<>??:96:AAA6644=;;92223...2.--2115511,,,,,,--+399:=3332223.....1::1118768444434==>??<<<>>=<89323232235
@JI6ZREA02JZZJG
AGTCACTGTTGGAGGGCAAGTCTGGTGCCAGCAGCCGCGGTAATTCCAGCTCCAATAGCGTATATTAAAGTTGTTGCAGTTAAAAAGCTCGTAGTTGAATTTTAGGCCTGGCCGGACGGTCCGTCTCTGGCGAGTACTGTTCTGTCGTCGGGTCTATCTTTCTGGTGAATCGGTATGTTCTTAATTGGGCGTGCCGGGGAGCCAGGACCATTACCTTGAAAAAATTAGAGTGTTTAAAGCAGGCTTTTGCTTGAATAGATTAGCATGGAATAATAGAATAGGACGTCGTGGTTCTATTTTGTTGGTTCAAGGACCACCGTAATGATTAATAGGGATAGTTGGGGGCATTAGTATTCAATTGTCAGAGGTGAAATTCTTGGATTTATTGAAGACTAACTATGCGAAAGCATTTTGCCAAGGATGTCTTTCATTAATCAAAGAACGAAAGTTAGGGATCGAAGACGATCAGATACCGT
+
FFFFFFFFFFFIIHHHIIIIIIIIIIIIIIIIIIIIIIIIIIIIIIIIIIIIFFFFFFFFFFFFFFFFFFFFFFFFFFFFF=====FFFFFDDDDD?::6333AABBDDACCDFFFFFFFFFFFFFFFFFFFFFFFFFFFFFFFFFFFFFFFFFFFFFFFFFFFFFFFFFFFFFFFFFFCCCAADD???:8:ADB99;;A;???CCFFFFFDDDBBBB222222::/BBAAAFFFFFFFFFFDD9999::::?>>?>BBAAAFFDDDDDDDDB:9444?><<840004888>>?;=22449..--,,755--,.6<../4<?ABBBBBDDABBBDDDDDD88888DDDD::8?ADDDDDDDDDDDD333>===BBBBBDDD444>::B@<323888<222770,,,67,,,,,3550000.3,,,,,,,0034416---:22:4333122277792226698:7566:61216621
@JI6ZREA02JVMJ1
AGTCACTGTTGGAGGGCAAGTCTGGTGCCAGCAGCCGCGGTAATTCCAGCTCCAATAGCGTATATTAAAGTTGTTGCAGTTAAAAAGCTCGTAGTTGAATTTCGGGATCAATACGTCGGTCGTGCTTTTTTGGTACGCACTGGCGTCATTGGTTTCTCCTTTCTGACGAACCATGATGTCATTAATTTGGTGTTATGGGGAGTTAGGACTGTTACTTTGAAAAAATTAGAGTGTTTAAAGCAGGCATTAGCTTGAAT
+
FFFFFFFFFF@BB???IIIIIIIIIIIBB?@@HHHHHBBBHIIGGGGHHFH====FFFFFFFFFFFFFFFFFFFFDDDB==66688CFFFFFFFFFFFFFFFCC866?A6555BBBBBBAAAAA<//////00,9>==>??ABBBBDDDDAA:::A>BB===A>DDF?????DDDDDDDDD????CDFFFFFFFFFAAA@FFFFFFFFFFFFFFFFFFD66666666,:AAAA??????CDDDFC:654>?>;=<57
@JI6ZREA02H99T5
AGTCACTGTTGGAGGGCAAGTCTGGTGCCAGCAGCCGCGGTAATTCCAGCTCCAATAGCGTATATTAAAGTTGTTGCAGTTAAAAAGCTCGTAGTTGAATTTCGGGG
+
FFFFFFFFFFFII:::IIIIIIIIIIIIIIIIIIIIIIIIIIIIIIIIIIIIFFFFFFFFFFFFFFFFFFFFFFFFFFEEE==???FFFFFDDBB@?42.,,3./.,
@JI6ZREA02J6TYD
AGTCACTGTTGGAGGGCAAGTCTGGTGCCAGCAGCCGCGGTAATTCCAGCTCCAATAGCGTATATTAAAGTTGTTGCAGTTAAAAAGCTCGTAGTTGAATTTCGGGGAT
+
FFFFFFFFFFFIIHHHIIIIIIIIIIIIIIIIIIIIIIIIIIIIIIIIIIIIFFFFFFFFFFFFFFFFFFFFFFFFFFFFF=====FFFFDDBBBB=440..4//....
@JI6ZREA02I0R73
AGTCACTGTTGGAGGGCAAGTCTGGTGCCAGCAGCCGCGGTAATTCCAGCTCCAATAGCGTATATTAAAGTTGTTGCAGTTAAAAAGCTCGTAGTTGAATTTCGGGGTANACA
+
;;;FFFAA@FFII@@@IIIIIIIIIIIIIIIIIIIDFHHHIHHHHHHIIIIIFFFFFFFFFFFFFFFFFFFFFFFFFFFFF=====FFFFFFFFFFFFFF??B7774//!-.-
@JI6ZREA02FXIY9
AGTCACTGTTGGAGGGCAAGTCTGGTGCCAGCAGCCGCGGTAATTCCAGCTCCAATAGCGTATATTAAAGTTGTTGCAGTTAAAAAGCTCGTAGTTGAATTTCGGGATCAATACGTCGGTCGTGCTTTCGGGTACGTACTGGCGTCATTGGTTTCTCCTTTCTGACCGAACCATGATGTCATTAATTTGGTGTTATGGGGAGTTAGGACTGTTACTTTGAAAAAATTAGAAGTGTTAAAGCAGGCATTAGCTTGAATACATTAGCATGGAATAATGAAATAGGACGTTCGATCCTATTTTGTTGGTTCTAGGATCAACGTAATGATTAATAGGGACAGTTGGGGCATTAGTATTCAATTGTCAGAGGTGAAATTCTTGGATTATTGAAGACTAACTACTGCGAAAGCATTTGCCAAGGATGTTTTCCATTAAATCAAAG
+
;;;AA@FFFFFIIHHHIIIIIIIIIIIIIIIIIIIIIIIIIIIIIIIIIIIIFFFFFFFFFFFFFFFFFEDDFFFFFFFFF?????FFFFFFFFDDAA>;;8000.4442276><<866??>?4000148;;>??9@BBDBB@<<<<<=88...7265,,,5344----266644434<=:9<44000667?<<=;.0004165559==7/--.31113,,,,,,11/7112434444989888@AACCAADDFGGGGDD:::CCFF::::GGGGG???GADD::9:8?<<<;<<<0000406@@@@?ABBBBBAA840000<>?>>>>>>000:555559999ABDDDDAA555??====@BBBD>?====@@@@@>88///888<>>>>@B@<<<<<>3//...77000722246669:0000222::--,.30003
@JI6ZREA02F49OZ
AGTCACTGTTGGAGGGCAAGTCTGGTGCCAGCAGCCGCGGTAATTCCAGCTCCAATAGCGTATATTAAAGTTGTTGCAGTTAAAAAGCTCGTAGTTGAATTTT
+
6666??=<<FFFHHHHIIIIIIIIIIIIIIIIIIIIIIIIIIIIIIIIIIIIFFFFFFFFFFFFFFFFFFFFFDAA???00/////8>??====<<=65,,,,
@JI6ZREA02J0RRJ
AGTCACTGTTGGAGGGCAAGTCTGGTGCCAGCAGCCGCGGTAATTCCAGCTCCAATAGCGTATATTAAAGTTGTTGCAGTTAAAAAGCTCGTAGTTGAATTTTAGGCCTGGCCGGACGGTCCGTCTCTGGCGAGTACTGTTCTGTCGTCGGGTCTATCTTTCTGGTGAATCGGTAT
+
FFFFFFFFFFFIIIIIIIIIIIIIIIIIIIIIIIIIIIIIIIIIIIIIIIIIFFFFFFFFFFFFFFFFFFFFFFFFFFFFF=====FFFFFFFFFFFFFDDDDFFFFFFFFFFFFFFFFFFFFFFFFFFFFFFFFFFFFFFFFFFFFFFFFFFFFFFFDDDFFFDBB@B@?>>400
@JI6ZREA02F0U6J
AGTCACTGTTGGAGGGCAAGTCTGGTGCCAGCAGCCGCGGTAATTCCAGCTCCAATAGCGTATATTAAAGTTGTTGCAGTTAAAAAGCTCGTAGTTGAATTTCGGGATCAATACGTCGGTCGTGCTTTTTGGTACGAACTGGCGTCATTGGTTTCTCCTTTCTG
+
FFFFFFFFFFFIIHHHIIIIIIIIIIIIIIIIIIIIIIIIIIIIIIIIIIIIFFFFFFFFFFFFFFFFFEDDFFFFFFFFF?????FFFFFFFFFFDAA==;411099988<>99::A@AAAA?42233388499888@@@@AAA<4448:=;9<7=>888;2/
@JI6ZREA02GZZ7Z
AGTCACTGTTGGAGGGCAAGTCTGGTGCCAGCAGCCGCGGTAATTCCAGCTCCAATAGCGTATATTAAAGTTGTTGCAGTTAAAAAGCTCGTAGTTGAATTTCGGGGAT
+
FFFFFFFFFFFIIHHHIIIIIIIIIIIIIIIIIIIIIIIIIIIHHHHHHIIIFFFFFFFFFFFFFFFFFFFFFFFFFFFFF;;==;FFFDDBBBBBA880..7//....
@JI6ZREA02H31F4
AGTCACTGTTGGAGGGCAAGTCTGGTGCCAGCAGCCGCGGTAATTCCAGCTCCAATAGCGTATATTAAAGTTGTTGCAGTTAAAAAGCTCGTAGTTGAATTCCGGGATCAATACGTCGGTCGTGCTTTTTTGGTACGCACTGGCGTCATTGGTTTCTCCTTTCTGACGAACCATGATGTCATTAATTTGGTGTTATGGGGAGTTAGGACTGTTACTTTGAAAAAATTAGAGTGTTTAAAGCAGGCATTAGCTTGAATACATTAGCATGGAATAATGAAATAGGGCGTTCGATCCTATTTTGTGGTTTCTAGGATCAACGTAATGATTAATAGGGATAGTTGGGGCATTAGTATTCAATTGTCAGAGGTGAAATTCTTGGATTTATTGAAGACTAACTACTGCGAAAGCATTTGCCAAGGATGTTTTCATTAATCAAGAACGAAGTTAGGGATCGAAGACGATCAGATACCGTCGTAGTCTTAACCNTAAACTATGCCGACTAGGGATCGGATGATGTTAA
+
IIIIIIIIIIIIIIIIIIIIIIIIIIIIIIIIIIIIIIIIIIIIIIIIIIIIIIIIIIIIIIIIIIHHHIIIIIIIHII==66666=IIHHIIIIIIIIIIIIFFFIIIIIIIIIIIIIIIIIIB777777II<IIIIIIIIIIIIIIIIIIHHHIIFFFFFFDIIIHHHIIIIIIIIIIIIIIIHHHIIFIIIIICCCCIFIIIFFFIIIIIGGB@@E11111166,CEEGGEHHHHHIIIIIIIIIHIIIIIIIIIIIIIIIIIIIIIIIIIIIHHHIIHHEE7<<IIIIIIIIAAA?@6@@@@@GAG<<<<@@@GGEEEEEBBD@@99;;;;EEEDB9999IIID<<9DIIIIEDDDDEDB>4458;;;CC?2255:===@77CB5000:CCCCC@@A5444:>:5//.98;>877253----37667325999883...13:86888888;;<;>::;;886:8::>:9:<<<:;776640!,,,,,/,/10979497555773223775551133
@JI6ZREA02J5OUA
AGTCACTGTTGGAGGGCAAGTCTGGTGCCAGCAGCCGCGGTAATTCCAGCTCCAATAGCGTATATTAAAGTTGTTGCAGTTAAAAAGCTCGTAGTTGAATTTCGGGATCAGCAGGTTGGTCGTGCCACTGGTATGCACTGGTCTCGCTGATTCCTCCCTCTTGTAGAACCGTAATGCCATTAAGTTGGTGTTGCGGGGAAACAGGACTGTTACTTTGAAAAAATTAGAGTGTTTAAAGCAAGCTAACGCTTGAATACATTAGCATGGAATAATGAAATAGGACGATCGATCCTATTTTGTTGGTTTCTAGGATCAACGTAATGATTAATAGGGATAGTTGGGGGCATTAGTATTCAATTGTCAGAGGTGAAATTCTTGGATTTATTGAAGACTAACTACTGCGAAAGCATTTGCCAAGGATGTTTTCATTAATCAAGAACGAAAGTTAGGGATCGAAGACGATCAGATACCGTCGTAGTCTTAACCATAAACTATGCCGACTAGGGATCGGGATGATGTTAATTTTTATAATGACTCA
+
IIIIIIIIIIIII:::IIIIIIIIIIIIIIIIIIIIIIIIIIIIIIIIIIIIIIIIIIIIIIIIIIHHHIIIIIIIIIICC:::::HIIIIIIIIIIIIHHHIHHHIIIIIIIIIIIIIIIIIIIIIIIIIIIIIIIIIIIIIIIIIIIIIIIIIHHHIIIIIIIIIIIIIIIIIIIIIIIIIIIIIIIIIIIICCCCHHHIIHHHHIIHEEG@@@G344466CC5IIIIIHHHHHHIIIIIIIIIIIIIIIIIIIIIIIIIIIIIIIIIIIIIHHHIIIIIIIIIIIIIIIIIBB@@HCCII===DIIIIIIIIIIIIIIIIIIIIIIIHHHIIH???:::::IIIIIIIIIIIIIIIIIIIIIIIIIHHHIIIIIIIIHHHIIIIIIIIIIIHHHIIIIIIHHHIIHHHHIIIIIIE?CE<<<<@@@@@@?EECC@@@@;;30//-...8:::==>8<;CAC<<<CECCC@CEEEEE<<<<<773<:;;<:38:8===;54///8==///?===??;;==///--.+8;;999968
@JI6ZREA02J3HUD
AGTCACTGTTGGAGGGCAAGTCTGGTGCCAGCAGCCGCGGTAATTCCAGCTCCAATAGCGTATATTAAAGTTGTTGCAGTTAAAAAGCTCGTAGTTGAATTTCGGGATTA
+
FFFFFFFFFFFIIHHHIIIIIIIIIIIIIIIIIIIIIIIIIIIIIIIIIIIIFFFFFFFFFFFFFFFFFFFFFFDDDDD::66666ADDDDFFFFFFFFFF?A:88=2./
@JI6ZREA02GQUVS
AGTCACTGTTGGAGGGCAAGTCTGGTGCCAGCAGCCGCGGTAATTCCAGCTCCAATAGCGTATATTAAAGTTGTTGCAGTTAAAAAGCTCGTAGTTGAA
+
FFFFFFFFFFFII:::IIIIIIIIIIIIIIIIIIIIIIIIIIIIIIIIIIIIFFFFFFFFFFFFFFFFFFFFFFFFDDD::55522????==<975511
@JI6ZREA02J0HV2
AGTCACTGTTGGAGGGCAAGTCTGGTGCCAGCAGCCGCGGTAATTCCAGCTCCAATAGCGTATATTAAAGTTGTTGCAGTTAAAAAGCTCGTAGTTGAATTTCGGGGTCAGCAGGCTGGTCGTGCCACTGGTATGAACTGGTCTCGCTGATTCCTCCTTTCTGAAGAACTGTAATGTCATTAATTTGGTGTTGCAGGGAAACAGGACTGTTACTTTGAAAAAATTAGAGTGTTTAAAGCAGGCATTAGCTTGAATACATTAGCATGGAATAATGAAATAGGACGTTCGATCCTATTTTGTTGGTTTCTAGGATCAACGTAATGATTAATAGGGATAGTTGGGGGCATTAGTATTCAATTGTCAGAGGTGAAATTCTTGGATTTATTGAAGACTAACTACTGCGAAAGCATTTGCCAAGGATGTTTTCATTAATCAAGAACGAAAGTTAGGGATCGAAGACGATCAGATACCGTCGTAGTCTTAACCATAAACTATAGCCGACTAGGGATCGGATGATGTTAATTTTT
+
FFFFFFFFFFFII???IIIIIIIIIIIIIIIIIIIIIIIIIIIIIIIIIIIIFFFFFFFFFFFFFFDDDFFFFFFFFFFDD88888DFFFFFFFFFFFFFFFFDDDDFFFFFFFFFFFFFFFFFFFFFFFFFFFFFFFFFFFFFFFFFFFCCCADAA?C?AAFFFFDDFDFFCCCFFFDDDFFFFFFDADDAAAA663::896>>AABA1009886<----//00,<<=>?;==?FFF?;;;DFFFFFFFFFFFIIIIIIGDDDFIIIIIDDDFGGGG?DDCC???ADDDB=<<4454<//.....49?<<<998ADDDDDDAAAD???D?=;A<89881111199<=??>?=<<<<<83238:;;<>2///==BBB???=>>D::DD?>>?B888=88888@;88233688>////448::1111::::776::::88:94459::05555222::10248666202487-----:75658::998:31120-0,,,0.0.0.0,,,267772222:99:://5//
@JI6ZREA02H3CFZ
AGTCACTGTTGGAGGGCAAGTCTGGTGCCAGCAGCCGCGGTAATTCCAGCTCCAATAGCGTATATTAAAGTTGTTGCAGTTAAAAAGCTCGTAGTTGAATTTC
+
FFFFFFFFFFFIIHHHIIIIIIIIIIIIIIIIIIIIIIIIIIIIIIIIIIIIFFFFFFFFFFFFFFFFFFFFFFFFFFFFF=====FFFFDDBA?;965,,,.
@JI6ZREA02JH9H5
AGTCACTGTTGGAGGGCAAGTCTGGTGCCAGCAGCCGCGGTAATTCCAGCTCCAATAGCGTATATTAAAGTTGTTGCAAGTTAAAAAGCTCGTAGTTGAATTTCGGGATCAATACGTCGGTCGTGCTTTTTTGGTACGCACTGGCGTCTATTGGTTTCTCCTTTCTGACGAACCATGAT
+
FA@AEFFFFFFIIIIIIIIIIIIIIIIHHFF@@=B>88444444444??9444@@?AABDD?<<<<CCFFFFCCCFFFFCCC;;;;7ADBBBBB==888888;A;444<=BDDAAA?@??==?93/--,,,,11/::79:<988AA<<8:8>>=886=:440000049?=;;;=>@<=9
@JI6ZREA02GSV7E
AGTCACTGTTGGAGGGCAAGTCTGGTGCCAGCAGCCGCGGTAATTCCAGCTCCAATAGCGTATATTAAAGTTGTTGCAGTTAAAAAGCTCGTAGTTGAATTTCGGGATCAATACGTCGGTCGTGCTTTTTTGGTACGCACTGGCGTCATTGGTTTCTCCTTTCTGACGAACCATGATGTCATTAATTTGGTGTTATGGGGAGTTAGGACTGTTACTTTGAAAAAATTGGAGTGTTTAAAGCAGGCATTAGCTTGAATACATTAGCATGGAATAATGAAATAGGACGTTCGATCCTATTTTGTGGTTTCTAGGATCAACGTAATGATTAATAGGGATAGTTGGGGCATTAGTATTCAATTGTCAGAGGTGAAATTCTTGGATTTATTGAAGACTAACTACTGCGAAAGCATTTGCCAAGGATGTTTTCATTAATCAAGAACGAAAGTTAGGGATCGAAGACGATCAGNTACCGTCGTAGTCTTAACCATAACTATAGCCGACTAGGGATCGGATGATGTTTAATTTTTAA
+
IIIIIIIIIIIIIBBBIIIIIIIIIIIIIIIIIIIIIIIIIIIIIIIIIIIIIIIIIIIIIIIIIIHHHIIIIIIIIIIFF66666HIIIIIIIIIIIIHHHIHHHIIIIIIIIIIIIIHEEEE<111111??8EEGIIIIIIIIIIIIIIIHHHIIIIHHHIIIIIIIIIIIIIIIIIIIIIIIHHHIIIIIIIIBCCCF4;;>FIIIIIIGGGBBB@411111@@GGGFIHHHHHHHIIIIIIIIIIIIIIIIHHHHIIIIHHHIIIIIIIIIIHHHD?DD77777IIIIIGGE9===D:76555<?GGGFIIHIIIIIIHHHHIHDDDHIIDIIIIIBBBBHHHID@@@HIIDBBBDDEEHE445=BHBDDDDCDBB000477>>4429:>4442@@:5455=@BBB==:::ED??8;>7777;<<<::03223003-----293666:;<><<65866:::3!31==:6566><:;:899---.-,,,,//104/103054449866733399300..---,,11
@JI6ZREA02I4T5I
AGTCACTGTTGGAGGGCAAGTCTGGTGCCAGCAGCCGCGGTAATTCC
+
FFFFFFFFFFEIIIDDIIHHHHIIIIIIIIIIIIIIIFDADBA??;2
@JI6ZREA02JQ3VT
AGTCACTGTTGGAGGGCAAGTCTGGTGCCAGCAGCCGCGGTAATTCCAGCTCCAATAGCGTATATTAAAGTTGTTGCAGTTAAAAAGCTCGTAGTTGAATTTCGGGGTCAGTAGGTTGGTCGTGCCAATGGTATGTACTGGCTTTACTGATTCCTCCTTCTTGAAGAACTGTAATGTCATTAATTTGGTGTTGCAGGGAAACAGGACTGTTACTTTAGAAAAAATTAGAGTGTTTAGAGCAGGCTAACGCTTGAATACATTAGCATGGAATAATGAAATAGGACGTTCGATCCTATTTTGTGGTTTCTAGGATTGACGTAATGATTAATAGGGATAGTTGGGGCATTAGTATTCAATTGTCAGAGGTGAAATTCTTGGATTTATTGAAGACTAACTACTGCGAAAGCATTTGCCAAGGATGTTTTCATTAATCAAGAACGAAAGTTAGGGATCGAAGACGATCAGATACCGTCGTAGTCTTAACCATAAACT
+
HHHHHHHHHHHII???IIIIIIIIIIIIIIIIIIIIIIIIIIIIIIIIIIIIHHHHHHHHHHHHHHHHHHHHHHHHHHHBB;;;;;HHHHHHHHHHHHHHHHHCCCBHHHHHFBBBBHHHHHGHHHBB>>>EHHHHHHHHHHHHHHHHHHHHHGE@@BBEEEH>>>HHHHHHHHHHHHGDDBBAA=55/:;;;::///00;A9AA?DDA99:>90/09/////099-BBB@@@CCGHHEEEEEHEEEHHHHHHHHHHHHHHHHHHHHHHHHHHHHHHDG<;;;B@@@EB?;;9?D66655/55000:<DDBEEEEHHHHHHBBBHHHHHHH@@GGGG@@6666;;BGGDGBBBEEEBBA?AAA?333299999;:;AAA444277344229<?=;;:;;>>9999933499999AA=A=;;111127:::7022220071---6;;2776:;;7776478677:;:;877764667742..33...1,,,,,
@JI6ZREA02FRQAT
AGTCACTGTTGGAGGGCAAGTCTGGTGCCAAGTCAGCCGCGGTAATTCCAGCTCCGAATAGCGTATATTAAAGTTGTTGCAGTTAAAAAGCTCGTAGTTGAATTTCGGAAGTCAGCAGGTTGGTCGTGCCGACTGGTATGCACTGGTCTCGCTGATTCCTCCCTCTTGTAGAACCGTAATGCCGATTAAAGTTGGTGTTGCGGGGAAACAGGACTGTTACTTTGAGAAAATTAGAGTGTTTAAAGCAGGCTAACGCTTGAATACATTAGCATGGAATAATGAAATAGGACGATCGATCCTATTTTGGTTAGGTTTCTAAGGGTTGACGTAATGATTAAATAGGGATAGTTGGGGGGCATTAGTATTCAAATTGTCAGAGGTGAAATTCTTGG
+
FFFFBBB555111100>>>?<<<;>?>44000049<<==344?AAAA@@@?55555A>ABBDDDFC???F?????C<==<<:DD777;;?ADF===FDBBBB===:55559AA<<<<@A>>888<@A:1119<?@>?989<<894437934377411222...6-.0<>??====??>><900048>888434555ABBBB::99????86635:BBA??888??80000661<?<<888==??DDBDDDDFFFF???FDDGDFDCCDFFFFDGDDDAAAD?:::4BB<<<=7777:5123,,,,--++-,,,,18.1111111/37----59955,,,1-,,,785757,,,,,,375567;<<@@444>><88332<<;6...;4/..66
@JI6ZREA02J50U3
AGTCACTGTTGGAGGGCAAGTCTGGTGCCAGCAGCCGCGGTAATTCCAGCTCCAATAGCGTATATTAAAGTTGTTGCAGTTAAAAAGCTCGTAGTTGAA
+
DA?:::666AAAA688FFIIIIIIIIIIIIIIIIIIIIIIIBBBBDDIIHHHFFFFFFFFFFFF::::8FDDA>>=<>>44/////4>======99911
@JI6ZREA02I2P95
AGTCACTGTTGGAGGGCAAGTCTGGTGCCAGCAGCCGCGGTAATTCCAGCTCCAATAGCGTATATTAAAGTTGTTGCAGTTAAAAGCTCGTAGTTGAATTTCGGGATCAATACGTCGGTCGTGCTTTTCGGGTACGTACTG
+
;;;FFFFFFFFIIIIIIIIIIIIIIIIIIIIIIIIIIIIIIIIIIIIIIIIIFFFFFFFFFFFFFF???FFFFBBABBB666666?DDDDDDFFFFFFFFFFDDDFFFFFFFFFFFDBBBBBB:544442263:5.222-.
@JI6ZREA02GHHIE
AGTCACTGTTGGAGGGCAAGTCTGGTGCCAGCAGCCGCGGTAATTCCAGCTCCAATAGCGTATATTAAAGTTGTTGCAGTTAAAAAGCTCGTAGTTGAATTTCGGGGTC
+
BB:6688666FGHFHHIIIIIIIIIIIIIIIIIIIIIIIIIIIIIIIIIIIIFFFFFFFFFFFFFFFFFFFFFFFFFFFFF;;;;;FFFFFFFFFFFFD?==B6600-3
@JI6ZREA02GQLB3
AGTCACTGTTGGAGGGCAAGTCTGGTGCCAGCAGCCGCGGTAATTCCAGCTCCAATAGCGTATATTAAAGTTGTTGCAGTTAAAAAGCTCGTAGTTGAA
+
FFFFFFFFFFFIIHHHIIIIIIIIIIIIIIIIIIIIIIIIIDDDDHHHHIIHFFFFFFFFFFFFFFFFFFFFFFFFFFFFF;;;;;FFFFBA???<=21
@JI6ZREA02HZJSE
AGTCACTGTTGGAGGGCAAGTCTGGTGCCAGCAGCCGCGGTAATTCCAGCTCCAATAGCGTATATTAAAGTTGTTGCAGTTAAAAAGCTCGTAGTTGAATTTCGGGATCAATACGTCGGTCGTGCTTTTTTGGTACGCACTGGCGTCATTGGTTTCTCCTTTCTGACGAACCATGATGTCATTAATTTGGTGTTATGGGGAGTTAGGACTGTTACTTTGAAAAAATTAGAGTGTTTAAAGCAGGCATTAGCTTGAATACATTAGCATGGAATAATGAAATAGGACGTTCGATCCTATTTTGTGGTTTCTAGGATCAACGTAATGATTAATAGGGATAGTTGGGGCATTAGTATTCAATTGTCAGAGGTGAAATTCTTGGATTTATTGAAGACTAACTACTGCGAAAGCATTTGCCAAGGATGTTTTCATTAATCAAGAACGAAGTTAGGGATCGAAGACGATCAGATACCGTCGTAGTCTTAACCNTAAACTATGCCGACTAGGGATCGGATGATGTTTAATTTTTAATG
+
IIIIIIIIIIIIIIIIIIIIIIIIIIIIIIIIIIIIIIIIIIIIIIIIIIIIIIIIIIIIIIIIIIHHHIIIIIIIIIIII;;;;;HIIIIIIIIIIIIHHHIHHHIIIIIIIIIIIIIIIIIII899988II<IIIIIIIIIIIIIIIIIIHHHIIIIHHHIIIIIHHHIIIIIIIIIIIIIHH>>>IIIIIIIICCCBG4;;HIIIIIIIIIIHHHI9;;;;;;;,GIHIHHHHHHHIIIIIIIIIHIIIIIIIHHHIIIIIHHHHIIIIIIIIHHHIIII<<<<<IIIIIIGG====A2<<AAAD?GGDDAA<<<EIIIHIIIIDDDDBBBDGGGDD9999EEHIIIIHHHIIEIDDDD;555558B>>EAA??B??11157:CC?>=?DC:::8CC?5111>A??>>BBBBBBDD<>>7744::==665:==:883...2885999::::;;9586:<<:3232==<989<=<68646640!.,,..0-0369899;:888688;888877700099---,,.0*3
@JI6ZREA02JCMAY
AGTCACTGTTGGAGGGCAAGTCTGGTGCCAGCAGCCGCGGTAATTCCAGCTCCAATAGCGTATATTAAAGTTGTTGCAGTTAAAAAGCTCGTAGTTGAATTTTAGGCCTGGCC
+
DDEE==?AFFFIIIIIIIIIIIIIIIIIIIIIIIIIIIIIIIIIIIIIIIIIFFFFFFFFFFFFFFFFFFFFFFFFFFFFF=====FFFFFFFDBBA@>00../--11311-.
@JI6ZREA02J622X
AGTCACTGTTGGAGGGCAAGTCTGGTGCCAGCAGCCGCGGTAATTCCAGCTCCAATAGCGTATATTAAAGTTGTTGCAGTTAAAAAGCTCGTAGTTGAATTTTAGGCCTGTCGG
+
FFFFFFFCCAAA@666EFFFFHHIIIIIIIIIIIIIIIIIIIIIIIIIIIIIFFFFFFFDDAAA::::==<<?>>=9444822222<ABBAACFFFFFFA@@@FFD653314>>
@JI6ZREA02FU6TU
AGTCACTGTTGGAGGGCAAGTCTGGTGCCAGCAGCCGCGGTAATTCCAGCTCCAATAGCGTATATTAAAGTTGTTGCAGTTAAAAAGCTCGTAGTTGAATTTTAGGCCTGCCGGAGTCGTCGTCTTGGCGAGTACTGTTCTGTCGTCGGGTCTATCCTTTCTGGT
+
FFFFFFFFFFFII:::IIIIIIIIIIIIIIIIIIIIIIIIIIIIIIIIIIIIFFFFFFFFFFFFFFFFFFFFFFFFFFF??87777DDDDDDDFFFFFF<;99B@@@>400088<<>>44133ADDFFFFFFFFFFFFFFFFFFFFF??=BBB<80...,52712
@JI6ZREA02F37IK
AGTCACTGTTGGAGGGCAAGTCTGGTGCCAGCAGCCGCGGTAATTCCAGCTCCAATAGCGTATATTAAAGTTGTTGCAGTTAAAAAGCTCGTAGTTGAATTTCGGGATCAATACGTCGGTCGTGCTTTCGGGTACGTACTGGCGTCATTGGTTTCTCCTTTCTGACGAACCATGATGTCATTAATTTGGTGTTATGGGGAGTTAGGACTGTTACTTTGAAAAAATTAGAGTGTTTAAAGCAGGCATTAGCTTGAATACATTAGCATGGAATAATGAAATAGGACGTTCGATCCTA
+
FFFFFFFFFFFIIHHHIIIIIIIIIIIIIIIIIIIIIIIIIIIIIIIIIIIIFFFFFFFFFFFFFFFFFFFFFFFFFDD??66666ADDDDFFFFFFFFFFFFFFFFFFFFFFFFFFFFFFFFFFFFFFDDDFFFFFFFFFFFFFFFDDDDDDFFF@@@@FFFFFFFFFFFFFFFFFFFFFFFFFFFFFFFFFFFADDDF6??FFFFFFFFFFFFFFD666666::-ADDDFFFFFFFFFFFFFFFFFFFFFFFGGGIIIIIGGGIIIIIIGGGGIGGGAGG??55469<<6223
@JI6ZREA02J3393
AGTCACTGTTGGAGGGCAAGTCTGGTGCCAGCAGCCGCGGTAATTCCAGCTCCAATAGCGTATATTAAAGTTGTTGCAGTTAAAAAGACTCGTAGTTGAATTTAGGCCGT
+
FFDDBBB944../...411444922389899@?A555ABDDFF???BFFFHGFFDDDFFFFFFFFF@@@FFFFFFFDDDFF7;;;8=6AAFDBBAAAA>=000048../4
@JI6ZREA02JOLR4
AGTCACTGTTGGAGGGCAAGTCTGGTGCCAGCAGCCGCGGTAATTCCAGCTCCAATAGCGTATATTAAAGTTGTTGCAGTTAAAAAGCTCGTAGTTGAATTTCGGGATCAATACGTCGGTCGTGC
+
FFFFFFFFFFFIIHHHIIIIIIIIIIIIIIIIIIIIIIIIIIIIIIIIIIIIFFFFFFFFFFFFFFFFFFFFFFFFFDDAA66666FFFFFFFFFFFFFFFC8666:DDAAADDDFDA??=?=<4
@JI6ZREA02IJ3VL
AGTCACTGTTGGAGGGCAAGTCTGGTGCCAGCAGCCGCGGTAATTCCAGCTCCAATAGCGTATATTAAAGTTGTTGCAGTTAAAAAGCTCGTAGTTGAATTTTAGGCCTGG
+
FFFFFFFFFFFIIIIIIIIIIIIIIIIIIIIIIIIIIHIIIHHHHFHHHHHFFFFFFFFFFFFFFFFFFFFFFDBBBBB==33333=BBBBBBBDFFAA;964;6611311
@JI6ZREA02JWLCZ
AGTCACTGTTGGAGGGCAAGTCTGGTGCCAGCAGCCGCGGTAATTCCAGCTCCAATAGCGTATATTAAAGTTGTTGCAGTTAAAAAGCTCGTAGTTGAATTTCGGGGTA
+
FFFFFFFFFFEIIHHHIIIIIIIIIIIIIHHIIIBBB==<@FFFFFFFFFHHFFFFFFFFFFFFFFFFFFFFFFFFFFFFF86666AFFFFFFFFFFFFF?=<4442/4
@JI6ZREA02GFJJ9
AGTCACTGTTGGAGGGCAAGTCTGGTGCCAGCAGCCGCGGTAATTCCAGCTCCAATAGCGTATATTAAAGTTGTTGCAGTTAAAAAGCTCGTAGTTGAATTTCGGGATTAACACGTCGGTCGTGCCACTGGTATGAACTGGCGTTGTTGATTTCTCCTTTCTGAGGAACCATGATGTCATTAATTTGATGTCGTGGGAAATCAGGACTGTTACTTTGAAAAAATTAGAGTGTTTAAAGCAGGCTCGCGCTTGAATACATTAGCATGGAATAATGAAATAGGACGTTCGAACCTATTTGTGGTTTCTAGGATCAACGTAATGATTAATAGGGATAGTTGGGGCATTAGTATTCAATTGTCAGAGGTGAAATTCTTGGATTTATTGAAGACTAACTACTGCGAAAGCATTTGCCAAGGATGTTTTCATTAATCAAGAACGAAAGTTAGGGATCGAAGACGATCAGATACCGTCGTAGTCTTAACCNTAAACTATGCCGACTAGGGNTCGGATGATGTTAATTTTTAATGTACTC
+
IIIIIIIIIIIIIHHHIIIIIIIIIIIIIIIIIIIIIIIIIIIIIIIIIIIIIIIIIIIIIIIIIIGGGIIIIIIIIIIII:::::IIIIIIIIIIIIIHHHIHHHIIIIIIIIIIIIIIIIIIIIIIIIIIIIIIIIIIIIIIIIIIIIHHHIIIIHHHIIIIIIIIIIIIIIIIIIIIIII>>>IIIIIIIIHHHHHHIIIIIIIIIIIIIHHHI666688;;,GGIIIHHHHHHIIIIIIIIIIIIIIIIIIIIIIIIIIIIIIIIIIIII===A=AAIIFDDCEEEE>:2///5/88///;4DADCDGGIIA=;;IIIIIIIIIEAAEHCD5500006;AA:;8@DIIIIIIIHHHHFEEEEB<<<6622<<E<;<E:7AB>><@;83...3;;;455;BEEB@@@AADDAA>DE7777;;44228::6300:5----..0---5999==6487:>>==<=>??=:9:<=><=<<==<7!88<<8717888785<;<<<!<<======8422442251/00*868811
@JI6ZREA02I3XXE
AGTCACTGTTGGAGGGCAAGTCTGGTGCCAGCAGCCGCGGTAATTCCAGCTCCAATAGCGTATATTAAAGTTGTGCAAGTTAAAAAGCTCGTAGTTGAATTTCGGGATCAATACGTCGGTCGTGCTTTCGGGTACGTACTGGCGTCATTTGGTTTCTCCTTTCTGACGAACCATGATGTCATTAATTTGGTGTTATGGGGAGTTGGACTGTTACTTTGAAAAAAATTAGAAGTGTTTAAAAGCAAGGCATTAGCTTGAATACATTAGCATGGAATAATGAAATAGGAACGTTCGATCCTATTTTGTTGGTTTCTAGGATCAACGTAATGATTAATAGGGATAG
+
6336AAABAAAAEFFFFHHIIIIIIIIIIIIHHHBBBBDCEAAAABDDDAECAAAAADDDDFCCCA??=BA>888444400//222<<>????<<88862224222744289899?AAABBB=:666?B=;;7??:?6651-.,3-.,,,11,,,31<<6663044?81111AAAADDFFFFFFFFF?DB95444344424-..24<?94424:666<-------..+:7557=312....942222=<===>A@AA:555:=BBBBAAA>><<<>@8900.74<<=44001AABBB<<<577690/44...47<...7:;>?4433899<<<9886888>4.
@JI6ZREA02GN8Z4
AGTCACTGTTGGAGGGCAAGTCTGGTGCCAGCAGCCGCGGTAATTCCAGCTCCAATAGCGTATATTAAAGTTGTTGCAGTTAAAAAGACTCGTAGTTGAATTTAGGCCTGACCGGATGGTCCGTCTTTGGCGAGTACTGTTCTGTCGTCGGGTCTATCCTTCTGGTGAGCCGGGATGCCCTTTATTGGGTGTGTCGGGGAACCAGGACCAGTTACCTTGAAAAAATTAGAGTGTTTAAAAGCGGGCATTTGCTTGAATAGATTAGCATGGAATAATAGAATAGGACGTTGGTTCTATTTTGTGGTTTTAGGACCACCGTAATGATTAATAGGGATAGTTGGGGGCATTAGTATTCAATTGTCAGAGGTGAAATTCTTGGATTTATTGAAGACTAACTATTGCGAAAGCATTTGCCAAGGATAGTTTTCATTAATCAAGAACGAAAGTTAGGGGATCGAAGACGATCAGATACCGTCGTAGTCTTAACCATAAACTATGCCGACTA
+
FFFFFFFFFF==<FF?@?=ABDD???CCCFFIIIHHHHHHIHHDDDDHHHHHFFFFFFFFFFFFFFFFFFFDCCDDBBA<<25555?4AADBAAAAAA<<111148<<<:<<>BDDF8:;DFFFFFFFFFFFFFFFFFFFFFFFFFFFFFFFFFFFFFFFFFF:::9=?>A;88<<9111;4449:;;;=9====9:99AA==<<<<@A@433366AAA255522::-:544<86622226:...374449<@@BAA???DDDGFFFFDDDD???DDBBBBB8844100;;2232322223.222224?>=<4444A?988<9988>>><00/8?AAAA55555=BBBBB8:::=>@:8888:32///8;;=888>@BBB>88822===DBB>><<<<<<73....673...9;<@@8846561422::22118:762..0,,,.,,,,.....000020027766678746621011217:8866448:1116704667874--
@JI6ZREA02F7HHP
AGTCACTGTTGGAGGGCAAGTCTGGTGCCAGCAGCCGCGGTAATTCCAGCTCCAATAGCGTATATTAAAGTTGTTGCAGTTAAAAAGCTCGTAGTTGAATTTCGGGGATC
+
FFFFFFFEEEFIIHHHIIIIIIIIIIIIIIIIIIHHHHHHIDDDDHHIIIIIFFFFFFFFFFFFDDDDFDDCFDDDAAADD55555@??=<<:9<844444242211733
@JI6ZREA02J4J10
AGTCACTGTTGGAGGGCAAGTCTGGTGCCAGCAGCCGCGGTAATTCCAGCTCCAATAGCGTATATTAAAGTTGTTGCAGTTAAAAAGCTCGTAGTTGAATTTCGGGATCAATACGTCGGTCGTGCTTTTGTTA
+
FFFFFFFEEEFIIHHHIIIIIIIIIIIIIIIIIIIHHHHHHHFFFFFHHHHHFFFFFFFFFFFF@@@?C<<:ADFDFFCCC;;?;;@FFFFFFFFFFFFFFC?688?FACCFFFFFFFFFDBA?72///3,,.
@JI6ZREA02J2SIA
AGTCACTGTTGGAGGGCAAGTCTGGTGCCAGCAGCCGCGGTAATTCCAGCTCCAATAGCGTATATTAAAGTTGTTGCAGTTAAAAAGCTCGTAGTTGAA
+
666FF@==<FFHI???IIIIIIIIIIIIIIIIIIIIIIIIIIIIIIIIIIIIFFFFFFFFFFFFFFFFFFFFFFFFFDD@@;;;;;DDBBA?><<9622
@JI6ZREA02JQ4CC
AGTCACTGTTGGAGGGCAAGTCTGGTGCCAGCAGCCGCGGTAATCCAGCTCCAATAGCGTATATTAAAGTTGTTGCAAGTTAAAAAGCTCGTAGTTG
+
<===<=FFFFFFH=??IIIIIIIIIIIDCAAA?><232../--/--774/00==ABDDFFA@@@DFFFFFF666DAAA:::55553?A?<<<>4443
@JI6ZREA02F09RG
AGTCACTGTTGGAGGGCAAGTCTGGTGCCAGCAGCCGCGGTAATTCCAGCTCCAATAGCGTATATTAAAGTTGTTGCAGTTAAAAAGCTCGTAGTTGAATTTCGGGG
+
F;;;A@;;;FFIIHHHIIIIIIIIIIIIIIIIIIIIIIIIIIIIIIIIIIIIFFFFFFFFFFFFFFFFFFFFFFFFFFFFF?????FFFFFFFFFFDCA;89=21..
@JI6ZREA02GXV7K
AGTCACTGTTGGAGGGCAAGTCTGGTGCCAGCAGCCGCGGTAATTCCAGCTCCAATAGCGTATATTAAAGTTGTTGCAGTTAAAAAGCTCGTAGTTGAATTTCGGGA
+
DA@AA====FFIIHHHIIIIIIIIIIIIIIIIIIIIIIIIIIIIIIIIIIIIFFFFFFFFFFFFFFFFFEDDFFFFFFFFF=====FFFFFFFFDB?<<222.,,,3
@JI6ZREA02HHGF9
AGTCACTGTTGGAGGGCAAGTCTGGTGCCAGCAGCCGCGGTAATTCCAGCTCCAATAGCGTATATTAAAGTTGTTGCAGTTAAAAAGCTCGTAGTTGAATTTCGGGATACAATACGTCGGTCGTCGCTTTGGTATGAACTGGCGTCTGTGTTTCCTCCTTTCTGAGAACCATGATGTCATTAATTTGG
+
FFFFA@AEFFFIIHHHIIIIIIIIIIIIIIIIIIIIIIIIIIIIIIIIIIIIFFFFFFFFFFFFFFFFFA@@FFFFFFFFF???;;FFFFFFFFFFFFFF?=?886:433---,.362----,-222,,,11..-.15:=55713223--,,,--.66,,,1.4/00088AAABBBDBB@>>>666.-
@JI6ZREA02G8EKZ
AGTCACTGTTGGAGGGCAAGTCTGGTGCCAGCAGCCGCGGTAATTCCAGCTCCAATAGCGTATATTAAAGTTGTTGCAGTTAAAAAGCTCGTAGTTGAATTTCGGGGATTCAAG
+
444413354>ABB???GFHHHIIHHHHHHFFFFFFFFFFFFFFFFFFFFFFFFFFFFFFFFFFFFFFFF:::FFFFFFFFF===;;FFFDDBBAA<4422224,,,,311311.
@JI6ZREA02FZGP2
AGTCACTGTTGGAGGGCAAGTCTGGTGCCAGCAGCCGCGGTAATTCCAGCTCCAATAGCGTATATTAAAGTTGTTGCAGTTAAAAAGCTCGTAGTTGAATTTCGGGATCAATACGTCGGTCGTGCTTTTTTGGTACGCACTGGCGTCATTGGTTTCTCCTTTCTGACGAACCATGATGTCATTAATTTGGTGTTATGGGGAGTTAGGACTGTTACTTTGAAAAAATTAGAGTGTTTAAAGCAGGCATTAGCTTGAATACATTAGCATGGAATAATGAAATAGGACGTTCGATCCTATTTTGTGGTTTCTAGGATCAACGTAATGATTAATAGGGATAGTTGGGGCATTAGTATTCAATTGTCAGAGGTGAAATTCTTGGATTTATTGAAGACTAACTACTGCGAAAGCATTTGCCAAGGATGTTTTCATTAATCAAGAACGAAAGTTAGGGATCGAAGACGATCAGATACCGTCGTAGTCTTAACCATAAACTATGCCGACTAGGGATCGGATGATGTTAATTTT
+
ICBCGIIIIIIIIHHHIIIIIIIIIIIIIIIIIIIIIIIIIIIIIIIIIIIIIIIIIIIIIIIIIIHHHIIIIIIIIIIII?????IIIIIIIIIIIIIHHHIHHHIIIIIIIIIIIIIIIIIII999999II<IIIIIIIIIIIIIIIIIIGGGIIIIHHHIIIIIHHHIIIIIIIIIIIIIIIHHHIIIIIIII@@@@G7@@IIIIIIIIIIIHHHI666666;;,BBIIIHHHHHHIIIIIIIIIIIIIIIHHGGGIIIIIIIIIIIIIIIIIHHHHHHHGGGIIIIIIHHFG<<<<D2;;???GAGDDDFIIIIIIIIIIIIIIHHHHHHIGGGIICCAAHIIIGGGIIIIIHHHHHHHHH555>HEHHHHHHCCCHEEF>>AA553ACA>??>EEAA:;;EBC@AABFFFEE550;=7744;>>>>>9===;8831---122-1138;;;;;;9=>>>>;8686;>><<<>>><<;8::1103,,,-,,/2332803288:<>>>>====>>><==44..
@JI6ZREA02JUJX0
AGTCACTGTTGGAGGGCAAGTCTGGTGCCAGCAGCCGCGGTAATTCCAGCTCCAATAGCGTATATTAAAGTTGTTGCAGTTAAAAAGCTCGTAGTTGAATTTCGGGATACA
+
FFFFFFFFFFFIIHHHIIIIIIIIIIIIIIIIIIIIIIIIIIIIIIIIIIIIFFFFFFFFFFFFFFFFFFFFFFFFFFFFF;;;;;FFFFFFFFFFFFFFFFFF???::11
@JI6ZREA02GAPDK
AGTCACTGTTGGAGGGCAAGTCTGGTGCCAGCAGCCGCGGTAATTCCAGCTCCAATAGCGTATATTAAAGTTGTTGCAGTTAAAAAGCTCGTAGTTGAATTTCGGGATCAATACGTCGGTCGTGCTTTCGGGTACGTACTGGCGTCATTGGTTTCTCCTTTCTGACGAACCATGATGTCATTAATTTGGTGTTATGGGGAGTTAGGACTGTTACTTTGAAAAAATTAGAGTGTTTAAAGCAGGCATTAGCTTGAATACATTAGCATGGAATAATGAAATAGGACGTTCGATCCTATTTTGTTGGTTTCTAGGATCAACGTAATGATTAATAGGGATAGTTGGGGCATTAGTATTCAATTGTCAGAGGTGAAATTCTTGGATTTATTGAAGACTAACTACTGCGAAAGCATTTGCCAAGGATGTTTTCATTAATCAAAGAACGAAAGTTAGGGATACGAAGACGATCAGATACCGTCGTAGTCTTAACCATAAACT
+
IIIIIIIIIIIIIHHHIIIIIIIIIIIIIIIIIIIIIIIIIIIIIIIIIIIIIIIIIIIIIIIIIIHHHIIIIIIIIIIFG88888HIIIIIIIIIIIIHHHIHHHIIIIIIIIIIIIIIIIIIIHHHHBBBIIIIIIIIIIIIIIIIIBB:::IIIIHHHIIIIIIIIIIIIIIIIIIIIIIIHHHIIIIIIIICCCCIIIIIIIIIIIIIIIHHHI9;;;88;;,BBHIIHHHHHHIIIIIIIIIIIIIIIIIIIIIIIIIIIIIIIIIIIIIEEEIIIIIIDEEIIIIEEDD9999;//66222;?EEEFGIIIIIIIIIHHHIIIIHBBBGGGG<;2222?EEE??AADIIIHHHHHHHHHBB@=?BBBBC;;???>>;9//5:CC??;99CBBACCB???B:;;?BBBBBEEBB9>=474288331108885:22:8333796000003-..000030:::::9:9==><;<<<62316997211,,,1/
@JI6ZREA02HNITO
AGTCACTGTTGGAGGGCAAGTCTGGTGCCAGCAGCCGCGGTAATTCCAGCTCCAATAGCGTATATTAAAGTTGTTGCAGTTAAAAAGCTCGTAGTTGAATTTCGGGGTCAGCAGGTTGGTCGTGCCACTGGTATGCACTGGTCTCGCTGATTCCTCCCTCTTGTAGAACCGTAATGCCATTAAGTTGGTGTTGCGGGGAAACAGGACTGTTACTTTGAAAAAATTAGAGTGTTTAAAGCAGGCTAACGCTTGAATACATTAGCATGGAATAATGAAATAGGACGTTCGATCCTATTTTGTGGTTTCTAGGATTGACGTAATGATTAATAGGGATAGTTGGGGCATTAGTATTCAATTGTCAGAGGTGAAATTCTTGGATTTATTGAAGACTAACTACTGCGAAAGCATTTGCCAAGGATGTTTTCATTAATCAAGAACGAAAGTTAGGGATCGAAGACGATCAGATACCGTCGTAGTCTTAACC
+
IIIIIIIIIIIIIBBBIIIIIIIIIIIIIIIIIIIIIIIIIIIIIIIIIIIIIIIIIIIIIIIIIIHHHIIIIIIIIIIII88888HIIIIIIIIIIIIHHHH6666<HIIIIIIIIIIIIIIIIIIIIIIIIIIIIIIIIIIIIIIIIIIIIIIHHHIIIIIIIIFFFFHIIIIIIIIIIIIFFFFFIIIIIIBBAAHHHIIIIIIIIIIIIHHHI666666II5IIIIIHHHHHHIIIIIIIBBBIIFFFIIHHHIIIIIIIHHHIH@@@HIBBIIIII@@<<;EDDD>>89/111>24445;D?G@@@@DIIIH@@@IHDDDIIIIHHHIDDDII9999DDDDDGFFIIDDDIHIEEEBB99:;<:::4522::>;;:4//?BB:8:?ADDEDBB55455BB:555B@@@HHHHHH>;;77>>==::8::93003----022,30379:883108::997703...81011;879789900
@JI6ZREA02JR5MT
AGTCACTGTTGGAGGGCAAGTCTGGTGCCAGCAGCCGCGGTAATTCCAGCTCCAATAGCGTATATTAAAGTTGTTGAC
+
/////24/--114,,,426<<>?AADFFFFFHHHFFC===FFFFFFFHHHIHFFFFFFFFFFFCAA==<<<<433444
@JI6ZREA02HJ3IK
AGTCACTGTTGGAGGGCAAGTCTGGTGCCAGCAGCCGCGGTAATTCCAGCTCCAATAGCGTATATTAAAGTTGTTGCAGTTAAAAAGCTCGTAGTTGAATTTCGGGATCAATACGTCGGTCGTGCTTTTTGGTACGCACTGGCGTCAGTTGGTTTCTCCTTTCTGACGAACCAGTGATGTCATTAATTTGGTGTTATGGGGAGTTAGGACTGTTAACTTTGAAAAAATTAGAAGTGTTTAAAGCTAGGCATTAGCTTGAATACATTAGCATGGAATAATGAAATAGGACTTCGATCCTATTTTGTGGTTTCTAGGATCAACGTAATGGATTAATAGGGATAGTTGGGGCATTAGTATTCAAATTGTCAG
+
FFFFFFFFFFFII@@@IIIIIIIIIIIIIIIIIIIIIIIIIIIIIIIIIIIIFFFFFFFFFFFFFFFFFFFFFFFFFFFFF?????FFFFFFFFFFF??666A===BBB556<FDB@><==?=3/-----551==79<6444>=>89110>@;;;@>==:<<D>AAABBBB:455:?444476666...<<4000/847744.22=62347/.---7111:,,,,--55+.--84/...888899<=ABB:::AA:::=B===ADA?555DDDDDB988>8867/21----2333---3,,,,-,--,,,3.3---331227>;=88898<>=>>84224444222229988898<>>>888<<:2333
@JI6ZREA02HP8HI
AGTCACTGTTGGAGGGCAAGTCTGGTGCCAGCAGCCGCGGTAATTCCAGCTCCAATAGCGTATATTAAAGTTGTTGCAGTTAAAAAG
+
FFFFFFD886:::999BBBDDFFDDEFFFHHHHHGFF===HDDDDFFFFHHGFFDDDFFFFFFFCC<<<FFFD@>????88/////4
@JI6ZREA02J6NWY
AGTCACTGTTGGAGGGCAAGTCTGGTGCCAGCAGCCGCGGTAATTCCAGCTCCAATAGCGTATATTAAAGTTGTTGCAGTTAAAAAGCTCGTAGTTGAATTTC
+
FFFFFFFFFFFIIHHHIIIIIIIIIIIIIIIIIIIIIIIIIIIIIIIIIIIIFFFFFFFFFFFFFFFFFFFFFFFFFFFFF???==FFFFFFFFDAAAA;82/
@JI6ZREA02JAJ4S
AGTCACTGTTGGAGGGCAAGTCTGGTGCCAGCAGCCGCGGTAATTCCAGCTCCAATAGCGTATATTAAAGTTGTTGCAGTTAAAAAGCTCGTAGTTGAATTTCGGGGTTCAGTAGGTTGGTCGTGCCTATGGTATGTACT
+
:55333=A@@889336DDDDDDF??BFHHHHHHHHIIHHHIDDDDHHHHIIIFFFFFFFFFFFFFFFFFFFFFFFFFFFFF????;FFFFFFFFFFDBB;88>22.,,,-.335----,,,78==;699<>AAA?98998
@JI6ZREA02GZHUW
AGTCACTGTTGGAGGGCAAGTCTGGTGCCAGCAGCCGCGGTAATTCCAGCTCCAATAGCGTATATTAAAGTTGTTGCAGTTAAAAAGCTCGTAGTTGAATTTTCGGGACTCGT
+
FFD===AA@FFHHDIIIIIIIIIIIIIIIIIIIIIIIIIIIIIIIIIIIIIIFFFFFFFFFFFFFFFFFFFFFDBBB@@44/////<::9<==?>=8884442711178:5.-
@JI6ZREA02F5PN6
AGTCACTGTTGGAGGGCAAGTCTGGTGCCAGCAGCCGCGGTAATTCCAGCTCCAATAGCGTATATTAAAGTTGTTGCAGTTAAAAAGCTCGTAGTTGAATTTTAGGCCTGGCCGGATGGTCCGTCTTTGGCGAGTACTGTTCTGTCGTCGGGTCTATCCTTCTGGTGAGCCGGGATGCCCTTTATTGGGTGTGTCGGGGAACCAGGACCATTACCTTGAAAAAATTAGAGTGTTTAAAGCGGGCATTTGCTTGAATAGATTAGCATGGAATAATAGAATAGGACGTTGGTTCTATTTTGTTGGTTTTAGGACCACCGTAATGATTAATAGGGATAGTTGGGGGCATTAGTATTCAATTGTCAGAGGTGAAATTCTTGGATTTATTGAAGACTAACTATTGCGAAAGCATTTGCC
+
FFFFFFFFFFFII666IIIIIIIIIIIIIIIIIIIIIIIIIIIIIIIIIIIIFFFFFFFFFFFFFFFFFFFFFFDDBBB::33333=BBBBABBFFFFF====DFFFFFFFFFFFFFFFFFFFFFFFFFFFFFFFFFFFFF;:;;DFFFFFFFFFFFFFFFFFFFFFFFFFFFFFFFFFFFFFF<<???BABBBD:::<CADDDDDDDDDBA?<<<<?//////<<-BBAACCFFFFFFFFDDDF;;;FFFFFFDFDFIIIIIIGGGIIIFDDDDGIIIIGGDDDDDGGDDDDD:===5//::::::BA=:5558AAAADDDDDDDDDIIIIIIIIII==??=DDDDDAAADDA??==?>DDDD333>>>=@@><<@>8/////7@@@@@>888@@@@<832444977000700
@JI6ZREA02IUUDW
AGTCACTGTTGGAGGGCAAGTCTGGTGCCAGCAGCCGCGGTAATTCCAGCTCCAATAGCGTATATTAAAGTTGTTGCAGTTAGAAAGCTCGTAGTTGAATTTCGGGATCAATACGTCGGTCGTGCTTTCGGGTACGTACTGGCGTCATTGGTTACTCCTTTCTGACGAACCATGATGTCATTAATTTGGTGTTATGGGGAGTTAGGACTGTTACTTTGAAAAAATTAGAGTGTTTAAAGCAGGCATTAGCTTGAATACATTAGCATGGAATAATGAAATAGGACGTTCGATCCTATTTTGTGGTTTCTAGGATCAACGTAATGATTAATAGGGATAGTTGGGGCATTAGTATTCAATTGTCAGAGGTGAAATTCTTGGATTTATTGAAGACTAACTACTGCGAAAGCATTTGCCAAGGATGTTTTCATTAATCAAGAACGAAAGTTAGGGATCGAAGACGATCAGATACCGTCGTAGTCTTAACCATAAACTATGCCGACTAGGGATCGGATGATGTTAATTTTTAATG
+
IIIIIIIIIIIIIGGGIIIIIIIIIIIIIIIIIIIIIIIIIIIIIIIIIIIIIIIIIIIIIIIIIIHHHIIIIIIIIIIIIIIHHHIIIIIIIIIIIIIHHHIHHHIIIIIIIIIIIIIIIIIIIHHHIHHHIIIIIIIIIIIIIIIIIIIIIIIIGG???IIIIIIIIIIIIIIIIIIIIIIIHHHIIIIIIIICCCCIIIIIIIIIIIIIIIHHEI666666BB5IIIIIHHHHHHIIIIIIIGGGIIIIIIIIIIIIIIIIIIIIIIIIIIIHHHIIIIIICBBIIIIIIIIBBB@G6DD>>>>CIIIIIIIIIIIIIIIIIIIIIIHHHIIIIIIBBCBIIIIIIIIIIIIIIIIIIIII<<<@DHHIIIHHIIIHHHDCCIIGDDGGFFIIIEEGB<<<BABBBBBBBBGGEGD??7777>???==042251150,,,,,,,,,,077<;;9:===??<<:<7:782022<8852255//,-,,,-,-253657487...2889:<4444:77==225//--)4
@JI6ZREA02J4WNF
AGTCACTGTTGGAGGGCAAGTCTGGTGCCAGCAGCCGCGGTAATTCCAGCTCCAATAGCGTATATTAAAGTTGTTGCAGTTAAAAAGCTCGTAGTTGAATTTCGGGATCAATACGTCGGTCGTGCTTTCGGGTACGTACTGGCGTCATTGGTTTCTCCTTTCTGACGAACCATGATGTCATTAATTTGGTGTTATGGGGAGTTAGGACTGTTACTTTGAAAAAATTAAGAGTGTTTAAAGTCAGGCATTAGCTTGAATACATTAG
+
FFFFFFFFFFFIIHHHIIIIIIIIIIIIIIIIIIIIIIIIIIIIIIIIIIIIFFFFFFFFFFFFFFFFFFFFFFFFFFFFF???==FFFFFFFFFFFFFFFFFFFFFFFFFFFFFFFFFFFFFFFFFFFFFFFFFFFFFFFFFFFFFFFFFFFFFDDDFFFFFFFFFFFFFFFFFFFFFFFFEEDDFFFFFFFFFADBBF?@@@FFFFD@>;::111.,,,,,,--++755756664444044=<<988<<<>=>==>=<<00..
@JI6ZREA02ISQJ7
AGTCACTGTTGGAGGGCAAGTCTGGTGCCAGCAGCCGCGGTAATTCCAGCTCCAATAGCGTATATTAAAGTTGTTGCAGTTAAAAGACTCGTAGTTG
+
FF;;;;;;;=FIIHHHIIIIIIIIIIIIIIIIIIIIIIIIIIIIIIIIIIIIFFFFFFFFFFFFFFFFFFFFDDDBB?4000.229-..2323555-
@JI6ZREA02I882C
AGTCACTGTTGGAGGGCAAGTCTGGTGCCAGCAGCCGCGGTAATTCCAGCTCCAATAGCGTATATTAAAGTTGTTGCAGTTAAAAAGACTCGTAGTTGAATTTCGGGATCAATACGTCGGTCGTGCTTTTTGTACGCACTGGCGTCATTGGTTTCTCCTTTCTGACGAACCATGATGTCATTAATTTGGTGTTATGGGGAGTTAGACTGTTACTTTAGAAAAAATTAGAAGTGTTTAAAGCAGGCATTAGCTTGAATACATTAGCATGGAATAATGAAATAGGACGTTCGATCCTATTTTGTGGTTTCTAGG
+
655D688?DD::<F??FFFEEEH@@=HGFHHIIIIIH===IHHHHFFHHHHFFFDDDFFFFFFFDD:88FFFFFDDA???C;;;;;?6DFFFFFFFFFFD??==44497:6676743/.-9=7953,,,,,.,332232=567632426...../2;<66664<9:::A>>AAAAAA?::6666??=AA>AABBB3111?6@4446<<>;;::,,,-3,,,,,,55-75664300088984444BAAABBBAAA??:9:AAAAA=998:::BA>=>8;;@74444388?<9442332222:---,,,323--
@JI6ZREA02JQER3
AGTCACTGTTGGAGGGCAAGTCTGGTGCCAGCAGCCGCGGTAATTCCAGCTCCAATAGCGTATATTAAAGTTGTTGCAGTTAAAAAGCTCGTAGTTGAATTTTAGGCCTGGCCGGCGGTCCGTC
+
FFFFFFFFFFFIIHHHIIIIIIIIIIIIIIIIIIIIIIIIIIIIIIIIIIIIFFFFFFFFFFFFFFFFFFFFFFFFFFFFF???==FFFFFFFFFFFFFBBDAFFDDDDDD666334A?<<?=8
@JI6ZREA02IEBQ0
AGTCACTGTTGGAGGGCAAGTCTGGTGCCAGCAGCCGCGGTAATTCCAGCTCCAATAGCGTATATTAAAGTTGTTGCAGTTAAAAAGCTCGTAGTTGAATTTCGGGATCAATACGTCGGTCGTGCTTTTTTGGGTACGTCACGTGG
+
FFFFFFFFFFEIIHHHIIIIIIIIIIIIIIIIIIIIIIIHHDDDDHHIIHHHFFFFFFFFFFFFFFFFFEDDFFDDDBBAA66666ADDDDDDDBBBBB;;8000.4:7113177621125795.,,,,,,,,1/77.--.2:711
@JI6ZREA02GHEXQ
AGTCACTGTTGGAGGGCAAGTCTGGTGCCAGCAGCCGCGGTAATTCCAGCTCCAATAGCGTATATTAAAGTTGTTGCAGTTAAAAAGCTCGTAGTTGAATTTCGGGATCAATATGTCGGTCGTGCTTTTTTGGTACGCACTGGCGTCATTGGTTTCTCCTTTCTGACGAACCATGATGTCATTAATTTGGTGTTATGGGGAGTTAGGACTGTTACTTTGAAAAAATTAGAGTGTTTAAAGCAGGCATTAGCTTGAATACATTAGCATGGAATAATGAAATAGGACGTTCGATCCTATTTGTGGTTCTAGGATCAACGTAATGATTAATAGGGATAGTTGGGGCATTAGTATTCAATTGTCAGAGGTGAAATTC
+
EEEFEEEFFFFIIHHHIIIIIIIIIIIIIIIIIIIIIIIIIIIIIIIIIIIIFFFFFFFFFFFFFFFFFFFFFBAA???00/////<>??=??ABDDDD:::A=:::::AAACFFDBA?==?=64---,,,--1==8==?BBD655:AAABD?:::>FFFFFFFFFFFFFFFFDBBAA?:94444444AA>><<=A;==<6166FFFFFFFFFFFF?=A22222266,:?DDD?FFFFFFFFFFFDCCFFFFFFDDFDFDGDDDDDDDBBB44489888<7<<898==??==.--3,,,3,----369979::24490..<<<=><8884448<932222449988=?=<<<<==DB==<<@@<<::6222,,
@JI6ZREA02HVBVY
AGTCACTGTTGGAGGGCAAGTCTGGTGCCAGCAGCCGCGGTAATTCCAGCTCCAATAGCGTATATTAAAGTTGTTGCAGTTAAAAAGCTCGTAGTTGAATTTTAGGCCTGGCCGGACGGTCCGTCTCTGGCGAGTACTGTTCTGTCGTCGGGTCTATCTTTCTGGTGAATCGGTATGTTCTTAATTGGGCGTGCCTGGGAGCCAGGACCATTACCTTGAAAAAATTAGAGTGTTTAAAGCAGGCTTTTGCTTGAATAGATTAGCATGGAATAATAGAATAGGACGTTGTGGTTCTATTTTGTTGGTTCAAGGACCACCGTAATGATTAATAGGGATAGTTGGGGGCTTAGTATTCAATTGTCAGAGGTGAAATTCTTGGATTTATTGAAGACTAACTACTGCGAAAGCATTTTGCCAAGGATGTTTTCATTAATCAAAGAACGAAAGTTAGGGATCGAAGACGATCAGATACCGTCGTAGTCTTAACCATAAACTATGCCGACTAGGAATC
+
IIIIIIIIIIIIIHHHIIIIIIIIIIIIIIIIIIIIIIIIIIIIIIIIIIIIIIIIIIIIIIIIIIHHHIIIIIIIIIIII????=IIIIIIIIIIIII@@@@HIIIIIIIIIIIIIIIIIIIIIIIIIIIIIIIIIIIIIIIIIIIIIHHHIIIIIIHHHIIIIIIIIIIIIIIIIIIIIIIIIIHHHFFFFIIIHHHIIIIIIIHIIIIIIIIIII9;;;99>>-FHIIIHHHHHHIIIIIICCCCIIIIIIEEDDIIIIIIIIIIIIIIIIIIIIIIIIIE<<<@@@@IGGGG===<7//BB88:>A0026;B99;BEEDD@@@@@@@EBBGGD;;<55555666EGGGGGGDBBBBBBB?>:::8::BBBDDDEED===B7:C:5425:99AAAA@A?=777=9.....9::::>:8<>7773;833118:...70071...8;;3666:;8333108<<;;;:8:8=:31018=<<<88::::9;611..-138:7947144111,
@JI6ZREA02J5976
AGTCACTGTTGGAGGGCAAGTCTGGTGCCAGCAGCCGCGGTAATTCCAGCTCCAATAGCGTATATTAAAGTTGTTGCAGTTAAAAAGCTCGTAGTTGAATTTCGGGATCAATACGTCGGTCGTGCTTTTTTGGTACGCACTGGCGTCATTGGTTTCTCCTTTCTGACGAACCATGATGTCATTAATTTGGTGTTATGGGGAGTTAGGACTGTTACTTTGAAAAAATTAGAGTGTTTAAAGCAGGCATTAGCTTGAATACATTAGCATGGAATAATGAAATAGGACGTTCGATCCTATTTTGTGGTTTCTAGGATCAACGTAATGATTAATAGGGATAGTTGGGGCATTAGTATTCAATTGTCAGAGGTGAAATTCTTGGATTTATTGAAGACTAACTACTGCGAAAGCATTTGCCAAGGATGTTTTCATTAATCAAGAACGAAAGTTAGGGATCGAAGACGATCAGATACCGTCGTAGTCTTAACCATAAACTATGCCGACTAGGGATCGGATGATGTTAATTTTTATA
+
IIIIIIIIIIIIIHHHIIIIIIIIIIIIIIIIIIIIIIIIIIIIIIIIIIIIIIIIIIIIIIIIIIHHHIIIIIIIIIIII;;;;;IIIIIIIIIIIIIHHHIHHHIIIIIIIIIIIIIGGBGE81/////<<8HHEIIIIIIIIIIIIIIIHHHIIIIHHHIIIIIIIIIIIIIIIIIIIIIIIHHHIIIIIIIICCCCIIIIIIIIIIIIIIIHHHI888888II?IIIIIHHHHHHIIIIIIIIIIIIIIIIIIIIIIIIIIIIIIIIIIIIIHHHIIIIGGFCCIIIIIIIIBB@>G7??777GCIIIIIIIIIIIIIIIIIIIIIIHHHIIIIIICCCCIIIIIIIIIIIIIIIIIIIIIIIIIHHHIIIIIIIIHHHIIHIIIIIIIIIEEEIIG?999CIIIEEBBBBGGEE=>=0000:???;;7<==>;;=9...9AA4444>AAAAA@@A@@AA:::A?::::7:<A?>?;99942152225207877==;:4101:>555?AAAAA==::2166/7*2
@JI6ZREA02F70KY
AGTCACTGTTGGAGGGCAAGTCTGGTGCCAGCAGCCGCGGTAATTCCAGCTCCAATAGCGTATATTAAAGTTGTTGCAGTTAAAAAGCTCGTAGTTGAATTTCGGGATCAATACGTCGGTCGTGCTTTTTTGGTACGCACTGGCGTCATTGGTTTCTCCTTTCTGACGAACCATGATGTCATTAATTTGGTGTTATGGGGAGTTAGGACTGTTACTTTGAAAAAATTAGAGTGTTTAAAGCAGGCATTAGCTTGAATACATTAGCATGGAATAATGAAATAGGACGTTCGATCCTATTTTGTGGTTTCTAGGATCAACGTAATGATTAATAGGGATAGTTGGGGCATTAGTATTCAATTGTCAGAGGTGAAGTTCTTGGATTTATTGAAGACTAACTACTGCGAAAGCATTTGCCAAGGATGTTTTCATTAATCAAGAACGAAGTTCGGGATCGAAGACGATCAGATACCGTCGTAGTCTTAACC
+
HHHHHHHHHHHIIHHHIIIIIIIIIIIIIIIIIIIIIIIIIIIIIIIIIIIIHHHHHHHHHHHHHHHHHHHHHHHHHHHHH?????HHHHHHHHHHHHHHHHHHHHHHHHHHHHHHHHHHHHHHH;;;;;;HHFHHHHHHHHHHHHHHHHHHHHHHHHHHHHHHHHHHHHHHHHHHHHHHHHHHHEEEHHHHHHHHCCCAE199HHHGGGGEEDD;;;B22222236,@@HHHHHHHHHHHHHHHH@@@HHHHHD@@@@HHHHHHHHHHHHHHHHHHHHHHHHDDDDDHHHHHHHH?BB=D2;;;;;BAG;;;BBBBB@@@@GEEBB@@@@HHHHHHHHHCCCAHHHHHHHHHHHHHHHDDBA===33244999B@BBBB===D::==4333=EBBBBBB=9999=9999;;AAAAA4407;474177::::9;;;7442---17;;777;777776476866621217776468;:877344,,
@JI6ZREA02JHK08
AGTCACTGTTGGAGGGCAAGTCTGGTGCCAGCAGCCGCGGTAATTCCAGCTCCAATAGCGTATATTAAAGTTGTTGCAGTTAAAAAGCTCGTAGTTGAATTTCGGGGATCAATACGTCGGTCGTGTTTCGTTTT
+
FFFFFFFFFFFII@@@IHHHHHIHHHIIHHHHHHIIHHFFFFFHFBBBFFHHFFFFFFFFFFFFFFFFFFFFDA><<<>..-----3===43466<<;;211/....47<;;:8:<@?><=:98?;88:=31,,
@JI6ZREA02JAMVW
AGTCACTGTTGGAGGGCAAGTCTGGTGCCAGCAGCCGCGGTAATTCCAGCTCCAATAGCGTATATTAAAGTTGTTGCAGTTAAAAAGCTCGTAGTTGAATTTCGGGGTCAGCAGGTTGGTCGTGCCACTGGTATGCACTGGCTTCGCTGATTCCTCCTTTCTGAAGAACTGTAATGTCATTAATTTGGTGTTGCAGGGAAACAGGACTGTTAACTTTGAAAAAATTGAGTGTTTAAAGCAGGCTAACGCTTGAATACATTAGCATGGAATAATGAAATAGGACGTTCGATCCTATTTGTGGTTTCTAGGATTGACGTAATGATTAATAGGGATAGTTGGGGGCATTAGTATTCAATTGTCAGAGGTTGAAATTCTTGGATTTATTGAAGACTAACTACTGCGAAAGCATTTGCCAAGGATGTTTCATTAATCAAGAACGAAAGTTAGGGATCGAAGACGATCAGATACCGTCGTAGTCTTAACCNTAAACCATGCCGACTAGGGATCGGATGATGTTAATTTTTTAATGTACTCA
+
HHHHHHHHHHHII666IIIIIIIIIIIIIIIIIIIIIIIICCCIIIIIIIIIHHHHHHHHHHHHHHHHHHHHHHGGGGG8888888@HHHHHHHHHHHHHHHHCCCCHHHHHHHHHHBBBHHHHHHHHHHHHHHHHHHHHHHHHHHHHHBBBBBBGGCBBGEHHHHBBBBGHGGGGE<889<<AABGFAEEEEEHHHHCC@@7;;EG@62200D;;;A000022;;;?BB?=@@CCCGE@@@HHHHHHHHHHHHHDDDGGGDDDD@@@@BBBEB666?7;;BGGBAAADD>=;4////-//111>7@<99;;@@GGBBBBBBBDEA<2///341--------::8884355;BBBDAA?ABBD33448>==BBB??==994434499998>AB===?EB99344<?99///9;;;;;;86-----2;;88477;;9921---6---02242227200207222:676:::89:8:8:;::;;11!777722-2222:;9;8:77122;;;::::;88:://555500)76:7602
@JI6ZREA02G47UA
AGTCACTGTTGGAGGGCAAGTCTGGTGCCAGCAGCCGCGGTAATTCCAGCTCCAATAGCGTATATTAAAGTTGTTGCAGTTAAAAAGCTCGTAGTTGAATTTCGGGATCAATACGTCGGTCGTGCTTTTTTGGTACGCACTGGCGTCATTGGTTTCTCCTTTCTGACGAACCATGATGTCATTAATTTGGTGTTAGTGGGGAGTTAGGACTGTTACTTTGAAAAAATTAGAGTGTTTAAAGCAGGCATTAGCTTGAATACATTAGCATGGAATAATGAAATAGGACGTTCGATCCTATTTTGTGGTTTCTAGGATCAACGTAATGATTAATAGGGATAGTTGGGGCATTAGTATTCAATTGTCAGAGGTGAAATTCTTGGATTTATTGAAGACTAACTACTGCGAAAGCATTTGCCAAGGATGTTTTCATTAATCAAGAACGAAAGTTAGGGATCGAAGACGATCAGATACCGTCGTAGTCTTAACCATAAACTATGCCGA
+
EA@AAEFFFFFIIHHHIIIIIIIIIIIIIIIIIIIIIIIIIIIIIIIIIIIIFFFFFFFFFFFFFFFFFFFFFFFFFFFFF==???FFFFFFFFFFFFF???D===B4555:?D==<99==9=5.,,,,,,111==79:9<224175711--,,,.,791116240004=<<8<==<:3444444333<<5999=3/..../-22=<<=?BDCCDDDFFD67776666,;FDDD===888@@@>>941135ABDDDDGDFDIIIIFFFGIIIIIGGGGGGD:CCCCCCCDDFGCCCF???=F6?????BAB:::5555BBBBBBDDDDAAAD?==?AAA88000049ABBBBBDDDDDDDDDDDDD===D>>=B@@@@B??////8:B??===DDDDDDD>=====;88888;888=<<:6::1221::221102226413.---46601118:::::96:79::22169:::5455:95647770000,,,,.-.000.0
@JI6ZREA02JXLWQ
AGTCACTGTTGGAGGGCAAGTCTGGTGCCAGCAGCCGCGGTAATTCCAGCTCCAATAGCGTATATTAAAGTTGTTGCAGTTAAAAAGCTCGTAGTTGAATTTCGGGGTCAGTAGGTTGGTCGTGCCTATGGTATGTACTGGCTTTACTGATTCCTCCTTCTTGAAGAACTGTAATGTCATTAATTTGGTGTTGCAGGGAAACAGGACTGTTACTTTGAAAAAATTAGAGTGTTTAAAGCAGGCTAACGCTTGAATACATTAGCATGGAATAATGAAATAGGACGTTCGATCCTATTTTGTTGGTTTCTAGGATTGACGTAATGATTAATAGGGATAGTTGGGGCATTAGTATTCAATTGTCAGAGGTGAAATTCTTGGATTTATTGAAGACTAACTACTGCGAAAGCATTTGCCAAGGATGTTTTCATCAATCAAGAACGAAAGTTAGGGATCGAAGACGATCAGATACCGTCGTAGTCTTAACCATAACTATGCCGACTAGGGATCGGATGATGTTTAATTTTATAATGTACTC
+
IIIIIIIIIIIIIHHHIIIIIIIIIIIIIIIIIIIIIIIIIIIIIIIIIIIIIIIIIIIIIIIIIIHHHIIIIIIIIIIII?????IIIIIIIIIIIIIHHHICCCCIIIIIIIIIIIIIIIIIIIIIIIIIIIIIIIIIIIHHHIIHIIIIIIIGGGGGGGIIIIIHIIIIIIIIIIIIIIIHHHIIIIIIIIIHHHHHHIIIIIIIIIIIIHHHI888888;;,GIHIHHHHHHHIIIIIIIIIIIIIIIIIIIIIIIIIIHHHIIIIIIIIHHHIIIIAAAGGIIIIIIGG9999?8811///69DA>?>CDIGGFDIDDDFIGFD:755>A@A>>0022;;CGGGGGIIIIIFFE>AAA?::;8;;;EA?;;ECC;;;>77>?;:8?;::>ACE>555AAB???>>>E;;;;??>==4444;;;;;;886995582...28<2777;=;888<<=><;;;;686;;<2026844:8833,,,.--.1-13298:8;88886;;;;;333387778811--.-44454::11
@JI6ZREA02FK9K7
AGTCACTGTTGGAGGGCAAGTCTGGTGCCAGCAGCCGCGGTAATTCCAGCTCCAATAGCGTATATTAAAGTTGTTGCAGTTAAAAAGCTCGTAGTTGAATTTCGGGATTAACACGTCGGTCGTGCCACTGGTATGAACTGGCGTCGTTGATTTCTCCTTTCTGAGGAACCATGATGTCATTAATTTGATGTCGTGGGAAATCAGGACTGTTACTTTGAAAAAATTAGAGTGTTTAAAGCAGGCTCGCGCTTGAATACATTAGCATGGAATAATGAAATAGGACGTTCGAACCTATTTGTGGTTTCTAGGGTCAACGTAATGATTAATAGGGATAGTTGGGGCATTAGTATTCAATTGTCAGGGGGTNAAATTCTTGGATTTATTGAAGACTAACTACTGCGAAAGCATTTGCCAAGGATGTTTTCATTAATCAAGAACGAAAGTTAGGGATCGAAGACGATCAGATACCGTCGTAGTCTTAACCATAAACTATGCCGACTAGGGATCGGATGATGTTAATTTTTAATGTACTCTATTCGG
+
IIIIIIIIIIIIIHHHIIIIIIIIIIIIIIIIIIIIIIIIIIIIIIIIIIIIIIIIIIIIIIIIIIHHHIIIIIIIIIIII;;;;;IIIIIIIIIIIIIHHHIHHHIIIIIIIIIIIIIIIIIIIIIIIIIIIIIIIIIIIIIIIIIIIIHHHIIIIHHHIIIIHHHHIIIIIIIIIIIIIIIHHHIIIIIIII@@@HHHIIIIIIIII@@@IHHHI;;;;8899,@@IIIHHHHHHIIIIIIIIIIHFFFFIIDDDHIIIIIIIIIIIIIIIIHHH@7;;ID<;;?EDEEE?933361??;;;A7?@@@@GG@@@@DIIIIIIIIIIHHHIIIIFF9999DI@@;;9@FIIGGEEBBBA//....!667=83..//::::944:B=98:BAAAB?=;:444::444:::=::::BBBD;4744;;;;880...304;6332:;;26661333;;:9;::::77676;;;;9:631136:990002--..0-0226899;:777133773322264799/////00*7:;;100201;32
@JI6ZREA02JZ1V0
AGTCACTGTTGGAGGGCAAGTCTGGTGCCAGCAGCCGCGGTAATTCCAGCTCCAATAGCGTATATTAAAGTCGTTGCAGTTAAAAAGCTCGTAGTTGAATTTCGGGATCAATACGTCGGTCGTGCTTTTCGGGTACGTACTGGCGTCA
+
FFFFFFFFFFFII@@@IIIIIIIIIIIIIIIIIIIIIIIIIIIIIIIIIIIIFFFFFFFFFFFFFFFFFEDEEFFFFFFFF?????FFFFFFFFFFFFFFFFF===FFFFFFFFFFFFFFDDDDD663348885==2663/..42:23
@JI6ZREA02JG7HK
AGTCACTGTTGGAGGGCAAGTCTGGTGCCAGCAGCCGCGGTAATTCCAGCTCCAATAGCGTATATTAAAGTTGTTGCAGTTAAAAAGCTCGTAGTTGAATTTCGGGGTCAGCAGGTTGGTCGTGCCACTGGTATGCACTGGCTTCGCTGATTCCTCCTTTCTGAAGAACTGTAATGCCATTAATTTGGTGTTGCAGGGAAACAGGACTGTTACTTTGAAAAAATTAGAGTGTTTAAAGCAGGCTAACGCTTGAATACATTAGCATGGAATAATGAAATAGGACGTTCGATCCTATTTTGTTGGTTTCTAGGATTGACGTAATGATTAATAGGGATAGTTGGGGGCATTAGTATTCAATTGTCAGAGGTGAAATTCTTGGATTTATTGAAGACTAACTACTGCGAAGGCATTTGCCAAGGATGTTTTCATTAATCAAGAACGAAAGTTAGGGATCGAAGACGATCAGATACCGTCGTAGTCTTAACCATAAACTATGACCGACTAGGGATCGGATGATGTTAATTTTTTAATGTACTC
+
IIIIIIIIIIIII@@@IIIIIIIIIIIIIIIIIIIIIIIIIIIIIIIIIIIIIIIIIIIIIIIIIIHHHIIIIIIIHHI8833333<GHHHIIIIIIIIHHHI@@@@IIIIIIIIIIIIIIIIIIIIIIIIIIIIIIIIIIIIIIIIIIIIIIIIIIHHHIIIIIFFFIIIIIIIIIIIIIIIHHHIIIIIIIIIHHHHHHIIIIIIIIIGDD=:8?------//,9?;??BEHHHHIGGGGIIIIIIIFFGBBADIIHHHIHHHHIIIIIIIIHHHIIIIHHHIGBBDDAA85////5.3;;669EIIHHHHIIIIIEDDIGGGGDD990/,-:9;11,,,--99<<?A=BEDAA@HEHHHHHHHHHHHHEDDDDDDB;111447AA>>8:;9:::=C>>>@AAA>;;111:8=887727.----33994425493003..--46603666333;;:9=<<:::<9:233<989<><<:99==2203699><323...998:9888:<<;;<:33386<==22555500)328:11
@JI6ZREA02GBK07
AGTCACTGTTGGAGGGCAAGTCTGGTGCCAGCAGCCGCGGTAATTCCAGCTCCAATAGCGTATATTAAAGTTGTTGCAGTTAAAAAGCTCGTAGTTGAATTTTAGGCCTGGCCGGACGGTCCGTCTCTGGCGAGTACTGTTCTGTCGTCGGGTCTATCTTTCTGGTGAATCGGTATGTTCTTAATTGGGCGTGCCGGGGAGCCAGGACCATTACCTTGAAAAAATTAGAGTGTTTAAAGCAGGCTTTTGCTTGAATAGATTAGCATGGAATAATAGAATAGGACGTTGTGGTTCTATTTTGTTGGTTCAAGGACCACCGTAATGATTAATAGGGATAGTTGGGGGCATTAGTATTCAATTGTCAGAGGTGAAATTCTTGGATTTATTGAAGACTAACTACTGCGAAAGCATTTGCCAAGGATGTTTTCATTAATCAAAGAACGAAAGTTAGGGATCGAAGACGATCAGATACCGTCGTAGTCTTAACCATAAACTATGCCGACTAGGAATCGGGCGACGTTATTTTCACGACTCGCTCGGCGCCTTAC
+
IIIIIIIIIIIIIHHHIIIIIIIIIIIIIIIIIIIIIIIIIIIIIIIIIIIIIIIIIIIIIIIIIIHHHIIIIIIIIIIII88888IIIIIIIIIIIIICCCCIIIIIIIIIIIIIIIIIIIIIIIIIIIIIIIIIIIIIIIIIIIIIIHHHIIIIII@@@IIIIIIIIIIIIIIIIIIIIIIIIIHHHIIIIIICCCCIFIIIIIIIIIIIIIIIII9<;;88;;,BIIIIHHHHHHIIIIIICCAAIIIIIIIIIIIIIIIIIIIIIIIIIIIIIIIIIIIIIIGAAAAIDDDG===<://==DDGGG==;FIIIIIIIIIIIIIGGDDBBBDGD===77447ADGGD=;==GIHHHHHEEEHIC?<4666DDE==AAFBBHHHHFHHHHHHHHHHHIH@@?BBB?A6222DDCC??=:;4///-39:64412../4-1970.08:=1///28<<<;<9=<<==<424244;:8::=<7877<<220877742-586.-.45/,,--.366661;:;==<4447==<=77878:<;=:2.//005,
@JI6ZREA02HU8VX
AGTCACTGTTGGAGGGCAAGTCTGGTGCCAGCAGCCGCGGTAATTCCAGCTCCAATAGCGTATATTAAAGTTGTTGCAGTTAAAAAGCTCGTAGTTGAATTTCGGGATCAGCAGGTTGGTCTTGCCACTGGTATGTACTAGCTTGCTGATTTCCTCCTTCTTGTAGAACCGTAATGCCATTAATTTGGTGTTGCGGGGAAACAGGACTGTTACTTTGAAAAATTAGAGTGTTTAAAGCAGGCCAGCGCCTGAATACATTAGCATGGAATAATGAAATAGGACGTTCGAACCTATTTTGTGGTTTCTAGGATTGACGTAATGATTAATAGGGATAGTTGGGGCATTAGTATTCAATTGTCAGAGGTGAAATTCTTGGATTTATTGAAGACTGACTACTGCGAAAGCATTTGCCAAGGATGTTTTCATTAATCAAGAACGAAAGTTAGGGATCGAAGCGATCAGATACCGTCGTAGTCTTAACCATAAACTATGCCGACTAGGGATCGGATGATTGTTAATTTTTAATG
+
HHHHHHHHHHHII???IIIIIIIIIIIIIIIIIIIIIIIIIIIIIIIIIIIIHHHHHHHHHHHHHHHHHHHHHHHHHHHHH=====HHHHHHHHHGGGIEB;64446@EE@@@@IHHHHHEEEHHHEEDBGGEBDB66666?==::::6//-883,,--12266?:5566GGGGHHHHHEEEEHHBBB<:;;:6000099;?:>BBEDEECDD;;64----/88.95:?=;;;00066?;;666@DDHHHHHHHHHHHHHHHHHHHHHHHHHHHHHHHDD;;<GG?<5545@?00005/>>==;GAHHHHHHHHHB;;;HHHHHHHGG;;;@GEBBB9999BBBEGHHHHHHHHHHHHHHHH///8HHHHHHHH===HHHHHH999989DBABA;==>93///=><999999AAA<:33----2:;;:8022720076334:;;49661222;:676766676712220007971400----020./54002221202177767::;777222249;;115//00*2
@JI6ZREA02JONSD
AGTCACTGTTGGAGGGCAAGTCTGGTGCCAGCAGCCGCGGTAATTCCAGCTCCAATAGCGTATATTAAAGTTGTTGCAGTTAAAAAGCTCGTAGTTGAATTTCGGGATCAATACGTCGGTCGTGCTTTTTTGGTACGCACTGGCGTCATTGGTTTCTCCTTTCTGACGAACCATGATGTCATTAATTTGGTGTTAGTGGGGAGTTAGGACTGTTACTTTAGAAAAAATTAGAGTAGTTTAAAGCAGACATTAGCTTAGAATACATTAGCATGGAATAATGAAATAGGACGTTCGATCCTA
+
FFFEEEFFFFFIIHHHIIIIIIIIIIIIIIIIIIIIIIIIIIIIIIIIIIIIFFFFFFFFFFFFFFFFFFFFFFFFFFFFF?????FFFFFFFFFFFFFFFFF===FFFFFFFFFFFFFDDDBB?22////8809<==>=?>>?>>444444...4799244<7<<<<<A>>=>?===674-...,,,5537;97889;:9:3BBABA<999444711187,,,,,,--+325766888;;=ABDB==?=ABBB222=AAAABB=<=?<99:=A>44449;88<7<<=400.35:71127
@JI6ZREA02IT7NF
AGTCACTGTTGGAGGGCAAGTCTGGTGCCAGCAGCCGCGGTAATTCCAGCTCCAATAGCGTATATTAAAGTTGTTGCAGTTAAAAAGCTCGTAGTTGAATTTCGGGATCAATACGTCGGTCGTGCTTTTTGGTACGCACTGGCGTCATTGGTTTCTCCTTTCTGACGAACCATGATGTCATTAATTTGGTGTTATGGGGAGTTAGGACTGTTACTTTGAAAAAATTAGAGTGTTTAAAGCAGGCATTAGCTTGAATACATTAGCATGGAATAATGAAATAGGACGTTCGATCCTATTTTGTGGTTTCTAGGATCAACGTAATGATTAATAGGGATAGTTGGGGCATTAGTATTCAATTGTCAGAGGTGAAATTCTTGGATTTATTGAAGACTAACTACTGCGAAAGCATTTGCCAAGGATGTTTTCATTAATCAAGAACGAAAGTTAGGGATCGAAGACGATCAGATACCGTCGTAGTCTTAACCAT
+
IIIIIIIIIIIIIHHHIIIIIIIIIIIIIIIIIIIIIIIIIIIIIIIIIIIIIIIIIIIIIIIIIIHHHIIIIIIIIIIII=====IIIIIIIIIIIIIHHHIHHHIIIIIIIIIIIIIIIIIII>>>==IIBIIIIIIIIIIIIIIIIIIHHHIFBBBBHIIIIIIIIIIIIIIIIIIIIIHHFFFIIIIIIIICCCBIFIIIIIIIIIIIII@@@F6;;;66FF3IIIIIHHHHHHIIIIIIIFFFIHHII@@@DIIIIIIIIIIIIIIIIIIHHHHHHHDDDDDFIGGGGFE99==@2;;666@=GEEFGDD@@@@@?EBBBB;;9@BBBIDD@@@;;;;IGGGD@@@@@@DDDBABAA:9444:::<A>:88:::<<;4//AA>98:=44448B?::9<<<?AA<:::::::A=:::111129994411001..1,,---22-22289:3336476:99660213371016;:864499440-
@JI6ZREA02GLFQM
AGTCACTGTTGGAGGGCAAGTCTGGTGCCAGCAGCCGCGGTAATTCCAGCTCCAATAGCGTATATTAAAGTTGTTG
+
=<<FFFFF?=566???@==AADF???FFFFFFGGFFF888FFFFFDDDDFFFFF@??DDDDDDD::665A8868<9
@JI6ZREA02G6KGU
AGTCACTGTTGGAGGGCAAGTCTGGTGCCAGCAGCCGCGGTAATTCCAGCTCCAATAGCGTATATTAAAGTTGTTGCAGTTAAAAAGCTCGTAGTTGAATTTTAGGCCTGGCCGGATGGTCCGTCTTTGGCGAGTACTGTTCTGTCGTCGGGTCTATCCTTCTGGTGAGCCGGGATGCCCTTTATTGGGTGTGTCGGGGAACCAGGACCATTACCTTGAAAAAATTAGAGTGTTTAAAGCGGGCATTTGCTTGAATAGATTAGCATGGAATAATAGAATAGGACGTTGGTTCTATTTTGTTGGTTTTAGGACCACCGTAATGATTAATAGGGATAGTTGGGGGCATTTGTATTCAATTGTCAGAGGTGAAATTCTTGGATTTATTGAAGACTAACTATTGCGAAAGCATTTGCCAAGGATGTTTTCATTAATCAAGAACGAAAGTTAGGGGATCGAAGACGATCAGATACCGTCGTAGTCTTAACCATAAACTATGCCGACTAGGAATCGGGCGACGTTATTTTCATGACTCGCTCGGCGCCTTACGGGAAAC
+
IIIIIIIIIIIIIHHHIIIIIIIIIIIIIIIIIIIIIIIIIIIIIIIIIIIIIIIIIIIIIIIIIIHHHIIIIIIIIIIII:::::IIIIIIIIIIIII@@@@IIIIIIIIIIIIIIIIIIIIIIHHHIIIIIIIIIIIIIIIIIIIIIHHHIIIIIIIIIIIIIIIIIIIHHHIIIHHHHHHIHHHHHIIIIIICCAAIIIIHIIIIIIIII>>>>I9;;;99GG5IIGGGHHHGGGIIHHHHIHHHIIIIIIGGGIIIIIIIIIIIIIIIIHHHIIIIIIHF<==FFFDDDD=?@?8//GGBBB<IAAAAAAGIFFDDHIIIIIIIIBBBDDDDBB44444CC???G?GGAAAACCFHEEEFFBC>@@HHHHHHHHHHHHHHHHHHHHHHF?553BAC?9444@>;445??C?????==4477==88669<::30081--,-..01111133==><<=<<=>>>>>>>;3///28;;<;8:<22086223104822234868888;<9552-5//0,,,,,,-255569486;;<<;877...0100,,,,
@JI6ZREA02JZAFA
AGTCACTGTTGGAGGGCAAGTCTGGTGCCAGCAGCCGCGGTAATTCCAGCTCCAATAGCGTATATTAAAGTTGTTGC
+
6666AFFFFFFIIIIIIIIIIIIIIIIIIIIIIIIIIIIIIIIIIIIIIIIIFFFFFFFDDDDB55110<=>43384
@JI6ZREA02JOVHB
AGTCACTGTTGGAGGGCAAGTCTGGTGCCAGCAGCCGCGGTAATTCCAGCTCCAATAGCGTATATTAAAGTTGTTGCAGTTAAAAAGCTCGTAGTTGAATTTCGGGGTCAGCAGGTTGGTCGTGCCACTGGTATGCACTGGTCTCGCTGATTCCTCCCTCTTGTAGAACCGTAATGCCATTAAGTTGGTGTTGCGGGGAAACAGGACTGTTACTTTGAAAAAATTGAGTGTTTAAAGCAAGCTAACGCTTGAATACATTAGCATGGAATAATGAAATAGGACGATCGATCCTATTTTGTGGTTTCTAGGATCAACGTAATGATTAATAGGGATAGTTGGGGCATTAGTATTCAATTGTCAGAGGTGAAATTCTTGGATTTATTGAAGACTAACTACTGCGAAAGCATTTGCCAAGGATGTTTTCATTAATCAAGAACGAAAGTTAGGGATCGAAGCGATCAGATACCGTCGTAGTCTTAACCATAAACTATG
+
IIIIIIIIIH>>>BBBIHHIIIIBBDIIIIIIIIIIIIIIIIIIIIIIIIIIIIHHHIIIIIIIIIHHHIIIIIIIIIIII???=;BCCIIIIIHEDDD1117111/.;ADDEBDEFIIIIIIIIIIIIIIIIIIIIBBBGIIIIIGGEDBBEBB22161::?;A?::::::99;?88:::>:111@@A<>>@A99<<<<DI@EEIIIIIIIIHCEI666666>>>FHIHHHHHHHIIIIIII>>>IIIIIIIIIIHHHHHHHIIIIIIIIID555D?GA<<9;DDAAA=:87,,,,.,--,,,77DDEEEGIHHEEDHHIIHHHHIIHHHIIIIDD@;99AEHIGGDDDIIAAAABBHHEEDCCCB5555533BBDEEEEHHHHBBBHHHHHHHEBBBBEEEB@?;;;CDDEE@@=BD7;44:>88668;;880031...:;;3666<<:883232<<<::9>:<<<<<<<><:<998822086339810.
@JI6ZREA02JFYK0
AGTCACTGTTGGAGGGCAAGTCTGGTGCCAGCAGCCGCGGTAATTCCAGCTCCAATAGCGTATATTAAGTTGTTGCAGTTAAAAAGCTCGTAGTTGAATTTCGGGGTCA
+
FFFFFFFFFFFII@@@IIIIIIIIIIIIIIIIIIIIIIIIIIIIIIIIIIIIFFFFFDBAAAAA1111111AAAAABDFF???==FFFFFFFFFDBBB=;;4...,157
@JI6ZREA02HRN8F
AGTCACTGTTGGAGGGCAAGTCTGGTGCCAGCAGCCGCGGTAATTTCAGCTCCAATAGCGTATATTAAAGTTGTTGCAGTTAAAAAGCTCGTAGTTGAATTTCGGGATCAATACGTCGGTCGTGCTTTTTTGGTACGCACTGGCGCCATTGGTTTCTCCTTTCTGACGAACCATGATGTCATTAATTTGGTGTTATGGGGAGTTAGGACTGTTACTTTGAAAAAATTAGAGTGTTTAAAGCAGGCATTAGCTTGAATACATTAGCATGGAATAATGAAATAGGACGTTCGATCCTATTTTGTGGTTTCTAGGATCAACGTAATGATTAATAGGGATAGTTGGGGCATTAGTATTCAATTGTCAGAGGTGAAATTCTTGGATTTATTGAAGACTAACTACTGCGAAAGCATTTGCCAAGGATGTTTTCATTAATCAAGAACGAAAGTTGGGATCGAAGACGATCAGATACCGTCGTAGTCTTAACCATAAACTNTAGCCGACTAGGGATCGGATGATGTTAATTTT
+
HHHHHHHHHHHIIIIIIIIIIIIIIIIIIIIIIIIIIIIIIIIHHHIIIIIIHHHHHHHHHHHHHHHHHHHHHHHHHHHHH=====HHHHHHHHHHHHHHHHHHHHHHHHHHHHHHHHHHHHHHH999999HHFHHHHHHHHHHHHHHHHHHHHHHHHHHHHFFFHHHHHHHEEEHHHHHHHHHHEEEHHHHHHHHCCCBB199EHHHHHHHHHHHC@E22222233,6BBDDCHHHHHHHHHHHE@@@G@@@GDDDDHHHHHHHHHHHHHHHHHHHHH@:@DDDDHHGGGG;;;@??==@6DB@@@EAG;;;;@BGBB@@@EEHHHEEEG@@@GEBB;;6666BBBEEBBBHHHHHHDA@AHA@9998==>DDA8899=H>>@88DDH@@9333@BB=9999;=<99999<A>><<AA9;:000176220..4431..,,,,,.00..2477:;;:9;88:::7676;;2100077754400,,,1,,,,,!,,,,014141,--02222722222046600..
@JI6ZREA02G78PB
AGTCACTGTTGGAGGGCAAGTCTGGTGCCAGCAGCCGCGGTAATTCCAGCTCCAATAGCGTATATTAAAGTTGTTGCAGTTAAAAAGCTCGTAGTTGAA
+
FF::::::::FGHFFHIIIIIIIIIIIIIIIIIIIIIIIIIIIIIIIIIIIIFFFFFFFFFFFFFFFFFFFFFFFFFFFFF=;==;FFDB?=>?;;921
@JI6ZREA02IBXSU
AGTCACTGTTGGAGGGCAAGTCTGGTGCCAGCAGCCGCGGTAATTCCAGCTCCAATAGCGTATATTAAAGTTGTTGCAGTTAAAAAGCTCGTAGTTGAATTTCGGGATCAATACGTCGGTCGTGCTTTTTTGGTACGCACTGGCGTCATTGGTTTCTCCTTTCTGACGAACCATGATGTCATTAATTTGGTGTTATGGGGAGTTAGGACTGTTACTTTGAAAAAATTAGAGTGTTTAAAGCAGGCATTAGCTTGAATACATTAGCATGGAATAATGAAATAGGACGTTCGATCCTATTTTGTGGTTTCTAGGATCAACGTAATGATTAATAGGGATAGTTGGGGCATTAGTATTCAATTGTCAGAGGTGAAATTCTTGGATTTATTGAAGACTAACTACTGCGAAAGCATTTGCCAAGGATGTTTTCATTAAATCAAAGAACGAAGTTAGGGATCGAAGACGATCAGATACCGTCGCAGTCTTAACCATAAACTATGCCGACTAGGGATCGGATGATGTTAATTTTTAATGTACTCTATTCGGC
+
IIIIIIIIIIIIIHHHIIIIIIIIIIIIIIIIIIIIIIIIIIIIIIIIIIIIIIIIIIIIIIIIIIHHHIIIIIIIIIIII;;;;;IIIIIIIIIIIIIHHHIHHHIIIIIIIIIIIIIIIIIII888888II<IIIIIIIIIIIIIIIIIIGGGIIIIHHHIIIIIIIIIIIIIIIIIIIIIIIHHHIIIIIIIICCCAG4;;IIIIIIIHHIIHHHI666666;;,GGIIIHHHHHHIIIIIIIIIIIIIIIIHGGGIIIIIIIIIIIIIIIIIHHHIIIIAAAAAIIIIIIGG999<A6=;222;<GGGFGIHHIHHHHIIIIIIIIIHHHIIIIIICCBBIHHH==:=GIIIHHHHHHHHHB?@8;;HHHHHEHHHHHHH>>FFCB>A;::BBCEEEC?@@E:;;@BEE?><<==65-,,,,-2,,,,,,2,,,2,-2,--468477389888820328<<;8686888602288=<;;<<2208662321688<;<982333;<;;;;;88889<==3351155+8;;3.--.18<321
@JI6ZREA02GPROP
AGTCACTGTTGGAGGGCAAGTCTGGTGCCAGCAGCCGCGGTAATTCCAGCTCCAATAGCGTATATTAAAGTTGTTGCAGTTAAAAAGCTCGTAGTTGAATTTCGGGGTCAGCAGGTTGGTCGTGCCACTGGTATGCACTGGCTTCGCTGATTCCTCCTTTCTGAAGAACTGTAATGCATTAATTTGGTGTTGCAGGGAAACAGGACTGTTACTTTGAAAAAATTAGAGTGTTTAAAGCAGGCTAACGCTTGAATACATTAGCATGGAATAATG
+
FFFFFFFFFFFII:::IIIIIIIIIIIIIIIIIIIIIIIIIIIIIIIIIIIIFFFFFFFFFFFFFFFFFFFFFFFDDDD6666666?DDDDDFFFFFFFFFFFDDDDFFFFFFFFFFFFFFFFFFFFFFFFFFFFFFFFFFFFFFFFFFFFFFFFFFFFFFFFFFFFFFFFFFF<666DFFFFFFFFFFFFFFFFFFFFFFFFFFFFFDBA?888<///---22-???AB?FFFFFFFFFFFFFFFFFDDDFFFDGGDDDDDDDBBBBAAA:9
@JI6ZREA02JSDTA
AGTCACTGTTGGAGGGCAAGTCTGGTGCCAGCAGCCGCGGTAATTCCAGCTCCAATAGCGTATATTAAAGTTGTTGCAGTTAAAAAGCTCGTAGTTGAAGTTTCGGGATCAAGTACGTCGGTCGTGCTTTTTGGTACGCACTGGCGTCAGTTGGTTTCTCCTTTCTGACGAACCA
+
FFFFFFEEEDFHHHHHIIIIIIIIIIIIIIIHHF:::EFFFFFFFFHIIIIIFFFFFFFFFFFFFFFFFFFFEDDFEEDFF?????FFFFFDBBBBA331100:666=74.01184443;;=98984----,--,336976766=6:57312.....//<<666;7999=44222
@JI6ZREA02JGG6O
AGTCACTGTTGGAGGGCAAGTCTGGTGCCAGCAGCCGCGGTAATTCCAGCTCCAATAGCGTATATTAAAGTTGTTGCAGTTAAAAAGCTCGTAGTTGAATTTC
+
FFFFFFFFFFFIIHHHIIIIIIIIIIIIIIIIIIIIIIIIIIIIIIIIIIIIFFFFFFFFFFFFFFFFFFFFFFFFFFFFF88888FFFFFFFFFFFFD<99?
@JI6ZREA02FS2OC
AGTCACTGTTGGAGGGCAAGTCTGGTGCCAGCAGCCGCGGTAATTCCAGCTCCAATAGCGTATATTAAAGTTGTTGCAGTTAAAAAGCTCGTAGTTGAAATTTT
+
@A@AEEFEEDFIIHHHIIIIIIIIIIIIIIIIIIIIIIIIIIIIIIHHHIHHFFFFFFDDDDDD66633<=<=779=7/--,,,,,2:757575552,,,..,,
@JI6ZREA02JEHD0
AGTCACTGTTGGAGGGCAAGTCTGGTGCCAGCAGCCGCGGTAATTCCAGCTCCAATAGCGTATATTAAAGTTGTTGCAGTTAAAAAGCTCGTAGTTGAATTTTAGGCCTGGCCGGATGGTCCGTCTTTGGCGAGTACTGTTCTGTCGTCGGGTCTATCCTTCTGGTGAGCCGGGATGCCCTTTATTGGGTGTGTCGGGGAACCAGGACCATTACCTTGAAAAAATTAGAAGTAGTTTAAAGCGGGCATTTGCTTGAATAGATTAGCATGGAATAATAGAATAGGACGTTGGTTCTATTTTGTGGTTTTAGGACCACCGTAATGATTAATAGGGATAGTTGGGGGCATTAGTATTCAATTGTCAGAGGGGAAATTCTTGGATTTATTGAAAGACTAACTATTGCGAAAGCATTTGCCAAGGATGTTTTCATTAATCAAGAACGAAAGTTAGGGGATCGAAAGACGATCAGATACCGTCGTAGTCTTAACCATAAACTATGCCGACTAGGAATCGGGC
+
FFFFFFFFFFFII:::IIIIIIIIIIIIIIIIIIIIIIIIIIIIIIIIIIIIFFFFFFFFFFFFFFFFFEDDFFDDBBB::36666?DDBBBBDFFFDD<<;;==A@@<8:::???DBBBBDDDC666FFFFDDDDDFFFFDDDDDDAA?554<???@@>888:::9AAAA===BBD???666:>>;;8<9<<<<0011888888>ABDFCCCCAAAB2255//00,444443666888;A<83335=;;AA@BBDA???DAAADDBBBBBB===@><<<>=<99<22222...2722444/0/4655?88844444444<@??ABBDDDBBBADDDDD85555A===A@<88844295757730,,,,,,0743002236660--3,,..,37000436673....9976669662222460----2622006::::8465333722-0000020,,,,.,4702222468::21017:75658::110631121-02268842022002230,,
@JI6ZREA02IVSNP
AGTCACTGTTGGAGGGCAAGTCTGGTGCCAGCAGCCGCGGTAATTCCAGCTCCAATAGCGTATATTAAAGTTGTTGCAGTTAAAAAGACTCGTAGTTGAATTTAGGCCGTGACCGGATGGTCCGTCTTTGGCGAGTACTGTTCTGTCGTCGGGTCTATCCTTCTGGTGAGCCGGGATGCCCTTTATGGGTGTGTCGGGGAACCAGGGACCATTACCTTGAAAAATTGAGTAGTTTAAAGCGGGCATTTGCTTGAATAGATTAGCATGGAATAATAGAATAGGAAC
+
FFFFFEEEFFFIIHHHIIIIIIIIIIIIIIIIIIIIIIIIIIIIIIIIIIIIFFFFFFFFFFFFFFFFFFFD4326:::--,,,,,2-335:===;63111,,,11--,-/7<<666:<<A4448111;@@AA??<8555A>?>>=>==<844444444488>?<<=<9842...4=:,,,,,,7,,,,-.2257....5511,.,,219899=-...7/////51335:2-,,,,,,23,,,-.1167:9<944449@A>?>>>>=>1111086<<<=<99..-
@JI6ZREA02HN7JT
AGTCACTGTTGGAGGGCAAGTCTGGTGCCAGCAGCCGCGGTAATTCCAGCTCCAATAGCGTATATTAAAGTTGTTGCAGTTAAAAAGACTCGTAGTTGAATTTCGGGTC
+
FFFFFFD=<<??@633BBBDDFF@@=HHHHHIIIGFHEDDIHH==@@HHIIIFFFFFFFFFFFFFFFFFFDDDFFFFFDAA77555:1<?@?<<<>>4449624,,,.2
@JI6ZREA02JDOWA
AGTCACTGTTGGAGGGCAAGTCTGGTGCCAGCAGCCGCGGTAATTCCAGCTCCAATAGCGTATATTAAAGTTGTTGCAGTTAAAAAGCTCGTAGTTGAATTTCGGGATCAATACGTCGGTCGTGCTTTTTGGTACGCACTGGCGTCATTGGTTTCTCCTTTCTGACGAACCATGATGTCATTAATTTGGTGTTATGGGGAGTTAGGACTGTTACTTTGAAAAAATTAGAGTGTTTAAAGCAGGCATTAGCTTGAATACATTAGCATGGAATAATGAAATAGGACGTTCGATCCTATTTGTGTTCTAGGATCAACGTAATGATTAATAGGGATAGTT
+
FFFFFFFFFFFIIHHHIIIIIIIIIIIIIIIIIIIIIIIIIIIIIIIIIIIIFFFFFFFFFFFFFFFFFFFFFFFFFFFFF88888FFFFFFFFFFFFFFFFF@@@FFFDDDDFFFDBA??>?=9/////887==;9<<DDA989<?AA4433359DB==<BADFFF????AAAAA?=>?@@44333AA>B@BBB=A?<6166FFFFFDDFFFFC?=A22222211,999:9622..04<>=897<<BBB:::?DDDDDDBBBBAA>>>>9888:...77663...-6<::112:,,,3,---35911138566732227766;6511111873--
@JI6ZREA02GVYXJ
AGTCACTGTTGGAGGGCAAGTCTGGTGCCAGCAGCCGCGGTAATTCCAGCTCCAATAGCGTATATTAAAGTTGTTGCAGTTAAAAAGCTCGTAGTTGAATTTCGGGATCAATACGTCGGTCGTGCTTTTTGGGTACG
+
FFFFFFFDDDFHHDDIIIIIIIIIIIIIIIIIIIHHFEBBBFGAAAADDDF<:::DFFFFCCDDFFFFFFFFFFDDDDBAA33331?AAAAA@<<=ABA;;;4133AABBDDDFFFFFFFFFFFA;;775;86073.
@JI6ZREA02J5CGQ
AGTCACTGTTGGAGGGCAAGTCTGGTGCCAGCAGCCGCGGTAATTCCAGCTCCAATAGCGTATATTAAAGTTGTTGCAGTTAAAAAGCTCGTAGTTGAATTTTAGGCCTGGCCGGATGGTCCGTCTTTGGCGAGTACTGTTCTGTCGTCGGGTCTATCCTTCTGGTGAGCCGGGATGCCCTTTATTGGGTGTGTCGGGA
+
FFFFFFFFFFFIIHHHIIIIIIIIIIIIIIIIIIIIIIBBBHHIIHHHIHIIFFFFFFFFFFFFFFFFFFFFFFFFFFFCD888888FFFFFFFFFFFFDDDEDDDFFFDDCAAAADDDD::<CC<<<FFFFFFFFFFFFFFFFFFFFFFDDDFFFFAAAABA?==A?=====;?AA;===55533==<A<===?8400
@JI6ZREA02GDWRI
AGTCACTGTTGGAGGGCAAGTCTGGTGCCAGCAGCCGCGGTAATTCCAGCTCCAATAGCGTATATTAAAGTTGTTGCAGTTAAAAAGCTCGTAGTTGAATTTCGGGGTCAGTA
+
FFFFFFFFFFFII:::IIIIIIIIIIIIIIIIIIIIIIIIIIIIIIIIIIIIFFFFFFFFFFFFFFFFFFFFFFDDDDF??88888FFFFFFFFFFFFFFFFA5544:?>///
@JI6ZREA02JZ9J4
AGTCACTGTTGGAGGGCAAGTCTGGTGCCAGCAGCCGCGGTAATTCCAGCTCCAATAGCGTATATTAAAGTTGTTGCAGTTAAAAAGCTCGTAGTTGAATTTCGGGATCAAGT
+
FFFFFFFFFFFIIHHHIIIIIIIIIIIIIIIIIIIIIIIIIIIIIIIIIIIIFFFFFFFFFFFFFFFFFFFFFFFFFFFFF?????FFFFFFFFFFFFFFF?=444=74--..
@JI6ZREA02G6I2D
AGTCACTGTTGGAGGGCAAGTCTGGTGCCAGCAGCCGCGGTAATTCCAGCTCCAATAGCGTATATTAAAGTTGTTGCAGTTAAAAAGCTCGTAGTTGAATTTCGGGATCAATACGTCGGTCGTGCTTTCGGGTACGTACTGGCGTCATTGGTTTCTCCTTTCTGACGAACCATGATGTCATTAATTTGGTGTTATGGGGAGTTAGGACTGTTACTTTGAAAAAATTAGAGTGTTTAAAGCAGGCATTAGCTTGAATACATTAGCATGGAATAATGAAATAGGACGTTCGATCCTATTTTGTTGGTTTCTAGGATCAACGTAATGATTAATAGGGATAGTTGGGGCATTAGTATCCAATTGTCAGAGGTGAAATTCTTGGATTTATGAAGACTAACTACTGCGAAAGCATTTGCCAAGGATGTTTTCATTAATCAAAGAACGAAAGTTAGGGATCGAAGACGATCAGATACCGTCGTAGTCTTAACCATAAACT
+
HHHHHHHHHHHIIBBBIIIIIIIIIIIIIIIIIIIIIIIIIIIIIIIIIIIIHHHHHHHHHHHHHHHHHHHHHHHHHHHHH?????HHHHHHHHHHHHHHHHHHHHHHHHHHHHHHHHHHHHHHHHHHHBBBHHHHHHHHHHHHHHHHHHHHHHHH>>:::HHHHHHHHHHHHHHHHHHHHHHHBBBHHEHGGDB6666@144BEGGGHHHHHHHHHH;;;;6666,<HHHHHHHHHHHHHHHHHHHHHEEEEEHHHHHHHHHHHHHHHHHHHHHHHHHHHHDDDHHHHHHHHHHCBBBH::@@2226<G@;;;BBGHHBBBGHHHH@;99@HHHHHHHHBB==BBEGEEEE@@@BADDA?AABBB?=899===A??AAB==43/99=9899BBBDDB?99999=9999;<A9999AA?::1110678887-,,--2-060---07;2666:22277:9;::7772121;;;:98676120033...1,,,,,
@JI6ZREA02FTYKB
AGTCACTGTTGGAGGGCAAGTCTGGTGCCAGCAGCCGCGGTAATTCCAGCTCCAATAGCGTATATTAAAGTTGTTGCAGTTAAAAAGCTCGTAGTTGAATTTCGGGGTCAGCAGGTTGGTCGTGCCACTGGTATGACT
+
:;;DD@===FFII???IIIIIIIIIIIIIIIIIIIIIIIIIIIHH;;;@FHFFFFFFFFFFFFFFFFFFFFFFFFFFFFFF?????FFFFFFFFFFFFFFFFFDDDDFFFFFFFFFFDDDFFFFFFFFDBA??=:74/
@JI6ZREA02HMJOF
AGTCACTGTTGGAGGGCAAGTCTGGTGCCAGCAGCCGCGGTAATTCCAGCTCCAATAGCGTATATTAAAGTTGTTGCAGTTAAAAAGCTCGTAGTTGAATTTTAGGCCTGGCCGGATGGTCCGTCTTTGGCGAGTACTGTTCTGTCGTCGGGTCTATCCTTCTGGTGAGCCGGGATGCCCTTTATTGGGTGTGTCGGGGAACCAGGACCATTACCTTGAAAAAATTAGAGTGTTTAAAGCGGGCATTTGCTTGAATAGATTAGCATGGAATAATAGAATAGGACGTTGGTTCTATTTTGTTGGTTTTAGGACCACCGTAATGATTAATAGGGATAGTTGGGGGCATTAGTATTCAATTGTCTGAGGTGAAATTCTTGGATTTATTGAAGACTAACTATTGCGAAAGCATTTGCCAAGGATGTTTTCATTAATCAAGAACGAATGTTAGGGGATCGAAGACGATCAGATACCGTCGTAGTCTTAACCATAAACTATGCCGACTAGGAATCGGGCGACGTTATTTCATGACTCGCTCGGCGCCTTACGGGAAACAGTCGACT
+
IIIIIIIIIIIIIHHHIIIIIIIIIIIIIIIIIIIIIIIIIIIIIIIIIIIIIIIIIIIIIIIIIIHHHIIIIIIIIIIII;;;;;IIIIIIIIIIIIICCCCIIIIIIIIIIIIIIIIIIIIIIHHHIIIIIIIIIIIIIIIIIIIIIGGGIIIIIIIIIIIIIIIIIIIHHHIIIHHHGGGIDDGGHIIIIII?@@@IIIIIIIIIIIIIIIIIII<<<<88II6IIIIIDCCEEEI?666?GHHHIIIIIIIIIIIIIIIIIIIIIIIIIIIIIIIIIIIIGGGIIIIIII???>;22CC>???IIIIIIIIIIIIIIIIIIIIIIHHHIIIIII==?==IIIIIIIIIIGGGGGIEGEIIIIIIHHHIIIIIIIICCCI@@IIEE;????EEIIEGEABBBA>9444EEEEEEEEAA7777AAAA::7==?:66=922554>A7777>AAAA>425:AAAAAAAABBAA?AAA@AA?>>>442:92454.9:::::;A>AA?>A?;::70820../---5558:?A?A@A@AA@=<<==:7733.../-5796747
@JI6ZREA02GV926
AGTCACTGTTGGAGGGCAAGTCTGGTGCCAGCAGCCGCGGTAATTCCAGCTCCAATAGCGTATATTAAAGTTGTTGCAGTTAAAAAGCTCGTAGTTGAATTTC
+
FFFFFFFFFFFIIHHHIIIIIIIIIIIIIIIIIIIIIIIIIIIIIIIIIIIIFFFFFFFFFFFFFFFFFFFFFFFFFFFFF?????FFFFFFFFFFFFF=<9>
@JI6ZREA02IT97A
AGTCACTGTTGGAGGGCAAGTCTGGTGCCAGCAGCCGCGGTAATTCCAGCTCCAATAGCGTATATTAAAGTCGTTGCAGTTAAAAAGCTCGTAGTTGAATTTCGGGATCAACACGTCGGTCGTGCTTTTTTGGTACGCACTGGCGTCATTGGTTTCTCCTTTCTGACGAACCATGATGTCATTAATTTGGTGTTATGGGGAGTTAGGACTGTTACTTTGAAAAAATTAGAGTGTTTAAAGCAGGCATTAGCTTGAATACATTAGCATGGAATAATGAAATAGGACGTTCGATCCTATTTTGTGGTTTCTAGGATCAACGTAATGATTAATAGGGATAGTTGGGGCATTAGTATTCAATTGTCAGAGGTGAAATTCTTGGATTTATTGAAGACTAACTACTGCGAAAGCATTTGCCAAGGATGTTTTCATTAATCAAGAACGAAAGTTAGGGATCGAAGACGATCAGATACCGTCGTAGTCTTAACCNTAAACTATGCCGACTAGGGATCGGATGATGTTTAATTTTTAANGTACTC
+
IIIIIIIIIIIIIHHHIIIIIIIIIIIIIIIIIIIIIIIIIIIIIIIIIIIIIIIIIIIIIIIIIIHHHIIIIIIIIIIII=====IIIIIIIIIIIIIHHHIFFFIIIIIIIIIIIIIIIIIII666666II<IIIIIIIIIIIIIIIIIIHHHIIIIHHHIIIIIIIIIIIIIIIIIIIIIFF666IIIIIIIIBCCBB266BIIIIIIIIIIHHHI66666666,@@HHHHHHHHHIIIIIII@@@IIIIIIIIIIIIIIIIIIIIIIIIIIIHHB;7;;;;:;;DFIIDDDG=??=D6;;666DII@@@@DHIIIIIIID@6666@DHHHIIIIIICCCBHDDDDDIIIIIIHHHBBBHHHHHHHHHHHH===DHEBB=944BAA=:==;44///;==9:::;::444=4444::9;;3311:;33002530,,,1,,,,,06-0028::::::9;88::73131;;31011;:6200444/!,,,,,/,,,00/11585---2222996677111;;112--00!37:700
@JI6ZREA02H35BK
AGTCACTGTTGGAGGGCAAGTCTGGTGCCAGCAGCCGCGGTAATTCCAGCTCCAATAGCGTATATTAAAGTTGTTGCAGTTAAAAAGCTCGTAGTTGAATTTTAGGCCTGGCCGGATGGTCCGTCTTTGGCGAGTACTGTTCTGTCGTCGGGTCTATCCTTCTGGTGAGCCGGGATGCCCTTTATTGGGTGTGTCGGGGAACCAGGACCATTACCTTGAAAAAATTAGAGTGTTTAAAGCGGGCATTTGCTTGAATAGATTAGCATGGAATAATAGAATAGGACGTTGGTTCTATTTTGTTGGTTTTAGGACCACCGTAATGATTAATAGGGATAGTTGGGGGCATTAGTATTCAATTGTCAGAGGTGAAATTCTTGGATTTATTGAAGACTAACTACTGCGAAAGCATTTGCCAAGGATGTTTTCATTAATCAAGAACGAAAGTTAGGGGATCGAAGACGATCAGATACCGTCGTAGTCTTAACCATAAACTATGCCGACTGGGATCGGATGATGTTAATTTTTTATGAC
+
IIIIIIIIIIIII:::IIIIIIIIIIIIIIIIIIIIIIIIIIIIIIIIIIIIIIIIIIIIIIIIIIHHHIIIIIIGEEE6611111;DHHHHIIIIIIICCCCIIIIIIIIIIIIIIIIIIIIIIHHHIIIIIIIIIIIIIIIIIIIIIHHHIIIIIIIIIIIIIIIIIIIHHHIII>>>FFHIDDFFHIIIIIIAAAAIIIIIIIIIIIIGEEDAAA//////56-CBEGGBEHHHHIB666>FDDBGGGIIFDDDHHIIIIIIIIIIIIIIIIIIIIIIIHHHHHIIIDDDE66655..44//,,75683338<???EEGGIIFHHIHHHHIHHHI88=88HHIIIIIIIIHHHHHHBBBHHHHHHHHHEEHBBBBB:::::<CCA@?CC99442@@?:9::B>@@==BCDDDD::333114188::<<9><;30086555688211338888881036<<<>:131=<;888<><::88==110861131-47698:4....:;;;;;999330022,,,,,,,)333
@JI6ZREA02HM84V
AGTCACTGTTGGAGGGCAAGTCTGGTGCCAGCAGCCGCGGTAATTCC
+
FFFFFFFFFFFIIHHHIIIIIIIIIIIIIIIIIIIIIFDCDBAA>;2
@JI6ZREA02JOK38
AGTCACTGTTGGAGGGCAAGTCTGGTGCCAGCAGCCGCGGTAATTCCAGCTCCAATAGCGTATATTAAAGTTGTTGCAGTTAAAAAGCTCGTAGTTGAATTTCGGGATCAATACGTCGGTCGTGCTTTTTTGGTACGCACTGGCGTCATTGGTTTCTCCTTTCTGACGAACCATGATGTCATTAATTTGGTGTTATGGGGAGTTAGGACTGTTACTTTGAAAAATTAGAGTGTAGT
+
FFFFFFFFFFFIIHHHIIIIIIIIIIIIIIIIIIIIIIIIIIIIIIIIIIIIFFFFFFFFFFFFFFFFFFFFFFFFFFFFF;;;;;FFFFFFFFFFFFFFFFFFFFFFFFFFFFFFFFFFFFFFF666666FF<FFFFFFFFFFFFFFFFFFFFFFFFFFFFFFFFFFDDDDDCFFFFDFFFFFFFF?B@>>>>?<1111<38:=BBDDFDDBBB==;911//-65.:9=:2-.--
@JI6ZREA02JRJB3
AGTCACTGTTGGAGGGCAAGTCTGGTGCCAGCAGCCGCGGTAATTCCAGCTCCAATAGCGTATATTAAAGTTGTTGCAGTTAAAAAGCTCGTAGTTGAATTTCGGGGTCAGCAGGTTGGTCGTGCCACTGGTATGAACTGGTTTCGCTGATTCCTCCTTTCTGAAGAACTGTAATGTCATTAATTTGGTGTTGCAGGGAAACAGGACTGTTACTTTGAAAAAATTAGAGTGTTTAAAGCAGGCTAACGCTTGAATACATTAGCATGGAATAATGAAATAGGACGTTCAAACCTATTTTGTTGGTTTCTAGGATTGACGTAATGATTAATAGGGATAGTTGGGGCATTAGTATTCAATTGTCAGAGGTGAAATTCTTGGATTTATGAAGACTAACTACTGCGAAAGCATTTGCCAAGGATGTTTTCATTAATCAAGAACGAAAGTTAGGGATACGAAGACGATCAGATACCGTCGTAGTCTTAACCATAACTATGCCGACTAGGGATCGGATGATGTTTAATTTTTAATGTACT
+
HHHHHHHHHHHIIBBBIIIIIIIIIIIIIIIIIIIIIIIIIIIIIIIIIIIIHHHHHHHHHHHHHHHHHHHHHHHHHHHBB88888HHHHHHHHHHHHHHHHE6666DHHHHHHHHHHHHHHHHHHHHHHHHHHHHHHHHHHHHHHHHHHHHHHHEEEEHHHHHHHHHHHHHHHHHHHHHHHHHHHHHHHHHHHHHHHHHHHHHHHHHHHHHHHHHH666666<<-HHHHHHHHHHHHHHHHH<999@HHHHHHHHHHHHHHHHHHHHHHHHHHHHHD<DDDGE666666AAD<33355//55333;<DBBBEGGGHH@@@EBBBBBBBE;;;;EGGEE9999BBBHHHHHHHHHHIIDDHH==999====BA=8899A<<99/3443339??@@@B=933449?<<99994444442971511777:::0---2042---27;;266612122:::9;::777:8:8;;:868:7612006641.,,,,,1.100.1.20223466:::72227977:://4//44+7:92-
@JI6ZREA02GVCKS
AGTCACTGTTGGAGGGCAAGTCTGGTGCCAGCAGCCGCGGTAATTCCAGCTCCAATAGCGTATATTAAAGTTGTTGCAGTTAAAAAGCTCGTAGTTGAATTTCGGGGC
+
D6668::=<FFGGFHHIIIIIIIIIIIIIIIIIIIIIIIIIIIIIIIIIIIIFFFFFFFFFFFFFFFFFEDDFFFFFFFFF?????FFFFFFFDB??99211.,,,,-
@JI6ZREA02JR53P
AGTCACTGTTGGAGGGCAAGTCTGGTGCCAGCAGCCGCGGTAATTCCAGCTCCAATAGCGTATATTAAAGTTGTTGCAGTTAAAAAGCTCGTAGTTGAATTTCGGGGATAC
+
444911118@<<==??GGIIIIIIIIIIIHHIHHDDFHHHHIIIIIIIIIIIFFFFFFFFFFFFFFFFFFFFFFFFFFFFF?????FFFFFFFFFFFDD@??B6454<<<3
@JI6ZREA02I8VB8
AGTCACTGTTGGAGGGCAAGTCTGGTGCCAGCAGCCGCGGTAATTCCAGCTCCAATAGCGTATATTAAAGTTGTTGCAGTTAAAAAGCTCGTAGTTGAATTTTAGGCCTGGCCGGATGGTCCGTCTTTGGCGAGTACTGTTCTGTCGTCGGGTCTATCCTTCTGGTGAGCCGGGATGCCCTATATTGGGTGTGTCGGGGAACCAGGACCATTACCTTGAAAAAATTAGAGTGTTTAAAGCGGGCATTTGCTTGAATAGATTAGCATGGAATAATAAAATAGGACGGTGGTCCTGTTTTGTTGGTTTCTGAATCACCGTAATGATTAATAGGGATAGTTGGGGGCATTAGTATTCAATTGTCAGAGGTGAAATTCTTGGATTTATTGAAGACTAGCTATTGCGAAAGCATTTGCCAAGGATGTTTTCATTAATCAAGAACGAAAGTTAGGGATCGAAGACGATCAGATACCGTCGTAGTCTTAACCATAAAC
+
IIIIIIIIIIIIIHHHIIIIIIIIIIIIIIIIIIIIIIIIIIIIIIIIIIIIIIIIIIIIIIIIIIFFFIIIIIIGGGG@B66666EEIHIEIEEEE<<33311:DDDDABDFIIIIIIIIIIIIHHHIIIIIIIIIIIIIIIIIIIIF@@@FIIIIIIIIIIIIIIIIIIHHHIIIHHHIIIIIIHHHHHHIIICCBBIIIIB>>>BIIIIIBBBBI;;;;99BB0IIIIIHHHHFFFIH>>>BEEEID===BIHHHIIIIIIIIGIIII@<77744E<EEB;99:9?BAA;9,,,/4--11,//99:;;BGGIIIDDDDDDDIDDDHHHEIIII@@55555DBEGFGFIFDDDDEEEDDD:::B@=@BBCCCCCBBB000:48DDDEEEDDHHHHHED?9::=A:500/:;==888553----3366884888889;:333133-.--0777960038:;;8868688:6566;::;:79974.,,,,,
@JI6ZREA02F550E
AGTCACTGTTGGAGGGCAAGTCTGGTGCCAGCAGCCGCGGTAATTCCAGCTCCAACAGCGTATATTAAAGTTGTTGCAGTTAAAAAGCTCGTAGTTGAATTTCGGGATCAATACGTCGGTCGTGCTTTTTTGGTACGCACTGGCGTCATTGGTTTCTCCTTTCTGACGAACCATGATGTCATTAATTTGGTGTTATGGGGAGTTAGGACTATTACTTTGAAAAAA
+
CFFFBBBBDDDC@666EFFHHIIIIIIIIIIIIIIIIIIIIIIIIIIIIIIIF=??DFFFFFFFFFFFFFFFFFFFFFD::66655ABDDDDFFFFFFFFFFFFFFFFFFFFFFFFFFFFFFFFF666666FF2CCFFFFFFFFFFFFFFFFFFFFFFFFFFDDDFFDCCFDDAAAAAABAAAAA:::DD>D==<B9::64/104<>?74344<910.:--55--
@JI6ZREA02GKT9N
AGTCACTGTTGGAGGGCAAGTCTGGTGCCAGCAGCCGCGGTAATTCCAGCTCCAATAGCGTATATTAAAGTTGTTGCAGTTAAAAAAGCTCGTAGTTGAATTTTAGGGCCTGACCGGATGGTCCGTCTTTGGCGAGTACTGTTCTGTCGTCGGTCTATCCTTCTCGGTGTAGCCGGGAAT
+
DDDFFFFFFFFHHHHHHHHHHIIIIIHHHIIIIHFFF===FBBBBFFHHHHIFFFFFDDBDBBB33333:>A?>>==?<::222666DBBDDFFFFFDDB9644340...44426====<<=66662.....46:9<<=?<<89444AA<4444<?=<2222664../26<=;;222664
@JI6ZREA02F4J5H
AGTCACTGTTGGAGGGCAAGTCTGGTGCCAGCAGCCGCGGTAATTCCAGCTCCAATAGCGTATATTAAAGTTGTTGCAGTTAAAAAGCTCGTAGTTGAATTTCGGGATCAATACGTCGGTCGTGCTTTTTTGGTACGCACTGGCGTCATTGGTTTCTCCTTTCTGACGAACCATGATGTCATTAATTTGGTGTTATGGGGAGTTAGGACTGTTACTTTGAAAAAATTGAGTGTTTAAAGCAGGCATTAGCTTGAATACATTAACATGGAATAATGAAATAGGACGTTCGATCCTATTTTGTTGGTTTCTAGGATCAACGTAATGATTAATAGGGATAGTTGGGGCATTAGTATTCAATTGTCAGAGGTGAAATTCTTGGATTTATGAAGACTAACTACTGCGAAAGCATTTGCCAAGGATGTTTTCATTAATCAAAGAACGAAAGTTAGGGATCGAAGACGATCAGATACCGTCGTAGTCTTAACCATAAACT
+
FFFFFFFFFFFIIHHHIIIIIIIIIIIIIIIIIIIIIIIIIIIIIIIIIIIIFFFFFFFFFFFFFFFFFFFFFFFFFFFFF?????FFFFFFFFFFFFFFFFFFFFFFFFFFFFFFFFFFFFFFF666666FF<FFFFFFFFFFFFFFFFFFFFFFFFFFFFFFFFFFFFFFFFFFFFFFFFFFF666FFFFFFFF????D166?FFFFFFFFFFFF?D666666666?FD????FFFFFFFFFFFFFFFFFFFDDDDDGGGGGGFDDDDGGGDD555B>AAA?8888<AA><<<4466?66<<888AAD???????DDDDDDAAADDDDD=888@A?88////4<=<8988<ABBBBBB===?D88888;;@>888888;;;;/34:;:<<///22@@>><888;<<///34::9;98::111066668802---602610038::01117::::644:98:::64676664441210200774416----0
@JI6ZREA02I3Q6D
AGTCACTGTTGGAGGGCAAGTCTGGTGCCAGCAGCCGCGGTAATTCCAGCTCCAATAGCGTATATTAAAGTTGTTGCAGTTAAAAAGCTCGTAGTTGAATTTCGGGGTCTAGTCCAGTGT
+
FFFFFFFFFFFHHHHHIIIIIIIIIIIIIIIIIIIIIIIIIIIIIIIIIIIIFFFFFFFFFFFFFFFFFFFFFFFFFFFFF???==FFFFFFFFFFFFFFFFA5544:?<7//--37722
@JI6ZREA02GTOLC
AGTCACTGTTGGAGGGCAAGTCTGGTGCCAGCAGCCGCGGTAATTCCAGCTCCAATAGCGTATATTAAAGTTGTTGCAGTTAAAAAGCTCGTAGTTGAATTTC
+
FFFFFFFFFFFII:::IIIIIIIIIIIIIIIIIIIIIIIIIIIIIIIIIIIIFFFFFFFFFFFFFFFFFFFFFFFFFFFFF???==FFFFFFFFFDBA?6337
@JI6ZREA02J6QZB
AGTCACTGTTGGAGGGCAAGTCTGGTGCCAGCAGCCGCGGTAATTCCAGCTCCAATAGCGTATATTAAAGTTGTTGCAGTTAAAAAGCTCGTAGTTGAATTTCGGGGTCAGCAGGTTGGTCGTGCCACTGGTATGAACTGGTTTCGCTGATTCCTCCTTTCTGAAGAACTGTGATGTCATTAATTTGGTGTTGCAGGGAAACAGGACTGTTACTTTGAAAAAATTAGAGTGTTTAAAGCAGGCTTTTGCTTGAATAGATTAGCATGGAATAATAGAATAGGACGTTGTGGTTCTATTTTGTAGTTCAAGGACCACCGTAATGATTAATAGGGATAGTTGGGGCATTAGTATTCAATTGTCAGAGGTGAAATTCTTGGATTTATTGAAGACTAACTACTGCGAAAGCATTTGCCAAGGATGTTTTCATT
+
IIIIIIIIIIIIIHHHIIIIIIIIIIIIIIIIIIIIIIIIIIIIIIIIIIIIIIIIIIIIIIIIIIHHHIIIIIIIIIIII???<<IIIIIIIIIIIIIHHHICCCCIIIIIIIIIIIIIIIIIIIIIIIIIIIIIIIIIIHHHIIIIIFFFHF>>>BBFFDIIIIIIIIIIIIIIIIIIIIIHHHIIIIIIIIIHHHHFFB>BB@@HI===BBFFI677766FF5IIIIIHHHHFFFIIIIIAAAAIIIIIIIIIID<<<HIIIDDDDIDDDIIIIIIIIIIIIH@@@@IIGFG<<<<@6??EEGEG66566IIIIIIIIIIIIHD@@@IHIIIDDDBBBBID@@@IHHHIIIIIHHHHHHB445=B@=?>A;;??B000047CCDDBBDE>>>BBHBBBBBHHHHHHHHHEDCD?;:7--,,1500
@JI6ZREA02IT9SS
AGTCACTGTTGGAGGGCAAGTCTGGTGCCAGCAGCCGCGGTAATTCCAGCTCCAATAGCGTATATTAAAGTTGTTGCAGTTAAAAAGACTCGTAGTTGAATTTC
+
///////411114...>>AABDDCCFHIIIIHHHIIH===HHHHHHHIIIIHFFFFFFFDDDDD86666FDDA><==??44/////45====???>;/--331.
@JI6ZREA02HJ7QD
AGTCACTGTTGGAGGGCAAGTCTGGTGCCAGCAGCCGCGGTAATTCCAGCTCCAATAGCGTATATTAAAGTTGTTGCAGTTAAAAAG
+
FFFFDDD:::544111?=>AABD??BFFFHHIIIIHHBBBIIIIIHHHHIIHFFFFFFFFFFFF@@666FFFFFDBBBFFF88877:
@JI6ZREA02J0OE1
AGTCACTGTTGGAGGGCAAGTCTGGTGCCAGCAGCCGCGGTAATTCCAGCTCCAATAGCGTATATTAAAGTTGTTGCAGTTAAAAAGCTCGTAGTTGAATTTTAGGCCTGGCCGGATGGTCCGTCTTTGGCGAGTACTGTTCTGTCGTCGGGTCTATCCTTCTGGTGAGCCGGGATGCCCTTTATTGGGTGTGTCGGGGAACCAGGACCATTACCTTGAAAAAATTAGAGTGTTTAAAGCGGGCATTTGCTTGAATAGATTAGCATGGAATAATAGAATAGGACGTTGGTTCTATTTTGTTGGTTTTAGGACCACCGTAATGATTAATAGGGATAGTTGGGGGCATTAGTATTCAATTGTCAGAGGTGAAATTCTTGGATTTATTGAAGACTAACTATTGCGAAAGCATTTGCCAAGGATGTTTTCATTAATCAAGAACGAAAGTTAGGGGATCGAAGACGATCAGATACCGTCGTAGTCTTAACCATAAACTATGCTGAC
+
HHHHHHHHHHHIIHHHIIIIIIIIIIIIIIIIIIIIIIIIIIIIIIIIIIIIHHHHHHHHHHHHHHHHHHHHHHHHHHHHH:::::EHHHHHHHHHHHHCCCCHHHHHHHHHHHHHHHHHHHHHHHHHHHHHHHHHHHHHHHHHHHHHHHHHHHHHHHHHHHHHHHHHHHHHHHHHHHHHHHHH@@BBHHHHHHHBBBBHHFFFHHHHHHHHHHHHHH666666@@-EEHHHHHHHHHHHHHHHH@@@HHHHHEDDDDHHHHHHHHHHHHHHHHHHHHHHHHHHDDDHHDDDHG?9?=G66@@9999GGGB;;;@HHHHHBBBHHHHHHHHHHHHHHH==?==HHHHHHHHHHHHHHHA@AAHHHHHHHHHHHHHHHHHHHHHHHHHA@@AHHHHHHHHAA@HHH@AA>>HHHHHHHA@;;4744::::::5:7220060-,,.33.....0226720024899666767221468;:8:88;;6646222---0114444
@JI6ZREA02FO63B
AGTCACTGTTGGAGGGCAAGTCTGGTGCCAGCAGCCGCGGTAATTCCAGCTCCAATAGCGTATATTAAAGTTGTTGCAGTTAAAAAGCTCGTAGTTGAATTTC
+
6666AFFFFFFIIHHHIIIIIIIIIIIIIIIIIIIIIIIHHBBBBBBFHHFHFFFFFFFFFFFF==666DCDBA>???A4411111<@???AABDFA=<886=
@JI6ZREA02J2U23
AGTCACTGTTGGAGGGCAAGTCTGGTGCCAGCAGCCGCGGTAATTCCAGCTCCAATAGCGTATATTAAAGTTGTTGCAGTTAAAAAGCTCGTAGTTGAATTTCGGGATCAATACGTCGGTCGTGCTTTTTTGGTACGCACTGGCGTCATTGGTTTCTCCTTTCTGACGAACCATGATGTCATTAATTTGGTGTTATGGGGAGTTAGGACTGTTACTTTGAAAAAATTAGAGTGTTTAAAGCAGGCATTAGCTTGAATACATTAGCATGGAATAATGAAATAGGACGTTCGATCCTATTTTGTGGTTTCTAGGATCAACGTAATGATTAATAGGGATAGTTGGGGCATTAGTATTCAATTGTCAGAGGTGAAATTCTTGGATTTATTGAAGACTAACTACTGCGAAAGCATTTGCCAAGGATGTTTTCATTAATCAAGAACGAAAGTTAGGGATCGAAGACGATCAGATACCGTCGTAGTCTTAAACCNTAAACTNTGCCGACTAGGGATCGGATGATGTTAATTTTTAA
+
IIIIIIIIIIIIIHHHIIIIIIIIIIIIIIIIIIIIIIIIIIIIIIIIIIIIIIIIIIIIIIIIIIHHHIIIIIIIIIIII==???IIIIIIIIIIIIIBBBF>>>FIFFGIHIIIIHEEEBD>2////--886DA;@DGIIIGGGDDDDDD444DCBBBBBIIBB===EIIHIBBBGIIIIIIIHHHIIIIIIIICCCCIIIIBBBIIIIHFGGBBBA444144DD5IIIIIHHHHHHIIIIIIIBBBIIIIIIIIIIIIIIIIIIIIIIIIIIIHHHIIIIAA788IIIIDDBC9999?266666?9EEDDDEEIIIIIIIHHAAAADDHEEIIIIHH??9?EEHIHAAAHIIIHHHHHHHBB555=HHEEDIDDDDC1119::;55525?CCCCCCC55555:@>>/..>>>>>::4:<22228===<:4888;9470---4..-006:;;;;;:9<:::::=<=:88868779889//,,,,,!5000,,!/36603089:::<=====<::831022/--,,..
@JI6ZREA02GJLRU
AGTCACTGTTGGAGGGCAAGTCTGGTGCCAGCAGCCGCGGTAATTCCAGCTCCAATAGCGTATATTAAAGTTGTTGCAGTTAAAAAGCTCGTAGTTGAATTT
+
8666=FFFFFFGIHHHIIIIIIIIIIIIIIIIIIIIIIIIIIIDDHHIIHHDDDDFFFFFFFFFFFFFFFFFFFFFFFFFF?????FFFFFFB??<=66.,,
@JI6ZREA02FI6OR
AGTCACTGTTGGAGGGCAAGTCTGGTGCCAGCAGCCGCGGTAATTCCAGCTCCAATAGCGTATATTAAAGTTGTTGCAGTTAAAAAGCTCGTAGTTGAATTTCGGGGTCAGCAGGTTGGTCGTGCCACTGGTATGAACTGGTTTCGCTGATTCCCCCTTTCTGAAGAACTGTAATGTCATTAATTTGGTGTTGCAGGGAAACAGGACTGTTACTTTGAAAAAATTGAAGTGTTTAAAGCTAAGGCTAACGCTTGAATACATTAGCATGGAATAATGAAATAGGACGTTACAAACCTATTTTGTGGTTTCTAGGATTGACGTAATGATTAATAGGGATAGTTGGGGGCATTAGGTATTCAATTGTCAGAGGTGAAAATTCTTGGATTTTATTGAAAGACTTAACTACTGCGAAAAGCATTTAGCCAAGGTATGTTTTACATTAATCAAGAAACGAAAGTTAGGGATCGAAGACGATCAGATACCGTCGTAGTCTTAACCA
+
EEEFFFFFFFFIIHHHIIIIIIIIIIIIIIIIIIIIIIIIIIIIIIIIIIIIFFFFFFFFFFFFDD666FFFFDBBBBDCC88888DFFFFFFFFFFFFFFFD;96668<<<<8888>>=?>??88:9555A@@@ABBB::::?AAAB@@@@35533100-9@@<<0114ABAA?@@BAAADD???CA>FFFFFD????==:6:8:9<4555:=;;A2055//224..//2,,,,,38..-.66?>4444<<<<>>?8981119<?<<<@@<==BA==;?9=<<<=00004666571///.-,--,,,-199562249???>A?@?>>>>>=866676722-----78777222662344<<9673309;72,,,,44733003....0//3,,,0-7,,,,,,,0,,,,,,,,53,,,,,3330000,,,0,,,,,,.3433.00,,,,,,.,,,,,,,,,,,000331468466::9:9::6---0740-----444
@JI6ZREA02J6TQU
AGTCACTGTTGGAGGGCAAGTCTGGTGCCAGCAGCCGCGGTAATTCCAGCTCCAATAGCGTATATTAAAGTTGTTGCAGTTAAAAAGCTCGTAGTTGAATTTCGGGATCAATACGTCGGTCGTGCTTTTGTTGGACGCACGTGGCGTCTAGTTTGGTTTCCTTCCTTTCT
+
FFFFFFFFFFFIIIIIIIIIIIIIIIIIIIIIIH:88C??@DDDDDFFHHHHFFFFFFFFFFFFFFFFFFFFFFFFFFFFF=====FFFFFFFFFFFFFF??6666=?988<=@@@44448>?=722224..227789434:244898894448==777;;//22111,,
@JI6ZREA02F0VGC
AGTCACTGTTGGAGGGCAAGTCTGGTGCCAGCAGCCGCGGTAATTCCAGCTCCAATAGCGTATATTAAAGTTGTTGCAGTTAAAAAGCTCGTAGTTGAATTTCGGGATC
+
FFFFFFFFFFFIIHHHIIIIIIIIIIIIIIIIIIIIIIIIIIIII;;;?IIIFFFFFFFFFFFFFFFFFFFFFFFFFFFFF?????FFFFFFFFFFFFFF?;<0..::7
@JI6ZREA02JT0R3
AGTCACTGTTGGAGGGCAAGTCTGGTGCCAGCAGCCGCGGTAATTCCAGCTCCAATAGCGTATATTAAAGTTGTTGCAGTTAAAAAGCTCGTAGTTGAATTTCGGGATCAGCAGGTTGGTCGTGCCACTGGTATGCACTGGCTTTGCTGGTTCCTCCTTTCTGAAGAACTGTAATGCCATTAATTTGGTGTTGCAGGGAAACAGGACTGTTACTTTGAAAAAATTAGAGTGTTTAAAGCAGGCATTAGCTTGAATACATTAGCATGGAATAATGAAATAGGACGTTCGATCCTATTTTGTCGGTTTCTAGGATCAACGTAATGATTAATAGGGATAGTTGGGGGCATTAGTATTCAATTGTCAGAGGTGAAATTCTTGGATTTATTGAAGACTAACTACTGCGAAAGCATTTGCCAAGGATGTTTTCATTAATCAAGAACGAAAGTTAGGGATCGAAGACGATCAGATACCGTCGTAGTCTTAACCATAAACTATGCCGACTAGGGATCGGATGATGTTAATTTTTTAATGTACTCA
+
IIIIIIIIIIIIIHHHIIIIIIIIIIIIIIIIIIIIIIIIIIIIIIIIIIIIIIIIIIIIIIIIIIHHHIIIIIIIIIIII:::::HIIIIIIIIIIIIHHHIHHHIIIIIIIIIIIIIIIIIIIIIIIIIIIIIIIIIIIIHHHIIIIIIIIIIFFFFHIIIIIHHHIIIIIIIIIIIIIHHBBBIGAFFFFGG666@@EG9==IIIIFFEE??;A00000013,??EEFDEHHHHIIIIIIIIIIIIIIIIIIIIIIIIIIIIIIIIIIIIIHHHIIIIDDDHHHHII@@@@ABBBI;HFI;;;DII;;;;DDIID;99IIIIIHHHIEEEDIIIGG55555;;BB?;9;BDDDBBBA?BDBB====:::BBBAABBBBBBB88=BE===BBDDE899::;:67893...304447724,,,,,-269774777;999722./0,,,,,,,,,44116467777678;;7656:;:::88;;11062...0-02228;4:8777676---21111//00,,,,,,11)4111//1
@JI6ZREA02GCRZI
AGTCACTGTTGGAGGGCAAGTCTGGTGCCAGCAGCCGCGGTAATTCCAGCTCCAATAGCGTATATTAAAGTTGTTGCAGTTAAAAAGCTCGTAGTTGAATTTTAGGCCTGGCCGGATGGTCCGTCTTTGGCGAGTACTGTTCTGTCGTCGGGTCTATCCTTCTGGTGAGCCGGGATGCCCTTTATTGGGTGTGTCGGGGAACCAGGACCATTACCTTGAAAAAATTAGAGTGTTTAAAGCGGGCATTTGCTTGAATAGATTAGCATGGAATAATAGAATAGGACGTTGGTTCTATTTTGTTGGTTTTAGGACCACCGTAATGATTAATAGGGATAGTTGGGGGCATTAGTATTCAATTGTCAGAGGTGAAATTCTTGGATTTATTGAAGACTAACTATTGCGAAAGCATTTGCCAAGGATGTTTTCATTAATCAAGAACGAAAGTTAGGGGATCGAAGACGNTCAGATACCGTCGCAGTCTTAACCATAAA
+
HHHHHHHHHHHIIHHHIIIIIIIIIIIIIIIIIIIIIIIIIIIIIIIIIIIIHHHHHHHHHHHHHHHHHHHHHHHHHGG@@66666BHHHHHHHHHHHHCCCCHHHHHHHHHHHHHHHHHHHHHHHHHHHHHHHHHHHHHHHHHHHHHHHHHHHHHHHHHHHHHHHHHHHHHHHHHHHHHHHHH@@BBHHHHHHHCCCCHHHHHHHHHHHHHHHHHHH666666<<-EEHHHEEEHHHHHHHHHHHHHHHHHHE@@@@DDDHHHHHHHHHHHHHHHHHHHHHHHHHHHHHHGGG=999;22;;9999BBGG6669EGGGGEB@@@BBBG;;;EGGEBB55555BBEGGGHHHBBBEDDDDDA33333?999A9322449444;77AA>=:>BB====B?AA@=========999AA>987:44117;;;::9;;;;99;8444:;;444448::;;;:9;6!77721206664661227:::;;::9;6--
@JI6ZREA02FKC03
AGTCACTGTTGGAGGGCAAGTCTGGTGCCCGCAGCCGCGGTAATTCCAGCTCCAATAGCGTATATTAAAGTTGTTGCAGTTAAAAAGCTCGTAGTTGAATTTCGGGATCAATACGTCGGTCGTGCTTTTTTGGTACGCACTGGCGTCATTGGTTTCTCCTTTCTGACGAACCATGATGTCATTAATTTGGTGTTATGGGGGTAGTTAGAC
+
FFFFFFFFFFFIIHHHIIIIIIIIIIIHHHIIIIIIIIIIIIIIIIIIIIIIFFFFFFFFFFFFFFFFFFFFFFFFFFFFF;;;;;FFFFFFFFFFFFFFFFFFFFFFFFFFFFFFFFFFFFFFF666666FF<FFFFFFFFFFFFFFFF@@@@@FFFFFFFFFFFFFFFFFFFFFFFFFFFFFFFFFFFFFFFDD532106:-1----.
@JI6ZREA02JT25H
AGTCACTGTTGGAGGGCAAGTCTGGTGCCAGCAGCCGCGGTAATTCCAGCTCCAATAGCGTATATTAAAGTTGTTGCAGTTAAAAAGCTCGTAGTTGAATTTCGGGATTACA
+
FFFFFFFFDE??@===HHIIIIIIIIIIIIIIIIIIIIIIIIIIIIIIHHHHFFFFFFFFFFFFFFFFFFFFFFFFFFFFF==?==FFFFFFFFFFFFFFF?B=<;94440/
@JI6ZREA02JJGUZ
AGTCACTGTTGGAGGGCAAGTCTGGTGCCAGCAGCCGCGGTAATTCCAGCTCCAATAGCGTATATTAAAGTTGTTGCAGTTAAAAAGCTCGTAGTTGAATTTC
+
FFFFFFFFFFFIIHHHIIIIIIIIIIIIIIIIIIIIIIIIIIIIIIIIIIIIFFFFFFFFFFFFFFFFFFFFFFFFFFFFF=====FFFFFFFFFDDDB==:3
@JI6ZREA02J0RO7
AGTCACTGTTGGAGGGCAAGTCTGGTGCCAGCAGCCGCGGTAATTCCAGCTCCAATAGCGTATATTAAAGTTGTTGCAGTTAAAAAGCTCGTAGTTGAATTTTAGGCCTGGCCGGATGGTCCGTCTTTGGCGAGTACTGTTCTGTCGTCGGGTCTATCCTTCTGGTGGCGGACGTGCC
+
FFFFFFFFFFFIIHHHIIIIIIIIIIIIIIIIIIIIIIIIIIIIIIIIIIIIFFFFFFFFFFFFFFFFFFFFFFFDDDD::63333ADDDDFFFFFFFFBBDDFFFFFFFFFFFFFFFFFFFFFFFFFFFFFFFFFFFFFFFFFFFFFFFFFFFFFFFFFFFDBBA440004327511
@JI6ZREA02IVNXN
AGTCACTGTTGGAGGGCAAGTCTGGTGCCAGCAGCCGCGGTAATTCCAGCTCCAATAGCGTATATTAAAGTTG
+
FFFFFFFFFFFIIHHHIIIII?;;;IIIIIIIIIIIIIIIIIIIIIIIIHHHFFFFFFFFFFFFFF==;AAA<
@JI6ZREA02I83JQ
AGTCACTGTTGGAGGGCAAGTCTGGTGCCAGCAGCCGCGGTAATTCCAGCTCCAATAGCGTANTTAAAGTGTTGCGTTAAAAAGCT
+
FFFFFFFFFFFDF666HHIIIIIIIIIIIIIIHHBBBE=<<FFGGFFFFFFFFFDBDD???:!::::=A>@@AAA===5533389:
@JI6ZREA02IR8YZ
AGTCACTGTTGGAGGGCAAGTCTGGTGCCAGCAGCCGCGGTAATTCCAGCTCCAATAGCGTATATTAAAGTTGTTGCAGTTAAAAAGCTCGTAGTTGAATTTCGGGATCAA
+
8944444?>>889555DDGFFFFBBBHIHFFHHHHIIIIIIIIIIIIIIIIIFFFFFFFFFFFFFFFFFDDDFBAA@@@<=33333=AAAABBBDDAAA=;;90007:4..
@JI6ZREA02J161J
AGTCACTGTTGGAGGGCAAGTCTGGTGCCAGCAGCCGCGGTAATTCCAGCTCCAATAGCGTATATTAAAGTTGTTGCAGTTAAAAAGCTCGTAGTTGAATTTCGGGGT
+
;;;?EEFFFFFIIHHHIIIIIIIIIIIIIIIIIIIIIIIIIIIIIIIIIIIIFFFFFFFFFFFFFFFFFFFFFFFFFFDDD;;===FFFFFFFFFDA>>442:22,,,
@JI6ZREA02FXWKY
AGTCACTGTTGGAGGGCAAGTCTGGTGCCAGCAGCCGCGGTAATTCCAGCTCCAATAGCGTATATTAAAGTTGTTGCAGTTAAAAAGCTCGTAGTTGAATTTCGGGATCAGTACGTTGGTCGTGCCTTAGGTACGTACTGGTGTTACTGGTTCCTACCTTCTGACGAACCATCATGTCATTCATTTGGTGTGGCGGGGAATCAGGGCTGTTACTTTGAAAAAATTAGAGTGTTTAAAGCAGGCATTAGCTTGAATACATTAGCATGGAATAATGAAATAGGACGTTCGATCCTATTTTGTGGTTTCTAGGATCAACGTAATGATTAATAGGGATAGTTGGGGCATTAGTATTCAATTGTCAGTGGTGAAATTCTTGGATTTATTGAAGGCTAACTACTGCGAAAGCATTTGCCAAGGATGTTTTCATTAATCAAGAACGAAAGTTAGGGATCGAAGACGATCAGATACCGTCGTAGTCTTAACCAT
+
IIIIIIIIIIIII@@@IIIIIIIIIIIIIIIIIIIIIIIIIIIIIIIIIIIIIIIIIIIIIIIIIIHHHIIIIIIIIII??88888IIIIIIIIIIIIIHHHIHHHIIIIIIIIIIIIIIIIIIIIIIIIIIIIIIIIIIIIIIIIIIIIIIIIIGGGIIIIIIIIIIIIIIIIIIIIIIIIIBBBIHDFFFHI????IIIIIHHHIIIIIIICBBI444466:;,GIIIIHHHHHHIIIIIIIIIIIIIIIIIIIIIIIIIIIIIIIIIIIIIAAAIIIIIIIIIIIIIGGGIBCB?A2==HHHIIIIIGGGGIIIIIIIIIIIIIIIHHHIIIIIICCA@GGIIIIIIGEFFFIFFHFFFDCCHHHHHHHHEHHHHBBB?;;FFFCCDF@@??CIHHHHHBECDDBBBA6655>>>D82211;9==::03228445/,,,/02----189;==;9=<<===<:<>???>=><=:786;=:110.
@JI6ZREA02IQKTM
AGTCACTGTTGGAGGGCAAGTCTGGTGCCAGCAGCCGCGGTAATTCCAGCTCCAATAGCGTATATTAAAGTTGTTGCAGTTAAAAAGCTCGTAGTTGAATTTCGGGATCAATACGTCGGTCGTGCTTTCGGGTACGTACTGGCGTTATTGGTTTCTCCTTTCTGACGAACCATGATGTCATTAATTTGGTGTTATGGGGAGTTAGGACTGTTACTTTGAAAAAATTGAGTGTTTAAAGCGGGCATTTGCTTGAATAGATTAGCATGGAATAATAGAATAGGACGTTGGTTCTATTTTGTGGTTTTAGGACCACCGTAATGATTAATAGGGATAGTTGGGGGCATTAGTATTCAATTGTCAGAGGTGAAATTCTTGGATTTATTGAAGACTAACTACTGCGAAAGCATTTGCCAAGGATGTTTTCATTAATCAAGAACGAAAGTTAGGGGATCGAAGACGATCAGATACCGTCGTAGTCTTAACC
+
FFFFFFFFFFFIIHHHIIIIIIIIIIIIIIIIIIIIIIIIIIIIIIIIIIIIFFFFFFFFFFFFFFFFFFFFFFFFFFFFF????=FFFFFFFFFFFFFFFFF;;;FFFFFFFFFFFFFFFFFFA666@?CCFFFFFFFFFFFFFFDDCFFFFFDA::<==FFFFFFFFFFFFFFFFFFFDBBB556DD83119@77669/0144<<@<444??866<------..0044<666999A953335===BBBBDFFFDFDGGGGGGGGGGGGGGDDDDDGDDBB@<<<4432327....7/662222<<;6222334448=>>>@ABBD???????DD55755??AAA???DAAAAAA@@@@<;223://.99988997...224;;2223...66866770,,,43,,,,7444455573----2033112430---60002022000000222220067766621212664448644:88::10
@JI6ZREA02G57RC
AGTCACTGTTGGAGGGCAAGTCTGGTGCCAGCAGCCGCGGTAATTCCAGCTCCAATAGCGTATATTAAAGTTGTTGCAGTTAAAAAGCTCGTAGTTGAATTTC
+
FFFFFFFFFFFIIHHHIIIIIIIIIIIIIIIIIIIIIIIIIIIIIIIIIIIIFFFFFFFFFFFFFFFFFFFFFFFFFFFFF88888FFFFFFFFFDBA>6627
@JI6ZREA02GEFCM
AGTCACTGTTGGAGGGCAAGTCTGGTGCCAGCAGCCGCGGTAATTCCAGCTCCAATAGCGTATATTAAAGTTGTTGCAGTTAAAAAGCTCGTAGTTGAATTTCGGGATCAATACGTCGGTCGTGCTTTTTTGGTACGCACTGGCGTCATTGGTTTCTCCTTTCTGACGAACCATGATGTCATTAATTTGGTGTTATGGGGAGTTAGGACTGTTACTTTGAAAAAATTAGAGTGTTTAAAGCAGGCATTAGCTTGAATACATTAGCATGGAATAATGAAATAGGACGTTCGATCCTATTTTGTGGTTTCTAGGATCAACGTAATGATTAATAGGGATAGTTGGGGCATTAGTATTCAATTGTCAGAGGTGAAATTCTTGGATTTATTGAAGACTAACTACTGCGAAAGCATTTGCCAAGGATGTTTTCATTAATCAAGAACGAAAGTTAGGGATCGAAGACGATCAGATACCGTCGTAGTCTTAACCATAACTATGCCGACTAGGGATCGGATGATGTTTAATTTTATAA
+
IIIIIIIIIIIIIHHHIIIIIIIIIIIIIIIIIIIIIIIIIIIIIIIIIIIIIIIIIIIIIIIIIIHHHIIIIIIIIIIII;;;;;IIIIIIIIIIIIIHHHIHHHIIIIIIIIIIIIIIIIIII99;;99IIBIIIIIIIIIIIIIIIIIIHHHIIBBBBBFDIIIIIIIIIIIIIIIIIIIIIHHHIIHIIIII@@@@F266BIIIIIIFFHIHCCG66666688,DIIIIHHHHHHIIIIIIIIIHIIIII@@@@@IIIIIIIIIIIIIIIIIHHHIIII;;<DDIIII@@@D===:;2;;???E=G666;;@GGGGFFIIG6666DIEBBFGFGDD@@BAHHHHHHIIIIIIEID:8:======B:::>>ABDDBB//0=:<DD:434:DHHHDEEEDBBBB9:::=<A::::AA9;71111:;;;::466730071...1:;3666:::333:8:8:333:676;;:8866768;::;9---2---400206720245220662222222222299////4.--
@JI6ZREA02FX8HF
AGTCACTGTTGGAGGGCAAGTCTGGTGCCAGCAGCCGCGGTAATTCCAGCTCCAATAGCGTATATTAAAGTTGTTGCAGTTAAAAAGCTCGTAGTTGAATTTC
+
FF===:666=FGHHHHIIIIIIIIIIIIIIIIIIIIIIIIIIIIIIIIIIIIFFFFFFFFFFFFFFFFFFFFFFFFFFFFF?????FFFFFFFFDA?>>661.
@JI6ZREA02I4POT
AGTCACTGTTGGAGGGCAAGTCTGGTGCCAGCAGCCGCGGTAATTCCAGCTCCAATAGCGTATATTAAAGTTGTTGCAGTTAAAAAGCTCGTAGTTGAATTTCGGGG
+
FFFFFFFFFFFIIHHHIIIIIIIIIIIIIIIIIIIIIIIIIIIIIHHIIIIIFFFFFFFFFFFFFFFFFFFFFFFFFFFFF;;;;;FFFFFFFFFFD:8866<//,,
@JI6ZREA02JQO30
AGTCACTGTTGGAGGGCAAGTCTGGTGCCAGCAGCCGCGGTAATTCCAGCTCCAATAGCGTATATTAAAGTTGTTGCAGTTAAAAAGCTCGTAGTTGAATTTCGGGATCAATACGTCGGTCGTGCTTTCGGGTACGTACTGGCGTCATTGGTTTCTCCTTTCTGACGAACCATGATGTCATTAATTTGGTGTTATGGGGAGTTAGGACTGTTACTTTGAAAAAATTGAAGTGTTTAAAGCAGGCATTAGCTTGAATACATTAGCATGGAATAATGAAATAGGACGTTCGATCCTATTTTGTGGTTTCTAGGATCAACGTAATGATTAATAGGGATAGGTTGGGGCAGTTAGTATTACAATTGTCAGAGGTGAAATTCTTGGATTTATGAAGACTAACTACTGCGAAAGCAATTTGCCAAGGATGTTTTCATTAATCAAAGAACGAAAGTTAGGGAATCGGAAGACGATCAGATACCGTCGTAGTCTTAACCA
+
FFFFFFFFFFFIIHHHIIIIIIIIIIIIIIIIIIIIIIIIIIIIIIIIIIIIFFFFFFFFFFFFFFFFFFFFFFFFFFFCC;;;;;DAAAADFFFFFFFFFFFFFFFAA@@FFFFFFFFFFFFFFFFFFFFFFFFFFFFFFFFFFFFFFFFFFFFF@@@@FFFFFFFFFFFFFFFFFFFFFFFF???FFFFFFFFBDBBFFFFFFFFFF;;;FFFFFF67772244444343...2269<<<>AA???DFFFFFDDDDDGGGFFFFDDDDD==<?888<78800088A?<<<<??7996:/44;;8?9>///44488><<<899<<<==A=444<<<<=>444343766<966.//38>::8677><<<82.//443222276666/322223;22222;633222693448888886688662000066774..00026002----474-.....,,,,,,..0.13332021::64448:74647773..
@JI6ZREA02JICCH
AGTCACTGTTGGAGGGCAAGTCTGGTGCCAGCAGCCGCGGTAATTCCAGCTCCAATAGCGTATATTAAAGTTGTTGCAGTTAAAAAGCTCGTAGTTGAATTTCGGGATCAATACGTCGGTCGTGCTTTTTTGGTACGCACTGGCGTCATTGGTTTCTCCTTTCTGACGAACCATGATGTCATTAATTTGGTGTTATGGGGATTAGGACTGTTACTTTGAAAAAATTAGAGTAGTTTAAAGCAGGCATTAGCTTGAATACATTAGCATGGAATAATGAAATAGGACGTTCGATCCTATTTTGTGGTTTCTAGGATCAACGTAATGATTAATAGGGATAGTTGGGGCATTAGCATTCAATTGTCAGAGGTGAAATTCTTGGATTTATTGAAGACTAACTACTGCGAAAGCATTTGCCAAGGATGTTTTCATTAATCAAGAACGAAAGTTAGGGATCGAAGACGATCAGATACCGTCGTAGTCTTAACCATAAACTATGCCGACTAGGGATCGGATGATGTTAATTTTTA
+
FEEEFFFFFFFIIHHHIIIIIIIIIIIIIIIIIIIIIIIIIIIIIIIIIIIIFFFFFFFFFFFFFFFFFFFFFFFFFFFFF====;DDFFFFFFF?<<<<:?D???DDC?@A@FFFFFFFFFFFF66666666.?A???DDDDFFFFFFFFFFFFFFFFFFFFFDDDFFFFFFDDBBBDDA6666:::BA>AABBB6666:::DDDDDFFFFFF??=B2222//00,9<898<;==?FFFFFDDDFFFFFFDDDDDFDGGDDDFFFFGGGGGDDDB::8?<<<00044<<<<;;<<011190<<<;;BAD?:::AADA=:88AAABBB>AA====98988666699<>A<99::BBBB?<:<@BB83328;8::>:::::/..64492222:322;;:<<::2444<8888;>>?BB884::11116:221106:2---673339::297996622210659::22125:::5455:99:99::998:9956407766-----664777:::222264466//2//0
@JI6ZREA02IQ77A
AGTCACTGTTGGAGGGCAAGTCTGGTGCCAGCAGCCGCGGTAATTCCAGCTCCAATAGCGTATATTAAAGTTGTTGCAGTTAAAAGCTCGTAGTTGAATTTCGGGATCAATACGTCGGTCGTGCTTTTTTGGTACGCACTGGCGTCATTGGTTTCTCCTTTCTGACGAACCATGATGTCATTAATTTGGTGTTAGTGGGGAGTTAGGACTGTTACTTTAGAAAAATTAGAGTAGTTTAAAGCAGGCATTAGCTTGAATACATTAGCATGGAATAATGAAATAGGACGTTCGATCCTATTTTGTGGTTTCTAGGATCAACGTAATGATTAATAGGGATAGTTGGGGCATTAGTATTCAATTGTCAGAGGTGAAATTC
+
FFFFFFFFFFFIIHHHIIIIIIIIIIIIIIIIIIIIIIIIIIIIIIIIIIIIFFFFFFFFFFFFEE;;;FFFDBAAABB::6666?DDDFFFFFFFFFFFFFFFFFFFFFFFFFFFDBAA>A@4//////<<7??>ADFFFFFFFFFDD====FFFFFFFFFFFFFFFF??=BA@<<8444444888>>9>>>::9:95556AAA@@?<4444::222<7-,,,,55.:8///388888;???A=:::?DDDACADDDDAAABBB=9988>>A>8898;;@<444988866771127,,,,-,1111131<224998@@??>A899<=9986....3632222249988BBBB==<>@@@888:322232666403
@JI6ZREA02HPABS
AGTCACTGTTGGAGGGCAAGTCTGGTGCCAGCAGCCGCGGTAATTCCAGCTCCAATAGCGTATATTAAAGTTGTTGCAGTTAAAAAGCTCGTAGTTGAATTTCGGGGTCAGTAGGTTGGTCGTGCCAATGGTATGTACTGGCTTTACTGATTCCTCCTTCTTGAAGAACTGTAATGTCATTAATTTGGTGTTGCAGGGAAACAGGACTGTTACTTTGAAAAAATTAGAGTGTTTAAAGCAGGCTAACGCTTGAATACATTAGCATGGAATAATGAAATAGGACGTTCGATCCTATTTTGTTGGTTTCTAGGATCAACGTAATGATTAATAGGGATAGTTGGGGCATTAGTATTCAATTGTCAGAGGTGAAATTCTTGGATTTATTGAAGACTAACTACTGCGAAAGCATTTGCCAAGGATGTTTTCATTAATCAAGAACGAAAGTTAGGGATCGAAGACGATCAGATACCGTCGTAGTCTTAACCATAACTATGCCGACTAGGGATCGGATGATGTTAATTTTTAATGTAC
+
FFFFFFFFFFFIIIIIIIIIIIIIIIIIIIIIIIIIIIIIIIIIIIIIIIIIFFFFFFFFFFFFFFFFFFFFFFFFFFFFF88888DFFFFFFFFFFFFFFFFBBBBFFFFFFFFFFFFFFFFFFFFFFFFFFFFFFFFFFFFFFFFFFFFFFFFFFFFFFFFFFFFFFFFFDDDFFFFDDDDFFFFFDDEEFFFFFFFFFFFFFFFFFDDDF???D66666666,@FDDDFFFFFFFFFFFFFFFFFFFFFFFIIIIIIIIGFFDDGGGDDA=233=8A>??>A>BAAAABAA4222:11.....34>><<<<<AAADBBBBBBB===A555B:::<<6679===?:555DBBBBBB===DDD>======B@888@>>///82288:;:>>;;;;:<<>:8...63326634488:::::1511666:87----2042--,,144-/...,,-,,..0.7662---1:::9899:95644::000---640.,,,16474222026766622264144---,,,,),.,,
@JI6ZREA02FYCZF
AGTCACTGTTGGAGGGCAAGTCTGGTGCCAGCAGCCGCGGTAATTCCAGCTCCAATAGCGTATATTAAAGTTGTTGCAGTTAAAAAGCTCGTAGTTGAATTTCGGGGTC
+
FFFFFFFFFFFIIHHHIIIIIIIIIIIIIIIIIIIIIIIIIIIIIIIIIIIIFFFFFFFFFFFFFFFFFFFFFFDBAAA441111119@AABBDDDFFF??=<110043
@JI6ZREA02H9GGH
AGTCACTGTTGGAGGGCAAGTCTGGTGCCAGCAGCCGCGGTAATTCCAGCTCCAATAGCGTATATTAAAGTTGTTGCAGTTAAAAAGCTCGTAGTTGAATTTCGGGATCAATACGTCGGTCGTGCTTTT
+
EEEEFFFFFFFIIHHHIIIIIIIIIIIIIIIIIIIIIIIIIIIIIIIIIIIIFFFFFFFFFFFFFFFFFFFFFFFFFFF??88888FFFFFFFFFFFFFFFFD:::FFFFFFFFFFFFFDBBBB:3100
@JI6ZREA02J50W0
AGTCACTGTTGGAGGGCAAGTCTGGTGCCAGCAGCCGCGGTAATTCCAGCTCCAATAGCGTATATTAAAGTTGTTGCAGTTAAAAAGCTCGTAGTTGAATTTCGGGATCAATACGTCGGTCGTGCTTTTTTGGTACGCACTGGCGTCATTGGTTTCTCCTTTCTGACGAACCATGATGTCATTAATTTGGTGTTATGGGGAGTTAGGACTGTTACTTTGAAAAAATTAGAGTGTTTAAAGCAGGCATTAGCTTGAATACATTAGCATGGAATAATGAAATAGGACGTTCGATCCTATTTTGTGGTTTCTAGGATCAACGTAATGATTAATAGGGATAGTTGGGGCATTAGTATTCAATTGTCAGAGGTGAAATTCTTGGATTTATTGAAGACTAACTACTGCAAAGCATTTGCCAAGGATGTTTTCATTAATCAAGAACGAAAGTTAGGGATCGAAGACGATCAGATACCGTCGTAGTCTTAACCNTAAACTATGCCGACTAGGGATCGGATGATGTTAA
+
IIIIIIIIIIIIIBBBIIIIIIIIIIIIIIIIIIIIIIIIIIIIIIIIIIIIIIIIIIIIIIIIIIHHHIIIIIIIIIIBB88888BIIIIIIIIIIIIHHHIHHHIIIIIIIIIIIIIIIIHGD44433377.@DEHIHIIIIIIIIIIIIHHHIIBB:::<:IIIIFFFGIIIIIGGGGFF==888GGCGHHIG:;;;I;BBIIIIIIIIIIIHHHI66666666,>BIIIHHHHHHIIIIIIIGGGIIIIGGG=<=GIIIIIIIIIIIIIIIIHHAA7==FDDDDDDDG===@99=<D6<<666@?H<<<DG===A755EHHEECC::555@DDDDG=>>@IIIIIIIIIIIIIIIHHHHHHCCD8<<<FFEEEDDDBBBC;;DE<<8<<CAAA>@@60000A;;555AAAEEEDC<<////8=::88222..--.1---5..-447<==8887586;;;442;666854558513115532!3....--/2668:64////7==:::66622,,,,
@JI6ZREA02FEVA3
AGTCACTGTTGGAGGGCAAGTCTGGTGCCAGCAGCCGCGGTAATTCCAGCTCCAATAGCGTATATTAAAGTTGTTGCAGTTAAAAAGCTCGTAGTTGAATTTTAGGCCTGACCGGATGGTCCGTCTTTGGCGAGTACTGTTCTGTCGTCGGGTCTATCCTTCTGGTGAGCCGGGATGCCCTTTATTGGGTGTGTCGGGGAACCAGGACCATTACCTTGAAAAAATTAGAGTGTTTAAAGCGGGCATTTGCTTGAATAGATTAGCATGGAATAATAGAATAGGACGTTGGTTCTATTTTGTTGGTTTTAGGACCACCGTAATGATTAATAGGGATAGTTGGGGGCATTAGTATTCAATTGTCAGAGGTGAAATTCTTGGATTTATTGAAGACTAACTATTGCGAAAGCATTTGCCAAGGATGTTTTCATTAATCAAGAACGAAAGTTAGGGGATCGAAGACGATCGA
+
FFFFFFFFFFFII666IIIIIIIIIIIIIIIIIIIIIIIIIIIIIIIIIIIIFFFFFFFFFFFFFFFFFFFFFFFFFFD??66666CFFDBAABBDDAA33114<AA<4456=FFFFFFFFFFFFFFFFFFFFFFFFFFFFFFFFFFFFFFFFFFFFFFFFFFFFFFFFFFFFFFFFFFFFFFFFFFFFFFFFFFAAAAFFFFFFFFFFFDB=====?//////880AAAAB?FFFFFDA666AD555AABBDAAAADCCCDFFFFGGGGIIIIIIIIIIIIIIGGDDBBA?<<.,,,7/1--,,,,31115<<8<:::AAADDDDDDDIIIDDDDDD88?88DDDDDDDA???DDDDDDDDDDDDDD?>>DDDDDDDD44438:===@@@BDDD3.//8?D>>>>??>>>DDDDDDDD::444166::998::::66:9300---0111106::::44678:::2
@JI6ZREA02F7JFG
AGTCACTGTTGGAGGGCAAGTCTGGTGCCAGCAGCCGCGGTAATTCCAGCTCCAATAGCGTATATTAAAGTTGTTGCAGTTAAAAAGCTCGTAGTTGAATTTCGGGGTTCTACCGTTGGTCGGGCAATTGTCTGTACTGGCGTGTGGAATTTCTACCTTCTGGGGAACCATTATGTTATTAATTTAGCGTAGTGGGAAACCAGGACCTTTACCTTGAAAAAATTAGAGTGTTCAAAGCAGGCTTACGTCTGAATACATTAGCATGGAATAATAAAATAGGACGGTGGTCCTGTTTTGTTGGTTTCTGAATCACCGTAATGATTAATAGGGATAGTTGGGGGCATTAGTATTCAATTGTCAGAGGTGAAATTCTTGGATTTATTGAAGACTAACTTCTGCGAAAGCATTTTGCCAAGGATGTTTTTCATTTAATCAAGAACGAAAGTTAGGGGATCGAAGACGATCAGATACCGTCGTAGTCTTAACCATAAACTNTGCCGACTAGGGATCGGACGATGTTAATTTTTCTTGACTCGTTCGCGCCTTACGGGAACNGTCG
+
HHHHHHHHHHHIIHHHIIIIIIIIIIIIIIIIIIIIIIIIIIIIIIIIIIIIHHHHHHHHHHHHHHHHHHHHHHHHHHHHH?????HHHHHHHHHHHHHHHHH>>>>FFHHHHHHHHHHHHHHHHHHHHHHHHHHHHHHHHHHHHHHHH>>>HHHHHHHHHCCBBHHHHHHHHHHHHHHHHHHHHHHFFFHHHHHH>>>BB<@@EGGBCCH;;77H777766<<-HHHHHEEG<<<HHGFFHHHG@@@@@HHH@@@HDDDHHHHHHHH6556<===E6@@GGDDDE@;;;BE99996//@@CC@G=GBBBBBBBBBBHHHHHHHHHHHHHHHHHHH88855@@BG@@@@BEBBBGGIEEBBB999://.;;;66223.//277AAA=:>BBB????893,,,,43,,,,,34700,,,35,,,,,51,,---0666966;6333122-000002266644:88;;;;8767:;8466;::;::;;110766621!67221747122::;;;;;---221122//552;+*22:742.,,,..11,,,.000..3!44,,
@JI6ZREA02GZ6JC
AGTCACTGTTGGAGGGCAAGTCTGGTGCCAGCAGCCGCGGTAATTCCAGCTCCAATAGCGTATATTAAAGTTGTTGCAGTTAAAAAGCTCGTAGTTGAATTTCGGGGTCAGTAGTTGGTCGTG
+
FFFFFFFFFFFIIIIIIIIIIIIIIIIIIIIIIIIIIIIIIIIIIHIIIIIIFFFFFFFFFFFFFFFFFFFFFFFFFFFFF=====FFFFFFFFFFFFFFF?B:744/34443---117752-
@JI6ZREA02JT4ZL
AGTCACTGTTGGAGGGCAAGTCTGGTGCCAGCAGCCGCGGTAATTCCAGCTCCAATAGCGTATATTAAAGTTGTTGCAGTTAAAAAAGCTCGTAGTTGAATTTT
+
@===FFFFFFFIIIIIIIIIIIIIIIIIIIIIIIIIIIBBBDIIIIIIIIIIFFFFFFFFFFFF???=FFFDBA>???90.------9:==<<<<<<8886600
@JI6ZREA02GEKOR
AGTCACTGTTGGAGGGCAAGTCTGGTGCCAGCAGCCGCGGTAATTCCAGCTCCAATAGCGTATATTAAAGTTGTTGCAGTTAAAAAGCTCGTAGTTGAATTTCGGGGTTCTACCGTTGGTCGGGCAATTGTCTGTACTGGCGTGTGGAATTTCTACCTTCTGGGGAACCATTATGTTATTAATTTAGCGTAGTGGGAAACCAGGACCTTTACCTTGAAAAAATTAGAGTGTTCAAAGCAGGCTTACGTCTGAATACATTAGCATGGAATAATAAAATAGGACGGTGGCCCTGTTTGTTGGTTTCTGAATCACCGTAATGATAATAGGGATAGTTGGGGGCATTAGTATTCAATTGTCAGAGGTGAAATTCTTGGATTTATTGAAGACTAACTACTGCGAAAGCATTTGCCAAGGATGTTTTCATTAATCAAGAACGAAAGTTAGGGGATCGAAGACGATCAGATACCGTCGTAGTCTTAACCATAAACTATGCCGACTAGGGATCGGATGATGTTTAATTTTTTAATG
+
HHHHHHHHHHHIIHHHIIIIIIIIIIIIIIIIIIIIIIIIIIIIIIIIIIIIHHHHHHHHHHHHHHHHHHHHHHHHHHHHH;;;;;HHHHHHHHHHHHHHHHHCCCCHHHHHHHHHHHHHH?>=HHHHHHHHHHHHHHHHHHHHHHHHHHHHHHHHHHHHHCCCCHHHHHHHHHHHHH;;>>HHHHHHHHHHHHHHHHHHHHHHHHHBB@H;;77E6;7;66HH3HHHHHDDD666GGGGEE688@GHHHHHHHHHHHHHHHGGDDD<000/////8/:::755:551113.,,,-,.==222A<GGGGE@@@BEGEE>;220<6/,,1;53--,,,,,33888;:<EGGHHHHHHHHA@?HHD>==B=33399A;99977AA93339@BBBB?=99999=======DDHHHH===AAC44;;;;::9;;;20070-----,-0000062---:9;::77776;::22106:;7121177---2126;804677674202227950014451,,,,00,,,,,,..)1
@JI6ZREA02JDB9I
AGTCACTGTTGGAGGGCAAGTCTGGTGCCAGCAGCCGCGGTAATTCCAGCTCCAATAGCGTATATTAAAGTTGTTGCAGTTAAAAAGCTCGTAGTTGAATTTCGGGATCAATACGTCGGTCGTGCTTTTTGGGTACGTC
+
FDDDDDFFFFFHHHHHIIIIIIIIIIIIIIIIIIIIHHHHIIIIIIHHHIIIFFFFFFFFFFFFFFFFFFFFFFDDBBB::66666AADBBBBDDDFFF??:5333=A===ABDDFFDDDFFDBB537110..-/712-
@JI6ZREA02JX1OI
AGTCACTGTTGGAGGGCAAGTCTGGTGCCAGCAGCCGCGGTAATTCCAGCTCCAATAGCGTATATTAAAGTTGTTGCAGTTAAAAAGCTCGTAGTTGAATTTC
+
FFFFFFFFFFFD@666FFFFGFFFFIIIIIIIHHIIIIIIIBBBBFFFFFFFFFFFFFFFFFFFFFFFFFFFFFFFFFFFF=====FFFFFFFFDBA866123
@JI6ZREA02JFSJ3
AGTCACTGTTGGAGGGCAAGTCTGGTGCCAGCAGCCGCGGTAATTCCAGCTCCAATAGCGTATATTAAAGTTGTTGCAGTTAAAAAGCTCGTAGTTGAATTTCGGGGTCAGCAGGTTGGTCGTGCCACTGGTATGCACTGGCTTCG
+
44453333:BBDGFFHIIIIIIIIIIIIIIIIIIIIIIIIIIIIIIIIIIIIFFFFFFFFFFFFFFFFFFFFFFFFFFFFF;;;;;FFFFFFFFFFFFFFFFF@@@@FFFFFFFFFFFFFFFFFFFFFFFFFFFFFFFDA:::::9
@JI6ZREA02I6WWC
AGTCACTGTTGGAGGGCAAGTCTGGTGCCAGCAGCCGCGGTAATTCCAGCTCCAATAGCGTATATTAAAGTTGTTGCAGTTAAAAAGCTCGTAGTTGAATTTTA
+
FFFFFFFFFFFII???IIIIIIIIIIIIIIIIIIIIIHHHIHHHHHFFHIHHFFFFFFFFFFFFFFFFFFFFFFFFFFDCC;;777BAA?@?<<<<8222.,,,
@JI6ZREA02JAGVJ
AGTCACTGTTGGAGGGCAAGTCTGGTGCCAGCAGCCGCGGTAATTCCAGCTCCAATAGCGTATATTAAAGTTGTTGACAGTTAAAAAGCTCGTAGTTGGAATTTCGGGATCAATACGTCGGTCGTGCTTTCGGGTACGTACTGGCGTCATTGGTTTCTCCTTTCTGTACGAACCATGATGTCATTAATTTGGTGTTATGGGGAGTTAGGACTGTTACTTTGAAAAAATTGAAGTGTTAAAGCGGGTACATTTGCTTGAATAGATTAGCATGGAATAATAGAATAGGACGTTGGTCTATTTGTGGTTTTAGGACCACCGTAATGATTAATAGGGATAGTTGGGGGCAGTTAGTATTCGAATTGTCAG
+
FFFDBB@444<840004889?AAA>AADBBBA:544=5449>>@@AAAAAB::::=>AA44488>>;;;443==;9:===--,,,,,-378:875224488444?8;;B=555??AADAAADDFFFFFFFFFFFFFFFFFFFFFFFFFDDDDD?==B688;;;>69444?AA===BBDDBBDDDDAA666FF>655=B77769-..6.--33.--/4...=055522445=AAA444449?=622/00<0..449<?44434BBDBA===BDDD?99:9AAAA>==00.22111327,,,-,--,,,,8,,--11...4<<<<<>BAAAABBBAAADDD===55:::::DA8888@@@@8432377
@JI6ZREA02GE23E
AGTCACTGTTGGAGGGCAAGTCTGGTGCCAGCAGCCGCGGTAATTCCAGCTCCAATAGCGTATATTAAAGTTGTTGCAGTTAAAAAGCTCGTAGTTGAATTTCGGGGTCAGCAGGTTGGTCGTGCCACTGGTATGAACTGGTTTCGCTGATTCCTCCTTTCTGAAGAACTGTAATGTCATTAATTTGGTGTTGCAGGGAAACAGGACTGTTACTTTGAAAAAATTAGAGTGTTTAAAGCAGGCTAACGCTTGAATACATTAGCATGGAATAATGAAATAGGACGTTCAAACCTATTTTGTTGGTTTCTAGGATTGACGTAATGATTAATAGGGATAGTTGGGGCATTAGTATTCAATTGTCAGAGGTGAAATTCTTGGATTTATTGAAGACTAACTACTGCGAAAGCATTTGCCAAGGATGTTTTCATTAATCAAGAACGAAAGTTAGGGATCGAAGACGATCAGATACCGTCGTAGTCTTAACCATAACTATGCCGACTAGGGATCGGATGATGTTAATTTTTAATGTACTC
+
IIIIIIIIIIIII@@@IIIIIIIIIIIIIIIIIIIIIIIIIIIIIIIIIIIIIIIIIIIIIIIIIIHHHIIIIIIIIIIII=====IIIIIIIIIIIIIHHHI@@@@IIIIIIIIIIIIIIIIIIIIIIIIIIIIIIIIIIHHHIIIIIIIIIIIIIHHHIIIIIIIIIIIHIIHIIIIIIIIHHHIIF>@@HIIHHHHHHIFIIIIIIIIIIHHHI666666II5IIIIIHHHHHHIIIIIIIIIHIIIIIIIIIIIIIIIIIIIIIIIIIIIHHHIIIIHH@<<<BBBGEE<3355:../////::DAABEGGIIH@@@IIDDDDDDDHHHIIIIIICCCBD<<<DIIIIIIIIHHHHHHHHH::8::BDB:88??BB=B>88?@::8?DDDDDDB::::::<9::;;;:::????=;<373188:;860...30470000:::28881338;;<;><<<<>:686;;8656:;8130099000.,,,/./100/10702224799998883316::1152200*31770/
@JI6ZREA02IVRVL
AGTCACTGTTGGAGGGCAAGTCTGGTGCCAGCAGCCGCGGTAATTCCAGCTCCAATAGCGTATATTAAAGTTGTTGCAGTTAAAAAGCTCGTAGTTGAATTTTAGGGCCT
+
FFFFFFFFFFEIIHHHIIIIIIIIIIIHHHHHHFBBBFFFFFFFFFFHHHHHFFFFFFFFFFFFFFFFFFFFFFFFFFFFF?????FFFFFFFFFFAAA665422..--.
@JI6ZREA02IET1R
AGTCACTGTTGGAGGGCAAGTCTGGTGCCAGCAGCCGCGGTAATTCCAGCTCCAATAGCGTATATTAAAGTTGTTGCAGTTAAAAAGCTCGTAGTTGAATTTCGGGGTCTATCCATTGGTCGGGCTTTCGAGTCGT
+
FFFFFFFFFFFIIIIIIIIIIIIIIIIIIIIIIIIIIIIIIIIIIIIIIIIIFFFFFFFFFFFFFFFFFFFFFFFFFFFFF88888DFFFFFFFFFFFFFFFFDDAEFFFFFFFFFFFFFD???:331<>?=44--
@JI6ZREA02GTYUX
AGTCACTGTTGGAGGGCAAGTCTGGTGCCAGCAGCCGCGGTAATTCCAGCTCCAATAGCGTATATTAAAGTTGTTGCAGTTAAAAAGACTCGTAGTTGAATTTTAGGCCGTGGCCGGATGGTCCGTCTTTGGCGAGTACTGTTCTGTCGTCGGGTCTATCCTTCTGGTGAGCCGGGATGCCCTTTATTGGGTGTGTCGGGGAACCAGGACCATTACCTTGAAAAAATTTAGAGTAGTTTAAAGCGGGCATTTGCTTGAATAGATTAGCATGGAATAATAGAATAGGACGTTGGTCTATTTTGTGTTTTAGGACCTACCGTAATGATTAATAGGGATAGTTGGGGGCATTAGTATTCAA
+
FFFFFFFFCA655===:::==AADDFDFDDFFGGDDD666A?????=BBDFFFFFFDDDFFFDDDB===55566:AAAAAD<==?;D>DFFFFFFFFFDD::96>8800044<998<<<<=====BB?FFFFC???FDDB===AAAB544488;@?=<44488>>888@<=5666?DDD?F????A99<<<6366?B::;9AAAC666A:::ADDAAAAA55552/0..,/3<<93...226==662344467766<22434<=><<<<<BDDD???AAABBBA@><9344882...44449/44242975---..,,--99997../0A>;;8?<<98811111<>888988<=<::
@JI6ZREA02FM52R
AGTCACTGTTGGAGGGCAAGTCTGGTGCCAGCAGCCGCGGTAATTCTAGCTCCAATAGCGTATATTAAAGTTGTTGCAGTTAAAAAGCTCGTAGTTGAATTTCGGGGTCAGCAGGCTGGTCGTGCCACTGGTATGAACTGGTCTCGCTGATTCCTCCTTTCTGAAGAACTGTAATGTCATTAATTTGGTGTTGTAGGGAAACAGGACTGCTACTTTGAAAAAATTAGAGTGTTTAAAGCAGGCAATTGCTTGTATACATTAGCATGGAATAATGAAATAGGACGTTCAAACCTATTTGTTGGTTTCTAGGATTGACGTAATGATTAATAGGGATAGTTGGGGGCATTAGTATTCAATTGTCAGAGGTGAAATTCTTGGATTTATTGAAGACTAACTACTGCGAAAGCATTTACCAAGGATGTTTTCATTAATCAAGAACGAAAGTTAGGGATCGAAGACGATCAGATACCGTCGTAGTCTTAACCNTAAACTATGCCGACTAGGGATCGGATGATGTTAATTTTTAATGTACTC
+
IIIIIIIIIIIII666IIIIIIIIIIIIIIIIIIIIIIIIIIIIIIIIIIIIIIIIIIIIIIIIIIHHHIIIIIIIIIIII=====IIIIIIIIIIIIIHHHI@@@@IIIIIIIIIIIIIIIIIIIIIIIIIIIIIIIIIIIIIIIIIIIIIIIIIIHHHIIIIIIIIIIIIIIIIIIIIIIIHHHIIIIIIIG?666??HIIIIIIIIIIIIHHHI8;;;8866,BGIIIHHHHHHIIIIIIIIIIIIIIIIIIIIIIIIIIIIIIIIIIIIIHHHGFGIIIIAAABBBEEA711111155::@GCHGIIIIIIIGAAAIIIIIIIGD5225ABD>>....1<@DDEGEGGEAAAHHFEFFDCCFFC@@ADDEEEEEE666F>>HHFFEFFCCCCEIF@@<<<HCDDHHHIHEEE@@><8////49:=;84844400=6000124-677:;;;==;9=<<88887<<??<:9<>?:7877=?22!44<<=;5788<;=9<:<88244;;;844486:;;22511..)47<<22
@JI6ZREA02FXPBM
AGTCACTGTTGGAGGGCAAGTCTGGTGCCAGCAGCCGCGGTAATTCCAGCTCCAATAGCGTATATTAAAGTTGTTGCAGTTAAAAAGCTCGTCGTTGAATTTCGGGGTCAGCAGGTTGGTCGTGCCACTGGTATGCACTGGTCTCGCTGATTCCTCCCTCTTGTAGAACCGTAATGCCATTAAGTTGGTGTTGCGGGGAAACAGGACTGTTACTTTGAAAAAATTAGAGTGTTTAAAGCAAGCTAACGCTTGAATACATTAGCATGGAATAATGAAATAGGACGATCGATCCTATTTTGTGGTTTCTAGGGTTGACGTAATGATTAATAGGGATAGTTGGGGCATTAGTATTCAATTGTCAGAGGTGAAATTCTTGGATTTATTGAAGACTGACTACTGCGAAAGCATTTGCCAAGGATGTTTTCATTAATCAAGAACGAAAGTTAGGGATCGAAGACGATCAGATACCGTCGTAGTCTTAACCNTAAACTATGCCGACTAGGGATCGGATGATGTTAATTTTTAATGTACTCTATTCGGC
+
IIIIIIIIIIIII:::IIIIIIIIIIIIIIIIIIIIIIIIIIIIIIIIIIIIIIIIIIIIIIIIIIHHHIIIIIIIIIICC66666GIIIIIIIIIIIIHHHI;;;;IIIIIIIIIIIIIIIIIIIIIIIIIIIIIIIIIIIIIIIIIIIIIIIG???IIIIIIIIIIIIIIIIIIIIIIIIIIIIIIIIIIIICCCCHHHIFGGIIIIIIIIHHHI668888CC0IIIIIHHHHHHIIIIIIIIIIIIIIIIIIIIIIIIIIIIIIIIIIIIIHHHIIGGGIIIIIIIIIIIC3333>2@=777A7@24488;GGEBACIIIIIIIIIHHHIIIIIICCC@GGGIGGGGGIIIIIIIIIIII???ECCCIIIIIIIIHHHIHHIIIIIIGGGIIIIII?9555IIGHCEIGDDDDD@<0000058==957<<:522543532330499>====:425:?AAAAAA=>>DDDDDDAABAAAA44!54<<><39::>?A=>=@@@:::AAA=:8882200,,,,,..+<9<<999::?AA><
@JI6ZREA02FLOTK
AGTCACTGTTGGAGGGCAAGTCTGGTGCCAGCAGCCGCGGTAATTCCAGCTCCAATAGCGTATATTAAAGTTGTTGCAGTTAAAAAGCTCGTAGTTGAATTTT
+
FFFFFFFFFFFHH=??IIIIIIIIIIIIIIIIIIIIIIIIIIIIIIIIIIIIFFFFFFFFFFFFFFFFFFFFFFFFFFFFF=====FFFFFDA??<<65,,,,
@JI6ZREA02GM6K4
AGTCACTGTTGGAGGGCAAGTCTGGTGCCAGCAGCCGCGGTAATTCCAGCTCCAATAGCGTATATTAAAGTTGTTGCAGTTAAAAAGCTCGTAGTTGAATTTT
+
3333::666DDDFDDIIIIIIIIIIIIIIIIIIIIIIIIIIIIIIIIIIIIIFFFFFFFFFFFFFFFFFFFFFFFFFFFFF?????FFFFFFFFFDD??3310
@JI6ZREA02JQNRV
AGTCACTGTTGGAGGGCAAGTCTGGTGCCAGCAGCCGCGGTAATTCCAGCTCCAATAGCGTATATTAAAGTTGTTGCAGTTAAAAAGCTCGTAGTTGAATTTCGGGGGTCAGCGTAGGTTGGTCGTCGACCACGTGGTATGCGAC
+
FFFFFFFFFFFIIHHHIIIIIIIIIIIIIIIIIIIIIIIIIIIIIIIIIIIIFFFFFFFFFFFFFFFFFFFFFFFFFFFFF;;;;;FFFDBB@?===99..,3,,,,,.53332332666;8;76666/.-213311272335.-
@JI6ZREA02FYYDE
AGTCACTGTTGGAGGGCAAGTCTGGTGCCAGCAGCCGCGGTAATTCCAGCTCCAATAGCGTATATTAAAGTTGTTGCAGTTAAAAAGCTCGTAGTTGAATTTCGGGATCAGCAGGTTGGTCGTGCCACTGGTATGCACTGGCTTTGCTGGTTCCTCCTTTCTGAAGAACCGTAATGCCATTAATTTGGTGTTGCAGGGAAACAGGACTGTTACTTTGAAAAAATTAGAGTGTTTAAAGCAGGCTAACGCTTGAATACATTAGCATGGAATAATGAGATAGGACGTTCGATCCTATTTTGTTGGTTTCTAGGATTGACGTAATGATTAATAGGGATAGTTGGGGGCATTAGTATTCAATTGTCAGAGGTGAAATTCTTGGATTTATTGAAGACTAACTACTGCGAAAGCATTTGCCAAGGATGTTTTCATTAATCAAGAACGAAAGTTAGGGATCGAAGACGATCAGATACCGTCGTAGTCTTAACCNTAAACTATGCCGACTAGGGATCGGATGATGTTAATTTTTATAATGTACTC
+
IIIIIIIIIIIII@@@IIIIIIIIIIIIIIIIIIIIIIIIIIIIIIIIIIIIIIIIIIIIIIIIIIHHHIIIIIIIIIIII<<<<<IIIIIIIIIIIIIHHHIHHHIIIIIIIIIIIIIIIIIIIIIIIIIIIIIIIIIIIIHHHIIIIIIIIIIGGGGHIIIIIIIIIIIIIIIIIIIIIIIHHHIIIGGGIIIHHHHHHIFGGIIIIIIIIEEBI444444==-DGGGHDGGHHHIIIIIIGGGIIIIIIIIIIIIIIIIIIIIIIIIIIIIIIIIIIIIIIIIIIIIIIII?@>>://==AAAIIIFGGGGGIIIIIIIIHIIAA;;5556AGHGG;;;;:GGGIIIIIIEFGDHHHHHHHHFFFCBBBE<622;;E=;54/0DE<<8ADEEFFEEED<<<<B?A@>@@D@AA@@@9==77778444769==<400<;777:44-77;;888<;;587;===<:<244=><>:<::<;<==22!426641-13268:482448:;====;8888::==222219.:::8///:;
@JI6ZREA02GBGSB
AGTCACTGTTGGAGGGCAAGTCTGGTGCCAGCAGCCGCGGTAATTCCAGCTCCAATAGCGTATATTAAAGTTGTTGCAGTTAAAAAGCTCGTAGTTGAATTTCGGGATCAATACGTCGGTCGTGCTTTTTTGGTACGCACTGGCGTCATTGGTTTCTCCTTTCTGACGAACCATGATGTCATTAATTTGGTGTTATGGGGAGTTAGGACTGTTACTTTGAAAAAATTAGAGTGTTTAAAGCAGGCATTAGCTTGAATACATTAGCATGGAATAATGAAATAGGACGTTCGATCCTATTTTGTGGTTTCTAGGATTGACGTAATGATTAATAGGGATAGTTGGGGCATTAGTATTCAATTGTCAGAGGTGAAATTCTTGGATTTATTGAAGACTAACTACTGAGAAAGCATTTGCCAAGGATGTTTTCATTAATCAAGAACGAAAGTTAGGGATCGAAGACGATCAGATACCGTCGTAGTCTTAACCATAAACT
+
IIIIIIIIIIIIIHHHIIIIIIIIIIIIIIIIIIIIIIIIIIIIIIIIIIIIIIIIIIIIIIIIIIHHHIIIIIIIIIIII;;;;;IIIIIIIIIIIIIHHHIHHHIIIIIIIIIIIIIHHGHF7444411??8EEGIIIIIIIIIIIIIIIHHHIIIIHHHIIIIIIIIIIIIIIIIIIIFFFFHHHIIIIIIIICCCBF7@>IIIIIIIIIIIHHHI666666FD5IIIIIFFFFFHIIIIIIIFFFIIIIIIIIIIIIIIIHHHIIIIIIIIIHHHIIIIHH<<<IIIIDDDC9<<<D2<;666B?G@@@DDDDDDIIIIDDDDHHIIHHHIIIIIIAA@@DDIIHHHIIIIIHHHHHHH::4453::EDDDDEIHH555B88DD?>;?C>>>B=>>BB>==B:::===?>>==220:..---399977476630070,,,402-0//19932200747999703-..3000494/1/133//.1,,,1/
@JI6ZREA02JIH3Z
AGTCACTGTTGGAGGGCAAGTCTGGTGCCAGCAGCCGCGGTAATTCCAGCTCCAATAGCGTATATTAAAGTTGTTGCAGTTAAAAAGCTCGTAGTTGAATTTTAGGCCTGGCCGGAGTCGTCGTCTTGGCGAGTACTGTTCTGTCGTCGGGTCTATCCTTCTGGTGAA
+
F====@AA@FFIIHHHIIIIIIIIIIIIIIIIIIIIIIIIIHHHHHHHHIIIFFFFFFFFFFFFFF@@@DDDFFFFFFFFF?????FFFFFFFFFFFFD;;99>444476666;24200004<<??A>>::<?DFFFFFFFFFFCCAD======A:110.;99951--
@JI6ZREA02JAFM4
AGTCACTGTTGGAGGGCAAGTCTGGTGCCAGCAGCCGCGGTAATTCCAGCTCCAATAGCGTATATTAAAGTTGTTGCAGTTAAAAAGCTCGTAGTTGAATTTCGGGATCAATACGTCGGTCGTGCCTTTTGT
+
FFFFFFFFFFFIIHHHIIIIIIIIIIIIIIIIIIIIHHHHHHHIIHHHIIIIFFFFFFFFFFFFFFFFFFFFFFFFFFFFF88888FFFFFFFFFFFFD?==311199988<=<<<@@>??>?=21....3-
@JI6ZREA02FVSCO
AGTCACTGTTGGAGGGCAAGTCTGGTGCCAGCAGCCGCGGTAATTCCAGCTCCAATAGCGTATATTAAAGTTGTTGCAGTTAAAAAGACTCGTAGTTGAATTTAGGG
+
FFFFDDB:44444000>;;<>>?446DDDDFFFFFFF<<=HFFFFFFFFFGGFFDCCCCFFFFF<<<<?FFFFFFFFFFFF????=F>FFFFFFFFDBBA;;832..
@JI6ZREA02FL7I8
AGTCACTGTTGGAGGGCAAGTCTGGTGCCAGCAGCCGCGGTAATTCCAGCTCCAATAGCGTATATTAAAGTTGTTGCAGTTAAAAAGCTCGTAGTTGAATTTCGGGGTCAGCAGGTTGGTCGTGCCACTGGTATGAC
+
FFFFFFFFFFFIIHHHIIIIIIIIIIIIIIIIIIIIIIIIIIIIIIIIIIIIFFFFFFFFFFFFFFFFFFFFFFFFFFFFF==???FFFFFFFFFFFFFFFFFDDDBFFFFFFFFFFFFFFFFFFFFDBAA??==//
@JI6ZREA02F8L4Y
AGTCACTGTTGGAGGGCAAGTCTGGTGCCAGCAGCCGCGGTAATTCCAGCTCCAATAGCGTATATTAAAGTTGTTGCAGTTAAAAAGCTCGTAGTTGAATTTCGGGATCAAGTAC
+
FFFFFFFFFFFIIHHHIIIIIIIIIIIIIIIIIIIIIIIIIIIIIIIIIIIIFFFFFFFFFFFFFFFFFFFFFFFFFFFFF=====FFFFFFFFDDDBB5449...:33--..,.
@JI6ZREA02JCMBC
AGTCACTGTTGGAGGGCAAGTCTGGTGCCAGCAGCCGCGGTAATTCCAGCTCCAATAGCGTATATTAAAGTTGTTGCAGTTAAAAAGCTCGTAGTTGAATTTCGGGATCAATACGTCGGTCGTGCTTTTTTGGTACGCACTGGCGTCATTGGTTTCTCCTTTCTGACGAACCATGATGTCATTAATTTGGTGTTATGGGGAGTTAGGACTGTTACTTTGAAAAAATTAGAGTGTTTAAAGCAGGCATTAGCTTGAATACATTAGCATGGAATAATGAAATAGGACGTTCGATCCTATTTTGTGGTTTCTAGGATCAACGTAATGATTAATAGGGATAGTTGGGGCATTAGTATTCAATTGTCAGAGGTGAAATTCTTGGATTTATTGAAGACTAACTACTGCGAAAGCATTTGCCAAGGATGTTTTCACTAATCAAGAACGAAGTTAGGGATCGAAGACGATCAGATACCGCCGTAGTCTTAACCATAAACTATAGCCGACTAGGAATCGGGCGACGTTATTTCA
+
HHHHHHHHHHHIIHHHIIIIIIIIIIIIIIIIIIIIIIIIIIIIIIIIIIIIHHHHHHHHHHHHHHHHHHHHHHHHHHHHH=====HHHHHHHHHHHHHHHHHHHHHHHHHHHHHHHHHHHHHHH666666HH<HHHHHHHHHHHHHHHHHHHHHHHHHHHHHHHHHHHHHHHHHHHHHHHHHHH;;;DD=GEEDC9999;1448DGGHHHHHHHHHHH66666666,8DGGG@@@CHHHHHHHHHHHHHHHHHHHHHHHHHHHHHHHHHHHHHHHHHHHHHH@@@DDHGGGEEEE99==@6@@@@@BAH@@@@@@BHHHHHHHHHHHHHHHHHHHHHHHCCA=BBHHBBBBBHEEDDEBDDD==9998>>=EBA@@BBA///=77>>A??AA=3338B?>>999<=9999;=====AA9;;7744;;:;886766644----0---266:;;::::9;::;;:2121;;:446:970-,,00...,,,,,,,,,1044946022667;722107488600022-
@JI6ZREA02GX8L3
AGTCACTGTTGGAGGGCAAGTCTGGTGCCAGCAGCCGCGGTAATTCCAGCTCCAATAGCGTATATTAAAGTTGTTGCAGTTAAAAAAGACTCGTAGTTGAATTTCGGGGTCTACGTA
+
11149<=<<<<<==??DDFFFFHHHHHHFIIIIIHHH===HHHHFFFHHHHFFFDDDFFFFDDD::666FDDB@A???A<<//22//809>??A?AAA888?=;@7742////////
@JI6ZREA02G6QTV
AGTCACTGTTGGAGGGCAAGTCTGGTGCCAGCAGCCGCGGTAATTCCAGCTCCAATAGCGTATATTAAAGTTGTTGCAGTTAAAAAGACTCGTAGTTGAATTTC
+
///////4222248;;AAAAEFFGIHEDDHHHIIDDE===IHHHHHHHHIIIFFFFFF===FFFFFFFF===DDDFFFFFF????=F>FFFFFFBA=/--331.
@JI6ZREA02GM3PY
AGTCACTGTTGGAGGGCAAGTCTGGTGCCAGCAGCCGCGGTAATTCCAGCTCCAATAGCGTATATTAAAGTTGTTGCAGTTAAAAAGCTCGTAGTTGAATTTCGGGGATC
+
FF8:::::::FGHFHHIIIIIIIIIIIIIIIIIIIIIIIIIIIIIIIIIIIIFFFFFFFFFFFFFFFFFFFFFFFFFFFFF???==FFFFFFDDDD?:800.722/....
@JI6ZREA02IS9ES
AGTCACTGTTGGAGGGCAAGTCTGGTGCCAGCAGCCGCGGTAATTCCAGCTCCAATAGCGTATATTAAAGTTGTTGCAGTTAAAAAGCTCGTAGTTGAATTTCGGGATCAATACGTCGGTCGTGCTTTTTTGGTACGCACTGGCGTCATTGGTTTCTCCTTTCTGACGAACCATGATGTCATTAATTTGGTGTTATGGGGAGTTAGGACTGTTACTTTGAAAAAATTAGAGTGTTTAAAGCAGGCATTAGCTTGAATACATTAGCATGGAATAATGAAATAGGACGTTCGATCCTATTTTGTGGTTTCTAGGATTGACGTAATGATTAATAGGGATAGTTGGGGCATTAGTATTCAATTGTCAGAGGTGAAATTCTTGGATTTATTGAAGACTAACTACTGCGAAAGCATTTGCCAAGGATGTTTTCATTAATCAAGAACGAAAGTTAGGGATCGAAGACGATCAGATACCGTCGTAGTCTTAACCATAACTATGCCGACTAGGGATCGGATGATGTTAATTTTTAATGTAC
+
IIIIIIIIIIIIIHHHIIIIIIIIIIIIIIIIIIIIIIIIIIIIIIIIIIIIIIIIIIIIIIIIIIHHHIIIIIIIIIIII;;;;;IIIIIIIIIIIIIHHHIGGGIIIIIIIIIIIIIIIIIII888888II<IIIIIIIIIIIIIIIIIIBBBIIIIHHHIIIIIIIIIIIIIIIIIIIIIIIHHHIIIIIIIICCCCIIIIIIIIIIIIIIIHHHI666666BB0IIIIIHHHHHHIIIIIIIIIIIIIIIIIIIIIIIIIIIIIIIIIIIIIHHHIIIIIIGGGIIIIAAAD===<A2=====IIIIIGGGGIIIIIIGGGGIIGAAAAHIIIIIIBBCAGG====GIIIIIEEEFEFF<<2228BBBEA@<<EFD2125;>EE@<8;@E@<524;A;4555@@655=@;;;;>>8882222;;;;::6::63003,,,,/33,////888665487<=<4428>?AA>=>>?>>=;;==/--.--.161326589=;<<<:;;;=888884--..//2/.,,)2223
@JI6ZREA02G2PR1
AGTCACTGTTGGAGGGCAAGTCTGGTGCCAGCAGCCGCGGTAATTCCAGCTCCAATAGCGTATATTAAAGTTGTTGCAGTTAAAAAGCTCGTAGTTGAATTTCGGGATCAATACGTCGGTCGTGCTTTTTTGGTACGCACTGGCGTCATTGGTTTCTCCTTTCTGACGAACCATGATGTCATTAATTTGGTGTTATGGGGAGTTAGGACTGTTACTTTGAAAAAATTAGAGTGTTTAAAGCAGGCATTAGCTTGAATACATTAGCATGGAATAATGAAATAGGACGTTCGATCCTATTTTGTGGTTTCTAGGATCAACGTAATGATTAATAGGGATAGTTGGGGCATTAGTATTCAATTGTCAGAGGTGAAATTCTTGGATTTATTGAAGACTAACTACTGCGAAAGCATTTGCCAAGGATGTTTTCATTAATCAAGAACGAAGTTAGGGATCGAAGACGATCAGATACCGTCGTAGTCTTAACCATAAACTATGCCGACTAGGGATCGGATGATGTTAATTTTATAATG
+
IIIIIIIIIIIIIBBBIIIIIIIIIIIIIIIIIIIIIIIIIIIIIIIIIIIIIIIIIIIIIIIIIIHHHIIIIIIIIIIII=====IIIIIIIIIIIIIHHHIHHHIIIIIIIIIIIIIIIIIII<<<<99IIBIIIIIIIIIIIIIIIIIIHHHIIGGGGHIIIIIIIIIHIIIIIIIIIIIIIHHHIIIIIIII@@@@G4;;HIIIIIIIIIIHEEG44444688,BBIIIHHHHHHIIIIIIIIIIIIIIIIIIIIIIIIIIIIIIIIIIIIIHHHIHHHGGGGGIIIIIIII????A2======IIHFGGGGHIIIIIIIIIIIIIIGGGIIIIIICCCBIIIIIIIIIIIIHHHHHHHHHB?@>BBEFFF==A@CBBBE>>;;553;?EEEECEE?5555>A>>;;;>;;;;;;4;<441188886443228453---12643778;;;;;98;<<;;;=;=9;;;6566=;;;77::11-.---.1,/2038:5;8888;<:998888321133..,,,*2213
@JI6ZREA02FKG5S
AGTCACTGTTGGAGGGCAAGTCTGGTGCCAGCAGCCGCGGTAATTCCAGCTCCAATAGCGTATATTAAAGTTGTTGCAGTTAAAAAGCTCGTAGTTGAATTTCGGGATCAATACGTCGGTCGTGCTTTTTTGGTACGCACTGGCGTCATTGGTTTCTCCTTTCTGACGAACCATGATGTCATTAATTTGGTGTTATGGGGAGTTAGGACTGTTACTTTGAAAAAATTAGAGTGTTTAAAGCAGGCATTAGCTTGAATACATTAGCATGGAATAATGAAATAGGACGTTCGATCCTATTTTGTGGTCTCTAGGATCAACGTAATGATTAATAGGGATAGTTGGGGCATTAGTATTCAATTGTCAGAGGTGAAATTCTTGGATTTATTGAAGACTAACTACTGCGAAAGCATTTGCCAAGGATGTTTTCATTAATCAAGAACGAAAGTTAGGGATCGAAGACGATCAGATACCGTCGTAGTCTTAACCATAAACTATGCCG
+
IIIIIIIIIIIIIGGGIIIIIIIIIIIIIIIIIIIIIIIIIIIIIIIIIIIIIIIIIIIIIIIIIIGGGIIIIIIIIIIII?????IIIIIIIIIIIIIHHHIHHHIIIIIIIIIIIIIIIIIII<<<<<<IIFIIIIIIIIIIIIIIIIIIHHHIIIIHHHIIIIIIIIIIIIIIIIIIIIIIIGGGIIIIIIIICCCCI7@@IIIIIIIIIIIHHHI666688;;,GGIIIHHHHHHIIIIIIIIIIIIIIIIIIIIIIIIIIIIIIIIGGGGI888FADHFF<==IIIIFFFI????F2==DGHGGGIIIIIIIIIIIIIIIIIHHHHHHHIIIIHHAABBIHHHIIDGDIIHFCCCDFFCBBFF>@@BCCIDDCCCEBB?;;EEEEHEE55552E>;;9;;>:;;;;>CCAAA<<8<3....3366889<=8855>><<<>>>52222;;;;;88;89;;;8686==86566=;;=;<==2203966895688;9
@JI6ZREA02HOT1M
AGTCACTGTTGGAGGGCAAGTCTGGTGCCAGCAGCCGCGGTAATTCCAGCTCCAATAGCGTATATTAAAGTTGTTGCAGTTAAAAAGCTCGTAGTTGAATTT
+
D:<<<=::8CFGHFHHIIIIIIIIIIIHHHIIIIHHHHHIIIIIIIIIIIIIFFFFFFFFFFFFFFFFFFFFFFFFFFFFF???==FFFFFFBA?<622.,,
@JI6ZREA02IVIYL
AGTCACTGTTGGAGGGCAAGTCTGGTGCCAGCAGCCGCGGTAATTCCAGCTCCAATAGCGTATATTAAAGTTGTTGCAGTTAAAAAGCTCGTAGTTGAATTTCGGGATCAATACGTCGGTCGTGCTTTTTTGGTACGCACTGGCGTCATTGGTTTCTCCTTTCTGACGAACCATGATGTCATTAATTTGGTGTTATGGGGAGTTAGGACTGTTACTTTGAAAAAATTAGAGTGTTTAAGGCAGGCATTAGCTTGAATACATTAGCATGGAATAATGAAATAGGACGTTCGATCCTATTTTGTGGTTTCTAGGATCAACGTAATGATTAATAGGGATAGTTGGGGCATTAGTATTCAATTGTCAGAGGTGAAATTCTTGGATTTATGAAGACTAACTACTGCGAAAGCATTTGCCAAGG
+
HHHHHHHHHHHIIHHHIIIIIIIIIIIIIIIIIIIIIIIIIIIIIIIIIIIIHHHHHHHHHHHHHHHHHHHHHHHHHHHHH=====HHHHHHHHHHHHHHHHHHHHHHHHHHHHHHHHHHHHHHH666666HH<HHHHHHHHHHHHHHHHHHHHHHHFFEEHHHHHHHHHHHHHHHHHHHHHHHHHHHHHHHHHHHCCCCH6>>HHHHHHHHHHHHHHH;;;;6999,@HHHHHHHHHHHHHHHHHHHHHHHHHHHDDDHDDDHHHHHHHHHHHHHHHHHHHH@@@DDHGGGEFEG===:;2@@@@@E=G666@@@@GGGGGEEEEG;;9B@@>>DB;;;9999@@@@BEGGHHHHHHHHHHHHHHDBB===B>32244A9942/999@@AAB????@=999=;<999;;934442;;
@JI6ZREA02JOM9Y
AGTCACTGTTGGAGGGCAAGTCTGGTGCCAGCAGCCGCGGTAATTCCAACTCCAATAGCGTATATTAAAGTTGTTGCAGTTAAAAAGCTCGTAGTTGAATTTTAGGCCTGGCCGGATGGTCCGTCTTTGGCGAGTACTGTTCTGTCGTCGGGTCTATCCTTCTGGTGAGCCGGGATGCCCTTTATTGGGTGTGTCGGGGAACCAGGACCATTACCTTGAAAAAATTAGAGTGTTTAAAGCGGGCATTTGCTTGAATAGATTAGCATGGAATAATAGAATAGGACGTTGGTTCTATTTTGTTGGTTTTAGGACCACCGTAATGATTAATAGGGATAGTTGGGGGCATTAGTATTCAATTGTCAGAGGCGAAATTCTTGGATTTATTGAAGACTAACTATTGCGAAAGCATTTGCCAAGGATGTTTTCATTAATCAAGAACGAAAGTTAGGGGATCGAAAGACGATCAGATACCGTCGTAGTCTTAACC
+
IIIIIIIIIIIIIHHHIIIIIIIIIIIIIIIIIIIIIIIIIIIIIIIIIIIIIIIIIIIIIIIIIIHHHIIIIIIIIIIII;;;;;IIIIIIIIIIIIICCCCIIIIIIIIIIIIIIIIIIIIIIHHHIIIIIIIIIIIIIIIIIIIIIHHHIIIIIIIIIIIIIIIIIIIHHHIIIHHHHHHF99>==IIIIII>>??IIID<==EFHHIIIIIIII9;;;99II5IIIIIEBB555@D<<<BE667DIIIIFDDIIIIIIIIIIIIIIIIIIIIIH7777<DIIIIIIIIIICCCAD22<<<;;9B99;;;;B@6666BBEEEEE?@555<DI@@@55:76DDDDDHIFFD@@@DDDDDDBB99:8::;C?52255:<==C<:BB543:BBBBBDDDEB:::BBBBB<<CBBBB553:;7311:;<=66033888;>:555:;:011004773...0-7889993...33;:9<<=<8:88==11
@JI6ZREA02G64P0
AGTCACTGTTGGAGGGCAAGTCTGGTGCCAGCAGCCGCGGTAATTCCGGCTCCAATAGCGTATATTAAAGTTGTTGCAGTTAAAAAGCTCGTAGTTGAATTTTAGGCCTGGCCGGATGGTCCGTCTTTGGCGAGTACTGTTCTGTCGTCGGGTCTATCCTTCTGGTGAGCCGGGATGCCCTTTATTGGGTGTGTCGGGGAACCAGGACCATTACCTTGAAAAAATTAGAGTGTTTAAAGCGGGCATTTGCTTGAATAGATTAGCATGGAATAATAGAATAGGACGTTGGTTCTATTTTGTTGGTTTTAGGACCACCGTAATGATTAATAGGGATAGCTGGGGGCATTAGTATTCAATTGTCAGAGGTGAAATTCTTGGATTTATTGAAGACTAACTACTGCGAAAGCATTTGCCAAGGATGTTTTCATTAATCAAGAACGAAAGTTAGGGGATCGAAGACGATCAGATACCGTCGTAGTCTTAACCATAAACTATGCCGACTAGGAATCGGGCACGTTATTTTCATGACTCGCTCGGCGCCTT
+
IIIIIIIIIIIIIHHHIIIIIIIIIIIIIIIIIIIIIIIIIIIIIIIIIIIIIIIIIIIIIIIIIIHHHIIIIIIIIIIBB66666FIIIIIIIIIIIICCCCIIIIIIIIIIHHIIIIIIIIIIHHHIIIIIIIIIIIIIIIIIIIIIHHHIIIIIIIIIIIIIIIII>>666BIIBBBBEDFAABBHIIIIIICCBBIIHHBBBHHIIGED>><<A/////1??3GGGIIHHHHHHIIHHHHIBBBHHIIIIIIIIIIIIHHHIIIIIIIIIIIIIIIDDDDDDDDDDDEEE9999@//764499E???;<<@FDDDEBBBBBEE??655>B>;;;44455DDGGGIDDDDDDDHHEEEDBBBHH=@@BDDEDDDDDBBBD::DDBBBBBDBBBBDB??>==B>??==BBDDDB::8;;3311:8....496230097333866---,,/75100/0748778;68133;:9:8811366<<<:9;86631-688:8;4.-..8451,,,,,/,,,,...079788;;::8:799000/,,
@JI6ZREA02FTYN1
AGTCACTGTTGGAGGGCAAGTCTGGTGCCAGCAGCCGCGGTAATTCCAGCTCCAATAGCGTATATTAAAGTTGTTGCAGTTAAAAAGCTCGTAGTTGAATTTCGGGGATCAAGTACGTCGGTCGTCGACTTTTTGGTACGCACTGGCGTCATTGGTTTCTCCTTTCCTCGTACGTAACCATACGAATGTCATTAATTTGGTGTTATGGGGAAGTTAGGACTGTTACTTTGAAAAAATTAGAGTGTTTAAAGCAGGCATTAGCTTGAATACATTAGCATGGAATAATGAAATAGGACGTTCGAT
+
FFFFFFFFFFFIIHHHIIIIIIIIIIIIIIIIIIIIIIIIIIIIIIIIIIIIFFFFFFFFFFFFFFFFFFFFFFFFFFFFF????=FFFFFFFFFDBAA;884..../4:22442>?@BBBAB==44481110022-4763434224273422688889/2266882/2434369991113-..--33237--..222772899:5,,,,--,--1;<?ABDFFFFFFFF666666FF0FFFFFFFFF??DDBDD:5555=:::BBBDDGGGGGFFFFGGDDFDGGD???D>A>44399<5--
@JI6ZREA02JZPMV
AGTCACTGTTGGAGGGCAAGTCTGGTGCCAGCAGCCGCGGTAATTCCAGCTCCAATAGCGTATATTAAAGTTGTTGCAGTTAAAAAGCTCGTAGTTGAATTTCGGGATCAGCAGGTTGGTCGTGCCACTGGTATGCACTGGCTTTGCTGGTTCCTCCTTTCTGAAGAACTGTAATGCCATTAATTTGGTGTTGCAGGGAAACAGGACTGTTACTTTGAAAAAATTGAGTGTTTAAAGCAGGCTAACGCTTGAATACATTAGCATGGAATAATGAAATAGGACGTTCGATCCTATTTTGTTGGTTTCTAGGATTGACGTAATGATTAATAGGGATAGTTGGGGGCATTAGTATTCAATTGTCAGAGGTGAAATTCTTGGATTTATTGAAGACTAACTACTGCGAAAGCATTTGCCAAGGATGTTTTCATTAATCAAGAACGAAAGTTAGGGATCGAAGACGATCAGATACCGTCGTAGTCTTAACCATAAACTAT
+
IIIIIIIIIIIIIHHHIIIIIIIIIIIIIIIIIIIIIIIIIIIIIIIIIIIIIIIIIIIIIIIIIIHHHIIIIIIIIIIII;;;;;IIIIIIIIIIIIIHHHIHHHIIIIIIIIIIIHHHIIIIIIIIIIIIIIIIIIIIIIHHHIIIIIIIIIIHHHHHIIIIIIIIIIIIIIIIIIIIIIIHHHIIIIIIIIIHHHHHHIHIIIIIIHHIIEEBG444466==<FHIHHHHHHHIIIIIIIIIIIIIIIIIIIIIEEDIHHHIIIIIIIIIHHHIIIIIIAAADDEEA>>?11136//66@?BIIIIIIIIIIIIIIIIIGGG<<992205?BDAA22245A?BBEEEGGDAAAECDDDCBB555?>>>A?;88;;C;;;C::CABBBCB?:::=DBBCA>>>???;;;??ACA>>;::222288;;::9<;;<9986577<::4999:88333:9<<:888868<==8659<><<=<:;;.--.000.-,/
@JI6ZREA02G3EJH
AGTCACTGTTGGAGGGCAAGTCTGGTGCCAGCAGCCGCGGTAATTCCAGCTCCAATAGCGTATATTAAAGTTGTTGCAGTTAAAAAGCTCGTAGTTGAATTTTAGGGCCT
+
F;;;?FFFFFFIIHHHIIIIIIIIIIIIIIIIIIIIIIIIIIIIIIIIIIIIFFFFFFFFFFFFFFFFFFFFFFFFFFFFF88888FFFFDBAA???86...,,,,1113
@JI6ZREA02F1E8X
AGTCACTGTTGGAGGGCAAGTCTGGTGCCAGCAGCCGCGGTAATTCCAGCTCCAATAGCGTATATTAAAGTTGTTGCAGTTAAAAAGCTCGTAGTTGAATTTCGGGATCAGCAGGTTGGTCGTGCCACTGGTATGCACTGGCTTTGCTGGTTCCTCCTTTCTGAAGAACTGTAATGCCATTAATTTGGTGTTGCAGGGAAACAGGACTGTTACTTTGAAAAAATTAGAGTGTTTAAAGCAGGCTAACGCTTGAATACATTAGCATGGAATAATGAAATAGGGCGTTCGATCCTATTTTGTTGGTTTCTAGGATCAACGTAATGATTAATAGGGATAGTTGGGGGCATTAGTATTCAATTGTCAGAGGTGAAATTCTTGGATTTATTGAAGACTAACTACTGCGAAAGCATTTGCCAAGGATGTTTCATTAATCAAGAACGAAAGTTAGGGATCGAAGACGATCAGATACCGTCGTAGTCTTAACCATAAACTATGCCGACTAGGGATCGGATGATGTTAATTTTTTAATGTACTC
+
IIIIIIIIIIIII@@@IIIIIIIIIIIIIIIIIIIIIIIIIIIIIIIIIIIIIIIIIIIIIIIIIIHHHIIIIIIIIIIFF88888HIIIIIIIIIIIIHHHIHHHIIIIIIIIIFFFFHIIIIIIIIIIIIIIIIIIIIIIHHHIIIIIIIIIIIIHHHIIIIIFFFIIIIIIIIIIIIIIIHHHIIIFFFIIIHHHHHHIIIIIIIIFFBD==8?----//55,>BBEGEHHHHHIIIIIIIIIIIIIHIIIIIIH<<<EIIIIIIIIDDDHHHHH?555@?IGEEEDDDEC11115//:::::EAG<<<<HHIIIHHHIHHHIIIII<<;?EEE?>....0;:A>>>?BED@@@@@DHHDEEEDDDBBBB::88???555>77ADCC??:9999;@>??>;;=>??;;;>===8741,,,--..667769;;855><77513328886...:8103668;8313:88865<::6674799,,,,,,,1/,/10349697...-3966331111/444,-----44,5455--
@JI6ZREA02FQD5O
AGTCACTGTTGGAGGGCAAGTCTGGTGCCAGCAGCCGCGGTAATTCCAGCTCCAATAGCGTATATTAAAGTTGTTGCAGTTAAAAAGCTCGTAGTTGAATTTCGGGATCAATACGTCGGTCGTGCTTTCGGGTACGTACTGGCGTCATTGGTTTCTCCTTTCTGACGAACCATGATGTCATTAATTTGGTGTTATGGGGAGTTAGGACTGTTACTTTGAAAAAATTAGAGTGTTTAAAGCAGGCATTAGCTTGAATACATTAGCATGGAATAATGAAATAGGACGTTCGATCCTATTTTGTTGGTTTCTAGGATCAACGTAATGATTAATAGGGATAGTTGGGGCATTAGTATTCAATTGTCAGAGGTGAAATTCTTGGATTTATTGAAGACTAACTACTGCGAAAGCATTTGCCAAGGATGTTTTCATTAATCAAGAACGAAAGTTAGGGATCGAAGACGATCAGATACCGTCGTAGTCTTAACCATAACTATGCCGACTAGGGATCGGATGATGTTAATTTTTAATGTACTCTATTCGG
+
HHHHHHHHHHHIIHHHIIIIIIIIIIIIIIIIIIIIIIIIIIIIIIIIIIIIHHHHHHHHHHHHHHHHHHHHHHHHHHH>>88886BGGGHHHHHHHHHHHHHHHHHHHHHHHHHHHHHHHHHHHHHHHEEEHHHHHHHHHHHHHHHHHHHHHHHHHHHHHHHHHHHHHHHHEEEHHHHGGIEE666BB<EDGGG;??=@166EEEEGG?;;;B:99A00000000,5<?AB===689HHHHHHHHHHHHHHHHD;<;DHHHHHHHHHHHHHHHHHHHHHHH@@566GGGDBBBB6666;2299888B<D666;EEEBBBGEEEEHEEHHHHHHHHHGGG9999EB;;6656>EDDAAAA====B999899<AAB??>>>444244AA4223999=?=?=99999<9999;<AAADD9947:4714;;::88466452.,,-,,,-0,2/24222:::6:8:222:8:8;;:8688:8876699770-----44630.20643344666667222211;;//2//00*267600.1135,,
@JI6ZREA02HRG2U
AGTCACTGTTGGAGGGCAAGTCTGGTGCCAGCAGCCGCGGTAATTCCAGCTCCAATAGCGTATATTAAAGTTGTCGCAGTTAAAAAGCTCGTAGTTGAATTTCGGGGTCAGCAGGTTGGTCGTGCCACTGGTATGCACTGGCTTCGCTGATTCCTCCTTTCTGAAGAACTGTAATGCCATTAATTTGGTGTTGCAGGGAAACAGGACTGTTACTTTGAAAAAATTGAGTGTTTAAGGCAAGCTAACGCTTGAATACATTAGCATGGAATAATGAAATAGGACGATCGATCCTATTTTGTTGGTTTCTAGGGTTGACGTAATGATTAATAGGGATAGTTGGGGGCATTAGTATTCAATTGTCAGAGGTGAAATTCTTGGATTTATTGAAGACTAACTACTGCGAAAGCATTTGCCAAGGATGTTTTCATTAATCAAGAACGAAAGTTAGGGATCGAAGACGATCAGATACCGTGTAGTCTTAACCATAAACTATGCCGACTAGGGATCGGATGATGTTATTTCATGACTCG
+
IIIIIIIIIIIII@@@IIIIIIIIIIIIIIIIIIIIIIIIIIIIIIIIIIIIIIIIIIIIIIIIIIHHHIIIIIIIIII==66666BIIIIIIIIIIIIHHHI@@@@HIIIIIIIIIHHHIIIIIIIIIIIIIIIIIIIIIIIIIIIIIIIIIIIIIHHHIIIIIIIIIIIIIIIIIII@@@@HHHIIIIIIIIIHHHHHFIABBIIIIIIIIHHHI;;;;99BBBIHIHHHHIIHHIIIIIIIIIIIIIIIIIIIIIIIIIIIIIIE<<<<F888IIIIIIIIGGGGEBA>:111/9..44666?7?55566<EGEBDDDIIIIDDDDHIIDIIIII88887EEIIHIHIIAAAAHHHBBBBBHHHHHHHHHHHHHHHHEBB::DDEBBBDBBBDBBBBB:;;B9;;>>;A422288:73----3799886;;;30032557133-666:;83336486:8888686;;7664740311220003033760032647474552038:::<::::668660333115521
@JI6ZREA02IU5Y9
AGTCACTGTTGGAGGGCAAGTCTGGTGCCAGCAGCCGCGGTAATTCCAGCTCCAATAGCGTATATTAAAGTTGTTGCAGTTAAAAAGCTCGTAGTTGAATTTCGGGGTCAGTAGGTTGGTCGTGCCAATGGTGTGTACTGGCTTTACTGATTCCTCCTTCTTGAAGAACTGTAATGTCATTAATTTGGTGTTGCAGGGAAACAGGACTGTTACTTTGAAAAAATTAGAGTGTTTAAAGCAGGCTAACGCTTGAATACATTAGCATGGAATAATGAAATAGGACGTTCGATCCTATTTTGTTGGTTTCTAGGATTGACGTAATGATTAATAGGGATAGTTGGGGCATTAGTATTCAATTGTCAGAGGTGAAATTCTTGGATTTATTGAAGACTAACTACTGCGAAAGCATTTGCCAAGGATGTTTTCATTAATCTAAGAACGAAAGTTAGGGATCGAAGACGATCAGATACCGTCGTAGTCTTAACCATAAACTAT
+
HHHHHHHHHHHIIHHHIIIIIIIIIIIIIIIIIIIIIIIIIIIIIIIIIIIIHHHHHHHHHHHHHHHHHHHHHHHHHHHBB88888@GGHHHHHHHHHHHHHHCCCCHHHHHHHHHHHHHHHHHHHHHHHHHHHHHHHHHHH:::HHHHHEEEEHHHHHHHHHHEEEEEEHHHHHHHHHHHHHHHHHHHHHHHHHEEECEEE9><EGHHHHEE;;;G27772666,9<HHHHCHHHHHHHHHHHHHHHHHHHHH;<;DHHHHHHHHHHH@@@@HCCCG<DD@@566GGGGGGGG9999B88>>222B<D666;BGG@@@BBGGGGG@@@@@>>BBBB;;6666BBGBBBEGGH@@@DDD===DB===:;<9AA922443/..224===86932299=?=AA;444=>>;;;><<<<AA=;7111177:;::02---;99;633312207776222:::9;11227:8::777:9::;:62002271.1,,,,1,.
@JI6ZREA02FKJA1
AGTCACTGTTGGAGGGCAAGTCTGGTGCCAGCAGCCGCGGTAATTCCAGCTCCAATAGCGTATATTAAAGTTGTTGCAGTTAAAAAGCTCGTAGTTGAATTTCGGGGTCAGCAGGTTGGTCGTACCACTGGTATGCACTGGCTTCGCTGATTCCTCCTTTCTGAAGAACTGTAATGCCATTAATTTGGTGTTGCAGGGAAACAGGACTGTTACTTTGAAAAAATTGAGTGTTTAAAGCAGGCTAACGCTTGAATACATTAGCATGGAATAATGAAATAGGACGTTCGATCCTATTTGTGGTTTCTAGGATTGACGTAATGATTAA
+
FEEEFFFFFFFHHHHHIIIHHHHIIIIIIIIIIIIIIIIIIIIIIIIIIIIIFFFFFFFFFFFFCCCCF<<<CDFFFFFFF???=;EEEFFFFFFDBBB===911016?@???<===BBBBAAA666:?DDDAAABDDDDD=:::=??><99;983300034>=>?>>BDD??@DFFFFFFFFFFFFF>B@@=>>84400.4/666<==001:333:275522AAAA??:::????DDFFFFFDCCFFFFFF????GGGGGGGGDDDA:99=?;;8<48844000????2237,..72--,..3/9===@BDDDDDDDDDDDD55
@JI6ZREA02IXI0F
AGTCACTGTTGGAGGGCAAGTCTGGTGCCAGCAGCCGCGGTAATTCCAGCTCCAATAGCGTATATTAAAGTTGTTGCAGTTAAAAAGCTCGTAGTTGAATTTCGGGATCAATACGTCGGTCGTGC
+
FFFFFFFFFFFII:::IIIIIIIIIIIIIIIIIIIIIIIIIIIIIIIIIIIIFFFFFFFFFFFFFFFFFFFFFFFFFFFFF?????FFFFFFFFFFFFFFFFD=<<FFFFFFFFCCAA??=?=<4
@JI6ZREA02IBL6U
AGTCACTGTTGGAGGGCAAGTCTGGTGCCAGCAGCCGCGGTAATTCCAGCTCCAATAGCGTATATTAAAGTTGTTGCAGTTAAAAAGCTCGTAGTTGAATTTCGGGGTCTATCCATTGGTCGGGCTTTGG
+
FFFFFFFFFFFIIHHHIIIIIIIIIIIIIIIIIIIIIIIIIIIIIIIIIIIIFFFFFFFFFFFFFFDDDFFFFFFFFFFFF?????FFFFFFFFFFFFFFFFFDDDDFFFFFFFFFFFFDB=<<800...
@JI6ZREA02JLVK8
AGTCACTGTTGGAGGGCAAGTCTGGTGCCAGCAGCCGCGGTAATTCCAGCTCCAATAGCGTATATTAAAGTTGTTGCAGTTAAAAAGCTCGTAGTTGAATTTCGGGATCAATACGTCGGTCGTGCTTTTTTGGTACGCACTGGCGTCATTGGTTTCTCCTTTCTGACGAACCATGATGTCATTAATTTGGTGTTATGGGGAGTTAGGACTGTTACTTTGAAAAAATTAGAAGTGTTTAAAGCAGGCATTAGCTTGAATACATTAGCATGGAATAATGAAATAGGACGTTCGATCCTATTTTGTGGTTTCTAGGATCAACGTAATGATTAATAGGGATAGTTGGGGCATTAGTATTCAATTGTCAGAGGTGAAATTCTTGGATTTATTGAAGACTAACTACTGCGAAAGCATTTGCCAAGGATGTTTTCATTAATCAAG
+
HHHHHHHHEE888@@@DBB@@@EHHHHHHHHIIIHHHIIIIGGGGHHIIIIIHHHHHHHHHHHHFF>>>HHHHHHHHHHHH????;FFFHHHHHHHHHHHHHHHHBBBFHHHHHHHHHHHGGGGG333332>@2DDBBDDGHHHHHHHHHHHHHHHHHHHCCE?666;;>;;:;??BBEGGII@B999HHHHHHGG=BB>E3<<@<<<DGHEEEHHCCG77662222,09989=///56@BBDDFHHHHHHHHHHHHHHHHHHHHHHHHHHH;<<HHHHHHHHHHH@@@HHHHHHGG???=D2;;;;;B<GEEEB@222;HHHHHHHHHHHHHHHHHHHHHBB==BBHHHHHHHHHHDDAA?BB=9///8>>=BBEDDHHH///3:<IIA=======;=?=93....;;9...<<>AAB;9;=7744:777::4630,
@JI6ZREA02F7JD0
AGTCACTGTTGGAGGGCAAGTCTGGTGCCAGCAGCCGCGGTAATTCCAGCTCCAATAGCGTATATTAAAGTTGTTGCAGTTAAAAG
+
FD=888<<<DDDD688FFHIIIIBBBIIIIIIHIIIHHDDFHHHHHFFFHHHFFFFFFFFFFFF===<<FFFFFFFFFDDB77770
@JI6ZREA02FW4P2
AGTCACTGTTGGAGGGCAAGTCTGGTGCCAGCAGCCGCGGTAATTCCAGCTCCAATAGCGTATATTAAAGTTGTTGCAGTTAAAAAGCTCGTAGTTGAATTTCGGGATCAATACGTCGGTCGTGCTTTTTTGGAACGCACTGGCGTCATTGGTTTCTCCTTTCTGACGAACCATGATGTCATTAATTTGGTGTTATGGGGATTAGGACTGTTACTTTGAAAAAATTGAGTGTTTAAAGCAGGCATTAGCTTGAATACATTAGCATGGAATAATGAAATGGACTTCGATCCTATTTTGTGGTTCTAGGATCAACGTAATGATTAATAGGGATAGTTGGGGCATTAG
+
FFFFFFFFFFFII@@@IIIIIIIIIIIIIIIFFD::841100099;;<<<<<<<<<<<>?????00011989==ABDFFFF=====FFFFFFFFFFFFFF??6666??CFFFFFFFFDAA?>?=0/////-22<<=;=?BDFFDA??A@><<0007422...87999?>><==ABB@@AA?>@44000862;99:=0111==AAAABDFFFFFFFFFF777766D@?@FFFFFFFFFFFFDCCFDDDDAAAA55555AAAB???ADDDBBBBB=333555AAAABBDD:::<7766<0000036<;;9::.///4===<:6888BA0005=BAB@6676?98887
@JI6ZREA02JV337
AGTCACTGTTGGAGGGCAAGTCTGGTGCCAGCAGCCGCGGTAATTCCAGCTCCAATAGCGTATATTAAAGTTGTTGCAGTTAAAAAGCTCGTAGTTGAATTTCGGGATCAATACGTCGGTCGTGCTTTTTTGGTACGCACTGGCGTCATTGGTTTCTCCTTTCTGACGAACCATGATGTCATTAATTTGGTGTTATGGGGAGTTAGGACTGTTACTTTGAAAAAATTAGAGTGTTTAAAGCAGGCATTAGCTTGAATACATTAGCATGGAATAATGAAATAGGACGTTCGATCCTATTTTGTGGTTTCTAGGATCAACGTAATGATTAATAGGGATAGTTGGGGCATTAGTATTCAATTGTCAGAGGTGAAATTCTTGGATTTATTGAAGACTAACTACTGACGAAAGC
+
FFFFFFFFFFFIIHHHIIIIIIIIIIIIIIIIIIIIIIIIIIIIIIIIIIIIFFFFFFFFFFFFFFFFFFFFFFFFFFFFF88888FFFFFFFFFFFFFFFFFFFFFFFFFFFFFFFFFFFFFFF999999FFFFFFFFFFFFFFFFFFFFF@@@FFFFFFFFFFFFFFFFFFFFFDDDDDAA??666CC>FFFFFADD@E?@@FFFFFF;;;CD=;;A///22/00,98=>?455?CFFFFFFFFFFFFFFFFIIGGGIDDDIIGGGGIIIIIIIGGDF>DD???CCDDDD::::=?==D6??BBBDAD:::?AAADDDDDAAAADDDDDBBBDAAADD===7??ADDDDAA???=BB?>?B?>///8===BBBBBDDD>==>77@@<3233;;;;66477,,,,,4,
@JI6ZREA02GLJHT
AGTCACTGTTGGAGGGCAAGTCTGGTGCCAGCAGCCGCGGTAATTCCAGCTCCAATAGCGTATATTAAAGTTGTTGCAGTTAAAAAGCTCGTAGTTGAATTTCGGGGT
+
FFFFFFFFFFDD@666HHFHHHHHHIIIIIIHIIFFFEDBBBFFFFFFFHFB@@@FFFFFFFFFFFFFFFFFFFFFFFFFF????=FFFFFFFFFFFDB<9872....
@JI6ZREA02FUP9B
AGTCACTGTTGGAGGGCAAGTCTGGTGCCAGCAGCCGCGGTAATTCCAGCTCCAATAGCGTATATTAAAGTTGTTGCAGTTAAAAAGCTCGTAGTTGAATTTCGGGATTAGTACGCTGGTCGTGCCTTCGGTACGTACTGGTGTTATTGATTTCTACCTTCTGACGAACCATCATGTCATTAATTTGGTGTGGTGGGAATCAGGACTGTTAACTTTGAAAAAATTAGAGTGTTTAAAGCTAGGCTCGCGCTTGAATACATTAGCATGGAATAATGAAATAGGACGTTGATTCCTATTTTGTGGTTTCTAGGATTGGACGTAATGGATTAATAGGGATAGTTGGGGCATTAGTATTC
+
FEEEFFFFFFFIIHHHIIIIIIIIIIIIIIIIIIIIIIIIIIIIIIIIIIIIFFFFFFFFFFFFFFFFFFFFFFFFFFFFF==?==FFFFFFFFFFFFF==<C???AAABBDA???BDDDDDA:<<==FFFFFFFFFFFFAAAFFAAA<988;A6444=>@>??944488>9777734422....,993?=92/.00<<???8889BA>>@>?888<------.0,008<<;;<<<<?999:A:989888<BAAA?>?@A=<999<8866<22231113.112-,--8:66...324444/44;;;?9>6684444932324=>=988<<>>;;;<9::AA6666??@>84448<9
@JI6ZREA02HC3UY
AGTCACTGTTGGAGGGCAAGTCTGGTGCCAGCAGCCGCGGTAATTCCGGCTCCAATAGCGTATATTAAAGTTGTTGCAGTTAAAAGGCTCGTAGTTGAATTTCGGGATCAATACGTCGGTCGTGCTTTCGGGTACGTACTGGCGTCATTGGTTTCTCCTTTCTGACGAACCATGATGTCATTAATTTGGTGTTATGGGGAGTTAGGACTGTTACTTTGAAAAAATTAGAGTGTTTAAAGCAGGCATTAGCTTGAATACATTAGCATGGAATAATGAAATAGGACGTTCGATCCTATTTTGTTGGTTTCTAGGATCAACGTAATGATTAATAGGGATAGTTGGGGGCATTAGTATTCAATTGTCAGAGGTGAAATTCTTGGATTTATTGAAGACTGACTACTGCGAAAGCATTTGCCAAGGATGTTTTCATTAATCAAGAACGAAAGTTAGGGATCGAAGACGATCAGATACCGTCGTAGTCTTAACCATAACTATGCCGACTAGGGATC
+
IIIIIIIIIIIIIHHHIIIIIIIIIIIIIIIIIIIIIIIIIIIIIIIIIIIIIIIIIIIIIIIIIIHHHIIIIIIIIIIIIAAAAIIIIIIIIIIIIIIHHHIHHHIIIIIIIIIIIIIIIIIIIHHHIHHHIIIIIIIIIIIIIIIIIIIHHHIIHHBBBIIIIIIIIIIIIIIIIIIIIIIIHHHIIIIIIII@@@@I;BBHIIIIIIIIIIHHEI666666FF5IIIIIHHHHHHIIIIIIIIIIIIIIIIIIIIIIIIIIIIIIIIIIIIIHHHIIIHGGGHIIIIIIIGG<<<<A22;;::BGIIIGGGIIIIIIIIIIIIIIIIIHHHIIIIII===::GGHHIIIHHHFCCHHHBCCHFFFFCBBBFCC88;;;@BBE>>CCCHHC@@@HHHHFFFBBBHB@@AABCA==800.2-,,,,-23322033==99<;666;<3-.---33363348473333288;;;89;8;92322<<66482236423268:452100/52
@JI6ZREA02FJEWV
AGTCACTGTTGGAGGGCAAGTCTGGTGCCAGCAGCCGCGGTAATTCCAGCTCCAATAGCGTATATTAAAGTTGTTGCAGTTAAAAAGACTCGTAGTTGAATTTCGGGGTCGTATCCATTGGTCGGGCTTTTGGGTCCGTACTGGTGTGATGGATTCCTACCTTCTGAATAACCTGGCATGCCATTAATTTGGTGCGCTAGGGAAGCAGGACTGTTACCTTGAAAAAATTAGAGTGCTTAAAGCAGGCTAACGCCTGAATACATTAGCATGGAATAATGAAATAGGACGCATGGTTCTATTTTGTTGGTTCAAGGACCACCGTAATGATTAATA
+
FFFFFFFFAA:::311?>>?@@@556DFFFFHFFFFFFFFHDDDDFFFFHHFFF@A@FFFFFFFFFFFFF???ABBBBBAA57777?4CCFFDDDBA?>>6624....,2-57=<;?@B:<<FFFFF==AAFFF;??>FFFFDDDDDDFCCCCFF<::ADBBA>>988910004<=>>::9;=;;66.....-2:<<::001<=9=BBBBDFFAAAAABBB222222==-BBB::::D?FFFFF;;;DFFFFFCCCDGGDDDBBBBA==44449<>??000<9<<44389@@A889<?44244--4433988AAA===DDDDB@897<>4222
@JI6ZREA02JO6IY
AGTCACTGTTGGAGGGCAAGTCTGGTGCCAGCAGCCGCGGTAATTCCAGCTCCAATAGCGTATATTAAAGTTGTTGCAGTTAAAAAGCTCGTAGTTGAATTTCGGGGTTCTACCGTTGGTCGGGCAATTGTCTGTACTGGCGTGTGGAATTTCTACCTTCTGGGGAACCATTATGTTATTAATTTAGCGTAGTGGGAAACCAGGACCTTTACCTTGAAAAAATTAGAGTGTTCAAAGCAGGCTTACGTCTGAATACATTAGCATGGAATAATAAAATAGGACGGTGGTCCTGTTTTGTTGGTTTCTGAATCACCGTAATGATTAATAGGGATAGTTGGGGGCATTAGTATTCAATTGTCAGAGGTGAAATTCTTGGATTTTATTGAAGACTAACTTCTGCGAAAGCATTTGCCAAGGATGTTTTCATTATCAAGAACGAAAGTTAGGGGATCGAAGACGATCAGATACCGTCGTAGTCTTAACC
+
FFFFFFFFFFFII@@@IIIIIIIIIIIIIIIIIIIIIIIIIIIIIIIIIIIIFFFFFFFFFFFFFFFFFFFFFFFFFFFFF=====FFFFFFFFFFFFFFFFFDDDDFFFFFFFFFFDDDA666:::::DDDFFFFFFFFFFFFFFFFFFFFFFFFFFFFFDDDDFFFFFFFFFFFFFFFFFFFFFFFFFFFFFC???=AA9=<@AA566???88F677766FF0FFFFF;;;DFFDDCFFFFFFFFCDDDDFFDDCGGGGGGGGGGGF???==::D:DDA?9<:<AAAABB99975//=====A<A===DBBAA===A@@@@@@@<422299:66-----7:<<<?>ABD???DDDDDDDD>=====;<<>:8:88/...600;;9888<<=BB>>:==B===3338=>B@<;;6667,,,,,,3,,,.0000..0----4670001112226654:996666565::65479:776546610
@JI6ZREA02HCJG4
AGTCACTGTTGGAGGGCAAGTCTGGTGCCAGCAGCCGCGGTAATTCCAGCTCCAATAGCGTATATTAAAGTTGTTGCAGTTAAAAAGCTCGTAGTTGAATTTT
+
D::;A@;;;FFIIHHHIIIIIIIIIIIIIIIIIIIIIIIIIIIHHHHIIHFDDEEFFFFFFFFFFF;;;FFFDBA??AA5533333=BAA??==<??86...,
@JI6ZREA02JAFHD
AGTCACTGTTGGAGGGCAAGTCTGGTGCCAGCAGCCGCGGTAATTCCAGCTCCAATAGCGTATATTAAAGTTGTTGCAGTTAAAAAGCTCGTAGTTGAATTTTAGGCCTGGCCGGACGGTCCGTCTCTGGCGAGTACTGTTCTGTCGTCGGGTCTATCTTTCTGGTGAATCGGTATGTTCTTAATTGGGCGTGCCGGGGAGCCAGGACCATTACCTTGAAAAAATTAGAGTGTTTAAAGCAGGCTTTTGCTTGAATAGATTAGCATGGAATAATAGAATAGGACGTCGTGGTTCTATTTTGTTGGTTCAAGGACCACCGTAATGATTAATAGGGATAGTTGGGGGCATTAGTATTCAATTGTCAGAGGTGAAATTCTTGGATTTATTGAAGACTAACTATTGCGAAAGCATTTGCCAAGGATGTTTTCATTAATCAAGAACGAAAGTTAGGGATCGAAGACGATCAGATACCGTCGTAGTCTTAACCATAAACTATGCCGACTAGGAATCGGGCGACGTTATTTCATGACTCGCTCGGCGCC
+
IIIIIIIIIIIIIHHHIIIIIIIIIIIIIIIIIIIIIIIIIIIIIIIIIIIIIIIIIIIIIIIIIIHHHIIIIIIIIIIII;;;;;IIIIIIIIIIIIICCCCIIIIIIIIIIIIIIIIIIIIIIIIIIIIIIIIIIIIIIIIIIIIIH>>>BIIIIG;;;IIIIIIIIIIIIIIIIIIIFFGGIIHHHIIIIIICCCCIFIIIBBBIIIIIIIIIII666666>>-FHHIHHHHHHHIIIIIIAB@@FIIIIIHAAADIIIIIIIIIIIHHDDDIIIIIIIIGA<<<A<;6569A89995//<<GGGGE665AEAAAEEIIIIIIIIIIIHHHIIIIII88?88HHHIIIAAADIHHHEIDEEHE::;8@@EEEBBBBBDEEBD::DD;:8;;DCAA?>>>>>:::@:5///:A===>;9;822228===<<9<:::88>9555<==6<<96333<<<<<::<<<<:<<==32022><<><<==665899932-68886849866001100,,,1//00/33033388;;:;898220000
@JI6ZREA02FS8EL
AGTCACTGTTGGAGGGCAAGTCTGGTGCCAGCAGCCGCGGTAATTCCAGCTCCAATAGCGTATATTAAAGTTGTTGCAGTTAAAAAGACTCGTAGTTGAATTTCGGGATCAGCAGGTTGGTCGTGCCACTGGTATGCACTGGCTTTGCTGGTTCCTCCTTTCTGAAGAACTGTAATGCCATTAATTTGGTGTTGCAGGGAAACAGGACTAGTTACTTTAGAAAAAATTAGAGTAGTTTAAAGCAGGCTAACGCTTGAATACATTAGCATGGAATAATGAAATAGGACGTTCGATCCTATTTTGTTGGTTTCTAGGATTGACGTAATGATTAATAGGGATAGTTGGGGGCATTAG
+
@A@===FFFFFFFHHHIIIIIIIIIIIIIIIIIIIIIIIIIIIIIIIIIIIIFFFFFFFFFFFFDDDDFFFFDDBBBBB5555555A6AAADFFFFFDDDFFFFFFFDDDDDCFCCCCFFFCDDFFFFFFFFFFFFFDDDDBA555?<<9;99952.....2/:<><<<ABBBDDDA:::::88888@>980119<888888?488894444<<?8333<//----.0,481114;<=??FFDDDDDFFFFFFFDFDCCDGG???CC????BBBBD?:333A>BAAA=<<99775553,,,,-+,11666?<A>AADDDDD?555DDD::555?BBBDDDDDD88885AAAA55
@JI6ZREA02IMJ6F
AGTCACTGTTGGAGGGCAAGTCTGGTGCCAGCAGCCGCGGTAATTCCAGCTCCAATAGCGTATATTAAAGTTGTTGCAGTTAAAAAGCTCGTAGTTGAA
+
FFFFFFFFFFFIIHHHIIIIIIIIIIIIIIIIIIIIHB==@DHHHGIIIIIIFFFFFFFFFFFFDDDDFA@@FFFDFFFAC88888CFDBA?==<<<11
@JI6ZREA02JR5P3
AGTCACTGTTGGAGGGCAAGTCTGGTGCCAGCAGCCGCGGTAATTCCAGCTCCAATAGCGTATATT
+
?;;;??FFFFFIIHHHIIIIIIIIIIIIIIIIIIIIIIIIIHHGGFFFFFF<<==<=A??====..
@JI6ZREA02HDBRA
AGTCACTGTTGGAGGGCAAGTCTGGTGCCAGCAGCCGCGGTAATTCCAGCTCCAATAGCGTATATTAAAGTTGTTGCAGTTAAAAAGCTCGTAGTTGAATTTCGGGATCAATACGTCGGTCGTGCTTTCGGGTACGTACTGGCGTCATTGGTTTCTCCTTTCTGACGAACCATGATGTCATTAATTTGGTGTTATGGGGAGTTAGGACTGTTACTTTGAAAAAATTAGAGTGTTTAAAGCAGGCATTAGCTTGAATACATTAGCATGGAATAATGAAATAGGACGTTCGATCCTATTTTGTTGGTTTCTAGGATCAACGTAATGATTAATAGGGATAGTTGGGGCATTAGTATTCAATTGTCAGAGGTGAAATTCTTGGATTTATTGAAGACTAACTACTGCGAAAGCATTTGCCAAGGATGTTTTCATTAATCAAAGAACGAAAGTTAGGGATCGAAGACGATCAGATACCGTCGTAGTCTTAACCATAACTATGCCGACTAGGGATCGGATGATGTTTAATTTTTAATGTACTC
+
IIIIIIIIIIIIIHHHIIIIIIIIIIIIIIIIIIIIIIIIIIIIIIIIIIIIIIIIIIIIIIIIIIHHHIIIIIIIIIIGG:::::HIIIIIIIIIIIIHHHIHHHIIIIIIIIIIIIIIIIIIIHHHI@@@IIIIIIIIIIIIIIIIIIIHHHIIIIHHHIIIIIIIIIIIIIIIIIIIIIHHBBBIIIIIIIICCCBIFIIIIIIIIIIIIIHHHI899888II5IIIIIHHHHHHIIIIIIIIIIIIIIIIIIIIIIIIIIIIIIIHHHHHHHHHIIIIIIHHHIIHHHIII????F::HH:::AIIIHHHIIIIIIIIIIIIIIIIIHHHIIIIIICCBBIIIIIIIIHGGGHHHHHHHHHHHHHHHHHC@==@@FEE@:44;;CBBIIEBBBBH?@@?BBBF@@AAA@@@CCCC<==7;77====;903...815=6557>>><><9:;;;;;<<>><;;;=:;:===98::;99;88<<6403.-.141322884868888;==8883338<>>;;11555<8+868861
@JI6ZREA02JRJCI
AGTCACTGTTGGAGGGCAAGTCTGGTGCCAGCAGCCGCGGTAATTCCAGCTCCAATAGCGTATATTAAAGTTGTTGCAGTTAAAAAGCTCGTAGTTGAATTTCGGGATCAATACGTCGGTCGTGCTTTTTTGGTACGCACTGGCGTCATTGGTTTCTCCTTTCTGACGAACCATGATGTCATTAATTTGGTGTTATGGGGAGTTAGGACTGTTACTTTGAAAAAATTGAGTGTTTAAAGCAGGCATTAGCTTGAATACATTAGCATGGAATAATGAAATAGGACGTTCGATCCTATTTTGTGGTTTCTAGGATTGACGTAATGATTAATAGGGATAGTTGGGGCATTAGGTATTCAATTGTCAGAGGTGAAATTCTTGG
+
FFFFFFFFFFFIIHHHIIIIIIIIIIIIIIIIIIIIIIIIIIIIIIIIIIIIFFFFFFFFFFFFFFFFFFFFFFFFFFFFF;;;;;FFFFFFFFFFFFFFFFFDDDFFFDDDFFFFDB>==?=<4-,,---211==;=?BDFFFFFFFFFFFFFFFFFFCDDFFAC???CFFFFFFFFFFFFFFFFFFFFFFFFFF=AA=D166FFFDDCFFFFD?==A2222224449<<=844011:ABBBBBBDFFFFFFFGIIGGDDDGGGIDDDDIDDDGGCCF>::::9::DDDB::8967779/440009:A><<=ADDDDDDDDDDDDD:88?==B===>=4222::;2.//./=>?><<<>BD========;8;;;8822
@JI6ZREA02JHTIS
AGTCACTGTTGGAGGGCAAGTCTGGTGCCAGCAGCCGCGGTAATTCCAGCTCCAATAGCGTATATTAAAGTTGTTGCAGTTAAAAAGACTCGTAGTTGAATTTCGGGATTAACACGTCGGTCGTGCCACTGGTATGAACTGGCGTCGTTGATTTCTCCTTTCTGAGGAACCATGATGTCATTAATTTGATGTCGTGGGAAATCAGGACTGTTACTTTAGAAAAAATTAGAGTGTTTAAAGCAGGCTCGCGCTTGAATACATTAGCAATGGAATAATGAAATAGGACGTTCGAACCTTATTTGTGGTTTCTAGGATCAACGTAATGATTAATAGGGATAGTTGGGGCATTAGTATTCAATTGTCAGAGGTGAAATTCTTGGATTTATTGAAGACTAACTACTGACGAAAGC
+
FFFFFFFC::5558<;988999<:::AAAAAFFFFFHEDDHDDDDFFFFFFFFFDDDDFFFFFFFFFFFFDDDDFFFFFFF==?=;D>DDFFFFFFFFDFDDDD@====@FFFFFFFFFFFFFFFFFFFFFFFFFFFFFFFFFFFFFFFFF666DAAA555A>DDDDDFFFFCCCCFFFF???????DB@@<<=A=;;111@AA<<<??@889<0004?/-----88-?<8:::=????DDD:;;CCAAAADDDAAAAADAAAD:::==<?>433<9000408=87666==1111--,,,,3.1111174<===<<455=A>>899<<444<4444<<44444449988=?<<<8988@<>:::882236666623224236666//322283...28<;;:3328;;88
@JI6ZREA02JBICM
AGTCACTGTTGGAGGGCAAGTCTGGTGCCAGCAGCCGCGGTAATTCCAGCTCCAATAGCGTATATTAAAGTTGTTGCAGTTAAAAAGCTCGTAGTCGAATTTCGGGGATCAAGTACGTCGGTCGTGCTTTTTGGTACGCACTGGCGTTCATTGGTTTCTCCTTTCTGACGAACCATGATGTCATTAATTTGGTGTTATGGGGAGTTAGGACTGTTACTTTGAAAAAATTAGAGTGTTTAAAGCA
+
888A===AFFFIIHHHIIIIIIIIIIIIIIIIIIIIIIIIIIIIIIIIIIIIFFFFFFFFFFFFFFFFFFFFFFFFFFF??88877DDDDBBBB?>=;;221.,,,,3331-..,3266669<888933233<<6?93444<;;422234226883347=>8;;A>A44444<<6777::533----,,,7731114827400/00===????566?C??B77776210,46==5,,,,,,233
@JI6ZREA02F6QSQ
AGTCACTGTTGGAGGGCAAGTCTGGTGCCAGCAGCCGCGGTAATTCCAGCTCCAATAGCGTATATTAAAGTTGTTGCAGTTAAAAAGCTCGTAGTTGAATTTCGGGG
+
FDDAA@===FFFF@@@IIIIIIIIIIIIIIIIIIIIIIIIIIIIIIIIIIIIFFFFFFFFFFFFFFFFFEDDFFFFFFFFF?????FFFFFFFFFFDA>00./..,,
@JI6ZREA02JK9N1
AGTCACTGTTGGAGGGCAAGTCTGGTGCCAGCAGCCGCGGTAATTCCAGCTCCAATAGCGTATATTAAAGTTGTTGCAGTTAAAAAGCTCGTAGTTGAATTTTAGGCCTGGCCGGATGGTCCGTCTTTGGCGAGTACTGTTCTGTCGTCGGGTCTATCCTTCTGGTGAGCCGGGATGCCCTTTATTGGGTGTGTCGGGGAACCAGGACCATTACCTTGAAAAAATTAGAGTGTTTAAAGCGGGCATTTGCTTGAATAGATTAGCATGGAATAATAGAATAGGACGTTGGTTCTATTTTGTTGGTTTTAGGACCACCGTAATGATTAATAGGGATAGTTGGGGGCATTAGTATTCAATTGTCAGAGGTGAAATTCTTGGATTTATTGAAGACTAACTATTGCGAAAGCATTTGCCAAGGATGTTTTCATTAATCAAGAACGAAAGTTAGGGGATCGAAGACGATCAGATACCGTCGTAGTCTTAACCNTAAACTATGCCGACTAGGAATCGGGCACGTTATTTCATGACTCGTTCGGCGCCTTACGGG
+
IIIIIIIIIIIIIBBBIIIIIIIIIIIIIIIIII@@@GGGGGGIIIIIIIIIIIIIIIIIIIHH>>;99FIGCBB?BBB44----/6AEBD??BBEE;;33337;EGGIGHIIIIIIIIIIIIIIHHHIIIIIIIIIIIIIIIIIIIIIHHHIIIIIIIIIIIIIIIIHIIHHHIIIGGGHHHB99=>HIDGGGF>ABBIIBB<==FFDBAAB<<667-----,44,=?BGFBEHHHHIIHGGGIHGBBBGGGIIIIIIIIIIIIIIIIIIIIIIIIIIIIIIGGFGGEEED473333;26??;;><GGGGHHHIIIIHHHIIIIIIIIHHHIIIG==77777=DDEGDAAADDFFFECBCCFF??@HEBBCCFBBCCF;;;?;;EECBBEEE???BFEAA?@@E?@@@BEFEEEEEE=<3....3822115:::8003257<68854777>;;;==<<=<<==;3232=>=;566=<<=98;;;8!88...2-;<<<;<83233;;8...21318667333;<<<<<<8;741///.22,,-,,,,
@JI6ZREA02GOKGX
AGTCACTGTTGGAGGGCAAGTCTGGTGCCAGCAGCCGCGGTAATTCCAGCTCCAATAGCGTATATTAAAGTTGTTGCAGTTAAAAAGCTCGTAGTTGAATTTTAGGCCTGGCCGGAGTCGGTCGTCTTGGCGAGTACTGTTCTGTCGTCGGGTCTATCC
+
FA@AEEEEEFFIIHHHIIIIIIIIIIIIIIIIIIIIIIIIIIIIIIIIIIIIFFFFFFFFFFFFFFFFFFFFFFFFFFFFF==???FFFFFFFFFFFFFDAA?CCAAA?8666;2424/..3323=??>@:::<DFFFFFFFFFFFFFFF?????DD54
@JI6ZREA02HOILS
AGTCACTGTTGGAGGGCAAGTCTGGTGCCAGCAGCCGCGGTAATTCCAGCTCCAATAGCGTATATTAAAGTTGTTGCAGTTAAAAAGCTCGTAGTTGAATTTCGGGGATTCAAG
+
<<<A::::DFFIIHHHIIIIIIIIIIIIIIIIIIIIIIIIIIIIIIIIIIIIFFFFFFFFFFFFFFFFFFFFFFFFFFFFF?????FFFFFFFFBAA880..4,,,,7--.11.
@JI6ZREA02G03MI
AGTCACTGTTGGAGGGCAAGTCTGGTGCCAGCAGCCGCGGTAATTCCAGCTCCAATAGCGTATATTAAAGTTGTTGCAGTTAAAAAGCTCGTAGTTGAATTTCGGGGCTAG
+
FFFFFFFFFFFIIHHHIIIIIIIIIIIIIIIIIIIIIIIIIIIIIIIIIIIIFFFFFFFFFFFFFFFFFFFFFFFFFFFFF?????FFFFFFFFFFFDC654@55..-.3.
@JI6ZREA02J130B
AGTCACTGTTGGAGGGCAAGTCTGGTGCCAGCAGCCGCGGTAATTCCAGCTCCAATAGCGTATATTAAAGTTGTTGCAGTTAAAAAGCTCGTAGTTGAATTTCGGGATCAATACGTCGGTCGTGCTTTTTTGGTACGCACTGGCGTCATTGGTTTCTCCTTTCTGACGAACCATGATGTCATTAATTTGGTGTTATGGGGAGTTAGGACTGTTACTTTGAAAAAATTAGAGTGTTTAAAGCAGGCATTAGCTTGAATACATTAGCATGGAATAATGAAATAGGACGTTCGAACTATTTGTTGGTTCTAGGATTGACGTAATGATTAATAGGGATAGTTGGGGTCGATTAGTATTCAATTGTTCAGAGGTGAAATTACTTGGATTATCGAAGACTGACTACTGCGAAAGCATTTGCCAAGGATGTTTTCATTAATCAAAGAACGAAGTTAGGGATCGAAGACGATCAGATACCGTCGTAGTCTTAACCAT
+
FFFFFFFFFFFIIHHHIIIIIIIIIIIIIIIIIIIIIIIIIIIIIIIIIIIIFFFFFFFFFFFFFFFFFFFFFFFFFFFFF;;;;;FFFFFFFFFFFFFFFFFFFFFFFFFFFFFFFFFFFFFFD666666??7DDDFFFFFFFFFFFFFFFFFFFFFF@@@DFFFFFFFFFFFFFFFFFFFFFFFFFFFFFFFFF??@@FFFFFFFFFFFFDDB===A222222::-AADFFFFFFFFFFFFFFFFFFFFFFFGGIGGGIIIIIGFDDGGIIIIFDDIGAGGDAAAABA110..211:..--,,-,3111----3<>;9633226822222679>9922./.4-<662325967662..,03376543,.,,00-735503,,,,,,,,0033337322239;66697744434444<:8::11116:::4442---20020---26023272222288:889996460----00444343333..,,
@JI6ZREA02IHF9I
AGTCACTGTTGGAGGGCAAGTCTGGTGCCAGCAGCCGCGGTAATTCCAGCTCCAATAGCGTATATTAAAGTTGTTGCAGTTAAAAAGCTCGTAGTTGAATTTTAGGCCTGGCCGGATGGTCCGTCTTTGGCGAGTACTGTTCTGTCGTCGGGTCTATCCTTCTGGTGAGCCGGGATGCCCTTTATTGGGTGTGTCGGGGAACCAGGACCATTACCTTGAAAAAATTAGAGTGTTTAAAGCGGGCATTTGCTTGAATAGATTAGCATGGAATAATAGAATAGGACGTTGGTTCTATTTTGTTGGTTTTAGGACCACCGTAATGATTAATAGGGATAGTTGGGGGCATTAGTATTCAATTGTCTGAGGTGAAATTCTTGGATTTATTGAAGACTAACTATTGCGAAAGCATTTGCCAAGGATGTTTTCATTAATCAAGAACGAAATGTTAGGGGATCGAAGCGATCAGATACCGTCGTAGTCTTAACCNTAAACTATGCCGACTAGGAATCGGGCGACGTTATTTTCATGACTCGCTCGGCGCCTTACGGGAAAC
+
IIIIIIIIIIIIIIIIIIIIIIIIIIIIIIIIIIIIIIIIIIIIIIIIIIIIIIIIIIIIIIIIIIHHHIIIIIIHHHI<<33366BIIIIIIIIIIIICCCCIIIIIIIIIIIIIIIIIIIIIIHHHIIIIIIIIIIIIIIIIIIIII@@@HIIIIIIIIIIIIIIIIIIHHHIII;;;HHHIIIHHHIIIIIICCCCIIFF>==EEHHIF>>>FFI;;;;89BB0IHHIIHHHHHHIIHBBBIHHHIIIIIIEFDHIIIIIIIIIIIIIIIIIIIIIIIIHA788<<<9;<A89=<8//8899>>IDD<<<ADIIIIIIIIIIIIIIHHEIIIIAA55555ABEEB?AADDAAACCD?CAB?555?555AAC;=??BBBBD<<CA?:8;;9422:==?5....9:522;C>>??BBD>>7744:===98496230030---7944300006:;::8686::::;6313332021;::;889900!3....0-79:;:;9:688::3333360877998----3::::997:8:<;:6566;;;9888...-
@JI6ZREA02JOACP
AGTCACTGTTGGAGGGCAAGTCTGGTGCCAGCAGCCGCGGTAATTCCAGCTCCAATAGCGTATATTAAAGTTGTTGCAGTTAAAAAGCTCGTAGTTGAATTTC
+
6666AFFFFFFHI???IIIIIIIIIIIIIIIIIIIIIIIIIIIIIIIIIIIIFFFFFFFFFFFFFFFFFFFFFFFFFFFDD88888FFFFDFFFFFAA>;86<
@JI6ZREA02JJ9IV
AGTCACTGTTGGAGGGCAAGTCTGGTGCCAGCAGCCGCGGTAATTCCAGCTCCAATAGCGTATATTAAAGTTGTTGCAGTTAAAAAGCTCGTAGTTGAATTTCGGGATCAATACGTCGGTCGTGCTTTCGGGTACGTACTGGCGTCATTGGTTTCTCCTTTCTGACGAACCATGATGTCATTAATTTGGTGTTATGGGGAGTTAGGACTGTTACTTTGAAAAAATTAGAGTGTTTAAAGCAGGCATGAGCTTGAATACATTAGCATGGAATAATGAAATAGGACGTTCGATCCTATTTTGTGGTTTCTAGGGTCAACGTAATGATTAATAGGGATAGTTGGGGCATTAGTATTCAATTGTCAGAGGTGAAATTCTTGGATTTATTGAAGACTAACTACTGCGAAAGCATTTGCCAAGGATGTTTTCATTAATCAAGAACGAAAGTTAGGGCTCGAAGACGATCAGATACCGTCGTAGTCTTAACCATAAACTATGCCGACTAGGGATCGGATGATGTTTAATTTTTAATGTACTC
+
IIIIIIIIIIIIIHHHIIIIIIIIIIIIIIIIIIIIIIIIIIIIIIIIIIIIIIIIIIIIIIIIIIHHHIIIIIIIIIIII;;;;;IIIIIIIIIIIIIHHHIHHHIIIIIIIIIIIIIIIIIIIHHHIHHHIIIIIIIIIIIIIIIIIIIFFFIHHHHHHIIIIIIIIIIIIIIIIIIIIIIIHHHIIIIIIII@@??@166>DIIIIIIIIIHHHI;;;;6666,>FIIIEEE>>>IIIIIIIIIIIIIIIIIIIIIIIIIIIIIIIIIIIIIHHHIIII@@@DDIIIIDDDHCCA@D:DDHHHIIIE666HIHDDDDIIIIIIFDDDBB?EEEEEE2222;?EB;;9?DIIIIEEEHHHHHBBBBEEEEB:88::DB<;=77BB:98:=BBBDDDDDDBBBB===BBBBBBBB===;;4744::::::033374490002722-0006202990--.83333131;=;:9::;:8:88;;10-----20-0133/202444446622262337111:://2//44*---,/,
@JI6ZREA02HFVV8
AGTCACTGTTGGAGGGCAAGTCTGGTGCCAGCAGCCGCGGTAATTCCAGCTCCAATAGCGTATATTAAAGTTGTTGCAGTTAAAAAGCTCGTAGTTGAATTTCGGGATCAATACGTCGGTCGTGCTTTCGGGTACGTACTGGCGTCATTGGTTTCTCCTTTCTGACGAACCATGATGTCATTAATTTGGTGTTATGGGGAGTTAGGACTGTTACTTTGAAAAAATTAGAGTGTTTAAAGCAGGCATTAGCTTGAATACATTAGCATGGAATAATGAAATAGGACGTTCGATCCTATTTTGTTGGTTTCTAGGATCAACGTAATGATTAATAGGGATAGTTGGGGCATTAGTATTCAATTGTCAGAGGTGAAATTCTTGGATTTATTGAAGACTAACTACTGCGAAAGCATTTGCCAAGGATGTTTTCATTAATCAAGAACGAAAGTTAGGGATCGAAGACGATCAGATACCGTCGTAGTCTTAACCATAAACTATGCCGACTAGGGATCGGATGATGTTAATTTTTAATGTACTC
+
FFFFFFFFFFFIIHHHIIIIIIIIIIIIIIIIIIIIIIIIIIIIIIIIIIIIFFFFFFFFFFFFFFFFFFFFFFFFFFFFF?????FFFFFFFFFFFFFFFFFFFFFFFFFFFFFFFFFFFFFFFFFFFFFFFFFFFFFFFFFFFFFFFDD<<<FFFDFFCCAFFFFFFFFFFFFFFFFFFFFFFFFDDDDFFFF@AAAFFFFFFFFFD666@FFFFD77776666,;FFFFFFFFFFFFFFFFFFFFFFFFFFDFDFGGGGGGGGGGGGDAAAD????8??DDAACGGGGCAAD::975//88;;;@7<444:==ABAAAABBBBD::88==;?@AA>>0000ABBB===BDDDDDDD?>??DDB>8244;?>88888>8883//<<//.38<>888@<888=;;8888;888888440661111667:77----204:53339::59997::22275:776662121:::989961---033,,,0,,,,.,,,,,3416433346:222222267877/////--)-063..
@JI6ZREA02IQUTE
AGTCACTGTTGGAGGGCAAGTCTGGTGCCAGCAGCCGCGGTAATTCCAGCTCCAATAGCGTATATTAAAGTTGTTGCAGTTAAAAAGCTCGTAGTTGAATTTCGGGATCAATACGTCGGTCGTGCTTTTTTGGTACGCACTGGCGTCATTGGTTTCTCCTTTCTGACGAACCATGATGTCATTAATTTGGTGTTATGGGGAGTTAGGACTGTTACTTTGAAAAAATTAGAGTGTTTAAAGCAGGCATTAGCTTGAATACATTAGCATGGAATAATGAAATAGGACGTTCGATCCTATTTTGTGGTTTCTAGGATCAACGTAATGATTAATAGGGATAGTTGGGGCATTAGTATTCAATTGTCAGAGGTGAAATTCTTGGATTTATGAAGACTAACTACTGCGAAAGCATTTGCCAAGGACGTTTTCATTAATCAAGAACGAAAGTTAGGGATCGAAGACGATCAGATACCGTCGTAGTCTTAACCATAAACTATGCCGACTAGGGATCGGATGATGTTAATTTTATAATGACTC
+
IIIIIIIIIIIIIHHHIIIIIIIIIIIIIIIIIIIIIIIIIIIIIIIIIIIIIIIIIIIIIIIIIIHHHIIIIIIIIIIII;;;;;IIIIIIIIIIIIIHHHIHHHIIIIIIIIIIIIIIIIIII666666HH<IIIIIIIIIIIIIIIIIIFFFIIIIHHHIIIIIIIIIHHIIIIIIIIIIIIHHHIIIIIIII@@@@I6>>IIIIHHHHHIIHHHI66688899,FFIIIHHHHHHIIIIIIIIIIIIIIIIIIIIIIIIIIIIIIIIIIIIIHHHIHHH@@<;;GGGGDBBE6666B6;;666B=GGDDDDDDDD;99IIIIIIIIIHHHDDDDII;;;;D;666@@@@FIIDDDDDDE==4448::BDBDDDBBBBB==4:::424=;9998;@=:9:::9::::::44444427977668:;;660333;99;:333:;7----062-,,/.10766664767771018;:89779944.-----/,/103398::::7677;;::3337:;;;33000-11126620
@JI6ZREA02F50DX
AGTCACTGTTGGAGGGCAAGTCTGGTGCCAGCAGCCGCGGTAATTCCAGCTCCAATAGCGTATATTAAAGTTGTTGCAGTTAAAAAGCTCGTAGCTGAATTTTGGGATCAATACGTCGGTCGTGCTTTCGGGTACGTACTGGCGTCATTGGTTTCTCCTTTCTGACGAACCATGATGTCATTAATTTGGTGTTATGGGGAGTTAGGACTGTTACTTTGAAAAAATTAGAGTGTTTAAAGCAGGCATTAGCTTGAATACATTAGCATGGAATAATGAAATAGGACGTTCGATCCTATTTTGTGGTTTCTAGGATCAACGTAATGATTAATAGGGATAGTTGGGGCATTAGTATTCAATTGTCAGAGGTGAAATTCTTGGATTTATTGAAGACTAACTACTGCGAAAGCATTTGCCAAGGATGTTTTCATTAATCAAGAACGAAAGTTAGGGATCGAAGACGATCAGATACCGTCGTAGTCTTAACCATAAACTATGCCGACTAGGGATCGGATGATGTTTAATTTTT
+
IIIIIIIIIIIIIHHHIIIIIIIIIIIIIIIIIIIIIIIIIIIIIIIIIIIIIIIIIIIIIIIIIIHHHIIIIIIIIIIII:::::IIIIIIIIIIIIIAAAAHHHIIIIIIIIIIIIIIIIIIIHHHIHHHIIIIIIIIIIIIIIIIIIIBBBIIIIHHHIIIIIIIIIIIIIIIIIIIIIIIHHHIIIIIIIICCCCI4;;IIIIIIIIIIIHHHI66666666,;BIIIHHHHHHIIIIIIGGGIIIIIIIHHHHHAAAIHHHIIIIIIIIIHHHIIAA<<<EEIIIIIIIICCA@F:DDHHHIIIEEDHIIIIIIIIHHEEEDDDIHHHHIIIHHAABBIIIIAAAIIIIIICCBBBD;:5558>>;==?;<>::///14:CCA>;?BEBBBDDC@@?BBB:;;BBBDAAAAAA=:300003100//.10054431...6;=4999<88888<9;::333868133;:888:8:97799---3---.0,2534354745520336679333303399//1--
@JI6ZREA02IRUEZ
AGTCACTGTTGGAGGGCAAGTCTGGTGCCAGCAGCCGCGGTAATTCCAGCTCCAATAGCGTATATTAAAGTTGTTGCAGTTAAAAAGCTCGTAGTTGAATTTCGGGGAT
+
DF<:::6666FGGFFHIIIIIIIIIIIIIIIIIIIIIIIIIHHHHHHHHIIIFFFFFFFFFFFFFFFFFFFFFFFFFFFFF???==FFFFFDAAAD==<442711/...
@JI6ZREA02GVGIO
AGTCACTGTTGGAGGGCAAGTCTGGTGCCAGCAGCCGCGGTAATTCCAGCTCCAATAGCGTATATTAAAGTTGTTGCAGTTAAAAAGCTCGTAGTTGAATTTCGGGATCAA
+
FFFFFF?==FFIIHHHIIIIIIIIIIIIIIIIIIIIIIIIIIIIIIIIIIIIFFFFFFFFFFFFFFFFFFFFFFFFFFFFF;;;;;FFFFFDDDDDB::100<888:44..
@JI6ZREA02IQE4D
AGTCACTGTTGGAGGGCAAGTCTGGTGCCAGCAGCCGCGGTAATTCCAGCTCCAATAGCGTATATTAAAGTTGTTGCAGTTAAAAAGCTCGTAGTTGAA
+
4333336ABBDDFFHHIIIIIIIIIIIIIIIIIIIIIIIIIIIIIIIIIIIIFFFFFFFFFFFFFFFFFFFFFFFFFFFFF???==FFFFFDBAA??<9
@JI6ZREA02HD1O3
AGTCACTGTTGGAGGGCAAGTCTGGTGCCAGCAGCCGCGGTAATTCCAGCTCCAATAGCGTATATTAAAGTTGTTGCAGTTAAAAAAGCTCGTAGTTGAATTTT
+
FFFFFFFFFFFIIHHHIIIIIIIIIIIIIIIIIIIIHFDBBBBB?FFFFFHFFFFFDBAAAAAA111119<A?>>??@BBB222222=?@?><<<99222,,,,
@JI6ZREA02H64LJ
AGTCACTGTTGGAGGGCAAGTCTGGTGCCAGCAGCCGCGGTAATTCCAGCTCCAATAGCGTATATTAAAGTTGTTGCAGTTAAAAAGCTCGTAGTTGAATTTC
+
FFFFFFFFFFFII:::IIIIIIIIIIIIIIIIIIIIIIIIIIIIIIIIIIIIFFFFFFFFFFFFFFFFFFFFFFFFFFDDD;;==<FDDDBA<<86655,,,3
@JI6ZREA02FISL5
AGTCACTGTTGGAGGGCAAGTCTGGTGCCAGCAGCCGCGGTAATTCCAGCTCCAATAGCGTATATTAAAGTTGTTGCAGTTAAAAAGCTCGTAGTTGAATTTCGGGGTCAGTAGGTTGGTCGTGCCTATGGTATGTACTGGCTTTACTGATTCCTCCTTCTTGAAGAACTGTAATGTCATTAATTTGGTGTTGCAGGGAAACAGGACTGTTACTTTGAAAAAATTAGAGTGTTTAAAGCAGGCTAACGCTTGAATACATTAGCATGGAATAATGAAATAGGACGTTCGATCCTATTTTGTTGGTTTCTAGGATTGACGTAATGATTAATAGGGATAGTTGGGGCATTAGTATTCAATTGTCAGAGGTGAAATTCTTGGATTTATTGAAGACTAACTACTGCGAAAGCATTTGCCAAGGATGTTTTCATTAATCAAGAACGAAAGTTAGGGATCGAAGACGATCAGATACCGTCGTAGTCTTAACCATAACTATG
+
HHHHHHHHHHHIIIIIIIIIIIIIIIIIIIIIIIIIIIIIIIIIIIIIIIIIHHHHHHHHHHHHHHHHHHHHHHHHHHHHH==???HHHHHHHHHHHHHHHHH@@@@HHHHHHHHHHHHHHHHHHHHHHHHHHHHHHHHHHHHHHHHHHHHHHHHHHHHHHHHHHHHHHHHHHHHHHHHBBBBHHHHEDBBBHHHHHHHHEFFHHHHHHHHHHHHHH6;;;6699,EHHHHHHH@@@HHHHHHHHHHHEEEHHHHHHHHHHHHHHHHHHHHHHHHHHHHHHHHHHHHHHHHHHG;;99G8822222;<GBBBBGGHHHHHHHHHHHBBBB@@@EBB>>>9999>>>>BBBBEB@@@DDDHHHA@?DD@==<A<322<<<///2/4AAA@@AB??@HDD=====<<99999999>>>4427;171177:;:802222002----07802220222:;85::87772126;=;:9<8:88:8:;;11021124402
@JI6ZREA02J3B6Z
AGTCACTGTTGGAGGGCAAGTCTGGTGCCAGCAGCCGCGGTAATTCCAGCTCCAATAGCGTATATTAAAGTTGTTGCAGTTAAAAAGCTCGTAGTTGAATTTCGGGATTAACACGTCGGTCGTGCCACTGGTATGAACTGGCGTCGTTGATTTCTCCTTTCTGAGGAACCATGATGTCATTAATTTGATGTCGTGGGAAATCAGGACTGTTACTTTGAAAAAATTAGAGTGTTTAAAGCAGGCTCGCGCTTGAATACATTAGCATGGAATAATGAAATAGGACGTTCGAACCTATTTGTGGTTCCTAGGATCAACGTAATGATTAATAGGGATAGTTGGGGGCATTAGTATTCAATTGTCAGAGGTGAAATTCTTGGATTTATTGAAGACTAACTACTGCGAAAGCATTTGCCAAGGATGTTTTCATTAATCAAGAACGAAAGTTAGGGATCGAAGACGATCAGATACCGTCGTAGTCTTAACCNTAAACTATGCCGGCTA
+
IIIIIIIIIIIIIHHHIIIIIIIIIIIIIIIIIIIIIIIIIIIIIIIIIIIIIIIIIIIIIIIIIIHHHIIIIIIIIIIII?????IIIIIIIIIIIIIHHHIGGGIIIIIIIIIIIIIIIIIIIIIIIIIIIIIIIIIIIIIIIIIIIIHHHIIIIGGGIIIIIIIIIIIIIIIIIIIIIIIHHHIIIIIIIIHHHHHHIIIIIIIIIIIIIHHHI999988II?IIIIIHHHCCCIIIIIIIIIIIIIIIIIIIIIIIIIIIIIIIIIGGGIHHHG=CCIIFCCCEGGIIC<577=7CCIIIIIIIIIIIIIIGGGGHGGGGIIIIBB>BEBD;;.....7<DD>@<EIIIGGCCCEIIIIIIIIHCCCCEEIIIE555C=@IIIIIIIIEEEEEE<22222@A:999ADD<<774>A7779:AAA??@AA:5//14<<:<>>6<<<<A???:4254>AA>>=>=AAAAA@@A@@A==5544!::7787097,,,,133
@JI6ZREA02H4MKH
AGTCACTGTTGGAGGGCAAGTCTGGTGCCAGCAGCCGCGGTAATTCCAGCTCCAATAGCGTATATTAAAGTTGTTGCAGTTAAAAAGCTCGTAGTTGAATTTCGGGGTATCT
+
FFFFFFFFFFFIIHHHIIIIIIIIIIIIIIIIIIIIIIIIIIIIIIIIIIIIFFFFFFFFFFFFFF???FFFFDAAAAA44111118AAAAAABBDAA>;864..,,,3-.-
@JI6ZREA02JLHTA
AGTCACTGTTGGAGGGCAAGTCTGGTGCCAGCAGCCGCGGTAATTCCAGCTCCAATAGCGTATATTAAAGTTGTTGCAGTTAAAAAGCTCGTAGTTGAATTTCGGGATCAATACGTCGGTCGTGTTTTCGGGTACGTACTGGCGTCATTGGTTTCTCCTTTCTGACGAACCATGATGTCATTAATTTGGTGTTATGGGGAGTTAGGACTGTTACTTTGAAAAAATTAGAGTGTTTAAAGCAGGCATTAGCTTGAATACATTAGCATGGAATAATGAAATAGGACGTTCGATCCTATTTTGTTGGTTTCTAGGATCAACGTAATGATTAATAGGGATAGTTGGGGGCATTAGTATTCAATTGTCAGAGGTGGAATTCTTGGATTTATTGAAGACTAACTACTGCGAAAGCATTTGCCAAGGATGTTTTCATTAATCAAAGAACGAAAGTTAGGGATCGAAGACGATCAGATACCGTCGTAGTCTTAACCATAAACTATGCCGACTAGGGATC
+
IIIIIIIIIIIIIHHHIIIIIIIIIIIIIIIIIIIIIIIIIIIIIIIIIIIIIIIIIIIIIIIIIIHHHIIIIIIIIIIII?????IIIIIIIIIIIIIHHHIHHHIIIIIIIIIIIIIIIIHB6666==BB@IIIIIIIIIIIIIIIIIIHHHIIIIHHHIIIIIIIIIIIIIIIIIIIIIIIBBBIIIHGGGICCCCI?GGIIIIII>>>IIGGGI677;66>>-IIIIHHHHHHHIIIIIIIIIIIGGGIIHHHIIAAAIIIIIIIIIIIIIHHHIIIIG=<==AEGD>88;55551//;;???GAGIHHAAAAIIIIIIIIAAAAAEBBBFG=55577;78IIIIIIIIIA=;;HFIEIF@?::;==AAECA==CCCBBBF>>IFC:8;;FFFFDE?;;:>>>>;;545;;AA?;85;>;;74;;<=<<03...3--920002660633489;;;;8;99888868<>==<9;686682232110333332-68889;59855513-
@JI6ZREA02JD472
AGTCACTGTTGGAGGGCAAGTCTGGTGCCAGCAGCCGCGGTAATTCCAGCTCCAATAGCGTATATTAAAGTTGTTGCAGTTAAAAAGCTCGTAGTTGAATTTCGGGATACA
+
F6666?FFFFFIIHHHIIIIIIIIIIIIIIIIIIIIIIIIIIIIIIIIIIIIFFFFFFFFFFFFFFFFFFFFFFDDBAA5531111<AABBBDFFFFFFFFFF???B9840
@JI6ZREA02F91NL
AGTCACTGTTGGAGGGCAAGTCTGGTGCCAGCAGCCGCGGTAATTCCAGCTCCAATAGCGTATATTAAAGTTGTTGCAGTTAAAAAGCTCGTAGTTGAATTTCGGGGTCTA
+
688<<8888FFGIDDIIIIIIIIIIIIIIIIIIIIIIIIIIIIIIIIIIIIIFFFFFFFFFFFFFFFFFFFFFDB@@@@44111//<???===?@BB::110/225/15-.
@JI6ZREA02G75VN
AGTCACTGTTGGAGGGCAAGTCTGGTGCCAGCAGCCGCGGTAATTCCAGCTCCAATAGCGTATATTAAAGTTGTTGCAGTTAAAAAGCTCGTAGTTGAATTTCGGGATCAATACGTCGGTCGTGCTTTTTTGGTACGCACTGGCGTCATTGGTTTCTCCTTTCTGACGAACCATGATGTCATTAATTTGGTGTTATGGGGAGTTAGGACTGTTACTTTGAAAAAATTAGAGTGTTTAAAGCAGGCTAGCGCCTGAATACATTAGCATGGAATAATGAAATAGGACGTTCGAACCTATTTTGTTGGTTTCTAGGATTGACGTAATGATTAATAGGGATAGTTGGGGCATTAGTATTCAATTGTCAGAGGTGAAATTCTTGGATTTATTGAAGACTGACTACTGCGAAAGCATTTGCCAAGGATGTTTTCATTAATCAAGAACGAAAGTTAGGGATCGAAGACGATCAGATACCGTCGTAGTCTTAACCATGAACTATGCCGACTAGGGATCGGATGATG
+
IIIIIIIIIIIIIHHHIIIIIIIIIIIIIIIIIIIIIIIIIIIIIIIIIIIIIIIIIIIIIIIIIIHHHIIIIIIIIIIII???==IIIIIIIIIIIIIHHHIHHHIIIIIIIIIIIIIIIIIII<<<<99IIFIIIIIIIIIIIIIIIIIIHHHIIIIHHHIIIIIIIIIIIIIIIIIIIIIIIHHHIIIIIIIICCCCI?BBIIIIIIGFFGIHHHI;;;;;;>>-GFIIHBBBHHHIIIIIIIIIIFFFIIIEFDHIIIIIIIIIIIIHHHIIHHHIIIIHHHEEDIIIDDFH??==A66AA999GAGAAAAEIIIIIIIIIIIIIDDDIIHIIIIIIBBBBEAAAIAAAADIDEIIIDEE@???@B;;;EC?==BBDEHHH::BBEEDDBBBBBBBCCB:;;B???B>>CAA??4308:1111:888884888:88973330..---,255100247468833136;;<6569:99<::==22033:==;01333:8031888688;;;;9931
@JI6ZREA02ITRJN
AGTCACTGTTGGAGGGCAAGTCTGGTGCCAGCAGCCGCGGTAATTCCAGCTCCAATAGCGTATATTAAAGTTGTTGCAGTTAAAAAGCTCGTAGTTGAATTTCGGGATCAATACGTCGGTCGTGCTTTCGGGTACGTACTGGCGTCATTGGTTTCTCCTTTCTGACGAACCATGATGTCATTAATTTGGTGTTATGGGGAGTTAGGACTGTTACTTTGAAAAAATTAGAGTGTTTAAAGCAGGCATTAGCTTGAATACATTAGCATGGAATAATGAAATAGGACGTTCGATCCTATTTTGTTGGTTTTAGGATCAACCGTAATGATTAATAGGGATAGTTGGGGGCATTAGTATTCGATTGTCAGAGGTGAAATTCTTGGATTTATTGAAGACTAACTACTGCGAAAGCATTTGCTAAGG
+
FFFFFFFFFFFIIHHHIIIIIIIIIIIIIIIIIIIIIIIIIIIIIIIIIIIIFFFFFFFFFFFFFFFFFFFFFFFFDDB::66666AADDDDFFFFFFFFFFFDDDFDDDFFFFFFFFFFFFFFF@@@FD@@@FFFFFFFFFFFFFFFFDD=<<FFDD???DFFF????FFFCCCDFFFFFFFFDDDFFFFFFFF====<166<CFFFFDDDFFF??D66666666,:BBBD???;;;FFFFFFFFFFFFFFFFD@?@DIIIIGFFDDDDDBB?911197844438<????666722223..11..//8222....;=<433<998A>>==4444987881111144<>??==889888>>888><>88244;<<<::888=;;>:7344<888<<8888888<444877666973,,,,
@JI6ZREA02FTHTS
AGTCACTGTTGGAGGGCAAGTCTGGTGCCAGCAGCCGCGGTAATTCCAGCTCCAATAGCGTATATTAAAGTTGTTGCAGTTAAAAAGCTCGTAGTTGAATTTCGGGGATCAAGTTACGTCGGTCGTCGCTTTCGGGTACGTACTGGCGTCTATTGGTTCTCCTTCTGTACGAACCATGATGTCATTAATTTGGTGTTATGGGA
+
FFFFFFF???FIIHHHIIIIIIIIIIIIIIIIIIIIIIIIIIIIIIIIIIIIFFFFFFFFFFFFFFFFFFFFFFFFFFFFF;;;77DDBB@@??>>=88...4..//73311.-./.21599=966333..,2,,,132.22----.,.29:7755,,.1111111.-..2--..24<<?BBBBDFFFFFF<:6>A842226.
@JI6ZREA02F4EF9
AGTCACTGTTGGAGGGCAAGTCTGGTGCCAGCAGCCGCGGTAATTCCAGCTCCAATAGCGTATATTAAAGTTGTTGCAGTTAAAAAGCTCGTAGTTGAATTTCGGGATC
+
FFFFFFFFFFFIIIIIIIIIIIIIIIIIIIIIIIIIIIIIIIIIIIIIIIIIFFFFFFFFFFFFFFFFFFFFFFFFFFFFF?????FFFFFFFFFFFFD=<;40..4//
@JI6ZREA02J124G
AGTCACTGTTGGAGGGCAAGTCTGGTGCCAGCAGCCGCGGTAATTCCAGCTCCAATAGCGTATATTAAAGTTGTTGCAGTTAAAAAGCTCGTAGTTGAATTTTAGGCCTGGTCGGATGGTCCGTCTTTGGCGAGTACTGTTCTGTCGTCGGGTCTATCCTTCTGGTGAGCCGGGATGCCCTTTATTGGGTGTGTCGGGGAACCAGGACCATTACCTTGAAAAAATTAGAGTGTTTAAAGCGGGCATTTGCTTGAATAGATTAGCATGGAATAATAGAATAGGACGTTGGTTCTATTTTGTTGGTTTTAGGACCACCGTAATGATTAATAGGGATAGTTGGGGGCATTAGTATTCAATTGTCAGAGGTGAAATTCTTGGATTTATTGAAGACTAACTACTGCGAAAGCATTTGCCAAGGATGTTTTCATTAATCAAGAACGAAAGTTAGGGGATCGAAGACGATCAGATACCGTCGTAGTCTTAACC
+
FFFFFFFFFFFII@@@IIIIIIIIIIIIIIIIIIIIIIIIIIIIIIIIIIIIFFFFFFFFFFFFFF???FFFFFFFFFFFF;;;;;FFFFFFFFFFFFF;:88?DDDBBA::<<=FFFFFFFFFFFFFFFFFFFFFFFFFFFFFFFFFFFFFFFFFFFFFFFFDDDFFFFFFFFFFFFFFFFFFDDDDFFFFFFF::::DDD?555:?DDDBBBBBBB266266::-ABBBB===555=B====@445BBBBB=??AFCCDDGGGIIIIIIIGGGIIIIIIGDFCAAAA<<<<<44444//444444?=<85558A===BBDDDDDDDDB??DD??::55555ABBBBBDDDAAAADDDDBB==333D>>>DDDDDDDD>>>>88DB@@<>>;62....332...9:888;@BBDDDDD::4444::::998:::644:94331222121176622210248:6665656::9899:99:99::75
@JI6ZREA02HL50Z
AGTCACTGTTGGAGGGCAAGTCTGGTGCCAGCAGCCGCGGTAATTCCAGCTCCAATAGCGTATATTAAAGTTGTTGCAGTTAAAAAGCTCGTAGTTGAATTTCGGGATCAATACGTCGGTCGTGCTTTTTTGGTACGCACTGGCGTCATTGGTTTCTCCTTTCTGACGAACCATGATGTCATTAATTTGGTGTTATGGGGAGTTAGGACTGTTACCTTGAAAAAATTAGAGTGTTTAAAGCAGGCATTAGCTTGAATACATTAGCATGGAACAATGAAATAGGACGTTCGATCCTATTTTGTGGTTTCTAGGATCAACGTAATGATTAATAGGGGTATTGGGGCATTAGTATTCAATTGTCAGAGGTGAAATTCTTGGATTTATTGAAGACTAACTACTGCGAAAGCATTTGCCAAGGATGTTTTCATTAAATCAAGAACGAAAGTTAGGGATACGAAGACGATCAGATACCGTCGTAGTCTTAACC
+
FFFFFFFFFFFIIHHHIIIIIIIIIIIIIIIIIIIIIIIIIIIIIIIIIIIIFFFFFFFFFFFFFFFFFFFFFFFFFFFFF;;;;;FFFFFFFFFFFFFFFFFFFFFFFFFFFFFFFDB??>?84------223==??BDFFFFFFFFFF??866AADD?CCFFFFFFFFFFFFFFFFFFFFFFFDDDDDDFFFFFAAB@E6??FFFFFFFFFFDBBA@22////44,<?AAB=??FFFFFFFFFFFFFFFFFFIDFDFIDDDFGGGIIIIIGGGGGGDC:CC55555BBBB==<?6999A6:80009<AA@@??AAB::88???>>88886666844466669?<<<:88<<<>>@@<:<<<@<882448::>::443///277::888::<<99899772...233000700000003,,,,,,3,,,,,,,,042247330122033372022777020.02---2022:7899:99:887700
@JI6ZREA02IRGM6
AGTCACTGTTGGAGGGCAAGTCTGGTGCCAGCAGCCGCGGTAATTCCAGCTCCAATAGCGTATATTAAAGTTGTTGCAGTTAAAAAGCTCGTAGTTGAATTTCGGGATCAATACGTCGGTCGTGCTTTTTTGGTACGCACTGGCGTCATTGGTTTCTCCTTTCTGACGAACCATGATGTCATTAATTTGGTGTTATGGGGAGTTAGGACTGTTACTTTGAAAAAATTAGAGTGTTTAAAGCGGGCATTAGCTTGAATACATTAGCATGGAATAATGAAATAGGACGTTCGATCCTATTTTGTTGGTTTCTAGGATCAACGTAATGATTAATAGGGATAGTTGGGGCATTAGTATTCAATTGTCAGAGGTGAAATTCTTGGATTTATTGAAGACTAACTACTGCGAAAGCATTTGCCAAGGATGTTTTCATTAATCAAGAACGAAAGTTAGGGATCGAAGACGATCAGATACCGTCGTAGTCTTAACCATAAACTATGCCGACTAGGGATCGGATGATGTTAATTTTATAATGACTC
+
IIIIIIIIIIIIIHHHIIIIIIIIIIIIIIIIIIIIIIIIIIIIIIIIIIIIIIIIIIIIIIIIIIHHHIIIIIIIIIIII?????IIIIIIIIIIIIIHHHIHHHIIIIIIIIIIIIIIIIIII<<<<<<IIFIIIIIIIIIIIIIIIIIIHHHIIIIHHHIIIIIIIIIIIIIIIIIIIIIIIHHHIIIIIIIICCCCI7@@IIIIIIIIIIIHHHI;;;;99>>-GHIIIHHHHHHII;;;;BIIIIIIIIIIHHHIIIIIIIIIIIIIIIHF888IIII<<<EHIIIIEDDI===<<26AABBBIII<<<EHHHIIIIIIIIIIIHHHHBBHIIIAA5555ADGGAAAAHIIHHHHB=@@HHHHHHBBEEDB==??B555?87CCCCCCDCB??=EB;;:B>>>??;;;??@??;85:<7;77<<<=<<5333><;:6336:;8-.--0333224478<::::686==><<<<><:<::660003--,,2-/10333030255488::888888:<==37405-686888.-
@JI6ZREA02GOTSI
AGTCACTGTTGGAGGGCAAGTCTGGTGCCAGCAGCCGCGGTAATTCCAGCTCCAATAGCGTATATTAAAGTTGTTGCAGTTAAAAAGCTCGTAGTTGAATTTCGGGATCAATACGTCGGTCGTGCTTTTTTGGTACGCACTGGCGTCATTGGTTTCTCCTTTCTGACGAACCATGATGTCATTAATTTGGTGTTATGGGGAGTTAGGACTGTTACTTTGAAAAAATTAGAGTGTTTAAAGCAGGCATTAGCTTGAATACATTAGCATGGAATAATGAAATAGGACGTTCGATCCTATTTTGTGGTTTCTAGGATCAACGTAATGATTAATAGGGATAGTTGGGGCATTAGTATTCAATTGTCAGAGGTGAAATTCTTGGATTTATTGAAGACTAACTACTGCGAAAGCATTTGCCAAGGATGTTTTCATTAATCAAGAACGAAAGTTAGGGATCGAAGACGATCAGATACCGTCGTAGTCTTAACCATAAACTATGCCGACTAGGGATCGGATGATG
+
IIIIIIIIIIIIIHHHIIIIIIIIIIIIIIIIIIIIIIIIIIIIIIIIIIIIIIIIIIIIIIIIIIHHHIIIIIIIIIIII=====IIIIIIIIIIIIIHHHIHHHIIIIIIIIIIIIIIIIIII<<<<99IIIIIIIIIIIIIIIIIIIIIHHHIIIIHHHIIIIIIIIIIIIIIIIIIIIIIIHHHIIIIIIII>>>>I7??IIIIIIIIIIIHHHI999998??-IIIII???HHHIIIIIIIIIIIIIIIIIIIIIIIIIIIIIIIIIIIIIHHHIIII?????IIIIIIII@@@>C7CC777CIIIIIIIIIIIIIIIIIIIIIGGGGGIIICCCBBBCIIIIIIGGGIIIIIIIIIIIIIFGBCCHIIIIIIIIHHHIHHIIGEEGIIIIIII?999CCFIIIHHHIIIIIIIAAA9997>A55446<<9<7754.//<::4=>>@AAABAA@AAAAAA:454::AA?AABAAA@@AA>>7500007.2533<<7:9555<??<<<<<<8.
@JI6ZREA02H6HLE
AGTCACTGTTGGAGGGCAAGTCTGGTGCCAGCAGCCGCGGTAATTCCAGCTCCAATAGCGTATATTAAAGTTGTTGCAGTTAAAAAGCTCGTAGTTGAATTTCGGGGATCAG
+
FFFFFFFFFFFIIHHHIIIIIIIIIIIIIIIIIIIIIIIIIIIIIIIIIIIIFFFFFFFFFFFFFFFFFFFFFFFFFF?==;;===FFFFDDDDDDD==11144422:4444
@JI6ZREA02JH80K
AGTCACTGTTGGAGGGCAAGTCTGGTGCCAGCAGCCGCGGTAATTCCAGCTCCAATAGGCGTATATTAAAGTTGTTGCAGTTAAAAAGCTCGTAGTTGAATTTCGGGATCAATACGTCGGTCGTGCTTTTTGGGACGT
+
FFFFFFFFFFCCECCDECCFFHHHHHHHHIIIIIIIIIIIIIIIIHHFFFFFFFF8666=DFFFFFFFFFFFFFFFFFFFFF;;;;;FFFFFFFFFFFFFFFFD===F?<<<FFFFFFFFFFFDDA533116.,.3,.
@JI6ZREA02GXYTG
AGTCACTGTTGGAGGGCAAGTCTGGTGCCAGCAGCCGCGGTAATTCCAGCTCCAATAGCGTATATTAAAGTTGTTGCAGTTAAAAAGCTCGTAGTTGAATTTCGGGATCAATACGTCGGTCGTGCTTTTTTGGTACGCACTGGCGTCATTGGTTTCTCCTTTCTGACGAACCATGATGTCATTAATTTGGTGTTATGGGGAGTTAGGACTGTTACTTTGAAAAAATTAGAGTGTTTAAAGCAGGCATTAGCTTGAATACATTAGCATGGAATAATGAAATAGGACGTTCGATCCTATTTTGTGGTTTCTAGGATCAACGTAATGATTAATAGGGATAGTTGGGGCATTAG
+
FFFFFFFFFFFIIHHHIIIIIIIIIIIIIIIIIIIIIIIIIIIIIIIIIIIIFFFFFFFFFFFFFFFFFFFFFFFFFFFFF?????FFFFFFFFFFFFFFFFFFFFFFFFFFFFFFFFFFFFFFF999999FFFFFFFFFFFFFFFFFFFFFFFFFFFFFFFFFFFFFFFFFFFFFFFFFFFFFFFFFFFFFFFFFBBD@F6??FFFFFFFFFFFFFFF66666666,DDDDFFFFFFFFFFFFFFFFFFFFFFGIIIIIIIIIGGGIIIIIIIIIIIIIIII::<??BBAA>>??2223:0?====BADDDD:::::DAAAA????DDDDBBBDDDDDD=964<<9;1-
@JI6ZREA02HOEAM
AGTCACTGTTGGAGGGCAAGTCTGGTGCCAGCAGCCGCGGTAATTCCAGCTCCAATAGCGTATATTAAAGTTGTTGCAGTTAAAAGCTCGTAGTTGAATTTCGGGATCAATACGTCGGTCGTGCTTTTTTGGTACGCACTGGCGTCATTGGTTTCTCCTTTCTGACGAACCATGATGTCATTAATTTGGTGTTATGGGGAGTTAGGACTGTTACTTTGAAAAAATTAGAGTGTTTAAAGCAGGCATTAGCTTGAATACATTAGCATGGAATAATGAAATAGGACGTTCGATCCTATTTTTGTGGTTTCTAGGGT
+
FFFFFFFFFFFIIHHHIIIIIIIIIIIIIIIIIIIIIIIIIIIIIIIIIIIIFFFFFFFFFFFFFFFFFFFFFFDBBBB5533333:BBBBDDFFFFFFFFFDDDFFFFFFFFFFFFFFFFFDD661111==6BBBDFFFFFFFFFFFFFFFFFFFDDDDFFFFFFFFFFFFFFFFFFFFFFFFDDDFFFF?==B9:::?133ABDDFFF???CFFFD666666DD/FFFFFFFFFFFFFFFFFFFFFFFFFFFGDDDG???GGGFDDDDFDIIIGGGGAGGAAA<<99731123,,,,,-,11,,,-.3111-
@JI6ZREA02I2QSY
AGTCACTGTTGGAGGGCAAGTCTGGTGCCAGCAGCCGCGGTAATTCCAGCTCCAATAGCGTATATTAAAGTTGTTGCAGTTAAAAAGCTCGTAGTTGAATTTCGGGG
+
@A@D;;;;FFFIIHHHIIIIIIIIIIIIIIIIIIIIIIIIIIIIIIIIIIIIFFFFFFFFFFFFFFFFFFFFFFFFFFFFF;;???FFFFFFFFFFFFF??=A7740
@JI6ZREA02GLAEX
AGTCACTGTTGGAGGGCAAGTCTGGTGCCAGCAGCCGCGGTAATTCCAGCTCCAATAGCGTATATTAAAGTTGTTGCAGTTAAAAAGCTCGTAGTTGAATTTCGGGGTCAGTAGGTTGGTCGTGCCAATGGTATGTACTGGCTTTACTGATTCCTCCTTCTTGAAGAACTGTAATGTCATTAATTTGGTGTTGCAGGGAAACAGGACTGTTACTTTGAAAAAATTAGAGTGTTTAAGA
+
FFFFFFFFFFFIIHHHIIIIIIIIIIIIIIIIIIIIIIIIIIIIIIIIIIIIFFFFFFFFFFFFFFFFFFFFFFFFFFFFF88888FFFFFFFFFFFFFFFFFDDDDFFFFFFFFFFFFFFFFFFFFFFFDDDDDFFFFFFFFFFFFFFFFFFFFFFFFFFFFFFFFFFFFFFFFFFFFFFFFFFFFFFFFFFFFFFFFFFFFFFFFFFFF@@;;;F66776233,:=?>=661992,
@JI6ZREA02ICAQQ
AGTCACTGTTGGAGGGCAAGTCTGGTGCCAGCAGCCGCGGTAATTCCAGCTCCAATAGCGTATATTAAAGTTGTTGCAGTTAAAAAGCTCGTAGTTGAATTTCGGGGT
+
EEEFFFFFFFFIIHHHIIIIIIIIIIIIIIIIIIIIIIIIIIIHHHIIIIIIFFFFFFFFFFFFFFFFFFFFFFFDDBB5533333=BBBDFFFFFFDB<984.,,,,
@JI6ZREA02GT96M
AGTCACTGTTGGAGGGCAAGTCTGGTGCCAGCAGCCGCGGTAATTCCAGCTCCAATAGCGTATATTAAAGTTGTTGCAGTTAAAAAGCTCGTAGTTGAATTTCGGGATCAGCAGGTTGGTCTTGCCACTGGTATGTACTAGCTTGCTGATTCCTCCCTCTTGTAGAACCGTAATGCCATTAATTTGGTGTTATGGGGAGTTAGGACTGTTACTTTGAAAAAATTAGAGTGTTTAAAGCAGGCATTAGCTTGAATACATTAGCATGGAATAATGAAATAGGACGTTCGATCCTATTTGTGGTTTCTAGGATCAACGTAATGATTAATAGGGATAGTTGGGGCATTAGTATTCAATTGTCAGAGGTGAAATTCCTGGATTTATTGAAGACTAACTACTGCGAAAGCATTTGCCAAGGATGTTTTCATTAATCAAGAACGAAAGTTAGGGATCGAAGACGATCAGATACCGTCGTAGTCTTAACTACAAACTATGCCGACTAGGGATCGGATGATGTTAATTTTTAATGTACT
+
IIIIIIIIIIIIIBBBIIIIIIIIIIIIIIIIIIIIIIIIIIIIIIIIIIIIIIIIIIIIIIIIIIHHHIIIIIIIIIIII=====IIIIIIIIIIIIIHHHIHHHIIIIIIIIIIIIIIIIIIIIIIIIIIIIIIIIIIIIIIIIIIIIIIIG>>>IIIIIIIIIIIIIIIIIIIIIIIIIHHHIIIIIIII@@@@G4;;IIIIIIIGGGIHHHI666668>>-IIIIIHHHHHHIIIIIIIIIIIIIIIIIIIIIIIIIIIIIIIIIIIII===IIIIIIIIHIGHHEE:;13371>>555D?IIIIIIIIIIIIIIIIIIIIIIHBBEHEH<<1...6;ADB@<@DIIIIIIIHHHHHHHHHHHHHH<<8@@DEEBC;;EEDCCFE<<<<8EEED<<<BFDDBBBEEBB???;;00///.3::889==<855A>===>??7>99:<<444648::<<<878:???:9::<<<?>>??<902226<;-1...584856221336::555--,,,,,,,,,,,*5452,
@JI6ZREA02G4XLD
AGTCACTGTTGGAGGGCAAGTCTGGTGCCAGCAGCCGCGGTAATTCCAGCTCCAATAGCGTATATTAAAGTTGTTGCAGTTAAAAAGCTCGTAGTTGAATTTTCGGGACTCGACGTA
+
@3333666:DDDGFHHIIIIIIIIIIIIIIIIIIIIIIIIIIIIIIIIIIIIFFFFFFFFFFFFFFFFFFFFFFFFFF?::77555B<<<AA??>=::866444888967333993-
@JI6ZREA02J6XU5
AGTCACTGTTGGAGGGCAAGTCTGGTGCCAGCAGCCGCGGTAATTCCAGCTCCAATAGCGTATATTAAAGTTGTTGCAGTTAAAAACGCTCGTAGTTGAATTTCGGGTCGA
+
AAABAAA98888:333:=BDDGGFHHIIIIIHGG:::A66666==BBBDDDFFFFFFDBBAA??44444433==>?AAB=?;;;;;FFFFDBBAAA><22..,.,,,,51.
@JI6ZREA02HF1OY
AGTCACTGTTGGAGGGCAAGTCTGGTGCCAGCAGCCGCGGTAATTCCAGCTCCAATAGCGTATATTAAAGTTGTTGCAGTTAAAAAGCTCGTAGTTGAATTTCGGGATCAATACGTCGGTCGTGCTTTTTTGGTACGCACTGGCGTCATTGGTTTCTCCTTTCTGACGAACCATGATGTCATTAATTTGGTGTTATGGGGAGTTAGGACTGTTACTTTGAAAAAATTAGAGTGTTTAAAGCAGGCATTAGCTTGAATACATTAGCATGGAATAATGAAATAGGACGTTCGATCCTATTTTGTGGTTTCTAGGATCAACGTAATGATTAATAGGGATAGTTGGGGCATTAGTATTCAATTGTCAGAGTGAAATTCTTGGATTTATTGAAGACTAACTACTGCGAAAGCATTTGCCAAGGATGTTTCCATTAATCAAGAACGTAAGTTAGGGATCGAAGACGATCAGATACCGTCGTAGTCTTAACCATAAACTATGCCGACTAGGGATCGGATGATGTTAATTTTTAATGTACTC
+
IIIIIIIIIIIIIIIIIIIIIIIIIIIIIIIIIIIIIIIIIIIIIIIIIIIIIIIIIIIIIIIIIIHHHIIIIIIIIIIBB;;;;;IIIIIIIIIIIIIHHHIHHHIIIIIIIIIIIIIIIIIHH666666DD5IIIIIIIIIIIIIIIIIIHHHIIIIHHHIIIIIIIIIIIIIIIIIIIIIIIBBBBBAIIIII@AAA>466EIIIIII>>>IHEBG44446666,8FIIIHHHHHHIIIIIIIFFFIIIIIIIHHHHIHHHHHIIIIIIHHFIBBBG>DD<7255FFGG@@@D=?==D:DD@@@@II@@@@IGGFIIIIIDD@@@@DDHHHHIIIIICCCCIIIIDDDDDIIIEEEEEED5445:EEEBBBDDEEE:::>88BD?:8:BBBBBDDCC?9::;>::///588888851,,,,,,1,,,,.53674498;99:6658888::<<86588888888;:;;;:81131474499//,,,,,51,/100/111/000153227333336:;;112//00*86;:--
@JI6ZREA02HB0EL
AGTCACTGTTGGAGGGCAAGTCTGGTGCCAGCAGCCGCGGTAATTCCAGCTCCAATAGCGTATATTAAAGTTGTTGCAGTTAAAAAGCTCGTAGTTGAATTTC
+
FFFFFFFFFFFIIHHHIIIIIIIIIIIIIIIIIIIIIIIIIIIIIIIIIIIIFFFFFFFFFFFFFFFFFFFFFFFFFFFFF;;;;;FFFFFFFFFFFFD=<9<
@JI6ZREA02G0CNS
AGTCACTGTTGGAGGGCAAGTCTGGTGCCAGCAGCCGCGGTAATTCCAGCTCCAATAGCGTATATTAAAGTTGTTGCAGTTAAAAAGCTCGTAGTTGAATTTCGGGATCAATACGTCGGTCGTGCTTTTTTGGTACGCACTGGCGTCATTGGTTTCTCCTTTCTGACGAACCATGATGTCATTAATTTGGTGTTATGGGGAGTTAGGACTGTTACTTTGAAAAAATTAGAGTGTTTAAAGCAGGCATTAGCTTGAATACATTAGCATGGAATAATGAAATAGGACGTTCGATCCTATTTTGTGGTTTCTAGGATCAACGTAATGATTAATAGGGATAGTTGGGGCATTAGTATTCAATTGTCAGAGGTGAAATTCTTGGATTTATTGAAGACTAACTACTGCGAAAGCATTTGCCAAGGATGTTTTCATTAATCAAGAACGAAAGTTAGGGATCGAAGACGATCAGATACCGTCGTAGTCTTAACCNTAAACTATGCCGACTAGGGATCGGATGATGTTTAATTTTT
+
FFFFFFFFFFFIIHHHIIIIIIIIIIIIIIIIIIIIIIIIIIIIIIIIIIIIFFFFFFFFFFFFFFFFFFFFFDAA???44/////4?AAAABFFFFFFFFFFFFFFFFFFFFFFFFFFFFFFFF999966FFFFFFFFFFFFFFFFFFFFFDDDFFFFFFFFFFFFFFFFFFFFFFFFFFFFFFFFFFFFFFFFFAAA@D166DFFFFFFFFFFFFFF99999966,FFFFFFFFFFFFFFFFFFDDDFFFFFDDFGGGGIIGGGGGGIIIIIIIIIDF?DD::555GGGGGGGG???=F6DABBBA<DDDDDDDDAAADDDDDDDD??8::BDDDDDD7===DDDDDDAAADDDDBB?>?D883338>>>DDDDDDDD>>>>88BB88888>===>BB??>>>>888=>>D????DD8::4544::::994222200:1---722-1138:::::10247:976020222444464144400,,!,,,,3.,,,,03420.000.0,,,0000,,,,,00--/,,
@JI6ZREA02FPJ3E
AGTCACTGTTGGAGGGCAAGTCTGGTGCCAGCAGCCGCGGTAATTCCAGCTCCAATAGCGTATATTAAAGTTGTTGCAGTTAAAAAGCTCGTAGTTGAATTTCGGGGTCAGCAGGTTGGTCGTGCCACTGGTATGCACTGGCTTCGCTGATTCCTCCTTTCTGAAGAACTGTAATGTCATTAATTTGGTGTTGCAGGGAAACAGGACTGTTACTTTGAAAAAATTGAGTGTTTAAAGCAGGCTAACGCTTGAATACATTAGCATGGAATAATGAAATAGGACGTTCGATCCTATTTTGTTGGTTTCTAGGATTGACGTAATGATTAATAGGGATAGTTGGGGGCATTAGTATTCAATTGTCAGAGGTGAAATTCTTGG
+
FFFFFFFFFFFIIHHHIIIIIIIIIIIIIIIIIIIIIIIIIIIIIIIIIIIIFFFFFFFFFFFFFFFFFFFFFFFFFFF<<88888FFFFFFFFFFFFFFFFFEEEEFFFFFFFFFF===DFFFFFFFFFFFFFFFFFFFFFFFFFFFFFFFFD===DDFFFFDDFFFFFDAAADFFF?6666FFFFF>???FFFF??????<CCFFDDFFFF???D6222228899??81118:?DDDAACFFFFFFDDDFFFDFDDDDFGFCCCGDFDDDFGCCF>CAADD?==AA=::::9977=66BB===A:B55555:=BBA>>?<<<<>>><0005=====55755???AAAAA>8988@83238>>88888;;<<>:::6
@JI6ZREA02JT4M1
AGTCACTGTTGGAGGGCAAGTCTGGTGCCAGCAGCCGCGGTAATTCCAGCTCCAATAGCGTATATTAAAGTTGTTGCAGTTAAAAAGCTCGTAGTTGAATTTCGGGATC
+
FFFFFFFFFFFII:::IIIIIIIIIIIIIIIIIIIIIIIIIIIIIIIIIIIIFFFFFFFFFFFFEE@@@FFFFFFFFFFDD88888FFFFFFFFFFFFFFCCCC??:44
@JI6ZREA02G5FD9
AGTCACTGTTTGAGGGCAAGTCTGGTGCCAGCAGCCGCGGTAATTCCAGCTCCAATAGCGTATATTAAAGTTGTTGCAGTTAAAAAGCTCGTAGTTGAATTTCGGGATCAATACGTCGGTCGTGCTTTTTTGGTACGCACTGGCGTCATTGGTTTCTCCTTTCTGACGAACCATGATGTCATTAATTTGGTGTTATGGGGAGTTAGGACTGTTACTTTGAAAAAATTAGAGTGTTTAAAGCAGGCATTAGCTTGAATACATTAGCATGGAATAATGAAATAGGACGTTCGATCCTATTTTGTGGTTTCTAGGATCAACGTAATGATTAATAGGGATAGTTGGGGCATTAGTATTCAATTGTCAGAGGTGAAATTCTTGGATTTATTGAAGACTAACTACTGCGAAAGCATTTGCCAAGGATGTTTTCATTAATCAAGAACGAAAGTTAGGGATCGAAGACGATCAGATACCGTCGTAGTCTTAACCATAAACTATGCCGACTAGGGATCGGATGATGTTAATTTT
+
IIIIIII;666;HHHHIIIIIIIIIIIIIIIIIIIIIIIIIIIIIIIIIIIIIIIIIIIIIIIIIIHHHIIIIIIIIIIII;;;;;IIIIIIIIIIIIIHHHIHHHIIIIIIIIIIIIIIIIIII888888II<IIIIIIIIIIIIIIIIIIHHHIIIIHHHIIIIIIIIIIIIIIIIIIIIIIIHHHIIIIIIIICCCAI?BBIIIIIIIIIIIHHHI9;;;88>>-IIIIIHHHHHHIIIIIIIIIIIIIIIIIIIIIIIIHHHIIIIIIIIIIHHHIIII<<<<;BBBBA==?1111:2??;;;EAIIIIEEEEHIIIIIIHHHIIIIHHHIIIIIICCCAEEEEIHHHHIIHHHHEDHHHHB?@=BBHHHHHHHHH;;;B::DB;:8?CA9542@A>5///:ACC>>>?BDEEDH;>>7777>=;;8803...--343338680666:;;88310869:;33186==3...6><<=::;;110.---.4-,,,.-39;:888:<<==<::::;988800--
@JI6ZREA02GRBVX
AGTCACTGTTGGAGGGCAAGTCTGGTGCCAGCAGCCGCGGTAATTCCAGCTCCAATAGCGTATATTAAAGTTGTTGCAGTTAAAAAGCTCGTAGTTGAATTTTAGGCCTGGCCGGATGGTCCGTCTTTGGCGAGTACCGTNTCGTCGTCGGGTCTATCCTTCTGGTGAGCCGGGATGCCCTTTATTGGGTGTGTCGGGGAACCAGGACCATTACCTTGAAAAAATTAGAGTGTTTAAAGCGGGCATTTGCTTGAATAGATTAGCATGGAATAATAGAATAGGACGTTGGTTCTATTTTGTTGGTTTTAGGACCACCGTAATGATTAATAGGGATAGTTGGGGGCATTAGTATTCAATTGTCAGAGGTGAAATTCTTGGATTTATTGAAGACTAACTATTGCGAAAGCATTTGCCAAGGATGTTTTCATTAATCAAGAACGAAAGTTA
+
FFFFFFFFFFFIIHHHIIIIIIIIIIIIIIIIIIIIIIIIIIIIIIIIIIIIFFFFFFFFFFFFFFFFFFFFFFFFFFFFF88888FFFFFFFFFFFFFBBDDFFFFFFFFFFFFFFFFFFFFFFFFFDB?>??<40000!04?A?AADFFFFFFFFFFFFFFFFFFFF<<666FFFF??FFFFDDDDDFFFFFF???@FFFFFFFFFFFFFFFFFFF666666DD0FFFFFFFFFFFFFFFFFFFFFFFFFFFGGGIIIIIGGGGIIIIIIIIIIIIGGDDDGGDDDDDDDDB75544........355666<3344:BDDDDDAAAD??=BBAA::55111<>@A@@>A:::ADDBB>??DD888B==;BB>88888888@::<<<>==888BBB>>??B===>?>;;;><;2222620,,,,44,,,-476220093///.00,
@JI6ZREA02J5CD8
AGTCACTGTTGGAGGGCAAGTCTGGTGCCAGCAGCCGCGGCAATTCCGGCTCCAATAGCGTATATTAAAGTTGTTGCAGTTAAAAAGCTCGTAGTTGAATTTCGGGGTCAGCAGGTTGGTCGTGCCACTGGTATGCACTGGCTTCGCTGATTCCTCCTTTCCGAAGAACTGTAATGTCATTAATTTGGTGTTGCAGGGAAACAGGACTGTTACTTTG
+
FFFFFFFFFFFIIHHHIIIIIIIIIIIIIIIIIIIIIIIIIIIIIIIIIIIIFFFFFFFFFFFFFFFFFFFFFFFFFFFFF???==FFFFFFFFFFFFFFFFFDDDBFFFFFFFFFFFFFFFFFFFFFFFFFFFFFFFFFFFFFFFFFDDBB::99988;==BBAACCDFFFFFFFFFFFFFFFFFFFFFFFDDD?6633356@>?===;<74,,,.
@JI6ZREA02JDJ62
AGTCACTGTTGGAGGGCAAGTCTGGTGCCAGCAGCCGCGGTAATTCCAGCTCCAATAGCGTATATTAAAGTTGTTGCAGTTAAAAAGCTCGTAGTTGAATTTCGGGATCAATACGTCGGTCGTGCTTTCGGGTACGTACTGGCGTCATTGGTTCTCCTTCTTGNGACCACTNATGTCATTAATTTGGTGTTATGGGGAGTTAGGACTGTTACTTTGAAAAAATTTAGAGTGTTTAAAGCGGA
+
FFFFFFFFFFFII???IIIIIIIIIIIIIIIIIIIIIIIIIIIIIIIIIIIIFFFFFFFFFFFFFFFFFFFFFFFDDDD6666666ADBBDDFFFFFFFFFFFFFFFFFFFFFFFFFFFFFFFFFFFFFFFFFFFFFFFFFFFFFFFFFDDBA>822111,,.!-.---,.!47=??ABDFF;;;DEDFFFFF====<166??DDAAABDFF?==A222222100,7===9,,,,,,27513
@JI6ZREA02HRZ7E
AGTCACTGTTGGAGGGCAAGTCTGGTGCCAGCAGCCGCGGTAATTCCAGCTCCAATAGCGTATATTAAAGTTGTTGCAGTTAAAAAGCTCGTAGTTGAATTTCGGGATCAATACGTCGGTCGTGCTTTTTTGGTACGCACTGGCGTCATTGGTTTCTCCTTTCTGACGAACCATGATGTCATTAATTTGGTGTTATGGGGAGTTAGGACTGTTACTTTGAAAAAATTAGAGTGTTTAAAGCAGGCATTAGCTTGAATACATTAGCATGGAATAATGAAATAGGACGTTCGATCCTATTTTGTGGTTTCTAGGATCAACGTAATGATTAATAGGGATAGTTGGGGCATTAGTATTCAATTGTCAGAGGTGAAATTCTTGGATTTATTGAAGACTAACTACTGCGAAAGCATTTGCCAAGGATGTTTTCATTAATCAAAGAACGAAGTTAGGGATCGAAGACGATCAGATACCGTCGTAGTCTTAACCATAACTATGCCGACTAGGGATCGGATGATGTTTAA
+
FFFFFFFFFFFIIHHHIIIIIIIIIIIIIIIIIIIIIIIIIIIIIIIIIIIIFFFFFFFFFFFFFFFFFFFFFFFFFFFFF;;;;;FFFFFFFFFFFFFFFFFDDDFFFFFFFFFFFFFFFFFFF666666FF<FFFFFFFFFFFFFFFFFFFFFFFFFFFFFFFFFFFFFFFFFFFFFFFFFFF666FD>?==AB9;;;A166FFFFFFFFFFFFFFF99999966,@@FFFFFFFFFFFFFFFFFFFFFFFFDDFGGGDDDIFFFGIIIIIIGGCDDC:CC555::DDDDDDB@6666?610///44?>==<<<AAAAAABBBBB======;@989>>7766<<>BAAAAAADDBBB@BBB?>///38;8<<:::888///227><<<<><<8888<<<33448888888:4444884:9000077331110,,,,,,0,,,.0200027666::75:79:::6121::610188702,,,,,,,,,,,,,.000,,,3132202068960000,,,33
@JI6ZREA02IRWYJ
AGTCACTGTTGGAGGGCAAGTCTGGTGCCAGCAGCCGCGGTAATTCCAGCTCCAATAGCGTATATTAAAGTTGTTGCAGTTAAAAAGCTCGTAGTTGAATTTCGGGATCAATACGTCGGTCGTGCTTTCGGGTACGTACTGGCGTCATTGGTTTCTCCTTTCTGACGAACCATGATGTCATTAATTTGGTGTTGCAGGGAAACAGGACTGTTACTTTGAAAAAATTAGAGTGTTTAAAGCAGGCTAACGCTTGAATACATTAGCATGGAATAATGAAATAGGACGTTCGATCCTATTTTGTTGGTTTCTAGGATTGACGTAATGATTAATAGGGATAGTTGGGGCATTAGTATTCAATTGTCAGAGGTGAAATTCTTGGATTTATTGAAGACTAACTACTGCGAAAGCATTTGCCAAGGATGTTTTCATTAATCAAGAACGAAAGTTAAGGGATACGAAGACGATCAGATACCGTCGTAGTCTTAACC
+
HHHHHHHHHHHIIHHHIIIIIIIIIIIIIIIIIIIIIIIIIIIIIIIIIIIIHHHHHHHHHHHHHHHHHHHHHHHHHHHHH=====HHHHHHHHHHHHHHHHHHHHHHHHHHHHHHHHHHHHHHHHHHHHHHHHHHHHHHHHHHHHHHHHHEEEHHHHHHHHHHHHHHHHHHHHHHHHHHHHHHHHHHHHHHHHHHBBBHHHHHHHHHHHHHHHHHHH;;;;99HH3HHHHHHHHHHHHHHHHHHEEEHHHHHHHHHHHHHHHHHHHHHHHHHHHHHHHHHH;;<DDHHHHHHHHBB==@66HHB@@GAGBBBBHHHHHHHHHHHHHHHHH@@>>BBB>>2222;>DDBBBBE@@@=AAD@AADDDDA899=HDD====B===944AA===AB==998D===?<<<99999994442;;4:;121122278701001..1,,,,.,,,,...02022:::9;:87777676;;;:9::;:8:8:22--
@JI6ZREA02JWP74
AGTCACTGTTGGAGGGCAAGTCTGGTGCCAGCAGCCGCGGTAATTCCAGCTCCAATAGCGTATATTAAAGTTGTTGCAGTTAAAAAAGCTCGTAGTTGAATTTC
+
FFFFFFD===@?@FFFFFFFHHIIIIHHHIIIIIHHH===IDDDDHHHHIIIFFFFFFFFFFFFDD@@@FFFFDBAA?A88//////89??????>?<;;2213
@JI6ZREA02J33P3
AGTCACTGTTGGAGGGCAAGTCTGGTGCCAGCAGCCGCGGTAATTCCAGCTCCAATAGCGTATATTAAAGTTGTTGCAGTTAAAAAGCTCGTAGTTGAATTTCGGGGTCAGTAGGTTGGTCGTGCCAATGGTATGTACTGGCTTTACTGATTCCTCCTTCTTGAAGAACTGTAATGTCATTAATTTGGTGTTGCAGGGAAACAGGACTGTTACTTTGAAAAAATTAGAGTGTTTAAAGCAGGCTAACGCTTGAATACATTAGCATGGAATAATGAAATAGGACGTTCGATCCTATTTTGTTGGTTTCTAGGATTTGACGTAATGATTAATAGGGATAGTTGGGGCATTAGTATTCAATTGTCAGAGGTGAAATTCTTGGATTTATTGAAGACTAACTACTGCGAAAGCATTTGCCAAGGATGTTTTCATTAATCAAGAACGAAAGTTAGGGATCGAAGACGATCAGATACCGTCGTAGTCTTAACCATAAACTATGCCGACTAGGGATCGGATGATGTTAATTTT
+
IIIIIIIIIIIII@@@IIIIIIIIIIIIIIIIIIIIIIIIIIIIIIIIIIIIIIIIIIIIIIIIIIHHHIIIIIIIIIIII<<<<<IIIIIIIIIIIIIHHHICCCCIIIIIIIIIIIIIIIIIIIIIIIIIIIIIIIIIIIHHHIIIIIIIIIIIIIIIIIIIIIIIIIIIIIIIIIIIIIIHHHIIIIIIIIIHHHHHHIIIIIIIIFFFHHEEI664446==-IIDDFHHHHHHIIIIIIIIIIIFFFFIIEDEIEEDIIIIIIIIIIIID<<<@:@@<<<DBEEEE??@@<<<<@6:BB???EAG@<6555@IIIGGGGGHHI@@@@@<<<GEEEE6666;@D?;;9?EGIGDEDDBBBED>>?200/AA522=;=.//424==8869=..//.>>554::;>??555CAAAA>>88311118;;;:803229663---,022-3337333::6031:;;;;:;:==;:9:<<8130/00,,,,,,,,/,/100/1.745520338::;;;:866;;320-
@JI6ZREA02FT1L7
AGTCACTGTTGGAGGGCAAGTCTGGTGCCAGCAGCCGCGGTAATTCCAGCTCCAATAGCGTATATTAAAGTTGTTGCAGTTAAAAAGCTCGTAGTTGAATTTCGGGATCAATACGTCGGTCGTGCTTTTTTGGTACGCACTGGCGTCATTGGTTTCTCCTTTCTGACGAACCATGATGTCATTAATTTGGTGTTATGGGGAGTTAGGACTGTTACTTTGAAAAAATTAGAGTGTTTAAAGCAGGCATTAGCTTGAATACATTAGCATGGAATAATGAAATAGGACGTTCGATCCTATTTTGTGGTTTCTAGGATCAACGTAATGATTAATAGGGATAGTTGGGGCATTAGTATTCAATTGTCAGAGGTGAAATTCTTGGATTTATTGAAGACTAACTACTGCGAAAGCATTTGCCAAGGATGTTTTCATTAATCAAGAACGAAAGTTAGGGATCGAAGACGATCAGATACCGTCGTAGTCTTAACCATAAACTATGCCGACTAGGGATCGGATGATGTTTAATTTTTAATGTACTCTATTCGGCG
+
IIIIIIIIIIIIIHHHIIIIIIIIIIIIIIIIIIIIIIIIIIIIIIIIIIIIIIIIIIIIIIIIIIHHHIIIIIIIIIIII;;;;;IIIIIIIIIIIIIHHHIHHHIIIIIIIIIIIIIIIIIII888888II<IIIIIIIIIIIIIIIIBBBBGIIIIHHHIIIIIIIIIIIIIIIIIIIIIIIHHHIIIIIIIIBBBBI?GGIIIIIIIIGHH@@=@//////;;3DBBGGDHHHHHIIIIIIIIIIIIIIIIIIIIIIIIIIIIIIIIIIIIIHHHIIIIAAAGGIIIIIIIICCCBI6AAGGGGIIIGGGIIIIIIIIIIIIIIIIIHHHIIIIIICCCBIIIIGGGIIIIIIIIHHHHHC666CHHHHHHHHHHH<<<HHHHHDCCDHFFFFEEEE6566@@@@>==@>AAA;;4;8222288==;;0444855;2---8:;-21114448678;:;==<878<???>=><=<:;77::11-.---.1055368:9=;<88788::888833---33-----14+8;88111855:6654
@JI6ZREA02G967F
AGTCACTGTTGGAGGGCAAGTCTGGTGCCAGCAGCCGCGGTAATTCCAGCCCCAATAGCGTATATTAAAGTTGTTGCAGTTAAAAAGCTCGTAGTTGAATTTTAGGCCTGGTCGGATGGTCCGTCTTTGGCGAGTACTGTTCTGTCGTCGGGTCTATCCTTCTGGTGAGCCGGGATGCCCTTTATTGGGTGTGTCGGGGAACCAGGACCATTACCTTGAAAAAATTAGAGTGTTTAAAGCGGGCATTTGCTTGAATAGATTAGCATGGAATAATAGAATAGGACGTTGGTTCTATTTTGTTGGTTTTAGGACCACCGTAATGATTAATAGGGATAGTTGGGGGCATTAGTATTCAATTGTCAGAGGTGAAATTCTTGGATTTATTGAAGACTAACTATTGCGAAAGCATTTGCCAAGGATGTTTTCATTAATCAAGAACGAAAGTTAGGGGATCGAAAGACGATCAGATACCGTCGTAGTCTTAACCATAAACTATGCCGACTAGGAATCGGGCACGTTATTTCATGACTCGCTCGGCGCCTTACGGG
+
HHHHHHHHHHHIIHHHIIIIIIIIIIIIIIIIIIIIIIIIIIIIIIIII>>>>HHHHHHHHHHHHHHHHHHHHHHHHHHHH????=HHHHHHHHHHHHHCCCCHHHHHHHHHHHHHHHHHHHHHHHHHHHHHHHHHHHHHHHHHHHHHHHHHHHHHHHHHHHHHHHHHHEE>>>FHHHHHHHHHHHHHHHHHHHHCCCCHHHHHHHHHHHHGHGGBBB222222><-BEBBB@CCCHHHHHEEEEHHHHHHHEEDDDHHHHHHHHHHHHHHDDDHHHHHH@@@HEBBB?A?>:;////4..442244?AAA9;;456;;EBBDDGGGGG;;;;BEE@@55555BBBHHHBBBH@@@DDBDDDA@999====EBA88999=<<?74999989>B@???=9999====9999>AAADDBDD;;44117:;;::6:::744;:3331---00101411,--0-6446667:;:;:7101:;:66448800.-----0-022789676687775000.1,,,,,,,,,1111553446799..,,,,,.,,,
@JI6ZREA02J5KXB
AGTCACTGTTGGAGGGCAAGTCTGGTGCCAGCAGCCGCGGTAATTCCAGCTCCAATAGCGTATATTAAAGTTGTTGCAGTTAAAAAGCTCGTAGTTGAATTTTAGGCCTGGCCGGATGGTCCGTCTTTGGCGAGTACTGTTCTATCGTCGGGTCTATCCTTCTGGTGAGCCGGGATGCCCTTTATTGGGTGTGTCGGGGAACCAGGACCATTACCTTGAAAAAATTAGAGTGTTTAAAGCGGGCATTTGCTTGATAGATTAGCATGGAATAATAGAATAGGACGTTGGTTCTATTTTGTTGGTTTTAGGACCACCGTAATGATTAATAGGGATAGTTAGGGGGCATTAGTATTCAATTGTCAGAGGTGAAATTCTTGGATTTATTGAAGACTAACTATGCGAAAGCATTTGCCAAGGATGTTTTCATTAATCAAGAACGAAAGTTAGGGGATCGAAGACGATCAGATACCGTCGTAGTCTTAACC
+
FFFFFFFFFFFIIHHHIIIIIIIIIIIIIIIIIIIIIIIIIIIIIIIIIIIIFFFFFFFFFFFFFFFFFFFFFFFFFFFFF;;;;;FFFFFFFFFFFFF::::@DFFFFFFFFFFFFFFFFFFFFFFFFFFFFFFFFFFFFA:;;?FFFFFFFFFFFFFFFFFDBBBBB553333:A;;;<==FDDDDFFFFFFF====DCFF@??DDDDDDD==??D666662AA0BBBBD???666CFFFFDD?FFFFFF;655IDDDIIGIIIIIG:<<@DGGGGGGGDD???GGDCAAD9::9:00::9995BAAA???AD?===BAAADAAAA?==ABBB=?:55555BBBBDD5555DDDDDBBBDDD===>==;@<>:::::///3/7<>@<<>@@BB88883344=BB>;==B>>>>888:611116:::778:::644:94447::44444566:::76:99:::61212261018:88:8866--
@JI6ZREA02IZQN8
AGTCACTGTTGGAGGGCAAGTCTGGTGCCAGCAGCCGCGGTAATTCCAGCTCCAATAGCGTATATTAAAGTTGTTGCAGTTAAAAAGCTCGTAGTTGAATTTCGGGATCGGCAGGTTGGTCTTGCCACTGGTATGTACTAGCTTGCTGATTCCTCCTTCTTGTAGAACCGTAATGCCATTAATTTGGTGTTGCGGGGAAACAGGACTGTTACTTTGAAAAAATTGAGTGTTTAAAGCAGGCTCGCGCTTGAATACATTAGCATGGAATAATGAAATAGGACGTTCGAACCTATTTTGTTGGTTTCTAGGATCAACGTAATGATTAATAGGGATAGTTGGGGCATTAGTATTCAATTGTCAGAGGTGAAATTCTTGGATTTATTGAAGACTAACTACTGCGAAAGCATTTGCCAAGGATGTTTTCATTAATCAAGAACGAAAGTTAGGGATACGAAGACGATCAGATACCGTCGTAGTCTTAACCATAACTATGCCGACTAGGGATCGGATGATGTTAATTTTTAATG
+
IIIIIIIIIIIIIIIIIIIIIIIIIIIIIIIIIIIIIIIIIIIIIIIIIIIIIIIIIIIIIIIIIIHHHIIIIIIIIIIII88888HIIIIIIIIIIIIHHHIHHHIIIIIIIIIIIIIIIIIIIIIIIIIIIIIIIIIIIFFFFIHHIFFDFIIIIIIIIIIIIIIIIIIIIIIIIIFFFFHHHIIHBBBHI>>>=@@B@477FGII@@@DCCBG2222668887;;GEEE@@@HIIIIIFFFFFFIIIIIIIIIIIIIIIIHHHHIIIIIHHHD<DD;;777IIIIF@??96755//::11/59EBBDGIIIIIIIIIIHHHIIIIHHHIIIIIIBBBBID666@@@HIIIIIIHHHH==99:8::BB:433==DBBEB88HH:98=HEEEEDDB=:9:::9::::;:::==BBBDD773177:;66.....05;:555;==69661313388:9;::;;;:8::;;;:9:::66768;;880-....41226899;8::7677;;::33331:;;112//--)2
@JI6ZREA02G545O
AGTCACTGTTGGAGGGCAAGTCTGGTGCCAGCAGCCGCGGTAATTCCAGCTCCAATAGCGTATATTAAAGTTGTTGCAGTTAAAAAGCTCGTAGTTGAATTTCGGGATCAATACGTCGGTCGTGCTTTTTTGGTACGCACTGGCGTCATTGGTTTCTCCTTTCTGACGAACCATGATGTCATTAATTTGGTGTTATGGGGAGTTAGGACTGTTACTTTGAAAAAATTAGAGTGTTTAAAGCAGGCATTAGCTTGAATACATTAGCATGGAATAATGAAATAGGACGTTCGATCCTATTTTGTGGTTTCTAGGATCAACGTAATGATTAATAGGGATAGTTGGGGCATTAGTATTCAATTGTCAGAGGTGAAATTCTTGGATTTATTGAAGACTAACTACTGCGAAAGCATTTGCCAAGGATGTTTTCATTAATCAAGAACGAAAGTTAGGGATCGAAGACGATCAGATACCGTCGTAGTCTTAACC
+
IIIIIIIIIIIIIHHHIIIIIIIIIIIIIIIIIIIIIIIIIIIIIIIIIIIIIIIIIIIIIIIIIIHHHIIIIIIIIIIGG88888GIIIIIIIIIIIIHHHIHHHIIIIIIIIIIIIIIIIIII666666FF8IIIIIIIIIIIIIIIIBBBBBIIBBBBDHHIIIIIIFFFIIIIIIIIIIIIHHHIIIIIIIICCCBB4;;FIIIIIIIIIIHHHI88888866,>FIIIHHHHHHIIIIIIIIIIIIIIIIIIIIIIIIIIIIIIIIIIIIIHHHIIIIHF<<<IIIIIIIICCCAH:DDAAAEIIHEDEEEIIIIIIIHHHIDDDDHHHIIIIIICBA@EEEEDEDIIIIIHHEEDEEBB5558;BBAACCCCCC555>7::://.:>A9998@@C;555>A??>>>C;;;;BB9<>7777<<;;665:::74494---4..-0038333;;:9=66888868233898:<=<:<:<=;81
@JI6ZREA02GO6J1
AGTCACTGTTGGAGGGCAAGTCTGGTGCCAGCAGCCGCGGTAATTCCAGCTCCAATAGCGTATATTAAAGTTGTTGCAGTTAAAAAGACTCGTAGTTGAATTTC
+
///////426669344BBDFFHHHHIIIIIIIIIIHHHHHHDDDDFFHHFFFFFFFFDDDDDDF88666FDBA><====22-----3-:======>80..6117
@JI6ZREA02F1GFX
AGTCACTGTTGGAGGGCAAGTCTGGTGCCAGCAGCCGCGGTAATTCCAGCTCCAATAGCGTATATTAAAGTTGTTGCAGTTAAAAAGCTCGTAGTTGAATTTC
+
6666AFFFFFFIIHHHIIIIIIIIIIIIIIIIIIIIIIIIIIIIIIIIIIIIFFFFFFFFFFFFEEDDFFFFFFFFFFFFF=====FFFFFFFFFFFDB===A
@JI6ZREA02FR2CB
AGTCACTGTTGGAGGGCAAGTCTGGTGCCAGCAGCCGCGGTAATTCCAGCTCCAATAGCGTATATTAAAGTTGTTGCAGTTAAAAAGCTCGTAGTTGAATTTTAGGCCTGGCCGGATGG
+
FFFFFFFFFFFIIHHHIIIIIIIIIIIIIIIIIIIIIIIIIIIIIIIIIIIIFFFFFFFFFFFFFFFFFFFFFFFFFFFFF88888FFFFFFFFFFFFFDDDBFFFFFFFDBAAAAA11
@JI6ZREA02IPAK9
AGTCACTGTTGGAGGGCAAGTCTGGTGCCAGCAGCCGCGGTAATTCCAGCTCCAATAGCGTATATTAAAGTTGTTGCAGTTAAAAAGCTCGTAGTTGAATTTCGGGATCAATACGTCGGTCGTGCTTTTTTGGTACGCACTGGCGTCATTGGTTTCTCCTTTCTGACGAACCATGATGTCATTAATTTGGTGTTATGGGGAGTTAGGACTGTTACTTTGAAAAAATTAGAGTGTTTAAAGCAGGCATTAGCTTGAATACATTAGCATGGAATAATGAAATAGGACGTTCGATCCTATTTTGTGGTTTCTAGGATCAACGTAATGATTAATAGGGATAGTTGGGGCATTAGTATTCAATTGTCAGAGTGAAATTCTTGGATTTATTGAAGACTAACTACTGCGAAAGCATTTGCCAAGGATGTTTTCATTAATCAAGAACGAAGTTAGGGATCGAAGACGATCAGATACCGTCGTAGTCTTAACC
+
FFFFFFFFFF666??HIIIIIIIIIIIIIIIIIIIIIIIIIIIIIIIIIIIIFFFFFFFFFFFFFFFFFFFFFFFFFFFFF???==FFFFFFFFFFFFFFFFFFFFFFFFFFFFFFFFFFFFFFF666666FF<FFFFFFFFFFFFFFFFFFFFFFFDD===FFFFFFFFFFFFFFFFFFFFFDDDDCFDADDDDD;===A6<<FFFFFFFFFFFFFFF77776666,@DFFFFFFFFFFFFFFFFFFFFFFCCCDDDFGGGGFFFFGIIIIDDDGGGCC8???A??=BBBB@A@>44449/44///47?>>?<98:AADDDDDDDDDAAABBBDDDDDD9997==AAAAAA=<<<>@@<:<<33333;;;@@>>>??B=88822@@@>>><<888>>>>>888;88888;<8888<<8661444:666996::::552---1---002892---75644:77212177974447400..33,,
@JI6ZREA02JBKJX
AGTCACTGTTGGAGGGCAAGTCTGGTGCCAGCAGCCGCGGTAATTCCAGCTCCAATAGCGTATATTAAAGTTGTTGCAGTTAAAAAGCTCGTAGTTGAATTTTAGGCCTGGCCGGATGGTCCGTCTTTGGCGAGTACTGTTCTGTCGTCGGGTCTATCCTTCTGGTGAGCCGGGATGCCCTTTATTGGGTGTGTCGGGGAACCAGGACCATTACCTTGAAAAAATTAGAGTGTTTAAAGCGGANA
+
FFFFFFFFFFFIIHHHIIIIIIIIIIIIIIIIIIIIIIIIIIIIIIIIIIIIFFFFFFFFFFFFFFFFFFFFFFFFFFF<<66666ADDDDDDFFFFFF@@@@FFFFFFFFFFFFFFFFFFFFFFFFFFFFFFFFFFFFFFFFFFFFFFFFFFFFFFFFFFFFFFFFFFFFFFFFFFFFFFFFFDDDDFFFFFFFAAAAFF@@@DD???FFFFFFFFF777766??-DDDBB;8824267640!0
@JI6ZREA02HMGVN
AGTCACTGTTGGAGGGCAAGTCTGGTGCCAGCAGCCGCGGTAATTCCAGCTCCAATAGCGTATATTAAAGTTGTTGCAGTTAAAAAGCTCGTAGTTGAATTTTAGGCCTGGCCGGATGGTCCGTCTTTGGCGAGTACTGTTCTGTCGTCGGGTCTATCCTTCTGGTGAGCCGGGATGCCCTTTATTGGGTGTGTCGGGGAACCAGGACCATTACCTTGAAAAAATTAGAGTGTTTAAAGCGGGCATTTGCTTGAATAGATTAGCATGGAATAATAGAATAGGACGTTGGTTCTATTTTGTTGGTTTTAGGACCACCGTAATGATTAATAGGGATAGTTGGGGGCATTAGTATTCAATTGTCAGAGGTGAAATTCTTGGATTTATTGAAGACTAACTACTGCGAAAGCATTTGCCAAGGATGTTTTCATTAATCAAGAACGAAAGTTAGGGGATCGAAGACGATCAGATACCGTCGTAGTCTTAACCATAAACTATGCCGACTAGGAATCGGGCGACGTTTATTTCATGACTCGCTCGGCGCCTTA
+
IIIIIIIIIIIIIBBBIIIIIIIIIIIIIIIIIIIIIIIIIIIIIIIIIIIIIIIIIIIIIIIIIIHHHIIIIIIIIIIII88888HIIIIIIIIIIIICCCCIIIIIIIIIIIIIIIIIIIIIIHHHIIIIIIIIIIIIIIIIIIIIIHHHIIIIIIIIIIIIIIIIIIIHHHIIIHHHGGGIHHHHHIIIIIICCCCIIIIFIGIIIIIIIGGFFI8;;;88>>-GHIIIEEEDFFHF666>FHHHIIIIIIIIIIIIIIIIIIIIIIHAAADIIIIIIIIIIIIIIIIIIIBBB@A66DD<<<<IHHH<<<AIIIIIHHHHIIIIIHHHIEDEHH88888IIIIIEDDIIHHHHEBBBBBBBC;3555BBDCCCCDBBBC87?AAA;?;44552A@::9>>>A?;;;>CAAAA452:<22228<==<<9<;830082007<==3333388333....4899998:6883...698:;8833110861136013389:8<<==2237555409/,,..0,,-1557799894749900-,,,1
@JI6ZREA02J4GPL
AGTCACTGTTGGAGGGCAAGTCTGGTGCCAGCAGCCGCGGTAATTCCAGCTCCAATAGCGTATATTAAAGTTGTTGCAGTTAAAAAGCTCGTAGTTGAATTTCGGGGTTAGCAGGTCGGTCGTGCCAATGGTATGCACTGGCTCGCTGACTCCTCCTTCTTGTAGAACCGTAATGCCATTAATTTGGTGTTGCGGGGAAACAGGACTGTTACTTTGAAAAAATTAGAGTGTTTAAAGCAGGCTAGCACCTGAATACATTAGCATGGAATAATGAAATAGGACGTTCGAACCTATTTTGTTGGTTTCTAGGATTGACGTAATGATTAATAGGGATAGTTGGGGCATTAGTATTCAATTGTCAGAGGTGAAATTCTTGGATTTATTGAAGACTGACTACTGCGAAAGCATTTGCCAAGGATGTTTTCATTAATCAAGAACGAAAGTTAGGGATCGAAGACGATCAGATACCGTCGTAGTCTTAACCATAAACTATGCCGACTAGGGATCGGATGATGTTAATTTTTAATGTACTCATTCGGCGCC
+
IIIIIIIIIIIIICCCIIIIIIIIIIIIIIIIIIIIIIIIIIIIIIIIIIIIIIIIIIIIIIIIIIHHHIIIIIIIIIIII?????IIIIIIIIIIIIIHHHICCCCIIIIIIIIIIIIIIIIIIIIIIIIIIIIIIIIIIIIIIIIIIIIIIIIIIIBBBIIIIIIIIIIIIIIIIIIIIIGGGIIIIIIIG>>>>BBHIDGGIIIIIIIIHHHI<<<<88;;,GIIIIHHHHHHIIIIIIII>;;;;IIIIIIIIIIIIIIIIIIGGGGGIHHHIIIIIIIBBDFIIGGGC8688=68<<666BIGGGIIIIIIIIIIIIIIIIIIIHHHIIIIII7777BGIIIIIIIIIIIIIIIIIIIIIIIHHHIIIHIIIIHHBA;;BBGIIIIIIIIIIIIIIHHHIIIHDDGGEEEEECD:3333::;=33042==;787---29:-32224:==;;5:8=??443><??:3039<88<//00//.2,,,-0,04298<5:8:::8:<=;:885575500,,,,,..*20552287573776..
@JI6ZREA02HBHLM
AGTCACTGTTGGAGGGCAAGTCTGGTGCCAGCAGCCGCGGTAATTCCAGCTCCAATAGCGTATATTAAAGTTGTTGCAGTTAAAAAGCTCGTAGTTGAATTTCGGGGTCAGCAGTTGGTCGTGCCACTGGTATGCACTGGCTTGCTGATTCCTCCTCTTGTAGAACCGTAATGCCATTAAGTTGGTGTTGCGGGGAAACAGGACTGTTACTTTGAAAAAATTAGAGTGTTTAAAGCAAGCTAACGCTTGAATACATTAGCATGGAATAATGAAATAGGACGA
+
FFFFFFFFFFFIIHHHIIIIIIIIIIIIIIIIIIIIIIIIIIIIIIIIIIIIFFFFFFFFFFFFFFFFFFFFFFFFFFF<<66666CFFFFFFFFFFFFFFF?6555<BB:53336FFFFFFFFFFFFFFFFFFFFFFDDD===FDBBBBBA=6666<ADDDDFFFFFEDDFFFFFFFFFFFFFFFFFFFF====CCFDABA???=<1..,,,3,,,,,,55-<==??8;;:::D66666ADDFFFFFFFFFFFGIIIFFFDDCDDGGDDA=;9?7<<8:,-
@JI6ZREA02H2SGM
AGTCACTGTTGGAGGGCAAGTCTGGTGCCAGCAGCCGCGGTAATTCCAGCTCCAATAGCGTATATTAAAGTTGTTGCAGTTAAAAAGCTCGTAGTTGAATTTCGGG
+
444400008>>>@133FFHHIIIHIIIIIIIIIHHHHBBBHHHFHHHHHIIIFFFFFFFFFFFFFFFFFA@@FFFFFFFFF?????FFFFFFFFFFFFD??=A942
@JI6ZREA02IMPN7
AGTCACTGTTGGAGGGCAAGTCTGGTGCCAGCAGCCGCGGTAATTCCAGCTCCAATAGCGTATATTAAAGTTGTTGCAGTTAAAAAGACTCGTAGTTGAATTTCGGGATTAGTACGCTGGTCGTGCCTTCGGTACGTACTGGTGTTACTGATTTCTACCTTCTGACGAACCATCATGTCATTAATTTGGTGTGGTGGGAATCAGGACTGTTACTTTGAAAAAATTAGAGTGTTTAAAGCAGGCTCGCGCTTGAATACATTAGCATGGAATAATGAAATAGGACGTTGATCCTATTTTGTGGTTTCTAGGATTGGCGTAATGATTAATAGGGATAGTTGGGGCATTAGTATTCAATTGTCAGAGGTGAAATTCTTGGATTTATTGAAGACTAACTACTGCGAAAGCATTTGCCAAGGATGTTTTTCATTAAATCAAAGAACGAAAGTTAGGGATCGAAGCGATCAGATAACCGTCGTAGTCTTAACCATAAACTATGCCGACTAGGGATCGGATG
+
HHHHHHHHHHHIIHHHIIIIIII???IIIIIIIIIIIIIIIIIIIIIIIIIIHHHHHHHHHHHHHHHHHHHHHHHHHHGDD66666D7GGGGGHHHHEDDEA@@<64444BDBGEBBDGHHHHHEEEHHHHHHHHHHHHHHEEEEHEEEBBBEHHHHHHEEEHGGGE<;;;;@EEDBBABBG;;420<<7B@?4000055AA<;;>BDB//.71113,,,,,-;;-::?BECHHHHHHHHHHHHE<<<@EHHHHHHHHHHDDDGGDDDD@@@EGBBDGAGB66566BB?>>BD5999?6@@222B<DDDEDG;66566@EEGGGGGHH222;HHHHHCCBBHHHHHHHHHHHBBBBDEEBBB3333444==EEEBBB<==?8/////2AA===8222999999999999A>>000033,,,,,,,,,,,,,2977791298222---,,,,.44100.11557220-----67688944644664402---76067;;:;9;87778:::;921
@JI6ZREA02J4PTC
AGTCACTGTTGGAGGGCAAGTCTGGTGCCAGCAGCCGCGGTAATTCCAGCTCCAATAGCGTATATTAAAGTTGTTGCAGTTAAAAAGCTCGTAGTTGAATTTCGGGATCAATACGTCGGTCGTGCCTCTGGTATGAACTGGTGTTATTGATTCCTCCTTTCTGATAAACCATGATGTCATTAATTTGGTGTTGTGGGGAGTCAGGACTGTTACTTTGAAAAAATTAGAGTGTTTAAAGCAGGCCTACGCTTGAATACATTAGCATGGAATAATGAAATAGGACGTTCAAACCTATTTTGTGGTTTCTAGGATTGACGTAATGATTAATAGGGATAGTTGGGGCATTAGTATTCAATTGTCAGAGGTGAAATTCTTGGATTTATTGAAGACTAACTACTGCGAAAGCATTTGCCAAGGATGTTTTCATTAATCAAGAACGAAAGTTAGGGATCGAAGACGATCAGATACCGTCGTAGTCTTAACCNTAACTATGCCGACTAGGGATCGGATGATGTTAATTTTTAATG
+
IIIIIIIIIIIIIHHHIIIIIIIIIIIIIIIIIIIIIIIIIIIIIIIIIIIIIIIIIIIIIIIIIIHHHIIIIIIIIIIII;;;;;IIIIIIIIIIIIIHHHIHHHIIIIIIIIIIIIIIIIIIIIIIIIIIIIIIIIIIIIIIIIIIIIIIIIGGGHHHHHIIIHHHGGFIIIIIIIIIIIIHHHIIIIIIIIBBBBI?GGIIIIIIIIIIIHHHI688888>>-IIIIIHHHHHHIIIIIIIIIIIIIIIIIIIIIIIIIIIIAAAAIIIIIHHHIIIIIIIIIIHHHIIIHAAA?=2==HHHIIIIIIIIIIIIHHHIIIIIHHHHBAAAGGGDD5555GHIIIIIIIIIIIIHHHHHC?555BHHHHHHHHHHHHHHHHHHHHHBCCB???BEEC@?@@EBC@@@EFCCCCCCBE;4444;;;;6449:93002,,,,/33,,,,2:83221031;883328688<646688797833//!3---,./234880328888;;;98833387766/--,,..+2
@JI6ZREA02J3XD5
AGTCACTGTTGGAGGGCAAGTCTGGTGCCAGCAGCCGCGGTAATTCCAGCTCCAATAGCGTATATTGAAGTTGTTGCAGTTAAAAAGCTCGTAGTTGAATTTCGGGATTAGTACGCTGGTCGTGCCTTCGGTACGTACTGGTGTTACTGATTTCTACCTTCTGACGAACCATCATGTCACTAATTTGGTGTTATGGGGAGTTAGGACTGTTACTTTGAAAAAATTGAGTGTTTAAAGCAGGCATTAGCTTGAATACATTAGCATGGAATAATGAAATAGGACGTTCGATCCTATTTTGTGGTTTCTAGGATCAACGTAATGATTAATAGGGATAGTTGGGGCATTAGTATTCAATTGTCAGAGGTGAAATTCTTGGATTTATTGAAGACTAACTACTGCGAAAGCATTTGCCAAGGATGTTTTCATTAATCAAGAACGAAAGTT
+
IIIIIIIIIIIII@@@IIIIIIIIIIIIIIIIIIIIIIIIIIIIIIIIIIIIIIIIIIIIIIIIIIIIIIIIIIIIIIIII???==IIIIIIIIIIIIIHHHIHHHIIIIIIIIIIIIIIIIIIIIIIIIIIIIIIIIIIIIIIIIIIIIHHHIIIIIIIIIIIIIIIIIIIIIIIIIIIIIIHHHIIIIIIIICCCAF2::IIIIIIIIIIIHHHI666666>>>@FFFHHHHHHIIIIIIIIIIIIIIIIIIIIIIIIIIIIIIIIIIIIIHHED@HH;;:@@GGGGBDDD9999;2;;BBBG=IDD@@@GIIIIIIIGDDDDD@@@BBFGGG@@6666GDDDD@@@IIIIIIIHHHBBBBBBBHHEED===BBB=::942====;9..///2@@==9::B===BBEEEHEE::8=B4444:;;;::033220.51,,,/,,
@JI6ZREA02J37KG
AGTCACTGTTGGAGGGCAAGTCTGGTGCCAGCAGCCGCGGTAATTCCAGCTCCAATAGCGTATATTAAAGTTGTTGCAGTTAAAAACGCTCGTAGTTGAATTTC
+
FFFFBBBBB@<85333:==@ADGGGIIIIIIIIIIFFF==@DF????DDGF????DDFDBAA8888884111<=ADFFFFF==???FFFFFFFBA??=21,,,.
@JI6ZREA02H1AI5
AGTCACTGTTGGAGGGCAAGTCTGGTGCCAGCAGCCGCGGTAATTCCAGCTCCAATAGCGTATATTAAAGTTGTTGCAGTTAAAAAGCTCGTAGTTGAATTTCGGGATCAATACGTCGGTCGTGCTTTTTTGGTACGCACTGGCGTCATTGGTTTCTCCTTTCTGACGAACCATGATGTCATTAATTTGGTGTTATGGGGAGTTAGGACTGTTACTTTGAAAAAATTAGAGTGTTTAAAGCAGGCATTAGCTTGAATACATTAGCATGGAATAATGAAATAGGACGTTCGATCCTATTTTGTGGTTTCTAGGATCAACGTAATGATTAATAGGGATAGTTGGGGCATTAGTATTCAATTGTCAGAGGTGAAATTCTTGGATTTATTGAAGACTAACTACTGCGAAAGCATTTGCCAAGGATGTTTTCATTAATCAAAGAACGAAAGTTAGGGATCGAAGACGATCAGATACCGTCGTAGTCTTAACCNTAAACTATGCCGACTAGGGATCGGATGATGTTAATTTTT
+
IIIIIIIIIIIIIHHHIIIIIIIIIIIIIIIIIIIIIIIIIIIIIIIIIIIIIIIIIIIIIIIIIIHHHIIIIIIIIIIII;;;;;IIIIIIIIIIIIIHHHIHHHIIIIIIIIIIIIIIIIIII888888II?IIIIIIIIIIIIIIIIIIHHHIIIIHHHIIIIIIIIIIIIIIIIIIIIIIIHHHIIIIIIIICCCCIIIIIIIIIIIIIIIHHHI999999HH5IIIIIHHHHHHIIIIIIIIIIIIIIIIIIIIIIIIIIIIIIIIIIIIIHHHIIIIIIIIIIIIIHHHI;;;;D8CCEEEIIIIIIIIIIIIIIIIIIIIIIIIHHHIIIIIICCCBIIIIIIIIIIIIIIIIIIIIIIIIHHHHIIIIIIII???IHIIIIIIIIIIIIIIIHHHHHFIHHCCEECCBBEE@@?4442??333365///51293,,,6=3-...8?@@@@:8<;CCCAA@C;442;=::<>>=.01133!<<==<:046<@C@@<:111:??=8;9994/----,,,,,
@JI6ZREA02HLCT8
AGTCACTGTTGGAGGGCAAGTCTGGTGCCAGCAGCCGCGGTAATTCCAGCTCCAATAGCGTATATTAAAGTTGTTGCAGTTAAAAAAGCTCGTAGTTGAAA
+
FFFFFFFFFFFIIHHHIIIIIIIIIIIIIIIIIIIIIIIIIIIIIIIIIIIIFFFFFFFFFFFFFFDDDFFFDBA??>900----,,5::97532115,,,
@JI6ZREA02GJ6RZ
AGTCACTGTTGGAGGGCAAGTCTGGTGCCCGCAGCCGCGGTAATTCCAGCTCCAATAGCGTATATTAAAGTTGTTGCAGTTAAAAAGCTCGTAGTTGAATTTCGGGATCAGCAGGTTGGTCTTGCCACTGGTATGTACTAGCTTGCTGATTCCTCCTTCTTGTAGAACCGTAATGCCATTAATTTGGTGTTGCGGGGAAACAGGACTGTTACTTTGAAAAAATTAGAGTGTTTAAAGCAGGCTAGCGCCTGAATACATTAGCATGGAATAATGAAATAGGACGTTCGAACCTATTTTGTTGGTTTCTAGGATTGACGTAATGATTAATAGGGATAGTTGGGGCATTAGTATTCAATTGTCAGAGGTGAAATTCTTGGATTTATTGAAGACTGACTACTGCGAAAGCATTTGCCAAGGATGTTTTCATTAATCAAGAACGAAAGTTAGGGATCGAAGACGATCAGATACCGTCGTAGTCTTAACCATAAACTATAGCCGACTAGGGATCGGATGATGTTTAATTTTTAATGTACTCTATTCGGCG
+
IIIIIIIIIIIIIBBBIIIIIIIIIIIHHHIIIIIIIIIIIIIIIIIIIIIIIIIIIIIIIIIIIIHHHIIIIIIIIIIGG;;;;;GIIIIIIIIIIIIHHHIHHHIIIIIIIIIIIIIIIIIIIIIIIIIIIIIIIIIIIIIIIIIIIBBBBBHIIIIIIIIIGGGIIHGGGIIIIIIIIIHHHIID>>>BIBBBBHHGB<@@IIIIIIIIHHHI66666666,=FHIIHHHHHHIIIIIIIIIIGBBBIIIIHHIIIIIIIIIIIIIIIIIHHHGAGGGGGHHHIIIIIIICCA@G::GG<::FIIFAAAAIIIIHHHIIIIIIHHHHHHIIIIGG9999AGHIHIHHIIIIIIHHHHHHFEEE>>>>?;;88445>>>A:;CCCFHFFCCCEEEEC;9;;;955..0;;AAAAA=C=774488=>>>5888;88;6000133-666;88888<9;::;;;8686==8656686;866<<220327732-2133;484:7...1332238555500033,,,,,,,+5222,,-348:992.
@JI6ZREA02IZVS7
AGTCACTGTTGGAGGGCAAGTCTGGTGCCAGCAGCCGCGGTAATTCCAGCTCCAATAGCGTATATTAAAGTTGTTGCAGTTAAAAAGCTCGTAGTTGAATTTTAGGCCTGGCCGGATGGTCCGTCTTTGGCGAGTACTGTTCTGTCGTCGGGTCTATCCTTCTGGTGAGCCGGGATGCCCTTTATTGGGTGTGTCGGGGAACCAGGACCATTACCTTGAAAAAATTAGAGTGTTTAAAGCGGGCATTTGCTTGAATAGATTAGCATGGAATAATAGGATAGGACGTTGGTTCTATTTTGTTGGTTTTAGGACCACCGTAATGATTAATAGGGATAGTTGGGGGCATTAGTATTCAATTGTCAGAGGTGAAATTCTTGGATTTATTGAAGACTAACTATTGCGAAAGCATTTGCCAAGGATGTTTTCATTAATCAAGAACGAAAGTTAGGGGATCGAAGACGATCAGATACCGTCGTAGTCTTAACCATAAACTATGCCGACTAGGAATCGGGCGACGTTATTTCATGACTCGCTCGGCGCCTTACGGG
+
IIIIIIIIIIIIIHHHIIIIIIIIIIIIIIIIIIIIIIIIIIIIIIIIIIIIIIIIIIIIIIIIIIHHHIIIIIIIIIIII;;;;;IIIIIIIIIIIIICCCCIIIIIIIIIIIIIIIIIIIIIIHHHIIIIIIIIIIIIIIIIIIIIIHHHIIIIIIIIIIIIIIIIIIIHHHIIIHHHHHHIAABBGIIIIIICCCCIIIIIIIIIIIIIIGGGGI9<<<99>>-GGIIIHHHHHHIIBBBGIHHHIIIIIIIIIIIIIIIIIIIIIIIIIIIIIIIIIIIIIIIIIIIIIICB@@I::AA2222A<<>>>@CDAAAIIIIIIIIIIHHHIIIGGG::=::GGGIIIIIIIIIIHHHHHHHHHHHHHHHHHHHHHHH666F>>HHFFEFHHHHHHHH@@?BBEFD@<<<@DFHHA@>==7777????>>9<88855<2/..7==77777244888:9=;;===<78788=:9:<=;7422<<<;4877787168;:;=482421233660,,-/3521---.3888::8:<=;==:8656651200
@JI6ZREA02JYE5G
AGTCACTGTTGGAGGGCAAGTCTGGTGCCAGCAGCCGCGGTAATTCCAGCTCCAATAGCGTATATTAAAGTTGTTGCAGTTAAAAAGCTCGTAGTTGAATTTTAGGCCTGGCCGGATGGTCCGTCTTTGGCGAGTACTGTTCTGTCGTCGG
+
EEEFFFFFFFFIIHHHIIIIIIIIIIIIIIIIIIIIIIIIIIIIIIIIIIIIFFFFFFFFFFFFFFFFFFFFFFFFFFFFF=====FFFFFFFFFFFFFBBBBFFFFFFFFFFFFFFFFFFFFFFFFFFFFFFFFFFFFFFFFDBBA??..
@JI6ZREA02GQE01
AGTCACTGTTGGAGGGCAAGTCTGGTGCCAGCAGCCGCGGTAATTCCAGCTCCAATAGCGTATATTAAAGTTGTTGCAGTTAAAAAGCTCGTAGTTGAATTTCGGGATCAATACGTCGGTCGTGCTTTTTTGGTACGCACTGGCGTCATTGGTTTCTCCTTTCTGACGAACCATGATGTCATTAATTTGGTGTTATGGGGAGTTAGGACTGTTACTTTGAAAAAATTAGAGTGTTTAAAGCAGGCATTAGCTTGAATACATTAGCATGGAATAATGAAATAGGACGTTCGATCCTATTTTGTGGTTTCTAGGATCAACGTAATGATTAATAGGGATAGTTGGGGCATTAGTATTCAATTGTCAGAGTGGAATTCTTGGATTTATTGAAGACTACTACTGCGAAAGCATTTGCCAAGGATGTTTTCATTAATCAAAGAACGAAAGTTAGGGATCGAAGACGATCAGATACCGTCGTAGTCTTAACCATAAACTATGCCGACTAGGGATCGGATGATGTTAATTTT
+
IIIIIIIIIIIIIHHHIIIIIIIIIIIIIIIIIIIIIIIIIIIIIIIIIIIIIIIIIIIIIIIIIIHHHIIIIIIIIIIII?????IIIIIIIIIIIIIHHHIHHHIIIIIIIIIIIIIIIIIII888888II<IIIIIIIIIIIIIIIIIIHHHIIIIHHHIIIIIIIIIIIIIIIIIIIIIIIHHHIIIIIIIICCCCIIIIIIIIIIIIIIIHHHI;;;;98BB0IHIIB;;;HHHIIIIIIIIIIIIIIIIIIIIIIIIIIIIIIIIIIIIIHHHIIII==<==IIIIHHFG===<A2==666=?GGIIGGGIIIIIIIIGGGIIIIHEEIIII==5555GGA?;=:FHIIIFFFFEFF;::;:??>A<522AAA000045B?886:.00000=?B=99;@CC222C@@@@CCEE>7774==332248...3--31---7<=59799888>=658><;;;=;=68832026<;8978::1103-,,3/-/2,,-34<;8886===>;;;=;;8;<:11--
@JI6ZREA02IP3DK
AGTCACTGTTGGAGGGCAAGTCTGGTGCCAGCAGCCGCGGTAATTCCAGCTCCAATAGCGTATATTAAAGTTGTTGCAGTTAAAAAGCTCGTAGTTGAATTTCGGGATCAATACGTCGGTCGTGCTTTTTTGGTACGCACTGGCGTCATTGGTTTCTCCTTTCTGACGAACCATGATGTCATTAATTTGGTGTTATGGGGAGTTAGGACTGTTACTTTGAAAAAATTAGAGTGTTTAAAGCAGGCATTAGCTTGAATACATTAGCATGGAATAATGAAATAGGACGTTCGATCCTATTTTGTGGTTTCTAGGATCAACGTAATGATTAATAGGGATAGTTGGGGCATTAGTATTCAATTGTCAGAGGTGAAATTCTTGGATTTATTGAAGACTAACTACTGCGAAAGCATTTGCCAAGGATGTTTTCATTAATCAAGAACGAAAGTTAGGGATCGAAGACGATCAGATACCGTCGTAGTCTTAACCNTAAACTATGCCGACTAGGGNTCGGATGATGTTAATTTTTAATGTACT
+
IIIIIIIIIIIIIHHHIIIIIIIIIIIIIIIIIIIIIIIIIIIIIIIIIIIIIIIIIIIIIIIIIIHHHIIIIIIIGGG;=63333@GGGIIIIIIIIIHHHIHHHIIIIIIIIIIIIIIIIIII99;;99IIFIIIIIIIIIIIIIIIIIIHHHIIIIHHHIIIIIIIIIIIIIIIIIIIIIIIHHHBBAHHIIICCCBI6@@IIIIIIIIIFF>>>I;;;;8899,@HIIIHHHHHHIIIIIIFFFHIFFFIID@@@DIIIIIIIIIIIIIIIIHHHIHHH;;<DDIIIIGDDD====;2;;BEEIIIIHHHIIIIIIIIIIIIIIHDD;;;FGIGDD999;DD;;;@@IIIIIEEEEDEEBB4448BBBBAA:===EBBBB8:BBA?8::944429@::9:::9::;;<=====BB9;;43117;;;7714301..,,,,,/00,//289;::3...1:;;77676;;;:9::;::;::;974!--,,,,,,,0414141---!69666944441466--,,,..+5351,
@JI6ZREA02GSMGQ
AGTCACTGTTGGAGGGCAAGTCTGGTGCCAGCAGCCGCGGTAATTCCAGCTCCAATAGCGTATATTAAAGTTGTTGCAGTTAAAAAGCTCGTAGTTGAATTTCGGGGTCAGCAGGTTGGTCGTGCCACTGGTATGCACTGGCTTCGCTGATTCCCCCTTTCTGAAGAACTGTAATGCCATTAATTTGGTGTTGCAGGGAAACAGGACTGTTACTTTGAAAAAATTAGAGTGTTTAAAGCAGGCTAACGCTTGAATACATTAGCATGGAATAATGAAATAGGACGTTCGATCCTATTTTGTGGTTTTCTAGGATTGACGTAATGATTAATAGGGATAGTTGGGGCATTAGTATTCAATTGTCAGAGGTGAAATTCTTGGATTTATTGAAGACTAACTACTGCGAAAGCATTTGCCAAGGATGTTTTCATTAATCAAGAACGAAAGTTAGGGATCGAAGACGATCAGATACCGTCGTAGTCTTAACCATAAACTATGCCGAC
+
IIIIIIIIIIIIIBBBIIIIIIIIIIIIIIIIIIIIIIIIIIIIIIIIIIIIIIIIIIIIIIIIIIHHHIIIIIIIIIIGG:::::HIIIIIIIIIIIIHHHIAAAAIIIIIIIIIIIIIIIIIIIIIIIIIIIIIIIIIIIIIIHHHGG75/////22602@DEDBBBGIIIIIIIIIIIIIGGGIIIIIIIIIHHHHHHIHIIIIIIIIIIBBBG22211177,???AADHHHHHIIIIII>>>GIHIIIIIHHHIIIIIIIIIIIIIIIIIHHHIIIIHHAAAGGHHGGB?//,/:111,,,/55D;;:EGIIIIGGGIIIIIIIID=;;BDCD550000;?;;:??BEIIIICCCHHHHH??@DE;;;;A<<A?;00047:BBA@=AC>:::?EA?;:;;>A?;;;>CCCCC@@>=>7777=83322<;;;8548;766;<8-...6333;9448;;;;;868<>>>><>>><<=>>==/..36778401322430
@JI6ZREA02GZM3E
AGTCACTGTTGGAGGGCAAGTCTGGTGCCAGCAGCCGCGGTAATTCCAGCTCCAATAGCGTATATTAAAGTTGTTGCAGTTAAAAAGCTCGTAGTTGAA
+
???FFFFFFFFHIIIIIIIIIIIIIIIIIIIIIIIIIIHHHHHBBBBFHHHHFFFFFFFFFFFFFFFFFFFFFFFFFFFFF?????FDDDA?>?<<<22
@JI6ZREA02GEJ7K
AGTCACTGTTGGAGGGCAAGTCTGGTGCCAGCAGCCGCGGTAATTCCAGCTCCAATAGCGTATATTAAAGTTGTTGCAGTTAAAAAGCTCGTAGTTGAATTTCGGGATCAATACGTCGGTCGTGCTTTTTGGGTACG
+
FFFFFFFFFFFIIHHHIIIIIIIIIIIIIIIIIIIIIIIIIIIIIIIIIIIIFFFFFFFFFFFFFFFFFFFFFFFFFFFFF=====FFFFFFFFFFFFFFFFD;::DFFFFFFFFFFFFFFFFFF??>;7=;86?7/
@JI6ZREA02F5WZS
AGTCACTGTTGGAGGGCAAGTCTGGTGCCAGCAGCCGCGGTAATTCCAGCTCCAATAGCGTATATTAAAGTTGTTGCAGTTAAAAAGCTCGTAGTTGAATTTCGGGGTCAGTAGGTTGGTCGTGCCTATGGTATGTACTGGCTTTACTGATTCCTCCTTCTTGAAGAACTGTAATGTCATTAATTTGGTGTTGCAGGGAAACAGGACTGTTACTTTGAAAAAATTAGAGTGTTTAAAGCAGGCTAACGCTTGAATACATTAGCATGGAATAATGAAATAGGACGTTCGATCCTATTTTGTTGGTTTCTAGGATTGACGTAATGATTAATAGGGATAGTTGGGGCATTAGTATTCAATTGTCAAAGGTGAAATTCTTGGATTTACTGAAGACTAACTACTGCGAAAGCATTTGCCAAGGATGTTTTCATTAAATCAAAGAACGAAAGTTAGGGATCGAAGACGATCAGATACCGTCGTAGTCTTAACCATAACTATGCCGACTAGGGATCGGATGATGTTAATTTTTAATG
+
IIIIIIIIIIIIIDDDIIIIIIIIIIIIIIIIIIIIIIIIIIIIIIIIIIIIIIIIIIIIIIIIIIHHHIIIIIIIIIIFF:::::IIIIIIIIIIIIIHHHICCCCIIIIIIIIIIIIIIIIIIIIIIIIIIIIIIIIIIIHHHIIIIIIIIIIIIIIIIIIIIHHHIIIIIIIIIIIIIIIHHHIIIHHHIIIFFFHHHFFFFIIIIIIIIHHHI666666FF3HHIIIHHHHHHIIIIIIIIIIIIIIIIIDDDIIIIIIIIIIIIIIIIIHHHIIII@@@DDIIIIIIIICC@@@66HHHBBIII@@@@@DDIIIIIIIIIIIIIIHHHIIIIDD@@@@DHIIIIIIIIIIIHHBBBHHHHHH===BDDD=:>>A444;?232242944444:@=AA?<<<=:::::=::::=:669/0//44,,,,,,1,,,1,,530../00,---02229976978777713177;:9:;;;:;::::6642---0414341442----02644541226-.--//...22+1
@JI6ZREA02FUPQ7
AGTCACTGTTGGAGGGCAAGTCTGGTGCCAGCAGCCGCGGTAATTCCAGCTCCAATAGCGTATATTAAAGTTGTTGCAGTTAAAAAGCTCGTAGTTGAATTTCGGGATCAATACGTCGGTCGTGCTTTTTTGGTACGCACTGGCGTCATTGGTTTCTCCTTTCTGACGAACCATGATGTCATTAATTTGGTGTTATGGGGAGTTAGGACTGTTACTTTGAAAAAATTAGAGTGTTTAAAGCAGGCATTAGCTTGAATACATTAGCATGGAATAATGAAATAGGACGTTCGATCCCATTTTGTGGTTTCTAGGATCAACGTAATGATTAATAGGGGTAGTTGGGGCATTAGTATTCAATTGTCAGAGGTGAAATTCTTGGATTTATTGAAGACTAACTACTGCGAAAGCATTTGCCAAGGATGTTTTCATTAATCAAAGAACGAAAGTTAGGGGATCGAAGACGATCAGATACCGTCGTAGTCTTAACCATAAACT
+
IIIIIIIIIIIII@@@IIIIIIIIIIIIIIIIIIIIIIIIIIIIIIIIIIIIIIIIIIIIIIIIIIHHHIIIIIIIIIIGG:::::IIIIIIIIIIIIIHHHIHHHIIIIIIIIIIIIIIIIIIF666644==7HHFFIHGGGIIIIIIIIIEEEIA==9;;HHIIIHIIIIIIIIIIIIIIIHH:::IIIIIIIICCCCI4;;HIIIIIIIIIIHHHI888888GG5IHIIIHHHHHHIIIIIIIIIIIIIIIGGGHHIIIIIIIIIIIIAAAIIHHHIIIIIIIIIIIIIHHHI@@@?=2==AAAADIIHHHHIIIIIIIIIIIIIIIIB@@@DD2==6666ACGGDDDDDIIIHHHHHHHHHHHFHBBBFF@==CCEAAAE>>EF@:8;@FFBBBEEECB>>>555;;;>2000;825-,,,,-5,,,,12,,,2,-52...,,,,,,,,222233/036;<<8868688>><>>>><;99<<2103111.,
@JI6ZREA02FVQBZ
AGTCACTGTTGGAGGGCAAGTCTGGTGCCAGCAGCCGCGGTAATTCCAGCTCCAATAGCGTATATTAAAGTTGTTGCAGTTAAAAAGCTCGTAGTTGAATTTCGGGGATCAATACGTCGGTCGTGCTTTTTGGTACGCACTGG
+
EEEFFFFFFFFII:::IIIIIIIIIIIIIIIIIIIIIFIIIIIIIIIIIIIIFFFFFFFFFFFFFFFFFFFFFFFFFFFFF=====FFFFFFFFFDBBB=;;111007<<;;<;=94555::==AA7773355/555444<>>
@JI6ZREA02IQ2ID
AGTCACTGTTGGAGGGCAAGTCTGGTGCCAGCAGCCGCGGTAATTCCAGCTCCAATAGCGTATATTAAAGTTGTTGCAGTTAAAAAGCTCGTAGTTGAATTTCGGGACTCG
+
444:94448A>>A568FFFHIIIIIIIIIIIIIIIIIIIIIIIIIIIHHIIIFFFFFFFFFFFFFFFFFFFFFFFFFFFFF====;CCCCDBBB@A?==0..3111323-.
@JI6ZREA02FTIYR
AGTCACTGTTGGAGGGCAAGTCTGGTGCCAGCAGCCGCGGTAATTCCAGCTCCAATAGCGTATATTAAAGTTGTTGCAGTTAAAAAGCTCGTAGTTGAATTTC
+
FFFFFFFFFFFIIHHHIIIIIIIIIIIIIIIIIIIIIIIIIIIIIIIIIIIIFFFFFFFFFFFFFFFFFFFFFFBBBBA<=33333=BBBAAABBDBB@421:
@JI6ZREA02GUQJ5
AGTCACTGTTGGAGGGCAAGTCTGGTGCCAGCAGCCGCGGTAATTCCAGCTCCAATAGCGTATATTAAAGTTGTTGCAGTTAAAAAGCTCGTAGTTGAATTTCGGGATCAGCAGGTTGGTCGTGCCACTGGTATGCACTGGCTTTGCTGGTTCCTCCTTTCTGAAGAACTGTAATGCCATTAATTTGGTGTTGCAGGGAAACAGGACTGTTACTTTGAAAAAATTGAGTGTTTAAAGCAGGCTAACGCTTGAATACATTAGCATGGAATAATGAAATAGGACGTTCGATCCTATTTGTTGGTTTCCAGGATCAACGTAATGATTAATAGGGACAGTTGGGGGCATTAGTATTCAATTGTCAGAGGTGAAATTCTTGGATTTATTGAAGACTAACTACTGCGAAAGCAATTTGCCAAGGATGTTTTCATTAATCAAGAACGAAAGTTAGGGATTCGAAGACGATCAGATACCGTCGTAGTCTTAACCATAAACTAT
+
HHHHHHHHHHHIIBBBIIIIIIIIIIIIIIIIIIIIIIIIIIIIIIIIIIIIHHHHHHHHHHHHHHHHHHHHHHHHHHHBB:::::HHHHHHHHHHHHHHHHHHHHHHHHHHHHHHHHHHHHHHHHHHHHHHHHHHHHHHHHHHHHHHHHHHHHHFEEEEHHHHHBBBHHHHHHHHHHE>>>>HHHIFA899HHHHHHHHHH@EEHHHHEEEHH@@@6;;;66@@@@HHHHHHHHHHEEEEHHHHHHHEEEHHHHHHHHHHHHHHHHHHHHHH@@@HHHHHHG@@@??A<889,,,4//88///88D999>>>@BBBBBGGDGG;;9@222;>EDBB44455;@EBB>>>B@;;;BAB==999==BB==<AA988AAA4442//<<A=8;322998989986999344449=====88222----27;;::9;;;744;:333::726200----7644644677:8:8;;;:9<:;:6766;;:742.,--0--
@JI6ZREA02GZBS3
AGTCACTGTTGGAGGGCAAGTCTGGTGCCAGCAGCCGCGGTAATTCCAGCTCCAATAGCGTATATTAAAGTTGTTGCAGTTAAAAAGCTCGTAGTTGAATTTCGGGATCAATACGTCGGTCGTGCTTTTTTGGTACGCACTGGCGTCATTGGTTTCTCCTTTCTGACGAACCATGATGTCATTAATTTGGTGTTATGGGGAGTTAGGACTGTTACTTTGTAAAAATTAGAGTGTTTAAAGCAGGCATTAGCTTGAATACATTAGCATGGAATAATGAAATAGGACGTTCGATCCTATTTTGTGGTTTCTAGGATCAACGTAATGATTAATAGGGATAGTTGGGGCATTAGTATTCAATTGTCAGAGGTGAAATTCTTGGATTTATTGAAGACTAACTACTGCGAAAGCATTTGCCAAGGATGTTTTCATTAATCAAGAACGAAAGTTGGGATCGAAGACGATCAGATACCGTCGTAGTCTTAACCATAAACTATGCCGACTAGGGATCGGATGATGTTTAATTTT
+
IIIIIIIIIIIII666IIIIIIIIIIIIIIIIIIIIIIIIIIIIIIIIIIIIIIIIIIIIIIIIIIBBBIIIIIGGGGG7733333@IIIIIIIIIIIIHHHIHHHIIIIIIIIIIIIEEE=B;0------443DB=AEIIIIIIIIIII@@666@ADDDDDIIIIIIIIIIIFFFIIIIIBBBBHHHIIHFFFFICCCCIFIIHBBBFIIIGEE@@?6111555;;0A?AEEBEE877DDDGEE?333;;;;DGEGGII@@@HIIIIIIIIHHHIHHHIIGG;;767@D??;::93776>25500054DDDB::666@@@@GGGGIIHHHHHEIIIGDD9999;;;??BE?;;;@BDDDBBBBBB9:8==;>>:88AAA4444//4::98:A?=9989?BB9::<=========AABA9::1111;;3311099620060...133116;;;;;31036;:::7676;731016766:7899440----2000226469;::33177;;777:::62499----
@JI6ZREA02GDGX2
AGTCACTGTTGGAGGGCAAGTCTGGTGCCAGCAGCCGCGGTAATTCCAGCTCCAATAGCGTATATTAAAGTTGTTGCAGTTAAAAAGCTCGTAGTTGAATTTCGGGGTCAGTAGTGGT
+
FFFFFFFFFFFIIHHHIIIIIIIIIIIIIIIIIIIIIIIIIHHHHHHHHHHHFFFFFFFFFFFFFFFFFFFFFFFFFFFCC88888FFFFFFFFFFFFFFF?:31109==4.--211-
@JI6ZREA02HLILI
AGTCACTGTTGGAGGGCAAGTCTGGTGCCAGCAGCCGCGGTAATTCCAGCTCCAATAGCGTATATTAAAGTTGTTGCAGTTAAAAAGCTCGTAGTTGAATTTCGGGA
+
FFFFFFFFFFFIIIIIIIIIIIIIIIIIIIIIIIIIIIIIIIIIIIIIIIIIFFFFFFFFFFFFFFFFFFFFFFFFFFFFF=====FFFFFFFFFFFFFF?=B<<;4
@JI6ZREA02HB1W5
AGTCACTGTTGGAGGGCAAGTCTGGTGCCAGCAGCCGCGGTAATTCCAGCTCCAATAGCGTATATTAAAGTTGTT
+
66666AADBBBDF:::IIIIIIIIIIIIIIIIIIIIIIIIIIIIIHIIHIHHFFFFFFFFFFFFFD655BBB444
@JI6ZREA02GK6IU
AGTCACTGTTGGAGGGCAAGTCTGGTGCCAGCAGCCGCGGTAATTCCAGCTCCAATAGCGTATATTAAAGTTGTTGCAGTTAAAAAGCTCGTAGTTGAATTTTAGGCCTGGCCGGATGGTCCGTCTTTGGCGAGTACTGTTCTATCGTCGGGTCTATCCTTCTGGTGAGCCGGAATGCCCTTTATTGGGTGTGTCGGGGAACCAGGACCATTACCTTGAAAAAATTAGAGTGTTTAAAGCGGGCATTTGCTTGAATAGATTAGCATGGAATAATAGAATAGGACGTTGGTTCTATTTTGTTGGTTTTAGGACCACCGTAATGATTAATAGGGATAGTTGGGGGCATTAGTATTCAATTGTCAGAGGTGAAATTCTTGGATTTATTGAAGACTAACTATTGCGAAAGCATTTGCCAAGGATGTTTTCATTAATCAAGAACGAAAGTTAGGGGATCGAAGACGATCAG
+
FFFFFFFFFFFIIHHHIIIIIIIIIIIIIIIIIIIIIIIIIIIIIIIIIIIIFFFFFFFFFFFFFFFFFFFFFFFFFFFFF=====FFFFFFFFFFFFFAAAED@@@@FFFFFFFFFFFFFFFFFFFFFFFFFFFFFFFFFFFFFFFFFFFFFFFFFFFFFFFFFFFFFDD@@@@?FFFFFFFF@@???DADB=<6699AA==:665=DBA>=99669------22/==898=?FCDDFFFDDDCFFFFFFFFDDDDDGGGGFFFFGGGD@???DIGGGGCCDFGCAAAB@@><5555:00::::::DAAA5558B:98<BAAAB::8A?BBDDDDDD88=55???ADDDDA::::??><>>882238///<::::::>8;;<77888888=>BBD>>>??====888;8888<<:442661111:222998:::200653349::211111---6:88:77:::2
@JI6ZREA02FQE3I
AGTCACTGTTGGAGGGCAAGTCTGGTGCCAGCAGCCGCGGTAATTCCAGCTCCAATAGCGTATATTAAAGTTGTTGCAGTTAAAAAGCTCGTAGTTGAATTTCGGGA
+
FFFFFFFEEEFIIHHHIIIIIIIIIIIIIIIIIIIHHHHHHHHHHIIIIIIIFFFFFFFFFFFFFFFFFA@@FFFFFFFFF?????FFFFFFFFFFFFF??=<8889
@JI6ZREA02IHBBQ
AGTCACTGTTGGAGGGCAAGTCTGGTGCCAGCAGCCGCGGTAATTCCAGCTCCAATAGCGTATATTAAAGTTGTTGCAGTTAAAAAGCTCGTAGTTGAATTTCGGGATCAATACGTCGGTCGTGCTTTTTTGGTACGCACTGGCGTCATTGGTTTCTCCTTTCTGACGAACCATGATGTCATTAATTTGGTGTTATGGGGAGTTAGGACTGTTACTTTGAAAAAATTAGAGTGTTTAAAGCAGGCATTAGCTTGAATACATTAGCATGGAATAATGAAATAGGACGTTCGATCCTATTTTGTGGTTTCTAGGATCAACGTAATGATTAATAGGGATAGTTGGGGCATTAGTATTCAATTGTCAGAGGTGAAATTCTTGGATTTATTGAAGACTAACTACTGCGAAAGCATTTGCCAAGGATGTTTTCATTAATCAAAGAACGAAAGTTAGGGATCGAAGACGATCAGATACCGTGTAGTCTTAACCNTAAACTNTGCCGACTAGGGATCGGATGATGTTAA
+
FFFFFFFFFFFIIHHHIIIIIIIIIIIIIIIIIIIIIIIIIIIIIIIIIIIIFFFFFFFFFFFFFFFFFFFFFFFFFFFAA66666ADDDBDDDFFFDDDDDF===FFFFFFFFFFFFDBBAA?91/////886??>ABDFFFFFFFFFFFF===FFFFFFFFFFFFFFFFFFFFFFFFFFFF??666FFFFDDFF=A?=F6<<FFFDDDBA><<866:------22,78??A=??FFFFFFFFFFFFFFFFFFDDFDGGIIIGFFFDGGGDDDA:22251>>A@<<=DACAAADD:===?0::BBBD<D:::?DDDDDDDB????ADAAA???DDDDDB9977====::8DDB===BBBDD?88///8>==BB?====B;;;@723443238<<<<<8833344888888;>??DD??8::111176-,,,.,,,,,,,0,,,,.37022287:662---08776202---2455:78:88::84!2----0!.033.0.0.0001,,,,,33000.344
@JI6ZREA02F1ATQ
AGTCACTGTTGGAGGGCAAGTCTGGTGCCAGCAGCCGCGGTAATTCCAGCTCCAATAGCGTATATTAAAGTTGTTGCAGTTAAAAAGCTCGTAGTTGAATTTCGGGG
+
FFFFFFFFFFFIIHHHIIIIIIIIIIIIIIIIIIIIIIIIIIIIIIIIIIIIFFFFFFFFFFFFFFFFFFFFFFFFFFFFF==???FFFFFFFFFFFFD??=@4422
@JI6ZREA02GZRLS
AGTCACTGTTGGAGGGCAAGTCTGGTGCCAGCAGCCGCGGTAATTCCAGCT
+
666::<FDDB:::FFFFFFFFFFFFFDDBBBBBA444111<888888>>??
@JI6ZREA02IH6GN
AGTCACTGTTGGAGGGCAAGTCTGGTGCCAGCAGCCGCGGTAATTCCAGCTCCAATAGCGTATATTAAAGTTGTTGCAGTTAAAAAGCTCGTAGTTGAATTTCGGGGTCAGCAGGTTGGTCGTGCCACTGGTATGCACTGGCTTCGCTGATTCCTCCTTTCTGAAGAACTGTAATGTCGTTAATTTGGTGTTGCAGGGAAACAGGACTGTTACTTTGAAAAAATTAGAGTGTTTAAAGCAGGCTAACGCTTGAATACATTAGCATGGAATAATGAAATAGGACGTTCGATCCTATTTTGTGGTTTCTAGGATTGACGTAATGATTAATAGGGATAGTTGGGGCATTAGTATTCAATTGTCAGAGGTGAAATTCTTGGA
+
FFFFFFFFFFFII???IIIIIIIIIIIIIIIIIIIIIIIIIIIIIIIIIIIIFFFFFFFFFFFFFFFFFFFFFFFFFFFFF=====FFFFFFFFFFFFFFFFFDDDDFFFFFFFFFFFFFFFFFFFFFFFFFFFFFFFFFFFFFFFFFFFFFFFFFFFFFFFFFFFFFFFFFEEEFFFFFFFFFFFFFD;<<@FF@@@FFFFFFFFFFFFFFF666;67776666,;DFFFFFF?FFFFFFFF;;;FFDDDDFFFDFD???FGFFDDGGIGGGIIIIIIIIDD<::@??=;;6400014/>><<<BAIDDDDDIIDDDIIDDDIIDDDDB???BBB>>0000<<<<898<@BBBDDD?>???>>DDD==;<;;88943
@JI6ZREA02G4UUJ
AGTCACTGTTGGAGGGCAAGTCTGGTGCCAGCAGCCGCGGTAATTCCAGCTCCAATAGCGTATATTAAAGTTGTTGCAGTTAAAAAGCTCGTAGTCGAATTTCGGGATCAATACGTCGGTCGTGCTTTTTTGGTACGCACTGGCGTCATTGGTTTCTCCTTTCTGACGAACCATGATGTCATTAATTTGGTGTTATGGGGAGTTAGGGCTGTTACTTTGAAAAAATTAGAGTGTTTAAAGCAGGCATTAGCTTGAATACATTAGCATGGAATAATGAAATAGGACGTTCGATCCTATTTTGTGGTTTCTAGGATCAACGTAATGATTAATAGGGATAGTTGGGGCATTAGTATTCAATTGTCAGAGGTGAAATTCTTGGATTTATTGAAGACTAACTACTGCGAAAGCATTTGCCAAGGATGTTTTCATTAATCAAGAACGAAAGTTAGGGATCGAAGACGATCAGATACCGTCGTAGTCTTAACCNTAAACCATGCCGACTAGGGATCGGATGATGTTAA
+
IIIIIIIIIIIII:::IIIIIIIIIIIIIIIIIIIIIIIIIIIIIIIIIIIIIIIIIIIIIIIIIIHHHIIIIIIIIIIII;;;;;IIIIIIIIIIIIIHHHIHHHIIIIIIIIIIIIIIIIIII777777II<IIIIIIIIIIIIIIIIBB666FIIIEEEIIIIIHHHIIIIIIIIIIIIIHHHHH@@<HHIIICCBBI4;;IFFFIIIIGEE@??C111111??3EGFIHHHHHHHIIIIIIIBBBHIIIIGGIHHHEEDHHHIIIIIIIIIIHHHHHHHIIHHHIIIIIIII???=D6<<555<?GGGF@@@DDIIIIIHDDDDDDIHIIDHIIIIBBBBIIIIIIIIIIIIHHHHHHHHH4458===AAA<<:::0//477AA:98:C@>>>=A>5///0<>?:::;AAAAAA>8::....8899774992,,,5/,,,,,,,//04777686588<888:686;;7---03401,,,,4/!1,,,,,,1100/525752203333;333154433
@JI6ZREA02FFUFZ
AGTCACTGTTGGAGGGCAAGTCTGGTGCCAGCAGCCGCGGTAATTCCAGCTCCAATAGCGTATATTAAAGTTGTTGCAGTTAAAAAGACTCGTAGTTGAATTTCGGGTC
+
///////411554,,.42444AAABDGGGGGGGG????666::DDDDDFFHHFFFFFFFFFFFFFFFFFFFD655ABB98833355B9BAAAABBAA===44./,,,,2
@JI6ZREA02J3XC5
AGTCACTGTTGGAGGGCAAGTCTGGTGCCAGCAGCCGCGGTAATTCCAGCTCCAATAGCGTATATTAAAGTTGTTGCAGTTAAAAAGCTCGTAGTTGAATTTCGGGGTCAGCAGGTTGGTCGTGCCACTGGTATGAACTGGTTTCGCTGATTCCTCCTTTCTGAAGAACTGTAATGTCATTAATTTGGTGTTGCAGGGAAACAGGACTGTTACTTTGAAAAAATTAGAGTGTTTAAAGCAGGCTACGCTGTA
+
FFFFFFFFFFFII:::IIIIIIIIIIIIIIIIIIIIIIIIIIIIIIIIIIIIFFFFFFFFFFFFFFFFFFFFFFFFFFFFF????=FFFFFFFFFFFFFFFFFBBBBFFFFFFFFDD:::DFFFFFFFFFFFFFFFFFFFFFFFFFDDDFDDDCCCDFFFFFFFFFFFFFFFFFFFFFFFFFF666FF>:::BBB???????<FDDDDFDDDF;;;C67776666,;DDDC???=??D=:88974232..-.
@JI6ZREA02HI5L3
AGTCACTGTTGGAGGGCAAGTCTGGTGCCAGCAGCCGCGGTAATTCCAGCTCCAATAGCGTATATTAAAGTTGTTGCAGTTAAAGA
+
FFFFFFFFFFFIIHHHIIIIIIIIIIIIIIIIIIIIIIIIIIIIIIIIIIIIFFFFFFFFFFFFFF???FFFFFFFFFFFD??=8/
@JI6ZREA02HD88S
AGTCACTGTTGGAGGGCAAGTCTGGTGCCAGCAGCCGCGGTAATTCCAGCTCCAATAGCGTATATTAAAGTTGTTGCAGTTAAAAAGCTCGTAGTTGAATTT
+
C8::A=;;;DFGIHHHIIIIIIIIIIIIIIIIIIIIIIIIIIIIIIIIIIIIFFFFFFFFFFFFFFF??666AAFC????F=====FFFFFBA?<;955,,,
@JI6ZREA02IDJFO
AGTCACTGTTGGAGGGCAAGTCTGGTGCCAGCAGCCGCGGTAATTCCAGCTCCAATAGCGTATATTAAAGTTGTTGCAGTTAAAAAGCTCGTAGTTGAATTTC
+
FFFFFFFFFFFIIHHHIIIIIIIIIIIIIIIIIIIIIIIIIIIIIIIIIIIIFFFFFFFFFFFFED===FFFFFFFFFFFF;;;;;FFFFFFFFFFDCA=;8=
@JI6ZREA02I3RZR
AGTCACTGTTGGAGGGCAAGTCTGGTGCCAGCAGCCGCGGTAATTCCAGCTCCAATAGCGTATATTAAAGTTGTTGCAGTTAAAAAGCTCGTAGTTGAATTTA
+
:5666:D:::BBDFFFHDDIIIIIIIIIIIIIIIIIIIIIIIIIIIHHHHHHFFFFFFFFFFFFFFFFFFFFFFFFDDDFF???==FFFFFFDBAA?==..,,
@JI6ZREA02GNVFE
AGTCACTGTTGGAGGGCAAGTCTGGTGCCAGCAGCCGCGGTAATTCCAGCTCCAATAGCGTATATTAAAGTTGTTGCAGTTAAAAAGCTCGTAGTTGAATTTCGGGGTTCTACCGTTGGTCGGGCAATTGTCTGTACTGGCGTGTGGAATTTCTACCTTCTGGGGAACCATTATGTTATTAATTTAGCGTAGTGGGAAACCAGGACCTTTACCTTGAAAAAATTAGAGTGTTCAAAGCAGGCTTACGTCTGAATACATTAGCATGGAATAATAAAATAGGACGGTGGTCCTGTTTTGTTGGTTTCTGAATCACCGTAATGATAATAGGGATAGTTGGGGGCATTAGTATTCAATTGTCAGAGGTGAAATTCTTGGATTTATTGAAGACTAACTTCTGCGAAAGCATTTGCCAAGGATGTTTTCATTAATCAAGAACGAAAGTTAGGGGATCGAAGACGATCAGNTACCGTCGTAGTCTTAACCATAAACTATGCCGACTGGGGATCGGACGNTGTTAATTTTTCTTGTACTCGTTCGGCGCCTTAC
+
IIIIIIIIIIIIIHHHIIIIIIIIIIIIIIIIIIIIIIIIIIIIIIIIIIIIIIIIIIIIIIIIIIHHHIIIIIIIIIIII;;;;;IIIIIIIIIIIIIHHHICCCCIIIIIIIIIIIIIIHHHIIIIIIIIIIIIIIIIIIIIIIIIIHHHIIIIIIIIH6666BBIIIIIIIIIIIIIIIHHHIIIIIIIIFFFHHHIIIIIIIIHHHFIIIII666666GG5IIIIIIIIHHHIIIIIIFFFIIIIIIIIIIIHEEDIIIIIIIIH@@@@BCCI@IIIIIIIIIH@@@E@CBBI<<IIHHHHHHHHIIIIGGGGEE;6222@?555B?:56644555DDGG@@@@ID<<<GGIHBBBDDHEEEBBBBBBB::::::977???AACC>:444BB??9::=B:::::BBBDDCDB??6111;;;;::9;;:300;:330-..-1111133;<<<;><<>>>8!88==;:988:8686688110866631-03264747222277999970!..0000,,,,,7+*303700388800/.//00,,
@JI6ZREA02ILU64
AGTCACTGTTGGAGGGCAAGTCTGGTGCCAGCAGCCGCGGTAATTCCAGCTCCAATAGCGTATATTAAAGTTGTTGCAGTTAAGAAGCTCGTAG
+
FFFFFFFFFFFII666IIIIIIIIIIIIIIIIIIIIIIIIIIIIIIIIIIIIFFFFFFFFFFFFFF<<<FDBBAA@???000062227:2323-
@JI6ZREA02FXJXQ
AGTCACTGTTGGAGGGCAAGTCTGGTGCCAGCAGCCGCGGTAATTCCAGCTCCAATAGCGTATATTAAAGTTGTTGCAGTTAAAAAGCTCGTAGTTGAATTTCGGGATCAATACGTCGGTCGTGCTTTTTTGGTACGCACTGGCGTCATTGGTTTCTCCTTTCTGACGAACCATGATGTCATTAATTTGGTGTTATGGGGAGTTAGGACTGTTACTTTGAAAAAATTAGAGTGTTTAAAGCAGGCATTAGCTTGAATACATTAGCATGGAATAATGAAATAGGACGTTCGACCCTATTTTGTTGGTTTCTAGGATCAACGTAATGATTAATAGGGATAGTTGGGGCATTAGTATTCAATTGTCAGAGGTGAAATTCTTGGATTTATTGAAGACTAACTACTGCGAAAGCATTTGCCAAGTATGTTTTCATTAATCAAAGAACGAAAGTTAGGGATCGAAGACGATCAGATACCGTCGTAGTCTTAACCATAAACT
+
IIIIIIIIIIIIIHHHIIIIIIIIIIIIIIIIIIIIIIIIIIIIIIIIIIIIIIIIIIIIIIIIIIHHHIIIIIIIIIIII?????IIIIIIIIIIIIIHHHIHHHIIIIIIIIIIIIIIIIIII889988II<IIIIIIIIIIIIIIIIIIHHHIIIIHHHIIIIIIIIIIIIIIIIIIIIIIIHHHIIIIIIIIBBBBB4;;GIIIIIIIIIIHHHI;;;;88>>-IIIIIHHHHHHIIIIIIIIIIIIIIIGGGHIIAAAHIIIIIIIIIIIIHHHIIIIGGGGHHIIHHEII<999?66::///6<G776AGGIIIIIIHHHHH==:AEBBDGGGAA5555?CGGEC??AAA@CCCA>ACFEBBA>ABBE;532AACBBBB77?CEBBC?111:>EE?A>AAB?@@@BBFFEEEE=9;9111.55,,,,.-,,,2,.640003..----1333664486;8888232==>><>>>6686;<<2103---.1
@JI6ZREA02IDSL9
AGTCACTGTTGGAGGGCAAGTCTGGTGCCAGCAGCCGCGGTAATTCCAGCTCCAATAGCGTATATTAAAGTTGTTGCAGTTAAAAAGCTCGTAGTTGAATTTCGGGATTAACACGTCGGTCGTGCCACTGGTATGAACTGGCGTCGTTGATTTCTCCTTTCTGAGGAACCATGATGTCATTAATTTGATGTCGTGGGAAATCAGGACTGTTACTTTGAAAAAATTAGAGTGTTTAAAGCAGGCTCGCGCTTGAATACATTAGCATGGAATAATGAAATAGGACGTTCGAACCTATTTGTGGTTTCTAGGATCAACGTAATGATTAATAGGGATAGTTGGGGCATTAGTATTCAATTGTCAGAGGTGAAATTCTTGGATTTATTGAAGACTAACTATTGCGAAAGCATTTGCCAAGGATGTTTTCATTTAATCAAG
+
FFFFFFFFFFFIIHHHIIIIIIIIIIIIIIIIIIIIIIIIIIIIIIIIIIIIFFFFFFFFFFFFFFFFFFFFFFFFFFFFF88888FFFFFFFFFFFFFFFFFFFFFFFFFFFFFFFFFFFFFFFFFFFFFFFFFFFFFFFFFFFFFFFFFFFFFFFFFFFFFFFFFFFFFFFFFFFFFFFFFFFFFFFFFFFFFFFFFFFFFFFFFFFFFFFFFFF666666??-FFDDDFFFFFFFFFFFFFFFFFFFFFFFFDFDIIGGGFDDDGGGDDDD:::?8??DA?=<@A??88430014144888@<BBBBA?=?A?555ADDDDDDDD?==ABBB<<0000<<<<<>>?>BBAAAABBB>8888><84222322229...2//38<<<>@<@<<=@>83///;<<:888>>?<<44237000076---..,000,
@JI6ZREA02GN52M
AGTCACTGTTGGAGGGCAAGTCTGGTGCCAGCAGCCGCGGTAATTCCAGCTCCAATAGCGTATATTAAAGTTGTTGCAGTTAAAAAGCTCGTAGTTGAATTTCGGGGTCAGTAGGTTGGTCGTGCCTATGGTATGTACTGGCTTTACTGATTCCTCCTTCTTGAAGAACTGTAATGTCATTAATTTGGTGTTGCAGGGAAACAGGACTGTTACTTTGAAAAAATTAGAGTGTTTAAAGCAGGCTAACGCTTGAATACATTAGCATGGAATAATGAAATAGGACGTTCGATCCTATTTTGTTGGTTTCTAGGATTGACGTAATGATTAATAGGGATAGTTGGGGCATTAGTATTCAATTGTCAGAGGTGAAATTCTTGGATTTATTGAAGACTAACTACTGCGAAAGCATTTGCCAAGGATGTTTTCATTAATCAAGAACGAAAGTTAGGGATCGAAGACGATCAGATACCGTCGTAGTCTTAACCATAAACTATGCCGACTAGGGATCGGATGATGTTAATTTTATAATG
+
HHHHHHHHHHHIIIIIIIIIIIIIIIIIIIIIIIIIIIIIIIIIIIIIIIIIHHHHHHHHHHHHHHHHHHHHHHHGGGG;;33363<GGHHHHHHHHHHHHHH@@@@HHHHHHHHHHHHHHHHHHHHHHHHHHHHHHHHHHHHHHHHHHHHHHHHHHHHHHHHHHHHHHHHHHHHHHHHHHHHHHHHHHHHHHHHHHHHHHHHHHHHHHHHHHHHHH;;;;99<<-EEEEEHHHHHHHHHHHHHHHHHHHHHHHHHHHHHHHHHHHHHHHHHHHHHHHHDDDDDHHHHHHHHEG9999@66;;222;<G@@@EGHHHHHHHHHHHHHHHHH@@GGHH;;2222@@HHHGHHHHHHHHHH@A===999==;=BA988===>>>D<<DA9989A??????9999;;9=99999>>==>9987:4744:::;::0---7452---28;;21116772224466:7777676;;:85:::746..00...1,,,,.-7666479;::::677::777777::;;0000----0-
@JI6ZREA02GNSRR
AGTCACTGTTGGAGGGCAAGTCTGGTGCCAGCAGCCGCGGTAATTCCAGCCTAC
+
FFFFFFFFFFFII:::IIIIIIIIIIIIIIIIIIIIIIIHFFDBAA><:--/4,
@JI6ZREA02F6OJG
AGTCACTGTTGGAGGGCAAGTCTGGTGCCAGCAGCCGCGGTAATTCCAGCTCCAATAGCGTATATTAAAGTTGTTGCAGTTAAAAAGCTCGTAGTTGAATTTCGGGATTAGTACGCTGGTCGTGCCTTCGGTACGTACTGGTGTTACTGATTTCTACCTTCTGACGAACCATCATGTCATTAATTTGGTGTGGTGGGGAATCAGGACTGTTACTTTGAAAAAATTAGAGTGTTTAAAGCAGGCTCGCGCTTGAATACATTAGCATGGAATAATGAAATAGGACGTTGATCCTATTTTGTGGTTTCTAGGATTGACGTAATGATTAATAGGGATAGTTGGGGCATTAGTATTCAATTGTCAGAGGTGAAATTCTTGGATTTATTGAAGACTAACTACTGCGAAAGCATTTGCCAAGGATGTTTTCATTAATC
+
HHHHHHHHHHHIIHHHIIIIIIIIIIIIIIIIIIIIIIIIIIIIIIIIIIIIHHHHHHHHHHHHHHHHHHHHHHHHHHHHH???==HHHHHHHHHHHHHHHHHHHHHHHHHHHHHHHHHHHHHHHHHHHHHHHHHHHHHHHHHHHHHHHHHHHHHHHHHHHHHHHHHHFFFHHHHHHHHHHHHHHHHHHHHHHH====HHHHHHHHHHH@@@HHECD67776666,9EEEHHHHHHHHHHHHHHHHHHHHHHH@@@@DHHHHHHHHHHHHDDDHHHHHHHHHHDDDGGGDGGD22226/>>==;D<G666@EGGGBBBEEBBBB;;99@@@EGGGHHAAAAHHHHHHHHHHHEEEEEBBA32///8444>>A?BBBE====88=>43299;9998@BAA?============AA998=A4444;;;;::0-
@JI6ZREA02JVKQR
AGTCACTGTTGGAGGGCAAGTCTGGTGCCAGCAGCCGCGGTAATTCCAGCTCCAATAGCGTATATTAAAGTTGTTGCAGTTAAAAAGCTCGTAGTTGAATTTCGGGGTTCTACCGTTGGTCGGGCAATTGTCTGTACTGGCGTGTGGAATTTCTACCTTCTGGGGAACCATTATGTTATTAATTTAGCGTAGTGGGAAACCAGGACCTTTACCTTGAAAAAATTAGAGTGTTCAAAGCAGGCTTACGTCTGAATACATTAGCATGGAATAATAAAATAGGACGGTGGTCCTGTTTTTGTTGGTCTTCTG
+
FFFFFFFFFFFIIHHHIIIIIIIIIIIIIIIIIIIIIIIIIIIIIIIIIIIIFFFFFFFFFFFFFFFFFFFFFFFFFFFFF;;;;;FFFFFFFFFFFFFFFFFDDBBFFFFFFFFFFFFFFFFFFFFFFFFFFFFFFFFFFFFFFFFFFFFFFFFFFFFFFAAAAFFFFFFFFFFFFFFFFFFFFFFFFFFFFFFFFFFFFFFFFFFFFFD??88F677766??/FFFFFFFFFFFFFFFFFFFFFFFFFFFFCCCC:::FGGDDDDDGDD?<<<<D9DB=<<>?<63223-,,,,,511--,359667
@JI6ZREA02JV966
AGTCACTGTTGGAGGGCAAGTCTGGTGCCAGCAGCCGCGGTAATTCCAGCTCCAATAGCGTATATTAAAGTTGTTGCAGTTAAAAAGCTCGTAGCTGAATTTTAGGCCTGGCCGGACGGTCCGTCTCTGGCGAGTACTGTTCTGTCGTCGGGTCTATCTTTCTGGTGAATCGGTATGTTCTTAATTGGGCGTGCCGGGGAGCCAGGACCATTACCTTGAAAAAATTAGAGTGTTTAAAGCGAGCTTTTGCTTGAATAGATTAGCATGGAATAATAGAATAGGACGTCGTG
+
FFFFFFFFFFFIIHHHIIIIIIIIIIIIIIIIIIIIIIIIIIIIIIIIIIIIFFFFFFFFFFFFFFFFFFFFFFFFFFFCC66666CFFFFFFFFFFFFBBDDFFFFFFFFFFFFFF@=:::=FFFFFFFFFFFFFFFFFFFFFFFFFFFFFFFFFFFFFFFFFFFFFFFFFFFFFFFFFFFFFFFFFFFFFFFFDAAAFFFFFFFFFFFFFFFFFFF666666AA/FFFFFF?????DA66666999BBBBDFDDDFIIIIIGGGGIIIIIIIGGDBBA><<3,-----
@JI6ZREA02HSWZR
AGTCACTGTTGGAGGGCAAGTCTGGTGCCAGCAGCCGCGGTAATTCCAGCTCCAATAGCGTATATTAAAGTTGTTGCAGTTAAAAAGCTCGTAGTTGAATTTC
+
F;;;;?FFFFFIIHHHIIIIIIIIIIIIIIIIIIIIIIIIIIIIIIIIIIIIFFFFFFFFFFFFFFFFFFFFFFDDDDD??66333ABBBDDDDBBBAA996/
@JI6ZREA02FTE84
AGTCACTGTTGGAGGGCAAGTCTGGTGCCAGCAGCCGCGGTAATTCCGGCTCCAATAGCGTATATTAAAGTTGTTGCAGTTAAAAAGCTCGTAGTTGAATTTCGGGATCAATACGTCGGTCGTGCTTTCGGGTACGTACTGGCGTCATTGGTTTCTCCTTTCTGACGAACCATGATGTCATTAATTTGGTGTTATGGGGAGTTAGGACTGTTACTTTGAAAAAATTAGAGTGTTTAAAGCAGGCATTAGCTTGAATACATTAGCATGGAATAATGAAATAGGACGTTCGATCCTATTTTGTGGTTTCTAGGATCAACGTAATGATTAATAGGGATAGTTGGGGGCATTAGTATTCAATTGTCAGAGGTGAAATTCTTGGATTTATTGAAGACTAACTACTGCGAAAGCATTTGCCAAGGATGTTTTCATTAATCAAGAACGAAAGTTAGGGATCGAAGACGATCAGATACCGTCGTAGTCTTAACCATAAACTATGCCGACTAGGGATCGGATGATGTTAATTTTTAATG
+
IIIIIIIIIIIIIHHHIIIIIIIIIIIIIIIIIIIIIIIIIIIIIIIIIIIIIIIIIIIIIIIIIIHHHIIIIIIIIIIII?????IIIIIIIIIIIIIHHHIHHHIIIIIIIIIIIIIIIIIIIHHHIHHHIIIIIIIIIIIIIIIIIIIFFFIIIIHHHIIIIIIIIIIIIIIIIIIIIIII::8BB<GGGGF7999I=DDIIIIII;;;FIHHHI777;6666,>IFFFHEHHHHIIIIIIIIIIIFFFIII@@@DIIIIIIIIIII@@@DH@@@I?DD@@<<;DDAA888:11111/::;;?EIIHHHHIIIIIDDDIIIIIIIIIHHHIIIIII???=8HHHIIIHHHIIIHHHHHHHBB>>@DEEEEDB==@@EEEBD::CD?>;?>>9442>9::97:;@:5445???BBBB9;;7777><::88533384498333023-..-03336674868::88686==><;<:;:8866;;110866631-138;:80318888:966795511,,,,,,,,,,,)1
@JI6ZREA02HVYLL
AGTCACTGTTGGAGGGCAAGTCTGGTGCCAGCAGCCGCGGTAATTCCAGCTCCAATAGCGTATATTAAAGTTGTTGCAGTTAAAAAGCTCGTAGTTGAATTTTAGGCCTGGCCGGACGGTCCGTCTCTGGCGAGTACTGTTCTGTCGTCGGGTCATCTTTCTGGTGAATCGGTATGTTCTTAATTGGGCGTGCCGGGGAGCCAGGACCATTACCTTGAAAAAATTAGAGTGTTTAAGGCAGGCTTTTGCTTGAATAGATTAGCATGGAATAATAGAATAGGACGTTGTGGTTCTATTTTGTTGGTTCAAGGACCACCGTAATGATTAATAGGGATAGTTGGGGGCATTAGTATTCAATTGTCAGAGGTGAAATTCTTGGATTTATTGAAGACTAACTATTGCGAAAGCATTTGCCAAGGATGTTTTCATTAATCAAGAACGAAAGTTAGGGATCGAAGACGATCAGATACCGTCGTAGTCTTAACCNTAAACTATGCCGACTAGGAATCGGGCGACGTTATTTCATGACTCGCTCGGCGCCTT
+
IIIIIIIIIIIIIHHHIIIIIIIIIIIIIIIIIIIIIIIIIIIIIIIIIIIIIIIIIIIIIIIIIIHHHIIIIIIIIII==66666EIIIIIIIIIIIICCCCIIIIIIIIIIIIIIIIIIIIIIIIIIIIIIIIIIIIIIIIIIIIIIHHHIIIIIHHHIIIIIIIIIIIIIIIIIIIIIGGFFHHHIIIHIICCCBIFIIIIIHIIHIIGGGGEE444444<<-DFGGIHHHIIIIIIIIICCCCIIIIIIGFDFIIIIIIIIIIIIAAADIIHHHIIIHHHHEA<<<GBCBC6666?66??EEEEE664<GGDDAAADDHIIIIIIIHHHHHD<<<88=88IIIIDEAAAAAEEEEEDEEEH::;HBBBBBHHHHHHHHHHHHHHB?=@BEB??=???CA>>>@AA///>422222699000138;;::9;==300:<777233-9999::::::9<<<<<886:68886444988988..--!.21152-252.-.-346322555220-300668---37777974789032400066
@JI6ZREA02IJBTA
AGTCACTGTTGGAGGGCAAGTCTGGTGCCAGCAGCCGCGGTAATTCCAGCTCCAATAGCGTATATTAAAGTTGTTGCAGTTAAAAAGCTCGTAGTTGAATTTCGGGATCAATACGTCGGTCGTGC
+
FFFFFFFFFFFIIHHHIIIIIIIIIIIIIIIIIIIIIIIIIIIIIIIIIIIIFFFFFFFFFFFFFFFFF===FFFFFFFFF=====FFFFDFDDB@@<<88891115ABBBDDDFFFDBBAAAA?
@JI6ZREA02IDCB7
AGTCACTGTTGGAGGGCAAGTCTGGTGCCAGCAGCCGCGGTAATTCCAGCTCCAATAGCGTATATTAAAGTTGTTGCAGTTAAAAAGCTCGTAGTTGAATTTCGGGATCAGCAGGTTGGTCGTGCCACTGGTATGCACTGGCTTTGCTGGTTCCTCCTTTCTGAAGAACTGTAATGCCATTAATTTGGTGTTGCAGGGAAACAGGACTGTTACTTTGAAAAAATTGAGTGTTTAAAGCAGGCTAACGCTTGAATACATTAGCATGGAATAATGAAATAGGACGTTCGATCCTATTTTGTTGGTTTCTAGGATTGACGTAATGATTAATAGGGATAGTTGGGGGCATTAGTATTCAATTGTCAGAGGTGAAATTCTTGGATTTATTGAAGACTAACTACTGCGAAAGCATTTGCCAAAGGATGTTTTCATTAATCAAGAACGAAAGTTAGGGATCGAAGACGATCAGATACCGTCGTAGTCTTAACCATAAACTNTAGCCGACTAGGGATCGGATGATGTTAATTTTTATAAT
+
HHHHHHHHHHHII???IIIIIIIIIIIIIIIIIIIIIIIIIIIIIIIIIIIIHHHHHHHHHHHHHHHHHHHHHHHHHHHBB:::::HHHHHHHHHHHHHHHHHHHHHHHHHHHHHHHHHHHHHHHHHHHHHHHHHHHHHHHHHHHHHHHHHHHHHHHHHHHHHHHHHHHHHHHGHHHHH>>>>HHHHHHBBBHHHHHHEEEH<BBHHEE999EHHHH666666HHHHHHHHHHHHHHEEEEHHHHHHHEEEHHHHHHHHHHHHDDDHHHHHHHHHHHHHHDD@@@EEAAA9::5555:23??344EAG666BHHHHHHHHHHHGGGGE@222;BHHHH;;;55BBHH;;9;E@;;;BBBBBB>==?A@;999432299B<<;=78BBD989>=???BB=33344<?AA999A42..,44/51,,,,,102004677:55;:333:-----6676697647677777770222--,.41141102--,1.2220!0---6796972220662222222216;;112//4+661
@JI6ZREA02G88OJ
AGTCACTGTTGGAGGGCAAGTCTGGTGCCAGCAGCCGCGGTAATTCCAGCTCCAATAGCGTATATTAAAGTTGTTGCAGTTAAAAAGCTCGTAGTTGAATTTCGGGATCAATACGTCGGTCGTGCCTTTTTGGTACGCACTGGCGTCATTGGTTTCTCCTTTCTGACGAACCATGATGTCATTAATTTGGTGTTATGGGGAGTTAGGACTGTTACTTTGAAAAAATTAGAGTGTTTAAAGCAGGCATTAGCTTGAATACATTAGCATGGAATAATGAAATAGGACGTTCGATCCTATTTTGTGGTTTCTAGGATCAACGTAATGATTAATAGGGATAGTTGGGGCATTAGTATTCAATTGTCAGAGGTGAAATTCTTGGATTTATTGAAGACTAACTACTGCGAAAGCATTTGCCAAGGATGTTTTCATTAATCAAGAACGAAGTTAGGGATCGAAGACGATCAGATACCGTCGTAGTCTTAACCNTAAACTATAGCCGACTAGGGATCGGATGATGTTAATTTTT
+
FFFFFFFFFFFIIHHHIIIIIIIIIIIIIIIIIIIIIIIIIIIIIIIIIIIIFFFFFFFFFFFFFFFFFFFFFFFFFFFFF88888FFFFFFFFFFFFFFFFFFFFFFFFFFFFFFFFDBBAA<1111111>>6AABDFFFFFFFFFFFF::666AA??:::DFFFFFFFFFFFFFFFFFFFFFFFFFEEDFFFFFDAAAFFFFFFFFFF;::AA;88?////1144,?@?AA?FFFFFFFFFFFFFFFFFFFFDCCCCCGGGFFFFGGIIIIIIIIIIIIIIDFD???DDDDAAA99=<:0AA===BAD555555:DDBBBDAAAD???A?555BDAAA9999AADBBA???DDA????>?BDD===>>>>DDD>>??B=;;822344888:;;888>>88888=888===B===<>>8:21111::::884662---610046:5233722222---187776464::61011:77944441.!,,,,,,,,,,,03424700202---2222033444,,,,,
@JI6ZREA02HUTP9
AGTCACTGTTGGAGGGCAAGTCTGGTGCCAGCAGCCGCGGTAATTCCAGCTCCAATAGCGTATATTAAAGTTGTTGCAGTTAAAAAGACTCGTAGTTGAATTTCGGGATCAGCAGGTTGGTCTTGCCTACTGGTATGTACTAGCTTGCTGATTCCTCCTTCTTGTAGAACCGTAATGCCATTAATTTGGTGTTGCGGGGAAACAGGACTGTTACTTTAGAAAAAATTAGAGTGTTTAAAGCAAGCTAACGCTTGAATACATTAGCATGGAATAATGAAATAGGACGATCGATCCTTATTTGTGGTTTCTAGGGTTGACGTAATGATTAATAGGGATAGTTGGGGCATTAGTATTCAATTGTCAGAGGTGAAATTCTTGGATTTATTGAA
+
FFFFFFFFFD:::311?>>999<==?DDDDDFFDDFF???F????FFFDFFFFFDDDCCFFFDDDD???D?:<<CDDDFFF==??;F>EEFFFFFFFFFFFFFFCC???FCCCDDDFFFFDDFFF866::::BB<<<<<AAA?44444499=>888885566ADBDDDDDDAAAABA5553311;;<?>:>88444644444=9>>==??884400./<------11+:<3//...226=<;=?<456:DDACCCDFGGGDDDIGGGGIGGGIGGGGGGGIIGG:<:ABBAA880..2623.--,,,3.3,,,112:<8444<<==BBAAA===BAAABB6666:ADDDDDDDAAA?DDDDDD883338>==@@>>>==8///=8:?><
@JI6ZREA02JUTCI
AGTCACTGTTGGAGGGCAAGTCTGGTGCCAGCAGCCGCGGTAATTCCAGCTCCAATAGCGTATATTAAAGTTGTTGCAGTTAAAAAGCTCGTAGTTGAATTTCGGGGTCAGCAGGTTGGTCGTGCCACTGGTATGCACTGGCTTTCGCTTGATTCCTCCTTTCTGAAGAACTGTAATGCC
+
FFFFFFFFFFFFF@@@EBBBEFHFFFIHHHIHHHIHHHFHHDDDDFFFFHHHFFFFFFFFFFFFFFFFFFFFFFFFFFFFF88888CCFFFFFFFFFFFFFFF==<<FFFFFFFFFFFFFFFFF@@AFFFFFDB?????>89...37321779962222...//=<63227=>6655:11
@JI6ZREA02J6M1H
AGTCACTGTTGGAGGGCAAGTCTGGTGCCAGCAGCCGCGGTAATTCCAGCTCCAATAGCGTATATTAAAGTTGTTGCAGTTAAAAAGCTCGTAGTTGAATTTTAGGCCTGACCGGATGGTCCGTCTTTGGCGAGTACTGTTCT
+
FFFFFFFFFFFIIHHHIIIIIIIIIIIIIIIIIIIIIIIIIIIIIIIIIIIIFFFFFFFFFFFFFFFFFFFFFFFFFFFFF=====FFFFFFFFFFFFF86558@AA>41336FFFFFFFFFFFFFFFFFFFFFFFFFFFFD?
@JI6ZREA02JCV2U
AGTCACTGTTGGAGGGCAAGTCTGGTGCCAGCAGCCGCGGTAATTCCAGCTCCAATAGCGTATATTAAAGTTGTTGCAGTTAAAAAGCTCGTAGTTGAATTTCGGGATCAATACGTCGGTCGTGCTTTTTGGTACGCACTGGCGTCATTGGTTTCTCCTTCTG
+
FFFFFFFFFFFIIHHHIIIIIIIIIIIIIIIIIIIIIIIIIIIIIIIIIIIIFFFFFFFFFFFFFFFFFFFFFFFFFFFFF88888FFFFFFFFFFFFFFFFF:::DFFFFFFFFFFFFFFFFFF==???FF<FFFFFFFFFFFFFF??::988?722215,.
@JI6ZREA02IZ0HX
AGTCACTGTTGGAGGGCAAGTCTGGTGCCAGCAGCCGCGGTAATTCCAGCTCCAATAGCGTATATTAAAGTTGTTGCAGTTAAAAAGCTCGTAGTTGAATTTCGGGATCAGTACGTTGGTCGTGCCTTAGGTACGTACTGGTGTTACTGGTTCCTACCTTCTGACGAACCATCATGTCATTCATTTGGTGTGGCGGGGAATCAGGACTGTTACTTTGAAAAAATTAGAGTGTTTAAAGCAGGCTCGCGCTTGAATACATTAGCATGGAATAATGAAATAGGACGTTGATCCTATTTTGTGGTTTCTAGGATTGACGTAATGATTAATAGGGATAGTTGGGGCATTAGTATTCAATTGTCAGAGGTGAAATTCTTGGATTTATTGAAGACTAACTACTGCGAAAGCATTTGCCAAGGATGTTTTCATTAATCAAAGAACGAAAGTTAGGGATCGAAGACGATCAGATACCGTCGTAGTCTTAACC
+
IIIIIIIIIIIIIHHHIIIIIIIIIIIIIIIIIIIIIIIIIIIIIIIIIIIIIIIIIIIIIIIIIIHHHIIIIIIIIIIII?????IIIIIIIIIIIIIHHHH:::BHHHHIIIIIIIIIIIIIIIIIIFFFFIIIIIIIIIIIIIIIIIIIIIIIBBBBIIIIHHHIIIIIIIIIIIIIIIIFFFIIIIIIIIAA@@FDE@@@DEIGD@??C@@;A00002277,@@FIIHHHHHHHFFFIIFFF@==>@HHIIIIIIIIIIIH@@@@DDDDD;;;D<GGFIIIIIII@@@@===77/7;BBBIIIDDDHHIIIHGFFIGG@@@@DDEBBDGI@@@;;99DDBBDG9666;;@GGBDDD=90008HHHHHHHHHHHHHHB88B::98:AB?BB==;:44444;:::::=>BBB::8=B4743;;;;1102--,4--4/,,--23-6228;;;;:657::;;:3...33:747894020033//
@JI6ZREA02IKM7G
AGTCACTGTTGGAGGGCAAGTCTGGTGCCAGCAGCCGCGGTAATTCCAGCTCCAATAGCGTATATTAAAGTTGTTGCAGTTAAAAAGCTCGTAGTTGAATTTCGGGATCAATACGTCGGTCGTGCTTTTTTGGTACGCACTGGCGTCATTGGTTTCTCCTTTCTGACGAACCATGATGTCATTAATTTGGTGTTATGGGGAGTTAGGACTGTTACTTTGAAAAAATTAGAGTGTTTAAAGCAGGCATTAGCTTGAATACATTAGCATGGAATAATGAAATAGGACGTTCGATTCTATTTTGTGGTTTCTAGGATCAACGTAATGATTAATAGGGATAGTGGGGGCATTAGTATTCAATTGTCAGAGGTGAAATTCTTGGATTTATTGAAGACTAACTACTGCGAAAGCATTTGCCAAGGATGTTTTCATTAATCAAGAACGAAAGTTAGGGATCGAAGACGATCAGATACCGTCGTAGTCTTAACC
+
IIIIIIIIIIIIIHHHIIIIIIIIIIIIIIIIIIIIIIIIIIIIIIIIIIIIIIIIIIIIIIIIIIHHHIIIIIIIIIIII?????IIIIIIIIIIIIIHHHIHHHIIIIIIIIIIIIIIIIIII<<<<77IIBIIIIIIIIIIIIIIIIIIHHHII@@;;;HHIIIIIIIIIIIIIIIIIIIIIHHHIIIIIIIICCCCIFIIIIIIIIIIIIIHHHI666666FF5IIIIIHHHHHHIIIIIIIIIIIIIIIIIIIIIIIIIIIIIIIIIIIIIHHHIHHHDD@@@GGEEEEEC3355<2;;???GAI<<<@DDIIIDDDFIIGI@@@DHIIDIIII8=?88HHIIIIIIIIIIHHHHHHHBB>>@BBBBDDCABB??000:7<CC:98:?DBBBBBBCB>;;=>::544>>>>;;;8::11118999770322.--70---79:0668:88888:9;:<8833131==><9<<;:8:8799--
@JI6ZREA02JW7ED
AGTCACTGTTGGAGGGCAAGTCTGGTGCCAGCAGCCGCGGTAATTCCAGCTCCAATAGCGTATATTAAAGTTGTTGCAGTTAAAAAGCTCGTAGTTGAATTTC
+
FFFFFFFFFFFIIHHHIIIIIIIIIIIIIIIIIIIIIIIIIIIIIIIIIIIIFFFFFFFFFFFFFFFFFFFFFFFFFFFFF=====FFFFFFFFFFFDB;88<
@JI6ZREA02IG8CW
AGTCACTGTTGGAGGGCAAGTCTGGTGCCAGCAGCCGCGGTAATTCCAGCTCCAATAGCGTATATTAAAGTTGTTGCAGTTAAAAAGCTCGTAGTTGAATTTCGGGGTCAGCAGGTTGGTCGTGCCACTGGTATGCACTGGTCTCGCTGATTCCTCCCTCTTGTAGAACCGTAATGCCATTAAGTTGGTGTTGCGGGGAAACAGGACTGTTACTTTGAAAAAATTAGAGTGTTTAAAGCAAGCTAACGCTTGAATACATTAGCATGGAATAATGAAATAGGACGATCGATCCTATTTTGTGGTTTCTAGGGTTGACGTAATGATTAATAGGGATAGTTGGGGCATTAGTATTCAATTGTCAGAGGTGAAATTCTTGGATTTATTGAAGACTGACTACTGCGAAAGCATTTGCCAAGGATGTTTCATTAATCAAGAACGAAAGTTAGGGATCGAAGACGATCAGATACCGTCGTAGTCTTAACCATAAACTATGCCGACTAGGGATCGG
+
HHHHHHHHHHHIIHHHIIIIIIIIIIIIIIIIIIIIIIIIIIIIIIIIIIIIHHHHHHHHHHHHHHHHHHHHHHHHHHHHH:::::HHHHHHHHHHHHHHHHHCCBBHHHHHHHHHHHHHHHHHHHHHHHHHHHHHHHHHHHHHHHHHHHHHHHHHHHHFFFHHHHHHHHE>;;FHHHHHHHHHHHHHHHHHHHBCCCHHEB<BBGGG@<<<D;;;?22772666,9EHEECCCHHHHHHHHHHHHHHHHHHHHHHHHHHHHHHHHHHHHHHHHHHHH<DDDDDEEDDDA<<<>////4.99999><D@@@@@:BBGBBB@;;;@B@@@@@@GBB;;;9999;666;BEEEGEEEGDH@AAA@?DDD>>=A9333BBB=;;?77BB===>999ABBB?===>>=?AA=<;>98882229,,,,-23311166770026335:;;26778222721026:;;;;:;:==;:9::=86211;;86476667608666:;460----6966
@JI6ZREA02JLFWF
AGTCACTGTTGGAGGGCAAGTCTGGTGCCAGCAGCCGCGGTAATTCCAGCTCCAATAGCGTATATTAAAGTTGTTGCAGTTAAAAAGCTCGTAGTTGAATTTCGGGGGTCAGCGTAAGTTGGTCGTCGACCACGTGGTATGCGACCGTT
+
FFFFFFFFFFFIIHHHIIIIIIIIIIIIIIIIIIIIIIIIIIIIIIIIIIIIFFFFFFFFFFFF==;;;FFDBBAA@@B5533111@???>=>==>?880..4-,,,,393..-.-----669:5223/..324466=4344976551-
@JI6ZREA02JSFC8
AGTCACTGTTGGAGGGCAAGTCTGGTGCCAGCAGCCGCGGTAATTCCAGCTCCAATAGCGTATATTAAAGTTGTTGCAGTTAAAAAGCTCGTAGTTGAATTTCGGGGTCAGTAGGTTGGTCGTGCCAATGGTATGTACTGGCTTTACTGATTCCTCCTTCTTGAAGAACTGTAATGTCATTAATTTGGTGTTGCAGGGAAACAGGACTGTTACTTTGAAAAAATTAGAAGTGTTTAAAGCAGGCTAACGCTTGAATACATTAGCATGGAATAATGAAATAGGACGTTCGATCCTATTTTGTTGGTTTCTAGGATTGACGTAATGATTAATAGGGATAGTTGGGGCAGTTAGTATTCAATTGTC
+
FFFFFFFFFFFII:::IIIIIIIIIIIIIIIIIIIIIIIIIIIIIIIIIIIIFFFFFFFFFFFFFFFFFFFFFFFFFFFFF;;???FFFFFFFFFFFFF;::F@=969<<@941100888@A@?AAFFFFFFFFFFFFFFFFFFFFFFDA@@@@DDCFFFFFFFFF;;<DFFFFFFFFFFFFFFFFDC>BA@???80000044<>?><9667<6117,,,---22,:9;==?;==??=:::::BB::::BDDDAAAADDDDDCCCCAADDDDDA:555A<@AA?<4448::666:24000//<<888?<A5555549?A@><=::::?=BB=:::AAAAA9996==555===B@>?>>@@>88
@JI6ZREA02IC0EV
AGTCACTGTTGGAGGGCAAGTCTGGTGCCAGCAGCCGCGGTAATTCCAGCTCCAATAGCGTATATTAAAGTTGTTGCAGTTAAAAAGCTCGTAGTTGAATTTTAGGCCTGGCCGGATGGTCCGTCCTTGGCGAGTACTGTTCTGTCGTCGGGTCTATCCTTCTGGTGAGCCGGGATGCCCTTTATTGGGTGTGTCGGGGAACCAGGACCATTACCTTGAAAAAATTAGAGTGTTTAAAGCGGGCATTTGCTTGAATAGATTAGCATGGAATAATAGAATAGGACGTTGGTTCTATTTTGTTGGTTTTAGGACCACCGTAATGATTAATAGGGATAGTTGGGGGCATTAGTATTCAATTGTCAGAGGTGAAATTCTTGGATTTATTGAAGACTAACTACTGCGAAAGCATTTGCCAAGGATGTTTTCATTAATCAAGAACGAAAGTTAGGGGATCGAAGACGATCAGATACCGTCGTAGTCTTAACCNTAAACTATGCCGACTAGGAATCGGGCGACGTTA
+
HHHHHHHHHHHIIIIIIIIIIIIIIIIIIIIIIIIIIIIIIIIIIIIIIIIIHHHHHHHHHHHHHHBBBHHHHGGEDGG;;33333;GGGGGHHHHHHHBBBBHHHHHHHHHHHHHHHHHHHHHHHHHHHHHHHHHHHHHHHHHHHHHHHHHHHHHHHHHHHHHHHHHHHHHHHHHHHHHHHCG<;@>>B<GEB?6666BBBB@@@GGHHHHHDDDBG22222222,;;BGG@@@BCCHHH@@@G<<<GGGGG@;;:DDDDHH@@@HHHHHHHHHHHHHHHHHH@@@GGGGGGE99==@66BB9999D99;66699666BBBBBGEEEHBBBBHHGBB55558HHHHHHHHHHHHHIDDDDD==///=999AAA??AAA===B::AA998>A99998@?9999;;999===BABBBAA?:711117999444622---77222---01111177;;;:97446722020222---47::;::;;61!222221-466647474664467420.,1..0,,
@JI6ZREA02J0640
AGTCACTGTTGGAGGGCAAGTCTGGTGCCAGCAGCCGCGGTAATTCCAGCTCCAATAGCGTATATTAAAGTTGTTGCAGTTAAAAAGCTCGTAGTTGAATTTCGGGGTCAGTAGGTTGGTCGTGCCAATGGTATGTACTGGCTTTACTGATTCCTCCTTCTTGAAGAACTGTAATGTCATTAATTTGGTGTTGCAGGGAAACAGGACTGTTACTTTGAAAAAATTAGAGTGTTTAAAGCAGGCTAACGCTTGAATACATTAGCATGGAATAATGAAATAGGACGTTCGATCCTATTTTGTTGGTTTCTAGGATTGACGTAATGATTAATAGGGATAGTTGGGGCATTAGTATTCAATTGTCAGAGGTGAAATTCTTGGATTTATTGAAGACTAACTAC
+
FFFFFFFFFFFII???IIIIIIIIIIIIIIIIIIIIIIIIIIIIIIIIIIIIFFFFFFFFFFFFFFFFFFFFFFFFFFFFF=====FFFFFFFFFFFFFFFFFBDDDFFFFFFFFFFFFFFFFFFFFFFFFFFFFFFFFFFFFFFFFFFFFFFFFFFFFFFFFDAC;;<CFDDDFFFFFFFFFFFFFFFFFFFFF<<<FFDDDFFFFFFFFFFFFFF66666666,:ADDDFFFFDDDFFFFFFCCCDFFFFD@??FGIGGGFFFDGGDC<<:??==BABB::9=ACD?::::=:799B66??000:<BBBBBAAAAD:::A===AAA>@===A==:::96669988898<<@@@A88888??>>>>>;;==432888>;8;<2288888?@@@@B:8
@JI6ZREA02H72L6
AGTCACTGTTGGAGGGCAAGTCTGGTGCCAGCAGCCGCGGTAATTCCAGCTCCAATAGCGTATATTAAAGTTGTTGCAGTTAAAAAGCTCGTAGTTGAATTTCGGGATCAATACGTCGGTCGTGCTTTTTTGGTACGCACTGGCGTCATTGGTTTCTCCTTTCTGACGAACCATGATGTCATTAATTTGGTGTTATGGGGAGTTAGGACTGTTACTTTGAAAAAATTAGAGTGTTTAAAGCAGGCATTAGCTTGAATACATTAGCATGGAATAATGAAATAGGACGTTCGATCCTATTTTGTGGTTTCTAGGATCAACGTAATGATTAATAGGGATAGTTGGGGCATTAGTATTCAATTGTCAGAGGTGAAATTCTTGGATTTATTGAAGCTAACTACTGTGAAAGCATTTGCCAAGGATGTTTTCATTAATCAAGAACGAAGTTAGGGATCGAAGACGATCAGATACCGT
+
FFFFFFFFFFFIIHHHIIIIIIIIIIIIIIIIIIIIIIIIIIIIIIIIIIIIFFFFFFFFFFFFFFFFFFFFFFFFFFFCC88888DFFFFFFFFFFFFFFFFFFFFFFFFFFFFFFFFFFFFD?666611==6BBBDFFFFFFFFFFFFFFFFFFFFFFFFFFFFFFFFFFFFFFFFFFFFFFFFFFFFFFFFFF=@@@F6<<?FFFFFFFFFFFF?D622222::-AABBDFFFFFFFDDDFFF???FFFFFD????IIGGGGGGGGIGGGDDCCCCA:AD??<::GGGGGGGF?@@@F6DABBBAAB555:AA>@<988=<<<<84445===BDDDD::==AADD::8AABBBBB@>>><88888244666988999../827884233<<<;888322888888888<8888888::4111:666980---2442---0---1358666::746486662--,000,
@JI6ZREA02HP46V
AGTCACTGTTGGAGGGCAAGTCTGGTGCCAGCAGCCGCGGTAATTCCAGCTCCAATAGCGTATATTAAAAGTTGTTGCAGTTAAAAAAGCTCGTAGTTGAATTTC
+
FFFFDDD<:::::=;;===ADDF???FFFHHGFFFFFCCD@@@BBFFFFHGFFF@A@FBBAAAA453333=ADDBBDDFFFF777777FFFFFDB@><99921,.
@JI6ZREA02JPV47
AGTCACTGTTGGAGGGCAAGTCTGGTGCCAGCAGCCGCGGTAATTCCAGCTCCAATAGCGTATATTAAAGTTGTTGCAGTTAAAAAGCTCGTAGTTGAATTTCGGGATCAATACGTCGGTCGTGCTTTTTGGGTACGC
+
FFFFFFFFFFFIIHHHIIIIIIIIIIIIIIIIIIIIIIIIIIIIIIIIIIIIFFFFFFFFFFFFFFFFFFFFFFFFFFFAC66666CFFFFFFFFFFFFFFC:633=AAAABBAAAB><==?=93,,,,,,,,/77.2
@JI6ZREA02J6NQ8
AGTCACTGTTGGAGGGCAAGTCTGGTGCCAGCAGCCGCGGTAATTCCAGCTCCAATAGCGTATATTAAAGTTGTTGCAGTTAAAAAGCTCGTAGTTGAATTTCGGGATCAATACGTCGGTCGTGCTTTTTTGGTACGCACTGGCGTCATTGGTTTCTCCTTTCTGACGAACCATGATGTCATTAATTTGGTGTTATGGGGAGTTAGGACTGTTACTTTGAAAAAATTAGAGTGTTTAAAGCAGGCATTAGCTTGAATACATTAGCATGGAATAATGAAATAGGACGTTCGATCCTATTTTGTGGTTTCTAGGATCAACGTAATGATTAATAGGGATAGTTGGGGCATTAGTATTCAATTGTCAGAGGTGAAATTCTTGGATTTATTGAAGACTAACTACTGCGAAAGCATTTGCCAAGGATGTTTTTCATTAATCAAGAACGAAAGTTAGGGATCGAAGACGAT
+
IIIIIIIIIIIIIGGGIIIIIIIIIIIIIIIIIIIIIIIIIIIIIIIIIIIIIIIIIIIIIIIIIIHHHIIIIIIIIIIII===;;IIIIIIIIIIIIIHHHIHHHIIIIIIIIIIIIIIIIIII88<<99IIBIIIIIIIIIIIIIIIIIIHHHIIIIHHHIIIIIIIIIIIIIIIIIIIIIIIHHHIIIIIIIICCCBI7??IIIIIIIIIIIHHHI999988GG5IIIIIHHHHHHIIIIIIIIIIIIIIIIIIIIIIIIIIIIGGGGIIIII???GCIICCAIIIIIIIIII@@>>?4CCCC??7CCGHIIIIIIIIIIIIIIIIIIHHHIIGCCCBBBAIIIIIIIIIIIIIICCBGIII999ECCB@@@=@AA@2448=@IIIIIIIIIFFEFIIIIFFFIII665EED=:::373,,,,,.3,,,,,3743..36,,-233....>????A<7::@A
@JI6ZREA02H7T2E
AGTCACTGTTGGAGGGCAAGTCTGGTGCCAGCAGCCGCGGTAATTCCAGCTCCAATAGCGTATATTAAAGTTGTTGCAGTTAAAAAGCTCGTAGTTGAATTTCGGGG
+
FFFFFFFFFFFII???IIIIIIIIIIIIIIIIIIIIIIIIIIIIIIIIIIIIFFFFFFFFFFFFFFFFFFFFFFFFFFFDD;;;;;DDDBAA@@AA?88...7/1,,
@JI6ZREA02HAZCP
AGTCACTGTTGGAGGGCAAGTCTGGTGCCAGCAGCCGCGGTAATTCCAGCTCCAATAGCGTATATTAAAGTTGTTGCAGTTAAAAAGCTCGTAGTTGAATTTCGGGATCAATACGTCGGTCGTGCTTTCGGGTACGTACTGGCGTCATTGGTTTCTCCTTTCTGGCGAACCATGATGTCATTAATTTGGTGTTA
+
FFFFFFFFFFFIIHHHIIIIIIIIIIIIIIIIIIIIIIIIIIIIIIIIIIIIFFFFFFFFFFFFFFFFFA@@FDBBBBBAA66686AFFFDFFFFFFFFF?=B=;;9000043998444ABDFFA@@FFFFFFFFFFFDB<<4343/..--,,1=379..0<<889<@BBDDDDDDFFDBAAAA=<8..,1577
@JI6ZREA02JNFUM
AGTCACTGTTGGAGGGCAAGTCTGGTGCCAGCAGCCGCGGTAATTCCAGCTCCAATAGCGTATATTAAAGTTGTTGCAGTTAAAAAGCTCGTAGTTGAATTTCGGGGTCAGTAGGTTGGTCGTGCCTATGGTATGTACTGGCTTTACTGATTCCTCCTTCTTGAAGAACTGTAATGTCATTAATTTGGTGTTGCAGGGAAACAGGACTGTTACTTTGAAAAAATTAGAGTGTTTAAAGCAGGCTAACGCTTGAATACATTAGCATGGAATAATGAAATGGGACTTCGATCCTATTTTGTTGGTTTCTAGGATTGACGTAATGATTAATAGGGATAGTTGGGGCATTAGTATTCAATTGTCAGAGGTGAAATTCTTGGATTTATGAAGACTAACTACTGCGAAAGCATTTGCCAAGGATGTTTTCATTAATCAAGAACGAAAGTTAGGGATCGAAGACGATCAGATACCGTCGTAGTCTTAACCATAACT
+
FFFFFFFFFFFIIHHHIIIIIIIIIIIIIIIIIIIIIIIIIIIIIIIIIIIIFFFFFFFFFFFFFFFFFFFFFFFFFFFFF==?==FFFFFFFFFFFFFFFFFDDDDFFFFFFFFFFFFFFFFFFFFFFFFFFFFFFFFFFFFFFFFFFFFFFFFFFFFFFFFFF@@@FFFFFFFFFFFFFFFFFFFFDDDFFFFFFFFFFF9<<FFFFFFFFDDDD67776666,?DCCCCF??FFFFFFFCC????A===BA:9:DDDDGGFFDDGGGDDDFCDDFGGG:555GGGD554967664//88444:<A555?DDDAAADDD????????=;;@@@@AA4455==BB=:8:ADDDDDD?>?DDDD=8888=BB=::<<B=;;;/34<<:8////2:<;:3244;3338;;><==<888==454166::9902267552----02802221222::98:77:::65652227588:0020066-,,0..0.
@JI6ZREA02FJW66
AGTCACTGTTGGAGGGCAAGTCTGGTGCCAGCAGCCGCGGTAATTCCAGCTCCAATAGCGTATGTTAAAGTTGTTGCAGTTAAAAAGCTCGTAGTTGAATTTCGGGGTCAGC
+
FFFFFFEEEFFHHHHHIIIIIIIIIIIIIIIIIIIIIIIIIIIIIIIIIIIIFFFFFFFFFEE???FFFFFFFFFFFFFFF=====FFFFFFFFBA???82./..,,,2:77
@JI6ZREA02FXT3Q
AGTCACTGTTGGAGGGCAAGTCTGGTGCCAGCAGCCGCGGTAATTCCAGCTCCAATAGCGTATATTAAAGTTGTTGCAGTTAAAAAGCTCGTAGTTGAATTTCGGGATCAATACGTCGGTCGTGCTTTTTTGGTACGCACTGGCGTCATTGGTTTCTCCTTTCTGACGAACCATGATGTCATTAATTTGGTGTTATGGGGAGTTAGGACTGTTACTTTGAAAAAATTAGAGTGTTTAAAGCAGGCATTAGCTTGAATACATTAGCATGGAATAATGAAATAGGACGTTCGATCCTATTTTGTGGTTTCTAGGATCAACGTAATGATTAATAGGGATAGTTGGGGCATTAGTATTCAATTGTCAGAGGTGAAATTCTTGGATTTATTGAAGACTAACTTCTGCGAAAGCATTTGCCAAGGATGTTTTCATTAATCAAGAACGAAAGTT
+
FFFFFFFFFFFIIHHHIIIIIIIIIIIIIIIIIIIIIIIIIIIIIIIIIIIIFFFFFFFFFFFFFFFFFFFFFFFFFFFFF88888FFFFFFFFFFFFFFFFFFFFFFFFFFFFFFFFFFFFFFF999666FF6FFFFFFFFFFFFFFFFFFFFFFFFFFFFFFFFFFFFFFFFFFFFFFFFFFFFFFFFFFFFFFDDDBF6??FFFFFFFFFFFF?=B22222211,4?<<<;;=::;FFFFFFFFFFFFFFFDDFDFIDDDGFFFDGIIGIIGFCCCF>DG::555BBBBBA?A6777A6BB===A<A444<<8:::554AAABBBD?8::?DDDDDD::==AAAD::8?ADDDDDDBDDD883338==>DDDDDDDD>>>D::DB43233<<<;2228324482338;;>>?BB884::1111::::44022620020---466
@JI6ZREA02IJK5B
AGTCACTGTTGGAGGGCAAGTCTGGTGCCAGCAGCCGCGGTAATTCCAGCTCCAATAGCGTATATTAAAGTTGTTGCAGTTAAAAAGCTCGTAGTTGAATTTCGGGATCAATACGTCGGTCGTGCTTTCGGGTACGTACTGGCGTCATTGGTTTCTCCTTTCTGACGAACCATGATGTCATTAATTTGGTGTTATGGGGAGTTAGGACTGGTTAACTTTGAAAAAATTAGAGTGTTTAAAAGCAGGCAATTAGCTTGAATACATTAGCATGGAATAATGAAATAGGACGTTACGATCCTATTTGTTGGTTTCTAGGTATCAACGTAATGATTAATAGGGATAGTTGGGGC
+
FFFFFFFFFFFIIHHHIIIIIIIIIIIIIIIIIIIIIIIIIIIIIIIIIIIIFFFFFFFFFFFFFFFFFFFFFFFFFFFFF?????FFFFFFFFFFFFFFF??3319<<<<?899::AABDDFFFDDDDFFFFFFDDDFFFFFDDA:::AA?==<9>@;;8=444488842349999<>>====0008626...1/2224-..359=<72224000866:--00-/00,444448862224=>><000.22;==;672232:9223333.00==?><<9888?9===<800.32575553,,,-,,--,,,-.911---768<<<==<<<<<<<<8...232311///.3
@JI6ZREA02FK140
AGTCACTGTTGGAGGGCAAGTCTGGTGCCAGCAGCCGCGGTAATTCCAGCTCCAATAGCGTATATTAAAGTTGTTGCAGTTAAAAAGCTCGTAGTTGAATTTCGGGGT
+
FFFFFFFFFFFIIHHHIIIIIIIIIIIIIIIIIIIIIIIIIIIIIIIIIIIIFFFFFFFFFFFFFFFFFFFFFFFFDFFCC66666?FDDDDDFFFFFD==;?45.,,
@JI6ZREA02FYWT0
AGTCACTGTTGGAGGGCAAGTCTGGTGCCAGCAGCCGCGGTAATTCCAGCTCCAATAGCGTATATTAAAGTTGTTGCAGTTAAAAAGCTCGTAGTTGAATTTC
+
FFFFFFFFFFFII???IIIIIIIIIIIIIIIIIIIIIIIIIIIIIIIIIIIIFFFFFFFFFFFFFFFFFFFFFFFFFFF@@;;===FFFFFFFFFDB@>222:
@JI6ZREA02J5RO4
AGTCACTGTTGGAGGGCAAGTCTGGTGCCAGCAGCCGCGGTAATTCCAGCTCCAATAGCGTATATTAAAGTTGTTGCAGTTAAAAAGCTCGTAGTTGAATTTCGGGGTCAGTAGGTTGGTCGTGCCAATGGTGTGTACTGGCTTTACTGATTCCTCCTTCTTGAAGAACTGTAATGTCATTAATTTGGTGTTATGGGGAGTTAGGACTGTTACTTTGAAAAAATTAGAGTGTTTAAAGCAGGCATTAGCTTGAATACATTAACATGGAATAATGAAATAGGACGTTCGATCCTATTTCGTTGGTTTCTAGGATCAACGTAATGATTAATAGGGATAGTTGGGGGCATTAGTATTCAATTGTCAGAGGTGAAATTCTTGGATTTATTGAAGACTAACTACTGCGAAAGCATTTGCCAAGGATGTTTTTCATTAATCAAGAACGAAAGTTAGGGATCGAAGACGATCAGATACCGTCGTAGTCTTAACCNTAAACTATGCCGACTAGGGATCGGATGATGTTAATTTTNTAATGACTCATTCGGCGCCTTAC
+
IIIIIIIIIIIIIHHHIIIIIIIIIIIIIIIIIIIIIIIIIIIIIIIIIIIIIIIIIIIIIIIIIIHHHIIIIIIIIIIII????=IIIIIIIIIIIIIHHHICCCCIIIIIIIIIIIIIIIIIIIIIIIIIIIIIIIIIIIHHHIIIIIIIIIIIIIIIIIIIIIIIIIIIIIIIIIIIIIIHHHIIIIIIII6666D4;;IIIIIIIIIIIHHHI<<;;8866,?HIIIEEHGGGIIIIIIIIIIIHHHIIIHHHIIIIIIIIIIIIIIIIHGGHIIHHIIHHHIIIIEEEECCC?;33;;BBBIIIIIIIIIIIIIIIIIIIIIIII???DIIIII:::::IIIIIIIIIIIIIIIIIIIIIIIIIHHHIIIIIIIIHHHIIIIIHDDDIIIIIIIIIID;;;IIE777EAAA=BB<:5---,,88---.6:88=7<;:733883-...4:???@4367EEEEEEC<<<EA?@@ECCC@@@@77!@???770;@CC@C@<<<<CEEEEEECA@@@@@==////!-<@@CCC@@A<<<==;;;;33/,
@JI6ZREA02GKPYX
AGTCACTGTTGGAGGGCAAGTCTGGTGCCAGCAGCCGCGGTAATTCCAGCTCCAATAGCGTATATTAAAGTTGTTGCAGTTAAAAAGCTCGTAGTTGAATTTCGGGATCAATACGTCGGTCGTGCTTTTTTGGTACGCACTGGCGTCATTGGTTTCTCCTTTCTGACGAACCATGATGTCATTAATTTGGTGTTATGGGGAGTTAGGACTGTTACTTTGAAAAAATTAGAGTGTTTAAAGCAGGCATTAGCTTGAATACATTAGCATGGAATAATGAAATAGGACGTTCGATCCTATTTTGTGGTTTCTAGGATCAACGTAATGATTAATAGGGATAGTTGGGGCATTAGTATTCAATTGTCAGAGGTGAAATTCTTGGATTTATTGAAGACTAACTACTGCGAAAGCATTTGCCAAGGATGTTTTCATTAATCAAGAACGAAAGTTAGGGATCGAAGACGATCAGATACCGTCGTAGTCTTAACCATAACTATGCCGACTAGGGATCGGATGATGTTTAATTTTATAATG
+
IIIIIIIIIIIIIHHHIIIIIIIIIIIIIIIIIIIIIIIIIIIIIIIIIIIIIIIIIIIIIIIIIIHHHIIIIIIIIIIII?????IIIIIIIIIIIIIHHHIHHHIIIIIIIIIIIIIIIIIII99<<99II9IIIIIIIIIIIIIIIIIIHHHIIIIHHHIIIIIIIIIIIIIIIIIIIIIIIHHHIIIIHHIICCCBF4;;FIIIIIIIIIIHHHI666666;;,FFIIIHHHHHHIIIIIIIIIIIFFFFEHHHIIIIIIIIIIIIIIIIIIHHHIIII<<<EEIIIIIIII??==@2<<666<?IDDDDIIIIIIIIIIIIIIHHHHIIDIIIIIBB@?@@HIIIIIIII@@@@HBBBBBBHHHHHHHHHHHHHHBBBB88EEBBBDE>>>BBBBBB@555>:::<;?????BB9;>7777;;<=<:588;:883....139133347833364;7777797713231018:8797799000..-.1413298:8:8:::8::;:::8888...22////4.0003
@JI6ZREA02HBXRZ
AGTCACTGTTGGAGGGCAAGTCTGGTGCCAGCAGCCGCGGTAATTCCAGCTCCAATAGCGTATATTAAAGTTGTTGCAGTTAAAAAGCTCGTAGTTGAATTTCGGGGTCAGCAGGTTGGTCGTGCCACTGGTATGCACTGGCTTCGCTGATTCCTCCTTTCTGAAGAACTGTAATGTCATTAATTTGGTGTTGCAGGGAAACAGGACTGTTACTTTGAAAAAATTGAGTGTTTAAAGCAGGCTAACGCTTGAATACATTAGCATGGAATAATGAAATAGGACGTTCGATCCTATTTGTTGGTTTCTAGGATTGACGTAATGATTAATAGGGATAGTTGGGGGCATTAGTATTCAATTGTCAGAGGTGAAATTCTTGGATTTATTGAAGACTAACTACTGCGAAAGCATTTGCCAAGGATGTTTTCATTAATCAAGAACGAAAGTTAGGGATCGAAGACGATCAGATACCGTCGTAG
+
IIIIIIIIIIIIIHHHIIIIIIIIIIIIIIIIIIIIIIIIIIIIIIIIIIIIIIIIIIIIIIIIIIHHHIIIIIIIIIIII:::::IIIIIIIIIIIIIHHHICCCCIIIIIIIIIIIIIIIIIIIIIIIIIIIIIIIIIIIIIIIIIIIIIIIIIIHHHIIIIHHHHIHIIIIIIIIIFFFFHHHIIIIIIIIIHHHHHHIHIIIIII@@@IHHHI;;;;66999FIIIHHHHHHIIIIIIIIIHIIIIIIIFDDIIIIIIIIIIIIDDDDIHHHD:@@@@:;;EADB4447////--//226?<DDEFDDDIIIIIIGGGGGFF@92000=A?==/2222DBEEFGFGGI@@@GDA:=44449=::::A:422::A<<BD<:=====DD44442AB==9::BBBBBBBBBBDD::8::4444::;;::9;;7...763320---1661332::6476679997979660---20
@JI6ZREA02F8K3B
AGTCACTGTTGGAGGGCAAGTCTGGTGCCAGCAGCCGCGGTAATTCCAGCTCCAATAGCGTATATTAAAGTTGTTGCAGTTAAAAAGCTCGTAGTTGAATTTCGGGATTTATCCGTTGGTCGGGCTTTTGGGTCTGTACTGGCGTGATGGATTTCTACCTTCTGAATAACCGGCATGTCATTAATTTGGTGCGCCGGGGAAGCAGGACTGTTACCTTGAAAAAATTAGAGTGCTTAAAGCAGGCTATTGCCTGAATACATTAGCATGGAATAATGAAATAGGACGGCATGGTTCTATTTTGTGGTTTCTAGGATCACCGTAATGATTAATAGGGATAGTTGGGGCATTAGTATTCAATTGTCAGAGGTGAAATTCTTGGATTTATTGAAGACTAACTTCTGCGAAAGCATTTGCCAAGGATGTTTCATTAATCAAGAACGAAAGTTAGGGATCGAAGACGATCAGATACCGTCGTAGTCTTAACCATAAACTATGCCGACTAGGGATCGGATGATGTTAATTTTTAATGTACTC
+
IIIIIIIIIIIIIHHHIIIIIIIIIIIIIIIIIIIIIIIIIIIIIIIIIIIIIIIIIIIIIIIIIIHHHIIIIIIIIIIII?????IIIIIIIIIIIIIHHHIHHHIHHHIIIIIIIIIIIHHHICCCCHHHIIIIIIIIIIIIIIIIIIIHHHIIIIIIIIIIIIIIIIIIIIIIIIIIIIII@@@IIIIIIIICCCCIIFIIIIIIIIIIIIIIII8;;;88BB0GGIIIIIIHHHIIIIIIIIIIIIIIIIIIIIIIIIIIIIIIIIIIIIIHHHIIIIA=778;A9988=::11138/<=CCEIIIIIIIIIIIIIIIIIIIIDDCGHFEIIIIAA5555BBEGEHGIIIIIIIIIIIIIIFFIIBBBBBGDDIIIFFFDCCIIIIDGGCCEEEE@<77444ABBBBB@>>BBAA;<////44==;;5:::?<<?=<<=>??8A==>>>:::>>?==????A?A???A=A>?=8:88??33248>>?=68::>>?<>8:::<>????:::::8???1111157*43?>33
@JI6ZREA02IFB7N
AGTCACTGTTGGAGGGCAAGTCTGGTGCCAGCAGCCGCGGTAATTCCAGCTCCAATAGCGTATATTAAAGTTGTTGCAGTTAAAAAGCTCGTAGTTGAATTTCGGGATCAATACGTCGGTCGCGCTTTTTTGGTACGCACTGGCGTCATTGGTTTCTCCTTTCTGACGAACCATGATGTCATTAATTTGGTGTTATGGGGAGTTAGGACTGTTACTTTGAAAAAATTAGAGTGTTTAAAGCAGGCATTAGCTTGAATGCATTAGCATGGAATAATGAAATAGGACGTTCGATCCTATTTGTGGTTTCTAGGATCAACGTAATGATTAATAGGGATAGTTGGGGCATTAGTATTCAATTGTCAGAGGTGAAATTCTTGGATTTATTGAAGACTAACTACTGCGAAAGCATTTGCCAAGGATGTTTCATTAATCAAGAACGAAAGTTAGGGATCGAAGACGATCAGATACCGTCGTAGTCTTAACCATAAACTATGCCGACTAGGGATCGGATGATG
+
IIIIIIIIIIIIIHHHIIIIIIIIIIIIIIIIIIIIIIIIIIIIIIIIIIIIIIIIIIIIIIIIIIHHHIIIIIIIIIIII????=IIIIIIIIIIIIIHHHIHHHIIIIIIIIIIIIIIIIIIH666666EG;IIIIIIIIIIIIIIIIIIHHHIIIIHHHIIIIIIIIIIIIIIIIIIIIIIIHHHIIIIIIIIAAAAIIIIIIIIIIIIIIIHHHI888888II6IIIIIHHHHHHIIIIIIIIIIIIIIIIIIIIIIIIIIIIIIIIIIIIIHHHIIIIIIIIIIIII????555:3AAGCCIIIIIIIIIIIIIIIIIIIIIIIIHHHIIIICC7755CCIIIIEEHGGGGIIIIIIIIIIIIHHHIIIIIIIIHHHIIIIIIIIIIICCCBIIIICCCFEGGHHHIGDDDDD@:000005??;;;=AAA??AA==ADDDDAAAAAAAAA==>AAAAAAAADDBAA?AAAAAAA@AA442:===A>7<=>A9:7:9:::988778<<73.
@JI6ZREA02H2TQ0
AGTCACTGTTGGAGGGCAAGTCTGGTGCCAGCAGCCGCGGTAATTCCAGCTCCAATAGCGTATATTAAAGTTGTTGCAGTTAAAAAGCTCGTAGTTGAATTTCGGGATCAATACGTCGGTCGTGCTTTCGGGTACGTACTGGCGTCATTGGTTTCTCCTTTCTGACGAACCATGATGTCATTAATTTGGTGTTATGGGGAGTTAGGACTGTTACTTTGAAAAAATTAGAGTGTTTAAAGCAGGCATTAGCTTGAATACATTAGCATGGAATAATGAAATAGGACGTTCGATCCTATTTTGTTGGTTTCTAGGATCAACGTAATGATTAATAGGGATAGTTGGGGCATTAGTATTCAATTGTCAGAGGTGAAATTCTTGGATTTATTGAAGACTAACTACTGCGAAAGCATTTGCCAAGGATGTTTTCATTAATCAAGAACGAAAGTTAGGGATCGAAGACGATCAGATACCGTCGTAGTCTTAACCATAACTATGCCGACTAGGGATCGGATGATGTTAATTTTTCTGTACTCGTTTCGG
+
IIIIIIIIIIIIIHHHIIIIIIIIIIIIIIIIIIIIIIIIIIIIIIIIIIIIIIIIIIIIIIIIIIHHHIIIIIIIIIIII=====IIIIIIIIIIIIIHHHIHHHIIIIIIIIIIIIIIIIIIIHHHIBBBIIIIIIIIIIIIIIIFFBBB@CIIBB:::HIIIIIIIIIIIIIIIIIIIIIIHHHFFDIIIIH????I6>>IIIIIIIHHIIHHHI66666699,FIIIIHHHHHHIIIIIIIIIIIIIIIIIIIIIIIIIIIIIIIIIIIIIHHHD:@@@@@DDGGEEDBBE6655:26<<///><E666@GGIIIIIIIIIIIDDDDHHHFIII@@??@@DDIIIIIIIIIIHHHHDEEBBBB:3444AA:86=;=...2/4=;8223=24448;;===;;<=====BBBBBBEE<;;4444;;;;:80333---972224---002766699002117;:2020669700060020044//.1---04022279697422033322266998:33/////;,;:;;86...6700
@JI6ZREA02HBA5R
AGTCACTGTTGGAGGGCAAGTCTGGTGCCAGCAGCCGCGGTAATTCCAGCTCCAATAGCGTATATTAAAGTTGTTGCAGTTAAAAAGCTCGTAGTTGAATTTCGGGATCAATACGTCGGTCGTGCCTTTTTGGTACGCACTGGCGTCATTGGTTTCTCCTTTCTGACGAACCATGATGTCATTAATTTGGTGTTATGGGGAGTTAGGACTGTTACTTTGAAAAAATTGAGTGTTTAAAGCAGGCATTAGCTTGAATACATTAGCATGGAATAATGAAATAGGACGTTCGATCCTATTTTGTGGTTTCTAGGATCAACGTAATGATTAATAGGGATAGTTGGGGCATTAGTATTCAATTGTCAGAGGTGAAATTCTTGGATTTATTGAAGCTAACTACTGCGAAAGCATTTGCCAAGGATGTTTTCATTAATCAAAGAACGAAAGTTAGGGATCGAAGACGATCAGATACCGTCGTAGTCTTAACCATAAACTATGCCGACTAGGGATCGGATGATGTTAATTTTATAATG
+
IIIIIIIIIIIIIHHHIIIIIIIIIIIIIIIIIIIIIIIIIIIIIIIIIIIIIIIIIIIIIIIIIIHHHIIIIIIIIIIII=====IIIIIIIIIIIIIHHHIHHHIIIIIIIIIIIIIIIIIIDD66663@@5GGGIIIIIIIIIIIIIIIHHHIIIIHHHIIIIIIIIIIIIIIIIIIIIIHH:::IIIIIIIICCCBF6@@IIIIIIIIIIIHHHI;;;;66999@IIIHHHHHHIIIIIIIIIIIIIIIIIHHHIIIIIIIIIIIIIIIIIHHHD@DDDD@@@IIIIHHHI???=G:;;555;<GDDDDGGIIIGFFFGGII;;99;@HIIIIIICCAAHHIIDDDDIIIIIEDDDEE:90003BBEIEEDDHHHBB:944AA:444:4442=@A:444<9::BBBB====BBBD;4744:;;;8846-,---,2----4990226::::;71031:;;;7131;;:601064460/00,,,1,,,,--0269798:8:77677;;;73333::;;33000-1602
@JI6ZREA02JMZHH
AGTCACTGTTGGAGGGCAAGTCTGGTGCCAGCAGCCGCGGTAATTCCAGCTCCAATAGCGTATATTAAAGTTGTTGCAGTTAAAAAGCTCGTAGTTGAATTTTAGGCCTGGCCGGATGGTCCGTCTTTGGCGAGTACTGTTCTGTCGTCGGGTCTATCCTTCTGGTGAGCCGGGATGCCCTTTATTGGGTGTGTCGGGGAACCAGGACCATTACCTTGAAAAAATTAGAGTGTTTAAAGCGGGCATGTGCTTGAATAGATTAGCATGGAATAATAGAATAGGACGTTGGTTCTATTTTGTTGGTTTTAGGACCACCGTAATGATTAATAGGGATAGTTGGGGGCATTAGTATTCAATTGTCAGAGGTGAAATTCTTGGATTTATTGAAGACTAACTATTGCGAAAGCATTTGCCAAGGATGTTTTCATTAATCAAGAACGAAAGTTAGGGGATCGAAGACGATCAGATACCGTCGTAGTCTTAACCNTAAACTATGCCGACTAGGAATCGGGCGACGTTATTTCATGACTCGCTCGGCGCCTTACGGG
+
HHHHHHHHHHHIIHHHIIIIIIIIIIIIIIIIIIIIIIIIIIIIIIIIIIIIHHHHHHHHHHHHHHHHHHHHHHHGGGH9966666@GHHHHHHHHHHHCCCCHHHHHHFFFFHHHHHHHHHHHHHHHHHHHHHHHHHHHHHHHHHHHHHHHHHHHHHHHHHHHHHHHHHHHHHHHHHHH>>>E<@BBBHHHHHHCCCCHHHHHHHHHHHHHHHHHHH666666@@3HHHHHHHHHHHHHHEEEHHHHHHHHHHHHHHHHHHHHHHHHHHHHHHHHHHHHHHHHHDDDDDDDEG9999?69??3334>446;BBBEEE@@@BHHHHHHH@@@@EGD;;00000;>BBEDBBBBBBHA===AABBBBA?======DBBBB===B<:AA=989==EB?899======?AA>>>DAAAAAA@;;4444;:::::9;;;;99710006;=41111122:;710218:::7676;;71011766:::7711!224420-0222020602240223334-417720-----6669976678;;:9000042000
@JI6ZREA02HRKZO
AGTCACTGTTGGAGGGCAAGTCTGGTGCCAGCAGCCGCGGTAATTCCAGCTCCAATAGCGTATATTAAAGTTGTTGCAGTTAAAAAGCTCGTAGTTGAATTTCGGGATCAAT
+
011111:?@@ABF?@@IIIIIIIIIIIIIIIIIIIIIIIIIIIIIIIIIIIIFFFFFFFFFFFF@@@@FFFFFFFFFFFFF==???FFFFFFFFFFFFFFF?86314??<<=
@JI6ZREA02JSH55
AGTCACTGTTGGAGGGCAAGTCTGGTGCCAGCAGCCGCGGTAATTCCAGCTCCAATAGCGTATATTAAAGTTGTTGCAGTTAAAAAGCTCGTAGTTGAATTTCGGGATCAATACGTCGGTCGTGCTTTCGGGTACGTACTGGCGTCATTGGTTTCTCCTTTCTGACGAACCATGATGTCATTAATTTGGTGTTATGGGGAGTTGGGACTGTTACTTTGAAAAAATTGAGTGTTTAAAGCAGGCATTAGCTTGAATACATTAGCATGGAATAATGAAATGGGACGTTCGATCCTATTTTGTGGTTTCTAGGATCAACGTAATGATTAATAGGGATAGTTGGGGCATTAGTATTCAATTGTCAGAGGTGAAATTCTTGGATTTATTGAAGACTAACTACTGCGAAAGCATTTGCCAAGGATGTTTTCATTAATCAAGAACGAAAGTTAGGGATCGAAGACGATCAGATACCGTCGTAGTCTTAACCATAAACTNTGCCGACTAGGGATCGGATGATGTTAATTTTATAATG
+
IIIIIIIIIIIIIHHHIIIIIIIIIIIIIIIIIIIIIIIIIIIIIIIIIIIIIIIIIIIIIIIIIIHHHIIIIIIIIIIII=====IIIIIIIIIIIIIHHHIHHHIIIIIIIIIIIIIIIIIIIHHHIBBBIIIIIIIIIIIIIIIIIIIHHHIIIIHHHIIIIIIIIIIIIIIIIIIIIIFF:::IIIIIIIIAAAAI?BBHHHIIIIHHIIHHHI666666>>>FIIIHHHHHHIIIIIIIIIIIIIIIIIHHHHIIIIIIIIIIIIIIIIHHHIHHH771<<IIIIIIIG???=</77522??E666?DDDID@@@IIIII@@@@EEEIIFIDD9999DIII@@@HHIIIIIHHHHHBB>>??===D:52245?=;;9//5?A98:A94448A9554:::9::::;A====>=;5.--,,,14444.,..3-090..0492----03339986;:88888686;;;:9:<>8686899771.---.0!,,0045250...0776677888:::;;11000-0001
@JI6ZREA02IKGM0
AGTCACTGTTGGAGGGCAAGTCTGGTGCCAGCAGCCGCGGTAATTCCAGCTCCAATAGCGTATATTAAAGTTGTTGCAGTTAAAAAGCTCGTAGTTGAATTTCGGGATCAATATAGTTGGTCGTGTCCGTCCGGTATGCAC
+
FFFFFFFFFFFIIHHHIIIIIIIIIIIIIIIIIIIIIIIIIIIIIIIIIIIIFFFFFFFFFFFFFFFFFFFFFFFFFFFFF=====FFFFFFFFFFFFFFFFF??=@?>==:86//..226788<<=A@@>>?>643//.2
@JI6ZREA02GXLWN
AGTCACTGTTGGAGGGCAAGTCTGGTGCCAGCAGCCGCGGTAATTCCAGCTCCAATAGCGTATATTAAAGTTGTTGCAGTTAAAAAAGCTCGTAGTTGAATTTCGGGGTCAGCAGGTTGGTCGTGCCACTGGTATGCACTGGCTTCGCTGATTCCCCTTTCTGAAGAACTGTAATGCCATTAATTTGGTGTTG
+
FFFFFFFFFFFIIHHHIIIIIIIIIIIIIIIIIIIIIIIIIIIIIIIIIIIIFFFFFFFFFFFFFFFFFFFFFFDBAAA44//////9==///9AAA==<;;;?66666?AA===BBBAAADAACCAAADDDDBBBBD?==:986=:9:3311,,,,226127=>@BA=<<ABA555448=@>866..-2993
@JI6ZREA02J6QPY
AGTCACTGTTGGAGGGCAAGTCTGGTGCCAGCAGCCGCGGTAATTCCAGCTCCAATAGCGTATATTAAAGTTGTTGCAGTTAAAAAAGCTCGTAGTTGAAATTTTCGGGGGTAC
+
FFFFFFFFFFFIIHHHIIIIIIIIIIIIIIIIIIIIIIIIIIIIIIIIIIIIFFFFFFFFFFFF@@;;:FFDBA><<<7..---,,,5:757572113...22//7/////-.-
@JI6ZREA02G5WDT
AGTCACTGTTGGAGGGCAAGTCTGGTGCCAGCAGCCGCGGTAATTCCAGCTCCAATAGCGTATATTAAAGTTGTTGCAGTTAAAAAGCTCGTAGTTGAATTTCGGGGTCAGCAGGTTGGTCGTGCCACTGGTATGCACTGGCTTCGCTGATTCCTCCTTTCTGAAGAACTGTAATGCCATTAATTTGGTGTTGCAGGGAAACAGGACTGTTACTTTGAAAAAATTGAGTGTTTAAAGCAGGCTAACGCTTGAATACATTAGCATGGAATAATGAAATAGGACGTTCGATCCTATTTGTTGGTTTCTAGGATTGACGTAATGATTAATAGGGATAGTTGGGGGCATTAGTATTCAATTGTCAGAGGTGAAATTCTTGGATTTATTGAAGACTAACTACTGCGAAAGCATTTGCCAAGGATGTTTTCATTAATCAAG
+
FFFFFFFFFFFII???IIIIIIIIIIIIIIIIIIIIIIIIIIIIIIIIIIIIFFFFFFFFFFFFFFFFFFFFFFFFFFFFF;;===FFFFFFFFFFFFFFFFFDDBBFFFFFFFFFFFFFFFFFFFFFFFFFFFFFFFFFFFFFFFFFFFFFFFFFFFFFFFFFFFFFFFFFFFFFFFFFFFFFFFFFFFFFFFFFFFFFFD9<<FFFD?==B=99:222226:::AFACCFFFFFFFFFFFFFFFFFDDDFFFDIIIGGGGGGGGDAAAABB222B:::::ABBBBAAA>?944451188;;=BADDDDDDDDIDDDDDDDDD???A?:::DDDDD55555DDDAA??==::::BBBBB??>D=888==@@@::<<<///224;9666788888>>2333;;=33344=B<:99;;;9--,,-204411.0046
@JI6ZREA02G17NZ
AGTCACTGTTGGAGGGCAAGTCTGGTGCCAGCAGCCGCGGTAATCCAGCTCCAATAGCGTATATTAAAGTTGTTGCAGTTAAAAAGCTCGTAGTTGAATTTCGGGA
+
FFFFFFFFFFFII:::IIIIIIIIIIIIIIIIIIIIIHGGHD@666@BHHGGFFFFFFFFFFFFFFFFA@@DDFFFFFFF?????FFFFFFFFFFFFFF?=A;86=
@JI6ZREA02FVFX0
AGTCACTGTTGGAGGGCAAGTCTGGTGCCAGCAGCCGCGGTAATTCCAGCTCCAATAGCGTATATTAAAGTTGTTGCAGTTAAAAAGCTCGTAGTTGAATTTCGGGATCAATACGTCGGTCGTGCTTTTTGGTACGCACTGGCGTCATTGGTTTCTCCTTTCTGTACGAACCATGAACGTCATTAATTTGGTGTTATGGGGTAGTTAGGACTGTTACGTTTGAAAAAATTAGAGTGTTTAAAG
+
FFFFFFFFFFFIIHHHIIIIIIIIIIIIIIIIIIIIIIIIIIIIIIIIIIIIFFFFFFFFFFFFFFFFFFFFFFFFFFFFF?????FFFFFFFFFFFFFFFFFFFFFFF===@AFFFFFFFFFF=88<;;??4B:9::AB=??C:::?DDD???=355===A69444999;;;4400004??>>;;68844080./22222395<<<>@?>>>AA?911104/2550022,433496111126
@JI6ZREA02IZ5DC
AGTCACTGTTGGAGGGCAAGTCTGGTGCCAGCAGCCGCGGTAATTCCAGCTCCAATAGCGTATATTAAAGTTGTTGCAGTTAAAAAGCTCGTAGTTGAATTTCGGGGTCAGCAGGTTGGTCGTGCCGCTGGTATGCACTGGCTTCGTCTGATTCCTCCTTTCTGAAGAACTGTAATGACCTATTAATTTGGTGTTGACAGGGAAACAGGACTGTTACTTTAGAAAAATTAGAGTTAGTTTAAAGCAGGCTAACGCTTGAATACATTAGCATGGAATAATGAAATAGGACGTTCGATCCTATTTGTTGGTTTCTAGGATTGACGTAATGATTAATAGGATAGTC
+
FFFFFFFFFFFII@@@IIIIIIIIIIIIIIIIIIIIIIIIIIIIIIIIIIIIFFFFFFFFFFFFFFFFFFFFFFFFFFFFF;;;;;FFFFFFFFFFFFFFFFF;;99355=::88=====?<<<000008<9><>:<<>==>8844233447<522...0000?>@AAAAAABBA:533348<>==668<<7<44444=888888>9=>=<4429::,,,27,,,,,11-782---2166...4998<<?ABBDD:::DDFDFDDDDFGGFDDDDIIIIIIIIIIIGDFDCC?:::8>=:666<21--,,,3.8---1677?=766=<<8888882227<:63
@JI6ZREA02GUNYH
AGTCACTGTTGGAGGGCAAGTCTGGTGCCAGCAGCCGCGGTAATTCCAGCTCCAATAGCGTATATTAAAGTTGTTGCAGTTAAAAAGCTCGTAGTTGAATTTTAGGCCTGGACCGGATGGTCCGTCTTTGGCGAGTACTGTTCTGTCGTCGGGTCTATCCTTCTGGTGAGCCGGGATGCCCTTTATTGGGTGTGTCGGGGAACCAGGACCATTACCTTGAAAAAATTAGAGTGTTTAAAGCGGGCATTTGCTTGAATAGATTAGCATGGAATAATAGAATAGGACGTTGGTTCTATTTTGTTGGTTTTAGGACCACCGTAATGATTAATAGGGATAGTTGGGGGCATTAGTACTTCAATTGTCAGAGGTGAAATTCTTGGATTTATTGAAGACTAACTATTGCGAAAGCATTTGCCAAGGATGTTTTCATTAATCAAGAACGAAAGTTAGGGGATCGAAGACGATCAGATACCGT
+
FFFFFFFFFFFII???IIIIIIIIIIIIIIIIIIIIIIIIIIIIIIIIIIIIFFFFFFFFFFFFFFFFFFFFFFDBBBB::36333:BBBBDDFFFFFFDA@;DBBB=:36333DDDDDFFFFFFFFFFFFFFFFFFFFFFFFFFFFFFF@@@FFFFFFFFFFFFFFFFFFFFFFFFD?CC<<<?99<<FFFFFFFAAAAFF@@@@@DCCDBAA>>>>A222222>>0???AA;====;<?455AA556DDDDFDDFDGGGGGIFFFDDDDIIIIIIIIIIIIIFDDDDDDDCGD99:9?00::5555@AAAA====?DDDBBBBBAAAB===A555::55521>>>=<93/...886669:>>@B3338===BB@@@443444=7:@<<<<>><82/.//88<666;::;;;@>>>>864664411::::99522224820---477000004666::76:99::::8:7:620
@JI6ZREA02JOHS3
AGTCACTGTTGGAGGGCAAGTCTGGTGCCAGCAGCCGCGGTAATTCCAGCTCCAATAGCGTATATTAAAGTTGTTGCAGTTAAAAAGCTCGTAGTTGAATTTCGGGATCAATACGTCGGTCGTGCTTTTTTGGTACGCACTGGCGTCATTGGTTTCTCCTTTCTGACGAACCATGATGTCATTAATTTGGTGTTATGGGGAGTTAGGACTGTTACTTTGAAAAAATTAGAGTGTTTAAAGCAGGCATTAGCTTGAATACATTAGCATGGAATAATGAAATAGGACGTTCGATCCTATTTTGTGGTTTCTAGGATCAACGTAATGATTAATAGGGATAGTTGGGGCATTAGTATTCAATTGTCAGAGGTGAAATTCTTGGATTTATTGAAGACTAACTACTGCGAAAGCATTTGCCAAGGATGTTTCTAGTTAATCAAGAACGAAAGTTAGGGATCGAAGACGATCAGATACCGTCGTAGCCTTAACCATAACTATGCCGACTAGGGATCGGATGATGTTAA
+
IIIIIIIIIIIIIHHHIIIIIIIIIIIIIIIIIIIIIIIIIIIIIIIIIIIIIIIIIIIIIIIIBB666IIIIIIIIIIII:::::IIIIIIIIIIIIIHHHIHHHIIIIIIIIIIIIIIIIIII666666II<IIIIIIIIIIIIIIIIIIHHHIIHHHHHIIIIIIIIIIIIIIIIIIIIIIIHHHIIIIIIIICCCCIBFFIIIIIIIIIIIHHHI666666II3IIIIIHHHHHHIIIIIIIFFFIIIIIIIIIIIIIIIIIIIIIIIIIIIHHHHHHI@@777IIIIIGF@7777;2DD666DAIIGHHIHHHHHHHIIIIIIHHHHEEDIIIIICCCBIIII@@@DHIIIEEE===HHD99:8=EEEEEDDHHH===HHHHHB===HEDDB==;=....003,,,,307777721,,,,,,,,,,44.10020060---79;366687777788:8:::73138;;;888:71333299440---.1446698943137::;;;;:9994413,,
@JI6ZREA02HZEQ3
AGTCACTGTTGGAGGGCAAGTCTGGTGCCAGCAGCCGCGGTAATTCCAGCTCCAATAGCGTATATTAAAGTTGTTGCAGTTAAAAAGCTCGTAGTTGAATTTCGGGATCAATTACGTCGGTCGTG
+
F=??FE???FFIIHHHIIIIIIIIIIIIIIIIIIIIIIIIIIIIIIIIHIIIFFFFFFFFFFFFFFFFFA@@FFFFFFFFF?????FFFFFFFFFF<<:?==?;88=744488000/699==?95
@JI6ZREA02J10CU
AGTCACTGTTGGAGGGCAAGTCTGGTGCCAGCAGCCGCGGTAATTCCAGCTCCATAGCGTATATTAAAGTTGTTGCAGTTAAAAAGCTCGTAGTTGAATTTTAGGCCTGGCCGG
+
FFFFFFFFFFFIIIIIIIIIIIIIIIIIIIIIIIIIIIIIIIIIIIIIIIII@???FFFFFFFFFFFFFFFFFFFFFFFF===;;FFFFFFFFFFFFFEEDDFFFFFDDB5410
@JI6ZREA02FUG6L
AGTCACTGTTGGAGGGCAAGTCTGGTGCCAGCAGCCGCGGTAATTCCAGCTCCAATAGCGTATATTAAAGTTGTTGCAGTTAAAAAGCTCGTAGTTGAATTTCGGGATTAC
+
C88:=@;;:FFFHHHHIIIIIIIIIIIIIIIIIIIIIIIIIIIIIIIIIIIIFFFFFFFFFFFFFFFFFFFFFFFFFFF??88888FFFFFFFFFFFFFF?=944272123
@JI6ZREA02JV7EY
AGTCACTGTTGGAGGGCAAGTCTGGTGCCAGCAGCCGCGGTAATTCCAGCTCCAATAGCGTATATTAAAGTTGTTGCAGTTAAAAAGCTCGTAGTTGAATTTCGGGATCAATACGTCGGTCGTGCTTTCGGGTACGTACTGGCGTCATTGGTTTCTCCTTTCTGACGAACCATGATGTCATTAATTTGGTGTTATGGGGAGTTAGGACTGTTACTTTGAAAAAATTAGAGTGTTTAAAGCAGGCATTAGCTTGAATACATTAGCATGGAATAATGAAATAGGACGTTCGATCCTATTTTGTTGGTTTCTAGGATCAACGTAATGATTAATAGGGATAGTTGGGGCATTAGTATTCAATTGTCAGAGGTGAAATTCTTGGATTTATTGAAGACTAACTACTGCGAAAGCATTTGCCAAGGATGTTTTCATT
+
FFFFFFFFFFFIIHHHIIIIIIIIIIIIIIIIIIIIIIIIIIHHHIIIIHBB@@@FFFFFFFFFDDDDFFDBBAAAA?41111333?AAAABDCDDFDD@@@FFFFFFFFFFFFFFFFFFFFFFFFFFFFFFFFFFFFFFFFFFFFFFFFFFFFFFFFFFFFFFFFFFFFFFFFFFFFFFDDDDFFFFFFFFFFF====?166DFFFFFFDDDD?==B22222244,9<?AA==??CDDDFFFFFFFFFFFFFFGFDFDGGGDDDDDGGGGDDDFGGDF>DD???DDBBBBBBBA2222=66@@;;;BADD????=ABBBAA<94555558=?=ABDDDD:966:=AA::8:8<ABBBB====DDD88888=D?332<===;;<77>@<3233>@BB@<233888883324434486;;699000022--
@JI6ZREA02GBRQ0
AGTCACTGTTGGAGGGCAAGTCTGGTGCCAGCAGCCGCGGTAATTCCAGCTCCAATAGCGTATATTAAAGTTGTTGCAGTTAAAAAGCTCGTAGTTGAATTTTAGGCCTGGCCGGATGGTCCGTCTTTGGCGAGTACTGTTCTGTCGTCGGGTCTATCCTTCTGGTGAGCCGGGATGCCCTTTATTGGGTGTGTCGGGGAACCAGGACCATTACCTTGAAAAAATTAGAGTAGTTTAAAGCGGGCATTTGCTTGAATAGATTAGCATGGAATAGTAGAATAGGACGTTGGTTCTATTTTGTGGTTTTAGGACCACCGTAATGATTAATAGGGATAGTTGGGGGCATTAGTATTCAATTGTCAGAGGTGAAATTCTTGGATTTATTGAAGACTAACTATTGCGAAAGCATTTGCCAAGGATGTTTTCATTAATCAAGAACGAAAGTTAGGGGATCGAAGACG
+
FFFFFFFFFFFIIHHHIIIIIIIIIIIIIIIIIIIIIIIIIIIIIIIIIIIIFFFFFFFFFFFFFFFFFFFFFFFFFFFFF???==FFFFFFFFFFFFFDDDE@@@DDFFFDDDDDA<::CAADD???DFFFCCCFFFFFFFFFFFFFFFFFFFFFFFFFDB<8888>?42...777888888@22448<7888<....6575/--322444<8888?55552210,08=<66622244=?884448;=AAABB:::9?DDDDFCCDDGIIIIIIIGGGGDBB?910.6621313,...3.444444?>AA<=:85448<A9::BAAAA?BBA?:::?88855??ADAAAAB=:::88@@@@883338===BB?>>DDD>>>>88??===?88888:<<>82///;<8888:::<<<<<:6----266644697620021333122-111152222245:7
@JI6ZREA02JIH7P
AGTCACTGTTGGAGGGCAAGTCTGGTGCCAGCAGCCGCGGTAATTCCAGCTCCAATAGCGTATATTAAAGTTGTTGCAGTTAAAAAGCTCGTAGTTGAATTTCGGGATCAGCAGGTTGGTCTTGCCACTGGTATGTACTAGCTTGCTGATTCCTCCTTCTTGTAGAACCGTAATGCCATTAATTTGGTGTTGCGGGGAAACAGGACTGTTACTTTGAAAAAATTAGAGTGTTTAAAGCAGGCAGCGCCTGAATACATTAGCATGGAATAATGAAATAGGACGTTCGAACCTATTTTGTGGTTTCTAGGATTGACGTAATGATTAATAGGGATAGTTGGGGCATTAGTATTCAATTGTCAGAGGTGAAATTCTTGGATTTATTGAAGACTGACTACTGCGAAAGCATTTGCCAAGGATGTTTTCATTAATCAAGAACGAAAGTTAGGGATCGAAGACGATCAGATACCGTCGTAGTCTTAACCNTAAACTATGCCGACTAGGGATCGGATGATGTTAATTTTTAATGTACTCA
+
IIIIIIIIIIIIIHHHG@@@GIIIIIIIIIIIIIIIIIIIIIIIIIIIIIIIIIIIIIIIIIIIIIHHHIIIIIIIIIIII;;;;;IIIIIIIIIIIIIHHHIHHHIIIIIIIIIIIIIIIIIIIIIIIIIIIIIIIIIIIIIIIIIIIIIIIIIIIIGGGIIIIIIIIIIIIIIIIIIIIIHHHIIIIIIII@@??BBHIDGGIIIIIIIIHHHI888888BB0GBCHEG864443=DBB===IHIIIIIIIIIIIIIIIIIIIIIIIIII>>>IIIIIIHIGII===<A?4477@566133=<IIIIIIIIIIBDDIDBBBD=<<>>>DIIIII@@BBIGGGGBCDIIIIIIIIIIIIIHDG@BBFIIG@@BBIHHHIHHIIIIIIIIIIIFII<<777BEDB<<<BAAAAA=;?5/...4<20//3<92/--42334892-...8444227487:<<<:8:8??><;>>?>>?>>??88!::???=6<:::==5:7:::7:::::>>>?><<??55555;;-?=?:334
@JI6ZREA02FNGKW
AGTCACTGTTGGAGGGCAAGTCTGGTGCCAGCAGCCGCGGTAATTCCAGCTCCAATAGCGTATATTAAAGTTGTTGCAGTTAAAAAGCTCGTAGTTGAATTTTAGGCCTGGCCGGAGTCGTCTCTTGGCGAGTACTGTTCTGTCGTCGGGTCTAT
+
FFFFFFFFFFFIIHHHI???IIIIIIIIIIIIIIIIIIIIIIIIIIIIIIIIFFFFFFFFFFFFFFFFFFFFFFFFFFFFF???==FFFFFFFFFFFFFDDDDFFFFFFFFFFD???CC888::FFFFFFFFFFFFFFFFFFFFFFF??=BBB<4
@JI6ZREA02G6LOA
AGTCACTGTTGGAGGGCAAGTCTGGTGCCAGCAGCCGCGGTAATTCCAGCTCCAATAGCGTATATTAAAGTTGTTGCAGTTAAAAAGCTCGTAGTTGAATTTCGGGATCAGCAGGTTGGTCGTGCCACTGGTATGCACTGGCTTTGCTGGTTCCTCCTTTCTGAAGAACTGTAATGCCATTAATTTGGTGTTGCAGGGAAACAGGACTGTTACTTTGAAAAAATTAGAGTGTTTAAAGCAGGCTAACGCTTGAATACATTAGCATGGAATAATGAAATAGGACGTTCGATCCTATTTGTTGGTTTCTAGGATTGACGTAATGATTAATAGGGATAGTTGGGGGCATTAGTATTCAATTGTCAGAGGTGAAATTCTTGGATTTATTGAAGACTAACTACTGCGAAAGCATTTGCCAAGGATGTTTCATTAATCAAGAACGAAAGTTAGGGATCGAAGACGATCAGATACCGTCGTAGTCTTAACCATAAACTNTGCCGACTAGGGATCGGATGATGTTAATTTTTTAATGTACTCATTTC
+
IIIIIIIIIIIII666IIIIIIIIIIIIIIIIIIIIIIIIIIIIIIIIIIIIIIIIIIIIIIIIIIHHHIIIIIIIIIIII:::::HIIIIIIIIIIIIHHHIHHHIIIIIIIIIIIIIIIIIIIIIIIIIIIIIIIIIIIIHHHIIIIIIIIIH>>>>HIIHHBBBBFFIIIIIIIIHBBBBCCEID@<=>IIIHHHHHHIHIIIIIIIIIIHHEI66666455,7DGGF@@@BEEIIIGGDBBBBIIDDFHIIIIIEEDIIIIIIIIIHHHHHHHII@@@HIDDDEEDAA>>///5115598:D?G@@@IIIIII@@@IIIGIDDDD666<HIIII8==88DDDIIIIDD@<<<BAC?CC?>99:8;;;>452245C;;;@77CB?>=BBBBBBBB::::BBB>::::<C::88==83,,,,,1331115363003...0<==4888:88888853118:::8:8;;:8566868866==888:666..!-,,04111/,,,43320377777449://////98)86881138559
@JI6ZREA02GMJ3S
AGTCACTGTTGGAGGGCAAGTCTGGTGCCAGCAGCCGCGGTAATTCCAGCTCCAATAGCGTATATTAAAGTTGTTGCAGTTAAAAAGCTCGTAGTTGAATTTCGGGGTCAGCAGGTTGGTCGTGCCACTGGTATGAACTGGTTTCGCTGATTCCTCCTTTCTGAAGAACTGTAATGTCATTAATTTGGTGTTGCAGGGAAACAGGACTGTTACTTTGAAAAAATTAGAGTGTTTAAAGCAGGCTAACGCTTGAATACATTAGCATGGAATAATGAAATAGGACGTTCAAACCTATTTTGTTGGTTTCTAGGATTGACGTAATGATTAATAGGGATAGTTGGGGCATTAGTGTTCAATTGTCAGAGGTGAAATTCTTGGATTTATTGAAGACTAACTACTGCGAAAGCATTTGCCAAGGATGTTTTCATTAATCAAGAACGAAAGTTAGGGATCGAAGACGATCAGATACCGTCGTAGTCTTAACCATAACTATGCCGACTAGGGATCGGATGATGTTTAATTTTTAATGTACT
+
FFFFFFFFFFFIIHHHIIIIIIIIIIIIIIIIIIIIIIIIIIIIIIIIIIIIFFFFFFFFFFFFFFFFFFFFFFFFFFFFF?????FFFFFFFFFFFFFFFFFEEEEFFFDDEFFFFFFFFFFFFFFFFFFFFFFFFFDDDFFFFFFFFFFFFFFFFFFFFFFFFFFFFFFCCCFFFDA@@DDFFFFFFFFFFFFFFFFFFFDDDFFFF@@@DD???677766@@-FFFDDDDDFFFFFFDDDFFFFFF@@@FFIGGGGGIFDDDDDIIIGDDFGGGGADDDFDDDDDGG:::>====C69DD555:<A555ADDDDDDDDDAAADDDDD=;;A<<<<<000099<>ABBBA???DDDDDD??>>B?>;==?833288>;;;8//38?DDBB@>>>B>8333888;::624344448886:4514::::990222646610039::49751222::98:99:::2121:::9897:7120088...,,,,...000...0100006622266666573:://5----)--86,
@JI6ZREA02FF8N0
AGTCACTGTTGGAGGGCAAGTCTGGTGCCAGCAGCCGCGGTAATTCCAGCTCCAATAGCGTATATTAAAGTTGTTGCAGTTAAAAAGCTCGTAGTTGAATTTCGGGGGTCAGCGTAGGTTGGTCGTCG
+
FFFFFFFFFFFIIHHHIIIIIIIIIIIIIIIIIIIIIIIIIIIIIIIIIIIIFFFFFFFFFFFFFFFFFA@@FFFFFFFFF=====FFFFFFFFD@?>;6663,,,,,,233.-..112188771333
@JI6ZREA02FP6K0
AGTCACTGTTGGAGGGCAAGTCTGGTGCCAGCAGCCGCGGTAATTCCAGCTCCAATAGCGTATATTAAAGTTGTTGCAGTTAAAAAGCTCGTAGTTGAATTTTAGGCCTGGCCGGATGGTCCGTCTTTGGCGAGTACTGTTCTGTCGTCGGGTCTATCCTTCTGGTGAGCCGGGATGCCCTTTATTGGGTGTGTCGGGGAACCAGGACCATTACCTTGAAAAAATTAGAGTGTTTAAAGCGGGCATTTGCTTGAATAGATTAGCATGGAATAATAGAATAGGACGTTGGTTCTATTTTGTTGGTTTTAGGACCACCGTAATGATTAATAGGGATAGTTGGGGGCATTAGTATTCAATTGTCAGAGGTGAAATTCTTGGATTTATTGAAGACTAACTATTGCGAAAGCATTTGCCAAGGATGTTTTCATTAATCAAGAACGAAAGTTAGGGGATCGAAGACGATCAGATACCGTCGTAGTCTTAACCATAAACTATGCCGACTAGGAATCGGGCGACGTTATTTCATGACTCGTTCGGCGCCTT
+
IIIIIIIIIIIIIHHHIIIIIIIIIIIIIIIIIIIIIIIIIIIIIIIIIIIIIIIIIIIIIIIIIIHHHIIIIEEDGGG//-//--4@EFIGIIIIIIICCCCIIIIIIIIIIIIIIIIIIIIIIHHHIIIIIIIIIIIIIIIIIIIIIHHHIIIIIIIIIIIIIIIIIIIHHHIIIHHHHHHIFFGGGIIIIIICCCCIIIIIIIIIIIIIIIIIII666666BB5IIIIIHHHHHHII>>>FI888ADAABFFFHIIIIIIIIIIIIIIIIIIIIIIIIIIIIGGGGIIIGG7744?5644////52249===A@AAAHIIIIIIIIHHHHIIIAA66666AAGGGHGHHHIIIDDDCFDDCCFFEEEEFFFCC@@@<<<C>>EEDCCDEEEEECCCAA<<<BEED666DDFHH<<8<=7;;7=======?>><99?>===>??777777888=4/./2;====:;788=6455:81.--..5549444:812///;=03-..8799620/,81122/...2389933131844431,,,,
@JI6ZREA02GPTPI
AGTCACTGTTGGAGGGCAAGTCTGGTGCCAGCAGCCGCGGTAATTCCAGCTCCAATAGCGTATATTAAAGTTGTTGCAGTTAAAAAGCTCGTAGTTGAATTTCGGGATCAATACGTCGGTCGTGCTTTTTTGGTACGCACTGGCGTCATTGGTCTCTCCTTTCTGACGAACCATGATGTCATTAATTTGGTGTTATGGGGAGTTAGGACTGTTACTTTGAAAAAATTAGAGTGTTTAAAGCAGGCATTAGCTTGAATACATTAGCATGGAATAATGAAATAGGACGTTCGATCCTATTTGTGGTTTCTAGGATCAACGTAATGATTAATAGGGATAGTTGGGGCATTAGTATTCAATTGTCAGAGGTGAAATTCTTGGATTTATTGAAGACTAACTACTGCGAAAGCATTTGCCAAGGATGTTTTCATTAATCAAGAACGAAAGTTAGGGATCGAAGACGATCAGATACCGTCGTAGTCTTAACCATAAACTATG
+
IIIIIIIIIIIIIHHHIIIIIIIIIIIIIIIIIIIIIIIIIIIIIIIIIIIIIIIIIIIIIIIIIIHHHIIIIIIIIIIII?????IIIIIIIIIIIIIHHHIHHHIIIIIIIIIIIIIIIIIII;;;;;;IIFIIIIIIIIIIIIIIIIIIIIIIIIIHHHHHIIIIIIIIIIIIIIIIIIIIIHHHIIIIIIIICCCCI6@@IIIIIIIIIIIHHHH66666689,FFIIIHHHHHHIIIIIIIIIIIIIIIDDDHIIIIIIIIIIIIIIIIIIHHHIIII@@@@@EEED<<;9/115144355A<EG@@@IIIIDDDIIIIIIIIIIHHBFIFG@@66666;EEEEBBBDDDDDD:8::DDDEEDEBBBBBBBHHHHEEHHHHHBBBHEDBBB?A?A4///:9:9666988;702266---.369987699:300310007990011633377:9;::;;:3136;;:656:;88:8:;;110311134046
@JI6ZREA02F5WCI
AGTCACTGTTGGAGGGCAAGTCTGGTGCCAGCAGCCGCGGTAATTCCAGCTCCAATAGCGTATATTAAAGTTGTTGCAGTTAAAAAGCTCGTAGTTGAATTTTAGGCCTGGTCGGATGGTCCGTCTTTGGCGAGTACTGTTCTGTCGTCGGGTCTATCCTTCTGGTGAGCCGGGATGCCCTTTATTGGGTGTGTCGGGGAACCAGGACCATTACCTTGAAAAAATTAGAGTGTTTAAAGCGGGCATTTGCTTGAATAGATTAGCATGGAATAATAGAATAGGACGTTGGTTCTATTTTGTTGGTTTTAGGACCACCGTAATGATTAATAGGGATAGTTGGGGGCATTAGTATTCAATTGTCAGAGGTGAAATTCTTGGATTTATTGAAGACTAACTATTGCGAAAGCATTTGCCAAGGATGTTTTCATTAATCAAGAACGAAAGTTAGGGGATCGAAGACGATCAGATACCGTCGTAGTCTTAACCATAAACTATGCCGACTAGGAATCGGGCGACGTTA
+
IIIIIIIIIIIIIHHHIIIIIIIIIIIIIIIIIIIIIIIIIIIIIIIIIIIIIIIIIIIIIIIIIIHHHIIIIIIIIIIII;;;;;IIIIIIIIIIIIICCCCIIIIIIIIIIIIIIIIIIIIIIHHHIIIIIIIIIIIIIIIIIIIIIHGGGIIIIIIIIIIIIIIIIIIGGGIIIHHHHHHIIIHHHIIIIHG;;;;GGIIIIIHIIIIIIIIIII666666DD5GFGIIHHHHHHIIHHHII>>>BIIIIGGGGIIIIIIIIIIIIIIIIIIIIIIIIIIIIIIAAAAIGG<999C88EE4444G::;;??DFFFDHHHIIIIIIIHHHIIHHGG::=::GGHIIIIIIIIIIHCCBHHHFHFFBBBHHHHHHCCCHHHHHHHHCBBHHFHHHHHHHHFBBE?@AA>>CCE?>4428;2222;888;;4333300;60006<<333122883332036;<<<868233>><>>>>>>>>>>//.36668826883235=<=<66885552,2,,,,,
@JI6ZREA02I14JE
AGTCACTGTTGGAGGGCAAGTCTGGTGCCAGCAGCCGCGGTAATTCCAGCTCCAATAGCGTATATTAAAGTTGTTGCAGTTAAAAAGCTCGTAGTTGAATTTCGGGGTCAGTAGGTTGGTCGTGCCTATGGTATGTACTGGCTTTACTGATTCCTCCTTCTTGAAGAACTGTAATGTCATTAATTTGGTGTTGCAGGGAAACAGGACTGTTACTTTGAAAAAATTAGAGTGTTTAAAGCAGGCATTAGCTTGAATACATTAGCATGGAATAATGAAATAGGACGTTCGATCCTATTTTGTGGTTTCTAGGATTGACGTAATGATTAATAGGGATAGTTGGGGCATTAGTATTCAATTGTCAGAGGTGAAATTCTTGGATTTATTGAAGACTAACTACTGCGAAAGCATTTGCCAAGGATGTTTTCATTAATCAAGAACGAAAGTTAGGGATCGAAGACGATCAGATACCGTCGTAGTCTTAACCAT
+
IIIIIIIIIIIIIHHHIIIIIIIIIIIIIIIIIIIIIIIIIIIIIIIIIIIIIIIIIIIIIIIIIIHHHIIIIIIIIIIII:::::IIIIIIIIIIIIIHHHICCCCIIIIIIIIIIIIIIIIIIIIIIIIIIIIIIIIIIIHHHIIHIIIIIIIIIIIIIIIIIIIIIIIIIIIIIIIIIIIHHHIIIIIIIIIHHHHHFGFGGIIIIIIIIHHHI666666BB0IIFGFHHHHHHIIIIIIIIIHIGGGIIIIIIIIIIIHHHHIIIIIIIIHHHA:AEAAAEEIIIIIIIG>>==A655555<>EEEEBDDHIIEDDDAAAEIIIIHEEIEDEHH@@@@EEHIIIIIIIIIIIHBBBHBB::;=BBBDDCBBBBD;;;:88CC?>;CC>5552A>;;9>>>:;;??B@@@BBEDDB<7722:;;;44.10,,,,1,,,,/02-3668888==<9<<:<<::9<9:::6568;:8977990/.1
@JI6ZREA02FUBDL
AGTCACTGTTGGAGGGCAAGTCTGGTGCCAGCAGCCGCGGTAATTCCAGCTCCAATAGCGTATATTAAAGTTGTTGCAGTTAAAAAGCTCGTAGTTGAATTTCGGGATCAATACGTCGGTCGTGCTTTTTTGGTACGCACTGGCGTCAGTTTGGTTTCTCCTTTCTGACCGAACCATGATGTC
+
FFFFFFFFFFFIIHHHIIIIIIIIIIIIIIIIIIIIIIIIIIIIIIIIIIIIFFFFFFFFFFFFFFFFFFFFFFFFFFFFF;;===FFFFFFFFFFFFF===FFFFFFFDDDFFFFFFFFFFFFD66976663.5BA?96779=8:2..,,,1111172996622/4/0036;888<<<9940
@JI6ZREA02HTKL6
AGTCACTGTTGGAGGGCAAGTCTGGTGCCAGCAGCCGCGGTAATTCCAGCTCCAATAGCGTATATTAAAGTTGTTGCAGTTAAAAAGCTCGTAGTTGAATTTCGGGGTCAGCAGGTTGGTCGTGCCACTGGTATGAACT
+
BB66666666DDD?FFIIIIIIIIIIIIIIIIIIIIIIIIIIIIIIIIIIIIFFFFFFFFFFFFFFFFFFFFFFFFFFFFF???==FFFFFFFFFFFFFFFFFDDDDFFFFFFFFFFDDDFFFFFFFFFCCAB=4447=
@JI6ZREA02FDAQ8
AGTCACTGTTGGAGGGCAAGTCTGGTGCCAGCAGCCGCGGTAATTCCAGCTCCAATAGCGTATATTAAAGTTGTTGCAGTTAAAAAGCTCGTAGTTGAATTTTAGGCCTGGCCGGACGTCGTCTCTTGGCGAGTACTGTTCTGTCGTCGGGTCTATCTTTCTGGTGAATCGGTATGTCCTTAATTGGGCGTGCCGGGGAGCCGAGGACATTACCTTAGAAAAATTAGAGTTAGTTTAAAGGCAGGTCTTTTGCTT
+
F::;===FFFFIIHHHIIIIIIIIIIIIIIIIIIIIIIIIIIIIIIIIIIIIFFFFFFFFFFFFFFFFFFFFFFFFFFFFF;;;;;FFFFFFFFFFFFF==?;D?==<@=====<4224444<?<<<=?DFFFFFFFFFFFFFFFFFFFFFFFFFD;;:FB>???>86//..//943222268>>966727965,,,,.,---.---.--15--,,-.//300994??8888=3336....7766:7...09944
@JI6ZREA02FUWVC
AGTCACTGTTGGAGGGCAAGTCTGGTGCCAGCAGCCGCGGTAATTCCAGCTCCAATAGCGTATATTAAAGTTGTTGCAGTTAAAAAGCTCGTAGTTGAATTTTAGGCCTGGCCGG
+
FFFFFFFFFFFIIIIIIIIIIIIIIIIIIIIIIIIIIIIIIIIIIIIIIIIIFFFFFFFFFFFFFFFFFFFFFFFFFFFFF=====FFFFFFFFFFFFFEEEEFFDDDBBA8800
@JI6ZREA02J42ID
AGTCACTGTTGGAGGGCAAGTCTGGTGCCAGCAGCCGCGGTAATTCCAGCTCCAATAGCGTATATTAAAGTTGTTGCAGTTAAAAAGCTCGTAGTTGAATTTCGGGATCAATACGTCGGTCGTGCTTTTTTGGTACGCACTGGCGTCATTGGTTTCTCCTTTCTGACGAACCATGATGTCATTAATTTGGTGTTATGGGGAGTTAGGACTGTTACTTTGAAAAAATTAGAGTGTTTAAAGCAGGCATTAGCTTGAATACATTAGCATGGAATAATGAAATAGGACGTTCGATCCTATTTTGTGGTTTCTAGGATCAACGTAATGATTAATAGGGATAGTTGGGGCATTAGTATTCAATTGTCAGAGGTGAAATTCTTGGATTTATTGAAGACTAACTACTGCGAAAGCATTTGCCAAGGATGTTTTTCATTAATCAAGAACGAAAGTTAGGGATCGAAGACGATCAGATACCGTCGTAGTCTTAACCNTAAACTNTGCCGACTAGGGATCGGATGATGTTTAATTTT
+
IIIIIIIIIIIII:::IGGGIIIIIII666@GIIIIIIIIIIIIIIIIIIIIIIIIIIIIIIIIIIHHHIIIIIIIIIIII;;;;;IIIIIIIIIIIIIHHHIHHHIIIIIIIIIIIIIIIIIII99<<99II;IIIIIIIIIIIIIIIIIIHHHIIIIHHHIIIIIIIIIIIIIIIIIIIGGGGHHHIIIIIIIIAAAAI4;;IIIIIIIIIIIHHHI88666666,BIIIIHHHHHHIIIIIIIGGGIIIIIB>:9:GIIIIIIIIIIIIIIIIHHHGFGIDBCGGIIIIIIII>>>>G6DDHHHIIIIIIIIIIIIIIIIIIGGGIHHBBBDIIIII>>??BIIIIIIIIIIIIIIIIIIB<334@HHHIIIHIIIIHHHIIIIIIIIIIIDDDIIIEGCBBBE<7441@<<;;55152,,,,,5700//175573350,,,0,.-,,,5<<==:3243>??::8><>>?>>>???;:7722,,!-,,,-,!02565764.///==:::====<<22299,,,,
@JI6ZREA02GAS83
AGTCACTGTTGGAGGGCAAGTCTGGTGCCAGCAGCCGCGGTAATTCCAGCTCCAATAGCGTATATTAAAGTTAGTTGCAGTTAAAAAGACTCGTAGTTGAATTTCGGGGTCG
+
D888666<CFDGGFFHIIIIIIIHHHIHFFFFFDAAA44448@888444<?<<4445DFCCCADDFFF?D662::A:99<@A33555=4BB===BB@>8889667,,,,.2,
@JI6ZREA02HQZDR
AGTCACTGTTGGAGGGCAAGTCTGGTGCCAGCAGCCGCGGTAATTCCAGCTCCAATAGCGTATATTAAAGTTGTTGCAGTTAAAAAGCTCGTAGTTGAATTTCGGGG
+
668??666:DDDF<<=FHHIIIIHIIIIIIIIIIIIIIIIIIIHHIIIIIIIFFFFFFFFFFFFFFFFFFFFFFFFFFFFF88888FFFFFFFFFDB??0..7.,,,
@JI6ZREA02HMXNQ
AGTCACTGTTGGAGGGCAAGTCTGGTGCCAGCAGCCGCGGTAATTCCAGCTCCAATAGCGTATATTAAAGTTGTTGCAGTTAAAAAGCTCGTAGTTGAATTTCGGGATCAATACGTCGGTCGTGCTTTTTTGGTACGCACTGGCGTCATTGGTTTCTCCTTTCTGACGAACCATGATGTCATTAATTTGGTGTTATGGGGAGTTAGGACTGTTACTTTGAAAAAATTAGAGTGTTTAAAGCAGGCATTAGCTTGAATACATTAGCATGGAATAATGAAATAGGACGTTCGATCCTATTTTGTGGTTTCTAGGATCAACGTAATGATTAATAGGGATAGTTGGGGCATTAGTATTCAATTGTCAGAGGTGAAATTCTTGGATTTATTGAAGACTAACTACTGCGAAAGCATTTGCCAAGGATGTTTTCATTAATCAAAGAACGAAAGTTAGGGATCGAAGACGATCAGATACCGTCGCAGTCTTAACCATAAACCTAT
+
HHHHHHHHHHHIIHHHIIIIIIIIIIIIIIIIIIIIIIIIIIIIIIIIIIIIHHHHHHHHHHHHHHHHHHHHHHHHHHHHH????=HHHHHHHHHHHHHHHHHHHHHHHHHHHHHHHHHHHHHHH;;;;;;HHFHHHHHHHHHHHHHHHHHHHHHHHHHHHHHHHHHHHHHHHHHHHHHHH>>>>HHHHHHHGGGH>><>B166@EHHHHHHHHHHHHH;;776666,<DDDGCCCEHHHHHHHH@<<<GD@@@BGGGGE666DHHHHHHHHHHHHHHD@:@DHHHHHHHHHHHHHCCB@D8DBHHHHHHHBBBHHHBBBHEGEEEGGE@9653;;=>88//005:DDBDBBEGBBA>>989>99323299;AAB::999;<<?77>44339ABBB?:==999;;999999994444<947:110066780001,,,1,-4.,,,,,,-0/..122667021477721248;;:96122226777----022220-.
@JI6ZREA02JV01V
AGTCACTGTTGGAGGGCAAGTCTGGTGCCAGCAGCCGCGGTAATTCCAGCTCCAATAGCGTATATTAAAGTTGTTGCAGTTAAAAAGCTCGTAGTTGAATTTCGGGGTTAGCAGGTCGGTCGTGCCAATGGTATGCACTGGCTCGCTGACTCCTCCTTCTTGTAGAACCGTAATGCCATTAATTTGGTGTTGCGGGGAAACAGGACTGTTACTTTGAAAAAATTAGAGTGTTTAAAGCAGGCTAGCGCCTGAATACATTAGCATGGAATAATGAAATAGGACGTTCGAACCTATTTTGTTGGTTTCTAGGATTGACGTAATGATTAATAGGGATAGTTGGGGCATTAGTATTCAATTGTCAGAGGTGAAATTCTTGGATTTATTGAAGACTGACTACTGCGAAAGCATTTGCCAAGGATGTTTTCATTAATCAAAGAACGAAAGTTAGGGATCGAAGACGATCAGATACCGTCGTAGTCTTAACCAT
+
HHHHHHHHHHHIIBBBIIIIIIIIIIIIIIIIIIIIIIIIIIIIIIIIIIIIHHHHHHHHHHHHHHHHHHHHHHHHHHHHH????=HHHHHHHHHHHHHECCG8888::G=HHHHHHHHHHHHHHHHHHHHHHHHHHHHHHHHHHHHHHHHHHHHHHHHHHHHHEBBBBHHHHHHHHHEEEEHHHHHDEEHHHBBAAHHHE9>>EHGD<<;B@@@G22222266,@E;<<@HHHHHHHHHHHHHH@<<<EHHHHHHHHHHHHHHHHHHHHHHHHHHHHHHHHH@@@HHH@@@B9999@66;;222;<G@@@BEGHHHBBBHGGGGBB@@@;;;@BBBB9999@@;;;@@GGBBBEGBA@AAA?3332;;;>998:AAB=<=B449=ADDDDBBBD===B=344<=>>;;9<<<<<99832100075440001,,,1,,4.,,,,---262767777:9:88::::8:8==;:9::;:67679900--
@JI6ZREA02F8IVM
AGTCACTGTTGGAGGGCAAGTCTGGTGCCAGCAGCCGCGGTAATTCCAGCTCCAATAGCGTATATTAAAGTTGTTGCAGTTAAAAAGCTCGTAGTTGAATTTCGGGGTCAGCAGGCTGGTCGTGCCACTGGTATGAACTGGTCTCGCTGATTCCTCCTTTCTGAAGAACTGTAATGTCATTAATTTGGTGTTGCAGGGAAACAGGACTGTTACTTTGAAAAAATTAGAGTGTTTAAAGCAGGCAATTGCTTGAATACATTAGCATGGAATAATGAAATAGGACGTTCAAACCTATTTGTTGGTTTCTAGGATTGACGTAATGATTAATAGGGATAGTTGGGGGCATTAGTATTCAATTGTCAGAGGTGAAATTCTTGGATTTATTGAAGACTAACTACTGCGAAAGCATTTGCCAAGGATGTTTTCATTAATCAAGAACGAAAGTTAGGGATTCGAAGACGATCAGATACCGTCGTAGTCTTAACCATAAACTATGCCGACTAGGGATCGGATGATG
+
IIIIIIIIIIIII@@@IIIIIIIIIIIIIIIIIIIIIIIIIIIIIIIIIIIIIIIIIIIIIIIIIIHHHIIIIIIIHHH8933333AIIIIIIIIIIIIHHHI@@@@IIIIIIIIIIIIIIIIIIIIIIIIIIIIIIIIIIIIIIIIIIIIIIIIIIHHHIIIIIIIIIIIIIIIIIIIIIIIHHHIIH>@@IIIHHHHHHIIIIIIIB888D@@@G22224488,DFGIIHHHHHHIIIIIIIIIIIIIIIIIIIIIIIIIIIIIIIIIIIIIHHHIIIIIIIGFDBAAE@;1113724::;;;GAIFAAAAHIIIFDDGGDAAA?EE222;;;;==777;7IIIIHGGGIHGGGHFFBCCCBBEEBBBBEC533AAEBBBB;;EFC:8;C????>F?;;:B>>>;555;??>A=??;<8....88:633286..--.13304,.-11113233:8203;<===868<>>8656<><<=<<>>22089998619;;=;=8;8:8:688223;;;3.
@JI6ZREA02HNSVH
AGTCACTGTTGGAGGGCAAGTCTGGTGCCAGCAGCCGCGGTAATTCCAGCTCCAATAGCGTATATTAAAGTTGTTGCAGTTAAAAAGCTCGTAGTTGAATTTCGGGATCAATACGTCGGTCGTGCTTTTTTGGTACGCACTGGCGTCATTGGTTTCTCCTTTCTGACGAACCATGATGTCATTAATTTGGTGTTATGGGGAGTTAGGACTGTTACTTTGAAAAAATTAGAGTGTTTAAAGCAGGCATTAGCTTGAATACATTAGCATGGAATAATGAAATAGGACGTTCGATCCTATTTTGTGGTTTCTAGGATCAACGTAATGATTAATAGGGATAGTTGGGGCATTAGTATTCAATTGTCAGAGGTGAAATTCTTGGATTTATTGAAGACTAACTACTGCGAAAGCATTTGCCAAGGATGTTTTCATTAATCAAAGAACGAAGTTAGGGATCGAAGACGATCAGATACCGTCGTAGTCTTAACCAT
+
FFFFFFFFFFFIIHHHIIIIIIIIIIIIIIIIIIIIIIIIIIIIIIIIIIIIFFFFFFFFFFFFFFFFFFFFFFFFFFFFF?????FFFFFFFFFFFFFFFFFFFFFFFFFFFFFFFFFFFFFFF666666??7DDDFFFFFFFFFFFFFFFFFFFFFF===DFFFFFFFFFFFFFFFFFFFFFFFFFFFFFFFFF@D@@F8@@FFFFFFFFFFFFFFF67776666,DDFFFFFFFFFFFFFFFFFFFFFFFFGGGGGGIIIIGGGDDDDGDDDF???D>DD::9::DDFFDDBB9999A65500047AA>?99:?ADDDBDDDDDD??????D?????::99DDDDDDDDDDDDDDD===BB@>83244888322443888;54722223.,,0004033222267766672222..-220000667:88462226002---12:877742222276:88:::6565:::9899:51---4431.,
@JI6ZREA02H308R
AGTCACTGTTGGAGGGCAAGTCTGGTGCCAGCAGCCGCGGTAATTCCAGCTCCAATAGCGTATATTAAAGTTGTTGCAGTTAAAAAGCTCGTAGTTGAATTTA
+
:::DD@;;;FFIIHHHIIIIIIIIIIIIIIIIIIIIIIIIIIIIIIIIIIIIFFFFFFFFFFFFFFFFFFFFFFFFFFFFF?????FFFFFFFBA??;;...,
@JI6ZREA02FR3YC
AGTCACTGTTGGAGGGCAAGTCTGGTGCCAGCAGCCGCGGTAATTCCAGCTCCAATAGCGTATATTAAAGTTGTTGCAGTTAAAAAGCTCGTAGTTGAATTTCGGGATCAATACGTCGGTCGTGCTTTTTTGGTACGCACTGGCGTCATTGGTTTCTCCTTTCTGACGAACCATGATGTCATTAATTTGGTGTTATGGGGAGTTAGGACTGTTACTTTGAAAAAATTAGAGTGTTTAAAGCAGGCATTAGCTTGAATACATTAGCATGGGATAATGAAATAGGACGTTCGATCCTATTTTGTGGTTTCTAGGATCAACGTAATGATTAATAGGGATAGTTGGGGCATTAGTATTCAATTGTCAGAGGTGAAATTCTTGGATTTATTGAAGACTAACTACTGCGAAAGCATTTGCCAAGGATGTTTTCATTAATCAAGAACGAAAGTTAGGGATCGAAGACGATCAGATACCGTCGTAGTCTTAACCATAAACTATGCCGACTAGGGATCGGATGATGTTTAATTTT
+
IIIIIIIIIIIIIHHHIIIIIIIIIIIIIIIIIIIIIIIIIIIIIIIIIIIIIIIIIIIIIIIIIIHHHIIIIIIIIIIII=====IIIIIIIIIIIIIHHHIHHHIIIIIIIIIIIIIIIIIII;;;;77IIBIIIIIIIIIIIIIIIIIIHHHIIHHHHHIIIIIIIIIIIIIIIIIIIIIIIHHHIIIIIIIICCCCI?BBIIIIIIIIIIIHHHI666666>>-IIIIIHHHHHHIIIIIIIIIHIIIIIIHHHIIIIIIHHHHHHIIIIIIHHHHHIIDDDDDIIII;;;D7777@6FFEEEIIIIDDDHHIIIIIIIIHHHIHHDEEHIIIIIICCA@DDDIIIIIIIIIHHHBBBHHHBBBBHHEIEDDDBBB444B8:EE=98::HHHHHHHHHBBBEBBBB=======ED9;;4733;;33110---41151...1---0//1666964476:::73131;;:88879401//00,,,,,,,,/,/1331449752206666662211,,,00--,,
@JI6ZREA02HRKEJ
AGTCACTGTTGGAGGGCAAGTCTGGTGCCAGCAGCCGCGGTAATTCCAGCTCCAATAGCGTATATTAAAGTTGTTGCAGTTAAAAAGCTCGTAGTTGAATTTCGGGGTCAGTAGGTTGGTCGTGCCTATGGTATGTACTGGCTTTACTGATTCCTCCTTCTTGAAGAACTGTAATGTCATTAATTTGGTGTTGCAGGGAAACAGGACTGTTACTTTGAAAAAATTAGAGTGTTTAAAGCAGGCTAACGCTTGAATACATTAGCATGGAATAATGAAATAGGACGTTCGATCCTATTTTGTTGGTTTCTAGGATTGACGTAATGATTAATAGGGATAGTTGGGGCATTAGTATTCAATTGTCAGAGGTGAAATTCTCGGATTTATTGAAGACTAACTAC
+
FFFFFFFFFFFII???IIIIIIIIIIIIIIIIIIIIIIIIIIIIIIIIIIIIFFFFFFFFFFFFFFFFFFFFFFFFFFF@@88888CFFFFFFFFFFFFFFFFBBBBFFFFFFFFFFFFFFFFFFFFFFFFFFFFFFFFFFFFFFFFFFFFFFFFFFFFFFFFFFFFFFFFFFFFFFFFFFFF@@@FFFFFFFFFFCC666FFFFFFFFFFFFFF?D66222666,:?CCCFFFFFFFFFFFFFFFFFFFFFDDDDFDDGGIIGGIIIIIDDDFDGGGAGGGGDDDCDGDAAAB9976:00AA===A<B=??ADDBBA:::A:::AA888;;8?98444424237224988=>@@A@@@>??=88332888<:3222996622//348889;<<;<:<
@JI6ZREA02FX5Q5
AGTCACTGTTGGAGGGCAAGTCTGGTGCCAGCAGCCGCGGTAATTCCAGCTCCAATAGCGTATATTAAAGTTGTTGCAGTTAAAAAGCTCGTAGTTGAATTTTAGGCCTGGCCGGATGGTCCGTCTTTGGCGAGTACTGTTCTGTCGTCGGGTCTATCCTTCTGGTGAGCCGGGATGCCCTTTATTGGGTGTGTCGGGGAACCAGGACCATTACCTTGAAAAAATTAGAGTAGTTTAAAGCGGGCATTTGCTTGAATAGATTAGCATGGAATAATAGAATAGGACGTTGGTTCTATTTTGTTGGTTTTAGGACCACCGTAATGATTAATAGGGATAGTTGGGGGCATTAGTATTCAATTGTCAGAGGTGAAATTCTTGGATTTATTGAAGACTAACTATTGCGAAAGCATTTGCCAAGGATGTTTTCATTAATCAAGAACGAAAGTTAGGGGATCGAAAGACGATCAGATACCGTCGTAGTCTTAACCATAAACTATGCCGACTAGGAATCGGGCACGTTATTTCATGACTCGCTCGGCGCCTTAC
+
FIFIIIIIIIIIIHHHIIIIIIIIIIIIIIIIIIIIIIIIIIIIIIIIIIIIIIIIIIIIIIIIIIHHHIIIIIIIIIIII?????IIIIIIIIIIIIICCCCIIIIIIIIIIIIIIIIIIIIIIHHHIIIIIIIIIIIIIIIIIIIIIHHHIIIIIBBBBIIIIIIIIIIHHHIIIHHHHHHI>>BBEICFF@@<<<<DDGGHDDDIIIIIIBBBBD677744==-FI>>>>>HHHHHIIHHFFFFHHIIIIIIIIIIHHHIHHIHGGGHHHHIIIIIIIIIHHHIIII@@@DD====D:<GE9999D99<<<<@GGGFFFIIIIIIIIH@@@HDDDF66;67@@@HIIIIIFDDBDDDBBB@>0008BBBDB?==BBBBBBB::BBBBBDBBB>>=BBBBBB<=A?:555C??>>AA9;81111:>==<<;;;;><<:1005<==633336883...1-3879777688:::888<<<<<<<;;664:6...0-03228943-..1138983131=;810058:::;<<<;:;:991.//0,,,
@JI6ZREA02JCC71
AGTCACTGTTGGAGGGCAAGTCTGGTGCCAGCAGCCGCGGTAATTCCAGCTCCAATAGCGTATATTAAAGTTGTTGCAGTTAAAAAGACTCGTAGTTGAATTTCGGGATCAATACGTCGGTCGTGCTTTTTTGGTACGCACTGGCGTCATTGGTTTCTCCTTTCTGACGAACCATGATGTCATTAATTGGTGTTATGGGGATTAGGACTGTTAACTTTGAAAAAATTGAGTGTTTAAAGCAGGCATTAGCTTGAATACATTAGCAATGGAATAATGAAATAGGACGTTCGATCCTATTTTGT
+
C???AAA<<<444000<<<<<<?BBFFFFFHIIIIIIIIIIIIIIIIIIIIIFFFFFFFFFFFF@@:::FFFFFFFFFFFF====;@6DFFFFFFFFFFFF@@ADDDDCFFFFFFFD886==9=2.,,,,,,11,3379:<<<<?>???==00111>9<<888A<:::===BDBB@@A@@@@884444<<>A>8:9;;==<::BBBBBBA55666999@2555006244943..,,,.6==<>?ABDFFFFFFFD:<:DGGGF????DGGDDB@?94449442...2188::1123,,,,3-
@JI6ZREA02I1SUE
AGTCACTGTTGGAGGGCAAGTCTGGTGCCAGCAGCCGCGGTAATTCCAGCTCCAATAGCGTATATTAAAGTTGTTGCAGTTAAAAAGCTCGTAGTTGAATTTCGGGGTCAGCAGGTTGGTCGTGCCTACTGGTATGCACTGGCTTCGCTGATTCCTCCTTTCTGAAGAACTGTAATGTCATTAATTTGGTGTTGCAGGGAAACAGGACTAGTTACTTTGAAAAAATTAGAGTGTTTAAAGCAGGCTAACGCTTGAATACATTAGCATGGAATAATGAAATAGGACGTTCGATCCTATTTTGTTGGTTTCTAGGATTGACGTAATGATTAATAGGGATAGTTGGGGGCATTAGTATTCAATTGTCAGAGGTGAAATTCTTGGATTTATTGAAGACTAACTACTGCG
+
FFFFFFFFFFFIIIDDIHHHIIIBBBIIIIIIIIIIIIIIIIIIIIIIIIIIFFFFFFFFFFFFFFFFFFFFFFFFFFFFF==??=FFFFFFFFFFFFFFFFFEEEEFFDDDDFFFFFFFFFFFEEDDDFFFFFFFFFCCCC???AADDDDDDDDFCCCDDDDFFFFFFFFFFFFFA<<<FFCA???DBADD?====:888;A9566:=?AADDDFCCC666666DD0B@@@@;881115ABBDA::;FFFFFFIIIIIIIGGGGF:::::?>>??00141444<AA??=>>===90...3..22666>:?888=AAAB=555?ADDDAAAB?:::DAA::55555==B===AABA===888<>>><<83.//488>@<<<>;;;3//34298932222222770
@JI6ZREA02FFRAW
AGTCACTGTTGGAGGGCAAGTCTGGTGCCAGCAGCCGCGGTAATTCCAGCTCCAATAGCGTATATTAAAGTTGTTGCAGTTAAAAAGCTCGTAGTTGAATTTCGGGATCAATACGTCGGTCGTGCTTTCGGGTACGTACTGGCGTCATTGGTTTCTCCTTTCTGACGAACCATGATGTCATTAATTTGGTGTTATGGGGAGTTAGGACTGTTACTTTGAAAAAATTAGAGTGTTTAAAGCAGGCATTAGCTTGAATACATTAGCATGGAATAATGAAATAGGACGTTCGATCCTATTTTGTTGGTTTCTAGGATCAACGTAATGATTAATAGGGATAGTTGGGGCATTAGTATTCAATTGTCAGAGGTGAAATTCTTGGATTTATTGAAGACTAACTACTGCGAAAGCATTTTGCCAAGGATGTTTTTCATTAAATCAAAGAACGAAAGTTTAGGGGATCGAAGACGATCAGATACCCGTCGTAGTCTT
+
IIIIIIIIIIIIIHHHIIIIIIIIIIIIIIIIIIIIIIIIIIIIIIIIIIIIIIIIIIIIIIIIIIHHHIIIIIIIIIIII???==IIIIIIIIIIIIIHHHIHHHIIIIIIIIIIIIIIIIIIIHHHIHHHIIIIIIIIIIIIIIIIIIIHHHIIIIHHHIIIIIIIIIIIIIIIIIIIIIIIBBBIIIIIIII@@>>??IIIIIIIIIIIEE?@@G333133>>3GEEEHDHHHHHIIIIIIIIIIIIIIIIIIIIIIIIIIIIIIIIIIIICCCCC=EEA>;?BEEEEIIII9999B8<==222>=IIIIIIIIIIIIIIIIIIIIIIHFFIIII??:::::?IIIIIIIIIIIIGGEIIII???EHHFIIGEIIEE54436=IEEEEGIIIIIIIIGA@:::@;3----3....1017</////5<99...65...7//7400.,,,,,,...0777477152788889?9111594=69663,,
@JI6ZREA02HSB8L
AGTCACTGTTGGAGGGCAAGTCTGGTGCCAGCAGCCGCGGTAATTCCAGCTCCAATAGCGTATATTAAAGTTGTTGCAGTTAAAAAGCTCGTAGTTGAATTTCGGGAGTCATACGT
+
FFFFFFFFFFFII@@@IIIIIIIIIIIIIIIIIIIIIIIIIIIIIIIIIIIIFFFFFFFFFFFFFFFFFFFFFFFFFFFFF88888FFFFFFDDBBB:84424..,713...-33-
@JI6ZREA02F0DX6
AGTCACTGTTGGAGGGCAAGTCTGGTGCCAGCAGCCGCGGTAATTCCAGCTCCAATAGCGTATATTAAAGTTGTTGCAGTTAAAAAGCTCGTAGTTGAATTTCGGGATCAG
+
FFFFFFFFFFFIIHHHIIIIIIIIIIIIIIIIIIIIIIIIIIIIIIIIIIIIFFFFFFFFFFFFFFFFFFFFFFFFFFFFF;;;;;FFFFFFFFFFFFFF?=90..<73..
@JI6ZREA02IZ8SB
AGTCACTGTTGGAGGGCAAGTCTGGTGCCAGCAGCCGCGGTAATTCCAGCTCCAATAGCGTATATTAAAGTTGTTGCAGTTAAAAAGCTCGTAGTTGAATTTCGGGATCAATACGTCGGTCGTGCTTTTCGGGTACGTACTGGC
+
FFFFFFFFFFFIIHHHIIIIIIIIIIIIIIIIIIIIIIIIIIIIIIIIIIIIFFFFFFFFFFFFFFFFFFFFFFFFFFFFF?????FFFFFFFFFFFFFFFF?666AAAACCFFFFFFFDDFFFC<<6658895==4552---.
@JI6ZREA02IEW30
AGTCACTGTTGGAGGGCAAGTCTGGTGCCAGCAGCCGCGGTAATTCCAGCTCCAATAGCGTATATTAAAGTTGTTGCAGTTAAAAAGACTCGTAGTTGAATTTC
+
////434415524.00?@ABBDFFFIIIIIIIIIIIHBBBFDDDDHHIHHIIFFFFFFA??FFF88888FFFDBA??AA88111//81<?==???>;321221.
@JI6ZREA02FRY19
AGTCACTGTTGGAGGGCAAGTCTGGTGCCAGCAGCCGCGGTAATTCCAGCTCCAATAGCGTATATTAAAGTTGTTGCAGTTAAAAGCTCGTAGTTGAATTTTAGGCCTGGCCGGATGGTCCGTCTTTGGCGAGTACTGTTCTGTCGTCGGGTCTATCCTTCTGGTGAGCCGGGATGCCCTTTATTGGGTGTGTCGGGGAACCAGGACCATTACCTTGAAAAAATTAGAGTGTTTAAAGCGGGCATTTGCTTGAATAGATTAGCATGGAATAATAGAATAGGACGTTGGTTCTATTTTGTGGTTTTAGGACCACCGTAATGATTAATAGGGATAGTTGGGGGCATTAGTATTCAATTGTCAGAGGTGAAATTCTTGGATTTATTGAAGACTAACTATTGCGAAAGCATTTGCCAAGGATGTTTTCATTAATCAAGAACGAAA
+
IIIIIIIIIIIIIDDDIIIIIIIIIIIIIIIIIIIIIIIIIIIIIIIIIIIIIIIIIIIIIIIIIIHHHIIIIGGEEEE3333336?EEFBDBCGG;=55554;GEEEGGIIIIIIIIIFFFIIHHHIIIIIIIIIIIIIIIIIIIIIHHHIIIIIIIHHIIIIIIIIIIHHHIIIHHHHHHFAABBHIIIIII@@@>IIDD;==@@@FGEEEEEEE222222??3EBAAB?????BD;777;@DDEIIIIIIIIIIIIIIIIIIIIIIIIIIIIIIIIIIDD@@@;;:9@??9999;/669999EEB66669IIIIGIGGGIIHHDEEHFGFIDD55855DDD@;222?EEEE;;:8BDBB000=BBBBBABBBDBBB==77AA:98::=4442=?A:4444?:::;<ADDEE====H4474;;;;::9;;:30031002
@JI6ZREA02GUFNK
AGTCACTGTTGGAGGGCAAGTCTGGTGCCAGCAGCCGCGGACTACT
+
FFFFFFFFFFFIIIIIIIIIIIIIIIIIIIIIIHFFD=10//758/
@JI6ZREA02G309C
AGTCACTGTTGGAGGGCAAGTCTGGTGCCAGCAGCCGCGGTAATTCCAGCTCCAATAGCGTATATTAAAGTTGTTGCAGTTAAAAAGCTCGTAGTTGAATTTCGGGG
+
FFFFFFFFFFFIIHHHIIIIIIIIIIIIIIIIIIIIIIIIIIIIIIIIIIIIFFFFFFFFFFFFFFFFFFFFFFFFFFDDD;;;;;FFFFFFFFFFBA?8613,,,,
@JI6ZREA02HT97B
AGTCACTGTTGGAGGGCAAGTCTGGTGCCAGCAGCCGCGGTAATTCCAGCTCCAATAGCGTATATTAAAGTTGTTGCAGTTAAAAAGCTCGTAGTTGAATTTCGGGATCAATACGTCGGTCGTGCTTTCGGGTACGTACTGGCGTCATTGGTTTCTCCTTTCTGACGAACCATGATGTCATTAATTTGGTGTTATGGGGAGTTAGGACTGTTACTTTGAAAAAATTAGAGTGTTTAAAGCAGGCATTAGCTTGAATACATTAGCATGGAATAATGAAATAGGACGTTCGATCCTATTTTGTTGGTTTCTAGGATCAACGTAATGATTAATAGGGATAGTTGGGGCATTAGTATTCAATTGTCAGAGGTGAAATTCTTGGATTTATTGAAGACTAACTACTGCGAAAGCATTTGCCAAGGATGTTTTCATTAATCAAAGAACGAAAGTTAGGGATACGAAGACGATCAGATACCGTCGTGGTCTTAACCATAAACTATGCCGACTAGGAATCGGGCGACGTTATTTCATGACTCGCTCGGCGCCTTACGGG
+
IIIIIIIIIIIIIHHHIIIIIIIIIIIIIIIIIIIIIIIIIIIIIIIIIIIIIIIIIIIIIIIIIIHHHIIIIIIIIIIBB66666EIIIIIIIIIIIIHHHIHHHIIIIIIIIIIIIIIIIIIIFFFIHHHIIIIIIIIIIIIIIIIIFF>>>IIIIHHHIIIIIIIIIIIIIIIIIIIIIII:::IIIIIIIIBCCAI6>>IIIIIIIIIIG@??C22222233,?BEEGBDD>>>IIIIIIIIIIIIIIIIIIIIIIIIIIIIIIIIIIIID555@:DDDD@@@IIIGGEEE66655//55///:<EEGIDDDDHIIIIIIIIIIIIIH@@@IDDDF9999DDDDDDDDDIIIHHHHHHHHHH=====EHD:88::=BBB944:====BA;;442@;=4444:;==:::=::::==9;;3731:999440--,-2--5/...399----46---0044688:::7678;;:656111:;::994002----0,/1031446466113377783;:6776530333:;;;720287764000042000
@JI6ZREA02J0YVA
AGTCACTGTTGGAGGGCAAGTCTGGTGCCAGCAGCCGCGGTAATTCCAGCTCCAATAGCGTATATTAAAGTTGTTGCAGTTAAAAAGCTCGTAGTTGAATTTTAGGCCTGGCCGGATGGTCCGTCTTTGGCGAGTACTGTTCTGTCGTCGGGTCTATCCTTCTGGTGAGCCGGGATGCCCTTTATTGGGTGTGTCGGGGAACCAGGACCATTACCTTGAAAAAATTAGAGTGTTTAAAGCGAGGCTTTTGCTTGAATAGATTAGCATGGAATAATAGAATAGGACGTTGT
+
FFFFFFFFFFFIIIIIIIIIIIIIIIIIIIIIIIBBBIIIIIIIIIIIIIIIFFFFFFFFFFFFDD:::FFFBA>????88/////8?AAABDFFFFFFAAA?D@???AAAAAAAABBBBBBBB=555==BA?===ACFFFFFFFFFFFFFFFFFFFFFFFFFFFFFDB==888A><000448944613;7<=64....66;;;2234<AADAAADDD77776255,9??<<22266694342242444>>889===ADACCDFGGGGGGGFDDDDGGDFDB@@@@>>43
@JI6ZREA02I89SO
AGTCACTGTTGGAGGGCAAGTCTGGTGCCAGCAGCCGCGGTAATTCCAGCTCCAATAGCGTATATTAAAGTTGTTGCAGTTAAAAAGCTCGTAGTTGAATTTCGGGGGTCA
+
:666:;FFFFFFHHHHIIIIIIIIIIIIIIIIIHBBBHHIIHHIIIIIIIIIFFFFFFFFFFFFFFFFFFFFFFFFFFFFF?????FDDDFFFB>;999111.,,,,,,-.
@JI6ZREA02GJ6FO
AGTCACTGTTGGAGGGCAAGTCTGGTGCCAGCAGCCGCGGTAATTCCAGCTCCAATAGCGTATATTAAAGTTGTTGCAGTTAAAAAGCTCGTAGTTGAATTTCGGGATCAATACGTCGGTCGTGCTTTTTTGGTACGCACTGGCGTCGTTGGTTTCTCCTTTCTGACGAACCATGATGTCATTAATTTGGTGTTATGGGGAGTTAGGACTGTTACTTTGAAAAAATTAGAGTGTTTAAAGCAGGCATTAGCTTGAATACATTAGCATGGAATAATGAAATAGGACGTTCGATCCTACTTTGTTGGTTTCTAGGATCAACGTAATGATTAATAGGGATAGTTGGGGCATTAGTATTCAATTGTCAGAGGTGAAATTCTTGGATTTATTGAAGACTAACTACTGCGAAAGCATTTGCCAAGGATGTTTTCATTAATCAAAGAACGAAAGTTATGGGATCGAAGACGATCAGATACCGTCGTAGTCTTAACCATAAACTATGCCGACTAGGGATCGGATGATGTTAATTTT
+
IIIIIIIIIIIIIHHHIIIIIIIIIIIIIIIIIIIIIIIIIIIIIIIIIIIIIIIIIIIIIIIIIIHHHIIIIIIIIIIII?????IIIIIIIIIIIIIHHHIHHHIIIIIIIIIIIIIIIIIII666666FF<IIIIIIIIIIIIIIIIIIHHHIIIIHHHIIIIIIIIIIIIIIIIIIIIIIIHHHIIIIIIII@@@@I?GGIIIIIIIIIIIHHHI66666688,AGGGIEHHBBBIIIIIIIIIIIIIIIIIIIIIIIIIIHHAAAAIIIIIBIIIIHHDFDHHIGGGGGEC<555?79/0///67EEEEEGIIIIIIIIIIIIHAAABBBGGFA<<9999DDGGGIHHHIIHHHHHHHHHHHDB=??>CA:88>>A///4//:A>>;AC9:553CBBBBBBB?@@@@EH@@@@D=<>>7721::;;:80,,,,1,.,,,,,/34,,,,,38;;;;448<<<<<8232::<6569><<=<:;;6643.--.0-0329899;:88868866733311//00..,,
@JI6ZREA02GSYFO
AGTCACTGTTGGAGGGCAAGTCTGGTGCCAGCAGCCGCGGTAATTCCAGCTCCAATAGCGTATATTAAAGTTGTTGCAGTTAAAAAGCTCGTAGTTGAATTTCGGGATCAATACGTCGGTCGTGC
+
FFFFFFFFFFFIIHHHIIIIIIIIIIIIIIIIIIIIIIIIIIIIIIIIIIIIFFFFFFFFFFFFFFFFFFFFFFFFFFFFF=====FFFFFFFFFFFFF@@@DF@@?CAAADDDD=<886<9=53
@JI6ZREA02GER0G
AGTCACTGTTGGAGGGCAAGTCTGGTGCCAGCAGCCGCGGTAATTCCAGCTCCAATAGCGTATATTAAAGTTGTTGCAGTTAAAAA
+
FFFFFFFFFFFIIHHHIIIIIIIIIIIIIIIIIIIIIIIIIIIIIIIIIIIIFFFFFFFFFFFF@@@@DFFFFFDBBAA<<110-,
@JI6ZREA02F4MVK
AGTCACTGTTGGAGGGCAAGTCTGGTGCCAGCAGCCGCGGTAATTCCAGCTCCAATAGCGTATATTAAAGTTGTTGCAGTTAAAAAGCTCGTAGTTGAATTTCGGGATCAATATATTGGTCGTGCCTCCGGTATGCACTGGTATTATTGATTTCTACCTTCTGACGAACTGTGATGTCATTAATTTGGTGTCATGGGGAATCAGGACTGTTACTTTGAAAAAATTGAGTGTTTAAAGCAGGCACACGCTTGAATACATTAGCATGGAATAATGAAATAGGACGTTTGACCCTATTTTGTTGGTTTCTAGGATCGACGTAATGATTAATAGGGATAGTTGGGGGCATTAGTATTCAATTGTCAGAGGTGAAATTCTTGGATTTATTGAAGACTAACTACTGCGAAAGCATTTGCCAAGGATGTTTTCATTAATCAAGAACGAAAGTTAGGGATCGAAGACGATCAGATACCGTCGTAGTCTTAACCATAAACTATGCCGACTAGGGATCGGATGATGCTAATTTTTAT
+
IIIIIIIIIIFII@@@IIIIIIIIIIIIIIIIIIIIIIIIIIIIIIIIIIIIIIIIIIIIIIIIIIHHHIIIIIIIIIIII;;??=IIIIIII>>>IIIHHHIDFFFFFFHIIIIIIIIIIIIIIII>>>>IIIIIIIIIIIIIIIIIIIBBBIIIIIIIIIIIIIIIIIIIIIIIIIFFFIIHHHIIDFFIIICCCCIIIIIIIHIII;;;BHHHI88;;66BBBIIIIHHHH>>>IIIIIIIIIIIIHBBBB@IIIIIIIHDDDIIIGGG@777D:@@EE<<<BII777@F??=<7//HHH@@@IIDDDDDDIIDDDDIIIIIHHHHHIIDIIDDD66866DDGGD<9<F@@@DBBDBBBEEDD@=555BBEDDEEEEEB>44:?B>=?C99:>=>9::>===955444AA=882227900003788889<<;;99:1003::3-...1::99944766:::3130669446477131122444766631-138;<;586:::8::::888;:33322114//,)
@JI6ZREA02IIV6A
AGTCACTGTTGGAGGGCAAGTCTGGTGCCAAGTCAGCCGCGGTAATTCCAGCTCCGAATAGCGTATATTAAAGTTGTTGCAGTTAAAAAGCTCGTAGTTGAATTTCGGGAATCAATA
+
@??AAAA944444313?AAABABBBFFFF?6655=BBAA444ABB5655ABDDDDDDDDDBBBBB::44444><;3334<<11355777FFFFFFFDBBBBA44400.69977567/
@JI6ZREA02GNALW
AGTCACTGTTGGAGGGCAAGTCTGGTGCCAGCAGCCGCGGTAATTCCAGCTCCAATAGCGTATATTAAAGTTGTTGCAGTTAAAAAGCTCGTAGTTGAATTTCGGGGAT
+
FFFFFFFFFFFIIHHHIIIIIIIIIIIIIIIIIIIIIIIIIIIIIIIIIIIIFFFFFFFFFFFFFFFFFFFFFFFFFFD@@;;;;;FFFFFFFFFFFFD=86=21....
@JI6ZREA02J5O82
AGTCACTGTTGGAGGGCAAGTCTGGTGCCAGCAGCCGCGGTAATTCCAGCTCCAATAGCGTATATTAAAGTTGTTGCAGTTAAAAACGCTCGTAGTTGAATTTCGGGATCAATACGTCGGTCGTGCTTT
+
FFFFFFFFFFFIIHHHIIIIIIIIIIIIIIIIIIDDFHDB@@@FFFFHHHHFFFFFFFCAADDDAA::::9>?<<===4-.----,.-9====<<=>A88110048444>=899AABB>>??>??>8..
@JI6ZREA02JJ6K0
AGTCACTGTTGGAGGGCAAGTCTGGTGCCAGCAGCCGCGGTAATTCCAGCTCCAATAGCGTATATTAAAGTTGTTGCAGTTAAAAAGCTCGTAGTTGAATTTCGGGATCAATACGTCGGTCGTG
+
666?6668CFFGIHHHIIIIIII???IIIIIIIIIIIIIHHDDDDHHHHFFHFFFFFFFFFFFF@@;;;FFFFDBAABB==31133=BBBAAAAABBBB;;8100.:77557573221128522
@JI6ZREA02GWL1Z
AGTCACTGTTGGAGGGCAAGTCTGGTGCCAGCAGCCGCGGTAATTCCAGCTCCAATAGCGTATATTAAAGTTGTTGCAGTTAAAAAGCTCGTAGTTGAATTTTAGGCCTGGCCGGATGGTCCGTCTTTGGCGAGTACTGTTCTGTCGTCGGGTCTATCCTTCTGGTGAGCCGGGATGCCCTTTATTGGGTGTGTCGGGGAACCAGGACCATTACCTTGAAAAAATTAGAGTGTTTAAAGCGGGCATTTGCTTGAATAGATTAGCATGGAATAATAGAATAGGACGTTGGTTCTATTTTGTTGGTTTTAGGACCACCGTAATGATTAATAGGGATAGTTGGGGGCATTAGTATTCAATTGTCAGAGGTGGAATTCTTGGATTTATTGAAGACTAACTATTGCGAAAGCATTTGCCAAGGATGTTTTCATTAATCAAGAACGAAAGTTAGGGGATCGAAGACGATCAGATACCGTCGTAGTCTTAACC
+
IIIIIIIIIIIIIIIIIIIIIIIIIIIIIIIIIIIIIIIIIIIIIIIIIIIIIIIIIIIIIIIIIIHHHIIIIIIIIIIFG66666GIIIIIIIIIIIICCCCIIIIIIIIIIIIIIIIIIIIIIHHHIIIIIIIIIIIIIIIIIIIIIBBBIIIIIIIIIIIIIIIIIIIHHHIIIHHHHHHIFFGGHIIIIIICCCCIIIIFIGIIIIIIIDDDDG444422;;-;?EGGBDDDDDHIEFFFI>>>IIIIIIEFDFIIIIIIIIIIIIIIIIIIIIIIIIIIHHHIIHHHHI?==<<22??4442?665555446??EFGGIIHHHIHHHIIIIHH88887AAAHDDDFGDAAABBEDHDHE??@DDEEEDB==@@??>>C:<CA;525?A:::8AABBCBBEB@;;;HDDCDD;;8<32222<<;;::9==3...86557688477779:::==<;>::<>:3236;;<989<><<><<==92
@JI6ZREA02F59GG
AGTCACTGTTGGAGGGCAAGTCTGGTGCCAGCAGCCGCGGTAATTCCAGCTCCAATAGCGTATATTAAAGTTGTTGCAGTTAAAAAGCTCGTAGTTGAATTTCGGGATCAATACGTCGGTCGTGCTTTTTTGGTACGCACTGGCGTCATTGGTTTCTCCTTTCTGACGAACCATGATGTCATTAATTTGGTGTTATGGGGAGTTAGGACTGTTACTTTGAAAAAATTAGAGTGTTTAAAGCAGGCATTAGCTTGAATACATTAGCATGGAATAATGAAATAGGACGTTCGATCCTATTTTGTGGTTTCTAGGATCAACGTAATGATTAATAGGGATAGTTGGGGCATTAGTATTCAATTGTCAGAGGTGAAATTCTTGGATTTATTGAAG
+
FFFFFFFFFFFIIHHHIIIIIIIIIIIIIIIIIIIIIIIIIIIHHHHHHHHHFFFFFFFFFFFF??888FFD?==BBBDDD77788CFFFFFFFFFFFFFFFFFFFFFFFFFF<66635BBAAA?266666DD7DFFFFFFFFFFFFFFFFFFFFFFFFFFFFFFFFFFFFFFFFFFFFFFFFFFFFF??9B>?=?....4/0048>?ABBBBDFF??B22222211,98<<@;;==??FFFFFFFFFFFFFFF555<?GGGGGGGGGIIIIDDDGGGCF:CC::555BBBB:::=9977=6@@445=AB5555AADDA:88DDDDDA??==554<AA<<4555??==BBBBBDA==<<><>>82...8///88888@@@;;;=88BB4/
@JI6ZREA02HJO0E
AGTCACTGTTGGAGGGCAAGTCTGGTGCCAGCAGCCGCGGTAATTCCAGCTCCAATAGCGTATATTAAAGTTGTTGCAGTTAAAAGCTCGTAGTTGAATTTCGGGATCAATACGTCGGTCGTGCTTTCGGGTACGTACTGGCGTCATTGGTTTCTCCTTTCTGACGAACCATGATGTCATTAATTTGGTGTTATGGGGAGTTAGGACTGTTACTTTGAAAAAATTAGAGTGTTTAAAGCAGGCATTAGCTTGAATACATTAGCATGGAATAATGAAATAGGACGTTCGATCCTATTTTGTTGGTTTCTAGGATCAACGTAATGATTAATAGGGATAGTTGGGGCATTAGTATTCAATTGTCAGAGGTGAAATTCTTGGATTTATTGAAGACTAACTATTGCGAAAGCATTTGCCAAGGATGTTTTCATTAATCAAGAACGAAAGTTAGGGGATCGAAGACGATCAGATACCGTCGTAGTCTTAACCAT
+
FFFFFFFFFFFIIHHHIIIIIIIIIIIIIIIIIIIIIIIIIIIIIIIIIIIIFFFFFFFFFFFFFF;;;FFFFFFDFFFFF==;;;DFFFFFFFFFFFFFFFFFFFFFFFFFFFFFFFFFFFFFFFFFFFFFFFFFFFFFFFFFFFFFFF:::FFFFFFFFFFFFFFFFFFFFFFFFFFFFFFFFFFFFFFFFF====F;DDFFFFFFFDB?>888>//----22,<==><566??FFFFFFFFFFFFDDDFFFFDFIIIIGGGFDDIIIGDDFDGIIIIIDFDGGIGGGIIGG==99D99::0004:BA===AADDDDDDDDDDDDDDABBBDAAADD????DDDDIIIIDDDDDDDDDDDDDD>8344=?=888<<>8842//88422339;92222972442233888>4444BDD::4444::::998::6200:822/130,,,,,,0000032978:::2121:::758421120344,,,,
@JI6ZREA02F5F3E
AGTCACTGTTGGAGGGCAAGTCTGGTGCCAGCAGCCGCGGTAATTCCAGCTCCAATAGCGTATATTAAAGTTGTTGCAGTTAAAAAGCTCGTAGTTGAATTTC
+
::;FD@?==FFIIHHHIIIIIIIIIIIIIIIIIIIIIIIIIIIIIIIIIIIIFFFFFFFFFFFFFFFFFFFFFFFFFFFFF?????FFFFFFFFDBBB@8840
@JI6ZREA02IWJWV
AGTCACTGTTGGAGGGCAAGTCTGGTGCCAGCAGCCGCGGTAATTCCAGCTCCAATAGCGTATATTAAAGTTGTTGCAGTTAAAAAGCTCGTAGTTGAATTTC
+
FFFFFFFFFFFIIHHHIIIIIIIIIIIIIIIIIIIIIIIIIIIIIIIIIIIIFFFFFFFFFFFFFFFFFEDDFFFFFFFFF?????FFFFFFFFFDB<<..,7
@JI6ZREA02IJZSZ
AGTCACTGTTGGAGGGCAAGTCTGGTGCCAGCAGCCGCGGTAATTCCAGCTCCAATAGCGTATATTAAAGTTGTTGCAGTTAAAAAGCTCGTAGTTGAATTTCGGGGTCAGCAGGTTGGTCGTGCCACTGGTATGCACTGGC
+
FFFFFFFFFFFII???IIIIIIIIIIIIIIIIIIIIIIIIIIIIIIIIIIIIFFFFFFFFFFFFFFFFFFFFFFFFFFFFF88888FFFFFFFFFFFFFFFFFDDDDFFFFFFFFFFFFFFFFFFFFFFFFFFFFFFFFC<8
@JI6ZREA02GX71E
AGTCACTGTTGGAGGGCAAGTCTGGTGCCAGCAGCCGCGGTAATTCCAGCTCCAATAGCGTATATTAAAGTTGTTGCAGTTAAAAAGCTCGTAGTTGAATTTCGGGATC
+
EFFFFFFFFFFIIHHHIIIIIIIIIIIIIIIIIIIIIIIIIIIIIIIIIIIIFFFFFFFFFFFFFFFFFFFFFFFFFFFFF?????FFFFFFFFFFFFFFF?B<96=44
@JI6ZREA02JKSBH
AGTCACTGTTGGAGGGCAAGTCTGGTGCCAGCAGCCGCGGTAATTCCAGCTCCAATAGCGTATATTAAAGTTGTTGCAGTTAAAAAGCTCGTAGTTGAATTTTAGGCCTGGCCGGAGTC
+
FFFFFFFFFFFIIHHHIIIIIIIIIIIIIIIIIIIIIIIIIIIIIIIIIIIIFFFFFFFFFFFFFFFFFFFFFFFFFFFFF?????FFFFFFFFFFFFFBBAEFFFFFFFDBBAA===5
@JI6ZREA02FNGIU
AGTCACTGTTGGAGGGCAAGTCTGGTGCCAGCAGCCGCGGTAATTCCAGCTCCAATAGCGTATATTAAAGTTGTTGCAGTTAAAAAGCTCGTAGTTGAATTTCGGGATCAATACGTCGGTCGTGCTTTTTTGGTACGCACTGGCGTCATTGGTTTCTCCTTTCTGACGAACCATGATGTCATTAATTTGGTGTTATGGGGAGTTAGGACTGTTACTTTGAAAAAATTAGAGTGTTTAAAGCGGGCATTTGCTTGAATAGATTAGCATGGAATAATAGAATAGGACGTTGGTTCTATTTTGTTGGTTTTAGGACCACCGTAATGATTAATAGGGATAGTTGGGGGCATTAGTATTCAATTGTCAGAGGTGAAATTCTTGGATTTATTGAAGACTAACTACTGCGAAAGCATTTGCCAAGGATGTTTTCATTAATCAAGAACGAAAGTTAGGGGATCGAAGACGATCAG
+
FFFFFFFFFFFIIHHHIIIIIIIIIIIIIIIIIIIIIIIIIIIIIIIIIIIIFFFFFFFFFFFFFFFFFFFFFFFFFFFFF=====FFFFFFFFFFFFFFFFFFFFFFFFFFFFFFFFFDBBBB=111111==7BBBDFFFFFFFFFFFFFF:::FFFFFFFFFFFFFFFFFFFFFFFFFFFFFFFFFFFFFFFFFDDDBF?EEFFFFFFFFFFFF??B66666666,?FFFFFFFFFFFFD;;;DFF?DDDFFG?:<:CGGGGFFFDDDDGGCAADDDDDAA==9:8@@==>=<44444//884444BBDDAAAAAADDDDDBDDD???==;?@A@>>11111<<BBAAABDDDDDDD===??>>>?D>>>DDDDDDDD>>>=88?B@<:<>88888<888<;;;====>>B<:99;;62--,,,,03311.022658:83338::0111182226674:412262
@JI6ZREA02IF4P7
AGTCACTGTTGGAGGGCAAGTCTGGTGCCAGCAGCCGCGGTAATTCCAGCTCCAATAGCGTATATTAAAGTTGTTGCAGTTAAAAAGCTCGTAGTTGAATTTCGGGGATAC
+
:::;==FFFFFIIHHHIIIIIIIIIIIIIIIIIIIIIIIIIIIIIIIIIIIIFFFFFFFFFFFFFFFFFFFFFFFFFFFFF;;;;;FFFFFFFFFFDBB442://....-.
@JI6ZREA02JPPQD
AGTCACTGTTGGAGGGCAAGTCTGGTGCCAGCAGCCGCGGTAATTCCAGCTCCAATAGCGTATATTAAAGTTGTTGCAGTTAAAAAGCTCGTAGTTGAATTTC
+
FFFFFFFFFFFIIHHHIIIIIIIIIIIIIIIIIIIIIIIIIIIIIIIIIIIIFFFFFFFFFFFFFFFFFFFFFFFFFFFFF???==FFFFFFFFFFFDB442:
@JI6ZREA02F9X90
AGTCACTGTTGGAGGGCAAGTCTGGTGCCAGCAGCCGCGGTAACTCCAGCTCCAATAGCGTATATTAAAGTTGTTGCAGTTAAAAAGCTCGTAGTTGAATTTCGGGATCAATACGTCGGTCGTGCTTTCGGGTACGTACTGGCGTCATTGGTTTCTCCTTTCTGACGAACCATGATGTCATTAATTTGGTGTTATGGGGAGTTAGGACTGTTACTTTAGAAAAAATTAGAGT
+
FFFFFFFFFFFIIHHHIIIIIIIIIIIIIIIIIIIIIIIIIB??=BDIIIIHFFFFFFFFFFFFFFFFFFFFFFFFFFFFF?????FFFFFFFFFFFFFFFFFFFFFFFFFFFFFFFFFFFFFFEDDFFFFFFFFFFFFFFFFFFFDDDFFDDDFFFFFFFFFFFFFFFFFFFFFFFFFFFFFFFFFFFFFFDDD@A==A8??FFFDD=<867:1112.,,,,,,--+7523
@JI6ZREA02GYRW7
AGTCACTGTTGGAGGGCAAGTCTGGTGCCAGCAGCCGCGGTAATTCCAGCTCCAATAGCGTATATTAAAGTTGTTGCAGTTAAAAAGCTCGTAGTTGAATTTTAGGCCTGGTCGGATGGTCCGTCTTTGGCGAGTACTGTTCTGTCGTCGGGTCTATCCTTCTGGTGAGCCGGGATGCCCTTTATTGGGTGTGTCGGGGAACCAGGACCATTACCTTGAAAAAATTAGAGTGTTTAAAGCGGGCATTTGCTTGAATAGATTAGCATGGAATAATAGAATAGGACGTTGGTTCTATTTTGTTGGTTTTAGGACCACCGTAATGATTAATAGGGATAGTTGGGGGCATTAGTATTCAATTGTCAGAGGTGAAATTCTTGGATTTATTGAAGACTAACTATTGCGAAAGCATTTGCCAAGGATGTTTTCATTAATCAAGAACGAAAGTTAGGGGATCGAAGACGATCAGATACCGTCGTAGTCTTAACCNTAAACTATGCCGACTAGGAATCGGGCGACGTTTATTTCATGACTCGCTCGGCGCCTTACGGGAAC
+
IIIIIIIIIIIIIHHHIIIIIIIIIIIIIIIIIIIIIIIIIIIIIIIIIIIIIIIIIIIIIIIIIIHHHIIIIIIIIIIII?????IIIIIIIIIIIIICCCCIIIIIIIIIIIIIIIIIIIIIIHHHIIIIIIIIIIIIIIIIIIIIIHHHIIIIIIIIIIIIIIIIIIIHHHIIIHHHHHHIIIHHHIIIIIICCCCIIIIHBBBFIIIIIIIIII;;;;99II5IIIIIHHHHHHIIHHHHIHHHIIIIIIIIIIIIIIIIIIIIIIIIIIIIIIIIIIIE<<<HHIIIHD==BAH;;FF9999I@@@<<<DIIIIF@@@@@FFFI@<<<DIIII88;88HIGIIIDD@@@@DDDDDDB?>445=BB=AAA;;?::00004:CCDABBEHHBBBHHHH>@@EBB@==BDBBBB553:;3333;;;;::4322.--1/...133-,,,,457322003118;;;8:8;;8656<=<88668811!342230-03664743-..6475110/,5,,,,,,,,,,,11557474988310006694222000
@JI6ZREA02HXFQR
AGTCACTGTTGGAGGGCAAGTCTGGTGCCAGCAGCCGCGGTAATTCCAGCTCCAATAGCGTATATTAAAGTTGTTGCAGTTAAAAAGCTCGTAGTTGAATTTCGGGGTCTATCCATTGGTCGGGCTTTGGCGT
+
FFFFFFFFFFFIIHHHIIIIIIIIIIIIIIIIIIIIIIIIIIIIIIIIIIIIFFFFFFFFFFFFFFFFFFFFFFFFFFFFF????=FFFFFFFFFFFFFFFFFDDDDFFFFFFFFFFFFDD=<<8000227/.
@JI6ZREA02HDAJ4
AGTCACTGTTGGAGGGCAAGTCTGGTGCCAGCAGCCGCGGTAATTCCAGCTCCAATAGCGTATATTAAAGTTGTTGCAGTTAAAAAGCTCGTAGTTGAATTTCGGGGTATCAAGTACGTCGGTCGTCGAC
+
FA@AFFAA@FFIIHHHIIIIIIIIIIIIIIIIIIIIIIIIIIIIIIIIIIIIFFFFFFFFFFFFFFFFFFFFFFFFFFF<<88888FFDDDDFFFFD@????D::66044988<90//36<;8212553-
@JI6ZREA02JBMAV
AGTCACTGTTGGAGGGCAAGTCTGGCGCCAGCAGCCGCGGTAATTCCAGCTCCAATAGCGTATATTAAAGTTGTTGCAGTTAAAAAGCTCGTAGTTGAATTTTAGGCCTGGCCGGATGGTCCGTCTTTGGCGAGTACTGTTCTGTCGTCGGGTCTATCCTTCTGGTGAGCCGGGATGCCCTTTATTGGGTGTGTCGGGGAACCAGGACCATTACCTTGAAAAAATTAGAGTGTTTAAAGCGGGCATTTGCTTGAATAGATTAGCATGGAATAATAGAATAGGACGTTGGTTCTATTTTGTTGGTTTTAGGACCACCGTAATGATTAATAGGGATAGTTGGGGGCATTAGTATTCAATTGTCAGAGGTGAAATTCTTGGATTTATTGAAGACTAACTATTGCGAAAGCATTTGCCAAGGATGTTTTCATTAATCAAGAACGAAAGTTAGGGGATCGAAGACGATCAGATACCGTCGTAGTCTTAACCATAAACTATGCCGACTAGGAATCGGGCACGTTATTTCATGACTCGCTCGGCGCCTT
+
IIIIIIIIIIIIIHHHIIIIIIIIIIIIIIIIIIIIIIIIIIIIIIIIIIIIIIIIIIIIIIIIIIHHHIIIIIIIIIIBB66666BIIIIIIIIIIIICCCCIIIIIIIIIIIIIIIIIIIIIIHHHIIIIIIIIIIIIIIIIIIIIIHHHIIIIIIIIIIIIIIIIIIIHHHIIIHHHHHHIHHHHHIIIIIICCCCIIIHGGGHIIFEAB==;6:------883DCCGGHHHHHHIIHHHHIHHHIIGGGIHHIIIIIIIIIIIIIIIHHHIHHHIIIIIIIIIIIIIIIG????F::DD9999I::=FFDIIIIIIIHHHIIIIIHHHIIIAAA::?::GGHIIIIIIGGGGCCFHHFHHBBCHHEBEEECCC??11114>EECBBEIHHHHHHHCCBBBB:;;@BEFFFEECA>;=4444====;;9;;8855><<77:>>67777>===>32036;<<;8686=;;6566;<;=;;<<664;7...1-48668:.2/003392,,,,--8:94333;;;;>>=<=<<8:4/.//,,
@JI6ZREA02J455N
AGTCACTGTTGGAGGGCAAGTCTGGTGCCAGCAGCCGCGGTAATTCCAGCTCCAATAGCGTATATTAAAGTTGTTGCAGTTAAAAAGCTCGTAGTTGAATTTCGGGATCAATACGTCGGTCGTGCTTTCGGGTACGTACTGGCGTCATTGGTTTCTCCTTTCTGACGAACCATGATGTCATTAATTTGGTGTTAT
+
FFFFFFFFFFFHF666FHFHHHHIIIIIIIIIIIIIIIIIBBBHHHHHIIIIFFFFFFFFFFFFFFFFFFFFFFFFFFFFF888888FFFFFFFFFFFFFFFFFFFFFFDDDFFFFFFFFFFFFFFFFFFFFFFFFFFFFFFFFFFFFFFFF??A9<<?:::8DDDDFFFFFFFFF???FFFCCCC=>=:>??>6
@JI6ZREA02F8V3X
AGTCACTGTTGGAGGGCAAGTCTGGTGCCAGCAGCCGCGGTAATTCCAGCTCCAATAGCGTATATTAAAGTTGTTGCAGTTAAAAAGCTCGTAGTTGAATTTCGGGA
+
133=6666:DDGHHHHIIIIIIIIIIIIIIIIIIIIIIIIIIIIIIIIIIIIFFFFFFFFFFFFFFFFFFFFFFFFFFFFF?????FFFFFFFFFDB>=866.,,,3
@JI6ZREA02FLV22
AGTCACTGTTGGAGGGCAAGTCTGGTGCCAGCAGCCGCGGTAATTCCAGCTCCAATAGCGTATATTAAAGTTGTTGCAGTTAAAAAGCTCGTAGTTGAATTTTAGGCCTGGCCGGATGGTCCGTCTTTGGCGAGTACTGTTCTGTCGTCGGGTCTATCCTTCTGGTGAGCCGGGATGCCCTTTATTGGGTGTGTCGGGGAACCAGGACCATTACCTTGAAAAAATTAGAGTGTTTAAAGCGGGCATTTGCTTGAATAGATTAGCATGGAATAATAGAATAGGACGTTGGTTCTATTTTGTTGGTTTTAGGACCACCGTAATGATTAATAGGGATAGTTGGGGGCATTAGTATTCAATTGTCAGAGGTGAAATTCTTGGATTTATTGAAGACTAACTATTGCGAAAGCATTTGCCAAGGATGTTTTCATTAATCAAGAACGAAAGTTAGGGGATCGAAGACGATCAGATACCGTCGTAGTCTTAACCATAAACTATGCCGACTGGAATCGGGCGACGTTATTTCATGACTCGCTCGGCGCCTTACGGGAAC
+
IIIIIIIIIIIIIHHHIIIIIIIIIIIIIIIIIIIIIIIIIIIIIIIIIIIIIIIIIIIIIIIIIIHHHIIIIIIIIIIII=====IIIIIIIIIIIBB6666<DIIIIIIIIIIIIIIIIIIIIHHHIIIIIIIIIIIIIIIIIIIIIHHHIIIIIIIIIIIIIIIIIIIHHHIIIHHHHHHFAABBHIIIIIICCCCIIIIIIIIIIIIIIIIIII;;;;66FF5IIIIIHHHHHHHIBBBHIFFFIIIIIIIIIIIIIIIIIIIIIIIIIIIIIIIIIIHHHHHIIIIGGE99996//554444EBBB@@@DIIIIIIHHHIDDDHHHHIIIIII==?=8HHHHDDDIIIDDDHHHHHHHHHHHHHHEDDB=;?::0//477AA?>;??DEBBBDDD::::EDB@@==BBBHH@@=;;7;77>>==665;<;855:65558;;333116888::6486688:3131:;:888<><8866==888;811..-133;<:4333888;942--.-02200037788::::;:;:;:6400221.001,,,
@JI6ZREA02FTYBU
AGTCACTGTTGGAGGGCAAGTCTGGTGCCAGCAGCCGCGGTAATTCCAGCTCCAATAGCGTATATTAAAGTTGTTGCAGTTAAAAAGCTCGTAGTTGAATTTTAGGCCTGGCCGGATGGTCCGTCTTTGGCGAGTACTGTTCTGTCGTCGGGTCTATCCTTCTGGTGAGCCGGGATGCCCTTTATTGGGTGTGTCGGGGAACCAGGACCATTACCTTGAAAAAATTAGAGTGTTTAAAGCGGGCATTTGCTTGAATAGATTAGCATGGAATAATAGAATAGGACGTTGGTTCTATTTTGTTGGTTTTAGGACCACCGTAATGATTAATAGGGATAGTTGGGGGCATTAGTATTCAATTGTCAGAGGTGAAATTCTTGGATTTATTGAAGACTAACTACTGCGAAAGCATTTGCCAAGGATGTTTTCATTAATCAAGAACGAAAGTTAGGGGATCGAAGACGATCAGATACCGTCGTAGTCTTAACCATAAACTATGCCGACTAGGGATCGGACGATGTTAATTTTTCTTG
+
IIIIIIIIIIIII@@@IIIIIIIIIIIIIIIIIIIIIIIIIIIIIIIIIIIIIIIIIIIIIIIIIIHHHIIIIIIIIIIII=====IIIIIIIIIIIIIAAAAIIIIIIFFFFIIIIIIIIIIIIHHHIIIIIIIIIIIIIIIIIIIIIHHHIIIIIIIIIIIIIIIIIIIHHHIIIHHHHHHIFFFFHIIIIIICCCCIIIIIIIFIIIIIIIIIII;;;;;;II5IIIIIHFF>>>BIHHHIH>>>IIIIIFEEHIIIIIIIIIIIIIIIIIIIIIIIIID@777DDGGCBC66651//88////>88::;BBEGGFFIDDDHIIIIHHHHIIIII==?=8HHHIIIIIHDDDHHHHHHHHH:::HHHHHHHHHHHHHBBB::BBB>=?BB>::8C@?::::BB@:::EHHHHHHHH>>7777>>==888;;6.--3.----2213331688>=<<;:88:;;8686833101:;:8:88==110866686-1338:;9;::33133:;;:46331686/////3**.
@JI6ZREA02F45XG
AGTCACTGTTGGAGGGCAAGTCTGGTGCCAGCAGCCGCGGTAATTCCAGCTCCAATAGCGTATATTAAAGTTGTTGCAGTTAAAAAGCTCGTAGTTGAATTTC
+
FFFFFFFFFFFIIHHHIIIIIIIIIIIIIIIIIIIIIIIIIIIIIIIIIIIIFFFFFFFFFFFFFFFFFFFFFFFFFFFFF?????FFFFFFFFFDB>=663:
@JI6ZREA02GNNIX
AGTCACTGTTGGAGGGCAAGTCTGGTGCCAGCAGCCGCGGTAATTCCAGCTCCAATAGCGTATATTAAAGTTGTTGCAGTTAAAAAGCTCGTAGTTGAATTTCGGGATCAATACGTCGGTCGTGCTTTTTTGGTACGCACTGGCGTCATTGGTTTCTCCTTTCTGACGAACCATGATGTCATTAATTTGGTGTTATGGGGAGTTAGGACTGTTACTTTGAAAAAATTAGAGTGTTTAAAGCAGGCATTAGCTTGAATACATTAGCATGGAATAATGAAATAGGACGTTCGATCCTATTTTGTGGTTTCTAGGATCAACGTAATGATTAATAGGGATAGTTGGGGCATTAGTATTCAATTGTCAGAGGTGAAATTCTTGGATTTATTGAAGACTAACTACTGCGAAAGCATTTGCCAAGGATGTTTTCATTAATCAAGAACG
+
FFFFFFFFFFFIIHHHIIIIIIIIIIIIIIIIIIIIIIIIIIIIIIIIIIIIFFFFFFFFFFFFFFFFFFFFFFFFFFFFF????=FFFFFFFFFFFFFFFFFFFFFFFFFFFFFFFFFFFFFFF666666FF<FFFFFFFFFFFFFFFFFFFFFFFCCCCFFFFFFCCCFFFFFFFFFFFFFFFFFFFFFFFFFFAA@=F;DDFFFFFFFDBBA;;;?111///44,<==??=???FFFFFFFFA:::DDA???AAAFDDDDGFFFDGIGFDDDFGGDF>DD::<??DDDDAA?A44669/44///99?>@@??>AAAAA>A====BAAA???DDDDAA====???ADDDDDA??=??888@>>888:;;===@>>888=;==77@@43238;;;;<;;>32///;<<;;;>8888D?8::4444::::544782-,,0,
@JI6ZREA02G6I1D
AGTCACTGTTGGAGGGCAAGTCTGGTGCCAGCAGCCGCGGTAATTCCAGCTCCAATAGCGTATATTAAAGTTGTTGCAGTTAAAAAGCTCGTAGTTGAATTTTAGGCCTGGCCGGACGGTCCGTCTCTGGCGAGTACTGTTCTGTCGTCGGGTCTATCTTTCTGGTGAATCGGTATGTTCTTAATTGGGCGTGCCGGGGAGCCAGGACCATTACCTTGAAAAAATTAGAGTGTTTAAAGCAGGCTTTTGCTTGAATAGATTAGCATGGAATAATAGAATAGGACGTCGTGGTTCTATTTTGTTGGGTTCAAGGACCACCGTAATGATTAATAGGGATAGTTGGGGGCATTAGTATTCAATTGTCAGAGGTGAAATTCTTGGATTTATTGAAGACTAACTACTGCGAAAGCATTTGCCAAGGATGTTTTCATTAATCAAAGAACGAAAGTTAGGGATCGAAGACGATCAGATACCGTCGTAGTCTTAACCATAAACTATGCCGACTAGGGATCGGATGA
+
FIIIGGIIIIIIG666IIIIIIIIIIIIIIIIIIIIIIIIIIIIIIIIIIIIIIIIIIIIIIIIIIHHHIIIIIIIIIIII?????IIIIIIIIIIIIIBBBBIIIIIIIIIIIIIIIIIIIIIIIIIIIIIIIIIIIIIIIIIIIIIIHHHIIIIIIHHHIIIIIIIIIIIIIIIIIIIIIIIIIHHHIIIIIICCBBIFIIIIIIIIIIIIIIIII;;;;66>>-FFIIIHHH=;;GGEEE?3333;?BBCEEEFIIIIIDDDHIIIIIIIIIIIIIIIIIIIIIIIIIIIIEE77651//0////?>>8:8?DIHHHHHIIIHHHIIIIHHHIIIIII88=88HHHHIIHHHHHHHHHHHHHHH===BBEEHHHHD===BBEE<:EEDDDB===BDDEDBBDBEEB=====BBBBB;;9;;111096664442--.733642228;7-...13::;;:9;::;;;;8:8;;:88::;:13..--776920021-1337:94975550----62--
@JI6ZREA02FYL8F
AGTCACTGTTGGAGGGCAAGTCTGGTGCCAGCAGCCGCGGTAATTCCAGCTCCAATAGCGTATATTAAAGTTGTTGCAGTTAAAAAGCTCGTAGTTGAATTTCGGGATCAATACGTCGGTCGTGCTTTCGGGTACGTACTGGCGTCATTGGTTTCTCCTTTCTGACGAACCATGATGTCATTAATTTGGTGTTATGGGGAGTTAGGACTGTTACTTTGAAAAAATTAGAGTGTTTAAAGCAGGCATTAGCTTGAATACATTAGCATGGAATAATGAAATAGGACGTTCGATCCTATTTTGTTGGTTTCTAGGATCAACGTAATGATTAATAGGGACAGTTGGGGCATTAGTATTCAATTGTCAGAGGTGAAATTCTTGGATTTATTGAAGACTAACTACTGCGAAAGCATTTGCCAAGGATGTTTTCATTAATCAAGAACGAAAGTTAGGGATCGAAGACGATCAGATACCGTCGTAGTCTTAACCATAAACTATGCCGACTAGGGATCGGATGATGTTAATTTTTAATG
+
IIIIIIIIIIIIIHHHIIIIIIIIIIIIIIIIIIIIIIIIIIIIIIIIIIIIIIIIIIIIIIIIIIHHHIIIIIIIIIIII?????IIIIIIIIIIIIIHHHIHHHIIIIIIIIIIIIIIIIIIIHHHI;;;DIIIIIIIIIIIIIIIIIIHHHIIIIHHHIIIIIIIIIIIIIIIIIIIIIII>>>IIIIGGGIAAAAIFIIIIIIIIIIIIIHHHI;;;;99II5IIIIH>>>HHHIIIIIIIIIIIIIIIIIIIIIIIIIIIIIIIIIIIIIGGGIIIIHHGGGIIIIGGGHCCCAA66GGGGGIIIIFGGIIGAAAAAIIIIIIIIIHHHIIIIGF5555FIIIIGGGIIIIH@@@BFFFFFFC>@@@FFFHHCCCHHHHH>FFFBBCCFFBBBFBCCBBB>EA?>>>AAAAAAA8=>7744;;=>><0//.;<<=6557<>>6>666888;;;8;9<===;:;:>>>><>>>>>>>>==2203---.1-/2064803288868;:<88333869=<1151100*8
@JI6ZREA02HVDHU
AGTCACTGTTGGAGGGCAAGTCTGGTGCCAGCAGCCGCGGTAATTCCAGCTCCAATAGCGTATATTAAAGTTGTTGCAGTTAAAAAGCTCGTAGTTGAATTTCGGGGAT
+
133336:ADDDGI@@@IIIIIIIIIIIIIIIIIIIIIIIIIIIIIIIIIIIIFFFFFFFFFFFFFFFFFFFFFFFFFFFFF=====FFFFFFFFFFDAA444<11....
@JI6ZREA02J5CBO
AGTCACTGTTGGAGGGCAAGTCTGGTGCCAGCAGCCGCGGTAATTCCAGCTCCAATAGCGTATATTAAAGTTGTTGCAGTTAAAAAGCTCGTAGTTGAATTTCGGGATCAATACGTCGGTCGTGCTTTTTTGGTACGCACTGGCGTCATTGGTTTCTCCTTTCTGACGAACCATGATGTCATTAATTTGGTGTTATGGGGAGTTAGGACTGTTACTTTGAAAAAATTAGAGTGTTTAAAGCAGGCATTAGCTTGAATACATTAGCATGGAATAATGAAATAGGACGTTCGATCCTATTTGTTGGTTTCTTAGGATCAACGTAATGATTAATAGGGAGTATTGGGGTCGATTAGTATTCAATTAGTTCAGAGGT
+
FFFFFFFFFFFIIHHHIIIIIIIIIIIIIIIIIIIIIIIIIIIIIIIIIIIIFFFFFFFFFFFFFFFFFFFFFFFFFFFFF???;;FFFFFFFFFFFFFFFFFFFFFFFFFFFFFFFFFFFFFFF669966FF7FFFFFFFFFFFFFFFFFFFFFFFFFFFFFFFFFFFFFFFFFFFFFFFFFFFFFFFFFFFFFFAA@=D166FFFFFFFFFFFF??D662222::0BBBBD?FFFFFFFFFFFFFFFFFFFFDDFDIIIIIGGGIIIIIFDDIIGGGGADDA=54469:75523,,,-,,111113,,-.223:222:<889875555,,,,,-,--1111/267/7886769;6766...320777770,
@JI6ZREA02HSL62
AGTCACTGTTGGAGGGCAAGTCTGGTGCCAGCAGCCGCGGTAATTCCAGCTCCAATAGCGTATATTAAAGTTGTTGCAGTTAAAAAGCTCGTAGTTGAATTTCGGGATCAATA
+
FFFFFFFFFFFIIDDDHFFFFFFDDFHIIIIIIIIIIIIIIIIIIIIHHIIHFFFFFFFFFFFFFFFFFFFFFFFFFFFFF????;EEEFFFFFFFFFFFFFFFFFDBBA>//
@JI6ZREA02ICXJW
AGTCACTGTTGGAGGGCAAGTCTGGTGCCAGCAGCCGCGGTAATTCCAGCTCCAATAGCGTATATTAAAGTTGTTGCAGTTAAAAAGCTCGTAGTTGAATTTTAGGCCTGGCCGGATGGTCCGTCTTTGGCGAGTACTGTTCTGTCGTCGGGTCTATCCTTCTGGTGAGCCGGGATGCCCTTTATTGGGTGTGTCGGGGAACCAGGACCATTACCTTGAAAAAATTAGAGTGTTTAAAGCGGGCATTTGCTTGAATAGATTAGCATGGAATAATAGAATAGGACGTTGGTTCTATTTTGTTGGTTTTAGGACCACCGTAATGATTAATAGGGATAGTTGGGGGCATTAGTATTCAATTGTCAGAGGTGAAATTCTTGGATTTATTGAAGACTAACTATTGCGAAAGCATTTGCCAAGGATGTTTTCATTAATCAAGAACGAAAGTTAGGGGATCAAAGACGATCAGATACCGTCGTAGTCTTAACCATAAACTATGCCGACT
+
IIIIIIIIIIIII@@@IIIIIIIIIIIIIIIIIIIIIIIIIIIIIIIIIIIIIIIIIIIIIIIIIIHHHIIIIIIIIIIII:::::IIIIIIIIIIIIICCCCIIIIIIIIIIFFFIIIIIIIIIHHHIIIIIIIIIIIIIIIIIIIIIHHHIIIIIIIIIIIIIIIIIHHFFFHIE>>>HHHHHHHHEIIIIFG====@?B?666;?B<;;=5555:,,,,--883A==AEBEEFDDDDH@@@GDDFFIIIIFDDIIIIIIIIIIIIII@@@DIDDDDDIIDDDDDFF@??BE6777;22;;99;;G95666;DIIGGGGDDDDDDDDEHHIIIIII88?87DDHIIIIIIDD@@===BEEEE===D===DDB==:::BEEE::DDDBBBB=40009?AA?<<<ABBB===>>>>>=:;71111::::::9;;;:85710030220----7222422-36:;;;;:;<=;:88:<=<:;:<==1107611.--0222790-
@JI6ZREA02FTF34
AGTCACTGTTGGAGGGCAAGTCTGGTGCCAGCAGCCGCGGTAATTCCAGCTCCAATAGCGTATATTAAAGTTGTTGCAGTTAAAAAGCTCGTAGTTGAATTTCGGGGTTAGCAGGTCGGTCGTGCCAATGGTATGCACTGGCTCGCTGACTCCTCCTTCTTGTAGAACCGTAATGCCATTAATTTGGTGTTTGCGGGGTAAACAGGGACTGTTACTTTGAAAAAATTTAGAAGTGTTTAAAGCTAGGCTAGCGCCTGAATACATTAGCATGGAATAATGAAATAGGAACGTTCGAACCTATTTTGTTGGTTTCTAGGATTGACGTAATGATTAATAGGGATAGTT
+
FFFFFFFFFFFIIHHHIIIIIIIIIIIIIIIIIIIIIIIIIIIIIIIIIIIIFFFFFFFFFFFFFFFFFFFFFFFFFFFFF?????FFFFFFFFFFFFFFFFFAA<<8693<>=;74../3688111132237<::767889>??<99444=ABAAAAAAAABDDBDDA::::DBBBAA><<888==40...3:24../..63-...<:4444<<888<--////...,4;6643...889?4//04<<<>94444<<898<ABBDA???BBBAA<<<:..,3.11---,--22995575,,,,-++--,,,32912229:??=>==<44449966611131311
@JI6ZREA02GOQ30
AGTCACTGTTGGAGGGCAAGTCTGGTGCCAGCAGCCGCGGTAATTCCAGCTCCAATAGCGTATATTAAAGTTGTTGCAGTTAAAAAGCTCGTAGTTGAATTTCGGGATCAATACGTCGGTCGTGCTTTCGGGTACGTACTGGCGTCATTGGTTTCTCCTTTCTGACGAACCATGATGTCATTAATTTGGTGTTATGGGGAGTTAGGACTGTTACTTTGAAAAAATTAGAGTGTTTAAAGCAGGCATTAGCTTGAATACATTAGCATGGAATAATGAAATAGGACGTTCGATCCTATTTTGTTGGTTTCTAGGATCAACGTAATGATTAATAGGGATAGTTGGGGCATTAGTATTCAATTGTCAGAGGTGAAATTCTTGGATTTATTGAAGACTAACTACTGCGAAAGCATTTGCCAAGGATGTTTTCATTAATCAAGAACGAAAGTTAGGGATCGAAGACGATCAGATACCGTCGTAGTCTTAACCATAAACTATGCCGACTAGGGATCGGATGATGTTAATTTTTAATGTACTCTATTCGG
+
@EGGDED;;<GEB666IIIIIIIIIIIIIIIIIIIIIIIIIIIIIIIIIIIIHHHHHHHHHHHHHHHHHHHHHHHHGGGDD88888HHHHHHHHHHHHHHHHHBBBEEEHHHHHHHHHHHHHHHHHHHHHHHHHHHHHHHHHHHHHHHHHHHHHHHHHHHHHHHHHHHHHEEEHHHHHHHHHHHHHHHHHHBBBHCCCCH6>>HHHHHHHHHHHHHHH6;;;66<<-HHHHHHHHHHHHHEEEHHHHHHHHHHHHDDDHHHHHHHHHHHHHHHHHHHCD<HH@;566DGGGGGGG9999B8866222;8DDGGGGGHHHHHHHHHHHHHHHHHHHHHHHHAA99EEEE@@@BBGGHHHHD@AAHHHHA@>>HHHA??AAD>>>=449=HHDDDBDDHHH=9999===>>;;;999==>>9;;1221::7711022:;99:6334:=;2666622266402012227678;;;:9::21121:9900.,----.,.103720244444777222227:::;;//5//44+76620..1135,,
@JI6ZREA02IW5ZN
AGTCACTGTTGGAGGGCAAGTCTGGTGCCAGCAGCCGCGGTAATTCCAGCTCCAATAGCGTATATTAAAGTTGTTGCAGTTAAAAAGCTCGTAGTTGAATTTCGGGGTCAGTAGGTTGGTCGTGCCAATGGTATGTACTGGCTTTACTGATTCCTCCTTCTTGAAGAACTGTAATGTCATTAATTTGGTGTTGCAGGGAAACAGGACTGTTACTTTGAAAAAATTAGAGTGTTTAAAGCAGGCTAACGTTTGAATACATTAGCATGGAATAATGAAATAGGACGTTCGATCCTATTTTGTTGGTTTCTAGGATTGACGTAATGATTAATAGGGATAGTTGGGGGCATTAGTATTCAATTGTCAGAGGTGAAATTCTTGGATTTATTGAAGACTAACTACTGCGAAAGCATTTGCCAAGGATGTTTTCATTAATCAAGAACGAAAGTTAGGGATCGAAGACGATCAGATACCGTCGTAGTCTTAACCATAAACTNTGCCGACTAGGGATCGGATGATGTTAATTTTTAATGTACTCTATTCGGCGTCCTTACGGGAAAC
+
IIIIIIIIIIIIIHHHIIIIIIIIIIIIIIIIIIIIIIIIIIIIIIIIIIIIIIIIIIIIIIIIIIHHHIIIIIIIIIIGG:::::HIIIIIIIIIIIIHHHI@@@@IIIIIIHHHIIIIIIIIIIIIIIIIIIIIIIIIIIHHHIIIIIIIIIIIIIIIIIIIIIIIIIIIIIIIIIIIIIIHHHIIABBBIIIHHHHHHIIIIIIIIIIIIHHHI666666;;,BIIIIHHHHHHIIIIIIIIIHIHHHIIIHHHIIIIIIIIIIIHHHHIIHHHIIIE889<EGGEE?>>?99966//??999IIIIHHHIIIIIIIIHHHHIIIIIHBBFGGGDD55555AADGGGGHHDEEBHEEDDE;:5558BBEEEEDHHHHHEEE=:BB552;;>>>>;>9;;9>>>>;5111?@BBBCC9==4432::3311033374498663133-6668:;::::98668888689==>:9<<><<><<::220366686!1388684:8988677669551,,,,,,,,,,,,,+5255//03009664030001;6555---7
@JI6ZREA02IZC0O
AGTCACTGTTGGAGGGCAAGTCTGGTGCCAGCAGCCGCGGTAATTCCAGCTCCAATAGCGTATATTAAAGTTGTTGCAGTTAAAAAGCTCGTAGTTGAATTTCGGGATCAATACGTCGGTCGTGCTTTTTTGGTACGCACTGGCGTCATTGGTTTCTCCTTTCTGACGAACCATGATGTCATTAATTTGGTGTTATGGGGAGTTAGGACTGTTACTTTGAAAAAATTAGAGTGTTTAAAGCAGGCATTAGCTTGAATACATTAGCATGGAATAATGAAATAGGACGTTCGATCCTATTTTGTGGTTTCTAGGATCAACGTAATGATTAATAGGGATAGTTGGGGCATTAGTATTCAATTGTCAGAGGTGAAATTCTTGGATTTATTGAAGACTAACTACTGCGAAAGCATTTGCCAAGGATGTTTTCATTAATCAAGAACGAAAGTTAGGGATCGAAGACGATCAGATACCGTCGTAGTCTTAACCATAAACTNTAGCCGACTAGGGATCGGATGATGTTTAATTTT
+
IIIIIIIIIIIIIHHHIIIIIIIIIIIIIIIIIIIIIIIIIIIIIIIIIIIIIIIIIIIIIIIIIIHHHIIIIIIIIIIII<<<<<IIIIIIIIIIIIIHHHIHHHIIIIIIIIIIIIIIIIIII999999IIFIIIIIIIIIIIIIIIIIIHHHIIIIHHHIIIIIIIIIIIIIIIIIIIIIIIHHHIIIIIIII>>>>I4;;IIIIIIIIIIIHHHI;;;;;;;;,GHIIIHHHHHHIIIIIIIIIIIIIIIGGGHIIIIIIIIIIIIIIIIIIHHHIIIIHHHIIIIIIGGGICCB@G:GGHHHIIIGGGHIIIIIGGGIIIIIIIIIHHHIIIIIICCBAHHHIIIIIIIIGCCCHHHHHHHHHHHHHHHHBBCCH;;;HH>IICBBCIBBBBBFBC@:;;B:;;ABBC;;;;>?8;;2211899977.-..8463----49;-227;<=;;;;9=;98888689=<86467:88:4422,,,2///2/!,,3298:59458868;<<;;888833300,,,,
@JI6ZREA02JNBU3
AGTCACTGTTGGAGGGCAAGTCTGGTGCCAGCAGCCGCGGTAATTCCAGCTCCAATAGCGTATATTAAAGTTGTTGCAGTTAAAAAGCTCGTAGTTGAATTTC
+
BB66668<<<FFFFFHIIIIIIIIIIIIIIIIIIIIIIIIIIIIIIIIIIIIFFFFFFFFFFFFDDDDFA@@FFFFFFFFF?????FFFFFFDB><<5511,.
@JI6ZREA02J6M61
AGTCACTGTTGGAGGGCAAGTCTGGTGCCAGCAGCCGCGGTAATTCCAGCTCCAATAGCGTATATTAAAGTTGTTGCAGTTAAAAAGCTCGTAGTTGAATTTCGGGATCAGCAGGTTGGTCGTGCCACTGGTATGCACTGGCTTTGCTGGTTCCTCCTTTCTGAAGAACTGTAATGCCATTAATTTGGTGTTGCAGGGAAACAGGACTGTTAACTTTGAAAAAATTGAGTGTTTAAAGCAGGCTAACGCTTGAATACATTAGCATGGAATAATGAAATAGGACGTTCGATCCTATTTGTTGGTTTCTAGGATTGACGTAATGATTAATAGGGATAGTTGGGGGCATTAGTATTCAATTGTCAGAGGTGAAATTCTTGGATTTATTGAAGACTAACTACCGCGAAAGCATTTGCCAAGGATGTTTTCATTAATCAAGAACGAAAGTTAGGGATCGAAGACGATCAGATACCGTCGTAGTCTTAACCNTAAACTATGCCGACTAGGGATCGGATGATGTTAATTTTTAATGTACTCATTTCGGC
+
IIIIIIIIIIIIIHHHIIIIIIIIIIIIIIIIIIIIIIIIIIIIIIIIIIIIIIIIIIIIIIIIIIHHHIIIIIIIIIIII=====IIIIIIIIIIIIIHHB=6667@GGD@@@IIIIIIIIIIIIFFFIIIIIIIFFFIIIHHHIIIBB>>>>IFFDDEIIHIII>>>BIIIIFG;;<DI;;666EEAF7667<BB@?=;>7<<<A77/---=5327,,,,,,11338<:6:;?BBIGDDFIIIIIIIIIIFFDDDIIIIDDDDDDD;777HHHHHIIIIIIIIIIIIGGE?:111:7755422:4BEDBABBDDDDDDD@@@@IIIIE;;;@FGGG54444;;???;9:?B???AAA:==B======BBEDDBBBBEHB=944HHEEDEDDEE=3444====BBAA<;;=AA22...62000026994449;730076555:;;37778:77731036:;;:7676;;;888::88;::::86!77::760:;;;8:420.--496222966220499/////44+98:;813333;;;:
@JI6ZREA02GSJ95
AGTCACTGTTGGAGGGCAAGTCTGGTGCCAGCAGCCGCGGTAATTCCAGCTCCAATAGCGTATATTAAAGTTGTTGCAGTTAAAAAGCTCGTAGTTGAATTTTAGGGCCTGGCCGGAGTCGGTCGTCTTGGCGAGTACTGTTCTGTCGTCGGGTCTAT
+
F???FFFFFFFIIHHHIIIIIIIIIIIIIIIIIIIIIIIIIIIIIIIIIIIIFFFFFFFFFFFFFFFFFFFFFFFFFFFFF;;;;;FFFFFFFFFFDDD9996411088>999966764/..6323=4444:ADDDDDDDFFFFD@A??B;88??=93
@JI6ZREA02I2J7G
AGTCACTGTTGGAGGGCAAGTCTGGTGCCAGCAGCCGCGGTAATTCCAGCTCCAATAGCGTATATTAAAGTTGTTGCAGTTAAAAAGCTCGTAGTTGAATTTCGGGATCAATACGTCGGTCGTGCTTTTTTGGTACGCACTGGCGTCATTGGTTTCTCCTTTCTGACGAA
+
FFFFFFFFFFFIIHHHIIIIIIIIIIIIIIIIIIIIIIIIIIIIIIIIIIIIFFFFFFFFFFFFFFFFFFFFFFDDBBB==33333=BBBBDDFFFFFFFFFFFFFFFFFFFFFFFFFFFFFFFF666666FD6FFFFFFFFFFFFFFFFFFFFFFFFF??=A:?=7551
@JI6ZREA02JJZDY
AGTCACTGTTGGAGGGCAAGTCTGGTGCCAGCAGCCGCGGTAATTCCAGCTCCAATAGCGTATATTAAAGTTGTTGCAGTTAAAAAGCTCGTAGTTGAATTTCGGGATCAATACGTCGGTCGTGCTTTTTTGGTACGCACTGGCGTCATTGGTTTCTCCTTTCTGACGAACCATGATGTCATTAATTTGGTGTTATGGGGAGTTAGGACTGTTACTTTGAAAAAATTAGAGTGTTTAAAGCAGGCATTAGCTTGAATACATTAGCATGGAATAATGAAATAGGACGTTCGATCCTATTTTGTGGTTTCTAGGATCAACGTAATGATTAATAGGGATAGTTGGGGCATTAGTATTCAATTGTCGGAGGTGAAATTCTTGGATTTATTGAAGACTAACTACTGCGAAAGCATTTGCCAAGGATGTTTTCATTAATCAAGAACGAAAGTTAGGGATCGAAGACGATCAGATACCGTCGTAGTCTTAACCATAAACTATGCCGACTAGGGATCGGATGATGTTAATTTTTANAA
+
IIIIIIIIIIIIIHHHIIIIIIIIIIIIIIIIIIIIIIIIIIIIIIIIIIIIIIIIIIIIIIIIIIHHHIIIIIIIIIIII?????IIIIIIIIIIIIIGGGIGGGIIIIIIIIIIIIIIIIIII999999II<IIIIIIIIIIIIIIIIIIHHHIIIIHHHIIIIIIIIIIIIIIIIIIIIIIIHHHIIIIIIIICCCCI7@@IIIIIIIIIIIHHHI66666688,CGGGIEGG;;;IIIIIIIIIIIIIIIIIIIIIIIIIIIIIIIIIIIIIHHHIIIIAAAGGIIIIIIIIBBB?A6AA===FIIAAAAHHIIIIIIIIIIIIIIG====HIIIIBBA@GGHIIIIIIIIIHHHC8;:>?;;?>000;;C???AABBBE>>EEA?>A555:A@BAAA>555555;>>B><<<==683----38::84132384481003896-1---88;;64032;>>;3236>>>><>>>><=;;<:840.---.1,/2004:5948888<<888855552300,,,,,,!//
@JI6ZREA02IKDTS
AGTCACTGTTGGAGGGCAAGTCTGGTGCCAGCAGCCGCGGTAATTCCAGCTCCAATAGCGTATATTAAAGTTGTTGCAGTTAAAAAGCTCGTAGTTGAATTTCGGGATCAATACGTCGGTCGTGCTTTCGGGTACGTACTGGCGTCATTGGTTTCTCCTTTCTGACGAACCATGATGTCATTAATTTGGTGTTATGGGGAGTTAGGACTGTTACTTTGAAAAAAGTTAGAGTGTTTAAAGCAGGCATTAGCTTGAATACATTAGCATGGAATAATGAAATAGGACGTTCGATCCTATTTTGTTGGTTTCTAGGATCAACGTAATGATTAATAGGGATAGTTGGGGCATTAGTATTCAATTGTCAGAGGTGAAATTCTTGGATTTATTGAAGACTAACTACTGCGAAAGCATTTGCCAAGGATGTTTTCATTAATCAAGAACGAAAGTTAGGGATACGAAGACGATCAGATACCGTCGTAGTCTTAACCANAACTATGCCGACTAGGGATCGGATGATGTTAATTTTTAATGT
+
FFFFFFFFFFFIIHHHIIIIIIIIIIIIIIIIIIIIIIIIIIIIIIIIIIIIFFFFFFFFFFFFFFFFFFFFFFFFFFFFF=====FFFFFFFFFFFFFFFFF@@@FFFFFFFFFFFFFFFFFFFFFFFFFFFFFFFFFFFFFFFFFFFFFFFFFFFFFFFFFFFFFFFFFFFFFFFFFFFFFFFFFFFFFFFFFAA@@F?DDFFFFFFDA><<611:,,,,,,---+59==?<=?FFFFFFFFFFFFFFFFFFDDFGIGGGGFFFFDDCCGGDDB===D>D?555:?DDDDAAAA:=:7:00::888BAA::::=ADDDD==?AADD::8????DDDDAA5555BBDDAAABDDDDDDD?>?D?=888===;@>><<>>>///827<>>888<><888>@>===;;888;;8>::::420661100666:880222646:74338::27731----448697766221278720001204613444.-!--2701222864646621222766662---66//55500*64
@JI6ZREA02FX509
AGTCACTGTTGGAGGGCAAGTCTGGTGCCAGCAGCCGCGGTAATTCCAGCTCCAATAGCGTATATTAAAGTTGTTGCAGTTAAAAAGCTCGTAGTTGAATTTC
+
FFFFFFFFFFFIIHHHIIIIIIIIIIIIIIIIIIIIIIIIIIIIIIIIIIIIFFFFFFFFFFFFFFFFFDDDFFFFFFFFF?????FFFFFFFFFFDBA9633
@JI6ZREA02JAYXQ
AGTCACTGTTGGAGGGCAAGTCTGGTGCCAGCAGCCGCGGTAATTCCAGCTCCAATAGCGTATATTAAAGTTGTTGCAGTTAAAAAGCTCGTAGTTGAATTTCGGGGTCAGTAGGTTGGTCGTGCCAATGGTATGTACTGGCTTTACTGATTCCTCCTTCTTGAAGAACTGTAATGTCATTAATTTGGTGTTGCAGGGAAACAGGACGTGTTACTTTGAAAAAATTAGAGTGTTTAAAGCAGGCTAACGCTTGAATACATTAGCATGGAATAATGAAATAGGACGTTCGATCCTATTTTGTTGGTTTCTAGGTATTGACGTAATGATTAATAGGGATAGTTGGGGCATTAGTATTCAATTGTCAGAGGTGAAATTCTTGGATTTATTGAAGACTAACTAC
+
FFFFFFFFFFFII???IIIIIIIIIIIIIIIIIIIIIIIIIIIIIIIIIIIIFFFFFFFFFFFFFFFFFFFFFFFFFFFFF?????FFFFFFFFFFFFFFFFFEE==FFDDAA<<<<<<<988<>>@AAAABDD???FFFFFFFFFFAAAAB@@@434488898<888AA=::::ADDDB@AA<<<B<2100449888444<:BD::9::DDDD===A22222286-755751,,,,,5::95..-./4?<<988>@BAAABAA=:::BB:99??;;=<7<<898886<:76633,,,,--311,,,-/>42226899:BBBB@<<<>B@>8//.27<<66222444=AAA<88:A??B@>888==3338866;6...22362222276;888322;<<;
@JI6ZREA02HFEBU
AGTCACTGTTGGAGGGCAAGTCTGGTGCCAGCAGCCGCGGTAATTCCAGCTCCAATAGCGTATATTAAAGTTGTTGCAGTTAAAAAGACTCGTAGTTGAATTTC
+
1119?<4426124...4224448<<=BBBBDFFFFFF888FFFCAAADDDDDDA<<=DDDDDFFFFFFFFD@@@D@AAA@F<<<==F<AA?=<A?<;211,,,.
@JI6ZREA02I3Q0A
AGTCACTGTTGGAGGGCAAGTCTGGTGCCAGCAGCCGCGGTAATTCCAGCTCCAATAGCGTATATTAAAGTTGTTGCAGTTAAAAAGCTCGTAGTTGAATTTCGGGATCAATACGTCGGTCGTGCTTTTTTGGTACGCACTGGCGTCATTGGTTTCTCCTTTCTGACGAACCATGATGTCATTAATTTGGTGTTATGGGGAGTTAGGACTGTTACTTTGAAAAAATTAGAGTGTTTAAAGCAGGCATTAGCTTGAATACATTAGCATGGAATAATGAAATAGGACGTTCGATCCTATTTTGTGG
+
FFFFFFFFFFFIIHHHIIIIIIIIIIIIIIIIIIIIIIIIIIIIIIIIIIIIFFFFFFFFFFFFFFFFFFFFFFFFFFFFF;;;;;FFFFFFFFFFFFFFFFFFFFFFFFFFFFFFFFFDDDDD?661111AA7BBDFFFFFFFFFFFFFFFFFFFFDD:::DFFFFFFFFFFFFFFFFFFFFFFFFFFFFFFFFFDDDBFFFFFFFFFFFFFFF???F677777;;-FFFFFFFFFFFFFFFFFFFFFFFFFFDDFDGIIIIGGGGIIIIGCCCD???:4::::9BBBBBBA>?>4466<10/
@JI6ZREA02HZ3TP
AGTCACTGTTGGAGGGCAAGTCTGGTGCCAGCAGCCGCGGTAATTCCAGCTCCAATAGCGTATATTAAAGTTGTTGCAGTTAAAAAGCTCGTAGTTGAATTTCGGGATCAATACGTCGGTCGTGCTTTCGGGTACGTACTGGCGTCATTGGTTTCTCCTTTCTGACGAACCATGATGTCATTAATTTGGTGTTATGGGGAGTTAGGACTGTTACTTTGAAAAAATTGAGTGTTTAAAGCAGGCATTAGCTTGAATACATTAGCATGGAATAATGAAATAGGACGTTCGATCCTATTTTGTTGGTTTCTAGGATCAACGTAATGATTAATAGGGATAGTTGGGGCATTAGTATTCAATTGTCAGAGGTGAAATTCTTGGATTTATTGAAGACTAACTACTGCGAAAGCATTTGCCAAGGATGTTTTCATTAATCAAGAACGAAAGTTAGGGGATACGAAGACGATCAGATACCGTCGTAGTCTTAACCAT
+
FFFFFFFFFFFIIHHHIIIIIIIIIIIIIIIIIIIIIIIIIIIIIIIIIIIIFFFFFFFFFFFFFFFFFFFFFFFFFFFFF;;;;;FFFFFFFFFFFFFFFFFFFFFFFFFFFFFFFFFFFFFFFDDDFFFFFFFFFFFFFFFFFFFFFFFFFFFFFFFFFFFFFC???FFFFFFFFFFFFFFF666FFFFFDDD;===C166?AADDC?:::A=;;A2//2/24449??@8::?FFFFFFFFFFFFFFFFFFD:<:DGGGFFFDDDDDDDDA=:::D>DD::9?CGGGGGGGG???=F99DD555B<?88::==B===BBDDDDDA????==AA?98866444<<><<<?BBBBBB@>>??882232666;2,,,..32022//764223<@>>>@@;33388823342672222998:21101667:880---20091....0,,,,,,.,,,,..42644666612122:9899:7464888...,
@JI6ZREA02FQHLT
AGTCACTGTTGGAGGGCAAGTCTGGTGCCAGCAGCCGCGGTAATTCCAGCTCCAATAGCGTATATTAAAGTTGTTGCAGTTAAAAAGCCCGTAGTTGAATTTCGGGATCAATACGTCGGTCGTGCTTTTTTGGTACGCACTGGCGTCATTGGTTTCTCCTTTCTGACGAACCATGATGTCATTAATTTGGTGTTATGGGGAGTTAGGACTGTTACTTTGAAAAAATTAGAGTGTTTAAAGCAGGCATTAGCTTGAATACATTAGCATGGAATAATGAAATAGGACGTTCGATCCTATTTTGTTGGTTCTAGGATTGACGTAATGATTAATAGGGATAGTTGGGGCATTAGTATTCAATTGTCAGAGGTGAAATTCTTGGATTTATTGAAGACTAACTACTGCGAAAGCATTTGCCAAGGATGTTTTCATTAAATCAAAGAACGAAAGTTAGGGATCGAAGACGATCAGATACCGTCGTAGTCTTAACCATAAGCTATGCCGACTAGGGATCGGATGATGTTTAATTTTTAATG
+
IIIIIIIIIIIIIHHHIIIIIIIIIIIIIIIIIIIIIIIIIIIIIIIIIIIIIIIIIIIIIIIIIIHHHIIIIIIIIIIII=====IHHHIIIIIIIIIHHHIHHHIIIIIIIIIIIIIIIIIID888888II<IIIIIIIIIIIIIIIIIIHHHIDGGHHHIIIIIIIIIIIIIIIIIIIIIIIHHHIIIIIIIICCCCIIIIIIIIIGBBBBIHHHI;;;<88>>-IIIIIHHH>>>IIIIIIIIIIIIIIIIIIIIIIIIIIIIIIIIIIIIIGGGIIIIIIAAAIIIIAAAA=>=<8//66557AHGGEFFIIIIIIIIIIIIIIIIHHHIIIIGE8888IFFDDDDHHIIIHHHHHHHDCCCE>A<<<<A==@ADBBB?;;DFFFEFEEECCCECA<5666@AA@@BAA=??==63-,,,,25,,,,,.2,,,5--52,,,,,,,,,,2233::<9=<<;;<<;=6444246;=62427??<<<=>>??=878<=>=58788;:;;8884444847566-----00+3
@JI6ZREA02I4F7J
AGTCACTGTTGGAGGGCAAGTCTGGTGCCAGCAGCCGCGGTAATTCCAGCTCCAATAGCGTATATTAAAGTTGTTGCAGTTAAAAAGCTCGTAGTTGAATTTCGGGGTCAGTAGGTTGGTCGTGCCTATGGTATGTACTGGCTTTACTGATTCCTCCTTCTTGAAGAACTGTAATGTCATTAATTTGGTGTTGCAGGGAAACAGGACTGTTACTTTGAAAAAATTAGAGTGTTTAAAGCAGGCTAACGCTTGAATACATTAGCATGGAATAATGAAATAGGACGTTCGATCCTATTTTGTTGGTTTCTAGGATTGACGTAATGATTAATAGGGATAGTTGGGGCATTAGTATTCAATTGTCAGAGGTGAAATTCTTGGATTTATTGAAGACTAACTACTGCGAAAGCATTTGCCAAGGATGTTTTCATTAATCAAGAACGAAAGTTAGGGATCGAAGACGATCAGATACCGTCGTAGTCTTAACCATAAACTATGCCGACTAGGGATCGGATGATGTTAATTTTTAATGTACTCTATTCGGCG
+
IIIIIIIIIIIIIHHHIIIIIIIIIIIIIIIIIIIIIIIIIIIIIIIIIIIIIIIIIIIIIIIIIIHHHIIIIIIIIIIII;;;;;IIIIIIIIIIIIIHHHIBBBBIIIIIIIIIIIIIIIIIIIIIIIIIIIIIIIIIIIHHHIIIIIIIIIIIIIIIIIIIIIIIIIIIIIIIIIIIIIIHHHIIIHHHIIIHHHHHHIHIIIIIIHHIIHHHI666666FF3I@@@IDHHHHHHIIIIIIIIIIHIIIIIIIIIIIIIIIIIIIIIIIIG777@:GG;;9@@GEEEEDBE66667//;;:??EAG6666@IIIIHHHIDDDDHHHIB?;B><:55000/9988?DAAEFDDDEEDBAAAA99:2///::A88::A:::?77AA:98=:922228;932...899676:4444::8::4743;;;;;:....305;6553:;;69966777;;:9;:::::3131;;7656:;:8:8799444------00222798:8:77677:;7733336:;;//11199,;:;:00--,,130/,
@JI6ZREA02FNHCH
AGTCACTGTTGGAGGGCAAGTCTGGTGCCAGCAGCCGCGGTAATTCCAGCTCCAATAGCGTATATTAAAGTTGTTGCAGTTAAAAAGCTCGTAGTTGAATTTCGGGATCAATACGTCGGTCGTGCTTTTTTGGTACGCACTGGCGTCATTGGTTTCTCCTTTCTGACGAACCATGATGTCATTAATTTGGTGTTATGGGGAGTTAGGACTGTTACTTTGAAAAAATTAGAGTGT
+
FFFFFFFFFFFIIHHHIIIIIIIIIIIIIIIIIIIIIIIIIIIIIIIIIIIIFFFFFFFFFFFFFFFFFFFFFFFFFFFFF?????FFFFFFFFFFFFFFFFFFFFFFFFFFFFFFFFFFFFFF?666666FF7FFFFFFFFFFFFFFFFDDDDFFFFFFFFFFFFFF<:666:DDDBBBAAADD???::6ABBBB999:?;CDFFFFFFFDBAA8884////-,77/===:--
@JI6ZREA02JRK3E
AGTCACTGTTGGAGGGCAAGTCTGGTGCCAGCAGCCGCGGTAATTCCAGCTCCAATAGCGTATATTAAAGTTGTTGCAGTTAAAAAGCTCGTAGTTGAATTTCGGGATCAAGTACGTGGTCGT
+
844444444488<455DFFFHHIHHIIIHHHIHHHHHHHHHIIIIIIIIIIIFFFFFFFFFFFFFFFFFEDDFFFFFFFFF=====FFFFFFFFFFFFFF?=?;;;?9911043?<888??=?
@JI6ZREA02JYXNU
AGTCACTGTTGGAGGGCAAGTCTGGTGCCAGCAGCCGCGGTAATTCCAGCTCCAATAGCGTATATTAAAGTTGTTGCAGTTAAAAAGCTCGTAGTTGAATTTCGGGATCAATACGTCGGTCGTGCTTTTTTGGTACGCACTGGCGTCATTGGTTTCTCCTTTCTGACGAACCATGATGTCATTAATTTGGTGTTATGGGGAGTTAGGACTGTTACTTTGAAAAAATTAGAGTGTTTAAAGCAGGCATTAGCTTGAATACATTAGCATGGAATAATGAAATAGGACGTTCGATCCTATTTTGTGGTTTCTAGGATCAACGTAATGATTAATAGGGATAGTTGGGGCATTAGTATTCAATTGTCAGAGGTGAAATTCTTGGATTTATTGAAGACTAACTATTGCGAAAGCATTTGCCAAGGATGTTTTCATTAATCAAGAACGAAAGTTAGGGATCGAAGACGATCAGATACCGTCGTAGTCTTAACCATAAACTNTAGCCGACTAGGGATCGGATGATGTTTAATTTTATAAT
+
HHHHHHHHHHHIIHHHIIIIIIIIIIIIIIIIIIIIIIIIIIIIIIIIIIIIHHHHHHHHHHHHHHHHHHHHHHHHHHHHH???==HHHHHHHHHHHHHHHHHHHHHHHHHHHHHHHHHHGGGGD333111>>8DDGGGHHHHHHHHHHHHHHHHHHHHHHHHHHHHHHHHHHHHHHHHHHHHHHHHHHHHHHHHHBCBA>166>EHHHHHHHHHHHHH66666688,DDGHHEEEHHHHHHHHHHHHHHHHHHHDDDDDHHHHHHHHHHHHHHHHDDDHHHHDDDDDHHHHGHHH===<;2@@H@@GHHBBBBBBBHHHHHHHHHHHHHH@>>?AAD55/---49===;:<>BGHHHDA@AHHHHH===>HHHHHHHHHHH>D::DD=3339?BD@???DD@>>>999===A9999<94771111:;;;6646687441,,-,,00,../312222847687772126;;:86::76121699-,,,,,,,,!,,,34164644320262222226626666////4.00-
@JI6ZREA02F3LC7
AGTCACTGTTGGAGGGCAAGTCTGGTGCCAGCAGCCGCGGTAATTCCAGCTCCAATAGCGTATATTAAAGTTGTTGCAGTTAAAAAGCTCGTAGTTGAATTTCGGGATC
+
FFFFFFFFFFFII???IIIIIIIIIIIIIIIIIIIIIIIIIIIIIIIIIIIIFFFFFFFFFFFFFFFFFFFFFFFFFFFFF;;;;;FFFFFFFF@=666=:=A966=:3
@JI6ZREA02JWDLF
AGTCACTGTTGGAGGGCAAGTCTGGTGCCAGCAGCCGCGGTAATTCCAGCTCCAATAGCGTATATTAAAGTTGTTGCAGTTAAAAAGCTCGTAGTTGAATTTCGGGATCAATACGTCGGTCGTGCTTTTTTGGTACGCACTGGCGTCATTGGTTTCTCCTTTCTGACGAACCATGATGTCATTAATTTGGTGTTATGGGGAGTTAGGACTGTTACTTTGAAAAAATTAGAGTGTTTAAAGCAGGCATTAGCTTGAATACATTAGCATGGAATAATGAAATAGGACGTTCGATCCTATTTTGTGGTTTCTAGGATCAACGTAATGATTAATAGGGATAGTTGGGGCATTAGTATTCAATTGTCAGAGGTGAAATTCTTGGATTTATTGAAGACTAACTACTGCGAAAGCATTTGCCAAGGATGTTTTCATTAATC
+
FFFFFFFFFFFIIHHHIIIIIIIIIIIIIIIIIIIIIIIIIIIIIIIIIIIIFFFFFFFFFFFFFFFFFFFFFFFFFFFFF?????FFFFFFFF@=666==FFFFFFFFFFFFFFFFFFFFFFFF666666FF<FFFFFFFFFFFFFFFFFF???FFFFFFFFFFFFFFFFFFFFFFFFFFFFFFFFFFFFFFFFFDDDAFFFDDEFFFFFFFFFFFFF677766@@-FFFFFDDDFFFFFFFFFFDDDFFFFFDDDDDGIIIGGGIIIIIIGGGIGGIGAGG::<::GGFFC??????=D6CABBBD<D:::??DDDDBBBB===A===A=:::BBDDD==9=AADDDDAAAADDDDDDDDDDDD>83444BB@>>888;;;<778888888@@@@>><88888;3338;;888>>>>8::111077664400
@JI6ZREA02I3FOA
AGTCACTGTTGGAGGGCAAGTCTGGTGCCAGCAGCCGCGGTAATTCCAGCTCCAATAGCGTATGTTAAAGTTGTTGCAGTTAAAAAGCTCGTAGTTGAATTTCGGGATCAATACGTCGGTCGTGCTTTTCGGGTACGTCTGCGGTCATGGTTTCGTTCCTTTCCTTGACGAACCAACTGATGTCATTAATTTAGGTTGGTTATTGCGGGAGTTAGGACTGTTACTTTGAAAAAATTAGAGTGTTTAAAGCAGGCATTAGCTTGAATACATTAGCAT
+
FFFFFFFFFFFIIHHHIIIIIIIIIIIIIIIIIIIIIIIIIIIIIIIIIIIIFFFFFFFFFA@;;;FFFFFFDBAAA??00/////8????AADFFFFFFFFD@@@FFFFFFFFFFFFFDDDDDD;;3114263:8.22-..--.-..--222.,,,55,,,,,..33321511,,,774443..-1114111--,,,,,,31133666<488=?DFFFFFFFFFFFF67776666,DFFFFFFFFFFFFFFFFIIIIIIIIIIIIGGGDDDGGGI
@JI6ZREA02GW0LY
AGTCACTGTTGGAGGGCAAGTCTGGTGCCAGCAGCCGCGGTAATTCCAGCTCCAATAGCGTATATTAAAGTTGTTGCAGTTAAAAAGCTCGTAGTTGAATTTCGGGGTANACA
+
;;;FFEAA@FFIIHHHIIIIIIIIIIIIIIIIIIIIIIIIIIIIIIIIIIIIFFFFFFFFFFFFFFFFFFFFFFFFFFFFF;;;;;FFFFDDAAADAAA=;8<222/..!-.-
@JI6ZREA02FR6I2
AGTCACTGTTGGAGGGCAAGTCTGGTGCCAGCAGCCGCGGTAATTCCAGCTCCAATAGCGTATATTAAAGTTGTTGCAGTTAAAAAGCTCGTAGTTGAATTTCGGGGTTAGCAGGTCGGTCGTGCCAATGGTATGCACTGGCTCGCTGACTCCTCCTTCTTGTAGAACCGTAATGCCATTAATTTGGTGTTGCGGGGAAACNGGGACTGTTACTTTGAAAAAATTGAAGTGTTTAAAGCTAAGGCTAGCGCTGAATACATTAGCATGGAATAA
+
FFFFFFFFFFFIIIIIIIIIIIIIIIIIIIIIIIIIIIIIIIIIIIIIIIIIFFFFFFFFFFFFFFFFFFFFFFFFFFFFF?????FFFFFFFFFFFFF:::B9:331/4/>>??9/0014>B@>>>>BDDDDBBBBBB=<<<<<<9999988=<<<88667;<<22444422==<;<6622...222666<=22248863!...<<9/..::666:,,,--,--.15575,,,6669//..66=:::33349444348>AA?<<<<BBA911
@JI6ZREA02JZ4NB
AGTCACTGTTGGAGGGCAAGTCTGGTGCCAGCAGCCGCGGTAATTCCAGCTCCAATAGCGTATATTAAAGTTGTTGCAGTTAAAAAGCTCGTAGTTGAATTTTAGGCCTGGCCGGATGGTCCGTCTTTGGCGAGTACTGTTCTGTCGTCGGGTCTATCCTTCTGGTGAGCCGGGATGCCCTTTATTGGGTGTGTCGGGGAACCAGGACCATTACCTTGAAAAATTAGAGTGTTTAAAGCGGGCATTTGCTTGAATAGATTAGCATGGAATAATAGAATAGGACGTTGGTTCTATTTTGTTGGTTTTAGGACCACCGTAATGATTAATAGGGATAGTTGGGGGCATTAGTATTCAATTGTCAGAGGTGAAATTCTTGGATTTATTGAAGACTAACTTCTGCGAAAGCATTTGCCAAGGATGTTTTCATTAATCAAGAACGAAAGTTAGGGGATCGAAGACGATCAGATACCGTCGTAGTCTTAACC
+
IIIIIIIIIIIIIHHHIIIIIIIIIIIIIIIIIIIIIIIIIIIIIIIIIIIIIIIIIIIIIIIIIIHHHIIIIIIIIIIII;;;;;IIIIIIIIIIIIICCCCIIIIIIIIIIIIIIIIIIIIIIHHHIIIIIIIIIIIIIIIIIIIIIHHHIIIIIIIIIIIIIIIIIIIHHHIIIHHHHHHGFFHHHIIIIIICCCCGGFFIIIIIIGEFDAA?9:-----444ABDDGEHHHHHIIHHHII>>>FIIII>><AIIIIIIIIIIIIIIIIIIIIIIIIIIIIIIIIIIIIHAABBI==FF7544???555599<EDIIIIIIIIIIHHHIID<<<77==8HHIIIIIIIIIIIIHHHHHHH??@HHHHHHHHHHHHHHHHHHHHBBBBBEEBBBDB???@EB?@;;;BDDDCC;;8?:21118;33228888>;;=<77723344422:888=;98:<<>>>:9:9==><9::;:83--..0/
@JI6ZREA02GXLEH
AGTCACTGTTGGAGGGCAAGTCTGGTGCCAGCAGCCGCGGTAATTCCAGCTCCAATAGNGTATATTAAAGTTGTGCAGTTAAAAAGCTCGTAGTTGAATTTTAGGCCTGGCCGGAGTCGGTCGTCTTGGCGAGTACTGTTCTGTCGTCGGGTCTAT
+
FFFFFFFFFFFIIHHHIIIIIIIIIIIIIIIIIIIIIIIIIIIIIIIIIIIIFFFFD;!;;FFFFF<<=FFA886:==.0/////8?AAABDFFFFFFDDDDFFFFFFFDBBA<<<91111111<ABBBFFFFFFFFFFFFFFFFFFFFFFFFFA8
@JI6ZREA02GON36
AGTCACTGTTGGAGGGCAAGTCTGGTGCCAGCAGCCGCGGTAATTCCAGCTCCAATAGCGTATATTAAAGTTGTTGCAGTTAAAAAGCTCGTAGTTGAATTTCGGGATCAATACGTCGGTCGTGCTTTCGGGTACGTACTGGCGTCATTGGTTTCTCCTTTCTGACGAACCATGATGTCATTAATTTGGTGTTATGGGGAGTTAGGACTGTTACTTTGAAAAAATTAGAGTGTTTAAAGCAGGCATTAGCTTGAATACATTAGCATGGAATAATGAAATAGGACGTTCGATCCTATTTTGTTGGTTTCTAGGATCAACGTAATGATTAATAGGGATAGTTGGGGCATTAGTATTCAATTGTCAGAGGTGAAATTCTTGGATTTATTGAAGACTAACTACTGCGAAAGCATTTGCCAAGGATGTTTTCATTAATCAAGAACGAAAGTTAGGGATCGAAGACGATCAGATACCGTCGTAGTCTTAACC
+
HHHHHHHHHHHIIHHHIIIIIIIIIIIIIIIIIIIIIIIIIIIIIIIIIIIIHHHHHHHHHHHHHHHHHHHHHHHHHHHHH;;;;;HHHHHHHHHHHHHHHHHHHHHHHHHHHHHHHHHHHHHHHHHHHHHHHHHHHHHHHHHHHHHHHHHBBBHHHHHHHHHHHHHHHHHHHHHHHHHHHHHH999HGEGGGGG;<<<D3>>HGGHGHHHHEE888E67776666,<HHHHHHHHHHHHHHHHHHHHHHHHHHHHHHHHHHHHHHHHHHHHHHHHHHHHHHDDDHHHHHHHHHH??==G98;;222@=G@@@BEEHHHHHHHHHHHB@@@@@@BBB;;;9999BBGG;;9@EHHHHHHH@AAHHHD=344=AA>22449999;42989989322898=;<<;999;>>;9999999AA9::111176::::0222200;6333:==5996122277:9;:::::767122249::6402007700
@JI6ZREA02HR93C
AGTCACTGTTGGAGGGCAAGTCTGGTGCCAGACTACCAGCAGCCGCGGTAATTCCAGCTCCAATAGTGTATATTAAAGTTGTTGCAGTTAAAAAGCTTGTAGTTGAATTTCGGGATCAATACGTCGGTGGTCGTGCTTTCGGGTACGTACTGGCGTCATTGGTTTCTCCTTTCTGACGAACCATGATGTCATTAATTTGGTGTTATGGGGAGTTAGGACTGTTACTTTGAAAAAATTGAGTGTTTAAAGCAGGCATTAGCTTGAATACATTAGCATGGAATAATGAAATAGGACGTTCGATCCTATTTTGTTGGTTTTTAGGATCAACGTAATGATTAATAGGGATAGTTGGGGGCATTAGTATTCGATTGTCAGAGGTGAAATTCTTGGATTTATTGAAGACTAACTACTGCGAAAGCATTTGCTAAGGATGTTTTCATTAATCAAGAACGAAAGTTAGGGATCGAAG
+
FFFFFFFFFFFIIHHHIIIIIIIIIIIIIIIIIIIIIIIIIIIIIIIIIIIIFFFFFFFFFFFFFFFFFFFFFFFFFFFFFFFFFFFFF==?==FFFFFFFFFFFFFFFFFFFFFFFFFFFFFFFFFFFFFFFFFFDDDFF@@@FFFFFFFFFFFFFFFFFFFFFFFFFFFFFFFFFFFFFFFFFFFFFFFFFFFFFFFFFFFFFF====;/66?CFFFFFFFFFFFFF999999@@@FFFFFFFFFFFDDDFFIGGGGGDDFGD???DDDDFFFFDDDDGIIGGGGGIADD???CDDBBB><<<22//9,,--,,,,,38<<::<<BDDDDAAADDDDDD::::DAAAA55755A??D>===>=888?@>>??BB<<<:===?8333==D>==>88DD?888==8888DDD?>>>>DD::::::222::8:6----26::885::6---693339::23334222620
@JI6ZREA02FJQ16
AGTCACTGTTGGAGGGCAAGTCTGGTGCCAGCAGCCGCGGTAATTCCAGCTCCAATAGCGTATATTAAAGTTGTTGCAGTTAAAAAGCTCGTAGTTGAATTTCGGGATCAATACGTCGGTCGTGCTTTTTTGGTACGCACTGGCGTCGTTGGTTTCTCCTTTCTGACGAACCATGATGTCATTAATTTGGTGTTATGGGGAGTTAGGACTGTTACTTTGAAAAAATTAGAGTGTTTAAAGCAGGCATTAGCTTGAATACATTAGCATGGAATAATGAAATAGGACGTTCGATCCTATTTTGTTGGTTTCTAGGATCAACGTAATGATTAATAGGGATAGTTGGGGCATTAGTATTCAATTGTCAGAGGTGAAATTCTTGGATTTATTGAAGACTAACTACTGCGAAAGCATTTGCCAAGGATGTTTTCATTAATCAAGAACGAAGTTAGGGATCGAAGACGATCAGATACCGTCGTAGTCTTAACCAT
+
FFFFFFFFFFFIIHHHIIIIIIIIIIIIIIIIIIIIIIIIIIIIIIIIIIIIFFFFFFFFFFFFFFFFFFFFFFFFFFFFF?????FFFFFFFFFFFFFFFFFFFFFFFFFFFFFFFFFFFFFFF666666FF7FFFFFFFFFFFFFFFF==::8CFCC???FFFFFFFFFFFFFFFFFFFFFDD666FFFFFFFF@@@@FFFFFFFFFFFFFFFFFFF666666::-BBA?????FFFFFFFFFFFFFFFFFFGDFDFDGGDFFFF????GDDDFDGGIIIIDFDDDIIGGDDDG=:9=F9:AA000<<@5449?AAADBBBDDAAAA??????D??5559999A===AAAAAAA??DDDDDDDDD>====>DD===??B===>228=?BBBB888=>D>??>>>>====>>?====D:8::4544::::9702222002---06:83777666::98:772226569::65499:9564774...0
@JI6ZREA02IV32Z
AGTCACTGTTGGAGGGCAAGTCTGGTGCCAGCAGCCGCGGTAATTCCAGCTCCAATAGCGTATATTAAAGTTGTTGCAGTTAAAAAGCTCGTAGTTGAATTTCGGGGTCAGCAGGTTGGTCGTGCCACTGGTATGCACTGGCTTCGCTGATTCCTCCTTTCTGAAGAACTGTAATGCCATTAATTTGGTGTTGCAGGGAAACAGGACTGTTACTTTGAAAAAATTAGAGCGTTTAAAGCAGGCTAACGCTTGAATACATTAGCATGGAATAATGAAATAGGACGTTCAAACCTATTTTGTGGTTTCTAGGATTGACGTAATGATTAATAGGGATAGTTGGGGCATTAGTATTCAATTGTCAGAGGTGAAATTCTTGGATTTATTGAAGACTAACTACTGCGAAAGCATTTGCCAAGGATGTTTCATTAATCAAGAACGAAAGTTAGGGATCGAAGACGATCAGATACCGTCGTAGTCTTAACCATAAACTATGCCGACTAGGGATCGGACGATGTTAATTTTTAA
+
IIIIIIIIIIIIIBBBIIIIIIIIIIIIIIIIIIIIIIIIIIIIIIIIIIIIIIIIIIIIIIIIIIHHHIIIIIIIIII9988888HIIIIIIIIIIIIHHHI;;;;AIIIIIIIIIIIIIIIIIIIIIIIIIIIIIIIIIIIIIIIIIIHHHHIIIHHHIIIIIFFFFFIIIIIIIIIIIIIFFFIIIIHHHIIHHEEEEII>>>BIIFEDD::8?------//,5;;=>ABBBDFHGBBBIIIIIIIGGGIIHIIIIIIIIIIIIIIIDDDHHHHHHHHIII<;:==;;;=2///16/55<;;EAIIIIIHHHIHEDDHHHIIIIIIIIIIIIIHHAABAHHIIIIDDAAAAEHDDDDDBBBCB=??>AA;88CC?111947CCAA;?;9::?BCA;;:;;E?@@@BBBAAAAAA?;.....3;9886;;83008200<<==6<<<<<<:::<<><<>>::9:<==><;<<><9:9<==6203229<929::;685::=:8233===902386688222//--
@JI6ZREA02HUVYK
AGTCACTGTTGGAGGGCAAGTCTGGTGCCAGCAGCCGCGGTAATTCCAGCTCCAATAGCGTATATTAAAGTTGTTGCAGTTAAAAAGCTCGTAGTTGAATTTCGGGATCAATACGTCGGTCGTGCCTCTGGTATGAACTGGTGTTATTGATTCCTCCTTTCTGATAAACCATGATGTCATTAATTTGGTGTTGTGGGGAGTCAGGACTGTTACTTTGAAAAAATTAGAGTGTTTAAAGCAGGCCTACGCTTGAATACATTAGCATGGAATAATGAAATAGGACGTTCAAACCTATTTTGTGGTTTCTAGGATTGACGTAATGATTAATAGGGATAGTTGGGGCATTAGTATTCAATTGTCAGAGGTGAAATTCTTGGATTTATTGAAGACTAACTACTGCGAAAGCATTTGCCAAGGATGTTTTCATTAATCAAGAACGAAAGTTAGGGATCGAAGACGATCAGATACCGTCGTAGTCTTAACCATAAACTATGCCGACTAGGGATCGGATGATGTTTAATTTTTAATGTACTC
+
IIIIIIIIIIIIIHHHIIIIIIIIIIIIIIIIIIIIIIIIIIIIIIIIIIIIIIIIIIIIIIIIIIHHHIIIIIIIIIIII==???IIIIIIIIIIIIIHHHIHHHIIIIIIIIIIIIIIIIIIIIIIIIIIIIIIIIIIIIIIIIIIIIIIIIIIIHHHIIIIIHHHIIIIIIIIIIIIIIIHHHIIIIIIIICCCCIIIIIIIIIIIIIIIHHHI888888II6IIIIIGGGHHHIIIIIIIIIIIIIIIIIIIIIIIIIIIICCCCIIIII999IIIIIIGGGIHHHIIIC==<<C7?=333?CIIIIIIIIIIIIIIIIIIIIIIHHHIIIIIIAA@@GGIIIIIIIIIIIIIIIIIII???EHHHIIIIIIIIHHHIHHIIGCBCGIE==;EC@77222@<<774?==AAA@:=<....87....187786796---773.0..4?=555>;A@@>>554:>AA?9799:94527777715...04.787<=?;>:111<>A??===A>>444>=1161/11*8985//
@JI6ZREA02FNF7A
AGTCACTGTTGGAGGGCAAGTCTGGTGCCAGCAGCCGCGGTAATTCCAGCTCCAATAGCGTATATTAAAGTTGTTGCAGTTAAAAAGCTCGTAGTTGAATTTCGGGGTATCA
+
FFFFFFFFFFFIIHHHIIIIIIIIIIIIIIIIIIIHHFDDHHHFFGGHIHHHFFFFFFFFFFFFFFFFFA@@FFFFFFFFF;;;;;FFFFFFFFFFFFF:::A7755/323.
@JI6ZREA02FZ33C
AGTCACTGTTGGAGGGCAAGTCTGGTGCCAGCAGCCGCGGTAATTCCAGCTCCAATAGCGTATATTAAAGTTGTTGCAGTTAAAAAGCTCGTAGTTGAATTTTAGGCCTGGCCGGATGGTCCGTCTTTGGCGAGTACTGTTCTGCCGTCGGGTCTATCCTTCTGGTGAGCCGGGATGCCCTTTATTGGGTGTGTCGGGGAACCAGGACCATTACCTTGAAAAAATTAGAGTGTTTAAAGCGGGCATTTGCTTGAATAGATTAGCATGGAATAATAGAATAGGACGTTGTGGTTCTATTTTGTTGGTTTCTAGGACCACCGTAATGATTAATAGGGATAGTTGGGGGCATTAGTATTCAATTGTCAGAGGTGAAATTCTTGGATTTATTGAAGACTAACTACTGCGAAAGCATTTGCCAAGGATGTTTTCATTAATCAAGAACGAAAGTTAGGGGATCGAAGACGATCAGATACCGTCGTAGTCTTAACCATAAACTATGCCGACTAGGGATCGGACGATGTTAATTTTTCTTGTACTCGTTTCGGCGCC
+
IIIIIIIIIIIIIHHHIIIIIIIIIIIIIIIIIIIIIIIIIIIIIIIIIIIIIIIIIIIIIIIIIIHHHIIIIIIIIII>>66666FIIIIHIIIIIII@@@@GGIIIIIIIIIIIIIIIIIIIIGGGIIIIIIIIIIIIIIIIIIIIIHHHIIIIIIIIIIIIIIIIIIIHHHIIIGGGHHHIIIHHHIIIIII@@@@IIIIIIIGGGIIIGGGGFI666666FF5IIIIIHHHHHHII>>>IIGGGIIIIIIIIIIIIIIIIIIIIIIIIIIIIIIIIIIIIIIIAAAAIIIII@>=>://==;;;D?HAAAGIHIIIIIIIIGGGGGIIHEEGHGIEE11111FFIIIIIIIIHHHIHHHFFFFE?A8<<BDAA==DDHEEEF>>FFHFEA656<?CC?@@ABBBE@6111@>==866798//--.39=;8698889<=:55578857777:<<<?=758<6444<:;244856889778,,,,22.-,,,-101326<=:?>?>><=====<81..--..//0./3**4088;;=777:776911
@JI6ZREA02J6M99
AGTCACTGTTGGAGGGCAAGTCTGGTGCCAGCAGCCGCGGTAATTCCAGCTCCAATAGCGTATATTAAAGTTGTTGCAGTTAAAAAAGCTCGTAGTTGAATTTCGGGGGTCAGTAGT
+
FFFFFFF???AAD666EFFFHIIIIIIIIIIIIIIIIIIIIIIIIIIIIIIIFFFFFFFFFFFF88888FFDDFFFFFFFF779977FFFF???DDD?<<<<CA55766:=74.--2
@JI6ZREA02GJ0E8
AGTCACTGTTGGAGGGCAAGTCTGGTGCCAGCAGCCGCGGTAATTCCAGCTCCAATAGCGTATATCAAAGTTGTTGCAGTTAAAAAGCTCGTAGTTGAATTTTAGGCCTGGCCGGATGGTCCGTCTTTGGCGAGTACTGTTCTGTCGTCGGGTCTATCCTTCTGGTGAGCCGGGATGCCCTTTATTGGGCGTGTCGGGGAACCAGGACCATTACCTTGAAAAAATTGAGTGTTTAAAGCGGGCATTTGCTTGAATAGATTAGCATGGAATAATAGAATAGGACGTTGGTTCTATTTTGTGGTTTTAGGACCACCGTAATGATTAATAGGGATAGTTGGGGGCATTAGTATTCAATTGTCAGAGGTGAAATTCTTGGATTTATTGAAGACTAACTATTGCGAAAGCATTTGCCAAGGATGTTTTCATTAATCAAGAACGAAAGTTAGGGGATCGAAGCGATCAGATACCGTCGTAGTCTTAACCNTAAACTATGCCGACTGGAATCGGGCGACGTTATTTCATGACTCG
+
FFFFFFFFFFFIIHHHIIIIIIIIIIIIIIIIIIIIIIIIIIIIIIIIIIHHFFFFFFFFFFFFFFFFFFFFFFFFFFFFF=====FFFFFFFFFFFFFBBBBFFFFFFFFFFFFFFFFFFFFFF@@@FFFFFFFFFFFFFFFFFFFFFFFFFFFFFDDDDDDFFFFFFFFFFFFFFFFFFFD<99DDFFFFFFFAADDFFEEDFFFFFFFFFFFFFF666666666?FFFFFFFDDDFFDCCF:::AAAAAA::9:ADDDDDDDGGGD??????DDBBAA<<<<=5444987211/7-21,.,,356755512/00467<<<<<63...2:5757,,,--7:;9243<@BBBBBBB:<<>@><:8///::32244>8883//8<=3238<>8888<<><;;;88344;@<<::442:8100026220006:6---653339::244411222:7021:222---07860011:84644::1-!--4420,.0,,,0.000..030,,,,0.47200026663344.,
@JI6ZREA02HMUIX
AGTCACTGTTGGAGGGCAAGTCTGGTGCCAGCAGCCGCGGTAATTCCAGCTCCAANAGCGTATATTAAAGTTGTTGCAGTTAAAAAGCTCGTAGTTGAATTTCGGGATCAATACGTCGGTCGTGCTTTTTGGGTACGTACT
+
FFFFFFFFFFFIIHHHIIIIIIIIIIIIIIIIIIIIIIIIIIIIIHFFFHHGF::!:=FFFFFFFFFFFFFFFFFDDDD::33666ADDDDDDFFFFFD?==9111<99889<?@AA>>==?=9/----,,,11=:.----
@JI6ZREA02HDB4M
AGTCACTGTTGGAGGGCAAGTCTGGTGCCAGCAGCCGCGGTAATTCCAGCTCCAATAGCGTATATTAAAGTTGTTGCAGTTAAAAAGCTCGTAGTTGAATTTCGGGATCAATACGTCGGTCGTGCTTTTTTGGTACGCACTGGCGTCATTGGTTTCTCCTTTCTGACGAACCATGATGTCATTAATTTGGTGTTATGGGGAGTTAGGACTGTTACTTTGAAAAAATTAGAGTGTTTAAAGCAGGCATTAACTTGAATACATTAGCATGGAATAATGAAATAGGACGTTCGATCCTATTTTGTTGGTTTCTAGGATCAACGTAATGATTAATAGGGATAGTTGGGGCATTAGTATTCAATTGTCAGAGGTGAAATTCTTGGATTTATTGAAGACTAACTACTGCGAAAGCATTTGCCAAGGATGTTTTCATTAATCAAGAACGAAAGTTAGGGATCGAAGACGATCAGATACCGTCGTAGTCTTAACCATAACCTATGCCGACTAGGGATCGGATGATGTTAATTTTATAATGACT
+
IIIIIIIIIIIII@@@IIIIIIIIIIIIIIIIIIIIIIIIIIIIIIIIIIIIIIIIIIIIIIIIIIHHHIIIIIIIIIIII;;;;;IIIIIIIIIIIIIHHHIHHHIIIIIIIIIIIHHHIIIII777777II<IIIIIIIIIIIIIIIIIIFFFIIIIHHHIIIIIIIIIIIIIIIIIIIIIIIHHHIIIIIIIIAA@@B499=DIIIIIIIIIHHHI;;;;9966,>HIIIHHHHHHIIIIIIIIIIIIHHIIIIIIIIIIIIHH<<<<IIIIIEEEIIII<<<<<IIIIHHHIBBBBI::DD999D?G<<<DIIGF@@@GIIIII<<99BBBGGGG@@9999GGDDDGFFFHHHHHEEEEHHHB>@8::EE@532ABDB=:4//::?>;>>>999;>A??>BBB>@@BBEE???>A;9;3....38;;880333<993...3:;;3666688888:9;:::::3131<=;888:;:8:8886---3/1664003..-769754443...3888886:;;33300-.-0993.
@JI6ZREA02F51SZ
AGTCACTGTTGGAGGGCAAGTCTGGTGCCAGCAGCCGCGGTAATTCCAGCTCCAATAGCGTATATTAAAGTTGTTGCAGTTAAAAAGCTCGTAGTTGAATTTC
+
FFFFFFFFFFFIIHHHIIIIIIIIIIIIIIIIIIIIHIHHHHHFFFFFFHHDDDDFFFFFFFFFFFFFFFFFFFFFFFFDD88888FFFFFFFFFDB@>8663
@JI6ZREA02F808Y
AGTCACTGTTGGAGGGCAAGTCTGGTGCCAGCAGCCGCGGTAATTCCAGCTCCAATAGCGTATATTAAAGTTGTTGCAGTTAAAAAGCTCGTAGTTGAATTTCGGGATCAATACGTCGGTCGTGCTTTTTTGGTACGCACTGGCGTCATTGGTTTCTCCTTTCTGACGAACCATGATGTCATTAATTTGGTGTTATGGGGAGTTAGGACTGTTACTTTGAAAAAATTAGAGTGTTTAAAGCAGGCATTAGCTTGAATACATTAGCATGGAATAATGAAATAGGACGTTCGATCCTATTTTGTGGTTTCTAGGATCAACGTAATGATTAATAGGGATAGTTGGGGCATTAGTATTCAATTGTCAGAGTGAAATTCTTGGATTTATTGAAGACTAACTACTGCGAAAGCATTTGCCAAGGATGTTTTCATTAATCAAGAACGAAAGTTAGGGATCGAAGACAATCAGATACCGTCGTAGTCTTAACCATAAACTATGCCGACTAGGGATCGGATGATGTTTAATTTTTAAT
+
IIIIIIIIIIIIIHHHIIIIIIIIIIIIIIIIIIIIIIIIIIIIIIIIIIIIIIIIIIIIIIIIIIHHHIIIIIIIIIIII=====IIIIIIIIIIIIIHHHIHHHIIIIIIIIIIIIIIIIIII<<<<99IIFIIIIIIIIIIIIIIIIIIHHHIIHHHHHHHIIIIIIIIIIIIIIIIIIIIIHHHIIIIIIIICCCCIBIIIIIIIIIIIIIHHHI999999;;,FFIIIHHHHHHIIIIIIIIIIIIIIIHIIIIIIIIIIIIIIIIIIIIH@@@HHHH@@@DDIIIIGHDE@@@@E:HHHBBI@I@@@@@@@@D@@@IIIHHHDDDHHHIIIIIICCCAHHIIIIIIIIIGDDDDDEB544:8EEEDBBBBBBDB<;>77CA:425?C@BBBCC?::::B>??==BB?@??DAB;>73118::;:803227463----06;26337888:::8866:::8686;;81016;88:77990003---34-03297;9=<:8868899773333..-661121100*
@JI6ZREA02GRU4X
AGTCACTGTTGGAGGGCAAGTCTGGTGCCAGCAGCCGCGGTAATTCCAGCTCCAATAGCGTATATTAAAGTTGTTGCAGTTAAAAAGCTCGTAGTTGAATTTCGGGATCAATACGTCGGTCGTGCTTTTTTGGTACGCACTGGCGTCATTGGTTTCTCCTTTCTGACGAACCATGATGTCATTAATTTGGTGTTATGGGGAGTTAGGACTGTTACTTTGAAAAAATTAGAGTGTTTAAAGCAGGCATTAGCTTGAATACATTAGCATGGAATAATGAAATAGGACGTTCGATCCTATTTTGTGGTTTCTAGGATCAACGTAATGATTAATAGGGATAGTTGGGGCATTAGTATTCAATTGTCAGAGGTGAAATTCTTGGATTTATTGAAGACTAACTACTGCGAAAGCATTTGCCAAGGATGTTTTCATTAATC
+
FFFFFFFFFFFIIHHHIIIIIIIIIIIIIIIIIIIIIIIIIIIIIIIIIIIIFFFFFFFFFFFFFFFFFFFFFFFFFFFFF=====FFFFFFFFFFFFFFFFFFFFFFFFFFFFFFFFFFFFFFF999999FF7FFFFFFFFFFFFFFFFFFFFFFFFFFFFFFFFFFFFFFFFFFFFFFFFFFFDDDFFFFFFFFAAA@F?@@FFFFFFFFFFFFFFF66666233,======???FFFDDDFFFFFFFFFFFDDFDFGGGGFFFFDGGGGGGDD???:4::::9::BBBBBB@@6666<0880//97?8889988=B?>>A==?A??????=BAA?>>6666944449<@BBBBBBDDDDD?>===888=BBBBBBB@444@:7@<//./8<<<<:88888;;;88888;>><<;66466-----6887410
@JI6ZREA02GJYW0
AGTCACTGTTGGAGGGCAAGTCTGGTGCCAGCAGCCGCGGTAATTCCAGCTCCAATAGCGTATATTAAAGTTGTTGCAGTTAAAAAGCTCGTAGTTGAATTTCGGGGTTCTACCGTTGGTCGGGCAATTGTCTGTACTGGCGTGTGGAATTTCTACCTTCTGGGGAACCATTATGTTATTAATTTAGCGTAGTGGGAAACCAGGACCTTTACCTTGAAAAAATTAGAGTGTTCAAAGCAGGCTTACGTCTGAATACATTAGCATGGAATAATAAAATAGGACGGTGGTCCTGTTTTGTTGGTCTTCTGATC
+
FFFFFFFFFFFIIIIIIIIIIIIIIIIIIIIIIIIIIIIIIIIIIIIIIIIIFFFFFFFFFFFFFFFFFFFFFFFFFFF<<88888CFFFFFFFFFFFFFFFFDDDDFFFFFFFFFFFFFFFFFFFFFFFFFFFFFFFFFFFFFFFFFFFFFFFFFFFFFF====DDFFFFFFFFFFFFFFFFFFFFFFFFFFFFFFFFFFFFFFFFFFFDAA;;B222222AA0DDDDFFFFFFFFFFFFFDCCFFFFA???ACFDAAADDDDDDDDD99:7666A6=<??>AA@><888944448//242722267773
@JI6ZREA02FWHCB
AGTCACTGTTGGAGGGCAAGTCTGGTGCCAGCAGCCGCGGTAATTCCAGCTCCAATAGCGTATATTAAAGTTGTTGCAGTTAAAAAGCTCGTAGTTGAATTTCGGGG
+
???FFFEEEFFIIHHHIIIIIIIIIIIIIIIIIIIIIIIIIIIIIIIIIIIIFFFFFFFFFFFFFFFFFFFFFFFFFFFDD;;===FFFFFFFFFFF????=A7711
@JI6ZREA02JPYBR
AGTCACTGTTGGAGGGCAAGTCTGGTGCCAGCAGCCGCGGTAATTCCAGCTCCAATAGCGTATATTAAAGTTGTTGCAGTTAAAAAGCTCGTATTGAATTTCGGGATCAATACGTCGGTCGTGCTTTTTTGGTACGCACTGGCGTCATTGGTTTCTCCTTTCTGACGAACCATGATGTCATTAATTTGGTGTTATGGGGAGTTAGGACTGTTACTTTGAAAAAATTAGAGTGTTTAAAGCAGGCATTAGCTTGAATACATTAGCATGGAATAATGAAATAGGACGTTCGATCCTATTTTGTGGTTTCTAGGATCAACGTAATGATTAATAGGGATAGTTGGGGCATTAGTATTCAATTGTCAGAGGTGAAATTCTTGGATTTATGAAGACTAACTACTGCGAAAGCATTTGCCAAGGATGTTTTCATTAATCAAGAACGAAGTTAGGGATCGAAGACGATCAGATACCGTCGTAGTCTTAACCATAAACTATGCCGACTAGGGATCGGATGATGTTAATTTT
+
IIIIIIIIIIIIIHHHIIIIIIIIIIIIIIIIIIIIIIIIIIIIIIIIIIIIIIIIIIIIIIIIIIHHHIIIIIIIIIIII<<<<<IIIIC;;;;IIIHHHIHHHIIIIIIIIIIIIIIIIIII<<<<<<IIBIIIIIIIIIIIIIIIIEE;;;A41111147EEEEEGIIIIIIIIIIIIIIIHHHIIIIIIII@@@@F499HIIIIHHHHIIHHHI;;;;66;;,BIIIIHHHHHHIIIIIIIIIIIIIIIIIIIIIIIIIIIIIIIIIIIII@@@IIII@<777DDDGBBBE99<<@2<<BBBG?GDDDDIGID@@@DIIIIIIIIIHHHIIIIHH9999DDIIIIIIIIIIIHHHHHH@>:::=BEHHHEDHHHHHH54/:HHHHHHHHHHHHDDB@<<;9::/005:AAACCDD>7;44:;<<860322744.---02:2666:;;::::9;:<;;83136==><<<<>::;::99--,,,,,,,,/10039031888:;;;;::333311;91100
@JI6ZREA02GEQEX
AGTCACTGTTGGAGGGCAAGTCTGGTGCCAGCAGCCGCGGTAATTCCAGCTCCAATAGCGTATATTAAAGTTGTTGCAGTTAAAAAGCTCGTAGTTGAATTTCGGGATCAATACGTCGGTCGTGCTTTCGGGTACGTACTGGCGTCATTGGTTTCTCCTTTCTGACGAACCATGATGTCATTAATTTGGTGTTATGGGGAGTTAGGACTGTTACTTTGAAAAAATTAGAGTGTTTAAAGCAGGCATTAGCTTGAATACATTAGCATGGAATAATGAAATAGGACGTTCGATCCTATTTTGTTGGTTTCTAGGATCAACGTAATGATTAATAGGGATAGTTGGGGCATTAGTATTCAATTGTCAGAGGTGAAATTCTTGGATTTATTGAAGACTAACTACTGCGAAAGCATTTGCCAAGGATGTTTTCATTAATCAAGAACGAAAGTTAGGGATCGAAGACGATCAGATACCGTCGTAGTCTTAACCATAAACTATGCCGACTAGGGATCGGATGATGTTAATTTTTAATGTACTC
+
HHHHHHHHHHHIIHHHIIIIIIIIIIIIIIIIIIIIIIIIIIIIIIIIIIIIHHHHHHHHHHHHHHHHHHHHHHHHHHHHH????=HHHHHHHHHHHHHHHHHHHHHHHHHHHHHHHHHHHHHHHHHHHHHHHHHHHHHHHHHHHHHHHHH===HHHHHHHHHHHHHHHHHHHHHHHHHHHHHHHHHHHHHHHHHCCCCH6>>HHHHHHHHHHHHHHH;;;;6666,@GGEE@@@<<<HHHHHHHHHHHHHHHHHHHHHHHHHHHHHHHHHHHHHHHHHHHH@@@@@EGGDBA?A35350--43222A9D>>@BGEHHHHHHHHHHHB@@@@@@EDED>>2222;BBBBBBBBHHHHHHHHHHHHH======BA32244A;;9944AA>=:>>?=998;=93///.999999AAABB==6;;1411::::660222:9971002:;:0----277;;:9;::777:8::;;21016:86764887742---20-0226775::77767::72222454400,,,,,,,*,,,,,,
@JI6ZREA02J04PL
AGTCACTGTTGGAGGGCAAGTCTGGTGCCAGCAGCCGCGGTAATTCCAGCTCCAATAGCGTATATTAAAGTTGTTGCAGTTAAAAAGCTCGTAGTTGAATTTCGGGATTAACACGCCGGTCGTGCCACTGGTATGAACTGGCGTCGTTGATTTCTCCTTTCTGACGAACCATGATGTCATTAATTTGGTGTTATGGGGAGTTAGGACTGTTACTTTGAAAAAATTAGAGTGTTTAAAGCAGGCATTAGCTTGAATACATTAGCATGGAATAATGAAATAGGACGTTCGATCCTATTTTGTGGTTTCTAGGATCAACGTAATGATTAATAGGGATAGTTGGGGCATTAGTATTCAATTGTCAGAGGTGAAATTCTTGGATTTATTGAAGACTAACTACTGCGAAAGCATTTGCCAAGGATGTTTTCATTAATCAAGAACGAAAGTTAGGGATCGAAGACGATCAGATACCGTCGTAGTCTTAACCATAACNTGCCGACTAGGGATCGGATGATTGTTTAATTTTTAATGTACTCTATTCGGCG
+
IIIIIIIIIIIIIHHHIIIIIIIIIIIIIIIIIIIIIIIIIIIIIIIIIIIIIIIIIIIIIIIIIIHHHIIIIIIIIIIII;;;;;IIIIIIIIIIIIIHHHIHHHIIIIIIIIIIIIIIIIIIIIIIIIIIIIIIIIIIIIIIIIIIIIHHHIIIIHHHIIIIIIIIIIIIIIIIIIIIIIIHHHIIIIIIIICCCCIFIIIIIIIIIIIII@@@@666666=>-IIIIIHHHFFFIIIIIIIFFFIIIIIHHHIIIHHHIIIHHHIIIIIIIHHHIIIIDDDDDIIIIIIIIBBB?@2;;@@@G=G????EEDD;654@DIIIIFFDEEHIIIIIICCCCIIIIIIH@;;;@HIHIDEEIH99:344BDDEDDEEHHHHHHHHDED===BBDDBBB===BBBBBBB===>AAA==:43111137;;:749996111,,,,,,,,///19999988;::33376:8;;:6464900,,,33//,,,,,!,,3435164522066222662337000;;1151100*713300/1//500,,
@JI6ZREA02HS80I
AGTCACTGTTGGAGGGCAAGTCTGGTGCCAGCAGCCGCGGTAATTCCAGCTCCAATAACGTATATTAAAGTTGTTGCAGTTAAAAAGCTCGTAGTTGAATTTCGGGATCAATACGTCGGTCGTGCTTTCGGGTACGTACTGGCGTCATTGGTTTCTCCTTTCTGACGAACCATGATGTCATTAATTTGGTGTTATGGGGAGTTAGGACTGTTACTTTGAAAAAATTAGAGTGTTTAAAGCAGGCATTAGCTTGAATACATTAGCATGGAATAATGAAATAGGACGTTCGATCCTATTTTGTTGGTTTCTAGGATCAACGTAATGATTAATAGGGATAGTTGGGGGCATTAGTATTCAATTGTCAGAGGTGAAATTCTTGGATTTATTGAAGACTAACTACTGCGAAAGCATTTGCCAAGGATGTTTTCATTAATCAAGAACGAAAGTTAGGGATCGAAGACGATCAGATACCGTCGTAGTCTTAACCATAAACT
+
IIIIIIIIIIIII@@@IIIIIIIIIIIIIIIIIIIIIIIIIIIIIIIIIIIIIIIIIIIIIIIIIIHHHIIIIIIIIIIII;;;;;HIIIIIIIIIIIIHHHIHHHIIIIIIIIIIIIIIIIIIIHHHIHHHIIIIIIIIIIIIIIIIIII>>>IIIIHHHIIIIIIIIIIFBBBFIIIIIIIIBBBIIIIHHHIBCCCB266BFIIIIIIIIIHHDI66662256,;DFGGEEHHHHHIIIIIIIIIIIIIIID;<;HDDDIIIIIIIIIIIIIHHHIIH@@@@@IGGEEBA?A55555//55889D<DBBBD@@@@@@DFGGGGGFFFD@@@DIIIHH88?==IIIIIIIIIDDBBHHH===BBBBBDBBEEHH88:::BBBD87AB:934499??B?;=:444<?==::;=::::B;9;;4744::::<:9;;;300;<666;;;69661337;;:8:8:7777676;;71016:8:;::;90007611..
@JI6ZREA02I4DIJ
AGTCACTGTTGGAGGGCAAGTCTGGTGCCAGCAGCCGCGGTAATTCCAGCTCCAATAGCGTATATTAAAGTTGTTGCAGTTAAAAAGCTCGTAGTTGAATTTCGGGGATC
+
@:::D@:88CFGG===HIIIIIIIIIIIIIIIIIIIIIIIIIIIIIIIIIIIFFFFFFFFFFFFFFFFFDD@===FFFFFF==???FFFFFFFFDA?==882/...,373
@JI6ZREA02I3BCK
AGTCACTGTTGGAGGGCAAGTCTGGTGCCAGCAGCCGCGGTAATTCCAGCTCCAATAGCG
+
FFFFFFFFFFFH@666BDFHHHHGIIIIIIIIIIIHHHHHHHFFFFFFHFDBBA>?@?90
@JI6ZREA02ITH75
AGTCACTGTTGGAGGGCAAGTCTGGTGCCAGCAGCCGCGGTAATTCCAGCTCCAATAGCGTATATTAAAGTTGTTGCAGTTAAAAAGCTCGTAGTTGAATTTCGGGGTCAGTAGGTTGGTCGTGCCAATGGTATGTACTGGCTTTACTGATTCCTCCTTCTTGAAGAACTGTAATGTCATTAATTTGGTGTTGCAGGGAAACAGGACTGTTACTTTGAAAAAATTAGAGTGTTTAAAGCAGGCTAACGCTTGAATACATTAGCATGGAATAATGAAATAGGACGTTCGATCCTATTTTGTTGGTTTCTAGGATTGACGTAATGATTAATAGGGATAGTTGGGGCATTAGTATTCAATTGTCAGAGGTGAAATTCTTGGATTTATTGAAGACTAACTACTGCGAAAGCATTTGCCAAGGATGTTTTCATTAATCAAGAACGAAAGTTAGGGATACGAAGACGATCAGATACCGTCGTAGTCTTAACCATAAACTNTGCCGACTAGGGATCGGATGATGTTTAATTTTTAAT
+
HHHHHHHHHHHIIHHHIIIIIIIIIIIIIIIIIIIIIIIIIIIIIIIIIIIIHHHHHHHHHHHHHHHHHHHHHHHHHHHHH???==HHHHHHHHHHHHHHHHHCCCCHHHHHHHHHHHHHHHHHHHHHHHHHHHHHHHHHHHHHHHHHHHHHHHHFEFFHHHHHHHHHHHHHHHHHHHHHHHHHHHHHD;>>HHHC@@889E@HHHHHHHHHHHHHG66622233,;@BBGCCCCHHHHHHHHHHHHHHHHHHHHHHHHHHHHHHHHHHHHHHHHHHHHHD;;:DEEEBAAAAA0000:23<<333;=G;;;BEEEGGBBBE@@@@BBBB@@@E;;;;;9999BBBBEEBBBBBBBEEA?AA==9998;;;A998899A<<;9//39>=:A92339=@@>>=;99=9999994444<<::;1111:::;::0---200:10028;;266612122::7666677:2121;;;:9::;8676:;94411,,,,.!,,,0.14974444677722222216288//1----)
@JI6ZREA02FTRKO
AGTCACTGTTGGAGGGCAAGTCTGGTGCCAGCAGCCGCGGTAATTCCAGCTCCAATAGCGTATATTAAAGTTGTTGCAGTTAAAAAGCTCGTAGTTGAATTTCGGGATCAATACGTCGGTCGTGCTTTTTTGGTACGCGCTGGCGTCATTGGTTTCNCCTTTCTGACGAACCATGATGTCATTAATTTGGNGTTATGGGGATTAGGACTGTTACTTTGAAAAAATTGAGTGTTTAAAGCAGGCATTAGCTTGAATCATTAGCATGGAATAATGAAATGGAC
+
FFFFFFFFFFFIIHHHIIIIIIIIIIIIIIIIIIIIIIIIIIIIIIIIIIIIFFFFFFFFFFFFFFFFFEDDFFFFFFFFF?????FFFFFFFFFFFFFFFC<666CFFFFFFFFFFFFDDDFDB22222211.44@@BBB@@AAAAA@>00000<!8888430??A@AA???DDDAAAA?>>4400044!344?>9===CDDFFFFFD?=;=:,,,3,,,,,,55=:9:9245555ABDDDDFFFFFFFFFFFDDDIIIGFFFDGGGD555?GGD:::?:
@JI6ZREA02GAZAW
AGTCACTGTTGGAGGGCAAGTCTGGTGCCAGCAGCCGCGGTAATTCCAGCCTAC
+
FFFFFFFFFFFIIHHHIIIIIIIIIIIIIIIIIIIIIIIIHHGGDBA?>44472
@JI6ZREA02GG5LP
AGTCACTGTTGGAGGGCAAGTCTGGTGCCAGCAGCCGCGGTAATTCCAGCTCCAATAGCGTATATTAAAGTTGTTGCAGTTAAAAAGCTCGTAGTTGAATTCGTACGCGTCGGCGGNGGTCCGTCTTTGGCGAGTACTGTCTGCTGGTCGGT
+
FFFFFFFFFFFII:::IIIIIIIIIIIIIIIIIIIIIIIIIIIIIIIIIIIIFFFFFFFFFFFFFFFFFFFFFFFFFFFFF????=FFFFFFFDBAA><2.//,.----.511-,,!..??>>AA=?CFFFFFFFDDDAACC?:::==BBA6
@JI6ZREA02FYNG0
AGTCACTGTTGGAGGGCAAGTCTGGTGCCAGCAGCCGCGGTAATTCCAGCTCCAATAGCGTATATTAAAGTTGTTGCAGTTAAAAAGCTCGTAGTTGAATTTCGGGATCAATACGTCGGTCGTGCTTTTTGGTACGCACTGGCGTCATTGGTTCTCCTTTCTGACGTAACCATGATGTCATTAATTTGGTGTTATGGGGAGTTAGGACTGTTACTTTGAAAAAATTAAGAGTGTTTAAAGCAGGCATTAGCTTGAATACATTAGCATGGAATAATGAAATAGGACGTTCGATCCTATTTGTTGGTTTCTAGGATCAACGTAATGATTAATAGGGATAGTTGGGGCATTAGTATTCAATTGTCAGAGTGAAATTCTTGGATTTATTGAAGACTAACTACTGCGAAAAGCATTTGCCAAAGGATGTTTTCATTAAATCAAAGAACGAAAGTTAGGGATCGAAAGACGATCAGATACCGTCGTAGTCTTAACCATAAACTAATGCCGACTAGGGATCGGATGATGTTAATTTTTAATGTAACT
+
HHHHFFFHHHHIIHHHIIIIIIIIIIIIIIIIIIIIIIIIIIIIIIIIIIIIHHHHHHHHHHHHHHHHHHHHHHHHHHHHH=====HHHHHHHHHHHHHHHC@666?666666D???>>EECEB64444455->>68;:;4466?;>;8221136-----1.77.-.--88666666AEB<<>>==ABDA;;;EB99<;@768888DGGGEEDG@@@?22220066,,6;BGG@@@DB@@@;666?2205?>>?BGBBBG@@@GGGEBBAA>>>A:00054DD::244<;;;;=:7,,,/--88,,,92>A566;;@GGGEEBE@@@@@EB;;;>BGGBB9999BBBB6222;EGGBEEDDHH3333=HHHHHDHHHHH>===88=9433>A;;;55857,,,,,,03,,,,300,,,00-11....5500,,,06---2,,542/.,,,,,,,,1,,,,,1.987677::;:;;;8566788700201125,,,,,,-022279676777:;:::;;;;;;88:://11144+2---60
@JI6ZREA02FMX2N
AGTCACTGTTGGAGGGCAAGTCTGGTGCCAGCAGCCGCGGTAATTCCAGCTCCAATAGCGTATATTAAAGTTGTTGCAGTTAAAAAGCTCGTAGTTGAATTTCGGGATCAATACGTCGGTCGTGCTTTTTTGGTACGCACTGGCGTCATTGGTTTCTCCTTTCTGACGAACCATGATGTCATTAATTTGGTGTTATGGGGAGTTAGGACTGTTACTTTGAAAAAATTAGAGTGTTTAAAGCAGGCATTAGCTTGAATACATTAGCATGGAATAATGAAATAGGACGTTCGATCCTATTTTGTGGTTTCTAGGATCAACGTAATGATTAATAGGGATAGTTGGGGCATTAGTATTCAATTGTCAGAGGTTGAAATTCTTGGATTTATTGAAGACTAACTACTGCGAAAGCATTTGCCAAGGATGTTCTCATTAATCAAGACGAAAGTTAGGGATCGAAGACGATCAGATACCGTCGTAGTCTTAACC
+
IIIIIIIIIIIIIHHHIIIIIIIIIIIIIIIIIIIIIIIIIIIIIIIIIIIIIIIIIIIIIIIIIIHHHIIIIIIIIIIII?????IIIIIIIIIIIIIHHHIBBBIIIIIIIIIIIIIIIIIHB666664DD8HHIIIIIIIIIIIIIIIIHHHIIIIHHHIIIIIHHHIIIIIIIIIIIIIHHHHHIIIIIIIIBBB@B466>HIIIIIIIIIHHHI;;;;9966,>FIIHHHHHHHIIIIII>>=GI===FEEFDHIIIIIIIIIIIIIIIIIHHAA:AEAA788FGGIGHHIAAA?A2<<HHHIIIEEDEHHHIIEDDIIIIIIH95666?BEEB@0025DIHHDEDDHIIIIDCCDDD;:11118>>>CCCCCHHH555C:<CC;525;9999;@@>:444;>::///A::::A;9:866:98:22000992,,,2////,,,,,,25559944766:::323133=<9<<:99:9<==22
@JI6ZREA02IWSO5
AGTCACTGTTGGAGGGCAAGTCTGGTGCCAGCAGCCGCGGTAATTCCAGCTCCAATAGCGTATATTAAAGTTGTTGCAGTTAAAAAGCTCGTAGTTGAATTTCGGGGTCAGTAGGTTGGTCGTGCCTATGGTATGTACTGGCTTTACTGATTCCTCCTTCTTGAAGAACTGTAATGTCATTAATTTGGTGTTGCAGGGAAACAGGACTGTTACTTTGAAAAAATTAGAGTGTTTAAAGCAGGCTAACGCTTGAATACATTAGCATGGAATAATGAAATAGGACGTTCGATCCTATTTTGTTGGTTTCTAGGATTGACGTAATGATTAATAGGGATAGTTGGGGCATTAGTATTCAATTGTCAGAGGTGAAATTCTTGGATTTATTGAAGACTAACTACTGCGAAAGCATTTGCCAAGGATGTTTTCATTAATCTAAAGAACGAAAGTTAGGGATCGAAGACGATCAGATACCGTCGTAGTCTTAACCATAAACTATGCCGACTACGGGATCGGGATGATGTTAATTTTTAATGTACTCTATTCGGTCG
+
IIIIIIIIIIIIIHHHIIIIIIIIIIIIIIIIIIIIIIIIIIIIIIIIIIIIIIIIIIIIIIIIIIHHHIIIIIIIIII==66666@IIIIIIIIIIIIHHHICCCCIIIIIIIIIIIIIIIIIIIIIIIIIIIIIIIIIIIHHHIIIIIIIIIHIIIIIIIIIIIIIIIIIIIIIIIIIIIIHHHIIIIIIIIIHHHHHHIIIIIIIIIGEE;;;>//////<<3AABEGEHHFFFIIIIIIIIIIIIIIIIIIIIIIIIIIIIIIIIIIIHD;;;DI@@@@@IIIIIIHHHICCBBI@@HH999DIIGDDDGGHI@;;;HIIIIIIIIHHHIIIIIICCBAHHIID;9;DIHHGEEEDEEEB444BB<<AAA<<:::///977:::;:=AB=998=9::=BBB=:444;AAAAA88662000.4400//.,,,,,1,.54000422-0--,,1,,,325746733131;;;888::88:7744//.1,,,,/,/100/,,,/,,,0/,,,,,1111,,,/00,,,,,22,94220004479-----
@JI6ZREA02GX3C7
AGTCACTGTTGGAGGGCAAGTCTGGTGCCAGCAGCCGCGGTAATTCCAGCTCCAATAGCGTATATTAAAGTTGTTGCAGTTAAAAAGCTCGTAGTTGAATTTCGGGATCAATACGTCGGTCGTGCTTTTTTGGTACGCACTGGCGTCATTGGTTTCTCCTTTCTGACGAACCATGATGTCATTAATTTGGTGTTATGGGGAGTTAGGACTGTTACTTTGAAAAAATTAGAGTGTTTAAAGCAGGCATTAGCTTGAATACATTAGCATGGAATAATGAAATAGGACGTTCGATCCTATTTTGTGGTTTCTAGGATCAACGTAATGATTAATAGGGATAGTTGGGGCATTAGTATTCAATTGTCAGAGGTGAAATTCTTGGATTTATTGAAGACTAACTACTGCGAAAGCATTTGCCAAGGATGTTTTCATTAATCAAGAACGAAAGTTGGGATCGAAGACGATCAGATACCGTCGTAGTCTTAACCATAAACT
+
HHHHHHHHHHHIIHHHIIIIIIIIIIIIIIIIIIIIIIIIIIIIIIIIIIIIHHHHHHHHHHHHHHHHHHHHHHHHHHHHH=====HHHHHHHHHHHHHHHHHHHHHHHHHHHHHHHHHHHHHHH;;;;;;HHFHHHHHHHHHHHHHHHHHHHHHHHHHHHHHHHHHHHHHHHHHHHHHHHHHHHHHHHHHHEEGG<<<<@166HHHHHHHHHHHHHHH66666699,EEHHHHHHHHHHHHHHHHHHHHHHEEDDDHHHHHHHHHHHHHHHHHHHHHHH<DD@@:;;HHGGDBBB9;99;2;;666B<DB>>@BBBBB@>>EBBBB>;99;@>>BEBBE999=BBBBHHHHHHHHHHHHHDDA@9998=>>AAA??HHHHHHHHHHH===DE===??B?=9344=BAA;;;A>===4407:4444;;;;::477774471003:77667;;:2226478:;;::676;;:646:;812009941.2,,,,,
@JI6ZREA02JZOK3
AGTCACTGTTGGAGGGCAAGTCTGGTGCCAGCAGCCGCGGTAATTCCAGCTCCAATAGCGTATATTAAAGTTGTTGCAGTTAAAAAGCTCGTAGTTGAATTTCGGGATC
+
FFFFFFFFFFFIIHHHIIIIIIIIIIIIIIIIIIIIIIIIIIIIIIIIIIIIFFFFFFFFFFFFFFDDDFFFFFFFFFFFF?????FFFFFFFFFFFFFFFFD=<9?44
@JI6ZREA02FOCUB
AGTCACTGTTGGAGGGCAAGTCTGGTGCCAGCAGCCGCGGTAATTCCAGCTCCAATAGCGTATATTAAAGTTGTTGCAGCTAAAAAGCTCGTAGTTGAATTTCGGGATCAGCAGGTTGGTCGTGCCACTGGTATGCACTGGCTTTGCTGGTTCCTCCTTTCTGAAGAACTGTAATGCCATTAATTTGGTGTTGCAGGGAAACAGGACTGTTACTTTGAAAAAATTAGAGTGTTTAAAGCAGGCTAACGCTTGAATACATTAGCATGGAATAATGAAATAGGACGTTCGATCCTATTTTGTTGGTTTCTAGGATTGACGTAATGATTAATAGGGATAGTTGGGGGCATTAGTATTCAATTGTCAGAGGTGAAATTCTTGGATTTATTGAAGACTAACTACTGCGAAAGCATTTGCCAAAGGNTGTTTTTCATTAATCAAGAACGAAAGTTAGGGATCGAAGACGATCAGATACCGTCGTAGTCTTAACCATAAACTATGCCGACTAGGGATCGGATGATGTTAATTTTTA
+
IIIIIIIIIIIIIHHHIIIIIIIIIIIIIIIIIIIIIIIIIIIIIIIIIIIIIIIIIIIIIIIIIIHHHIIIIIIIIIIII>>???IIIIIIIIIIIIIHHHIHHHIIIIIIIIIIFBBBIIIIIIIIIIIIIIIIIIIIIIHHHIIIIIIIIIIIIHHHIIIIFB>>@FIIIIIIIIIIIIIFFFII>:;;>BIHHHEEHHDFFIIFFDGEE==@E111111@@3EEEEFEHHFFFFFBBBIIDDFIIIIIIIIIIIIIIHEEEEHIIIIIIIHHHIIIIDEDIIIIIIIIIIBB@@D:;HF@@@IIID@@@DIIIIIIIFGGDDDDFF<;;>DBD>>.....>>>;;=:>>???ACDCACB:::BBBBB=CCC??A?:000977ADCA=A:99@@;>9::9::;897222:00,,,,,!,1,,,,,,544//0328855:6333:;90633433...449447998131;;844479777--..00250//1/--..20315141119522311111/133,,,,,.
@JI6ZREA02H17P8
AGTCACTGTTGGAGGGCAAGTCTGGTGCCAGCAGCCGCGGTAATTCCAGCTCCAATAGCGTATATTAAAGTTGTTGCAGTTAAAAAGCTCGTAGTTGAATTTCGGGGGTCGTACGGTTGGTCGGTNAC
+
FFFFFFFFFFFIIIIIIIIIIIIIIIIIIIIIIIIIIIBBBIIIIIIIIIIIFFFFFFFFFFFFDDDDFFFFFFFFFFFFF?????FFFFFFFFFBA==...4-,,,,,2-5721112<<;:../!47
@JI6ZREA02JOKN4
AGTCACTGTTGGAGGGCAAGTCTGGTGCCAGCAGCCGCGGTAATTCCAGCTCCAATAGCGTATATTAAAGTTGTTGCAGTTAAAAAGCTCGTAGTTGAATTTTAGGCCTGGCCGGATGGTCCGTCTTTGGCGAGTACTGTTCTNTCGTCGGGTCTATCCTTCTGGTGAGCCGGGATGCCCTTTATTGGGTGTGTCGGGGAACCAGGACCATTACCTTGAAAAAATTAGAGTGTTTAAAGCGGGCATTTGCTTGAATAGATTAGCATGGAATAATAGAATAGGACGTTGGTTCTATTTTGTTGGTTTTAGGACCACCGTAATGATTAATAGGGATAGTTGGGGGCATTAGTATCAATTGTCAGAGGTGAAATTCTTGGATTTATTGAAGACTAACTATTGCGAAAGCATTTGCCAAGGATGTTTTCATTAATCAAGAACGAAAGTTAGGGGATCGAAGACGATCAGATACCGTCGTAGTCTTAACCATAAACTATGCCGA
+
FFFFFFFFFFFII???IIIIIIIIIIIIIIIIIIIIIIIIIIIIIIIIIIIIFFFFFFFFFFFFFFFFFFFFFFFFFFFFF????=FFFFFFFFFFFFFEEEEFFFFFFFFFFFFFFFFFFFFFFFFFFFFFFFFFFFFFFA:!;;FFFFFFFFFFFFFFFFFFFFFFFFFFFFFFFFFFFFFFFFFFFFFFFFF====FFDDDFFFFFFFFFFFFFF666666DD/FFFFFFFFFFFFFFFFFF666?FFFFFGGGIGGGIIGGGIIIIIIIIIGGGIIIIIIIGGDDDDGDA6442<//22....366699968445=A??ABABAB5444<@@8822222<?@AAA44555=BB@:<<<==>?>>>>BBBBDDDD>44388DDD>>?DDD>>>D>??D>>>>?888>88888??>?:4544::::998:::200:7333122000000222220064466674212221018:876446644462220.,,,,0.,
@JI6ZREA02GP01J
AGTCACTGTTGGAGGGCAAGTCTGGTGCCAGCAGCCGCGGTAATTCCAGCTCCAATAGCGTATATTAAAGTTGTTGCAGTTAAAAAGCTCGTAGTTGAATTTTAGGCCTGACCGGATGGTCCGTCTTTGGCGAGTACTGTTCTGTCGTCGGGTCTATCCTTCTGGTGAGCCGGGATGCCCTTTATTGGGTGTGTCGGGGAACCAGGACCATTACCTTGAAAAAATTAGAGTGTTTAAAGCGGGCATTTGCTTGAATAGATTAGCATGGAATAATAGAATAGGACGTTGGTTCTATTTTGTGGTTTTAGGACCACCGTAATGATTAATAGGGATAGTTGGGGGCATTAGTATTCAATTGTCAGAGGTGAAATTCTTGGATTTATTGAAGACTAACTATTGCGAAAGCATTTGCCAAGGATGTTTTCATTAATCAAGAACGAAAGTTAGGGGATCGAAGACGATCAGATACCGTCGTAGTCTTAACC
+
HHHHHHHHHHHII???IIIIIIIIIIIIIIIIIIIIIIIIIIIIIIIIIIIIHHHHHHHHHHHHHHHHHHHHHHHGGGG<<66666DHHHHHHHHHHHHCCCCHHHHHHHHHHHHHHHHHHHHHHHHHHHHHHHHHHHHHHHHHHHHHHHHHHHHHHHHHHHHHHHHHHHHHHHHHHHEEEEEFHHHHHHHHHHHAAA>EDGD;<<DEEEEEGGGGGH666662;;-BBEB?666;;>BD=;;;B;;;@GGIHHHHHHHHHHHHHHHHHHHHHHHHHHHHHHHH<;;GGGBB<>55555/553333?=;95553466;BEBBEGBBBHH@@GGGGBB55222BBBB;646@EGGGGDDDDDA@?DDD444AA988DDD=>>D::AAA??=999998??A9244499999<AABBB===A;4444;;;;::9;;7---;833367721111872---446779992126777646:;::;::;;66
@JI6ZREA02G3SCN
AGTCACTGTTGGAGGGCAAGTCTGGTGCCAGCAGCCGCGGTAATTCCAGCTCCAATAGCGTATATTAAAGTTGTTGCAGTTAAAAAGCTCGTAGTTGAATTTTAGGCCTGACCGGATGGTCCGTCTTTGGCGAGTACTGTTCTGTCGTCGGGTCTATCCTTCTGGTGAGCCGGGATGCCCTTTATTGGGTGTGTCGGGGAACCAGGACCATTACCTTGAAAAAATTAGAGTGTTTAAAGCGGGCATTTGCTTGAATAGATTAGCATGGAATAATAGAATAGGACGTTGGTTCTATTTTGTTGGTTTTAGGACCACCGTAATGATTAATAGGGATAGTTGGGGGCATTAGTATTCAATTGTCAGAGGTGAAATTCTTGGATTTATTGAAGACTAACTATTGCGAAAGCATTTGCCAAGGATGTTTTCATTAATCAAGAACGAAAGTTAGGGGATCGAAGACGATCAGNTACCGTCGTAGTCTTAACCATAAACTATGCCGACTA
+
FFFFFFFFFFFIIHHHIIIIIIIIIIIIIIIIIIIIIIIIIIIIIIIIIIIIFFFFFFFFFFFFFFFFFFFFFFFFFFFFF;;;;;FFFFFFFFFFFFF====FFFFFFFFFFFFFFFFFFFFFFFFFFFFFFFFFFFFFFFFFFFFFFFFFFFFFFFFFFFFFFFFFFFFFFFFFFFFFFFFFFFFFFFFFFFFAADDFFFFDEEDFFFFFFFFFFF66666666,AADDD????FFFF;;;?A???DDDDF;::<FGGGGGGGGGGGDD????GGGGGGGCC<::GGDDBBA44540/-22....767<6668<??AABBBDDDDDDBBBDIDDDD==?==DAAADDDDDDDDD???>?D?>888===;@<>88888///2247689678<<<<:<<<<888=B=888=?BDBBBBB::4444::::998:::644:7333122-11111222::88:99::62!22:::5455677:8866000200064,.,,,3424.
@JI6ZREA02IDV0N
AGTCACTGTTGGAGGGCAAGTCTGGTGCCAGCAGCCGCGGTAATTCCAGCTCCAATAGCGTATATTAAAGTTGTTGCAGTTAAAAAGCTCGTAGTTGAATTTCGGGGTCAGTAGGTTGGTCGTGCCTATGGTATGTACTGGCTTTACTGATTCCTCCTTCTTGAAGAACTGTAATGTCATTAATTTGGTGTTGCAGGGAAACAGGACTGTTACTTTGAAAAAATTAGAGTGTTTAAAGCAGGCTAACGCTTGAATACATTAGCATGGAATAATGAAATAGGACGTTCGATCCTATTTTGTTGGTTTCTAGGATTGACGTAATGATTAATAGGGATAGTTGGGGCATTAGTATTCAATTGTCAGAGGTGAAATTCTTGGATTTATTGAAGACTGACTACTGCGAAAGCATTTGCCAAGGATGTTTTCATTAATCAAGAACGAAAGTTAGGGATCGAAGACGATCAGATACCGTCGTAGTCTTAACC
+
HHHHHHHHHHHII:::IIIIIIIIIIIIIIIIIIIIIIIIIIIIIIIIIIIIHHHHHHHHHHHHHHHHHHHHHHHHHHHHH88888HHHHHHHHHHHHHHHHHAAAAHHHHHHHHHHHHHHHHHHHHHHHHHHHHHHHHHHHHHHHHHHHHHHHHHHHHHHHHHHHHHHHHHHHHHHHHHHHHHHHHHEHHHHHB666BBHHAHHHHHHEEEHHCCG222226<<-BBGGGCHHHHHHHHHHHHHHHHEEEHHHHHHHHHHHHHDDDHHHHHHH333DHHH;;<DHHHHHHHHHCC==D99HHHHHH@B;;;@HHGGEBBBGEE;;;;@HHBBBHHHHHCBBAHBBB;;9;EEBBBEBB?AAA?999?===DDD??===>HHH::999@@AAAADDDDBAA=;;<?93///9;===;221200..44,,,,.10,,,,,,,,,,00,.//3622226474877620202---06:;:8644997.
@JI6ZREA02GCRFJ
AGTCACTGTTGGAGGGCAAGTCTGGTGCCAGCAGCCGCGGTAATTCCAGCTCCAATAGCGTATATTAAAGTTGTTGCAGTTAAAAAGCTCGTAGTTGAATTTCGGGATCAATACGTCGGTCGTGCTTTCGGGTACGTACTGGCGTCATTGGTTTCTCCTTTCTGACGAACCATGATGTCATTAATTTGGTGTTATGGGGAGTTAGGACTGTTACTTTGAAAAAATTAGAGTGTTTAAAGCAGGCATTAGCTTGAATACATTAGCATGGAATAATGAAATAGGACGTTCAAACCTATTTTGTTGGTTTCTAGGATTGACGTAATGATTAATAGGGATAGTTGGGGGCATTAGTATTCAATTGTCAGAGGTGAAATTCTTGGATTTATTGAAGACTAACTACTGCGAAGGCATTTGCCAAGGATGTTTTCATTAATCAAGAACGAAAGTTAGGGATCGAAGACGATCAGATACCGTCGTAGTCTTAACC
+
FFFFFFFFFFFIIHHHIIIIIIIIIIIIIIIIIIIIIIIIIIIIIIIIIIIIFFFFFFFFFFFFFFFFFFFFFFFFFFFFF?????FFFFFFFFFFFFFFFFFFFFFFFFFFFFFFFFFFFFFFFFFFFFFFFFFFFFFFFFFFFFFFFFFFFFFFFFFFFFFFFFFFFFFFFFFFFFFFFFCC666DDABBBBB9::<C6<:FFFFFFFFDDD?==B22222233,ADBDDFFFFFFFFFFFFFFFFFFFFFFD@??DGGGGGGFDDGGGGDA?333D>BBBBB:88886;;=4...00//88888A:=:::ADDD???ADDDDDDAAAD????DDDDD===85AAADDD????A?BBB@>>>==///88;=BB=::==?===3//88:888722222<<83344@@?>===?==<<<:6::111126::990222:88:9443122-9957666::54677666612166:5459:55678::40
@JI6ZREA02I9WRG
AGTCACTGTTGGAGGGCAAGTCTGGTGCCAGCAGCCGCGGTAATTCCAGCTCCAATAGCGTATATTAAAGTTGTTGCAGTTAAAAAGCTCGTAGTTGAATTTCGGGATCAATACGTCGGTCGTGCTTTCGGGTACGTACTGGCGTCATTGGTTTCTCCTTTCTGACG
+
FFFFFFF666@BIHHHIIIIIIIIIIIIIIIIIIIIIIIIIIIIIIIIIIIIFFFFFFFFFFFFFFFFFFFFFFFFFFFFF=====FFFFFFFFFFFFFFFFFFFFFFFFFFFFFFFFFFFFFFFFFFF???DFFFFFFFFFFFFFFDDDDDDFFFFF?==A>?=73
@JI6ZREA02I729U
AGTCACTGTTGGAGGGCAAGTCTGGTGCCAGCAGCCGCGGTAATTCCAGCTCCAATAGCGTATATTAAAGTTGTTGCAGTTAAAAAGCTCGTAGTTGAATTTCGGGATCAATACGTCGGTCGTGCTTTCGGGTACGTACTGGCGTCATTGGTTTCTCCTTTCTGACGAACCATGATGTCATTAATTTGGTGTTATGGGGAGTTAGGACTGTTACTTTGAAAAAATTAGAGTGTTTAAAGCAAGCTAACGCTTGAATACATTAGCATGGAATAATGAAATAGGACGATCGATCCTATTTTGTTGGTTTCTAGGGTTGACGTAATGATTAATAGGGATAGTTGGGGGCATTAGTATTCAATTGTCAGAGGTGAAATTCTTGGATTTATTGAAGACTAACTACTGCGAAAGCATTTGCCAAGGATGTTTTCATTAATCAAGAACGAAAGTTAGGGATCGAAGACGATCAGATACCGTCGTAGTCTTAACCATAAACTATGCCGACTAGGAATCGGGCGACGTTATTTCATGACTCGCTCGGCGCCTTACGGGAAC
+
IIIIIIIIIIIIIHHHIIIIIIIIIIIIIIIIIIIIIIIIIIIIIIIIIIIIIIIIIIIIIIIIII@@@IIIIIIIIIIII88888GIIIIIIIIIIIIHHHG@@@IIIIIIIIIIIIIIIIIIIHHHH;;;FIIIIIIIIIIIIIIIIIIHHHIIGG>>>GHIIIIIIIIIIIIIIIIIIIIIGGG>>9HIIII>>>>I;BBIIIIIIIGGGIEEBG446666;8,FIIIIHHHBBBIGGGIIIIIIIHIIIIIIIIIIIIIIIIIIIIIIIIIAAAIAGGHIIIIGGGGEEB?1111;2888///;:D?????<DFDFHIIHHHIIIIIHHHIIIIHH77777AAIIFAAAAAGCCIEEHEFFB?:;8AABCCCBBCCFEBBB;;A@;:8@ABB??>E?AABBBB?A;;;BCCCCCF><>>7777>=33220888849<;6779;;1667;883336486;<<<<8;8<832022;8;<;;:<2208676..-688;;=9;6882238::861868=;600088;;;;=<=>>>>><566=<<9322111
@JI6ZREA02IKF8G
AGTCACTGTTGGAGGGCAAGTCTGGTGCCAGCAGCCGCGGTAATTCCAGCTCCAATAGCGTATATTAAAGTTGTTGCAGTTAAAAAGCTCGTAGTTGAGTTTCGGGATCAATACGTCGGTCGTGCTTTTTGGTACGCACTGGCGTCATTGGTTTCTCCTTTCTGACGTAACCATGATGTCATTAATTTGGTGTTATGGGGAGTTAGGACTGTTACTTTGAAAAAATTAGAGTGTTTAAAGCAGGCATTAGCTTGAATACATTAGCATGGAATAATGAAATAGGACGTTCGATCCTATTTTGTGGTTTCTAGGATCAACGTAATGATTAATAGGGATAGTTGGGGCATTAGTATTCAATTGTCAGAGTGAAATTCTTGGATTTATTGAAGACTAA
+
FFFFFFFFFFFIIHHHIIIIIIIIIIIIIIIIIIIIIIIIIIIIIIIIIIIIFFFFFFFFFFFFFFFFFFFFFFFFFFFDD88888FFDBBBAAA@8411149111?AABDFFFFFAA=??>?<4-----221=:5678BBBBBAA@>><<888>42222667::///.0===94449BA?::::?FFFFFFFFFF====?8::555=A@986<<6664------65-:8=:622200044<=<<<BDFFFDDDGGIGGG:::FFGGIIIGGGIIGGGCC:CCDD???=ABBBB@?4466?644///<<AA<:555:DDDDDAAADDDAAABBBDDAAAA==?=DDDDDDDDDDDDDDDDDDD8888=>>>??D====D>>>=228<@@<>8..
@JI6ZREA02FJ9Z7
AGTCACTGTTGGAGGGCAAGTCTGGTGCCAGCAGCCGCGGTAATTCCAGCTCCAATAGCGTATATTAAAGTTGCTGCAGTTAAAAGGCTCGTAGTTGAATTTCGGGATTAACACGTCGGTCGTGCCACTGGTATGAACTGGCGTCGTTGATTTCTCCTTTCTGAGGAACCATGATGTCATTAATTTGATGTCGTGGGAAACCAGGGCCTTTACCTTGAAAAATTAGAGTGTTTAAAGCAGGCTAACGCTTGAATACATTAGCATGGAATAATGAAATAGGACGTTCGATCCTATTTTGTGGTTTCTAGGATTGACGTAATGATTAATAGGGATAGTTGGGGCATTAGTATTCAATTGTCAGAGGTGAAATTCTTGGATTTATTGAAGACTAACTACTGCGAAAGCATTTGCCAAGGATGTTTTCATTAATCAAGAACGAAAGTTAGGGATCGAAGACGATCAGATACCGTCGTAGTCTTAACCATAACTATGCCGACTAGGGATCGGATGATGTTTAATTTTTAA
+
IIIIIIIIIIIIIHHHIIIIIIIIIIIIIIIIIIIIIIIIIIIIIIIIIIIIIIIIIIIIIIIIIIHHHIIIIIIIIIIII@@@@GGIIIIIIIIIIIIHHHIHHHIIIIIIIIIIIIIIIIIIIIIIIIIIIIIIIIIIIIIIIIIIIIHHHIIIIHHHIIIIGGGGIIIIIIIIIIIIIHHHHHIIIIIIII>>>HHEIGC???EE;;=83211G7::7:=>0GIIIIHHHHHHIIIIIIIIIIIIIIIIIIHIIIIIIIIIIIIIIIIIIHHHIIII==<AAIIIGDDDG<<<?=2==AAAIIIIIIIIIIIIGGGIIIIIIIIIHHHHIIIIICCCAHHGGGHHIIIIGFFFFHFFFF5553;BEFF@==FHF@@@F>>EA5535CE9998A>;5555>>;;;;>CCCHF;;8@H7;77==>><<0...349;6...833-999;;;;;;;8866;;;;68688;6566<;7978::11-.--.1448698<8;63332;<<===8888699<<115--.-
@JI6ZREA02G6O8G
AGTCACTGTTGGAGGGCAAGTCTGGTGCCAGCAGCCGCGGTAATTCCAGCTCCAATAGCGTATATTAAAGTTGTTGCAGTTAAAAAGCTCGTAGTTGAACTTTC
+
6666CFFFFFFIIIIIIIIIIIIIIIIIIIIIIIIIIIIIIIIIIIIIIIIIFFFFFFFFFFFFFFFFFFFFFBA????44///--6<====<<;63213121-
@JI6ZREA02FTRLP
AGTCACTGTTGGAGGGCAAGTCTGGTGCCAGCAGCCGCGGTAATTCCAGCTCCAATAGCGTATATTAAAGTTGTTGCAGTTAAAAAGCTCGTAGTTGAATTTCGGGGATC
+
FFFFFFFFFFFIIHHHIIIIIIIIIIIIIIIIIIIIIIIIIIIIIIIIIIIIFFFFFFFFFFFFFFFFFFFFFFFFFFFFF???==FFFFFFFFB><<<666/.,,,373
@JI6ZREA02HTBN7
AGTCACTGTTGGAGGGCAAGTCTGGTGCCAGCAGCCGCGGTAATTCCAGCTCCAATAGCGTATATTAAAGTTGTTGCAGTTAAAAAGCTCGTAGTTGAATTTCGGGGTCAGCAGGTTGGTCGTGCCACTGGTATGACT
+
FFFFFFFFFFFIIHHHIIIIIIIIIIIIIIIIIIIIIIIIIIIIIIIIIIIIFFFFFFFFFFFFFFFFFFFFFFFFFFFFF;;?==FFFFFFFEEDFFFFFFF==@@DDFFFFDFFF888CFFFFFDDBBBBAAA94/
@JI6ZREA02GASMK
AGTCACTGTTGGAGGGCAAGTCTGGTGCCAGCAGCCGCGGTAATTCCAGCTCCAATAGCGTATAATTAAAGTTGTTGACAGCTAAAAAGCTCGTAGTTGAATTTCGGGATCAATACGTCGGTCGTGCTTTTTTGGTACGCACTGGCGTCATTGGTTTCTCCTTTCTGACGAACCATGATGTCATTAATTTGGTGTTATGGGGAGTTAGGACTGTTACTTTGAAAAAATTGAAGTGTTTAAAGCAGGCATTAGCTTGAATACATTAGCATGGAATAATGAAAATAGGACGTTCGATCCTATTTGTGGTTTCTAGGATCAACGTAATGATTAATAGGGATAGTTGGGGCATTAGTATT
+
FFFFFFFFFDA=:6555:==AAABAA>@BBB?<<111488988==>AAA9988@>>=>><<911144888?@@@A???AFFFF;7<<<FDCCA@ADFFDDDFFFFFFFFFA@@DDDFDBA>??>=84////--660<=;=98::B<<<??>>440009486666849940118889<???AA?8:::99===9<<ABB;;;9A154AAB@@:91114;;8>//////82428674000869=>>=>?=555=BDDDA???CDGGG???CBAA??>>=3....7/9933299??>>;;=>0004044888?9?>>?<94444/..=>>==4448==;<<<?>>664499<<4/..66
@JI6ZREA02GIMPG
AGTCACTGTTGGAGGGCAAGTCTGGTGCCAGCAGCCGCGGTAATTCCAGCTCCAATAGCGTATATTAAAGTTGTTGCAGTTAAAAAGCTCGTAGTTGAATTTCGGGATTAACACGTCGGTCGTGCCACCGGTATGAACTGGCGTCGTTGATTTCTCCTTTCTGAGGAACCATGATGTCATTAATTTGATGTCGTGGGAAATCAGGACTGTTACTTTGAAAAAATTAGAGTGTTTAAAGCAGGCTCGCGCTTGAATACATTAGCATGGAATAATGAAATAGGACGTTCGAACCTATTTTGTGGTTTCTAGGATCAACGTAATGATTAATAGGGATAGTTGGGGCATTAGTATTCAATTGTCAGAGGTGAAATTCTTGGATTTATTGAAGACTAACTACTGCGAAAGC
+
FFFFFFFFFFFIIHHHIIIIIIIIIIIIIIIIIIIIIIIIIIIIIIIIIIIIFFFFFFFFFFFFFFFFFFFFFFFFFFFFF???==FFFFFFFFFFFFFFFFF@@@FFFFFFFFFFFFFFFFFFFFFFFFFFFFFFFFFFFFFFFFFFFFFFFFFFFFFFFFFFFFFFFFFFFFFFFFFFFFFFFFFFFFFFFD666DDFFFFFFFFFFDB@A;88?/1////==0????A666FFFFFFFFFFFFFFFFFFFDDDFGGGGGFFFDGGD?<<:?GGCC:CDDD???BB==54484444</660//44?<<<?@@BAAADDAAAADDDDD???DDD===9999AABBBBBDDDDAAA>@@@>88///344=B@@BB===>==<77<<8823322<8866;7222623
@JI6ZREA02IUSSB
AGTCACTGTTGGAGGGCAAGTCTGGTGCCAGCAGCCGCGGTAATTCCAGCTCCAATAGCGTATATTAAAGTTGTTGCAGTTAAAAAGCTCGTAGTTGAATTTCGGGGTCAGCAGGTTGGTCGTGCCACTGGTATGCACTGGTCTTCGCTGATTCCTCCCTCTTGTAGAACCGTAATGCCATTAAGTTGGTGTTGCGGGGAAACAGGACTGTTACTTTGAAAAAATTAGAGTGTTTAAAGCAGGCTAACGCTTGAATACATTAGCATGGAATAATGAAAATAGGACGATACGACTCTTATTTGGTTGTTACGTAGGTTGACGTAATGATTAATAGGGATAGTTGGGGCATTAGTATTCAATTGTCAGAGGTGAAATTCTTGGATTTATTGAAGACTGACTACTGCGAAAGCATTTGCCAAGGATGTTTTCATTAATCAAGAACGAAAGTTAGGGATCGAAGACGATCAGATACCGTCGTAGTCTTAACCATAAACTATG
+
FFFFFFFFFFFIIHHHIIIIIIIIIIIIIIIIIIIIIIIIIIIIIIIIIIIIFFFFFFFFFFFFFFFFFFFFFFFFFFFDD88888FFFFFFFFFFFFFFFFFA@;;ADDA666666DDDDDFFFFFFFFFFFFDDDDD666:555:====<>><813133ABBBBDDFFFFFFFFFFFFFFFFFFFFFFFFFFFAA@@FFFFDDDFFFFFFFFFFFF666666;;-DFFFFFFFFFFFFFFFFFFFFFFFFFFGGGGGGGGGCCAB@>>>=;93..,,7/778:1-----22----311111..1,,---,-55556972///8998=>>@@555AAAABD999=AAADDDDDDDDDDDDDDDD=====8444??BBBDDD888D::DDDD====<>>>><<83///>>>;;;>>>@@::8::----26::775:::200:733356605999:::::98:99:::6567:::5455:88:8866---2133:7046
@JI6ZREA02IAWJV
AGTCACTGTTGGAGGGCAAGTCTGGTGCCAGCAGCCGCGGTAATTCCAGCTCCAATAGCGTATATTAAAGTCGTTGCAGTTAAAAAGCTCGTAGTTGAATTTCGGGATCAATACGTCGGTCGTGCTTTTCGGGTACGTACTGGCGTCATTGGTTTCTCCTTTCTTGACGAACCATGATGTCATTAATTTGGTGTTATGGGGAGGTTAGGACTGTTACTTTGAAAAAATTAAGAGTGTTTAAAGTACAGGCATTAGCTTGAATACATTAGCATGGAATAATGAAATAGGACGTTCGAGTCCTATTTTGTTGGTTTCT
+
FFFFFFFFFFFII666IIIIIIIIIIIIIIIIIIIIIIIIIIIIIIIIIIIIFFFFFFFFFFFFFFFFFFFFFDBAAAA::36666?DDDDDFFFFFFFFFFFFFFFFFDDDFFFFFFFFFFFFFAA@=<<:=9AA78843424346766666624/6<4440//9<AAAA888:=DDB=<988==822--,1553,,,,,3--1191137::99:7111.,,,,,,55/-758:9688662/-,.57133---338=:<<<<??AA<<<<A<<8898<??;;;A<<=<BB5548?=988?=22223//11,,,3.
@JI6ZREA02HEIM0
AGTCACTGTTGGAGGGCAAGTCTGGTGCCAGCAGCCGCGGTAATTCCAGCTCCAATAGCGTATATTAAAGTTGTTGCAGTTAAAAAGCTCGTAGTTGAATTTCGGGGCTAAG
+
FFFFFFFFFFFII@@@IIIIIIIIIIIIIIIIHH;::EFGHFFFFFFFHFHHFFFFFFFFFF????FFFFFFFFFFFFFFF????=FDDDDDBAA>?440..3//,,-7--.
@JI6ZREA02HTZ75
AGTCACTGTTGGAGGGCAAGTCTGGTGCCAGCAGCCGCGGTAATTCCAGCTCCAATAGCGTATATTAAAGTTGTTGCAGTTAAAAAGCTCGTAGTTGAATTTCGGGATCAATACGTCGGTCGTGCTTTCGGGTACGTACTGGCGTCATTGGTTTCTCCTTTCTGACGAACCATGATGTCATTAATTTGGTGTTATGGGGAGTTAGGACTGTTACCTTGAAAAAATTAGAGTGTTTAAAGCGGGCTATTGCTTGAATAGATTAGCATGGAATAATAGAATAGGACGTTGTGGTTCTATTTTGTTGGTTTCTAGGACCACCGTAATGATTAATAGGGATAGTTGGGGGCATTAGTATTCAATTGTCAGAGGTGAAATTCTTGGATTTATTGAAGACTAACTATTGCGAAAGCATTTGCCAAGGATGTTTTCATTAATCAAAGAACGAAAGTTAGGGATCGAAGACGATCAGATACCGTCGTAGTCTTAACCATAAACTATGCCGACTAGGAATCGGGCGACGTTA
+
IIIIIIIIIIIIIHHHIIIIIIIIIIIIIIIIIIIIIIIIIIIIIIIIIIIIIIIIIIIIIIIIIIHHHIIIIIIIIIIII<<<<<IIIIIIIIIIIIIHHHIHHHIIIIIIIIIIIIIIIIIIICCCICCCIIIIIIIIIIIIIIIIIIIHHHIIIIHHHIIIIIIIIIIIIIIIIIIIIIIIBBBIIIIIIIICCCCIIIIIIIIIIIIIIIIIII<<<<88CC0IIIIIHHHHHHIIHHHIIIIIIIIIIIIIIIIIIIIIIIIIIIIIIIIIIIIIIIIIIIIIICCCCIII<<<>I77CCGGHIIIIIIIIIIIIIIIIIIIIIIIIHHHIIIIII77777IIIICCACCIIIIIIIIIIIIIIIE???IIIIIIIIHHHECCGII?;?GIIEEEEEA@;774@<722/=<<><??;=>7776=8..00;8.,.504<9---7=?60..78=:::97:>?AA>>=AAAAAA@@@A@@A<<55442:999:939:=A>=;=>?<<><5..,0,344000
@JI6ZREA02G9UHC
AGTCACTGTTGGAGGGCAAGTCTGGTGCCAGCAGCCGCGGTAATTCCAGCTCCAATAGCGTATATTAAAGTTGTTGCAGTTAAAAAGCTTGTAGTTGAATTTCGGGATCAATACGTCGGTGGTCGTGCTTTCGGGTACGTACTGGCGTTCATTGGTTTCTCCTTTCTGACGAACCATGATGTCATTAA
+
FFFFFFFFFFFII???IIIIIIIIIIIIIIIIIIIIIIIIIIIIIIIIIIIIFFFFFFFFFFFFFFFFFFFFFFFFFFFFF?????FA@@ADFFFDDDB===:311<998898>>?<<<=6667555.,,,-,,,/4=4====;>900047224486697=A;;;A9==ADDDBB>?>>==9<<44..
@JI6ZREA02HZ9O8
AGTCACTGTTGGAGGGCAAGTCTGGTGCCAGCAGCCGCGGTAATTCCAGCTCCAATAGCGTATATTAAAGTTGTTGCAGTTAAAAAGCTCGTAGTTGAATTTCGGGATCAATACGTCGGTCGTGCTTTTTTGGTACGCACTGGCGTCATTGGTTTCTCCTTTCTGACGAACCATGATGTCATTAATTTGGTGTTATGGGGAGTTAGGACTGTTACTTTGAAAAAATTGAGTGTTTAAAGCAGGCATTAGCTTGAATACATTAGCATGGAATAATGAAATAGGACGTTCGATCCTATTTTGTGGTTTCTAGGATCAACGTAATGATTAATAGGGATAGTTGGGGCATTAGTATTCAATTGTCAGAGGTGAAATTC
+
FFFFFFFFFFFIIHHHIIIIIIIIIIIIIIIIIIIIIIIIIIIIIIIIIIIIFFFFFFFFFFFFFFFFFFFFFFFFFFFFF;;;;;FFFFFFFFFFFFFFFFFFFFFFFFFFFFFFFFFFFFFFF666666FF6FFFFFFFFFFFFFFFFFF=<=FFFFFFFFFFFFFFFFFFFFFFFFFFFFFFFFFDDDFFFFFAAA?F6<<FFFFFFFFFFFFFFF666666DDDFFFFFFFFFFFFFFFFF???FFFFFFDFDFGIGGGFFFDIIIIDDDGGGGGAGG??<::DDDBBAA>4444</00...34<999776<<4/..=<988<8888;;<???AB99:7====AABBB=<<<>>>B@<3338=====BB<
@JI6ZREA02IOLZ2
AGTCACTGTTGGAGGGCAAGTCTGGTGCCAGCAGCCGCGGTAATTCCAGCTCCAATAGCGTATATTAAAGTTGTTGCAGTTAAAAAGCTCGTAGTTGAATTTCGGGATCAATACGTCGGTCGTGCTTTTTTGGTACGCACTGGCGTCATTGGTTTCTCCTTTCTGACGAACCATGATGTCATTAATTTGGTGTTATGGGGAGTTAGGACTGTTACTTTGAAAAAATTAGAGTGTTTAAAGCAGGCATTAGCTTGAATACATTAGCATGGAATAATGAAATAGGACGTTCGATCCTATTTTGTGGTTTCTAGGATCAACGTAATGATTAATAGGGATAGTTGGGGCATTAGTATTCAATTGTCAGAGGTG
+
FFFFFFFFFFFIIHHHIIIIIIIIIIIIIIIIIIIIIIIIIIIIIIIIIIIIFFFFFFFFFFFFFFFFFFFFFFFFFFFFF?????FFFFFFFFFFFFFFFFFFFFFFFFFFFFFFFFFFFFFFF666666DD7FFFFFFFFFFFFFFFFFFFFFFFFFDDDFFFFFFFFFFFFFFFFFFFFFFF@@@FFFFFFFF????D166@FFFFFFFFFFFFFF66666666,CFFFFFFFFFFFFFFFFFFFFFFFFFGDFDFGIIIIIIIDDDDFGIIIIIIG>DDDDDDCDBBB=8890000</88444<<BBBDDDDDDDDDDDDD???=AA;88><<988///09<>AAAABDDDDDDDD@@>><2233
@JI6ZREA02JM3VY
AGTCACTGTTGGAGGGCAAGTCTGGTGCCAGCAGCCGCGGTAATTCCAGCTCCAATAGCGTATATTAAAGTTGTTGCAGTTAAAAAGCTCGTAGTTGAATTTTAGGCCTGGCCGGATGGTCCGTCTTTGGCGAGTACTGTTCTGTCGTCGGGTCTATCCTTCTGGTGAGCCGGGATGCCCTTTATTGGGTGTGTCGGGGAACCAGGACCATTACCTCGAAAAAATTAGAGTGTTTAAAGCGGGCATTTGCTTGAATAGATTAGCATGGAATAATAGAATAGGACGTTGGTTCTATTTTGTTGGTTTTAGGACCACCGTAATGATTAATAGGGATAGTTGGGGGCATTAGTATTCAATTGTCAGAGGTGAAATTCTTGGATTTATTGAAGACTAACTACTGCGAAAGCATTTGCCAAGGATGTTTTCATTAATCAAGAACGAAAGTTAGGGGATCGAAGACGATCAGATACCGTCGTAGTCTTAACCNTAAACTAT
+
HHHHHHHHHHHIIBBBIIIIIIIIIIIIIIIIIIIIIIIIIIIIIIIIIIIIHHHHHHHHHHHHHHHHHHHHHGGEDDD6611111;DDEDGHHHHHHHCCCCHHHHHHHHHHHHHHHHHHHHHHHHHHHHHHHHHHHHHHHHHHHHHHHHHHHHHHHHHHHHHHHHHHHHHHHHHHHHHHHHE@@BBHHHHHHHBBAAHHHHHHHHHHHGGEDA??A////--883@ABAB@CCHHHHHH@@@HHHHHHHHHHH@@@HHHHHHHHHHHHHHHHHHHHHHHH@@@><?===>23,,,,.,-55,,,,311111116455556BBBEEBG@@@B;666;55444>>>>GBB@@@;;;=>A?AAA=999?;;;4438?>>>;<<?88>>A??AA92///39<>=<<<==999=BBBBA442:711117677---2681..53.,,,,,,.....11100146782222678=;7646:=::;667761!22---0-.
@JI6ZREA02F1RFC
AGTCACTGTTGGAGGGCAAGTCTGGTGCCAGCAGCCGCGGTAATTCCAGCTCCAATAGCGTATATTAAAGTTGTTGCAGTTAAAAAGCTCGTAGTTGAATTTTAGGCCTGACCGGATGGTCCGTCTTTGGCGAGTACTGTTCTGTCGTCGGGTCTATCCTTCTGGTGAGCCGGGATGCCCTTTATTGGGTGTGTCGGGGAACCAGGACCATTACCTTGAAAAAATTAGAGTGTTTAAAGCGGGCATTTGCTTGAATAGATTAGCATGGAATAATAGAATAGGACGTTGGTTCTATTTTGTTGGTTTTAGGACCACCGTAATGATTAATAGGGATAGTTGGGGGCATTAGTATTCAATTGTCAGAGGTGAAATTCTTGGATTTATTGAAGACTAACTACTGCGAAAGCATTTGCCAAGGATGTTTTCATTAATCAAGAACGAAAGTTAGGGGATCGAAGACGATCAGATACCGTCGTAGTCTTAACCATAAACTATGCCGACTAGGAATCGGGCACGTTATTTCATGACTCGCTCGGCGCCTTACGGG
+
IIIIIIIIIIIIIHHHIIIIIIIIIIIIIIIIIIIIIIIIIIIIIIIIIIIIIIIIIIIIIIIIIIHHHIIIIIIIIIIII???==IIIIIIIIIIIII@@@@IIIIIIIIIIIIIIIIIIIIIIHHHIIIIIIIIIIIIIIIIIIIIIHHHIIIIIIIIIIIIIIIIIIIHHHIIIHHHHHHIHHHHHIIIIIICCCCIIIIIIIIIIIIIIIIHHI888866FF5IIIIIHHHHHHIH;;;DI@@@GGGGIGHHHHIIIIIIIHHHIIIIIIIIIIIIIIIIIIIIIIIIFD95555/.88////9==@AA@89<@@DFDDDGIIIIHIIDDDDII66;66DIGGDDDDIIIGGEEEHHHHH>>@=BHEIEEHDHHB555B:<CD:98:C@>::8C@:::::BDBBBBBEBBBB::8;>7;77>>==<<888880030-.-48801153::::;81038677970306630000977:6466000733630-0366790302241510,,,,/,,,/,,,1133399898:<88646466520,,
@JI6ZREA02J2E9C
AGTCACTGTTGGAGGGCAAGTCTGGTGCCCGCAGCCGCGGTAATTCCAGCTCCAATAGCGTATATTAAAGTTGTTGCAGCTAAAAAGCTCGTAGTTGAATTTCGGGGTCAGCAGGTTGGTCTTGCCACTGGTATGTACTAGCTTGCTGATTCCTCCTTCTTGTAGAACCGTAATGCCATTAATTTGGTGTTGCGGGGAAACAGGACTGTTACTTTGAAAAAATTAGAGTGTTTAAAGCAGGCTAGCGCCTGAATACATTAGCATGGAATAATGAAATAGGACGTTCGAACCTATTTTGTTGGTTTTAGGACCACCGTAATGATTAATAGGGATAGTTGGGGGCATTAGTATTCAATTGTCAGAGGTGAAATTCTTGGATTTATTGAAGACTAACTATTGCGAAAGCATTTTGCCAAGGATGTTTTCATTAATCAAGAACGAAAGTTAGGGATCGAAGACGATCAGATACCGTCGTAGTCTTAACCATAAACTATGCCGACTAGGGATCGGATGATGTTAATTTTTAATGACTCATTCGGC
+
IIIIIIIIIIIII:::IIIIIIIIIIIGGGIIIIIIIIIIIIIIIIIIIIIIIIIIIIIIIIIIIIHHHIIIIIIIIIIII;;;;;GIIIIIIIIIIIIHHHICCCCIIIIIIIIIICCCIIIIIIIIIIIIIIIIIIIIIIIIIIIIIIIIIIIIIIIIIIIIIIIIIIIIIIIIIIIIIIHHHIIIIIIIICCAAHHHIIIIIIIIIIIIHHHI66666666,BIIIIHHHHHHIIIIIIIIIIGBBBIIIIIIIIIIIIIIIIIIIIIII>>>IIGGGGGIIIIIGEEG?1///5.144///17<EEGIIIIIIIIIIIIIIIIIHHBIIIIAA55555DGIIEIFIIGIGGGGIEEEEE<<<;<7777GEEIIIHHHIHHIIII@BBDEEEEEEEG<444EEB8899DBBBBEEC??7777>>>><<<????>>?=<<<=??6<<<=:::::=:?>>>>443:=???=:::=;<=322222042424208<;:74248?>><??????<<<75500,,,,,,,*55575756<92.
@JI6ZREA02GZE3N
AGTCACTGTTGGAGGGCAAGTCTGGTGCCAGCAGCCGCGGTAATTCCAGCTCCAATAGCGTATATTAAAGTTGTTGCAGTTAAAAAGCTCGTAGTGATTACGGTA
+
FFFFFFFFFFFII:::IIIIIIIIIIIIIIIIIIIIIIIIIIIIIIIIIIIIFFFFFFFFFFFFFFFFFDDDFFFFFFFFF===;7DDBBBBB400/26<<91,-
@JI6ZREA02I4VW9
AGTCACTGTTGGAGGGCAAGTCTGGTGCCAGCAGCCGCGGTAATTCCAGCTCCAATAGCGTATATTAAAGTTGTTGCAGTTAAAAAGCTCGTAGTTGAATTTC
+
FFFFFFFFFFFIIHHHIIIIIIIIIIIIIIIIIIIIIIIIIIIIIIIIIIIIFFFFFFFFFFFFFFFFFFFFFFDDDBB88111//<<<<<<<=<9555,,,.
@JI6ZREA02INMV4
AGTCACTGTTGGAGGGCAAGTCTGGTGCCAGCAGCCGCGGTAATTCCAGCTCCAATAGCGTATATTAAAGTTGTTGCAGTTAAAAAGCTCGTAGTTGAATTTCGGGGTCAGCAGGTTGGTCGTGCCACTGGTATGAACTGGTTTCGCTGATTCCTCCTTTCTGAAGAACTGTAATGTCATTAATTTGGTGTTGCAGGGAAACAGGACTGTTACTTTGAAAAAATTAGAGTGTTTAAAGCAGGCTAACGCTTGAATACATTAGCATGGAATAATGAAATAGGACGTTCAAACCTATTTTGTTGGTTTCTAGGATTGACGTAATGATTAATAGGGATAGTTGGGGCATTAGTATTCAATTGTCAGAGGTGAAATTCTTGGATTTATTGAAGACTAACTACTGCGAAAGCATTTGCCAAGGATGTTTTCATTAATCAAGAACGAAAGTTAGGGATCGAAGACGATCAGATACCGTCGTAGTCTTAACCATAAACTATGCCGACTAGGGATCGGATGATGTTTAATTTTTAATGTACTCTATTCGGTCG
+
FFFFFFFFFFFIIIIIIIIIIIIIIIIIIIIIIIIIIIIIIIIIIIIIIIIIFFFFFFFFFFFFFFFFFFFFFFFFFFFFF;;;;;FFFFFFFFFFFFFFFFFDDDAFFFFFFFFFFFFFFFFFFFFFFFFFFFFFFFFFFFFFFFFFFDAAAAA==:::BABBA==?AADCCCFFFFFFDDD???DB6333:?A::8;==A>AADDDBBA??888>//----22,:=9<<;===??DDDDDDDDDDDDAAADDAAAD:::FFFFDDDDGGGGGG??C:CC??????C??CCC>==77?69BB85558BA???ABDDAAAAD???AAADDB??DDDD==6666<<4444348<<>><@888?=========BBB>>??B===>:7<<>>>>833388@<88888;8888;;?8888>>>::1111:7770.000,--,0.../34703111222::747842222---:::889564464788,,,,,,,0.,.0001346743346322220,,,,..33,,,,,11+4.00...0.0222040
@JI6ZREA02GD7VN
AGTCACTGTTGGAGGGCAAGTCTGGTGCCAGCAGCCGCGGTAATTCCAGCTCCAATAGCGTATATTAAAGTTGTTGCAGTTAAAAAGCTCGTAGTTGAATTTCGGGATCAATACGTCGGTCGTGCTTTCGGGTACGTACTGGCGTCATTGGTTTCTCCTTTCTGACGAACCATGATGTCATTAATTTGGTGTTATGGGGAGTTAGGACTGTTACTTTGAAAAAATTAGAGTGTTTAAAGCAGGCATTAGCTTGAATACATTAGCATGGAATAATGAAATAGGACGTTCGATCCTATTTTGTTGGTTTCTAGGATCAACGTAATGATTAATAGGGATAGTTGGGGCATTAGTATTCAATTGTCAGAGGTGAAATTCTTGGATTTATTGAAGACTAACTACTGCGAAAGCATTTGCCAAGGATGTTTTCATTAATCAAAGAACGAAAGTTAGGGATACGAAGACGATCAGATACCGTCGTAGTCTTAACCAT
+
HHHHHHHHHHHIIHHHIIIIIIIIIIIIIIIIIIIIIIIIIIIIIIIIIIIIHHHHHHHHHHHHHHHHHHHHHHHHHHHHH?????HHHHHHHHHHHHHHHHHBBBFHHHHHHHHHHHHHHHHHHHHHHHHHHHHHHHHHHHHHHHHHHHH===HHHHHHHHHHHHHHHHHHHHHHHHHHHHEF666HHHGGGGG=>>>B166HHHHHHHHHHHH@@@66666266,DGD<<<@@EEEE<<<@EEHHHHHHHHHDDDDHHHHHHHHHHHHHHHHHHHHHHHHDDDDDHHGGGHGG====@89@@222;@H;;;;@@BHHBBBGGGHGBBBB666;@@;;;;;99BEEEB@@@EBBBAEEA===999===;<<BA988999===?78ADDDDDDDBEDBB999999933399<A>>>>BA6::1110226744-,,,,2-0600007;;27761212288:9;867772121::::9<::8676:;;840-
@JI6ZREA02FKGQU
AGTCACTGTTGGAGGGCAAGTCTGGTGCCAGCAGCCGCGGTAATTCCAGCTCCAATAGCGTATATTAAAGTTGTTGCAGTTAAAAAGCTCGTAGTTGAATTTCGGGGTCTA
+
FFFFFFFFFFFII@@@IIIIIIIIIIIIIIIIIIIIIIIIIIIIIIIIIIIIFFFFFFFFFFFFFFFFFFFFFFFFFFFFF==???FFFFFFFFFFFFFF??B66669<0/
@JI6ZREA02IK209
AGTCACTGTTGGAGGGCAAGTCTGGTGCCAGCAGCCGCGGTAATTCCAGCTCCAATAGCGTATATTAAAGTTGTTGCAGTTAAAAAGCTCGTAGTTGAATTTCGGGGGTCAGCA
+
FFFFFFFFFFFIIIDDIIIIIIIIIIIIIIIIIIHHH===@DFFFFFHHIIIFFFFFFFFFFFFFFFFFEDDFFFFFFFFF=====FFFFFDDDFFF<<666?53763:?<941
@JI6ZREA02GFMRF
AGTCACTGTTGGAGGGCAAGTCTGGTGCCAGCAGCCGCGGTAATTCCAGCTCCAATAGCGTATATTAAAGTTGTTGCAGTTAAAAAGCTCGTAGTTGAATTTCGGGG
+
FFFFFFFFFFFIIIIIIIIIIIIIIIIIIIIIIIIIIIIIIIHHHIIIIIIIFFFFFFFFFFFFFFFFFFFFFFFDDDDDC;;<;7FFFDDDB@@><;9111.,,,,
@JI6ZREA02GWX2M
AGTCACTGTTGGAGGGCAAGTCTGGTGCCAGCAGCCGCGGTAATTCCAGCTCCAATAGCGTATATTAAAGTTGTTGCAGTTAAAAAGCTCGTAGTTGAATTTCGGGATCAATACGTCGGTCGTGCTTTCGGGTACGTACTGGCGTCATTGGTTTCTCCTTTCTGACGAACCATGATGTCATTAATTTGGTGTTATGGGGAGTTAGGACTGTTACTTTGAAAAAATTAGAGTGTTTAAAGCAGGCATTAGCTTGAATACATTAGCATGGAATAATGAAATAGGACGTTCGATCCTATTTTGTTGGTTTCTAGGATCAACGTAATGATTAATAGGGATAGTTGGGGCATTAGTATTCAATTGTCAGAGGTGAAATTCTTGGATTTATTGAAGACTAACTACTGCGAAAGCATTTGCCAAGGATGTTTTCATTAATCAAGAACGAAAGTTAGGGATACGAAGACGATCAGATACCGTCGTAGTCTTAACCAT
+
FFFFFFFFFFFIIHHHIIIIIIIIIIIIIIIIIIIIIIIIIIIIIIIIIIIIFFFFFFFFFFFFFFFFFFFFFFFFFFFFF???==FFFFFFFFFFFFFFFFFFFFFFFFFFFFFFFFFFFFFFFFFFFFFFFFFFFFFFFFFFFFFFD<<666A>DDFFFFFFFFFFFFFFFFFFFFFFFFFFFFFFFFFFFFF6666C;FFDDDDFFFFFDD??=B22222266,CFFFFFFFFFFFFFFFFFFFFFFFFFFDDDDDIIIGGGGGGGGGGGA5333?:DDAAAAADBBB888<4444901<<888?<A0005::ADBBBBDDDDDAAAA?=;@AAA8800009<>=<<<=ABBBBB=====DDDB?>===DD?>>???=;;<2288<<:<>@<@@><;<<<444888888<<<><<<8::1111226:740226200:94339::233312-----146442226569:::9899:75644660000
@JI6ZREA02F70KK
AGTCACTGTTGGAGGGCAAGTCTGGTGCCAGCAGCCGCGGTAATTCCAGCTCCAATAGCGTATATTAAAGTTGTTGCAGTTAAAAAGCTCGTAGTTGAATTTTAGGCCTGGCCGGGCGGTCCGTCTTTGGCGAGTACTGTCTTGTTGTCGGGTCTTCCTTCTGGTGAATCAGCATGTCCCTAATTGGGTGTGTTGGGGAGCCAGGACCATTACCTTGAAAAAATTAGAGTGTTTAAAGCGGGCTATTGTTTGAATAGATTAGCATGGAATAATAGAATAGGACGTTGTGGTTCTATTTTGTTGGTTTCTAGGACCACCGTAATGATTAATAGGGATAGTTGGGGGCATTAGTATTCAATTGTCAGAGGTGAAATTCTTGGATTTATTGAAGACTAACTTCTGCGAAAGCATTTGCCAAGGATGTTTCATTAATCAAGAACGAAAGTTAGGGGATCGAAGACGATCAGATACCGTCGTAGTCTTAACCATAAACTATGCCGACTAGGAATCGGGCGACGTTATTTTCACG
+
IIIIIIIIIIIIIHHHIIIIIIIIIIIIIIIIIIIIIIIIIIIIIIIIIIIIIIIIIIIIIIIIIIHHHIIIIIIIIIIBB66666GIIIIIIIIIIIIBBCCIIIIIIIIIIHHHIIIIIIIIIHHHIIIIIIIIIIIIIIIIIIIIIHHHIIIIIIIIIIIIIIIIIIIIIIIIIHHHIIIIIHHHIIIHGG>>>>IFIII>>>BIIIIIIIIII666664DD5IIIIIHHHHHHIIHGGGGBBBBGHHHIIHIIIIIIIIIIIIIIIIIIIIIIIIIIIIIIIGAAAIIIII????G22==BBBIII===AGIHHHIIIIHHHHIIIIHHHIIHGGG77777IIIIIIHHHHGCHHHHHHHHHHHC>@@HHHFDEFFF555B;>EE?:8;?555?BE?AA@;>>A;5110;=??88422.----233221922344<8777;;;54444;888;;98;::;;;=<=<>>;656<=<<=<>>>::8;92232-23388;9<8;;668;:8861;;;33...148;68
@JI6ZREA02F69V0
AGTCACTGTTGGAGGGCAAGTCTGGTGCCAGCAGCCGCGGTAATTCCAGCTCCAATAGCGTATATTAAAGTTGTTGCAGTTAAAAAGCTCGTAGTTGAATTTCGGGATCAATACGTCGGTCGTGCTTTTTTGGTACGCACTGGCGTCATTGGTTTCTCCTTTCTGACGAACCATGATGTCATTAATTTGGTGTTATGGGGAGTTAGGACTGTTACTTTGAAAAAATTAGAGTGTTTAAAGCAGGCATTAGCTTGAATACATTAGCATGGAATAATGAAATAGGACGTTCGATCCTATTTTGTGGTTTCTAGGATCAACGTAATGATTAATAGGGATAGTTGGGGCATTAGTATTCAATTGTCAGAGGTGAAATTCTTGGATTTATTGAAGACTAACTACTGCGAAAGCATTTGCCAAGGATGTTTTCATTAATCAAGAACGAAAGTTAGGGATCGAAGACGATCAGATACCGTCGTAGTCTTAACCATAAACTATGCCGACTAGGGATCGGATGATG
+
IIIIIIIIIIIIIHHHIIIIIIIIIIIIIIIIIIIIIIIIIIIIIIIIIIIIIIIIIIIIIIIIIIHHHIIIIIIIIIIII????=IIIIIIIIIIIIIHHHIHHHIIIIIIIIIIIIIIIIIII777777II<IIIIIIIIIIIIIIIIII>>>IIIIHHHIIIIIIIIIIIIIIIIIIIIIIIHHHFFFIIIIICCCCI2::IIIIIIIIIIIHHHI;;;;8866,>>IIIHHHHHHIIIIIIIIIIIIIIIIHHHHIIIIIIIIIIIIIIIII777@:@G;;9;;EEEGEGFG7777D6@@HEEIIIIIID@;;;DDDDIHDDDIIIIHHHIIIIIICCBBIHHHIHHHIIIIHEEBBBEBB0003BBBD>:88>=B;::944=>442:AB=???@@::442294/...===>=::5:;4744:;;;::0222611,,-,,02602227:::::88:<<;;;:8::==71016;;:;::990002----0,/1264647677:::999999:2-
@JI6ZREA02I7C6B
AGTCACTGTTGGAGGGCAAGTCTGGTGCCAGCAGCCGCGGTAATTCCAGCTCCAATAGCGTATATTAAAGTTGTTGCAGTTAAAAAGCTCGTAGTTGAA
+
FFFFFFFFFFFIIIIIIIIIIIIIIIIIIIIIIIIIIIIIIIIIIIIIIIIIFFFFFFFFFFFFFFFFFFFFFFDDBBA88///--9:<9:83211511
@JI6ZREA02IR9FN
AGTCACTGTTGGAGGGCAAGTCTGGTGCCAGCAGCCGCGGTAATTCCAGCTCCAATAGCGTATATTAAAGTTGTTGCAGTTAAAAAGCTCGTAGTTGAATTTCGGGATCAGCAGGTTGGTCGTGCCACTGGTATGCACTGGCTTTGCTGGTTCCTCCTTTCTGAAGAACTGTAATGCCATTAATTTGGTGTTGCAGGGGAACAGGACTGTTACTTTGAAAAAATTGAGTGTTTAAAGCAGGCTAACGCTTGAATACATTAGCATGGAATAATGAAATAGGACGTTCGATCCTATTTGTTGGTTTCTAGGATTGACGTAATGATTAATAGGGATAGTTGGGGGCATTAGTATTCAATTGTCAGAGGTGAAATTCTTGGATTTATTGAAGACTAACTACTGCGAAAGCATTTGCCAAGGATGTTTCATTAATCAAGAACGAAAGTTAGGGATCGAAGACGATCAGATACCGTCGTAGTCTTAACCATAAACTAT
+
IIIIIIIIIIIIIHHHIIIIIIIIIIIIIIIIIIIIIIIIIIIIIIIIIIIIIIIIIIIIIIIIIIHHHIIIIIIIIIIII<<<<<IIIIIIIIIIIIIHHHIHHHIIIIIIIIIIIFFFIIIIIIIIIIIIIIIIIIIIII@@@IIIIIIIIIB>>>>HIIIIHHHHIIIIIIHIIIIIIIIHHHIIHHHIIII@@9997<@IIIIIB>>>FHHHI888866>>>IIIIHHHHHHIIIIIIIIIIIIIIIIIIHIIIIIIIIIIIIIHDDDHHHHIIIIIIHHHHIIIGGGC333<77;;??@DIIIIIIIIIID<<<GGGDDD@95555<DIIII;;==8HHHIHDDDIHDDDIEEDD@@>>DDBBBBDBBBBDBB===>77CDDA;?:99@@AA>?:455:>??<<=C::::AA=>8---33:;110388;99;:777<==<<998:8333:9;663333186==<<9<8:86868::6447---77-0
@JI6ZREA02H3SQ8
AGTCACTGTTGGAGGGCAAGTCTGGTGCCAGCAGCCGCGGTAATTCCAGCTCCAATAGCGTATATTAAAGTTGTTGCAGTTAAAAAGACTCGTAGTTGAATTTCGGGGTA
+
////434422669;<=DDDFFFHIIHHHFHHFFFFDE===HHHHHIIIIIIIFFFFFFDDDFFF????FCCDDDFFFFFFF==?==F>FFFFFDB?=/.-311.,,,,,.
@JI6ZREA02GWO58
AGTCACTGTTGGAGGGCAAGTCTGGTGCCAGCAGCCGCGGTAATTCCAGCTCCAATAGCGTATATTAAAGTTGTTGCAGTTAAAAAGCTCGTAGTTGAATTTCGGGGTCAGCAGGTTGGTCGTGCCACTGGTATGCACTGGCCTCGCTGATTCCTCCTTTCTGAAGAACTGTAATGCCATTAATTTGGTGTTGCAGGGAAACAGGACTGTTACTTTGAAAAAATTGAGTGTTTAAAGCAGGCTAACGCTTGAATACATTAGCATGGAATAATGAAATAGGACGTTCGATCCTATTTTGTGGTTTCTAGGATTGACGTAATGATTAATAGGGATAGTTGGGGGCATTAGTATTCAATTGTCAGAGGTGAAATTCTTGGATTTATTGAAGACTAACTACTGCGAAAGCATTTGCCAAGGATGTTTTCATTAATCAAGACAAAAGTTGGGAATCGAAGACGATCAGATACCGTCGTA
+
FFFFFFFFFFFIIHHHIIIIIIIIIIIIIIIIIIIIIIIIIIIIIIIIIIIIFFFFFFFFFFFFFFFFFFFFFFFFFFFCD66666DFFFFFFFFFFFFFFFF??==ACFFFFFFFFFFFFFFFDDDFFFFFFFFFFFFFF@@?FFDDBBBBAAA=<11189?@<889ADDFFFDDDBBBA>>98811/4<=?>>888;==A9==BB:::::B===B222666666;FFFFFFFFFFDDDFF@??FFFFFFFF???DGGGFFDDDDGGGGDDD=???4::::9::BA??>>AB9997:/55???DAB===??DDBA:::=AA==<<><62227..../////::;9<<<<><444><323:888<<888;<:::<<<>8888//344;:>><<3328>888;;;33348;<:::92428610006777770---64600006----0222033344000222202466744446
@JI6ZREA02JYKZ0
AGTCACTGTTGGAGGGCAAGTCTGGTGCCAGCAGCCGCGGTAATTCCAGCTCCAATAGCGTATATTAAAGTTGTTGCAGTTAAAAAGCTCGTAGTTGAATTCCGGGATCAATACGTCGGTCGTGCTTTTTTGGTATGCACTGGCGTCATTGGTTTCTCCTTTCTGACGAACCATGATGTCATTAATTTGGTGTTATGGGGAGTTAGGACTGTTACTTTGAAAAAATTAGAGTGTTTAAAGCAGGCATTAGCTTGAATACATTAGCATGGAATAATGAAATAGGACGTTCGATCCTATTTTGTGGTTTCTAGGATCAACGTAATGATTAATAGGGATAGTTGGGGCATTAGTATTCAATTGTCAGAGGTGAAATTCTTGGATTTATTGAAGACTAACTACTGCGAAAGCATTTGCCAAGGATGTTTTCATTAATCAAGAACGAAAGTTAGGGATCGAAGACGATCAGATACCGTCGTAGTCTTAACCATAAACTATG
+
IIIIIIIIIIIIIHHHIIIIIIIIIIIIIIIIIIIIIIIIIIIIIIIIIIIIIIIIIIIIIIIIIIHHHIIIIIIIIIIII=====IIIIIIIIIIIIIIIIIHHHIIIIIIIIIIIIIIIIIII999999IIFIIIIIIIIIIIIIIIIIIHHHIIIIHHHIIIIIIIIIIIIIIIIIIIIIIIHHHIIIIIIIICCCCI6>>IIIIIIIIIIIHCCG666666FF3IIIIIHHHHHHIIIIIIIIIIIIIIIIIIIIIIIIIIIIDDDDDFFFG@@@GIIIIIFHHHHIIDDDI??A<;/76HHHIIIIHHDDDDIIIIHDDDHI@@@F;;:::::??000055<ABDEBB@@@DEEEDBB===BDDB::::==B===B<<?88=B=======BBBDB===BBB9::;<;==;;;22021,,,,1136400237;99;6556:;;6966677::::9;::;;;7676=;:88:6768:8:;;864761136201
@JI6ZREA02HQ8L4
AGTCACTGTTGGAGGGCAAGTCTGGTGCCAGCAGCCGCGGTAATTCCAGCTCCAATAGCGTATATTAAAGTTGTTGCAGTTAAAAAGCTCGTAGTTGAATTTCGGGATCAATATATTGGTCGTGCCTCCGGTATGCACTGGTATTATTGATTTCTACCTTCTGACGAACTGTGATGTCATTAATTTGGTGTCATGGGGAATCAGGACTGTTACTTTGAAAAAATTAGAGTGTTTAAAGCAGGCATTAGCTTGAATACATTAGCATGGAATAATGAAATAGGACGTTCGATCTATTTTGTTGGTTTCTAGGATCAACGTAATGATTAATAGGGATAGTTGGGGGCATTAGTATTCAATTGTCAGAGGTGAAATTCTTGGATTTATTGAAGACTAACTACTGCGAAAGCATTTGCCAAGGATGTTTTCATTAATCAAGAACGAAAGTTAGGGATCGAAGACGATCAGATACCGTCGTAGTCTTAACCATAAACTATGCCG
+
IIIIIIIIIIIIIHHHIIIIIIIIIIIIIIIIIIIIIIIIIIIIIIIIIIIIIIIIIIIIIIIIIIHHHIIIIIIIIIIII88888HIIIIIIIIIIIIHHHIHHHIIIIIIIIIIIIIIIIIIIIIIIIIIIIIIIIIIIIIIIIIIIIHHHIIIIIIIIIIIIIIIIIIIIIIIIIIIIIIHHHIIIIIIIICCCCIIIIIIIIIIE765>==89-----/55,>BBEGEHHHHHIIIIIIIFFFFIIIIIIIIIIEEDIIIIIIIIIIIIH777D@IIGGEAABBD>55511115/6@@=:?G@I<<<@DDDG<655@DGGIGGGG@@@@@DIII66;77@DDIIIIIIDDDDHHHHHHHHHHHHHHHHHHHH:::BEED::BBB:8:B>:::=D>?@>EB=:::BBBB????CA;::3311333311476994881...799130003333379;7:888;:;<:::<9<6866866;;100300074./100/
@JI6ZREA02F1KKO
AGTCACTGTTGGAGGGCAAGTCTGGTGCCAGCAGCCGCGGTAATTCCAGCTCCAATAGCGTATATTAAAGTTGTTGCAGTTAAAAAGCTCGTAGTTGAATTTCGGGATCAATACGTCGGTCGTGCTTTTTTGGTACGCACTGGCGTCATTGGTTTCTCCTTTCTGACGAACCATGATGTCATTAATTTGGTGTTATGGGGAGTTAGGACTGTTACTTTGAAAAAATTAGAGTGTTTAAAGCAGGCATTAGCTTGAATACATTAGCATGGAATAATAAATAGGACGGTGGTCCTGTTTTGTTGGTTTCTGAATCACCGTAATGATTAATAGGGATAGTTGGGGGCATTAGTATTCAATTGTCAGAGGTGAAATTCTTGGATTTATTGAAGACTAACTTCTGCGAAAGCATTTGCCAAGGATGTTTTCATTAATCAAGAACGAAAGTTAGGGATCGAAGACGATCAGATACCGTCGTAGTCTTAACCATAAACTATGCCGACTAGGGATCGGATGATGTTAATTTTATAATGACTC
+
IIIIIIIIIIIIIHHHIIIIIIIIIIIIIIIIIIIIIIIIIIIIIIIIIIIIIIIIIIIIIIIIIIHHHIIIIIIIIIIII;;;;;IIIIIIIIIIIIIHHHIHHHIIIIIIIIIIIIIIIIIII<<<<<<IIFIIIIIIIIIIIIIIIIIIHHHIIIIHHHIIIIIIIIIIIIIIIIIIIIIIIHHHIIIIIIIICCCCI7@@IIIIIIIIGHH@@@D111111@@0GGGIIHHHHHHIIIIIIIGGGIIIIIIIAAAIIIIIIIGGGGGHD<3222<:ED:;9:=FIHGGGG=>=<8//==AABGCDDFFIIIIIIIIIIIIIIIIIHHHIIIIII::=::GGIIIIGGGGGGFHFFCDDHH<<<CHHEHFFEEHHD<<<C;7@D@<8<@@@???ECDD<<<B?<<<<<E@>>>?A>;4////8;==;;9<<<<99=<666244-22668;888;8;:<<<887<;===;9::=<;=;;==220872247178<=<=9=;?<<788888=8888224422000-18:;;83-
@JI6ZREA02ICWWF
AGTCACTGTTGGAGGGCAAGTCTGGTGCCAGCAGCCGCGGTAATTCCAGCTCCAATAGCGTATATTAAAGTTGTTGCAGTTAAAAAGCTCGTAGTTGAATTTCGGGATCAATACGTCGGTCGTGCTTTTTTGGTACGCACTGGCGTCATTGGTTTCTCCTTTCTGACGAACCATGATGTCATTAATTTGGTGTTATGGGGAGTTAGGACTGTTACTTTGAAAAAATTAGAGTGTTTAAAGCAGGCATTAGCTTGAATACATTAGCATGGAATAATGAAATAGGACGTTCGATCCTATTTTGTGGTTTCTAGGATCAACGTAATGATTAATAGGGATAGTTGGGGCATTAGTATTCAATTGTCAGAGGTGAAATTCTTGGATTTATTGAAG
+
FFFFFFFFFFFIIHHHIIIIIIIIIIIIIIIIIIIIIIIIIIIIIIIIIIIIFFFFFFFFFFFFFFFFFFFFFFFFFFFCC66666CFFFFFFFFFFFFFFFFFFFFFFEEEFFFFFFFFFFFFC666666FD6FFFFFFFFFFFFFFFFFFFFFFFFFFFFFFFFFFFFFFFFFFFFFFFFFFFFFFFFFFFFFFAAA=F8@@FFFFFFFDBA?888>//////44,???AB?FFFFFFFFFFFFDDDFFFFFDDFDFDGGIGFFFGIIIIDDDIIIIIIIIDFDDDIIGGDDDD:::9A0:800099>4449988?<433899<<>>>>====AAABB9997????DDDDA===?B@@>>8888332448<<>;;2234442--/488
@JI6ZREA02FNZAB
AGTCACTGTTGGAGGGCAAGTCTGGTGCCAGCAGCCGCGGTAATTCCAGCTCCAATAGCGTATATTAAAGTTGTTGCAGTTAAAAAGCTCGTAGTTGAATTTCGGGATCAATACGTCGGTCGTGCTTTCGGGTACGTACTGGCGTCATTGGTTTCTCCTTTCTGACGAACCATGATGTCATTAATTTGGTGTTATGGGGAGTTAGGACTGTTACTTTGAAAAAATTAGAGTGTTTAAAGCAGGCATTAGCTTGAATACATTAGCATGGAATAATGAAATAGGACGTTCGATCCTATTTTGTTGGTTTCTAGGATCAACGTAATGATTAATAGGGATAGTTGGGGCATTAGTATTCAATTGTCAGAGGTGAAATTCTTGGATTTATTGAAGACTAACTACTGCGAAAGCATTTGCCAAGGATGTTTTCATTAATC
+
HHHHHHHHHHHIIHHHIIIIIIIIIIIIIIIIIIIIIIIIIIIIIIIIIIIIHHHHHHHHHHHHHHHHHHHHHHHHHHHHH???==HHHHHHHHHHHHHHHHHHHHHHHHHHHHHHHHHHHHHHHHHHHHHHHHHHHHHHHHHHHHHHH>>:::HHHHHHHHHHHHHHHHHHHHHHHHHHHHHHBBBHHHHHHHHCCCCH>EEHHHHHH@@@@HHHHH666666HH3HHHHHHHHHHHHHHHHHHHHHHHHHHHH@@@HHHHHHHHHHHHHHHHHHHHHHHHDDDDDHHHHDDDD;999D88222226<DDBBBBBHHHHHHHHHHHHHHH666BHHHBB==BCHHHHBBBBBHBBADDD@AA===DD?=;<AA<::9994442//98>;23322;;898=3///4=<<999<9999<<5::1100226877--
@JI6ZREA02ID0VV
AGTCACTGTTGGAGGGCAAGTCTGGTGCCAGCAGCCGCGGTAATTCCAGCTCCAATAGCGTATATTAAAGTTGTTGCAGTTAAAAAGCTCGTAGTTGAATTTCGGGGTATCA
+
FFFFFFFFFFFIIHHHIIIIIIIIIIIIIIIIIIIIIIIIIIIIIIIIIIIIFFFFFFFFFFFFFFFFFFFFFFFFFFFFF?????FFFFFFFFFFFFFFF?B6422/3273
@JI6ZREA02GKQIT
AGTCACTGTTGGAGGGCAAGTCTGGTGCCAGCAGCCGCGGTAATTCCAGCTCCAATAGCGTATATTAAAGTTGTTGCAGTTAAAAAGCTCGTAGTTGAATTTCGGGATCAGCAGGTTGGTCTTGCCACTGGTATGTACTAGCTTGCTGATTCCTCCTTCTTGTAGAACCGTAATGCCATTAATTTGGTGTTGCGGGGAAACAGGACTGTTACTTTGAAAAAATTAGAGTGTTTAAAGCAGGCCAGCGCCTGAATACATTAGCATGGAATAATGAAATAGGACGTTCGAACCTATTTTGTGGTTTCTAGGATTGACGTAATGATTAATAGGGATAGTTGGGGCATTAGTATTCAATTGTCAGAGGTGAAATTCTTGGATTTATTGAAGACTGACTACTGCGAAAGCATTTGCCAAGGATGTTTTCATTAATCAAGAACGAAAGTTAGGGATCGAAGACGATCAGATACCGTCGTAGTCTTAACC
+
IIIIIIIIIIIIIBBBIIIIIIIIIIIIIIIIIIIIIIIIIIIIIIIIIIIIIIIIIIIIIIIIIIHHHIIIIIIIIIIII;;;;;IIIIIIIIIIIIIHHHIBBBIIIIIIIIIIIIIIIIIIIIIIIIIIIIIIIIIIIIIIIIIIIIIIIIHHHHIIIIIIIIIIIIIIIIIIIIIIHHHHHIIIIFFFICC@@FFHHHIIIIIIIIIIHHHI666666BB0IIIIIHHHHHHIIIFFFFIIIFFFIIIIIHIIIIIIIIIIIIIIIIIIHHHIIIIHHDEEIIIIIIIICCB@E6@@HHHIIIDDDDDDIIIIIIIHHHIIIIIHHHIIIIIIAAA@DD@@@DDIIIIIIIIHHHHHHEDDBB==???==BBB=@@E<<HHHHHHB:::HEDDDB>=@E>@?BBB??>A=;;8?3,,,,,100//.100,-,373334660666888333769777773131227448:;61311==61
@JI6ZREA02IRD4U
AGTCACTGTTGGAGGGCAAGTCTGGTGCCAGCAGCCGCGGTAATTCCAGCTCCAATAGCGTATATTAAAGTTGTTGCAGTTAAAAAGCTCGTAGTTGAATTTCGGGGTCAGTAGGTTGGTCGTGCCTATGGTATGTACTGGCTTTACTGATTCCTCCTTCTTGAAGAACTGTAATGTCATTAATTTGGTGTTGCAGGGAAACAGGACTGTTACTTTGAAAAAATTAGAGTGTTTAAAGCAGGCAATTGCTTGAATACATTAGCATGGAATAATGAAATAGGACGTTCAAACCTATTTTGTTGGTTTCTAGGATTGACGTAATGATTAATAGGGATAGTTGGGGCATTAGTATTCAATTGTCAGAGGTGAAATTCTTGGATTTATTGAAGACTAACTACTGCGAAAGCATTTGCCAAGGATGTTTTCATTAATCAAGAACGAAAGTTAGGGATCGAAGACGATCAGATACCGTCGTAGTCTTAACC
+
FFFFFFFFFFFIIHHHIIIIIIIIIIIIIIIIIIIIIIIIIIIIIIIIIIIIFFFFFFFFFFFFFFFFFFFFFFFFFFFFF?????FFFFFFFFFFFFFFFFFDDBBFFFFFFFFFFFFFFFFFFFFFFFFFFFFFFFFFFFFFFFFFFFFFFFFFFFFFFFFFFFFFFFFFFFFFFFDDDFFFFFFFFFFFFFD666FFFFFFFFFFFFFFFFFFF999999@@-FFFFFFFFDDDFFFFFFFFFFFFFFFFFFDFDGIIFFFFDGGGFDDDGDCCF>DDDGG??@DDGDDF>==97:00:888897AAA===ADDDAAAA???ADDDDBBBDAAADD??==AADDDDDDDDDDDDDDDDBBB>>>8844448222298883//38?BBBBBB>===>??>;8888888434888:::::1511226:74----204:422278702---222227464466667:8:::9895211679::10
@JI6ZREA02I12W1
AGTCACTGTTGGAGGGCAAGTCTGGTGCCAGCAGCCGCGGTAATTCCAGCTCCAATAGCGTATATTAAAGTTGTTGCAGTTAAAAAGCTCGTAGTTGAATTTCGGGATCAATACGTCGGTCGTGCTTTTTTGGTACGCACTGGCGTCATTGGTTTCTCCTTTCTGACGAACCATGATGTCATTAATTTGGTGTTATGGGGAGTTAGGACTGTTACTTTGAAAAAATTAGAGTGTTTAAAGCAGGCATTAGCTTGAATACATTAGCATGGAATAATGAAATAGGACGTTCGATCCTATTTTGTGGTTTCTAGGATCAACGTAATGATTAATGGGGATAGTTGGGGCATTAGTATTCAATTGTCAGAGGTGAAATTCTTGGATTTATTGAAGCTAACTACTGCGAAAGCATTTGCCAAGGATGTTTTCATTAATCAAGAACG
+
IIIIIIIIIIIIIHHHIIIIIIIIIIIIIIIIIIIIIIIIIIIIIIIIIIIIIIIIIIIIIIIIIIHHHIIIIIIIIIIII?????IIIIIIIIIIIIIHHHIHHHIIIIIIIIIIIIIIIIIII999988IIBIIIIIIIIIIIIIIIIIIHHHIIBBBBBIIIIIIIIIIIIIIIIIIIIIIIHHHIIIIHHIICCCCI?BBIIIIIIIIIIIHHHI888888GG5IIIIIHHHHHHIIIIIIIIIIIIIIIIHHHHIIIIIIIIIIIIIIIII888IDAA887DFIIIIHIIIBBAAH;HHBBBFII===GGGGIIIIIGA;==GB?22227?EGEE9;<A====AHIIIHHHFIIHHHH@:2228HEBEEBCCEA;1111/7CC>>>>;4558AAA500049;;;;;;;;AAAA?=822228;=><<4333;<<3/
@JI6ZREA02JRH5M
AGTCACTGTTGGAGGGCAAGTCTGGTGCCAGCAGCCGCGGTAATTCCAGCTCCAATAGCGTATATTAAAGTTGTTGCAGTTAAAAAGCTCGTAGTTGAATTTTAGGCCTGGCCGGATGGTCCGTCTTTGGCGAGTACTGCTCTGTCGTCGGTCTATCCTTCTGGTGAGCCGGGATGCCCTTTAGTTGGGTGTGGTCGGGGAACCAGGACCATTACCTTAGAAAAAATTAGAG
+
FFFFFFFFFFFIIHHHIIIIIIIIIIIIIIIIIIIIIIIIIIIIIIIIIIIIFFFFFFFFFFFFFFFFFFFFFFFFFFFFF?????FFFFFFFFFFFFFBBBBFFFFFFFFFFFFFFFFFFFFFFFFFFFFFFFFFFFDBBABBB=<831118B@@@@A>AADDBBA<<<====4444====A522;=?D>::666;==;BBBBBBBD:55448<<<<?9////--660=6/
@JI6ZREA02HYR6J
AGTCACTGTTGGAGGGCAAGTCTGGTGCCAGCAGCCGCGGTAATTCCAGCTCCAATAGCGTATATTAAAGTTGTTGCAGTTAAAAAGCTCGTAGTTGAATTT
+
6666AFFFFFFHIHHHIIIIIIIIIIIIIIIIIIIIIIIIIIIIIIIIIIIIFFFFFFFFFFFFFFFFFFFFFFFFFFFFF=====FFFFFDBA??=;;...
@JI6ZREA02HVY63
AGTCACTGTTGGAGGGCAAGTCTGGTGCCAGCAGCCGCGGTAATTCCAGCTCCAATAGCGTATATTAAAGTTGTTGCAGTTAAAAAGCTCGTAGTTGAATTTTAGGCCTGACCGGATGGTCCGTCTTTGGCGAGTACTGTTCTGTCGTCGGGTCTATCCTTCTGGTGAGCCGGGATGCCCTTTATTGGGTGTGTCGGGGAACCAGGACCATTACCTTGAAAAAATTAGAGTGTTTAAAGCGGGCATTTGCTTGAATACGATTAGCATGGAATAAT
+
FFFFFFFFFFFIIHHHIIIIIIIIIIIIIIIIIIIIIIIIIIIIIIIIIIIIFFFFFFFFFFFFFFFFFFFFFFFFFFFFF=====FFFFFFFFFFFFFDAAAFFFFC=:::<FFFFFFFFFFFFFFFFFFFFFFFFFFFFFFFFFFFFFFFFFFFFFFFFFFFFFFFFFFFFFFFFFFFFFFD@@@@FFFFFFFAA??FFFD@<<<?FFFFF????F777766@@-FFDDDFFF?CCCFFCCCCC??BBBBDDD:333:DDGDDDBDDDDDD=4
@JI6ZREA02F8M6H
AGTCACTGTTGGAGGGCAAGTCTGGTGCCAGCAGCCGCGGTAATTCCAGCTCCAATAGCGTATATTAAAGTTGTTGCAGTTAAAAAGCTCGTAGTTGAATTTCGGGGTCAGCAGGTTGGTCGTGCCACTGGTATGCACTGGCTTTGCTGATTCCTCCTTCTTGTAGAACCGTAATGCCATTAAGTTGGTGTTGCGGGGAAACAGGACTGTTACTTTGAAAAAATTAGAGTGTTTAAAGCAGGCTAACGCTTGAATACATTAGCATGGAATAATGAAATAGGACGACGATCCTATTTTGTGGTTTCTAGGATTGACGTAATGATTAATAGGGATAGTTGGGGCATTAGTATTCAATTGTCAGAGGTGAAATTCTTGGATTTATTGAAGACTGACTACTGCGAAAGCATTTGCCAAGGATGTTTTCATTAATCAAGAACGAAAGTTAGGGATCGAAGACGATCAGATACCGTCGTAGTCTTAACCATAAACTATGCCGACTAGGGATCGGATGATGTTAATTTTTAATGTACTC
+
IIIIIIIIIIIIIHHHIIIIIIIIIIIIIIIIIIIIIIIIIIIIIIIIIIIIIIIIIIIIIIIIIIHHHIIIIIIIIIIII???==IIIIIIIIIIIIIHHHICCCCIIIIIIIIIIIIIIIIIIIIIIIIIIIIIIIIIIIHHHIIIIIIIIIIHHHHIIIIIIIIIIIIIIIIIIIIIIIIIIIIIIIIIIICC@@GGHHHIIIIIIIIIIHHHI88888866,>HIIIHHHHHHIIIIIIIIIIIIIIIIIIIIIIIIIIIIIIIIIIIIIHHHIIIIIIIIIIIIAAAD<<<<<2AAEEEIIIIHHEEEIIIIIIIIIIIHDDDIAAAHIIIICCCBIIIIDEDHIIIIIIIHHHHBBB?@=@@EHEEDDBBBHE@:44BDDCBBCCC?5555;;:;>>CCC>>>:::8888695---.38;;::9;;==993....1383333733388603298888689==><<<:<:9:9:;;10070013400322884702..-37667733338:88//11188-;:::10
@JI6ZREA02I9XHA
AGTCACTGTTGGAGGGCAAGTCTGGTGCCAGCAGCCGCGGTAATTCCAGCTCCAATAGCGTATATTAAAGTTGTTGCAGTTAAAAAGCTCGTAGTTGAATTTCGGGATCAATACGTCGGTCGTGCTTTTTTGGTACGCACTGGCGTCATTGGTTTCTCCTTTCTGACGAACCATGATGTCATTAATTTGGTGTTATGGGGAGTTAGGACTGTTACTTTGAAAAAATTAGAGTGTTTAAGGCAGGCATTAGCTTGAATACATTAGCATGGAATAATGAAATAGGACGTTCGATCCTATTTTGTGGTTTCTAGGATCAACGTAATGATTAATAGGGATAGTTGGGGCATTAGTATTCAATTGTCAGAGGTGAAATTCTTGGATTTATTGAAGACTAACTACTGCGAAAGCATTTGCCAAGGATGTTTTCATTAATCAAAGAACGAAAGTTAGGGACCGAAGACGATCAGATACCGTCGTAGTCTTAACCA
+
FFFFFFFFFFFIIHHHIIIIIIIIIIIIIIIIIIIIIIIIIIIIIIIIIIIIFFFFFFFFFFFFFFFFFFFFFFFFFFFFF???==FFFFFFFFFFFFFFFFFFFFFFFFFFFFFFFFFFFFFFF666666FF<FFFFFFFFFFFFFFFFFFFFFFFFFFFFFFFFFFFFFFFFFFFFFFFFFFFFFFFFFFFFFFDDDAF6??FFFFFFFFFFFFFFF67776666,??FFFFFFFFFFFFFFFD???D:::=:::=DDDDDFFFFDIIGGGDDFGDDD:DDCCCDDGDFFDDDG@@@@@0::BBBDAD??????ADDDDBD????BBBA======?AD99:9DDDDDDDDDDAA?DD?>??@@@><:88888<::@BB888D::DD?===B>>>>>@<33///8;83444:<=<<@@8::4111:977740-,,,0,-4.,,-0260322822-1188:7777764642221014:87641443.,
@JI6ZREA02GYFM4
AGTCACTGTTGGAGGGCAAGTCTGGTGCCAGCAGCCGCGGTAATTCCAGCTCCAATAGCGTATATTAAAGTTGTTGCAGTTAAAAAGCTCGTAGTTGAATTTCGGGATCAATACGTCGGTCGTGCTTTTTTGGTACGCACTGGCGTCATTGGTTTCTCCTTTCTGACGAACCATGATGTCATTAATTTGGTGTTATGGGGAGTTAGGACTGTTACTTTGAAAAAATTAGAGTGTTTAAAGCAGGCATTAGCTTGAATACATTAGCATGGAATAATGAAATAGGACGTTCGATCCTATTTTGTGGTTTCTAGGATCAACGTAATGATTAATAGGGATAGTTGGGGCATTAGTATTCAATTGTCAGAGGTGAAATTCTTGGATTTATTGAAGACTAACTACTGCGAAAGCATTTGCCAAGGATGTTTTCATTAATCAAGAACGAAAGTTAGGGATCGAAGACGATCAGATACCGTCGTAGTCTTAACC
+
HHHHHHHHHHHIIHHHIIIIIIIIIIIIIIIIIIIIIIIIIIIIIIIIIIIIHHHHHHHHHHHHHHHHHHHHHHHHHHHHH=====HHHHHHHHHHHHHHHHHEEEHHHHHHHHHHHHHHHHHHH666666HH<HHHHHHHHHBBBFHHHHHHHHHHHHHHHHHHHHHHHHHHHHHHHHHHHHHHHHHHHHHHHHHCCCCH6??HHHHHHHHHHHHHHH;;;;66<<-HHHHHHHHHHHHHHHHHHHHHHHHHHDDDHHHHHHHHHHHHHHHHHHHHHHHHHH;;<DDHGGGGGGG9999;2;;666B=GEEEEBBBHB@@@BBBHHHBBBB@@@HHHHHBB==@@BHHHB@@@BBHHD===HHHH?===>>DDA========?8:ABABBA93339:@=332449=AA9943////A>6:;1714:;;;:84767200----,.,,,0.24222226478879;2126::;:9::90--,.00..
@JI6ZREA02JJ5QF
AGTCACTGTTGGAGGGCAAGTCTGGTGCCAGCAGCCGCGGTAATTCCAGCTCCAATAGCGTATATTAAAGTTGTTGCAGTTAAAAAGCTCGTAGTTGAATTTTAGGCCTGGCCGG
+
FFFFFFFFFFFIIHHHIIIIIIIIIIIIIIIIIIIIIIIIIIIIIIIIIIIIFFFFFFFFFFFFFFFFFFFFFFFFFFFFF;;;;;FFFFFFFFFFFFFDDA?FDBAAA@>0...
@JI6ZREA02JEBBS
AGTCACTGTTGGAGGGCAAGTCTGGTGCCAGCAGCCGCGGTAATTCCAGCTCCAATAGCGTATATTGAAGTTGTTGCAGTTAAAAAGCTCGTAGTTGAATTTCGGGATCAATACGTCGGTCGTGCTTTCGGGTACGTACTGGCGTCATTGGTTTCTCCTTTCTGACGAACCATGATGTCATTAATTTGGTGTTATGGGGAGTTAGGACTGTTACTTTGAAAAAATTAGAGTGTTTAAAGCAGGCATTAGCTTGAACACATTAGCATGGAATAATGAAATAGGACGTTCGATCCTATTTTGTGGTTTCTAGGATCAACGTAATGATTAATAGGGATAGTTGGGGCATTAGTATTCAATTGTCAGAGGTGAAATTCTTGGATTTATTGAAGACTAACTACTGCGAAAGCATTTGCCAAGGATGTTTTCATTAATCAAGAACGAAAGTTAGGGATCGAAGCGATCAGATACCGTCGTAGTCTTAACCATAAACTATGCCGACTAGGGATCGGATGATGTTTAA
+
HHHHHHHHHHHIIHHHIIIIIIIIIIIIIIIIIIIIIIIIIIIIIIIIIIIIHHHHHHHHHHHHHHHHHHHHHHHHHHHHH;;;;;HHHHHHHHHHHHHHHHHHHHHHHHHHHHHHHHHHHHHHHHHHHHHHHHHHHHHHHHHHHHHHHHHEEEHHHHHHHHHHHHHHHHHHHHHHHHHHHHHHHHHHHHHHHHHCCCAH199HHHHHHHHHHH@@@E22222233,@EHHHHHHHHHHHHHHHHHHHHHHHHHHHHHHHHHHHHHHHHHHHHHD666D<GG@@@@@HHHGGGGG9===@6@@666><DB>>;;666@>>>E@@@@@@@B@@@BEEEEE9999@@BBGGEEEHHHEDDDDDDDD3338=>>HDD??AAHHH>944AA===A>=9998??999;;<999;;;A9999998:;4441:;;;::42222042----06602228::222676;;;72126;;21011;:8:88990002----0---270207877767668964411,,,00
@JI6ZREA02J0LTH
AGTCACTGTTGGAGGGCAAGTCTGGTGCCAGCAGCCGCGGTAATTCCAGCTCCAATAGCGTATATTAAAGTTGTTGCAGTTAAAAAGCTCGTAGTTGAATTTCGGGATCAATACGTCGGTCGTGCTTTCGGGTACGTACTGGCGTCATTGGTTTCTCCTTTCTGACGAACCATGATGTCATTAATTTGGTGTTATGGGGAGTTAGGACTGTTACTTTGAAAAAATTGAGTGTTTAAAGCAGGCATTAGCTTAAATACATTAGCATGGAATAATGAAATAGGACGTTCGATCCTATTTTGTGGTTTCTAGGATCAACGTAATGATTAATAGGGATAGTTGGGGGCATTAGTATTCAATTGTCAGAGGTGAAATTCTTGGATTTATTGAAGACTAACTACTGCGAAAGCATTTGCCAAGGATGTTTCATTAATCAAGAACGAAAGTTAGGGATCGAAGACGATCAG
+
HHHHHHHHHHHIIHHHIIIIIIIIIIIIIIIIIIIIIIIIIIIIIIIIIIIIHHHHHHHHHHHHHHHHHHHHHHHHHHHHH;;;;;HHHHHHHHHHHHHHHHHHHHHHHHHHHHHHHHHHHHHHHHHHHBBBHHHHHHHHHHHHHHHHHHHHHHHHHH>>>HHHHHHHHHHHHHHHHHHHHHHHHHHBB@HHHHHCCCCE199HEEEHHHHHHH@@@H6;;;66<<<<HHH@@@HHHHHEEEHHHHHHHHHH@<516DHHHHHHHHHHHHHHHHHHHHHHHDDDDDGGGG;;;?99966/66@@@HHHHHHHHHHHHHHHHHHHHHHHBB@@EGHHBB55555BBBEGHHHHHHHEIID@AA99333====BA===AAA>==B88AA99333DHHHHHHHHHHHH@=999>BAAA=886:-----289774666644:6300---2666:::777647:8::;2
@JI6ZREA02HNKBC
AGTCACTGTTGGAGGGCAAGTCTGGTGCCAGCAGCCGCGGTAATTCCAGCTCCAATAGCGTATATTAGTAGTTGT
+
FFFFFFFFFFFIIHHHIIIIIIIIIIIIIIIIIIIIIIIIIIIHHHHIIIIIFFFFFFFFFFFF;;:CCFFFD54
@JI6ZREA02GCTBM
AGTCACTGTTGGAGGGCAAGTCTGGTGCCAGCAGCCGCGGTAATTCCAGCTCCAATAGCGTATATTAAAGTTGTTGCAG
+
133333:DBBDGHDIIIIIIIIIIIIIIIIIIIIIIIIIIIIIIIIIIIIIIFFFFFFFFFFFF86666AA><<<<?<4
@JI6ZREA02HA51N
AGTCACTGTTGGAGGGCAAGTCTGGTGCCAGCAGCCGCGGTAATTCCAGCTCCAATAGCGTATATTAAAGTTGTTGCAGTTAAAAAGCTCGTAGTTGAATTTCGGGATCAATACGTCGGTCGTGCTTTTTTGGTACGCACTGGCGTC
+
FFFFFFFFFFFIIHHHIIIIIIIIIIIIIIIIIIIIIIIIIIIIIIIIIIIIFFFFFFFFFFFFFFFFFFFFFFFFFFFFF;;;;;FFFFFFFFFFFFFFFFFFFFFFEEEFFFFFFFFDFFFA6666222B@6AAAAAAB>=>;73
@JI6ZREA02HJPD4
AGTCACTGTTGGAGGGCAAGTCTGGTGCCAGCAGCCGCGGTAATTCCAGCTCCAATAGCGTATATTAAAGTTGTTGCAGTTAAAAAGCTCGTAGTTGAATTTC
+
FFFFFFFFFFFII:::IIIIIIIIIIIIIIIIIIIIIIIIIIIIIIIIIIHHFFFFFFFFFFFFFFFFFFFFFFFFFFF??;;;;;FFFFDFFDDDBA>221:
@JI6ZREA02J25YM
AGTCACTGTTGGAGGGCAAGTCTGGTGCCAGCAGCCGCGGTAATTCCAGCTCCAATAGCGTATATTAAAGTTGTTGCAGTTAAAAAGCTCGTAGTTGAATTTCGGGATCAATACGTCGGTCGTGCTTTCGGGTACGTACTGGCGTCATTGGTTTCTCCTTTCTGACGAACCATGATGTCATTAATTTGGTGTTATGGGGAGTTAGGACTGTTACTTTGAAAAAATTTAGAAGTGTTTAAAGCTAGGCATTAGCTTGAATACATTAGCATGGAATAATGAAATGGAACTTCGATCCTATTTTGTTGGTTTCTAGGATCAACGTAATGATTAATAGGGATAGTTGGGGCATTAGTATTCAATTGTCAGAGGTGAAATTCTTGGATTTATTGAAGACTAACTACTGCGAAAGCATTTGCCAAGGATG
+
FA====FFFFFFFDDIIIIIIIIIIIIIIIIIIIIIIIIIIIIIIIIIIIIIFFFFFFFDDDDD66331<>A?>>??998:55577668CFFFFFFFFFFFFFFF====@DFFFAAADDDDBAAA???66668DDAD==?FFDDDFCCCFFFFFDDDDFFFFFFDDDDD??????AAADDFFDDDDCFDABAA@>11114/..=;;9<<44565888=5555//0..,395575,,.226=/0004AAA>???ABB::555AAAA?<<<<<AA>33498884444444<????><<<4224<55.....49A<<<@<=?DDDDDDDDIIDDDD=;;@A<444////49>>AAABDDDDDDDDDDD?>333>888@@>8888>888;77:84228:;66669;>3////8<>;;;><;<<::672
@JI6ZREA02I3YP5
AGTCACTGTTGGAGGGCAAGTCTGGTGCCAGCAGCCGCGGTAATTCCAGCTCCAATAGCGTATATTAAAGTTGTTGCAGTTAAAAAGCTCGTAGTTGAATTTTAGGCCTGGCCGGATGGTCCGTCTTTGGCGAGTACTGTTCTATCGTCGGGTCTATCCTTCTGGTGAGCCGGAATGCCCTTTATTGGGTGTGTCGGGGAACCAGGACCATTACCTTGAAAAAATTAGAGTGTTTAAAGCGGGCATTTGCTTGAATAGATTAGCATGGAATAATAGAATAGGACGTTGGTTCTATTTTGTTGGTTTTAGGACCACCGTAATGATTAATAGGGATAGTTGGGGGCATTAGTATTCAATTGTCAGAGGTGAAATTCTTGGATTTATTGAAGACTAACTATTGCGAAAGCATTTGCCAAGGATGTTTTCATTAATCAAGAACGAAAGTTAGGGGATCGAAGACGATCAGATACCGTCGTAGTCTTAACCNTAAACTATGCCGACTAGGAATCGGGCGACGTTA
+
HHHHHHHHHHHII???IIIIIIIIIIIIIIIIIIIIIIIIIIIIIIIIIIIIHHHHHHHHHHHHHHEEEHHHHHHHGHH>>66666EHHHHHHHHHHHHCCCCHHHHHHHHHHHHHHHHHHHHHHHHHHHHHHHHHHHFFFHHHHHHHHHHHHHHHHHHHHHHHHHHHHHHHHHHHHHHHHHHH@@BBBHHHHHHCCCCHHHHHHHHHHHHHHHHHHH666666<<-@BEEE@@C<<<DGCCCDG<<<@DEEGHHHHHHHHHHHHHHHHHHHHHHHHHHHHHHH@@@DDDDDBB99?=6//@@9999DBBB;;;99;;;GGGGHHHHHHHHHHH@@@@55888HHHHHHHHHHHHHHHHHHHHH333HHHHHHHHHHHHHHHHHHHHA989=?9998BBBB?>>>@A999=HHHHHAA@;;4444;===<<<;;;200;:4-----57711122::764:8677:7676;;71011;::;646644!6---26067:;:;97677::;;7220-11130.
@JI6ZREA02JBK2G
AGTCACTGTTGGAGGGCAAGTCTGGTGCCAGCAGCCGCGGTAATTCCAGCTCCAATAGCGTATATTAAAGTTGTTGCAGTTAAAAAGCTCGTAGTTGAATTTCGGGA
+
FFFFFFFFFFFIIHHHIIIIIIIIIIIIIIIIIIIIIIIIIIIIIIIIIIIIFFFFFFFFFFFFFFFFFFFFFFFFFFFFF????=FFFFFFFFFFFFD<98:,,,7
@JI6ZREA02I77Z3
AGTCACTGTTGGAGGGCAAGTCTGGTGCCAGCAGCCGCGGTAATTCCAGCTCCAATAGCGTATATTAAAGTTGTTGCAGTTAAAAAGCTCGTAGTTGAATTTCGGGAT
+
FFFFFFFFFFFIIHHHIIIIIIIIIIIIIIIIIIIIIIIIIIIIIIIIIIIIFFFFFFFFFFFFFFFFFFFFFFFFFFFFF=====FFFFFFFFFFDDD::89.,,7:
@JI6ZREA02JO31Y
AGTCACTGTTGGAGGGCAAGTCTGGTGCCAGCAGCCGCGGTAATTCCTGCTCCAATAGCGTATATTAAAGTTGTTGCAGTTAAAAAGCTCGTAGTTGAATTTCGGGGTCAGTAGGTTGGTCGTGCCAATGGTGTGTACTGGCTTTACTGATTCCTCCTTCTTGAAGAACTGTAATGTCATTAATTTGGTGTTGCAGGGAAACAGGACTGTTACTTTGAAAAGTAATAGAGTT
+
FFFFFFFFFFFII@@@IIIIIIIIIIIIIIIIIIIIIIIIIIIII????BIIFFFFFFFFFFFFFFFFFFFFFFFFFFFFF===;;FFFFFFFFFFFFFFFFFDDDDFFFFFFFFFFFFFFFFFFFFFFFFFFFFFFFFFFFFFFFFFFFFFFFFFFFFDDDFFFFFFFFFFFFFFFFFFFFFFFFFFD@@@FFF??????:366DDDDDBAA===A664449//4376511
@JI6ZREA02F9481
AGTCACTGTTGGAGGGCAAGTCTGGTGCCAGCAGCCGCGGTAATTCCAGCTCCAATAGCGTATATTAAAGTTGTTGCAGTTAAAAAGCTCGTAGTTGAATTTCGGGATCAATACGTCGGTCGTGCTTTTTTGGTACGCACTGGCGTCATTGGTTTCCCCTTTCTGACGAACCATGATGTCATTAATTTGGTGTTATGGGGAGTTAGGACTGTTACTTTGAAAAAATTAGAGTGTTTAAAGCAGGCATTAGCTTGAATACATTAGCATGGAATAATGAAATAGGACGTTCGATCCTATTTTGTTGGTTTCTAGGATCAACGTAATGATTAATAGGGATAGTTGGGGCATTAGTATTCAATTGTCAGAGGTGAAATTCTTGGATTTATTGAAGACTAACTACTGCGAAAGCATTTGCCAAGGATGTTTTCATTAATCAAGAACGAAAGTTAGGGAT
+
FFFFFFFFFFFIIHHHIIIIIIIIIIIIIIIIIIIIIIIIIIIIIIIIIIIIFFFFFFFFFFFFFFFFFFFFFFFFFFFFF=====FFFFFFFFFFFFFFFFFDDDFFFFFFFFFFFFFFFFFFF666666FF<FFFFFFFFFFFFFFFFFFFFF8:::@@@FFFFFFFFFFFFFFFFFFFFFFFFFFFFFFFFFF@@@@FFFFFFDDDD?==??886=-----,--,/3679244;=?DFFFFFFFFFFFFFFDDDDDGIIIFFFFIIIIFCCAD====15444444AA@<44444222:11......2<999<>=AA???ADDDDDAAAA??=ABBBBB0000:=BBBBBBBDDDDDD?>?DDBB><244888888::;666;//362...32288:<<@BB>>>888=>>D====D:8::4544:66699466220064222822---242
@JI6ZREA02H33UZ
AGTCACTGTTGGAGGGCAAGTCTGGTGCCCGCAGCCGCGGTAATTCCAGCTCCAATAGCGTATATTAAAGTTGTTGCAGTTAAAAAGCTACGTAGTTGAATTTCGGGATTCAATACGTCGGTCGTGCTTTTTGGTACGCACTGGCGTCATTGGTTTCTCCTTTCTGACGAACCATGATGTCATTAATTTGGGTGTTATGGGGATTAGGACTGTTACTTTGAAAAAATTGAGTGTTTAAAGCAGGCATTAGCTTGAATACATTAGCATGGAATAATGAAATAGGACGTTCGATTCCTATTTTGTGGTTTCTAGGATCAACGTAATGATTAAGTAGGGATAGTTGGGGCATTAGTATTCAATT
+
FFFFFFFFFFFHFDDDECCFDDFFFFF?@@EFFFGGGDDDD<<<:666:=BBBDDACCFFFFFFFFFFFFFFDCCCCADBB55555D::::DDFFFFFFFFF?D??=::5555:9A???<<==??44///--994==>?@BDBB?>??@@@4400094>>66664999888442::<<??442224888.,,,19<:6,,,.422=;669<A4449866>//////2247===624001<998=>>@ABBB???D????=BBBBA<<::::<888<888<7<<<9344<<7651113....-,-1,,,-,311233248>?>>?><=>44/..///4987==446699>889888888<<<
@JI6ZREA02JN2EJ
AGTCACTGTTGGAGGGCAAGTCTGGTGCCAGCAGCCGCGGTAATTCCAGCTCCAATAGCGTATATTAAAGTTG
+
@A@DD@AAFFFIIIIIIIIIIIIIIIIIIIIIIIIIIIIIIIHHHIIIIHHHFFFFFFFFFFFFFFFFFDBB1
@JI6ZREA02GOYUM
AGTCACTGTTGGAGGGCAAGTCTGGTGCCAGCAGCCGCGGTAATTCCAGCTCCAATAGCGTATATTAAAGTTGTTGCAGTTAAAAAGCTCGTAGTTGAATTTCGGGATCAATACGTCGGTCGTGCTTTTTTGGTACGCACTGGCGTCATTGGTTTCTCCTTTCTGACGAACCATGATGTCATTAATTTGGTGTTATGGGGAGTTAGGACTGTTACTTTGAAAAAATTAGAGTGTTTAAAGCAGGCATTAGCTTGAATACATTAGCATGGAATAATGAAATAGGACGTTCGATCCTATTTTGTGGTTTCTAGGATCAACGTAATGATTGATAGGGATAGTTGGGGCATTAGTATTCAATTGTCAGAGGTGAAATTCTTGGATTTATTGAAGACTAACTACTGCGAAAGCATTTGCCAAGGATGTTTTCATTAATCAAGAACGAAAGTTAGGGATCGAAGACGATCAGATACCGTCGTAGTCTTAACCATAAACTATG
+
IIIIIIIIIIIIIHHHIIIIIIIIIIIIIIIIIIIIIIIIIIIIIIIIIIIIIIIIIIIIIIIIIIHHHIIIIIIIIIIII?????IIIIIIIIIIIIIHHHIHHHIIIIIIIIIIIIIIIIIII99;;99IIFIIIIIIIIIIIIIIIIIIHHHIIIIHHHIIIIIIIIIIIIIIIIIIIIIII>>>IIIGGEEE7777<155@DGGIIIIIIIHHHI66666666,@HIIIHHHHHHIIIIIIIIIIIIIIIIIIIIIIIIIIIHHHIIIIIIIHHHIIIIDDDHHIIIIGGFHBB@?@2;;EBBGIGD@@@DDGD@@@DIH@@@IIIIHEEIIII@@5555@@GGFDDDHIIHHHHHHHHHD99:DBBBB::88===B<<A::BBBB===DBB??B;:444::444:::=;7774412,,,,,,14444.12330036333:;;36666::::3103167777678;;;:9::;61...77100222264-02
@JI6ZREA02JKB1V
AGTCACTGTTGGAGGGCAAGTCTGGTGCCAGCAGCCGCGGTAATTCCAGCTCCAATAGCGTATATTAAAGTTGTTGCAGTTAAAAAGCTCGTAGTTGAATTTCGGGATCAATACGTCGGTCGTGCTTTTTTGGTACGCACTGGCGTCATTGGTTTCTCCTTTCTGACGAACCATGATGTCATTAATTTGGTGTTATGGGGAGTTAGGACTGTTACTTTGAAAAAATTAGAGTGTTTAAAGCAGGCTTTTGCTTGAATAGATTAGCATGGAATAATAGAATAGGACGTCGTGGTTCTATTTTGTTGGTTCAAGGACCACCGTAATGATTAATAGGGATAGTTGGGGGCATTAGTATTCAATTGTCAGAGGTGAAATTCTTGGATTTATTGAAGACTAACTACTGCGAAAGCATTTGCCAAGGATGTTTTCATTAATCAAGAACGAAAGTTAGGGATCGAAGACGATCAGATACCGTCGTAGTCTTAACCATAAACTATGCCGACTAGGGATCGGATGATGTTAATTTTTAATG
+
IIIIIIIIIIIIIHHHIIIIIIIIIIIIIIIIIIIIIIIIIIIIIIIIIIIIIIIIIIIIIIIIIIHHHIIIIIIIIIIII<<===IIIIIIIIIIIIIHHHIHHHIIIIIIIIIIIIIIIIIII<<<<<<IIFIIIIIIIIIIIIIIIIIIHHHIIIIHHHIIIIIIIIIIIIIIIIIIIIIIIBBBIIIIIIIICCCCIBGGIIIIIIIIIIIHHHI888888>>-IIIIIHHHHHHIIIIIICCCCIIIIIGGAAAIIIIIIIIGGGGIIIIIIIIIIIIIIIIIGGGGIGGGIBBBBI@=IIIIIII==;AIIIIIIIIIIIIIIIIIHHHIIIIGG::;99IIHIIIIIIGDDDIIHEEEDC666><<<EEEEEEFFBBBC;;EE<<8<AEEEEEE?@A?B@BC<6111D<<<;==9;<772788;<;;9<<<<99><777;<<5<;9:<<888;9=:788<<787>>>><>>=<:<::;;:5431113502444<=9=;;;;644448832253400,,,,,,,*-
@JI6ZREA02G3IE5
AGTCACTGTTGGAGGGCAAGTCTGGTGCCAGCAGCCGCGGTAATTCCAGCTCCAATAGCGTATATTAAAGTTGTTGCAGTTAAAAAGCTCGTAGTTGAATTTCGGGGGTCAGT
+
111A555::<>AA??FFFFHHIIIIIIIIIIIIIIIIIIIIIIIIIIIIIIIFFFFFFFFFFFFFFFFFFFFFFFFFFFDD66666DDDDBBBAA??<<662.,,,,,.23..
@JI6ZREA02JSS8G
AGTCACTGTTGGAGGGCAAGTCTGGTGCCAGCAGCCGCGGTAATTCCAGCTCCAATAGCGTATATTAAAGTTGTTGCAGTTAAAAAGCTCGTAGTTGAATTTTAGGCCTGGCCGGATGGTCCGTCTTTGGCGAGTACTGTCCTGTCGTCGGGTCTATCCTTCTGGTGAGCCGGGATGCCCTTTATTGGGTGTGTCGGGGAACCAGGACCATTACCTTGAAAAAATTAGAGTGTTTAAAGCGGGCATTTGCTTGAATAGATTAGCATGGAATAATAGAATAGGACGTTGGTTCTATTTTGTTGGTTTTAGGACCACCGTAATGATTAATAGGGATAGTTGGGGGCATTAGTATTCAATTGTCAGAGGTGAAATTCTTGGATTTATTGAAGACTAACTATTGCGAAAGCATTTGCCAAGGATGTTTTCATTAATCAAGAACGAATGTTAGGGGATCGAAGACGATCAGATACCGTCGTAGTCTTAACCA
+
FFFFFFFFFFFIIHHHIIIIIIIIIIIIIIIIIIIIIIIIIIIIIIIIIIIIFFFFFFFFFFFFFFFFFFFFFFFFFFFFF?????FFFFFFFFFFFDD:888ADFDDDACDDFFFFFFFFFFFFFFFFFFFFFFFFFFFFFFFFFFFFFFFFFFFFFFFFFFFFFFFFFFFFFFFFFFFFFFFFFFFFFFFFFF@@@@FFFFFFFFFFFFFDDBBBB222222==-DDDFFFFFFFFFF@@@DFFFFFFFFFFGGGGGGGIGGFFDGIIIGGGIIIIIIIIIIGGGGGDDCDG??@@@66@@????D???AAA???DDDAA???AAAD???BAA:::55522<<ABB====ADDDDDDDDDDDDDDD>>>DD?>>??8444827>@<888?B>===B@??888;88888;<:::9242::111126::884777644---,00,,,....02227:44648:::612122:9899:77:99::71-
@JI6ZREA02F1T87
AGTCACTGTTGGAGGGCAAGTCTGGTGCCAGCAGCCGCGGTAATTCCAGCTCCAATAGCGTATATTAAAGTTGTTGCAGTTAAAAAGCTCGTAGTTGAATTTCGGGATCAATACGTCGGTCGTGCTTTTTTGGTACGCACTGGCGTCATTGGTTTCTCCTTTCTGACGAACCATGATGTCATTAATTTGGTGTTATGGGGAGTTAGGATTGTTACTTTGAAAAAATTAGAGTGTTTAAAGCAGGCTA
+
FFFFFFFFFFFIIHHHIIIIIIIIIIIIIIIIIIIIIIIIIIIIIIIIIIIIFFFFFFFFFFFFFFFFFFFFFFFFFFFFF88888FFFFFFFFFFFFFFFFFFFFFFFFFFFFFFFFFDDDDDA661111AA7BBBDFFFFFFFFFFFFFFDDDFFFFFFFFFFFFFFFFFFFFFFFFFFFFFFFFFFFFFDDDFA=;;=166?D?655:>AAA;;;?22222255,ABBDDFFFFF?BB@@<::3
@JI6ZREA02IS8KN
AGTCACTGTTGGAGGGCAAGTCTGGTGCCAGCAGCCGCGGTAATTCCAGCTCCAATAGCGTATATTAAAGTTGTTGCAGTTAAAAAGCTCGTAGTTGAATTTCGGGATCAGC
+
FFFFFFFFFFFIIHHHIIIIIIIIIIIIIIIIIIIIIIIIIIIIIIIIIIIIFFFFFFFFFFFFFFFFFFFFFFFFFFFDD88888FFFFFFFFFFFFFFFFFF?<?<7//.
@JI6ZREA02IUYXU
AGTCACTGTTGGAGGGCAAGTCTGGTGCCAGCAGCCGCGGTAATTCCAGCTCCAATAGCGTATATTAAAGTTGTTGCAGTTAAAAAGCTCGTAGTTGAATTTCGGGGTCAGCA
+
FFFFFFFFFFFII???IIIIIIIIIIIIIIIIIIDDFHFGFFFFFFFFFFFFFFFDBBDDDD866666FFFFDBDDFFFDD88888DFFFFFFFFFFFFFFFFAAA@ABA<44
@JI6ZREA02INOY2
AGTCACTGTTGGAGGGCAAGTCTGGTGCCAGCAGCCGCGGTAATTCCAGCTCCAATAGCGTATATTAAAGTTGTTGCAGTTAAAAAGCTCGTAGTTGAATTTCGGGATTAACACGTCGGTCGTGCCACTGGTATGAACTGGCGTCGTTGATTTCTCCTTTCTGAGGAACCATGATGTCATTAATTTGATGTCGTGGGAAATCAGGACTGTTGCTTTGAAAAAATTGAGTGTTTAAAGCAGGCTAGCGCCTGAATACATTAGCATGGAATAATGAAATAGGACGTTCGAACCTATTTGTTGGTTTCTAGGATTGACGTAATGATTAATAGGGATAGTTGGGGGCATTAGTATTCAATTGTCAGAGGTGAAATTCTTGGATTTATTGAGGACTGACTACTGCGAAAGCATTTGCCAAGGATGTTTTCATTAATCAAGAACGAAAGTTAGGGATCGAAGACGATCAGATACCGTCGTAGTCTTAACCATAAACTATAGCCGACTAGGGATCGGATGATGTTAATTTTTATAATGTACTC
+
IIIIIIIIIIIIIHHHIIIIIIIIIIIIIIIIIIIIIIIIIIIIIIIIIIIIIIIIIIIIIIIIIIHHHIIIIIIIIIIII?????IIIIIIIIIIIIIHHHIHHHIIIIIIIIIIIIIIIIIIIIIIIIIIIIIIIIIIIIIIIIIIIIHHHIIHHBBBHHIIIIIIIIIIIIIIIIIIIIIBBBIIIIIIIIHHHHHHIIIIIIIIIIIII>>>B866666GGGIIIIHHHHHHIIIIIIIIIIGGGIIIIIIIIIIIIIIIIIIGA<<=AHHHIHHHIII===AGGGEB;///5///////57DDDEEGIIIIHHHFGGCC???40005?CD@@22477FDDDDDDFFA===IFFBCCCBBHHDBBHHHCBBCCCHEEF>>FH:::CHFFFFFIFFFFBBBBCCB>>AAAAAC@>@=7777>>>>>><888;858200<>>>6>><:333==;9<6689;81312234444841311<<110833686-1-..68:4812232389688883326=<111118-862313344
@JI6ZREA02JTD88
AGTCACTGTTGGAGGGCAAGTCTGGTGCCAGCAGCCGCGGTAATTCCAGCTCCAATAGCGTATATTAAAGTTGTTGCAGTTAAAAAGCTCGTAGTTGAATTTCGGGATCAATACGTCGGTCGTGCTTTCGGGTACGTACTGGCGTCATTGGTTTCTCCTTTCTGACGAACCATGATGTCATTAATTTGGTGTTATGGGGAGTTAGGACTGTTACTTTGAAAAAATTAGAGTGTTTAAAGCAGGCATTAGCTTGAATACATTAGCATGGAATAATGAAATAGGACGTTCGATCCTATTTTGTTGGTTTCTAGGATCAACGTAATGATTAATAGGGATAGTTGGGGCATTAGTATTCAATTGTCAGAGGTGAAATTCTTGGATTTATTGAAGACTAACTACTGCGAAAGCATTTGCCAAGGATGTTTTCATTAAT
+
IIIIIIIIIIIIIHHHIIIIIIIIIIIIIIIIIIIIIIIIIIIIIIIIIIIIIIIIIIIIIIIIIIHHHIIIIIIIIIIII???==IIIIIIIIIIIIIHHHIHHHIIIIIIIIIIIIIIIIIIIHHHIHHHIIIIIIIIIIIIIIIIIIIHHHIIIIHHHIIIIIIIIIIIIIIIIIIIIIIIHHHIIIIIIIICCCCIFIIIHHHIIIIIIIFFFF6;;;66II3IIIIIHHHHHHIIIIIIIIIIIIIIIIIIIIIIIIIIIIIIIIIIIIIHHHIIIIIIHHHIIIIIIII?===G::762226<E???BDDHIIIIIHHDDDIIIIHHBIIIIDD9999DDIIIIIIIHHHHHHHHHDEEEDBBB=====::AAA<<:944::BBBDBBBDDDDBBB?<<:9:42269///.8:47734006667660
@JI6ZREA02GDMP8
AGTCACTGTTGGAGGGCAAGTCTGGTGCCAGCAGCCGCGGTAATTCCAGCTCCAATAGCGTATATTAAAGTTGTTGCAGTTAAAAAGCTCGTAGTTGAATTTCGGGGTCAGCAGGTTGGTCGTGCCACTGGTATGCACTGGCTTCGCTGATTCCTCCTTTCTGAAGAACTGTAATGTCATTAATTTGGTGTTATGGGGAGTTAGGACTGTTACTTTGAAAAAATTAGAGTGTTTAAAGCAGGCATTAGCTTGAATACATTAGCATGGAATAATGAAATAGGACGTTCGATCCTATTTTGTTGGTTTCTAGGATCAACGTAATGATTAATAGGGATAGTTGGGGGCATTAGTATTCAATTGTCAGAGGTGAAATTCTTGGATTTATTGAAGACTAACTACTGCGAAAGCATTTGCCAAGGATGTTTTCATTAATCAAGAACGAAAGTTAGGGATCGAAGACGATCAGATACCGTCGTAGTCTTAACCATAAACTAT
+
HHHHHHHHHHHIIHHHIIIIIIIIIIIIIIIIIIIIIIIIIIIIIIIIIIIIHHHHHHHHHHHHHHHHHHHHHHHHHHHHH?????HHHHHHHHHHHHHHHHHCCCCHHHHHHHHHHHHHHHHHHHHHHHHHHHHHHHHHHHHHHHHHHHHHHHHHHHHHHHHHHHHHHHHHHHHHHHHHHHHHHHHHHHHGGG<>><@166EGGGHHHHHHHHHCH66666699,DEGGHHHH<<<HHHHHHHEEEHHHHHEEDHHH@@@HHHHHHHHHHHHHHHHHHHHHHH@@@DHHHHGG99996//66449B<D>>>BEEHHH;99HGGGIBBBB;;;;BHHHH88;85BBBHHHHHGBBBADDD=====?BA:;;;>9988AAA444?7:AA===AB====?B?==999=999;;<AA===;;42-----228887466:744710036;;2776622277:97667777678;964466:11---88000222221--
@JI6ZREA02H3KXV
AGTCACTGTTGGAGGGCAAGTCTGGTGCCAGCAGCCGCGGTAATTCCAGCTCCAATAGCGTATATTAAAGTTGTTGCAGTTAAAAAGCTCGTAGTTGAATTTTAGGCCTGGCCGGATGGTCCGTCTTTGGCGAGTACTGTTCTGTCGTCGGGTCTATCCTTCTGGTGAGCCGGGATGCCCTTTATTGGGTGTGTCGGGGAACCAGGACCATTACCTTGAAAAAATTAGAGTGTTTAAAGCGGGCATTTGCTTGAATAGATTAGCATGGAATAATAGAATAGGACGTTGGTTCTATTTTGTTGGTTTTAGGACCACCGTAATGATTAATAGGGATAGTTGGGGGCATTAGTATTCAATTGTCAGAGGTGAAATTCTTGGATTTATTGAAGACTAACTATTGCGAAAGCATTTGCCAAGGATGTTTTCATTAATCAAGAACGAAAGTTAGGGGATCGAAAGACGATCAGATACCGTCGTAGTCTTAACCATAAACTATGCCGACTAGGAATCGGGACACGTTATTTCATGACTCGCTCGGCGCCTTACGGGAAAC
+
GGGIIIIIIIIIIHHHIIIIIIIIIIIIIIIIIIIIIIIIIIIIIIIIIIIIIIIIIIIIIIIIIIHHHIIIIIIIIIIGG88888IIIIIIIIIIIII@@@@IIIIIIIIIIIIIIIIIIIIIIHHHIIIIIIIIIIIIIIIIIIIIIHHHIIIIIIIIIIIIIIIIIIIHHHIIIHHHHHHGFFGGHIIIIIICCCCIIIIIGGGGIHGEBAA??D//////;<-DCCDDEHHHHHIIGGGIIGGGIIIIIIIIIIIIIIIIIIIIIIIIIIIIIIIIIIIIFFFAAAAAFI>>@@I<@IICCCCIIIIGGGGIIIIIIIIIIIIIIHHHIGGAAA::=;9IIIIIIGGGGGGGDDHEHHFHHCDCBBBEEECC<<<11257:EEEEEEFFHCCCCCDDCBBBEA@<<<DDDDD662;=7433=;///-69003003/...59:255221344/..--378::==;=<??8757<?><=:7221148---.50589:8=88688668:602-,--...-03389;;;==;=;=<==;652002.000,,,,
@JI6ZREA02IR9IR
AGTCACTGTTGGAGGGCAAGTCTGGTGCCAGCAGCCGCGGTAATTCCAGCTCCAATAGCGTATATTAAAGTTGTTGCAGTTAAAAAGCTCGTAGTTGAATTTCGGGGTCAGCAGGTTGGTCGTGCCACTGGTATGCACTGGCTTCGCTGATTCCTCCTTTCTGAAGAACTGTAATGCCATTAATTTGGTGTTGCAGGGAAACAGGACTGTTACTTTGAAAAAATTGAGTGTTTAAAGCAGGCTAACGCTTGAATACATTAGCATGGAATAATGAAATAGGACGCTCGATCCTATTTTGTTGGTTTCTAGGATTGACGTAATGATTAATAGGGATAGTTGGGGGCATTAGTATTCAATTGTCAGAGGTGAAATTCTTGGATTTATTGAAGACTAACTACTGCGAAAGCATTTGCCAAGGATGTTTTCATTAATCAAGAACGAAAGTTAGGGATTCGAAGACGATCAGATACCGTCGTAGTCTTAACCATAAACTATGCCACTAGGATCGGATGATGTTAATTTTTTAATGTACTCA
+
IIIIIIIIIIIIIHHHIIIIIIIIIIIIIIIIIIIIIIIIIIIIIIIIIIIIIIIIIIIIIIIIIIHHHIIIIIIIGGG8833333DGHHIIIIIIIIIHHHIBBBBIIIIIIIIIIHHHIIIIIIIIIIIIIIIIIIIIIIIIIIIIIIIIIIHHGGGHIIIIIHHHIIIIIIIIIIIIIIIHHHIIIBBBIIIHHHHHHIFGIIIIIIIIIHHHI666666==<GGGGBBBDDFFFFFFFIIIIIIIIIIGBAADIIIIHHHIIIIIIIIIHHHIIEEDHIDFDIIGA<<<====A::DDEHHIIIAAAEHHHIIIIIIEEAAAAIIB?<>BBBB@.....6:AA@A?@EFDAA??BCCCBB555BHHEEEEEEEEE;;;B::CCBBBBBBBDDDB???BB>>9;:;;7?0000400,,,,,,,133221768<99:6557<==49622...3;;:9;668888686888889:;::977990003---12-/1,,,.5/00/15023377998799//22..00)3793--.
@JI6ZREA02GZOLD
AGTCACTGTTGGAGGGCAAGTCTGGTGCCAGCAGCCGCGGTAATTCCAGCTCCAATAGCGTATATTAAAGTTGTTGCAGTTAAAAAGCTCGTAGTTGAATTTCGGGGTCAGTAGGTTGGTCGTGCCAATGGTATGTACTGGCTTTACTGATTCCTCCTTCTTGAAGAACTGTAATGTCATTAATTTGGTGTTGCAGGGAAACAGGACTGTTACTTTGAAAAAATTGAGTGTTTAAAGCAGGCTAACGCTTGAATACATTAGCATGGAATAATGAAATAGGACGTTCGATCCTATCTTGTGGTTTCTAGGATTGACGTAATGATTAATAGGGATAGTTGGGGCATTAGTATTCAATTGTCAGAGGTGAAATTCTTGGATTTATTGAAGACTAACTACTGCGAAAGCATTTGCCAAGGATGTTTTCATTAATCAAGAACGAAATTAGGGATCGAAGCGATCAGATACCGTCGTAGTCTTAACCAT
+
FFFFFFFFFFFII:::IIIIIIIIIIIIIIIIIIIIIIIIIIIIIIIIIIIIFFFFFFFFFFFFFFFFFFFFFFFFFFF<<86666?FFDDFFFFFFFFFFFF@@@@FFFFFFFFFFFFFFFFFFFFFFFFFFFFFFFFFFF===AFFFFDDDDFFFFFFFFFFFFFFFFFFFFFFFFFFFFFFFFFFFCCADBB=::333:6AADDDDCDDFFFFF677766DDDF????FFFFFFFFFFFC???DDDBB:::?AAAAADDDDDDDBB??=B;;441::::555BBBBA>?@<=<8444488897@88:===BDBBBAA===B5444488<@84444444><<<<4344448<<<><>>=========B=888==D=;;>77><8887.....2;6../448;<:866;6644,,,,,,,,,0333110226644:4223660222026772020:6662121:::744464773344...,
@JI6ZREA02FNG06
AGTCACTGTTGGAGGGCAAGTCTGGTGCCAGCGGCCGCGGTAATTCCAGCTCCAATAGCGTATATTAAAGTTGTTGCAGTTAAAAAGCTCGTAGTTGAATTTCGGGATCAATACGTCGGTCGTGCTTTCGGGTACGTACTGGCGTCATTGGTTTCTCCTTTCTGACGAACCATGATGTCATTAATTTGGTGTTATGGGGAGTTAGGACTGTTACTTTGAAAAAATTAGAGTGTTTAAAGCAGGCATGAGCTTGAATACATTAGCATGGAATAATGAAATAGGACGTTCGATCCTATTTTGTTGGTTTCTAGGATCAACGTAATGATTAATAGGGATAGTTGGGGCATTAGTATTCAATTGTCAGAGGTGAAATTCTTGGATTTATTGAAGACTAACTACTGCGAAAGCATTTGCCAAGGATGTTTTCATTAAATCAAGAACGAAAGTTAGGGAATCGAAGACGATCAGATACCGTCGTAGTCTTAACCATAACTATGACCGACTAGGGATCGGATGATGTTTAATTTTTAAT
+
IIIIIIIIIIIIIDDDIIIIIIIIIIIIIIIIIIIIIIIIIIIIIIIIIIIIIIIIIIIIIIIIIIHHHIIIIIIIIIIII?????IIIIIIIIIIIIIHHHIHHHIIIIIIIIIIIIIIIIIIIHHHIHHHIIIIIIIIIIIIIIIIIIIHHHIIIIHHHIIIIIIIIIIIIIIIIIIIIIIIHHHIIIIIIIICCCCI2::HIIIIIIIIIIHHHI;;;;6699,FI@@@HEHHHHIIIFFFIIIIIIIIIIIIIIIIIIIIIIHHHHIIIII777DHIIIIHHHIIIIIIII??==D::DD555DII@;;;DIIIIIIIIHHHIHHHIHHHIIIIDD9999;@GGGGDDDFIIHHEEHHHHEE===B====BBA>==B<;=77=>AAA=444=????AA?<<<9::;<<==;==;8421,,,,1100,,,.1001.151,,,/,,,,,,,,,1100329:8::;7678==;:9::;86768;9-----014.,,,,,400244444996666233316266//2//--)
@JI6ZREA02G51AV
AGTCACTGTTGGAGGGCAAGTCTGGTGCCAGCAGCCGCGGTAATTCCAGCTCCAATAGCGTATATTAAAGTTGTTGCAGTTAAAAAGCTCGTAGTTGAATTTCGGGGTCAGCAGGTCTGGTCGTGCCACTGGTATGAACTGGTCTCGCTGATTCCTCCTTTCTGAAGAACTGTAAT
+
FFFFFFFFFFFIIHHHIIIIIIIIIIIIIIIIIIIIIIIIIIIIIIIIIIIIFFFFFFFFFFFFFFFFFFFFFFFFFFFFF;;;;;FFFFFFFFFFFFFDDDF=;99>AAAAA100446;<<52212424../4<<<ABBDDFFFFFFFFFDDDBD55311<9?==?22444<662
@JI6ZREA02FFQ3P
AGTCACTGTTGGAGGGCAAGTCTGGTGCCAGCAGCCGCGGTAATTCCAGCTCCAATAGCGTATATTAAAGTTGTTGCAGTTAAAAAGCTCGTAGTTGAATTTCGGGATCAATACGTCGGTCGTGCTTTTTTGGTACGCACTGGCGTCATTGGTTTCTCCTTTCTGACGAACCATGATGTCATTAATTTGGTGTTATGGGGAGTTAGGACTGTTACTTTGAAAAAATTAGAGTGTTTAAAGCAGGCATTAGCTTGAATACATTAGCATGGAATAATGAAATAGGACGTTCGATCCTATTTTGTGGTTTCTGGGATCAACGTAATGATTAATAGGGATAGTTGGGGCATTAGCATTCAATTGTCAGAGGTGAAATTCTTGGATTTATTGAAGACTAACTACTGCGAAAGCATTTGCCAAGGATGTTTTCATTAATCAAGAACGAAAGTTAGGGATCGAAGACGATCAGATACCGTCGTAGTCTTAACCNTAAACTATGCCGACTAGGGATCGGATGATGTTAATTTTATAATG
+
IIIIIIIIIIIIIHHHIIIIIIIIIIIIIIIIIIIIIIIIIIIIIIIIIIIIIIIIIIIIIIIIIIHHHIIIIIIIIIIII?????IIIIIIIIIIIIIHHHIHHHIIIIIIIIIIIGGGGGIII99<<99IIIIIIIIIIIIIIIIIIIIIHHHIIIIHHGGFIIIIIIIIIIIIIIIIIIIIIBBBIIIIIIIIBBBBI7??IIIIIIIIIIIHHCI666666;;,IIIIIHHHHHHIIIIIIGGGGIIIIIIIIIII>>>GIIIIIIIIIIIG:::IIIIIIIIIIIIIBBDI>>>>B/:8BDDB?HHHIIIIIIIIIIIIIIIIIIIGBBDIIIIIBB@BGGBBDIGGGGIIIIIIIIIIIHIIIHHHIIIEEEGG777C==GGIFEIIHIIIIIIIIABBHDGGBBFGGGII<<7??7777?=::887:::400<94853441///3:=:::=;===:::><>8::?>>>>?><><=??83!44:;==27422780422267<<7788<<<87799----4.9924
@JI6ZREA02HB7C2
AGTCACTGTTGGAGGGCAAGTCTGGTGCCAGCAGCCGCGGTAATTCCAGCTCCAATAGCGTATATTAAAGTTGTTGCAGTTAAAAAGCTCGTAGTTGAATTTCGGGGTCAGCAGGTTGGTCGTGCCACTGGTATGAACTGGTTTCGCTGATTCCTCCTTTCTGAAGAACTGTGATGTCATTAATTTGGTGTTGCAGGGAAACAGGACTGTTACTTTGAAAAAATTGAGTGTTTAAAGCAGGCTAACGCTTGAATACATTAGCATGGAATAATGAAATAGGACGTTCGATCCTATTTTGTGGTTTCTAGGATTGACGTAATGATTAATAGGGATAGTTGGGGCATTAGTATTCAATTGTCAGAGGTGAAATTCTTGGATTTATTGAAGACTAACTACTGCGAAAGCATTTGCCAAGGATGTTTTCATTAATCAAGAACGAAAGTTAGGGATCGAAGACGATCAGATACCGTCGTAGTCTTAACCATAAA
+
FFFFFFFFFFFFF666FFFFFHHDDFHIIIIIII@@=HHHHHHFFFHHHIIHFFFFFFFFFFFFFFFFFFFFFFFFFFFFF?????FFFFFFFFFFFFFFFFFBBBBFFFFFFFFFF:::DFFFFFFFFFFFFFFFFFFFFFFFFFFFDD?????AA???DAFFF?@@FFFFFFFFFFC???????AA<===BBB===::::9??FFFFFFFFFDDD667766?@?FDDDFFFFFFFFFFFFFFFFFFFFFFD???DDDGDDDDDDGDD<<:C???D>DD55555AA??<<<>01119088;;;@<AABBAAAA:8444B<94444BB?:::DAAAD99:9BB@>84448898888><>>82333>==;<<><@@@@///2/2922263...26;;9:3244;>=<;;;><;;;0003,,,,,00001167::644:9443522-599566:::98:99:::2125:::545567521188---2200
@JI6ZREA02G2QK3
AGTCACTGTTGGAGGGCAAGTCTGGTGCCAGCAGCCGCGGTAATTCCAGCTCCAATAGCGTATATTAAAGTTGTTGCAGTTAAAAAGCTCGTAGTTGAATTTTAGGCCTGGCCGGAGTCGGTCTCTTGGCGAGTACTGTTCTGTCGTCGGGTCTATC
+
FFFFFFFFFFFIIHHHIIIIIIIIIIIIIIIIIIIIIIIIIIIIIIIIIIIIFFFFFFFFFFFFFFFFFFFFFFFFFFFFF=====FFFFFFFFFFFFFBBDDFFFFFFFFFFDDAAA:688888FFFFFFFFFFFFFFFFFFFFFFFF??BBBA53
@JI6ZREA02F0SN7
AGTCACTGTTGGAGGGCAAGTCTGGTGCCAGCAGCCGCGGTAATTCCAGCTCCAATAGCGTATATTAAAGTTGTTGCAGTTAAAAAGCTCGTAGTTGAATTTCGGGATCAGCAGGTTGGTCGTGCCACTGGTATGCACTGGCTTTGCTGGTTCCTCCTTTCTGAAGAACTGTAATGCCATTAATTTGGTGTTGCAGGGAAACAGGACTGTTACTTTGAAAAAATTAGAGTGTTTAAAGCAGGCTAACGCTTGAATACATTAGCATGGAATAATGAAATAGGACGTTCGATCCTATTTTGTTGGTTTCTAGGATTGACGTAATGATTAATAGGGATAGTTGGGGGCATTAGTATTCAATTGTCAGAGGTGAAATTCTTGGATTTATTGAAGACTAACTATTGCGAAAGCATTTTGCCAAGGATGTTTTCATTAATCAAGAACGAAAGTCAGGGATCGAAGACGATCAGATACCGTCGTAGTCTTAACCATAAACTAT
+
IIIIIIIIIIIII:::IIIIIIIIIIIIIIIIIIIIIIIIIIIIIIIIIIIIIIIIIIIIIIIIIIHHHIIIIIIIIIIII:::::IIIIIIIIIIIIIHHHIHHHIIIIIIIIIIIIIIIIIIIIIIIIIIIIIIIIIIIIHHHIIIIIIIIIIFFFFHIIIIIIIIIIIIIIIIIIIIIIIHHHIIIFFFIIIHHHHHHIFFFIIIIIIIIBB@E22222011,;BEEFBDDHHHIIIIIIIIIIIIIIIIIHIIIIIIIIIIIIIIIIIIIHHHI@DDHIIDDDGEE????33336//????BIIIDDDHHHIIIIIIIHHHIIIIIHHHIIIIII??=88HIIDDDDDID;;:HHHHHHHHHHHHHHHHHEDDEDB====88BDDBBBDDDD=8443942220,,,,,,7000043156000177::888;;;:88:63338773.-..7999944768:::7678;;31018;::;::9;844----,1,/
@JI6ZREA02IWKA4
AGTCACTGTTGGAGGGCAAGTCTGGTGCCAGCAGCCGCGGTAATTCCAGCTCCAATAGCGTATATTAAAGTTGTTGCAGTTAAAAAGCTCGTAGTTGAATTTCGGGATCAGCAGGTTGGTCTTGCCACTGGTATGTACTAGCTTGCTGATTCCTCCTTCTTGTAGAACCGTAATGCCATTAATTTGGTGTTGCGGGGAAACAGGACTGTTACTTTGAAAAAATTAGAGTGTTTAAAGCAGGCCAGCGCCTGAATACATTAGCATGGAATAATGAAATAGGACGTTCGAACCTATTTTGTGGTTTCTAGGATTGACGTAATGATTAATAGGGATAGTTGGGGCATTAGTATTCAATTGTCAGAGTGAAATTCTTGGATTTATTGAAGACTGACTACTGCGAAAGCATTTGCCAAGGATGTTTTCATTAATCAAGAACGAAGTTAGGGATCGAAGACGATCAGATACCGTCGTAGTCTTAACCATAAACTAT
+
IIIIIIIIIIIIIHHHIIIIIIIIIIIIIIIIIIIIIIIIIIIIIIIIIIIIIIIIIIIIIIIIIIHHHIIIIIIIIIIII;;;;;IIIIIIIIIIIIIHHHIHHHIIIIIIIIIIIHHHIIIIIIIIIIIIIIIIIIIIIIIIIIIIIGGGGIIIHGBBBIIIIIIIIIBBBIIIIIIIIIHHHIIIIIIIIAAAAHHHHABBIIIIIIIIGGGI77776666,>>HIHDBBEHHIIIIIIIIIIHHHIIIIBAAHIIIIIIHHHIIIIIIIHHHIIIIIIIIIHGAAAAGE8877C2666667:GECB?AAIIDFDDIIIFFDDHHHAAAHIIIICCCAGGGIIIIIIIIIIIIHHHH555HHHHHHHHHHHHH;;;B;>IFC?>@@CFHIIIEAA?@@BBA;;;>AA==877:5..---.3::842::;3003.--12643337333<82036;<<=8632333;9<<<6686>882208776860-
@JI6ZREA02F1KV5
AGTCACTGTTGGAGGGCAAGTCTGGTGCCAGCAGCCGCGGTAATTCCAGCTCCAATAGCGTATATTAAAGTTGTTGCAGTTAAAAAGCTCGTAGTTGAATTTCGGGGTTCTACCGTTGGTCGGGCAATTGTCTGTACTGGCGTGTGGAATTTCTACCTTCTGGGGAACCATTATGTTATTAATTTAGCGTAGTGGGAAACCAGGACCTTTACCTTGAAAAAATTAGAGTGTTCAAAGCAGGCTTACGTCTGAATACATTAGCATGGAATAATAAAATAGGACGGTGGTCCTGTTTTGTTGGTTTCTGAATCACCGTAATGGTTAATAGGGATAGTTGGGGGCATTAGTATTCAATTGTCAGAGGTGAAATTCTTGGATTTATTGAAGACTAACTTCTGCGAAAGCATTTGCCAAGGATGTTTTCATTAATCAAGAACGAAAGTTAGGGGATCGAAAGACGATCAGATACCGTCGTAGTCTTAACC
+
HHHHHHHHHHHIIBBBIIIIIIIIIIIIIIIIIIIIIIIIIIIIIIIIIIIIHHHHHHHHHHHHHHHHHHHHHHHHHHH>>88888EHHHHHHHHHHHHHHHHBB@@FFHHHHHHHHHHHHHHHHFFFFHHHHHHHHHHHHHHHHHHHHEEEHHHBBBBHHCCCCHHHHHHHHHHHHHHHHHHHHHHHHHHHHHHHHHHEB9>>GGGCCCE;;77D666666DD3GGDDDDD@888GEEFFGFFH@@@HHHHHHHHD;;;HHHHIIIG@<<;=999E8DD;;9@@BB;;;@E=?B=;22@@HHHH@BBBHGG;9::99B000002BB>>@EGGHHH88==8HHHHHHHHHBBBHHHDDDDDDD?9344=AAA8899A<<<B77A>9989>?=????:<93///=>>;;<AAABB>>:A>----2:7766666664493...,,,,,,,,.111,,,1-20067664667721016;::;:89900
@JI6ZREA02HKXRA
AGTCACTGTTGGAGGGCAAGTCTGGTGCCAGCAGCCGCGGTAATTCCAGCTCCAATAGCGTATATTAAAGTTGTTGCAAGTTAAAAAGCTCGTAGTTGAATTTCGGGATCAATACGTCGGTCGTGCCTCTGGTATGAACTGGTGTTATTGATTCCTCCTTTCTGATAAACCATGATGTCA
+
FFFFFFFFFFFII666HHFFHHHGGIH@@@EFFFFFCC??@??FFDDDD@@B@FFFFFFFFFFFFFFFFFFFDDDFEEEFFF?????FFFFFFFFFCA?????D??=B??ABBBA:81118AAA=4448?8::9@<8::BBBDAAACCCFFFFDDDDDFCCA>AA:::=@>7<<?::444
@JI6ZREA02I13N6
AGTCACTGTTGGAGGGCAAGTCTGGTGCCAGCAGCCGCGGTAATTCCAGCTCCAATAGCGTATATTAAAGTTGTTGCAGTTAAAAAGCTCGTAGTTGAATTTCGGGATCAATACGTCGGTCGTGCTTTCGGGTACGTACTGGCGTCATTGGTTTCTCCTTTCTGACGAACCATGATGTCATTAATTTGGTGTTATGGGGAGTTAGGACTGTTACTTTGAAAAAATTAGAGTGTTTAAAGCAGGCATTAGCTTGAATACATTAGCATGGAATAATGAAATAGGACGTTCGATCCTATTTTGTTGGTTTCTAGGATCAACGTAATGATTAATAGGGATAGTTGGGGCATTAGTATTCAATTGTCAGAGGTGAAATTCTTGGATTTATTGAAGACTAACTACTGCGAAAGCATTTGCCAAGGATGTTTCCATTAATC
+
HHHHHHHHHHHIIHHHIIIIIIIIIIIIIIIIIIIIIIIIIIIIIIIIIIIIHHHHHHHHHHHHHHHHHHHHHHHHHHHHH?????HHHHHHHHHHHHH;;;HHHHHHHHHHHHHHHHHHHHHHHHHHHHHHHHHHHHHHHHHHHHHHHHHEEEHHHHHHHHHHHHHHHHHHHHHHHHHHHHHHEEEHHHHHHHHAAAAH>EEHHHHHHHHHHHHHHH;;;;66HH3HHHHHHHHHHHHHHHHHHHHHH@@@HHHHHHHHHHHHHHHHHHHHHHHHHHHHHHHHHHHHHHHDDDH::::B89EE555BAH;;;BHHHHHHHHHHHHHHHHG@@@BBB;;;9999BBEGGHBBBHHHHHIIDDA=======;<AA>::AAA444=4499BBBBBB===DD@AA@>==999====9999AA67766277777...1
@JI6ZREA02JQG9I
AGTCACTGTTGGAGGGCAAGTCTGGTGCAGCAGCCGCGGTAATTCCAGCTCCAATAGCGTATATTAAAGTTGTTGCAGTTAAAAAGCTCGTAGTTGAATTTCGGGATCAATACGTCGGTCGTGC
+
FFFFFFFFFFFHIHHHIIHHHHHIIH=@@@HHHHHFFFHHIIHHHIIIIIIIFFFFFFFFFFFFFFFFEDDFFFFFFFFF=====FFFFFFFFFFFFFFFF?666?????ADDDFBAA??>=<4
@JI6ZREA02I8DFR
AGTCACTGTTGGAGGGCAAGTCTGGTGCCAGCAGCCGCGGTAATTCCAGCTCCAATAGCGTATATTAAGTAGTTGTTGCTAAGTTAAAAGCTCGTAGTTGTAAGTTTCGGATACAATACGTCGGTCGTGTTCGTTTTTGGTACGCACGTGGCGTCAGTTTGGTTTCTTCCTTTCTGACCGAACCATGATGTCATTTAAGTTTGGTGTTAGTGGGGTAGTTAGGACTGTTTACTTTAAGAAAAATTAGAGTTAGTTTAAAGCGAGGCTATTA
+
FFFFFFFFFFFII666HHIIIIIIIIIIIIIIIIIIIIIIIIIIIIIIIIIHFFFFFFFFDDDD::::4448?>3223444442222226<<83232---,112,,,.--.75722464436;9=86521-.-,,,,,111::69:9::557672..,,,--,,,.,,5511161..../2;1117::::-..,,,11.,,,11.111721,,,,-3-1155523-.,,,3.,,,55.,,,--664<<<<;<3232222373326333229
@JI6ZREA02G4DN1
AGTCACTGTTGGAGGGCAAGTCTGGTGCCAGCAGCCGCGGTAATTCCAGCTCCAATAGCGTATATTAAAGTTGTTGCAGTTAAAAAGCTCGTAGTTGAATTTCGGGATCAATACGTCGGTCGTGCTTTTTTGGTACGCACTGGCGTCATTGGTTTCTCCTTTCTGACGAACCATGATGTCATTAATTTGGTGTTATGGGGAGTTAGGACTGTTACTTTGAAAAAATTAGAGTGTTTAAAGCAGGCATTAGCTTGAATACATTAGCATGGAATAATGAAATAGGACGTTCGATCCTATTTTGTGGTTTCTAGGATCAACGTAATGATTAATAGGGATAGTTGGGGCATTAGTATTCAATTGTCAGAGGTGAAATTCTTGGATTTATTGAAGACTAACTACTGCGAAAGCATTTGCCAAGGATGTTTTCATTAATCAAGAACGAAGTTAAGGGATCGAAGACGATCAGATACCGTCGTAGTCTTAACCATAAACT
+
FFFFFFFFFFFIIHHHIIIIIIIIIIIIIIIIIIIIIIIIIIIIIIIIIIIIFFFFFFFFFFFFFFFFFFFFFFFFFFFFF==???FFFFFFFFFFFFFFFFA:::DFFFFFFFFFFFFDDDB==222222AA6DDDFFFFFFFFFFFFFCC866DFFFFCCCDFFFFFFFFFFFFFFFFCCCDDDDCFFAFFFFF====D;FFFFFFFFFFFFFFFFF66666666,6A???????CDFFFFFFFFFFFFFFFIIIDFDDGGGDDDDDGIGGGIIIIIIAGGDF?@?GGGGGDBB9999A644444<9<666794449433=>>==<<<>;==A::555::==AADDDDDDDA??=DBB>>888223866664300443,..2//3269899988888;@@;88888888834488>>8::1111::::54---2744----4686622252222275:99:::6567:::9899:97:79::550213220
@JI6ZREA02IX8DC
AGTCACTGTTGGAGGGCAAGTCTGGTGCCAGCAGCCGCGGTAATTCCAGCTCCAATAGCGTATATTAAAGTTGTTGCAGTTAAAAAGCTCGTAGTTGAATTTTAGGCCTGACCGGATGGTCCGTCTTTGGCGAGTACTGTTCTGTCGTCGGGTCTATCCTTCTGGTGAGCCGGGATGCCCTTTATTGGGTGTGTCGGGGAACCAGGACCATTACCTTGAAAAAATTAGAGTGTTTAAAGCGGGCATTTGCTTGAATAGATTAGCATGGAATAATAGAATAGGACGTTGGTTCTA
+
FFFFFFFFFFFIIHHHIIIIIIIIIIIIIIIIIIIIIIIIIIIIIIIIIIIIFFFFFFFFFFFFFFFFFFFFFFFFFFFFF;;;;;FFFFFFFFFFFFFDDAAFFFFD====DFFFFFFFEEDFFFFFFFFFFFFFFFFFFFFFFFFFFFFFFFFFFFFFFFFFFFFFFFFDDCFFFFFFFFFFFFFFFFFFFFFDDDDFFFFD@@@DFFFFFFFFFF66666666,?DDDDFFFFFFFFF@@@DFFFFFFFFD???FDIIGGGGGGGGDFCAA@?==984443.--5577:13
@JI6ZREA02J0FBR
AGTCACTGTTGGAGGGCAAGTCTGGTGCCAGCAGCCGCGGTAATTCCAGCTCCAATAGCGTATATTAAAGTTGTTGCAGTTAAAAAGCTCGTAGTTGAATTTCGGGATCAATACGTCGGTCGTGCTTTTTTGGTACGCACTGGCGTCATTGGTTTCTCCTTTCNGACGAACCATGATGTCATTAATTTGGTGTTATGGGGAGTTAGGACTGTTACTTTGAAAAAATTAGAGTGTTTAAAGCAGGCATTAGCTTGAATACATTAGCATGGAATAATGAAATAGGACGTTCGATCCTATTTTGTGGTTTCTAGGATCAACGTAATGATTAATAGGGATAGTTGGGGCATTAGTATTCAATTGTCAGAGGTGAAATTCTTGGATTTATTGAAGACTAACTACTGCGAAAGCATTTGCCAAGGATGTTTTCATTAATCAAGAACGAAGTTAGGGATCGAAGACGATCAGATACCGTCGTAGTCTTAACCATAAACTATGCCGACTAGGGATCGGATGATGTTTAATTTTATAATGTACTC
+
HHHHHHHHHHHIIHHHIIIIIIIIIIIIIIIIIIIIIIIIIIIIIIIIIIIIHHHHHHHHHHHHHHHHHHHHHHGGGGG;;331112=EGGGHHHHHHHHHHHEEEHHHHHHHHHHHHHHHHHHH666666HH9HHHHHHHHHHHHHHHHHHHHHHHHHHHH:!:>HHHHHHHHHHHHHHHHHEE999EE@GGGGG=BBBE199HHHHHHHHHHHHHHH6;;;6666,@EHHHHCCEHHHEEEHHHEEEHHHHHHHHHHHHHHHHHHHHHHHHHHHHHHHHHH66566HHHHHHHHCCBAH8DBB@@BAG666@@BGG@@@@GBBBBEEBB@@@BBEEEE6666EEGG@@@EEGGGDBBBDDD99999@>>>BBBDDDDD====88BA43339EB???@@AA@==<999====AAAABD9;;1111::2210---,1.21,,,.,,,,,,.,,-8740218:::7678:::8466:8664144..,,,,,,,,.100.1.1.0220222;:2227:999;;44444-661202200
@JI6ZREA02HLWEF
AGTCACTGTTGGAGGGCAAGTCTGGTGCCAGCAGCCGCGGTAATTCCAGCTCCAATAGCGTATATTAAAGT
+
FFFFFFFFFFFHF666IHIIIIIIIIIIIIIIIIIIHHHHHHHHHFFFHHHHFFFFFFFFFFFFFD=;<A0
@JI6ZREA02FU7HP
AGTCACTGTTGGAGGGCAAGTCTGGTGCCAGCAGCCGCGGTAATTCCAGCTCCAATAGCGTATATTAAAGTTGTTGCAGTTAAAAAGCTCGTAGTTGAATTTCGGGGTTCTACCGTTGGTCGGGCAATTGTCTGTACTGGCGTGTGGAATTTCTACCTTCCGGGGAACCATTATGTTATTAATTTAGCGTAGTGGGAAACCAGGACCTTTACCTTGAAAAAATTAGAGTGTTCAAAGCAGGCTTACGTCTGAATACATTAGCATGGAATAATAAAATAGGACGGTGGTCCTGTTTTGTGGTTCAAGGACCACCGTAATGATTAATAGGGATAGTTGGGGGCATTAGTATTCAATTGTCAGAGTGAAATTCTTGGATTTATTGAAGACTAACTACTGCGAAAGCATTTGCCAAGGATGTTTTCATTAATCAAGACGAAAGTTAGGGGATCGAAGACGATCAGATACCGTCGTAGTCTTAACC
+
FFFFFFFFFFFIIHHHIIIIIIIIIIIIIIIIIIIIIIIIIIIIIIIIIIIIFFFFFFFFFFFFFFFFFFFFFFFFFDFCC66666ADFDDFFFFFFFFFFFFBBBBFFFFFFFFFFFFFFFFFFFFFFFFFFFFFFFFFFFFFFFFFF888A>ABB::99;;;=FDDDFFFFFFDDDFFFFFFFFFFFFFFFFFFFFFFFFFFFFF=;8<88413,,,,,,22-<==?ABDFFFFFFFFFFFFFCCCFFFFFFDFDGGGGGDBA??>433.....5/998755762316<3...04/88?<=<?8:555?555=A@??ABB55554;8=?<<8811111<<>A?98:=AAABBBA>?D88888===DDBBDDDD>>>>88B?888=B<<<>>>>>>8888><:///:<;;<...8:2211666688422--,,,,,,100,,,,,.30,,,..0076666465:::8888:842002274
@JI6ZREA02GN1DW
AGTCACTGTTGGAGGGCAAGTCTGGTGCCAGCAGCCGCGGTAATTCCAGCTCCAATAGCGTATATTAAAGTTGTTGCAGTTAAAAAGCTCGTAGTTGAATTTCGGGGTCAGCAGGTTGGTCGTGCCACTGGTATGAACTGGTTTCGCTGATTCCTCCTTTCTGAAGAACTGTAATGTCATTAATTTGGTGTTGCAGGGAAACAGGACTGTTACTTTGAAAAAATTAGAGTGTTTAAAGCAGGCTAACGCTTGAATACATTAGCATGGAATAATGAAATAGGACGTTCAAACCTATTTTGTTGGTTTCTAGGATTGACGTAATGATTAATAGGGATAGTTGGGGCATTAGTATTCAATTGTCAGAGGTGAAATTCTTGGATTTATTGAAGACTAACTACTGCGAAAGCATTTGCCAAGGATGTTTTCATTAATCAAGAACGAAAGTTAGGGATCGAAGACGATCAGATACCGTCGTAGTCTTAACCATAAACTATGCCGACTAGGGATCGGATGATGTTAATTTTTAATGTACTC
+
IIIIIIIIIIIIIBBBIIIIIIIIIIIIIIIIIIIIIIIIIIIIIIIIIIIIIIIIIIIIIIIIIIHHHIIIIIIIIIIII;;;;;IIIIIIIIIIIIIHHHG6666DIIIIIIIIIGGGIIIIIIIIIIIIIIIIIIIIIHHHIIIIIIIIIIIIIHHHIIIIIIIIIIIIIIIIIIIIIIIHHHIIIIIIIIIHHHHHHIIIIIIIIIIIIHHHI888688GG5IIIIIHHHHHHIIIIIIIIIHIIIIIIIIIIIIIIIIIIIIIIIIIIIHHHIIGGAAAHHFAA?EEG?55557//;;444CAGIHGGGIIIIIIIIIIHHHHIH555AIIIII<<;@GAAAIIIIIIIHHHFIHEECBA?;3555??ECCEEEBEBB;;CCHHHHHFFFFHFBC@:555:;;>>>;;;??ECB;;4744;;=><<0333;<<;655<>>>6>>92333==<9=<;888;68688=<<<>>>>=;;<<220.---.101322799<<8888;;;;883222/300,,,,,,,+5255//
@JI6ZREA02J4SXD
AGTCACTGTTGGAGGGCAAGTCTGGTGCCAGCAGCCGCGGTAATTCCAGCTCCAATAGCGTATATTAAAGTTGTTGCAGTTAAAAAGCTCGTAGTTGAATTTCGGGATCAATACGTCGGTCGTGCTTTTTTGGTACGCACTGGCGTCATTGGTTTCTCCTTTCTGACGAACCATGATGTCATTAATTTGGTGTACT
+
FFFFFFFFFFFIIHHHIIIIIIIIIIIIIIIIIIIIIHHHHHHHHHHHHIIIFFFFFFFFFFFFDDDDFFFFFFFFFFFFF==?==FFFFFFFFFFFFFFFFC8::DFFFFFFFFFFFFFFFFFD666666AA2AABDFFFFFFFFFF???????A8:::88@<@A@?4444>????989>88866619931-..-
@JI6ZREA02GEHCO
AGTCACTGTTGGAGGGCAAGTCTGGTGCCAGCAGCCGCGGTAATTCCAGCTCCAATAGCGTATATTAAAGTTGTTGCAGTTAAAAAGCTCGTAGTTGAATTTCGGGGTCAGTAGGTTGGTCGTGCCTATGGTATGCACTGGCTTTGCTGGTTCCTCCTTTCTGAAGAACTGTAATGCCATTAATTTGGTGTTGCAGGGAAACAGGACTGTTACTTTGAAAAAATTAGAGTGCTTAAAGCAGGCTAACGCTTGAATACATTAGCATGGAATAATGAAATAGGACGTTCGATCCTATTTTGTGGTTTCTAGGATTGACGTAATGATTAATAGGGATAGTTGGGGCATTAGTATTCAATTGTCAGAGGTGAAATTCTTGGATTTATTGAAGACTAACTACTGCGAAAGCATTTGCCAAGGATGTTTTCATTAATCAAGAACGAAAGTTAGGGATCGAAGACGATCAGATACCGTCGTAGTCTTAACCATAAACTATGCCGACTAGGGATCGGATGATGTTAATTTTTAATGTACTC
+
[truncated: 6,910,303 more chars]
