# Supplementary material for: Depression of the soil arbuscular mycorrhizal fungal community by the canopy gaps in a Japanese cedar (Cryptomeria japonica) plantation on Lushan Mountain, subtropical China
Source: PeerJ. 2021 Mar 15;9:e10905. doi: 10.7717/peerj.10905 (PMC7971093; doi:10.7717/peerj.10905)
Supplement: Data S1 [file peerj-09-10905-s001.zip › sample/CGa2.fastq]

@JI6ZREA02IBX8X
AGTGACAGTTGGAGGGCAAGTCTGGCGCCTTACGGGAACAGTCGACTGCCAAGGCACACAGGGGATA
+
IIIIIIIIIIII?666HIIIIIIIIIIIIIIIIHHHCCGIIIIIIIIIIIIIIIIIIIIIBBBBIII
@JI6ZREA02JZ76U
AGTGACAGTTGGAGGGCAAGTCTGGTGCCTAGGACAGCCGCGTATCCAGC
+
FFFFFFFFFFFIIHHHIIIIIII;::B<<:::ABAB===AA?<<<==>>4
@JI6ZREA02HYY7U
AGTGACAGTTGGAGGGCAAGTCTGGCGCCTTACGGGAACAGTCGACTGCCAAGGCACACAGGGGATA
+
IIIIIIIIIIIIG666IIIIIIIIIIIIIIIIIHGG???IIIIIIIIIIIIIIIIIIIII6666DII
@JI6ZREA02GSTNM
AGTGACAGTTGGAGGGCAAGTCTGGCGCCTTACGGGAAACAGTCGACTGCCAAGGCACACAGGGGATA
+
IIIIIIIIIIIIH666HIIIIIIIIIIIIIIIIH??666GAIIIIIIIIIIIIIIIIIIIICCCCIII
@JI6ZREA02F7RC1
AGTGACAGTTGGAGGGCAAGTCTGGCGCCTTACGGGAAACAGTCGGAACTTGCCCAAAGGGCAACACAGGGGGGGATTAGGGATAT
+
FFFFFCC865===444A>>??@<8676;;224/...226=7<<766666664......3224115752,,,,,,,/112346==?<
@JI6ZREA02IV34P
AGTGACAGTTGGAGGGCAAGTCTGGCGCCTTACGGGAAACAGTCGACTGCCAAGGCACACAGGGGATA
+
IIIIIIIIIIIIIBBBIIIIIIIIIIIIIIIIIHHHHHHIIIIIIIIIIIIIIIIIIIIIICCCCIII
@JI6ZREA02J2772
AGTGACAGTTGGAGGGCAAGTCTGGTGCCAGCAGCCGCGGTAATTCCAGCTCCAATAGCGTATATTAAAGTTGTTGCAGTTAAAAAGCTCGTAGTTGAATTTCGGGGTA
+
FFFFFFFFFFFIIHHHIIIIIIIIIIIIIIIIIIIIIIIIIIIIIIIIIIIIFFFFFFFFFFFFFFFFFFFFFFDBBAA45333118BBAABBDDFDDB=<84..,,,3
@JI6ZREA02JXNNF
AGTGACAGTTGGAGGGCAAGTCTGGTGCCAGCAGCCGCGGTAATTCCAGCTCCAATAGCGTATATTAAAGTTGTTGCAGTTAAAAAGCTCGTAGTTGAATTTCGGGGTCA
+
53365:DAAAAAACDDHFFHHHIIIIIIIIIIIIIIIIIIIIIIIIIIIIIIFFFFFFFFFFFF@@===FFFFDAAAAA881111144<AAAABFF@@@FF?B7772//.
@JI6ZREA02F29EY
AGTGACAGTTGGAGGGCAAGTCTGGTGCCAGCAGCCGCGGTAATTCCAGCTCCAATAGCGTATATTAAAGTTGTTGCAGTTAAAAAGACTCGTAGTTGAATTTTAGGCCTGGCCGGATGGTCCGTCTTTGGCGAGTACTGTTCTGTCGTCGGGTCTATCCTTCTGGTGAGCCGGGATGCCCTTTATTGGGTGTGTCGGGGAACCAGGACCATTACCTTGAAAAAATTAGAGTAGTTTAAAAGACGGGCATTTGCTTGAATAGATTAGCATGGAATAATAGAATAGGACGTTGGTCTATTTTGTGGTTTTAGGACCACCGTAATGATTAATAGGGATAGTTGGGGGCATTAGTATTCAATTGTCAGAGTGAAATTCTTGGATTTATTGAAGACTAACTATT
+
FFFFFFFFFFFIIHHHIIIIIIIIIIIIIIIIIIIIHFDDEDDDDFFFFFFFFFDDDFFFFFFFCC88:FFFFFFFFFFFF<<==;=6;;DFDBAAAA@@110008==<<4444ABAAA@@455=?666==BBDDDDFD===FFFFFFFFFFFFFFFF<:::AADA:9:=BB=:89??====33166===B9:::A9:99>>>431114>?8662222:------11+:=23--,,,,,,,5/71312..../46<:2236>A8::====ABBDDDC:9:?DBAA>...22222....001<6A?77::DD?00055D?===A???DDDDDBBBDDDDAA55555=?AA@?>?88988@>>8883333@;;888322@@://..24;;622332200355
@JI6ZREA02GUZHB
AGTGACAGTTGGAGGGCAAGTCTGGTGCCAGCAGCCGCGGTAATTCCAGCTCCAATAGCGTATATTAAAGTTGTTGCAGTTAAAAAGCTCGTAGTTGAA
+
FFFFFFFA@@FIIHHHIIIIIIIIIIIIIIIIIIIIIIIIIIIIIIIIIIIIFFFFFFFFFFFFFFFFFF@@==?FFFFFF?????FFFFFBA?><=22
@JI6ZREA02J304V
AGTGACAGTTGGAGGGCAAGTCTGGTGCCAGCAGCCGCGGTAATTCCAGCTCCAATAGCGTATATTAAAGTTGTTGCAGTTAAAAAGCTCGTAGTTGAATTTCGGGATCAATACGTCGGTCGTGCTTTTG
+
FFFFFFFFFFFII@@@IIIIIIIIIIIIIIIIIIIIIHHHHHHHHHHHIIIIFFFFFFFFFFFFFFFFF???FFFFFFFFF;;;;;FFFFFFFFFFFFFFFFFFFFFD===FFFFFDBAAA>=<4,,,,.
@JI6ZREA02G6Z2Q
AGTGACAGTTGGAGGGCAAGTCTGGTGCCAGCAGCCGCGGTAATTCCAGCTCCAATAGCGTATATTAAAGTTGTTGCAGTTAAAAAGCTCGTAGTTGAATTTCGGGATCAATATATCGGTCGTGCCTTCGGTATGTACTGGTATTATTGGTTTCTCCTTTCTGACAAACTATGATGTCATTAATTTGGTGTCATGGGGAATCAGGACTGTTACTTTGAAAAAATTAGAGTGTTTAAAGCAGGCACACGCTTGAATACATTAGCATGGAATAATGAAATAGGACGTTCGATCCTATTTGTTGGTTTCTAGGATTGACGTAATGATTAATAGGGATAGTTGGGGGCATTAGTATTCAATTGTCAGAGGTGAAATTCTTGGATTTATTGAAGACTAACTACTGCGAAAGCATTTGCCAAAGGATGTTTTCATTAATCAAGAACGAAAGTTAGGGATCGAAGACGATCAGATACCGTCGTAGTCTTAACCNTAAACTATGCCGACTAGGAATCGGGCGACGTTTATTCATGACTCGTTCGGCGCC
+
IIIIIIIIIIIIIHHHIIIIIIIIIIIIIIIIIIIIIIIIIIIIIIIIIIIIIIIIIIIIIIIIIIHHHIIIIIIIIIIII;;;;;IIIIIIIIIIIIIHHHIHHHIIIIIIIIIIIIIIIIIIIIIIIIIIIIIIIIIIIIIIIIIIIIHHHIIGGGGGIIIIIHHHIIIIIIIIIIIIIIIHHHIIIIIIIICCCCIIIIIIIIIIIIIIIHHHI888666CC0GIIIIHHHHHHIIIIIIIIIIIIIIIIIIIIIIIIIIIIIIIIIGGGIHHHIIIIIIGGGIIIIDA><33383388??@IIIIIIIIIIIIIIIIIIIIGCCCGHHIIIIII=====IIIIIIIIIICCCHGIIIIIIIII;555??IEEEEGEHHEHHIIIIIIIICCCBEEA<72//;:3---766---113<<2244AAAA??;???:66:4.--2.0-999<=>AAA?=>=A>>>AAA@AA>424?A?:::<AA::!>>?:54/9:=?><13044975/.../-8<=7774//>>>>AAA?A@@@@@:244
@JI6ZREA02GW9UU
AGTGACAGTTGGAGGGCAAGTCTGGCGCCTTACGGGAAACAGTCGACTGCCAAGGCACACAGGGGATA
+
IIIIIIIIIIIIIHHHIIIIIIIIIIIIIIIIIHHH666?IIIIIIIIIIIIIIIIIIIIICCCCIII
@JI6ZREA02FSYJZ
AGTGACAGTTGGAGGGCAAGTCTGGTGCCAGCAGCCGCGGTAATTCCAGCTCCAATAGCGTATATTAAAGTTGTTGCAGTTAAAAAGCTCGTAGTTGAA
+
@AEFFFFFFFFIIHHHIIIIIIIIIIIIIIIIIIIIHHDBBBDDDFFGGHFHFFFFFFFFFFFFDDDDFA@@FFFFFFFFF?????FFFFBA??>;6..
@JI6ZREA02HSCFS
AGTGACAGTTGGAGGGCAAGTCTGGTGCCAGCAGCCGCGGTAATTCCAGCTCCAATAGCGTATATTAAAGTTAGTTGCAGTTAAAAAGACTCGTAGTTGAATTTA
+
<00009?944../888>==99:?:::ADDDDFGDDFF886DAAAABBBBBBBBDACCCDDDFFFFFFFFF8:8==DDDDFFF==??=F>FFFFDBBAA<<<..,,
@JI6ZREA02HVMMG
AGTGACAGTTGGAGGGCAAGTCTGGTGCCAGCAGCCGCGGTAATTCCAGCTCCAATAGCGTATATTAAAGTTGTTGCAGTTAAAAAGCTCGTAGTTGAATTTCGGGG
+
FFFFFFFFFFFIIHHHIIIIIIIIIIIIIIIIIIIIIIIIIIIIIIIIIIIIFFFFFFFFFFFFFFFFFFFFFFFFFFFFF?????FFFFFFFFFFFFD=<<?770.
@JI6ZREA02FU2LV
AGTGACAGTTGGAGGGCAAGTCTGGTGCCAGCAGCCGCGGTAATTCCAGCTCCAATAGCGTATATTAAAGTTGTTGCAGTTAAAAAGCTCGTAGTTGAATTTCGGGGATC
+
36686668FFFIIHHHIIIIIIIIIIIIIIIIIIIIIIIIIIIIIIIIIIIIFFFFFFFFFFFFFFFFFFFFFFFFFFFFF==?==FFFFFFFFDDBA>00.722..3..
@JI6ZREA02F96O5
AGTGACAGTTGGAGGGCAAGTCTGGTGCCAGCAGCCGCGGTAATTCCAGCTCCAATAGCGTATATTAAAGTTGTTGCAGTTAAAAAGCTCGTAGTTGAATTTCGGGATCAATTAT
+
FFFFFFFFFFFI?666IIIIIIIIIIIIIIIIIIIIIIIIIIIIIIIIIIIIFFFFFFFFFFFFFFFFFFFFFFFFFFFFF?????FFFFFFFFFFFFFFFFFFFFFFFFFDB81
@JI6ZREA02FZJ6H
AGTGACAGTTGGAGGGCAAGTCTGGTGCCAGCAGCCGCGGTAATTCCAGCTCCAATAGCGTATATTAAAGTTGTTGCAGTTAAAAAGCTCGTAGTTGAATTTCGGGATCAATTTATCGGTCGTGCCTCTGGTATGCACTGGTATTATTGATTTCTACCTCCTGACGAACCATGATGTCATTAATTTGGTGTCATGGGAAATCAGGACTGTTACTTTGAAAAAATTAGAGTGTTTAAAGCAAGCACACGCTTGAATACATTAGCATGGAATAATGAAATAGGACGTTTGACCCTATTTTGTTGGTTTCTAGGATCGACGTAATGATTAATAGGGATAGTTGGGGGCATTAGTATTCAATTGTCAGAGGTGAAATTCTTGGATTTATTGAAGACTAACTACTGCGAAAGCATTTGCCAAAGGATGTTTTCATTAATCAAGAACGAAAGTTAGGGATCGAAGACGATCAGATACCGTCGTAGTCTTAACCATAAACTATGCCGACTAGGGATCGGATGATG
+
IIIIIIIIIIIIIHHHIIIIIIIIIIIIIIIIIIIIIIIIIIIIIIIIIIIIIIIIIIIIIIIIIIHHHIIIIIIIIIIGG;;;;;IIIIIIIIIIIIIHHHIHHHIIIIIHHHIIIIIIIIIIIIIIIIIIIIIIIIIIIIIIIIIIIIHHHIIIIIIIIIIIIIIIIIIIIIIIIIIIIHH666IIFHHIIIEHH;;;IIIIHHHG=;;;B666I777777;;,GHIIGGGGEHHIBBBBIIHHHIIIIIIIIIIIIIIIIIIIIIIIIIIIHHHH;AAGGGHHBGHA?>?;////5.---,,,:7D>?ADIIIIIIIIIIIIIIIIIGGGIIIIDD77777ADDEBDDDDBDDEEEE?C??>>>?>>;;;;ECHEEEBBB?;;HH;:8;CEEEE?>455222243.,,,3,,,,,,,,25.111;<<<;;9==8...8;333466----4333686488;;;;;;=6888202>><:;::>><<8;99986113..-34313388<<<<<<<=8.
@JI6ZREA02IZVXM
AGTGACAGTTGGAGGGCAAGTCTGGTGCCAGCAGCCGCGGTAATTCCAGCTCCAATAGCGTATATTAAAGTTGTTGCAGTTAAAAAGCTCGTAGTTGAATTTCGGGGTATCAAGTTT
+
FFFFFFFFFFFHHDDDHHHHHIIIIIIIIIIIIIIIIIIIIIIIIHHHHHHHFFFFFFFFFDDDDFFFF===FFFFFFFFF?????FFFFFDDDFFFCA?=;A7542/43421.,,,
@JI6ZREA02JRQFA
AGTGACAGTTGGAGGGCAAGTCTGGTGCCAGCAGCCGCGGTAATTCCAGCTCCAATAGCGTATATTAAAGTTGTTGCAAGTTAAAAAGCTCGTAGTTG
+
FFFFFFFFFFFIIHHHIIIIIIIIIIIIIIIIIIIIHFFFFDDBB:::=5331>>A@?AAB?<<<?FFFFFFFDB@?>>A88///--6==87572223
@JI6ZREA02GDGOB
AGTGACAGTTGGAGGGCAAGTCTGGTGCCAGCAGCCGCGGTAATTCCAGCTCCAATAGCGTATATTAAAGTTGTTGCAGTTAAAAAGCTCGTAGTTGAATTTTAGGCCTGGCCGGACGTCGTCTCTTGGCGAGTACTGTTCTGTCGTCGGGTCTATC
+
FFFFFFFFFFEIIHHHIIIIIIIIIIIIIIIIIIIIIIIIIIIIIIIIIIIIFFFFFFFFFFFFFFFFFFFFFFDDBBB::33333:BDDBDFFFFFFFDAAAFFFF?:3110><98894445::BBBDDDFFFFFFFFFFFFFFFFFF??DDD=51
@JI6ZREA02HVJK2
AGTGACAGTTGGAGGGCAAGTCTGGTGCCAGCAGCCGCGGTAATTCCAGCTCCAATAGCGTATATTAAAGTTGTTGCAGTTAAAAAGACTCGTAGTTGAATTTTAGGCCTGGCCGGATGGTCCGTCTTTGGCGAGTACTGTTCTAGTCGTCGGGTCTATCCTTCTGGTGAGCCGGGAATGCCCTTTATTGGGTGTGTCGGGGAACCAGGACCATTACCTTGAAAAAATTGAGTGTTTAAAAGCGGGCATTTGCTTGAATAGATTAGCATGGAATAATAGAATAGGACGTTGGTTCTATTTTGTGGTTTTAGGACCACCGTAATGATTAATAGGGATAGTTGGGGGCATTAGTATTCAATT
+
FFFFFFFFFFFFFFFFFFFEEEHHHHHHHIIIIIIIHBBBEFFFFFFFFFFFFFDDDFFFFFFFFF@@@FFFFFFFFFFFF;;??;D6AAFFDBBBAA@@11100<=4448==>BBBD688CCDFFFFFFFFFFFFCCADDD?8888?@@FFFFFFFFFFFFFFFDBBBBA<=31144??;;988;<99??<;9<?AD====DD666::BA>84448888<22222/<9:75791,,,,,,2:3112768;==<BBAAAADAAACAAABDDDDD99:9:BAA>==33344000.38<44444/559966>==?84/..//88<<<=A<???BBBDDDDDD88885DDBB@<<<<<98844
@JI6ZREA02G9DVC
AGTGACAGTTGGAGGGCAAGTCTGGTGCCAGCAGCCGCGGTAATTCCAGCTCCAATAGCGTATATTAAAGTTGTTGCAGTTAAAAAGCTCGTAGTTGAA
+
FA@@EFFFFFFIIHHHIIIIIIIIIIIIIIIIIIIIIIIIIIIIIIIIIIIIFFFFFFFFFFFFDD666FFDBA>???94411111????====99811
@JI6ZREA02JZ5VW
AGTGACAGTTGGAGGGCAAGTCTGGTGCCAGCAGCCGCGGTAATTCCAGCTCCAATAGCGTATATTAAAGTTGTTGCAGTTAAAAAGCTCGTAGTTGAATTTTAGGCCTGACCGGATGGTCCGTCTTTGGCGAGTACTGTTCTGTCGTCGGGTCTATCCTTCTGGTGAGCCGGGATGCCCTTTATTGGGTGTGTCGGGGAACCAGGACCATTACCGTTGAAAAAATTAGAGTGTTTAAAGCGGGACATTTGCTTGAATAGATTAGCATGGAATAATAGAATAGGACGTTGGTTCTATTTTGTTGGTTTTAGGACCACCGTAATGATTAATAGGGATAGTTGGGGGCATTAGTATTCAATTGTCAGAGGTGAAATTCTTGGATTTATTGAAGACTAACTATTGCGAAAGCATTTGCCAAGGATGTTTTCATTAATCAAGAACGAAAGTTAGGGGATCGAAGACGATCAGATACCG
+
FFFFFFFFFFFIIHHHIIIIIIIIIIIIIIIIIIIIIIIIIIIIIIIIIIIIFFFFFFFFFFFFFFFFFFFFFFFFFFFFF=====FFFFFFFFFFFFFAAAEFDDDDDDDFFFFFFFFFFFDA966655?<<<?AAA::::=BBBBBA5566:DDBAAAADFCCCCFFFD==;@AA;88100047888;7<<<?9999==AA?==<<<@@A?00000=/000--88,4444<8884444<;4444488;<?889<<==?===BBBBDDDDDG???DGGGGDBB===<92221353,,,,3,,--....:8;>24433498<<998>8888888=??:24-----77;;6768<=><<<<;:8832///2448::><<@@@;;;=228<8888:<8222;9932...2336007002222020....26220.147770021---8::211217666::75:702222077-,,
@JI6ZREA02GTTYL
AGTGACAGTTGGAGGGCAAGTCTGGTGCCAGCAGCCGCGGTAATTCCAGNNCCTAACCT
+
FFFFFFFFFFFFE666ECFFDDDDDFFFFFFFFFFFFDAAAAAAAB>?4!!;9900../
@JI6ZREA02FW9QL
AGTGACAGTTGGAGGGCAAGTCTGGTGCCAGCAGCCGCGGTAATTCCAGCTCCAATAGCGTATATTAAAGTTGTTGCAAGACTAAAAGC
+
FF????F;;;FIIHHHIIIIIIIIIIIIIIIIIIIIIIIIIIIIIIIIIIIIFFFFFFFFFFFFFFFFFFFFFFDA98878:4....33
@JI6ZREA02FOEGP
AGTGACAGTTGGAGGGCAAGTCTGGTGCCAGCAGCCGCGGTAATTCCAGCTCCAATAGCGTATATTAAAGTTGTTGCAGTTAAAAAGCTCGTAGTTGAATTTCGGGATCAATACGTCGGTCGTGCTTTTTTGGTACGCACTGGCGTCATTGGTTTCTCCTTTCTGACGAACCATGATGTCATTAATTTGGTGTTATGGGGAGTTAGGACTGTTACTTTGAAAAAATTGAGTGTTTAAAGCAGGCATTAGCTTGAATACATTAGCATGGAATAATGAAATAGGACGTTCGATCCTATTTTGTGGTTTCTAGGATCAACGTAATGATTAATAGGGATAGTTGGGGCATTAGTATTCAATTGTCAGAGGTGAAATTCTTGGATTTATTGAAGACTAACTACTGCGAAAGCATTTGCCAAGGATGTTTTCATTAATCAAGAACGAAAGTT
+
IIIIIIIIIIIIIBBBIIIIIIIIIIIIIIIIIIIIIIIIIIIIIIIIIIIIIIIIIIIIIIIIIIHHHIIIIIIIIIIII:::::IIIIIIIIIIIIIHHHIHHHIIIIIIIIIIIIIIIIII=666644DD7GHGIIIIIIIIIIIHHHHHCEIDFFHFFFDIIIIIIFFFIIIHIIIIIIHH::8==7FEEEE9<<<<155GGGHIIB;;;FHHHI;;;;66>>>BIIIHHHHHHIIIIIIIIIIIIIIIFDDDEDEEDIIIIIIIIIIIIIHHHE:@@<<777EEEEBA>>1133?3>>555B?GDDDDIGHIHHHIIII@@@@IIHHHIIIIIIBB??@III<<9@@IIIGDDDDEE@:0003EEBCCCDDEHH0004:<DDB:8:?B@@@?CAA:4///>>:...98:AA>:88:13118:;;::8:::300743334..
@JI6ZREA02GWQ4T
AGTGACAGTTGGAGGGCAAGTCTGGTGCCAGCAGCCGCGGTAATTCCAGCTCCAATAGCGTATATTAAAGTTGTTGCAGTTAAAAAGCTCGTAGTTGAATTTTCGGGACT
+
FFFFFFFFFFFIIHHHIIIIIIIIIIIIIIIIIIIIIIIIIIIIIIIIIIIIFFFFFFFFFFFFFFFFF===FFFFFFFFF;;;;;FFFDBA???>?44..../223:54
@JI6ZREA02IJ2RR
AGTGACAGTTGGAGGGCAAGTCTGGTGCCAGCAGCCGCGGTAATTCCAGCTCCAATAGCGTATATTAAAGTTGTTGCAGTTAAAAAGCTCGTAGTTGAATTTC
+
FFFFFFFFFFFIIHHHIIIIIIIIIIIIIIIIIIIIIIIIIIIIIIIIIIIIFFFFFFFFFFFFFFFFFFFFFFFFFFF::777;;FFFFFFFFFFFDB<96<
@JI6ZREA02HV4MG
AGTGACAGTTGGAGGGCAAGTCTGGTGCCAGCAGCCGCGGTAATTCCAGCTCCAATAGCGTATATTAAAGTTGTTGCAGTTAAAAAGCTCGTAGTTGAATTTCGGGATC
+
=3333?A===889=?FFFFEEEHHHHHHHHHIIIIHFEDDHDDDDFFFFHHHFFFFFFFFFFFFFFFFFEDDFFFFFFFFF????=FFFFFFFFFDDDD=;80...7:7
@JI6ZREA02F7RYG
AGTGACAGTTGGAGGGCAAGTCTGGTGCCAGCAGCCGCGGTAATTCCAGCTCCAATAGCGTATATTAAAGTTGTTGCAAGTTAAAAAGCTCGTAGTTGAATTTTCGGGGCTAGGCCG
+
FFDDFDA:555448;;?<<=ADD???=BBBDBBB6668<DAAADDDDFFEEDDFFCACFFFFCC???@FFFFDDDFFFFFFF?????FFFDDCFDDB:444444>442234369771
@JI6ZREA02FQLF1
AGTGACAGTTGGAGGGCAAGTCTGGTGCCAGCAGCCGCGGTAATTCCAGCTCCAATAGCGTATATTAAAGTTGTTGCAGTTAAAAAGCTCGTAGTTGAATTTAGGCTGA
+
=56666C???DDDFFHIIIIIIIIIIIIIIIIIIIIIHHHHDDDDFFHHHHFFFFFFFFF<<::?D?==333AAADDDAAA;;;;;FFFFFDA:88A==.,,,--.7..
@JI6ZREA02J2OXI
AGTGACAGTTGGAGGGCAAGTCTGGTGCCAGCAGCCGCGGTAATTCCAGCTCCAATAGCGTATATTAAAGTTGTTGCAGTTAAAAAGCTCGTAGTTGAA
+
B66666::8FFGHHHHIIIIIIIIIIIIIIIIIIIIIIIIIIIIIIIIIIIIFFFFFFFFFFFFFFFFFFFFFFFFFFFFF=====FFFFFDBAA??42
@JI6ZREA02F8OVZ
AGTGACAGTTGGAGGGCAAGTCTGGTGCCAGCAGCCGCGGTAATTCCAGCTCCAATAGCGTATATTAAAGTTGTTGCAGTTAAAAAGCTCGTAGTTGAATTTTAGGCCTGGCCGGATGGTCCGTCTTTGGCGAGTACTGTTCTGTCGTCGGGTCTATCCTTCTGGTGAGCCGGGATGCCCTTTATTGGGTGTGTCGGGGAACCAGGACCATTACCTTGAAAAAATTAGAGTGTTTAAAGCGGGCATTTGCTTGAATAGATTAGCATGGAATAATAGAATAGGACGTTGGTTCTATTTTGTGGTTTTAGGACCACCGTAATGATTAATAGGGATAGTTGGGGGCATTAGTATTCAATTGTCAGAGGTGAAATTCTTGGATTTATTGAAGACTAACTATTGCGAAAGCAATTTGCCAAGGATGTTTTCATTAATCAAGAACGAAAGTTAGGGGATCG
+
FFFFFFFFFFFIIHHHIIIIIIIIIIIIIIIIIIIIIIIIIIIIIIIIIIIIFFFFFFFFFFFFFFFFFFFFFFFFFFFFF==???FFFFFFFFFFFFFEEDDFFFFFFFFFFFFFFFFFFFFFFFFFFFFFFFFFFFA@@FFFFFFFFFFFFFFFFFFFFFFFFEDDFFFFFFFFFFFFFFD?99::=>:A?<<444488<<888<=@@AAA5555=27752233,9<8988440004<8;;<?445?DDDD???CCDGGGGDDDDDDD:<<:?ADDBBAA<<888444443<2244<1<<10//?>>8444885548@>?>AABA=5548@@@>>11111?>>=<444889:888@@@@@@333>///;;>66687...244992223322266;57,,..66322222>>>@@888::4444:666998:::---21003122001118::6
@JI6ZREA02F0I49
AGTGACAGTTGGAGGGCAAGTCTGGTGCCAGCAGCCGCGGTAATTCCAGCTCCAATAGCGTATATTAAAGTTGTTGCAGTTAAC
+
FFFFFFFFFFFIIHHHIIIIIIIIIIIIIIIIIIIIHHHHHHHHHHHHHIIIFFFFFFFFFFFFFFFFFFDBA>>?=7/.---.
@JI6ZREA02HHVAG
AGTGACAGTTGGAGGGCAAGTCTGGCGCCTTACGGGAAACAGTCGACTGCCAAGGCACACAGGGGATA
+
IIIIIIIIIIIII:::IIIIIIIIIIIHHHHHIHGGGGHIIIIIIIIIIIIIIIIIIIIIICCCCIII
@JI6ZREA02JTN28
AGTGACAGTTGGAGGGCAAGTCTGGTGCCTTACGGGAAACAGTCGACTGCCAAGGCACACAGGGGATA
+
IIIIIIIIIIIIIGGGIIIIIIIIIIIHHHHIIHHHHHHIIIIIIIIIIIIIIIIIIIIIICCCCIII
@JI6ZREA02J6EA5
AGTGACAGTTGGAGGGCAAGTCTGGTGCCAGCAGCCGCGGTAATTCCAGCTCCAATAGCGTATATTAAAGTTGTTGCAGTTAAAAAGCTCGTAGTTGAATTTTAGGCCTGGCCGGAGTCGGTCTCTTGGCGAGTACTGTTCTGTCGTCGGGTCTATC
+
FFFFFFFFFFFIIHHHIIIIIIIIIIIIIIIIIIIIIIIIIIIIIIHHHHHHFFFFFFFFFFFFFFFFFFFFFFFFFFFFF;;;;;DFFFFFFFFFFFFEEA?FFFCCA??=<@@?AA:::6666DDDDDDFFFDDDFF@???CFFDB=;;ABB:10
@JI6ZREA02G02PE
AGTGACAGTTGGAGGGCAAGTCTGGTGCCAGCAGCCGCGGTAATTCCAGCTCCAATAGCGTATATTAAAGTTGTTGCAGTTAAAAAGCTCGTAGTTGAATTTTAGGCCTGGCCGGATGGTCCGTCTTTGGCGAGTACTGTTCTGTCGTCGGGTCTATCCTTCTGGTGAGCCGGGATGCCCTTTATTGGGTGTGTCGGGGAACCAGGACCATTACCTTGAAAAAATTAGAGTGTTTAAAGCGGGCATTTGCTTGAATAGATTAGCATGGAATAATAGAATAGGACGTTGGTTCTATTTTGTTGGTTTTAGGACCACCGTAATGATTAATAGGGATAGTTGGGGGCATTAGTATTCAATTGTCAGAGGTGAAATTCTTGGATTTATTGAAGACTAACTATTGCGAAAGCATTTGCCAAGGATGTTTTCATTAATCAAGAACGAAAGTTAGGGGATCGAAGCGATCAGATACCGTCGTAGTCTTAACCATAAACT
+
HHHHHHHHHHHIIBBBIIIIIIIIIIIIIIIIIIIIIIIIIIIIIIIIIIIIHHHHHHHHHHHHHHHHHHHHHGCEDDD00/1111;DDEDEGHHHHHH@@@@HHHHHHHHHHHHHHHHHHHHHHHHHHHHHHHHHHHHHHHHHHHHHHBBBHHHHHHHHHHHHHHHHHHHHHHHHHHHHHCC@77;<CEAEEEHBBBBHHHHHEEEEEHGGG@@@@G222222BB3GEGHHHHHHEEGHC@@@D888<@HHHHHHHHHHHHHDDDHHHHHHHHHHHHHHHIGD@@>663396;3333/--994444>669995335:BBBEEBBBBBH@@@GGB;;;55522;;BDEGGGGHBBBHDDDDD999==B==>AAA8899B=;;?::==43239?=998==99344;=>><<;344AA4427211117;;;::9;;;744:6333:;;21111:::77202177662020;7764667:676677::9;711--
@JI6ZREA02HDBVJ
AGTGACAGTTGGAGGGCAAGTCTGGTGCCAGCAGCCGCGGTAATTCCAGCTCCAATAGCGTATATTAAAGTTGTTGCAGTTAAAAAGCTCGTAGTTGAATTTCGGGGATCAATT
+
FFFFFFFFFFFII???IIIIIIIIIIIIIIIIIIIIIF==@DHHHHHHHIIIFFFFFFFFFFFFFFFFFA@@FFFFFFFFF?????FFFFFFFFFBB@@886/..,,3331111
@JI6ZREA02JFILG
AGTGACAGTTGGAGGGCAAGTCTGGTGCCAGCAGCCGCGGTAATTCCAGCTCCAATAGCGTATATTAAAGTTGTTGCAGTTAAAAAGCTCGTAGTTGAATTTCGGGATCAATATATTGGTCGTGCCTCGTGTNTGACTGGTATTATTGATTTCTACCTTCTGACGAACTGTGATGTCATTAATTTGGTGTCATGGGGAATCAGGACTGTTACTTTGAAAAAAATTTAGAGTGTTTAAAAGCAAGGCTAACACGTCTTAGAATACTATTA
+
FFFFFFFFFFFIIHHHIIIIIIIIIIIIIIIIIIIIIIIIIIIIIIIIIIIIFFFFFFFFFFFFFFFFFFFFFFFFFFFFF88888FFFFFFFFFFFFFFFFFFFFFFFFFFFFFFFFFFFFFDB>?<<<41!1114?AABBBDFFFFFFFFFFFFFFFFDDDDDFF<<<<?FFFFFCCCFF@@@FF>AADDD;;::::ADBBBBBB<<<>>6617,,,,,,,,,,+39=:2,,,,,,,279999778443897666:711313221--
@JI6ZREA02F6KOD
AGTGACAGTTGGAGGGCAAGTCTGGTGCCAGCAGCCGCGGTAATTCCAGCTCCAATAGCGTATATTAAAGTTGTTGCAGTTAAAAAGCTCGTAGTG
+
FFFFFFFFFFFIIIIIIIIIIIIIIIIIIIIIIIIIIIBBBIIIIIIIIIIIFFFFFFFFFFFFFFFFFFFFFFFFFFFFF=====FDDBBAA400
@JI6ZREA02J24R3
AGTGACAGTTGGAGGGCAAGTCTGGTGCCAGCAGCCGCGGTAATTCCAGCTCCAATAGCGTATATTAAAGTTGTTGCAGTTAAAAAGCTCGTAGTTGAATTTTAGGCCTGGCCGGACGGTCCGTCTCTGGCGAGTACTGTTCTGATGTCGGGTCTATCTTTCTGGTGAATCGGTATGTTCTTAATTGGGCGTGCCGGGGAGCCAGGACCATTACCTTGAAAAAATTAGAGTGTTTAAAGCAGGCTTTTGCTTGAATAGATTAGCATGGAATAATAGAATAGGACGTTGTGGTTCTATTTTGTTGGTTCAAGGACCACCGTAATGATTAATAGGGATAGTTGGGGGCATTAGTATTCAATTGTCAGAGGTGAAATTCTTGGATTTATTGAAGACTAACTACTGCGAAAGCATTTGCCAAGGATGTTTCATTAATCAAGAACGAAATTAGGGATCGAAGACGATCAGATACCGTTGTAGTCTTAACCNTAAACTATGCCGA
+
IIIIIIIIIIIIIHHHIIIIIIIIIIIIIIIIIIIIIIIIIIIIIIIIIIIIIIIIIIIIIIIIIIHHHIIIIIIIIIIBB66666FIIIIIIIIIIIICCCCIIIIIIIIIIFFFIIIIHHHIIIIIIIIIIIIIIIIIIIIIIIIIIHHHIIIIIFBBBFDHIHHIIIIIIIIIIIHBBBIIIIHHHIIIHIICB??BFIHH:::BHFFFIIIIII777;6666,9FIIIHHHHHHIIIIIIAAAAIIIIIID@@@HIIIIII@@@II777@@GFFIIIIIGDD@@?BA?<=:?////9//33223=>///55:2256@EGIIIIIIIIHB?EEBD::.----4===;><?DIIEDDDDDEH44000=BBBDAA88::DB;:944AA:424494448@;=:9:::@:4///?====7946...-22998869:33003:555773:::83337788:::;;77676;;:1115;::;;;;;:6!3333360799975
@JI6ZREA02F8OT8
AGTGACAGTTGGAGGGCAAGTCTGGTGCCAGACAGCCGCGGTAAGTCCAGCTCCAATAGGCGTATATTAAAGTTGTTGCAGTTAAAAAGCTCGTAGTTGGATTTTAGGCCTGACCGGATGGTCCGTCTTTGGCGAGTACTGTTCTGTCGTCGGGTCTATCCTTCTGGTGAGCCGGGATGCCCTTTATTGGGTGTGTCGGGGAACCAGGACCATTACCTTGAAAAAATTAGAGTAGTTTAAAGCGGGCATTTGCTTGAATAGATTAGCATGGAATAATAGAATAGGACGTTGGTTCTATTTTGTGGTTTTAGGACCACCGTAATGATTAATAGGGATAGTTGGGGGCATTAGTATTCAATTGTCAGAGTGAAATTCTTGGATTTATGAAGACTAATATTGCGAAAAGCAATTTGCCAAGGATGTTTTCATTAATCAAGAACGAAAGTTAGGGGAT
+
?A@?888:DDFFF666HHGGDBB==?DA55311<?===<<84444<>=>>>9888:5448?A??AA56666FFFFFFFFFFFF88888FFFFFFDDDDDBB999956555ABBBBBDA?@@F@@@FFFFFFFFFFFFFFFDDCFFFFFFFF@@@@FFFFFFFFFFFC???DDCF??DBB???666=99====6::=A9996>><:9::=::8<>?<988<------..+755755111...6<2../4688<<<>BBBBBBBDDBA<<<<>A=22255AAA?><<67622....3132222:/66222232222.....39;?>>>AAAAA;;9??8944///--7:99>>==@>988>>888<<8888===BB=====@;;;;7>88/./32003753,,,...2744001;68////6661111::66544:666462---..00-....,,
@JI6ZREA02GW9TY
AGTGACAGTTGGAGGGCAAGTCTGGTGCCAGCAGCCGCGGTAATTCCAGCTCCAATAGCGTATATTAAAGTTGTTGCAGTTAAAAAGCTCGTAGTTGAATTTTAGGCCTGGCCGGAGTCGGTCGTCTTGGCGAGTACTGTTCTGTCGTCGGGTCTACTTCTGT
+
FFFFFFFFFFFIIHHHIIIIIIIIIIIIIIIIIIIIIIIIIIIIIIIIIIIIFFFFFFFFFFFFFF???FFFFFDDDDDCC66666CFFFFFFFFFFFFDDDDFFFFFFFFDBA>?><1114111@AAABBDFFFFFFFFFFFFFFFFFFFFFFDA8423132
@JI6ZREA02J48CK
AGTGACAGTTGGAGGGCAAGTCTGGTGCCAGCAGCCGCGGTAATTCCAGCTCCAATAGCGTATATTAAAGTTGTTGCAGTTAAAAAGCTCGTAGTTGAA
+
FFFFFFFEEEFIIHHHIIIIIIIIIIIIIIIIIHHHHHHHHDDDDHHHHHIIFFF====DFFFFCC??@DCAB><====22-----37<9====<>844
@JI6ZREA02FMAJZ
AGTGACAGTTGGAGGGCAAGTCTGGTGCCAGCAGCCGCGGTAATTCCAGCTCCAATAGCGTATATTAAAGTTGTTGCAGTTAAAAAGCTCGTAGTTGAATTTC
+
00113355AABBDFFHIIIIIIIIIIIIIIIIIIHHHHHIIHHHHHHIIIIIFFFFFFFFFFFFFFFFFFFFFFFFFFFFF????=FFFFFFDA=;=66.,,.
@JI6ZREA02JYRD7
AGTGACAGTTGGAGGGCAAGTCTGGTGCCAGCAGCCGCGGTAATTCCAGCTCCAATAGCGTATATTAAAGTTGTTGCAGTTAAAAAGCTCGTAGTTGAATTTCGGG
+
D68666866DDDD<==IIIIIIIIIIIIIIIIIIIIIIIIIIIIIIIIIHHHFFFFFFFFFFFF=====DDCBA>=???44/////8A??===????<92.,.,,,
@JI6ZREA02GCK0W
AGTGACAGTTGGAGGGCAAGTCTGGTGCCAGCAGCCGCGGTAATTCCAGCTCCAATAGCGTATATTAAAGTTGTTGCAGTT
+
FFFFFFFFFFFIIHHHIIIIIIIIIIIIIIIIIIIIIIIIIIIIIIIIIIIIFFFFFFFFFFFFFFFFFFFFFDBAAAA11
@JI6ZREA02FVXCZ
AGTGACAGTTGGAGGGCAAGTCTGGTGCCAGCAGCCGCGGTAATTCCAGCTCCAATAGCGTATATTAAAGTTGTTGCAGTTAAAAAGCTCGTAGTTGAATTTCGGGATCAATATATCGGTCGTGTTCGTTCGGTATGTACTGGTATTATTGGTTTCTCCTTTCTGACAAACTATGATGTCATTAATTTGGTGTCAGT
+
@A@DFFFFDB===655::::AABDDDFFFFFIIIHHFFFHIHHHHDDEFHIIFFFFFFFFFFFFFFFFFFFFFFFFFFFDD;;;;;FFFFFFFFFFCCA?==?44499944434337<<==;3/..//.2<222437<<<<;9444448844226?:8800087<<<8011:6AAADDFFFFFFFFF?DD>555554
@JI6ZREA02H9P9F
AGTGACAGTTGGAGGGCAAGTCTGGTGCCAGCAGCCGCGGTAATTCCAGCTCCAATAGCGTATATTAAAGTTGTTGCAGTTAAAAAGCTCGTAGTTGAATTTCGGGG
+
FFFFFFFFFFFIIHHHIIIIIIIIIIIIIIIIIIIIIIIIIIHHHIIIIIIIFFFFFFFFFFFFFFFFFFFFFFFFFFFFF=====FFFFFFFFFFFDB;88722..
@JI6ZREA02HOHM3
AGTGACAGTTGGAGGGCAAGTCTGGTGCCAGCAGCCGCGGTAATTCCAGCTCCAATAGCGTATATTAAAGTTGTTGCAGTTAAAAAGCTCGTAGTTGAATTTCGGGATCAAGTT
+
/0040111>AADGFFFIIIIIIIIIIIIIIIIIIIIIIIIIIIIIIIIIIIIFFFFFFFFFFFFFFFFFEDDFDBBBBB8:33333ADDDDDDFFFFFD?==510.:331131-
@JI6ZREA02JYMLP
AGTGACAGTTGGAGGGCAAGTCTGGTGCCAGCAGCCGCGGTAATTCCAGCTCCAATAGCGTATATTAAAGTTGTTGCAGTTAAAAAGCTCGTAGTTGAATTTCGGGATCAATACGTCGGTCGTGCTTTTTGGTACGCACTGGCGTCATTGGTTTCTCCTTTCTGACGAACCATGATGTCATTAATTTGGTGTTATGGGGAGTTAGGACTGTTACTTTGAAAAAATTAGGGTGTTTAAAGCAGGCATTAGCTTGAATACATTAGCATGGAATAATGAAATAGGACGTTCGATCCTATTTTGTGGTTTCTAGGATCAACGTAGTGATTAATAGGGATAGTTGGGGCATTAGTATTCAATTGTCAGAGGTGAAATTCTTGGATTTA
+
FFFFFFFFFFFIIHHHIIIIIIIIIIIIIIIIIIIIIIIIIIIIIIIIIIIIFFFFFFFFFFFFFFFFFFFFFFFFFFF??66666?DDDDFFFFFFFFFFFFFFFFFFEEEFFFFFDBAAABB41111/887??==?ACCFDDDBBBB>>444?:8844484<?>84444>AAABBBBBDDFFFFF663CDDBB9999?163AABBBBA<<<>888>//----;;09888136????DDDDFFFFDBB===BA:223?DDDGFFFGIIIFDDDFGGC:4::::9=<==<<<<9:22223.22...32<4444<BDDDDDDDDIIIIDDDB?=BBBA88////4<<<44348>?@@@@888==>888<888@8/..44:8666
@JI6ZREA02JMU3Q
AGTGACAGTTGGAGGGCAAGTCTGGTGCCAGCAGCCGCGGTAATTCCAGCTCCAATAGCGTATATTAAAGTTGTTGCAGTTAAAAAGCTCGTAGTTGAATTTCGGGGTATCAAGTTAT
+
?8:::;FFFFFIIHHHIIIIIIIIIIIIIIIIIIIIIIIIIIIIIIIIIIIIFFFFFFFFFFFFFFFFFFFF8648>??22---//89AAAAABBBAAA988/...,,.23113151,
@JI6ZREA02GMQEH
AGTGACAGTTGGAGGGCAAGTCTGGTGCCAGCAGCCGCGGTAATTCCAGCTCCAATAGCGTATATTAAAGTTGTTGCAGTTAAAAAGCTCGTAGTTGAATTTCGGGATCAATTTATCGGTCGTGCCTCTGGTATGCACTGGTATTATTGATTTCTACCTTCTGACGAACCATGATGTCATTAATTTGGTGTCATGGGAAATCAGGACTGTTACTTTGAAAAAATTAGAGTGTTTAAAGCAAGCACACGCTTGAATACATTAGCATGGAATAATGAAATAGGACGTTTGACCCTATTTTGTTGGTTTCTAGGATCGACGTAATGATTAATAGGGATAGTTGGGGGCATTAGTATTCAATTGTCAGAGGTGAAATTCTTGGATTTATTGAAGACTAACTACTGCGAAAGCATTTGCCAAAGGATGTTTTCATTAATCTAAGAACGAAAGTTAGGGATTCGAAGACGATCAGATACCGTCGTAGTCTTAACCATAAACTAT
+
??BEDEE<;;IFF666IIIIIIIIIIIIIIIIIIIIIIIIIIIIIIIIIIIIIIIIIIIIIIIIIIHHHIIIIIIIIIIII?????IIIIIIIIIIIIIHHHIFFFIIIIIHHHIIIIIIIIIIIIIFFFIIIIIIIIIIIIIIIIIIIIHHHI:>>FFFHHHIIIIIFFFIIIIIIIIIIIIHHHIIHHHIIID@@555GGDDBEEGDDFH@888F67;;6699,FIIIIHHHHHHH>>>>DII@@@FDFFFFIIIIIIIIIIIIIIIGFFFD555D<GHDDDHHHIIEEBGF77777/2@@BBBIII;;;@IIIID@@@IGGGGGGD@666@HDDDI88;88HHHH@@@@@DDGEDBBBAADD==:8///AAA<<=::444B88AAA??ABB444299::9222033002900,,,00,1,,,,,16997703133;99;:333:;2-.--4--,,00/0204997202722244,,,/14,,,,//1,,,,41./
@JI6ZREA02J57H4
AGTGACAGTTGGAGGGCAAGTCTGGTGCCAGCAGCCGCGGTAATTCCAGCTCCAATAGCGTATATTAAAGTTGTTGCAGTTAAAAAGCTCGCAGTTGAATTTCGGGATCAATATATCGGTCGTGCCTTCGGTATGTACTGGTATTATTGGTTTCTCCTTTCTGACAAACTATGATGTCATTAATTTGGTGTCATGGGGAATCAGGACTGTTACTTTGAAAAAATTAGAGTGTTTAAAGCAGGCACACGCTTGAATACATTAGCATGGAATAATGAAATAGGACGTTTGACCCTATTTTGTTGGTTTCTAGGATCGACGTAATGATTAATAGGGATAGTTGGGGGCATTAGTATTCAATTGTCAGAGGTGAAAATTCTTGGATTTTATTGAAGACTAACTACTGCGAAAGCATTTGCCAAGGATGTTTTCATTAAATCAAGAACGAAATTAGGGNTCGAAGACGATCAGATACCGTCGTAGTCTT
+
IIIGGGBCBIIIG:::IIIIIIIIIIIIIIIIIIIIIIIIIIIIIIIIIIIIIIIIIIIIIIIIIIHHHIIIIIIIIIIII;;;;;IIIIDDDFIIF>>>==GBBBICCBBCBBGGGIIIGGGIIIGGGFHIIDDDDDDGD@@>>BAA55/11;7>>5567<IIIHHHIIIIIIIIIIIIIII:::IIIIIIIIBBAAIIIIIIHFFFFDDGG???G222222==5IIIIIHHHHHHIIIGGGIIIIIIIIIIIIIIIIIIGGGIIIIIIGGGIHHHIIIFAAAB@;=:44454/,,,3-1==62265<GGGGDFFIEGGGHIIAAAADIAA=ABA=;>.----5=AAA=:>@D==<HFFCAAACCCE8100.=8:55;87...../2B??=;ADCC@@>@@?=3...3=:...=<<56449==7777==////29=:::2253,,,,,,,,,!-220321578::::73-...-12/2//5//
@JI6ZREA02FR22B
AGTGACAGTTGGAGGGCAAGTCTGGTGCCAGCAGCCGCGGTAATTCCAGCTCCAATAGCGTATATTAAAGTTGTTGC
+
BAAA44//.-554,,,/167>>?>@BBDDDDDDD555==BA::88<<ABAAAA==???DDDAA?=???=BA@<<<@<
@JI6ZREA02GEAN4
AGTGACAGTTGGAGGGCAAGTCTGGTGCCAGCAGCCGCGGTAATTCCAGCTCCAATAGCGTATATTAAAGTTGTTGCAGTTAAAAAGCTCGTAGTTGAATTTCGGGATCAATACGTCGGTCGTGCTTTTTTGGTACGCACTGGCGTCATTGGTTTCTCCTTTCTGACGAACCATGATGTCATTAATTTGGTGTTATGGGGAGTTAGGACTGTTACTTTGAAAAAATTGAGTGTTTAAAGCAGGCATTAGCTTGAATACATTAGCATGGAATAATG
+
FFFFFFFFFFFIIHHHIIIIIIIIIIIIIIIIIIIIIIIIIIIIIIIIIIIIFFFFFFFFFFFFFFFFFFFFFFFFFFFEE;;===FFFFFFFFFFFFFFFFFFFFFFFFFFFFFFFFFFFFFFF999999FFFFFFFFFFFFFFFFFFFFFFFFFFFFFFFFFFFFFFFFFFFFFFFFFFFFFF@@@<<9ABAAA66665133:=AAAAAAAA=333B222222::;DFFFFFFFFFFFFFFFFFFFFFFFFD?:9:ABBBA?<98666<885-
@JI6ZREA02HM5WB
AGTGACAGTTGGAGGGCAAGTCTGGTGCCAGCAGCCGCGGTAATTCCAGCTCCAATAGCGTATATTAAAGTTGTTGCAGTTAAAAAGCTCGTAGTTGAATTTCGGGG
+
FDDDAA@??FAAAFFFFFFFHHHHHIIIIIIIIIIIIIIIIIIIIIIIIIIIFFFFFFFFFFFFFFFFFFFFFFFFFFFFF====;FFFFFFFDFFAAA:44422..
@JI6ZREA02I64AF
AGTGACAGTTGGAGGGCAAGTCTGGTGCCAGCAGCCGCGGTAATTCCAGCTCCAATAGCGTATATTAAAGTTGTTGCAGTTAAAAAGCTCGTAGTTGAATTTTAGGCCTGGCCGGATGGTCCGTCTTTGGCGAGTACTGTTCTGTCGTCGGGTCTATCCTTCTGGTGAGCCGGGATGCCCTTTATTGGGTGTGTCGGGGAACCAGGACCATTACCTTGAAAAAATTAGAGTGTTTAAAGCGGGCATTTGCTTGAATAGATTAGCATGGAATAATAGAATAGGACGTTGGTTCTATTTTGTTGGTTTTAGGACCACCGTAATGATTAATAGGGATAGTTGGGGGCATTAGTATTCAATTGTCAGAGGTGAAATTCTTGGATTTATTGAAGACTAACTATTGCGAAAGCATTTGCCAAGGATGTTTTCATTAATCAAGAACGAAAGTTAGGGGATCGAAGACGATCAGATACCGTCGTAGTCTTAACC
+
IIIIIIIIIIIIIIIIIIIIIIIIIIIIIIIIIIIIIIIIIIIIIIIIIIIIIIIIIIIIIIIIIIFFFIIIIIEEIII6733333@GHHHHIIIIIII@@@@IIIIIIIIIIIIIIIIIIIIIIHHHIIIIIIIIIIIIIIIIIIIIIHHHIIIIIIIIIIIIIIIIIIIHHHIIIHHHHHHIFFFFHIIIIIICCBBIIHB>>>BIIIGEDAAAAA////--553DBBEGEHHHHHIIFBBBFHHHIIIIIFEEDEIIIIIIIIIIIIIIDDDHIIIIII@@<<;B@??D;=////5..85,,,/5::;888245;;BBBEEGDDDH<<<IIIIII88888HHDD@@@DIIHHGDEEDEE@:000B===DDBBBBBE===B8:CD:425:@4442>@A>>445>??==BDDDDDBBB>;1111:;::889<<:...8:555133311118:::;:1031:::831318886988:::;102277
@JI6ZREA02JPXBQ
AGTGACAGTTGGAGGGCAAGTCTGGTGCCAGCAGCCGCGTTAATTCCAGCTCCAATAGCGTATATTAAAGTTGTTGCAGTTAAAAAGCTCGTAGTTGAATTTCGGGATCAATTTATCGGTCGTGCCTCTGGTATGCACTGGTATTATTGATTTCTACCTTCTGACGAACCATGATGTCATTAATTTGGTGTCATGGGAAATCAGGACTGTTACTTTGAAAAAATTGAGTGTTTAAAGCAAGCACACGCTTGAATACATTAGCATGGAATAATGAAATAGGACGTTTGACCCTATTTTGTGGTTTCTAGGATCGACGTAATGATTAATAGGGATAGTTGGGGGCATTAGTATTCAATTGTCAG
+
FFFFFFFFFFFFE==<@CFFFFFFFFFFDDDDDB::55331<<<<AAAB@:::DDDBBBBBA??::331AAA?==899<<>22255=AAAFFFFFFFFFFFFDCC?DDA::666:8?DDBDDDFFFF@@??FFFFFFFCCCFFFFFFDDA????<?=A=:99ABBBDDAAABBBBBDA555::===5528<ABB=::333?@A><===700/4...7------==?@@@?;==:888<<<A?94449<AAAAA99:?A:::ADGGGGGGDDDFGGDD:CDD=9:88?<22275,,,,-,--,,,34><=<<<=?DDDDDDDDDDDDDB4449<<<22-,,--3:992322<><<<><<888:
@JI6ZREA02JDNWL
AGTGACAGTTGGAGGGCAAGTCTGGTGCCAGCAGCCGCGGTAATTCCAGCTCCAATAGCGTATATTAAAGTTGTTGCAGTTAAAAAGCTCGTAGTTGAATTTC
+
D6666CFFDDDDD666FFFFDFF??BFBBBEFHHBBBFFIHHHHHHIIIIIIFFFFFFFFFFFFFFFFFFFFFFFFFFFFF?????FFFFFFFFDA<<<666/
@JI6ZREA02JNOUA
AGTGACAGTTGGAGGGCAAGTCTGGTGCCAGCAGCCGCGGTAATTCCAGCTCCAATAGCGTATATTAAAGTTGTTGCAGTTAAAAAGCTCGTAGTTGAATTTC
+
FFFFFFFFFFFIIHHHIIIIIIIIIIIIIIIIIIIIIIIIIIIIIIHHHIIHFFFFFFFFFFFFFFFFFA@@FFFFFFFFF?????FFFFFFFFFFA>>9667
@JI6ZREA02GCUM5
AGTGACAGTTGGAGGGCAAGTCTGGTGCCAGCAGCCGCGGTAATTCCAGCTCCAATAGCGTATATTAAAGTTGTTGCAGTTAAAAAGCTCGTAGTTGAATTTCGGGGATCAATATATTGGTCGTGCCTCCGGTATGCACTGGTATTATTGATTTCCACCTTCTGACGAACTATGATGTCATTAATTGGTGTACATGGGGAATCAGGAACTGTACTTTGAAAAAATTGAGT
+
EEEFFFFFFFFIIHHHIIIIIIIIIIIIIIIIIIIIIIIIIIIIIIIIIIIIFFFFFFFFFFFFFFFFFFFFFFFFFFFFF=====FFFFFFFFFBBBA<<;400007<:96769====8343<?84438<<AA@><44488?<1108<<?886;8000448<>>:6688?@=<9444>>>?8833..,157:57,...22===<99<?90///.,,:,,,,,,--.753
@JI6ZREA02JGRL6
AGTGACAGTTGGAGGGCAAGTCTGGTGCCAGCAGCCGCGGTAATTCCAGCTCCAATAGCGTATATTAAAGTTGTTGCAAGTTAAAAAGCTCGTAGTTGAATTTTAGGCCTGGCCGGACGGTCCGTCTCTGGCGAGTACTGTTCTGTCGTCGGGTCTATCTTTCTGGTGAATCGGTATGTTCTTAATTGGGCGTGCCGGGGAGCCAGGACCATTAACCTTGAAAAAATTAGAGTGTTTAAAGCTAGGCTTTTGCTTGAATAGATTAGCATGGAATAATAGAATAGGACGTCGTGGTTCTATTTGTGGTTCAAGGACCACCGTAATGATTAATAGGGATAGTTGGGGGCATTAGTATTCAATTGTCAGAGGTNAAATTCTTGGATTTATTGAAGACTAACTACTGCGAAAGCATTTTGCCAAGGATGTTTCATTAATCAAGAACGAAAGTTAGGGATCGAAGACGATCAGATACCGTCGTAGTCTTAACCATAAACTATGCCGACTAGG
+
FFFFFFFFFFFIIHHHIIIIIIIIIIIIIIHHHHFFECCCECCCCFFFFFEDDFFFFFFFFFEEDDFFFFFDDBB<988988/////8>??===9;6622..../1;<9:6668@BA889:=BDDD???FFFFFFFFFFFFFFFFD;;;DFFFDDDDFFF?:<9?FDD555:BDB=55556:B8888888?640.04222:12248444488=AADDDFF667762<<-9434/.....6<<<<=AB9;;;???DDAAABBDDAA???CCDDDDDDDDD?==<<@?>893331111713,,..-22667>?@AA==555BB=<<99::::8<;;8??@@<<11111<<A>84348A???@>><>>@>833!44;<<988<<:4/////<@@@@@@@@<<:>;:32...673222.744434420,,,,,000..100074471---56:49999:::::76:99::::9:566:5411287655::110657121-7:::9:8:8--
@JI6ZREA02GHQG1
AGTGACAGTTGGAGGGCAAGTCTGGTGCCAGCAGCCGCGGTAATTCCAGCTCCAATAGCGTATATTAAAGTTGTTGCAGTTAAAAAGCTCGTAGTTGAATTTCGGGATCAATATATTGGTCGTGCCTCTGGTATGAACTGGTATTATTGATTTCTACCTTCTGACGAACTGTGATGTCATTAATTTGGTGTCATGGGGAATCAGGACTGTTACTTTGAAAAAATTAGAGTGTTTAAAGCAGGCACACGCTTGAATACATTAGCATGGAATAATGAAATAGGACGTTTGACCCTATTTTGTTGGTTTCTAGGATCGACGTAATGATTAATAGGGATAGTTGGGGGCATTAGTATTCAATTGTCAGAGGTGAAATTCTTGGATTTATTGAAGACTAACTACTGCGAAAGCATTTGCCAAGGATGTTTTCATTAATCAAGAACGAAAGTTAGGGATCGAAGACGATCAGATACCGTCGTAGTCTTAACCATAAACTATGCCGACTAGGGATCGGATGATGTTAATTTTTTAATG
+
IIIIIIIIIIIIIHHHIIIIIIIIIIIIIIIIIIIIIIIIIIIIIIIIIIIIIIIIIIIIIIIIIIHHHIIIIIIIIIIII;;;;;IIIIIIIIIIIIIHHHIHHHIIIIIIIIIIIIIIIIIIIIIIIIIIIIIIIIIIIIIIIIIIIIGFFI>BBBGGIIIIIIIIIIIIIIIIIIIIIHH:::IIHHHIIICCCCIIIIIIIIIG>>>>GHHHI777788>>-IIHIHEDD===IIIIIIIFFFIHIIIIIIIIIIIIIIIIEEEEFHHIIHHHH:AAIIDEIHIIEAAAB7777:2255///:<EDDDIIIIIIIIIIHHHIIIIIHHHIHHHDD77666ADIIIIIIHDEEBHH;8;BEEEEDB111@@BBBHHHHHHHHHHHBBBBE???B899>>9:::455227A::::::8::373288:=<:5333:88;8330-..---,/,,,33469868888689;;94448970.,,,,2211/,,,/,-..2074975550336933383...882255..00)8
@JI6ZREA02JKG7B
AGTGACAGTTGGAGGGCAAGTCTGGTGCCAGCAGCCGCGGTAATTCCAGCTCCAATAGCGTATATTAAGGTTGTTGCAGTTAAAAAGCTCGTAGTTGAATTTTAGGCCTGGCCGGACGGTCCGTCTCTGGCGAGTACTGTTCTGTCGTCGGGTCTATCTTTCTGGTGAATCGGTATGTTCTTAATTGGGCGTGCCGGGGAGCCAGGACCATTACCTTGAAAAAATTAGAGTGTTTAAAGCAGGCTTTTGCTTGAATAGATTAGCATGGAATAATAGAATAGGACGTTGTGGTTCTATTTTGTTGGTTCAAGGACCACCGTAATGATTAATAGGGATAGTTGGGGGCATTAGTATTCAATTGTCAGAGGTGAAATTCTTAGGATTTATTGAAAGACTAAACTACTGCGAAAAGCAATTTTGCCAAGGACGTTTTCATTAATCAAAGAACGAAAGTTAGGGGAATCGAAGACGATCAGATACCGTCGTAGTCTTAACCATAAACTAT
+
FFFFFFFFDD==@FFFFCCEEEFDDEHGFHHIHHHHIHHHIDDDDDDFFFFFFFFFFFFFFDDD<<<<??FFDDBBBBDDD77888??CDDDBDDDDDD;9668<<<<<4444<<<<88:AAABBDDDFC===@FFDDBBBBAAA665::::BDDDDCCCFFFFFFFFFFFFDDDBBA>94444<<000:4=?==444693444<<@ABD???DFFFF777799FF9FFFFFFFFFFFFFFFFF====??CFFFDFDGDDDIIIIIIIIIIIIIIFDDFDDDBBAA@88444448>44449/0>>A@?>>888AA4449988@<<<<8888=:::ADAAA55722998884344298886;;;;;;6632...,,7333004,,,,-/3,,,,,7,,,,041547,,....27;;444422266::8:8222206----.0,,,0,,30--,.44-....,,--,02---077:::8:7:::101178720022---2..02400
@JI6ZREA02F01Z7
AGTGACAGTTGGAGGGCAAGTCTGGTGCCAGCAGCCGCGGTAATTCCAGCTCCAATAGCGTATATTAAAGTTGTTGCAGTTAAAAAGCTCGTAGTTGAATTTTAGGCCTGGCCGGAGTCGGTCTCTTGGCGAGTACTGTTCTGTCGTCGGGTCTATCTTCTGGTG
+
FFFFFFFFFFFII@@@IIIIIIIIIIIIIIIIIIIIIIIIIIIIIIIIIIIIFFFFFFFFFFFFFFFFFFFFFFFFFFFFF????=FFFFFFFFFFFFFDDDBFFFFFFFFFDDA???66666::BDDDDFFFFFFFFFFFFFFFFFFFFFFFFA8631??<981
@JI6ZREA02HHGAL
AGTGACAGTTGGAGGGCAAGTCTGGTGCCAGCAGCCGCGGTAATTCCAGCTCCAATAGCGTATATTAAAGTTGTTGCAGTTAAAAAGCTCGTAGTTGAATTTTAGGCCTGGCCGGAGTCGGT
+
FFFFFFFFFFFIIHHHIIIIIIIIIIIIIIIIIIIIIIIIIIIIIIIIIIIIFFFFFFFFFFFFFFFFFFFFFFFFFFFFF;;;;;FFFFFFFFFFFFFDDDDFFFFFFDDBA>89840004
@JI6ZREA02JZ5NS
AGTGACAGTTGGAGGGCAAGTCTGGTGCCAGCAGCCGCGGTAATTCCAGCTCCAATAGCGTATATTAAAGTTGTTGCAGTTAAAAGCTCGTAGTTGAATTTTAGGCCTGGTCGGATGGTCCGTCTTTGGCGAGTACTGTTCTGTCGTCGGGTCTATCCTTCTGGTGAGCCGGGATGCCCTTTATTGGGTGTGTCGGGGAACCAGGACCATTACCTTGAAAAAATTAGAGTGTTTAAAGCGGGCATTTGCTTGAATAGATTAGCATGGAATAATAGAATAGGACGTTGGTTCTATTTTGTTGGTTTTAGGACCACCGTAATGATTAATAGGGATAGTTGGGGGCATTAGTATTCAATTGTCAGAGGTGAAATTCTTGGATTTATTGACGACTAACTATTGCGAAAGCATTTGCCAAGGATGTTTTCATTCATCAAGAACGAAAGTTAGGGGATCGAAGCGATCAGATACCGTCGTAGTCTTAACCATAAACTATGCCGACTAGGAATCGGGC
+
IIIIIIIIIIIIIBBBIIIIIIIIIIIIIIIIIIIIIIIIIIIIIIIIIIIIIIIIIIIIIIIIIIHHHIIIIIIIIIIBB6666GIIIIIIIIIIII@@@@IIIIIIIIIIIIIIIIIIIIIIHHHIIIIIIIIIIIIIIIIIIIIIHHHIIIIIIIIIIIIIIIIIIIHHHIIIHHHHHHG99>>GIIIIII>BBBIIHGBBBBGIFDDEGGEEC222224DD5GFIIIHHHHHHIIBBBGIBBBFIIIIGGGGGIIIIIIIIIIIIIIIIIIIIIHGGGG988HHIIIII=999?66;:1///?<AB>>>EEAAADDAAADGIIH777AIIIII==?::HHIIIIIIIIIIIIHHHHHHH555>HHEFECBBFFF222:4;EECB??@FFHHHFB;;:;;H?@@BBEFFHII553;;7774=;;;;=8888;89<;633;<8-....;;;;:6131;;;9;13-..82017:88:;;33...367397078886803120438820,,
@JI6ZREA02FX8C2
AGTGACAGTTGGAGGGCAAGTCTGGTGCCAGCAGCCGCGGTAATTCCAGCTCCAATAGCGTATATTAAAGTTGTTGCAGTTAAAAAGCTCGTAGTTGAATTTCGGGATCAATATATTGGTCGTGCCTCTGGTATGCACTGGTATTATTGATTTCTACCTTCTGATGAACTGTGATGTCATTAATTTGGTGTCATGGGGAATCAGGACTGTTACTTTGAAAAATTAGAGTGTTTAAAGCAGGCACACGCTTGAATACATTAGCATGGAATAATGAAATAGGACGTTTGACCCTATTTTGTTGGTTTCTAGGATCGACGTAATGATTAATAGGGATAGTTGGGGGCATTAGTATTCAATTGTCAGAGGTGAAATTCTTGGATTTATTGAAGACTAACTACTGCGAAAGCATTTGCCAAGGATGTTTTCATTAATCAAGAACGAAAGTTAGGGATCGAAGACGATCAGATACCGTCGTAGTCTTAACCATAAACTATGCCGACTAGGGATCGGATGATGTTAATTTTTT
+
IIIIIIIIIIIIIHHHIIIIIIIIIIIIIIIIIIIIIIIIIIIIIIIIIIIIIIIIIIIIIIIIIIHHHIIIIIIIIIIII;;;;;IIIIIIIIIIIIIHHHIHHHIIIIIIIIIIIIIIIIIIIIIIIIIIIIIIIIIIIIIIIIIIIIHHHIIIIIIIIIIIIIIIIIIIIIIIIIIIIII:::IIHHIIIICCCCIIIIIIIIIB;;;>BEEEI;;;;<66->HIIIHHHHHHIIIIIIIIIIIIFFFFFFHIIIIIIIIIIIIIIIIIIHHHIIII<<7765@A=::=8,,,/5-/11,,,57EB?@@IIIIIIIIIIIIIIHHHHHHHIIIDD66866<<<<FGGGG@;;;????CC:94458BBBBBBBBBBBBB=>77CDC@25///@@=4455=7;;255222522224467900003326444796.--700007660366:33333:9;::;;;813188;:9::;:631188110333374003260303,.,,/15331333331188//55.-
@JI6ZREA02IEQKB
AGTGACAGTTGGAGGGCAAGTCTGGTGCCAGCAGCCGCGGTAATTCCAGCTCCGATAGCGTATATTAAAGTTGTTGCAGTTAAAAAGCTCGTAGTTGAATTTCGGGATCAATTATGTCGT
+
FFFFFFFFFFFIIHHHIIIIIIIIIIIIIIIIIIIIIIIIIIHHFFFFFFF=::::@FFFFFFFFFFFFFFFFFFFFFFFF=====FFFFFFFFFFFFFFFFA666CFDDBA>8344>=8
@JI6ZREA02I6M2I
AGTGACAGTTGGAGGGCAAGTCTGGTGCCAGCAGCCGCGGTAATTCCAGCTCCAATAGCGTATATTAAAGTTGTTGCNGTTAAAAACGACGTTAAAC
+
FF8888C<::DDD??CFFFFHFFDDFHIFHHFFFFFF???D????AABDDAAAAAFFFFFDDDFFFFFF???FFF@?!AAA5575531.44<<8612
@JI6ZREA02IXRYX
AGTGACAGTTGGAGGGCAAGTCTGGTGCCAGCAGCCGCGGTAATTCCAGCTCCAATAGCGTATATTAAAGTTGTTGCAGTTAAAAAGCTCGTAGTTGAATTTCGGGGTTAGCAGGTTAGTCGTGCCACTGGTATGCACTGGTCTCGCTGATTCCTCCCTCTTGTAGAACCGTAATGCCATTAAGTTGGTGTTGCAGGGAAACAGGACTGTTACTTTGAAAAAATTAGAGTGTTTAAAGCAAGTTAACGCTTGAATACATTAGCATGGAATAATAGAATAGGACGTTGGTTCTATTTTGTTGGTTTTAGGACCACCGTAATGATTAATAGGGATAGTTGGGGGCATTAGTATTCAATTGTCAGAGGTGAAATTCTTGGATTTATTGAAGACTAACTATTGCGAAAGCATTTGCCAAGGATGTTTTCATTAATCAAAGAACGAAAGTTAGGGGATCGAAGACGATCAGATACCGTCGTAGTCTTAACCATAAACTATGCCGACTAGGAATCGGGCGACGTTATTTCATGACTCGCTCGGCGCCTTACGGG
+
IIIIIIIIIIIIIHHHIIIIIIIIIIIIIIIIIIIIIIIIIIIIIIIIIIIIIIIIIIIIIIIIIIHHHIIIIIIIIIIBB66666HIIIIIIIIIIIIHHHI@@@@IIIIIIIIIIIIIIIIIIIIIIIIIIIIIIIIIIIIIIIIIIIIIIIIHHHIIIIIIIIIIIIIIIIIIIIIIIIIIIIIIIIIIIIIHHHHHGFAHHIIIIGGGIHCEI666666>>-GHIIIHHHHHHIIIIIGGGGIIGGGIIIGFFIIIIIHA===IIIIIIIIIIIGGG??:;;3311;9D88877//AA<999GEGGGGFD:==GGIIHHHIIIIEEBECBC??1111.;?AEEGFFHHGGGIHHEEEEEEE?>111;;?88;;A;>>A74;;;>8;542;;:;;:30,..2::222=<7==??;A3...-356644.2...3-2<73338<<2....2888;61036;<<<;9;2338688;:8782222---333331-1369795:48822385513.53/00,,,,--555653848;<<401166302..
@JI6ZREA02FVIH6
AGTGACAGTTGGAGGGCAAGTCTGGTGCCAGCAGCCGCGGTAATTCCAGCTCCAATAGCGTATATTAAAGTTGTTGCAGTTAAAAAGCTCGTAGTTGAATTTCGGGATCAATTATAGTTGGTCGTCGCCTCGTGGTATGAACTGGTATTATTGATTTCTACCTTCTGACGAACTGTGATGTCATTAATTTGGTGTCATGGGGAAATCAGGACTGTTACTTTGAAAAAATTAGAGTGTTTAAAGCAAGGCACACGCTTGAATACATTAGCATGGAATAATGAAATAGGACGTTTGACCCTATTTTGTTGGTTTCTAGGATCGACGTAATGATTAATAGGGATAGTTGGGGGCATTAGTATTCAATTGTCAGAGGTGAAATTCTTGGATTTATTGAAGACTAACTACTGCGAAAGCATTTGCCAAGGATGTTTTCATTAATCAAGAACGAAAGTTAGGGATCGAAGACGATCAGATACCGTCGTAGTCTTAACCATAAACTAT
+
FFFFFFFFFFFIIHHHIIIIIIIIIIIIIIIIIIIIIIIIIIIIIIIIIIIIFFFFFFFFFFFFFFFFFFFFFFFFFFFFF?????FFFFFFFFFFDDD?=:51114<=;;9986//.2611312---175.----/346;<<<<?ABBDDDDD???FFFFFFFFFFFFFF@666<FFFFFFFFFFFFFFFFFFFDDD==::666=BBBBBBBD???FFFFF777769;;-FFFFFFFFFFFF;6666DDDAAAADDFDDFDGGGGGGGGGDDDCFDDDF555?4::DGGGGGGD??=BB54440--88888@<B???DDDDDDDDDDDDDD???=???AD=55555755AAAABD======?DDDDDDDDDDDD>==BB>88443888;44;;6223822222;9999666673222766-,,,.2200007:::776:::200293337:6-1114---6644659:::6565:::7699:99:77::444620024-,
@JI6ZREA02J0LWO
AGTGACAGTTGGAGGGCAAGTCTGGTGCCAGCAGCCGCGGTAATTCCAGCTCCAATAGCGTATATTAAAGTTGTTGCGTAAAGTAAA
+
FFFFFFFFFFFIIHHHIIIIIIIIIIIIIIIIIIIIIIIIIIIIIIIIIIIIFFFFFFFFFFFFFFFFFDCCDDDFD=<444==7--
@JI6ZREA02I5SV1
AGTGACAGTTGGAGGGCAAGTCTGGTGCCAGCAGCCGCGGTAATTCCAGCTCCAATAGCGTATATTAAAGTTGTTGCAGTAAACGAA
+
FFFFFFFFFFFIIHHHIIIIIIIIIIIIIIIIIIIIIIIIIIIIIIIIIHHHFFFFFFFFFFFFFFFFFA@@FDBA??<711,.-,,
@JI6ZREA02I4Y95
AGTGACAGTTGGAGGGCAAGTCTGGTGCCAGCAGCCGCGGTAATTCCAGCTCCAATAGCGTATATTAAAGTTGTTGCAGTTAAAAAGCTCGTAGTTGAATTTCGGGATCAATAC
+
FFFFFFFFFFFIIHHHIIIIIIIIIIIIIIIIIIIIIIIIIIIIIIIIIIIIFFFFFFFFFFFFFFFFFA@@FFDBDDDAA66666CFFFFFFFFFFFFFFC66319>=<<:1.
@JI6ZREA02JZGYY
AGTGACAGTTGGAGGGCAAGTCTGGTGCCAGCAGCCGCGGTAATTCCAGCTCCAATAGCGTATATTAAAGTTGTTGCAGTTAAAAAGCTCGTAGTTGAATTTCGGGATCAATATATTGGTCGTGCCTCCGGTATGCACTGGTATTATTGATTTCTACCTTCTGACGAACTATGATGTCGTTAATTTGGTGTCATGGGGAAATCAGGACTGTTACTTTGAAAAAATTAGAGTATTTAAAGCAGGCACACGCTTGAATACATTAGCATGGAATAATGAAATAGGACGTTTGACCCTATTTTGTTGGTTTCTAGGATCGACGTAATGATTAATAGGGATAGTTGGGGGCATTAGTATTCAATTGTCAGAGGTGAAATTCTTGGATTTATTGAAGACTAACTATTGCGAAAGCATTTGCCAAGGATGTTTTCATTAATCAAGAACGAAAGTTAGGGATCGAAGACGATCAGATACCGTCGTAGTCTTAACCATAAACTATGCCGACTAGGGATCGGATGATGTTAATTTTTTAATGTACTCATTTC
+
IIIIIIIIIIIIIHHHIIIIIIIIIIIIIIIIIIIIIIIIIIIGGIIIIIIIIIIIIIIIIIIIIIHHHIIIIIIIIIIII????;BCCIIIIIIIIIIHHHIHHHIIIIIIIIIIIIIIIIIIIIIIIIIIIIIIIIIIIIIIIIIIIIHHHF9;;;>>IIIIIHHHIIIHGGGGG@@5555<<BEE<=?BBE6666333?DGGGHIIIIIIIHFFF6;;;;;;;,FHIIIHHHHHHIIIIIIIIIIIIFFFFHHHHIIIIHHHIHHHHEDDIIHEEIIDDD@<531@B:77=;1113;26@@???GAI666@IIIIIIGGD;;;BBBB?2226?EGGI66;87DDIIIIIDD@<::HHD=@@BBBDDC===?5000::>;;;@77::5435?CCDDB>>??>=;=@:555::::>>84251,,-,,,00//2546....1555<==69961338==:9866:;;;8:8=;:88:<>::;::==1103188860133:684:88886;;;;<;;;;:88<<//////99)3137003442,
@JI6ZREA02IN2JT
AGTGACAGTTGGAGGGCAAGTCTGGTGCCAGCAGCCGCGGTAATTCCAGCTCCAATAGCGTATATTAAAGTTGTTGCAGTTAAAAAGCTCGTAGTTGAATTTCGGGATCAATTTATCGGTCGTGCCTCTGGTATGCACTAGTATTATTGATTTCTACCTTCTGACGAACCATGATGTCATTAGTTTGGTGTCATGGGGAATCAGGACTATTACTTTGAAAAAATTAGAGTGTTTAAAGCAAGCACACGCTTGAATACATTAGCATGGAATAATGAAATAGGACGTTTGACCCTATTTTGTGGGTTTCTAGGATCGACGTAATGATTAATAGGGATAGTTGGGGGCATTAGTATTCAATTGTCAGAGGTGAAATTCTTGGATTTATTGAAGACTAACTACTGTGAAAGCATTTGCCAAGGATGTTTTCATTAATCAAGAACGAAAGTTAGGGATTCGAAGACGATCAGATACCGTCGTAGTCTTAACCATAAACTATGCC
+
IIIIIIIIIIIIIHHHIIIIIIIIIIIIIIIIIIIIIIIIIIIIIIIIIIIIIIIIIIIIIIIIIIHHHIIIIIIIIIIII???==IIIIIIIIIIIIIHHHIHHHIIIIIHHHIIIIIIIIIIIIIIIIIIIIIIIIIIIIIIIIIIIIHHHIIIIIIIIIIIIIIIIIIIIIIIIIIIIIIHHHIIHIIIIICCCCIIIIIIIIIB>;;;>HHHI;;;;;;II5IIIIIHDDBBBH===BFIHIIIIIIIIIIIIIIIIIIIIIIIIIIIIIHHHIAGGIGAAAAIIEEBGG<???=2AAABBBIIIGGGHIIIIIIIIIIIIIIHDA===AFDFDD77:77IIHHA=:=AGGAA@AECEECBBEC>555A?ECCEEE;;;B;>FFCBBFEEB?>>AA;55544455;;;A;;;;??8;=44423388>>8;;==9986000492---,/....6644868;;;<;<8;;31014:42..-22;86:3/131--...
@JI6ZREA02JL1UP
AGTGACAGTTGGAGGGCAAGTCTGGTGCCAGCAGCCGCGGTAATTCCAGCTCCAATAGCGTATATTAAAGTTGTTGCAGTTAAAAAGACTCGTAGTTGAATTTCGGGGTCAGCAGGTTGGTCGTGCCACTTGGTATGAACTGGTTTCGCTGATTCCTCCTTTCTGAAGAACTGTAATGTCATTAATTTGGTGTTGCAGGGAAACAGGACTGTTACTTTGAAAAAAATTAGAGTGTTTAAAGCAGGCTAAACGCTTGAATACATTAGCATGGAATAAATGAAATAGGACGTTCAAACCTATTTTGTTGGTTTCTAGGATTGACGTAATGATTAATAGGGATAGTTGGGGCAGTTAG
+
FFFFFFFF??655998?>>999A:::AAADDFDDDDDAAAD::::AAAADDDDA<<<AADDDDDAA888FFFFFFFFFFFF<===;=6::DFDBA?<=;;..,.,,,,,2:::422>@DDDDDFFFFFFFFFF?==?BBBB44111<>BBBAAAACFFF???AAC???;;<CDDAAADDBDDDDB55588<AA>???366::?BADDDDDB887:1113,,,,,,,--+35==91,...,2::99=3..0004<>A>?ABDGDDDDDBDDBB=5211<A;;8<4444<><<96115571,,,,-++--,,,739666=>?:::==B<<<>=====...272311,,,,77---5-
@JI6ZREA02I3QYN
AGTGACAGTTGGAGGGCAAGTCTGGTGCCAGCAGCCGCGGTAATTCCAGCTCCAATAGCGTATATTAAAGTTGTTGCAGTTAAAAAG
+
01111335=ABBDCDDIIIIIIIIIIIIIHHHHH@@=FCCEFFFFFFFFFHDDDDFFFFFFFFFFFFFFFFFFFFFFFFFF====;@
@JI6ZREA02I6M4C
AGTGACAGTTGGAGGGCAAGTCTGGTGCCAGCAGCCGCGGTAATTCCAGCTCCAATAGCGTATATTAAAGTTAGTTGCAGTTAAAAAGACTCGTAGTTGAATTTCGGGAGTCNAA
+
FFFFFFFFFFFIIHHHIIIIIIIIIIIHHHHHFF??=B@89888666:::4222448<<<<?AABB===B563:9A::::8A35557A6ACCCFFFFFFFD=??A=;89-//!21
@JI6ZREA02JFZIX
AGTGACAGTTGGAGGGCAAGTCGGGTGCCAGCAGCCGCGGTAATTCCAGCTCCAATAGCGTATATTAAAGTTGTTGCAGTTAAAAAGCTCGTAGTTGAATTTTAGGCCTGACCGGATGGTCCGTCTTTGGCGAGTACTGTTCTGTCGTCGGGTCTATCCTTCTGGTGAGCCGGGATGCCCTTTATTGGGTGTGTCGGGGAACCAGGACCATTACCTTGAAAAAATTAGAGTGTTTAAAGCGGGCATTTGCTTGAATAGATTAGCATGGAATAATAGAATAGGACGTTGGTTCTATTTTGTTGGTTTTAGGACCACCGTAATGATTAATAGGGATAGTTGGGGGCATTAGTATTCAATTGTCAGAGGTGAAATTCTTGGATTTATTGAAGACTAACTATTGCGAAAGCATTTGCCAAGGATGTTTTCATTAATCAAGAACGAAAGTTAGGGGATCGAAGACGATCAGATACCGTCGTAGTCTTAACC
+
HHHHHHHHHHHII:::IIIIIIHHHIIIIIIIIIIIIIIIIIIIIIIIIIIIHHHHHHHHHHHHHHHHHHHHHHHHHHHHH;;;;;HHHHHHHHHHHHHCCCCHHHHHHHHHHHHHHHHHHHHHHEEEHHHHHHHHHHHHHHHHHHHHHHHHHHHHHHHHHHHHHHHHHHHHHHHHHHHHHHHE99>>HGEGGGG;;==EE@@;<<DDHHHHHHHHHH77776699,<@HHHCCCCCEEHE<<<DB@@BBBGG@@@@GDDDHHHHHHHHHHHHHHHHHHHHFEG@@@GEB?A?A56666//666677@=A<56222205?BBBBGGHHHHHHHHHHBB55555@@@@GEEEEB@@@DDBDDDDD====;;<BB=33443===B::BB====AB?===?===999=====>HHHHDDEDD;;11112:;;:75::720021004:;;577148:2---647:8::;;:;:;;7601176676899--
@JI6ZREA02IYH6W
AGTGACAGTTGGAGGGCAAGTCTGGTGCCAGCAGCCGCGGTAATTCCAGCTCCAATAGCGTATATTAAAGTTGTTGCAGTTAAAAAGCTCGTAGTTGAATTTC
+
FFFFFFFFFFFIIHHHIIIIIIIIIIIIIIIIIIIIIIIIIIIIIIIIIIIIFFFFFFFFFFFFFFFFFEDDFFFDDDDFF=====FFFFFFFFDBA>>6323
@JI6ZREA02JS8RE
AGTGACAGTTGGAGGGCAAGTCTGGTGCCAGCAGCCGCGGTAATTCCAGCTCCAATAGCGTATATTAAAGTTGTTGCAGTTAAAAAGCTCGTAGTTGAATTTTAGGCCTGACCGGATGGTCCGTCTTTGGCGAGTACTGTTCTGTCGTCGGGTCTATCCTTCTGGTGAGCCGGGATGCCCTTTATTGGGTGTGTCGGGGAACCAGGACCATTACCTTGAAAAAATTAGAGTGTTTAAAGCGGGCATTTGCTTGAATAGATTAGCATGGAATAATAGAATAGGACGTTGGTTCTATTTTGTTGGTTTTAGGACCACCGTAATGATTAATAGGGATAGTTGGGGGCATTAGTATTCAATTGTCAGAGGTGAAATTCTTGGATTTATTGAAGACTAACTACTGCGAAAGCATTTGCCAAGGATGTTTTCATTAATCAAGAACGAAAGTTAGGGGATCGAAGACGATCAGATACCGTCGTAGTCTTAACCATAAACTATGCCGACTAGGAATCGGG
+
IIIIIIIIIIIIIHHHIIIIIIIIIIIIIIIIIIIIIIIIIIIIIIIIIIIIIIIIIIIIIIIIII@@@IIIIIIGGGI@@66666@IIIGGGIIIIII::::FIIIIIIIIIIIIIIIIIIIIIHHHIIIIIIIIIIIIIIIIIIIIIHHHIIIIIIIIIIIIIIIIIIIHHHIIIHHHHHHH99>@BIIIIIICCCCIIIHB>>>=@FGGGBBBBE22222277,@DGGGBBBBDDHI>>>>DEEEIIIIH@@@@DIIIIIIIIIIIIIIIIIIIIIIIIIIHGEB???A8:11115/3?=4446E?@@;;;556DIIHDDDHIIIIHHHIIIIII88==8IIII@;9;DIIIIDDDDEE:40008BB<BAA??BBB====77AAA??AA99998B?::9::B=====BD=====:3334444;;;;665:;;755763338990----062222/020::::7676;;7656:;::;::::888:66631-46664642---002952,
@JI6ZREA02F22GJ
AGTGACAGTTGGAGGGCAAGTCTGGTGCCAGCAGCCGCGGTAATTCCAGCTCCAATAGCGTATATTAAAGTTGTTGCAGTTAAAAAGCTCGTAGTTGAATTTCGGGATCAATTTATCGGTCGTGCCTCTGGTATGCACTGGTATTATTGATTTCTACCTTCTGACGAACCATGATGTCATTAATTTGGTGTCATGGGGAATCGGGACTGTTACTTTGAAAAAATTGAGTGTTTAAAGCAAGCACACGCTTGAATACATTAGCAAGGAATAATGAAATAGGACGTTTGACCCTATTTGTGGTTTCTAGGATCGACGTAATGATTAATAGGGATAGTTGGGGCATTAGTATTCAATTGTCAGAGGTGAAATTCTTGGATTTATTGAAGACTAACTACTGCGAAAGCATTTGCCAAGGATGTTTTCATTAATCAAGAACGAAAGTTAGGGATCGAAGACGATCAGATACCGTCGTAGTCTTAACCNTAAACTATGCCGACTAGGGATCGGATGATGTTAATTTTTAATGAC
+
IIIIIIIIIIIIIHHHIIIIIIIIIIIIIIIIIIIIIIIIIIIIIIIIIIIIIIIIIIIIIIIIIIHHHIIIIIIIIIIFF66666EIIIIIIIIIIIIHHHIHHHIIIIIHHHIIIIIIIIIIIIIIIIIIIIIIIIIIIIIIIIIIIIHHHIIIIIIIIIIIIIIIIIIIIIIIIIIIIIIHHHIIIIIIII>>>=GGIIFFFIIIIIIIIHHHI999966BBBIIIIHHHHHHIIIIIIIHHIIIFFFIIIIIIIIIIIIIHHHD@@@@EHHEIIIII@<<<<GGB@>A>111;45511/>:DBBBDDDHDDDIIIIIIIIIIII666DDGEE22226<GGDBBEFFIGGGG@8::HD445?==BD:533::?B==@77CA?>;?C>>442>>::9::;9::::::8;==2225.....3:9:::9==;855;6555<<;3666:333:::9;::8833136;<;:9:<<813169900!300-.,,/5394703022573322;:888866;;425//44+8..
@JI6ZREA02JMBDI
AGTGACAGTTGGAGGGCAAGTCTGGTGCCAGCAGCCGCGGTAATTCCAGCTCCAATAGCGTATATTAAAGTTGTTGCAGTTAAAAAGCTCGTAGTTGAATTTCGGGATCAATTTATCGGTCGTGCCTCTGGTATGCACTGGTATTATTGATTTCTACCTTCTGACGAACCATGATGT
+
666888FFFFFIIHHHIIIIIIIIIIIIIIIIIIIIIIIIIIIIIIIIIIIIFFFFFFFFFFFFFFDDDFFFFFFFFFFFF???==FFFFFFFFFFFFFFF??;;8?<<42..032:9;<<;?@8::9:::ABAAA?<<<><98888=><00042<AAB888=AAAABBA=:::AAA
@JI6ZREA02GIRWD
AGTGACAGTTGGAGGGCAAGTCTGGTGCCAGCAGCCGCGGTAATTCCAGCTCCAATAGCGTATATTAAAGTTGTTGCAGTTAAAAAGCTCGTAGTTGAATTTC
+
FFFFFFFFFFFIIHHHIIIIIIIIIIIIIIIIIIIIIIIIIIIIIIIIIIIIFFFFFFFFFFFFFFFFFEDDFFFFFFFFF==???FFFFFFFFB@?==862/
@JI6ZREA02HEW8A
AGTGACAGTTGGAGGGCAAGTCTGGTGCCAGCAGCCGCGGTAATTCCAGCTCCAATAGCGTATATTAAAGTTGTTGCAGTTAAAAAGCTCGTAGTTGAATTTCGGGATCAATATATTGGTCGTGCCTCTGGTATGAACTGGTATTATTGATTTCTACCTTCTGACGAACTGTGATGTCATTAATTTGGTGTCATGGGGAATCAGGACTGTTACTTTGAAAAAATTAGAGTGTTTAAAGCAGGCACACGCTTGAATACATTAGCATGGAATAATGAAATAGGACGTTTGACCCTATTTTGTTGGTTTCTAGGATCGACGTAATGATTAATAGGGATAGTTGGGGGCATTAGTATTCAATTGTCAGAGGTGAAATTCTTGGATTTATTGAAGACTAACTACTGCGAAAGCATTTGCCAAGGATGTTTTCATTAATCAAGAACGAAAGTTAGGGATCGAAGACGATCAGATACCGTCGTAGTCTTAACCATAAACTATGCCGACTAGGGATCGGATGATGTTAATTTTTTAATGTACT
+
IIIIIIIIIIIIIHHHIIIIIIIIIIIIIIIIIIIIIIIIIIIIIIIIIIIIIIIIIIIIIIIIIIHHHIIIIIIIIIIGG66666GIIIIIIIIIIIIHHHIHHHIIIIIIIIIIIIIIIIIIIIIIIIIIIIIIIIIIIIIIIIIIIIHHHIFGGGIIIIIIIIIIIIIIIIIIIIIIIII>>>IIFHHIII?>>>IIIIIHIHIIIA??D=::A----//11,?BCGFDHHHHHIIIIIIIHHHIIIIIIIHHHIIIIIIIIGGGGIIIIIHHHH;AAHIGGGBIHEEEIF5555=28EE9??G;====AGGGD=768HHHHIHHHHEA=CDCD::.....;?DDADBEGHHGCCCFCEEEE5558AAACCECCCCC555?;;EEEECEEBBBB?E>;;55449;;;79?<<<<22033----88<<;;8;;;=9982..-7960----3332286<;;===;:;<>>>><><=<>>>>>><98866688--..288431255488333883336;;;/////.00)878.,
@JI6ZREA02JB1R1
AGTGACAGTTGGAGGGTAAGTCTGGCGCCTTACGGGAACAGTCGACTGCCAAGGCACACAGGGGATA
+
IIIIIIIIIIIH;6666:IIIIIIIIIIIIC?=???:::FEEEIIEEEGIIIIIIIIGGG@@@@III
@JI6ZREA02J15OS
AGTGACAGTTGGAGGGCAAGTCTGGTGCCAGCAGCCGCGGTAATTCCAGCTCCAATAGCGTATATTAAAGTTGTTGCAGTTAAAAAGCTCGTAGTTGAATTTTAGGCCTGGCCGGATGGTCCGTCTTTGGCGAGTACTGTTCTGTCGTCGGGTCTATCCTTCTGGTGAGCCGGGATGCCCTTTATTGGGTGTGTCGGGGAACCAGGACCATTACCTTGAAAAAATTAGAGTGTTTAAAGCGGGCATTTGCTTGAATAGATTAGCATGGAATAATAGAATAGGACGTTGGTTCTATTTTGTTGGTTTTAGGACCACCGTAATGATTAATAGGGATAGTTGGGGGCATTAGTATTCAATTGTCAGAGGTGAAATTCTTGGATTTATTGAAGACTAACTACTGCGAAAGCATTTGCCAAGGATGTTTTCATTAATCAAGAACGAAAGTTAGGGGATCGAAGACGATCAGATACCGTCGTAGTCTTAACCATAAACTATGCCGACTGGGATCGGATGATGTTAATTTTANAATGACTCATTCGGCGCCTTTACGGGAACAGTCG
+
IIIIIIIIIIIIIHHHIIIIIIIIIIIIIIIIIIIIIIIIIIIIIIIIIIIIIIIIIIIIIIIIIIHHHIIIIIIIIII==66666BIIIIIIIIIIIICCCCIIIIIIIIIIIIIIIIIIIIIIHHHIIIIIIIIIIIIIIIIIIIIIHHHIIIIIIIIIIIIIIIIIIIGGGIIIHHHHHHIHHHHHIIIIIICCCCIIIH>>>BBHFDCE??<<D11222277,?BGGGEEEBBBHID===GAAADDDDFFFFFGIIIIIIIIIIIIIIIIIIIIIIIIIIGGGIIIIIIG99876//55////:;;@AABBDAAAHIIIIIIIIIHHHIIIIII==?==IIIIIIIIIIIIIHHHHHHCB??@HHHHHHHHHHHH@@@?;;FECB>AAA:::>EA;5555BBCCBBEFHHHH@@>;=7;77>>>>>><>>=80036777;==14444;====3203;8;;;823238><<<>>><=<<>>66586>932-68==685888>>>>>>>====<;;<:-----!-1832253:::<<9----55580222---05664
@JI6ZREA02HQL9K
AGTGACAGTTGGAGGGCAAGTCTGGTGCCAGCAGCCGCGGTAATTCCAGCTCCAATAGCGTATATTAAAGTTGTTGCAGTTAAAAAGCTCGTAGTTGAATTTCGGAGTCA
+
FFFFFFFFFFFIIHHHIIIIIIIIIIIIIIIIIIIIIIIIIIIIIIIIIIIIFFFFFFFFFFFFFFFFFFFFFFFFFFFFF?????FFFFFFFDDBB8842275571...
@JI6ZREA02I4XFY
AGTGACAGTTGGAGGGCAAGTCTGGTGCCAGCAGCCGCGGTAATTCCAGCTCCAATAGCGTATATTAAAGTTGTTGCAGTTAAAAAGCTCGTAG
+
@A@F???AFFFIIHHHIIIIIIIIIIIIIIIIIIIIHHGFF::88<<FFGFFFFFFFFFFFFFFFFFFFFFFFFFFFFFFF;;;;;DBBBBA90
@JI6ZREA02GSW9W
AGTGACAGTTGGAGGGCAAGTCTGGTGCCAGCAGCCGCGGTAATTCCAGCTCCAATAGCGTATATTAAAGTTGTTGCAGTTAAAAAGCTCGTAGTTGAATTTCGGGATCAATATA
+
555555=BBBBDF:::IIIIIIIIIIIIIIIIIIIIIIIIIIIIIHHHIHHHFFFFFFFFDDDD?????633===BBBDDD;;;;;FFFFCCCFDDDDD?==4111???444348
@JI6ZREA02J5LPJ
AGTGACAGTTGGAGGGCAAGTCTGGTGCCAGCAGCCGCGGTAATTCCAGCTCCAATAGCGTATATTAAAGTTGTTGCAGTTAAAAAGCTCGTAGTTGAATTTTAGGCCTGGCCGGATGGTCCGTCTTTGGCGAGTACTGTTCTGTCGTCGGGTCTATCCTTCTGGTGAGCCGGGATGCCCTTTATTGGGTGTGTCGGGGAACCAGGACCATTACCTTGAAAAAATTAGAGTGTTTAAAGCGGGCATTTGCTTGAATAGATTAGCATGGAATAATAGAATAGGACGTTGGTTCTATTTTGTTGGTTTTAGGACCACCGTAATGATTAATAGGGATAGTTGGGGGCATTAGTATTCAATTGTCAGAGGTGAAATTCTTGGATTTATTGAAGACTAACTATTGCGAAAGCATTTGCCAAGGATGTTTTCATTAATCAAGAACGAAAGTTAGGGGATCGAAGACGATCAGATACCGTCGTAGTCTTAACCATAAACTATGCCGACTAGGAATCGGGC
+
IIIIIIIIIIIIIHHHIIIIIIIIIIIIIIIIIIIIIIIIIIIIIIIIIIIIIIIIIIIIIIIIIIHHHIIIIIIIIIIII;;;;;IIIIIIIIIIIIICCCCIIIIIIIIIIIIIIIIIIIIIIHHHIIIIIIIIIIIIIIIIIIIIIHHHIIIIIIIIIIIIIIIIIIIHHHIIIHHHHBBBAAHHHIIIIIICCAAIIIIGGGIIIIIIIGGGGI;;;;88BB0IIIIIHHHHGGGI;;;>GDDDIIIIIIIIIIIIIIIIIIIIIIIIGDCBIIIIIIIIGGGIIAABCG99998//99<<<<GFFHIIIGGGIIIIIIIIIIIIBBBIIIIDD77888GIIIIGGGGIIIIIIIIIIII777IBBBBBEEEEEE<<<A;;BBGIIIIFHIIIHHIBABBHIIBBBFIIIIIIII??==88????>>>???>;7:8:7734463333<==:44/./3???>:8:<???>>>??>>?==44332>===><6=?????>>8::>>??44/.
@JI6ZREA02JIKSA
AGTGACAGTTGGAGGGCAAGTCTGGTGCCAGCAGCCGCGGTAATTCCAGCTCCAATAGCGTATATTAAAGTTGTTGCAGTTAAAAAGCTCGTAGTTGAATTTCGGGATCAATACGTCGGTCGTGCTTTTTTGGTACGCACTGGCGTCATTGGTTTCTCCTTTCTGACGAACCATGATGTCATTAATTTGGTGTTATGGGGAGTTAGGACTGTTACTTTGAAAAAATTAGAGTGTTTAAAGCAGGCATTAGCTTGAATACATTAGCATGGAATAATGAAATAGGACGTTCGATCCTATTTTGTGGTTTCTAGGATCAACGTAATGATTAATAGGGATAGTTGGGGCATTAGTATTCAATTGTCAGAGGTGAAATTCTTGGATTTATTGAAGACTAACTACTGCGAAAGCATTTGCCAAGGATGTTTTCATTAATC
+
IIIIIIIIIIIIIHHHIIIIIIIIIIIIIIIIIIIIIIIIIIIIIIIIIIIIIIIIIIIIIIIIIIHHHIIIIIIIIIIII;;;;;IIIIIIIIIIIIIHHHIHHHIIIIIIIIIIIIIIIIIII99<<<<IIBIIIIIIIIIIIIIIIIIIHHHIIIIHHHIIIIIIIIIIIIIIIIIIIIIHH>>>IIIIIIIICCCBI7@@IIIIIIIIIIIFFFI67776666,BFHIHHHHHHHIIIIIIIIIIIIIIIIIIIIIIIIIIIIIIIIIIIIIHHHIIII<<<<<IIIIHHHHCCCBI;HHHHHIII<<<@HGID@<99EEBBB<<99;;;@ABD:;2225<@GGGGGIIIIIHHHBBBHBB:::=BHHHHBBBHHHHHB:44DB::8??AAAAC@@B:455BDDDEEBDHHHHHH;>>77118:;;<<88
@JI6ZREA02HJB28
AGTGACAGTTGGAGGGCAAGTCTGGTGCCAGCAGCCGCGGTAATTCCAGCTCCAATAGCGTATATTAAAGTTGTTGCAAGTTAAAAGCTCGTAGTGT
+
4333366:ABBDGFHHIIIIIIIIIIIIIIIIIIIIIIIIIIIIIIIHHHHHFFFFFFFFFC??????=:98AAA:555:::9677???=7643222
@JI6ZREA02GTETJ
AGTGACAGTTGGAGGGCAAGTCTGGTGCCAGCAGCCGCGGTAATTCCAGCTCCAATAGCGTATATTAAAGTTGTTGCAGTTAAAAAGCTCGTAGTTGAATTTC
+
FFFFFFFFFFFIIHHHIIIIIIIIIIIIIIIIIIIIIHHIIHHHHHIIIIIIFFFFFFFFFFFFFFFFFFFFFFFFFFFFF?????FFFFFFFFFFDBA986<
@JI6ZREA02H993B
AGTGACAGTTGGAGGGCAAGTCTGGTGCCCGCAGCCGCGGTAATTCCAGCTCCAATAGCGTATATTAAAGTTAGTTGCAGTTAAAAAGACTCGTAGTTGAATTTAGGCCGTGACCGGAGTGGTCCGTCTTTGGCGAGTACTGTTCTGT
+
@???FFFFFFFIIHHHIIIIIIIIIFI@@@FFDB888<<<<44444449??>>@<==AAFFAAABB?=?D663=<<?>>?<<12225:1:AA?===><<66.../262217==<>88434448====8011<<<898<=??9889=44
@JI6ZREA02FEKVX
AGTGACAGTTGGAGGGCAAGTCTGGTGCCAGCAGCCGCGGTAATTCCAGCTCCAATAGCGTATATTAAAGTTGTTGCAGTTAAAAAGCTCGTAGTTGAATTTTAGGCCTGGCCGGATGGTCCGTCTTTGGCGAGTACTGTTCTGTCGTCGGGTCTATCCTTCTGGTGAATCGGTATGTTCTTAATTGGGCGTGTCCGGGGAGCCAGGACCATTACCTTGAAAAAATTAGAGTAGTTTAAAGACAGGCTTTTGCTTGAATAGATTAGCATGGAATAATAGAATAGGACGTTAGTGGTTCTATTTTGTTGGTTCAAGGACCACCGTAATGATTAATAGGGATAGTTGGGGGCATTAGTATTCAATTGTCAGAGGTGAAATTCTTGGATTTATTGAAGACTTGACTACTGCGAAAGCATTTGCCAAGGATGTTTTCATTAAATCAAAGAACGAAAGTTAGGGATCGAAGACGATCAGATACCGTCGTAGTCTTAACCATAAACT
+
FEEEFFFFFFFIIHHHIIIIIIIIIIIIIIIIIIIHHHHHHHHHHHHHHHHHFFFFFFFFFFFFFFFFFFFFFFDDDDD??66666ADDDDFFFFFFFFBBAEFFFFFFFFAAAAFC<<<CCCFFFFFFFA@ADDFFFFFFFFFFF@@@@?FFFDDBBB??=@000<<><40111?@AAAAAAA>>455:9444447799=6<=BBBB5455:??===A277722:8-9<?>6666668440488896766<===B:::8??<<===@<<<>AABB55555BBBBDBB:::==>A>><8722249--2222<>?8884448<9444A995555BB???DDD???88855AADDDD?===DDDDDDDBD?>8888===??B>>??D>888::BB?>=888=888<>>888888><3///3784443100,,,,0333,,,.4,,,0,,43/..,,,,,,,.30000..00.007772-----5888002046600,,,..0.
@JI6ZREA02JEJYI
AGTGACAGTTGGAGGGCAAGTCTGGTGCCNGCAGCCGCGGTAATTCCAGCTCCAATAGCGTATATTAAAGTTGTTGCAGTTAAAAAGCTCGTAGTTGAATTTCGGGGAT
+
FFFFFFFFFFFIIHHHIIIIIIIHHIII;!;BIIIIHHFFHHHHHIIIHHHIFFFFFFFFFFFFFFFFFFFFDBAAAA?44/////8>?????ABFCAA;;8>222...
@JI6ZREA02G5PPH
AGTGACAGTTGGAGGGCAAGTCTGGTGCCAGCAGCCGCGGTAATTCCAGCTCCAATAGCGTATATTAAAGTTGTTGCAGTTAAAAAGCTCGTAGTTGAATTTCGGGATCAATTAC
+
FFFFFFFFFFFIIHHHIIIIIIIIIIIIIIIIIIIIIIIIIIIIIIIIIIIIFFFFFFFFFFFFFFFFFFFFFFFFFFFFF?????FFFFFFFFFFFFFFFD=666ADDDDD?66
@JI6ZREA02J2OQG
AGTGACAGTTGGAGGGCAAGTCTGGTGCCAGCAGCCGCGGTAATTCCAGCTCCAATAGCGTATATTAAAGTTGTTGCAGTTAAAAAGCTCGTAGTTGAATTTTAGGCCTGGCCGGATGGTCCGTCTTTGGCGAGTACTGTTCTGTCGTCGGGTCTATCCTTCTGGTGAGCCGGGATGCCCTTTATTGGGTGTGTCGGGGAACCAGGACCATTACCTTGAAAAAATTAGAGTGTTTAAAGCGGGCATTTGCTTGAATAGATTAGCATGGAATAATAGAATAGGACGTTGGTTCTATTTTGTTGGTTTTAGGACCACCGTAATGATTAATAGGGATAGTTGGGGGCATTAGTATTCAATTGTCAGAGGTGAAATTCTTGGATTTATTGAAGACTAACTATTGCGAAAGCATTTGCCAAGGATGTTTTCATTAATCAAG
+
FFFFFFFFFFFIIHHHIIIIIIIIIIIIIIIIIIIIIIIIIIIIIIIIIIIIFFFFFFFFFFFFFFFFFFFFFFFFFFFFF???=;EEEFFFFFFFFFFEE??FFFFFFFFFFFFFD===FFFFFFFFFFFFFFFFFFFFFFFFFFFFFFFFFFFFFFFFFFFFCCCCCCCFFFFFFFFFFFFD99<<FFFFFFF====AAD?6665:@@@@?>>889222222<<-????B==??::;C??==A=??A666:?AADDDAACFFGGGGIIDDDGGIIIIIIIIIIDDDDDAA==79664//884444>=>4448<A@@@@B==?A????BBBDDDDDI==?88DDDDDDAA==<<><<888832///2;;8<<><<@>8///827><<<<::333338>BBB===DDD>>>?B@@<8886-----2::888688:2
@JI6ZREA02JH5AB
AGTGACAGTTGGAGGGCAAGTCTGGTGCCAGCAGCCGCGGTAATTCCAGCTCCAATAGCGTATATTAAAGTTGTTGCAGTTAAAAAGCTCGTAGTTGAATTTTAGGCCTGACCGGATGGTCCGTCTTTGGCGAGTACTGTTCTGTCGTCGGGTCTATCCTTCTGGTGAGCCGGGATGCCCTTTATTGGGTGTGTCGGGGAACCAGGACCATTACCTTGAAAAAATTAGAGTGTTTAAAGCGGGCATTTGCTTGAATAGATTAGCATGGAATAATAGAATAGGACGTTGGTTCTATTTTGTTGGTTTTAGGACCACCGTAATGATTAATAGGGATAGTTGGGGGCATTAGTATTCAATTGTCAGAGGTGAAATTCTTGGATTTATTGAAGACTAACTATTGCGAAAGCATTTGCCAAGGATGTTTTCATTAATCAAGAACGAAAGTTAGGGGATCGAAG
+
FFFFFFFFFFFIIHHHIIIIIIIIIIIIIIIIIIIIIIIIIIIIIIIIIIIIFFFFFFFFFFFFFFFFFFFFFFFFFFFFF88888FFFFFFFFFFFFF::::?FFFFFFFFFFFFFFFFFFFFFFFFFFFFFFFFFFFFFFFFFFFFFFFFFFFFFFFFFFFFFFFFF<<633ABB===556?>DCCFFFFFFFAA??FFFFF@@@DFFFFFFFFFF666666FF0FFFFFFFFFFFFFFFFCC666;CFFFFGGGGIIIIIIIIIIIIGGGIIIIIIIIIDFDDDIGGDDDD99964//<<3333<224888=>555:BDDDDDDDD:::ADDDAA55==8DDDDDDDDDDDDDDDDDD====>?D>>>DDDDD???>>>D::DD=888==>BBB@@>8244;>83///8<@<<<<@::1111::::8869::6402---07::210117:62221
@JI6ZREA02JUL86
AGTGACAGTTGGAGGGCAAGTCTGGTGCCAGCAGCCGCGGTAATTCCAGCTCCAATAGCGTATATTAAAGTTGTTGCAGTTAAAAAGCTCGTAGTTGAATTTCGGGATCAATTTATCGGTCGTGCCTCTGGTATGCACTGGTATTATTGATTTCTACCTTCTGACGAACCATGATGTCATTAATTTGGTGTCATGGGAAGTCAGGACTGTTACTTTGAAAAAAATTGAGTGTTTAAAGCAAAGCACACGCTTGAAATACATTAGCATGGAATAATGAAATAGGACGTTTGACCCTATTTTGTGGTTTCTAGGATCGACGTAATGATTAATAGGGATAGTTGGGGGCATTAG
+
FFFFFFFFDD==@DFFHFFHIIIIIIHIIIIIHHBBBFHHFFFFFFHHHHIIFFFFFFFFFFFFFFFFFDDDFFDAAADDD;;;;;DDDDBBBAA????<::A???DDFFFFFDDAFFFFFFFFCCCDFFFFFFFFFFF@@@FFFFFFDD?FC<9<<FFFFFFDFFFFFFFFDDDFFDBAAAA44511//3===622.0//74229<</..//666:----///22::9:9322...37...<<:999=?>>911194ABAAABBFFDDDDAAAB?555?4::B@@886=<62,--,,,,-,--,,,-.9222>?A=????DDDDDDDDDDBBBDAA???55755BBBB00
@JI6ZREA02FPHN4
AGTGACAGTTGGAGGGCAAGTCTGGTGCCAGCAGCCGCGGTAATTCCAGCTCCAATAGCGTATATTAAAGTTGTTGCAGTTAAAAAGCTCGTAGTTGAATTTTAGGCCTGGCCGGACGGTCCGTCTCTGGCGAGTACTGTTCTGTCGTCGGGTCTATCTTTCTGGTGAGCCGGGATGCCCTTTATTGGGTGTGTCGGGGAACCAGGACCATTACCTTGAAAAAATTAGAGTGTTTAAAGCGGGCATTTGCTTGAATAGATTAGCATGGAATAATAGAATAGGACGTTGGTTCTATTTTGTTGGTTTTAGGACCACCGTAATGATTAATAGGGATAGTTGGGGGCATTAGTATTCAATTGTCAGAGGTGAAATTCTTGGATTTATTGAAGACTAACTATTGCGAAAGCATTTGCCAAGGATGTTTTCATTAATCAAGAACGAAAGTTAGGGGATCGAAGACGATCAGATACCGTCGTAGTCTTAACC
+
IIIIIIIIIIIIIHHHIIIIIIIIIIIIIIIIIIIIIIIIIIIIIIIIIIIIIIIIIIIIIIIIIIHHHIIIIIIIIIIII:::::IIIIIIIIIIIII::::FIIHHHIIIIIIIIIIIIIIIIIIIIIIIIIIIIIIIIIIIIIIIIHHHIIIIIIHHHIIIIIIIIIIHHHIIIHHHHHHIIIHHHIIIIIICCCCIIII?@@FFIIIIIGGFFI666666=>-HFFFHHHHHHHIIH@@@F@@@DDGIIIDDDDIIIIIIIIIIIIIIHHHIIIIHHHII@@@IIDDDFG====7//;;;;;9EEGD;66556;EEB??@DIIIIEEEIIIGFF57777DDIIIIIIIHDDDBBBDEEBB000=EEBDB=====D44497:BB:98::===????AA=4449:::::A====4427;33117:;;;;9;;:300:8556:;;644748333:710388:::7676;=;888<=<:;::;;66
@JI6ZREA02J15WC
AGTGACAGTTGGAGGGCAAGTCTGGTGCCAGCAGCCGCGGTAATTCCAGCTCCAATAGCGTATATTAAAGTTGTTGCAGTTAAAAAGCTCGTAGTTGAATTTTAGGCCTGGCCGGATGGTCCGTCTTTGGCGAGTACTGTTCTGTCGTCGGGTCTATCCTTCTGGTGAGCCGGGATGCCCTTTATTGGGTGTGTCGGGGAACCAGGACCATTACCTTGAAAAAATTAGAGTGTTTAAAGCGGGCATTTGCTTGAATAGATTAGCATGGAATAATAGAATAGGACGTTGGTTCTATTTTGTTGGTTTTAGGACCACCGTAATGATTAATAGGGATAGTTGGGGGCATTAGTATTCAATTGTCAGAGGTGAAATTCTTGGATTTATTGAAGACTAACTATTGCGAAAGCATTTGCCAAGGATGTTTTCATTAATCAAGAACGAAAGTTAGGGGATCGAAGACGATCAGATACCGTCGTAGTCTTAACCATAAA
+
IIIIIIIIIIIIIBBBIIIIIIIIIIIIIIIIIIIIIIIIIIIIIIIIIIIIIIIIIIIIIIIIIIHHHIIIIIIIIII==66666=EIIIIIIIIIIICCCCIIIIIIIIIIIIIIIIIIIIIIHHHIIIIIIIHIIIIIIIIIIIIIHHHIIIIIIIIIIIIIIIIIIIHHHIIIHHHHHHGFFGGHIIIIIICCCCIIIIBBBFIIFDBBAA==?------45,A@BEFEHHHHHIIHBBBIHHHIIIIIFEFDHIIIIIIIIIIIIHHHHIIIIIIIIIIIIIIIIGGFC97776//;;////9=;8333//0:@BB??::;;BB;;;?GGDDD66;68HHHHHHHHIIIIIBBBHHHHH::;BBEEEDC==??C555>7:CB;:8;?DDDDDDDB;555????>>>???DD553:>4444>>==998>=:300><7779::31000773...00147999943133:989<=<:;::99440.---
@JI6ZREA02H38F3
AGTGACAGTTGGAGGGCAAGTCTGGTGCCAGCAGCCGCGGTAATTCCAGCTCCAATAGCGTATATTAAAGTTGTTGCAGTTAAAAAGCTCGTAGTTGAA
+
FFFFDE@A@FFHHHHHIIIIIIIIIIIIIIIIIIIIIIIIIIIIIIIIIIIIFFFFFFFFFFFFFFFFFDDDFFFFFFC??;;755A???><7666511
@JI6ZREA02I7DUP
AGTGACAGTTGGAGGGCAAGTCTGGTGCCAGCAGCCGCGGATACT
+
FFFFFFFFFFFIIHHHIIIIIIIIIIIIIIIIIIIIIH?:::??4
@JI6ZREA02GDH82
AGTGACAGTTGGAGGGCAAGTCTGGTGCCAGCAGCCGCGGTAATTCCAGCTCCAATAGCGTATATTAAAGTTGTTGCAGTTAAAAAGCTCGTAGTTGAATTTTAGGCCTGGCCGGAGTCGGTCGTCTTGGCGAGTACTGTTCTGTCGTCGGGTCTATCC
+
FFFFFFFFFFFIIHHHIIIIIIIIIIIIIIIIIIIIIIIIIIIIIIIIIIIIFFFFFFFFFFFFFFFFFFFFFFFFFFFFF?????FFFFFFFFFFFFFDDDDFFFFFFFDA>=898400.0000=AAABDFFFFFFFFFFFFFFFFFFFFFFFFF:31
@JI6ZREA02FOLOV
AGTGACAGTTGGAGGGCAAGTCTGGTGCCAGCAGCCGCGGTAATTCCAGCTCCAATAGCGTATATTAAAGTTGTTGCAGTTAAAAAGCTCGTAGTTGAATTTCGGGGTCAGACAGGTTGTCGTGCCACTGGTATGCACTGGTCTCGCTGATTCCTCCCTCTTGTAGAACCGTAATGCCATTAAGTTGGT
+
FFFFFFFFFFFIIHHHIIIIIIIIIIIIIIIIIIIIIIIIIIIIIIIIIIIIFFFFFFFFFFFFFFFFFFFFFFFFFFFFF=====FFFFFFFFFFFFFFFFF==966844443..--11:98562424223:9:<<642299844449<<<>>=83347<@<<400044AA@>?988>><65711--,
@JI6ZREA02JKLTW
AGTGACAGTTGGAGGGCAAGTCTGGTGCCAGCAGCCGCGGTAATTCCAGCTCCAATAGCGTATATTAAAGTTGTTGCAGTTAAAAAGCTCGTAGTTGAATTTCGGGGTCAGCAGGTTGGTCGTGCCACTGGTATGAC
+
FFFFFFFFFFFII???IIIIIIIIIIIIIIIIIIIIIIIIIIIHHHHHIIIIFFFFFFFFFFFFFFFFFFFFFFFFFFFFF?????FFFFFFFFFFFFFFFFFDDDDFFFFFFFFFFFFFFFFFFFFFFDBAA??44
@JI6ZREA02H5CBQ
AGTGACAGTTGGAGGGCAAGTCTGGTGCCAGCAGCCGCGGTAATTCCAGCTCCAATAGCGTATATTAAAGTTGTTGCAGTTAAAAAGCTCGTAGTTGAATTTCGGGATCAATACGTCGGTCGTGCTTTTTTGGTACGCACTGGCGTCATTGGTTTCTCCTTTCTGACGAACCATGATGTCATTAATTTGGTGTTATGGGGAGTTAGGACTGTTACTTTGAAAAAATTGAGTGTTTAAAGCAGGCACACGCTTGAATACATTAGCATGGAATAATGAAATAGGACGTTTGACCCTATTTTGTTGGTTTCTAGGATCGACGTAATGATTAATAGGGATAGTTGGGGCATTAGTATTCAATTGTCAGAGGTGAAATTCTTGGATTTATTGAAGACTAACTACTGCGAAAGCATTTGCCAAGGATGTTTTCATTAATCAAGAACGAAAGTTAGGGATACGAAGACGATCAGATACCGTCGTAGTCTTAACCAT
+
FFFFFFFFFFFIIHHHIIIIIIIIIIIIIIIIIIIIIIIIIIIIIIIIIIIIFFFFFFFFFFFFFFFFFFFFFFFFFFFFF=====FFFFFFFFFFFFFFFFF@@@FFFFFFFFFFFFFFFFFFF666666FF<FFFFFFFFFFFFFFFFFF@@@FFFFFFFFFFFFFFFFFFFFFFFFFFFFFF@@@FFFFFFFFAAA@F166FFFFFFFFFFFFF?D666266:::<???===???FFFFFFFCACDDDDDDD???A???GFDDDDDDDDDDA555B>AA::555?DB===AB6666<66880..49A888<?=??DDDDDDDDDDDDABBBADDDDD9999AAAA::8:ABBBBBBB>???>8888;;;<8886::>8622//7696373002226233466623322276888440221211::::970222:66:53338::2311-----44762002666565:::9899:97:788800.0
@JI6ZREA02JGATB
AGTGACAGTTGGAGGGCAAGTCTGGTGCCAGCAGCCGCGGTAATTCCAGCTCCAATAGCGTATATTAAAGTTNTTGCAGTTAAAAAGCTCGTAGTTGAATTTCGGGGTA
+
FFFFFFFFFFFIIHHHIIIIIIIIIIIIIIIIIIIIIIIIIIIIIIIIIHIIFFFFFFFFFFFFFFFFFF66!43????88/1133:BBBBDDFDDDBB=<;4....,3
@JI6ZREA02IR3HM
AGTGACAGTTGGAGGGCAAGTCTGGTGCCAGCAGCCGCGGTAATTCCAGCTCCAATAGCGTATATTAAAGTTGTTGCAGTTAAAAAGCTCGTAGTTGAATTT
+
FFFFFFFFFFFIIHHHIIIIIIIIIIIIIIIIIIIIIIIIIIIIIHHHHHIIFFFFFFFFFFFFFFFFFFFFFFFFFFFFF88888FFFFDA?????8800.
@JI6ZREA02JG7YB
AGTGACAGTTGGAGGGCAAGTCTGGTGCCAGCAGCCGCGGTAATTCCAGCTCCAATAGCGTATATTAAAGTTGTTGCAGTTAAAAAGCTCGTAGTTGAATTTTAGGCCTGACCGGATGGTCCGTCTTTGGCGAGTACTGTTCTGTCGTCGGGTCTATCCTTCTGGTGAGCCGGGATGCCCTTTATTGGGTGTGTCGGGGAACCAGGACCATTACCTTGAAAAAATTAGAGTGTTTAAAGCGGGCATTTGCTTGAATAGATTAGCATGGAATAATAGAATAGGACGTTGGTTCTATTTTGTTGGTTTTAGGACCACCGTAATGATTAATAGGGATAGTTGGGGGCATTAGTATTCAATTGTCAGAGGTGAAATTCTTGGATTTATTGAAGACTAACTATTGCGAAAGCATTTGCCAAGGATGTTTTCATTAATCAAGAACGAAAGTTAGGGGATCGAAGACGATCAGATACCGTCGTAGTCTTAACCATAAA
+
FFFFFFFFFFFIIIIIIIIIIIIIIIIIIIIIIIIIIIIIIIIIIIIIIIIIFFFFFFFFFFFFFFFFFFFFFFFFFFFCC66666DFFFFFFFFFFFF@@@@DFFFFFFFFFFFFFFFFFFFFFFFFFFFFFFFFFF===FFFFFFFFFFFFFFFFFFFFFFFFFFFFFFFFFFFFFFFFFFFDDDDFFFFFFF;;;;DDDA:655:ABAA?====?//////88->?<<<===?==BB====A555A<<<@@@BBD???DFFFFGGGGDDDDDIIIIIGGDFDDDGDAAAB=5555A66>>4444?>>?4448====BBAAADDDDB=;;?@<9441111199=>?<<=ADDDDBB?>?D?>333=>>>???>>DDD>==822BB8323388@@@@<88888;888444:<<<<:882211116:::888::6200:5333466211111222:210288:::6467:665411299:98::11063--
@JI6ZREA02J4MB3
AGTGACAGTTGGAGGGCAAGTCTGGTGCCAGCAGCCGCGGTAATTCCAGCTCCAATAGCGTATATTAAAGTTGTTGCAGTTAAAAAGCTCGTAGTTGAATTTC
+
FFFFFFFFFFFIIHHHIIIIIIIIIIIIIIIIIIIHHHHHIHHHHHHIIIIIFFFFFFFFFFFFFFFFFA@@FFFFFFFFF?????FFFFFFFFFFFDB;86<
@JI6ZREA02J4WKL
AGTGACAGTTGGAGGGCAAGTCTGGTGCCAGCAGCCGCGGTAATTCCAGCTCCAATAGCGTATATTAAAGTTGTTGCAGTTAAAAAGCTCGTAGTTGAATTTCGGGATCAATTTATCGGTCGTGCCTCTGGTATGCACTGGTATTATTGATTTCTACCTTCTGACGAACCATGATGTCATTAATTTGGTGTCATGGGGAATCAGGACTAGTTACTTTGAAAAAATTAGAGTGTTTAAAGCAAGCACACGCTTGAATACATTAGCATGGAATAATGAAATAGGACGTTTGACCCTATTTTGTTGGTTTCTAGGATCGACGTAATGATTAATAGGGATAGTTGGGGGCATTAGTATTCAATTGTCAGAGGTGAAATTCTTGGATTTATTGAAGACTAACTACTGCGAAAGCATTTGCCAAGGATGTTTTCATTAATCAAGAACGAAAGTTAGGGATCGAAGACGATCAGATACCGTCGTAGTCTTAACCATAAACTATGCCGACT
+
IIIIIIIIIIIIIHHHIIIIIIIIIIIIIIIIIIIIIIIIIIIIIIIIIIIIIIIIIIIIIIIIIIHHHIIIIIIIIIIII???==IIIIIIIIIIIIIHHHIHHHIIIIIHHHHHIIIIIIIIIIIIIIIIIIIII;666;BIIIIIIIHHHIIIIIIIIIIIIIIIIIIIIIIIIIIIIIIHHHIIIIIIIICCAAIHGGA??E?73333?C???C477788BB0IIIIIHHHHHHIIIIIIIIIIIIIIIIIIIIIIIIIIIIIIIIIIIHF888A;HHDDFEEEII===II????A6:FGAAAHIIHHHIIIIIIIIIIIIIIGAAAGHHHIIIII==?::GIIIGAAAHIIHHHHHHHHHH555HHHHHHHHHHHHHHHHHHHHHHBCCBBHHHHFFHHHEBBCC>>>E>>8886488----38<<665;=>><<=;666;<8-.--.388::4484;<<<<68233368;4848988.....3997<;18:::890.
@JI6ZREA02J1LLO
AGTGACAGTTGGAGGGCAAGTCTGGTGCCCGCAGCCGCGGTAATTCCAGCTCCAATAGCGTATATTAAAGTTGTTGCAGTTAAAAAGCTCGTAGTTGAATTTTAGGCCTGACCGGATGGTCCGTCTTTGGCGAGTACTGTTCTGTCGTCGGGTCTATCCTTCTGGTGAGCCGGGACGCCCTTTATTGGGTGTGTCGGGGAACCAGGACCATTACCTTGAAAAAATTAGAGTGTTTAAAGCGGGCATTTGCTTGAATAGATTAGCATGGAATAATAGAATAGGACGTTGGTTCTATTTTGTTGGTTTTAGGACCACCGTAATGATTAATAGGGATAGTTGGGGGCATTAGTATTCAATTGTCAGAGGTGAAATTCTTGGATTTA
+
FFFFFFFFFFEIIHHHIIIIIIIIIII@@@IIIIIIIHGIIDDDDDDEFFHFFFFFFFFFFFFFFFFFFFFFF???ADDAA53335A::::AACFFFFFAAAAFFFDDDDDFFFDDDDDFFFFFFFFFFFFFFF????FFFFFFFFFFFFFFFFFFFFFFFFFCAADCCCCF??BBA=??:6659<??=B<A===9766==66222322/..-15;;:--////<90===<6....,,5731124..099=>?>AABBAACCCCCFGGGGGGGGIFDDGGGGDDBBA@@<843422223..6622223886662.....2<7768=>><;86<>>>66-----3:<;<:8<>A==<>><::>><2236../88;222488883
@JI6ZREA02GM5TR
AGTGACAGTTGGAGGGCAAGTCTGGTGCCAGCAGCCGCGGTAATTCCAGCTCCAATAGCGTATATTAAAGTTGTTGCAGTTAAAAAGCTCGTAGTTGAATTTTAGGCCTGGCCCGGGACGGTCCGTCTCTGGCGAGTACTGTTCTGTCGTCGGGTCTATCTTTCTGGTGAATCGGTATGTTCTTAATTGGGCGTGCCGGGGAGCCAGGACCATTACCTTAGAAAAAATTAGAGTGTTTAAAGCAGGCTTTTGCTTAGAATAGATTAGC
+
FFFFFFFFFFFIIHHHIIIIIIIIIIIIIIIIIIIIIIIIIIIIIIIIIIIIFFFFFFFFFFFFFFFFFFFFFFFFFFFFF????=FFFFFFFFFFFFFBBE=AAABAA4433333=BBBBBDFFFFFFFFFFFFFFFFFFFFFFFFFFFFDDDFFFFFF???DDFFFFCCDFFFFFDCCFFFF<<:;CCFF>C???==A?FFCCCFFDDAA???DD333=222222AA-????C???FFFD?@;;;==;;DD655:CDDB??=>A@9
@JI6ZREA02I1HYL
AGTGACAGTTGGAGGGCAAGTCTGGTGCCAGCAGCCGCGGTAATTCCAGCTCCAATAGCGTATATTAAAGTTGTTGCAGTTAAAAAGCTCGTAGTTGAATTTCGGGATCAATATATTGGTCGTGCCTCTGGTATGCACTGGTATTATTGATTTCTACCTTCTGATGAACTGTGATGTCATTAATTTGGTGTCATGGGGAATCAGGACTGTTACTTTGAAAAATT
+
FFFFFFFFFFFIIHHHIIIIIIIIIIIIIIIIIIIIIIIIIIIIIIIIIIIIFFFFFFFFFFFFFFFFFFFFFFFFFFF??88888FFFFFFFFFFFFFFFFFFFFFFFFFD@@@FFFFFFFFFFFFFFFFFFFFFFFFFFFFFFFFFFFFFFFFFFFFFFFFFFFFFFFFFFFFFFFFFFFF;;;663?CFFF;===FFFFCCCCFC666:A===B55555:8
@JI6ZREA02JSIL9
AGTGACAGTTGGAGGGCAAGTCTGGTGCCAGCAGCCGCGGTAATTCCAGCTCCAATAGCGTATATTAAAGTTGTTGCAGTTAAAAAGCTCGTAGTTGAATTTTAGGCCTGGCCGGACGGTCCGTCTCTGGCGAGTACTGTTCTGTCGTCGGGTCATCTTTCTGGTGAATCGGTATGTTCTTAATTGGGCGTGCCGGGGAGCCAGGACCATTACCTTGAAAAAATTAGAGTGTTTAAAGCAGGCTTTTGCTTGAATAGATTAGCATGGAATAATAGAATAGGACGTTGTGGTTCTATTTTGTTGGTTTTAGGACCACCGTAATGATTAATAGGGATAGTTGGGGGCATTAGTATTCAATTGTCAGAGGTGAAATTCTTGGATTTATTGAAGACTAACTATTGCGAAAGCATTTGCCAAGGATGTTTCATTAATCAAGAACGAAAGTTAGGGGATCGAAGCGATCAGATACCGTCGTAGTCTTAACCATAAACT
+
FFFFFFFFFFFIIHHHIIIIIIIIIIIIIIIIIIIIIIIIIIIIIIIIIIIIFFFFFFFFFFFFFFFFFFFFFFFFFFFDD88888DFFFFFFFFFFFFBBBAFFFFFFFFFFFFFFFFFFFFFFFFFFFFFFFFFFFFFFFFFFFFFFFFFFFFDA===FFFFFFFFFFFFFFFFFFFFFFFFFFFFDDDDFF==;;D;F?<666<FDBBAAAAA?11111144,98?AB?FFFFFFFFFFF@?==CCCCF????ACCCGGFFFGGGG???CCGGDAAAD::9=:8888?<98966765//==::::BBBA???88:9<=?<<<<8888///4<<98822255DBDDDAAAADDDDDDDDDD?>///8==>DB===??D>==3//<><888888232;;::<;;;888===<::99;;66--,,,3,,,,.022200:74459::444559---667:7:::62125:::5457:55699::---2200--
@JI6ZREA02JR2BP
AGTGACAGTTGGAGGGCAAGTCTGGTGCCAGCAGCCGCGGTAATTCCAGCTCCAATAGCGTATATTAAAGTTGTTGCAGTTAAAAAGCTCGTAGTTGAATTTTAGGCCTGGCCGGATGGTCCGTCTTTGGCGAGTACTGTTCTGTCGTCGGGTCTATCCTTCTGGTGAGCCGGGATGCCCTTTATTGGGTGTGTCGGGGAACCAGGACCATTACCTTGAAAAAATTAGAGTGTTTAAAGCGGGCATTTGCTTGAATAGATTAGCATGGAATAATAGAATAGGACGTTGGTTCTATTTTGTTGGTTTTAGGACCACCGTAATGATTAATAGGGATAGTTGGGGGCATTAGTATTCAATTGTCAGAGGTGAAATTCTTGGATTTATTGAAGACTAACTATTGCGAAAGCATATGCCAAGGATGTTTTCATTAATC
+
HHHHHHHHHHHIIHHHIIIIIIIIIIIIIIIIIIIIIIIIIIIIIIIIIIIIHHHHHHHHHHHHHHHHHHHHHHHHHHHHH????=HHHHHHHHHHHHHCCCCHHHHHHHHHHHHHHHHHHHHHHHHHHHHHHHHHHHHHHHHHHHHHHHHHHHHHHHHHHHHHHHHHHHHHHHHHHHHHHHHEFFHHHHHHHHHCCCCHHHHBBBFHHHHHH@@@@H67776699,EEEEEHHHHHHHHH@@@HHHHHHEEEHHHHHHHHHHHHHHHHHHHDDDHHHHHHHHHHHHHHDDBEG99996//669999DABE;;;556;@EEBBBE@@@BHHHHHHBBB88855BBBBGGGGGEBBBDBB?AAA?999899999988AAA///947AA9989>====?B@AA=;;;?A9999999BA998;:111027487702
@JI6ZREA02F2TBI
AGTGACAGTTGGAGGGCAAGTCTGGTGCCAGCAGCCGCGGTAATTCCAGCTCCAATAGCGTATATTAAAGTTGTTGCAGTTAAAAAGCTCGTAGTTGAATTTTAGGCCTGGCCGGATGGTCCGTCTTTGGCGAGTACTGTTCTGTCGTCGGGTCTATCCTCCTGGTGAGCCGGGATGCCCTTTATTGGGTGTGTCGGGGAACCAGGACCATTACCTTGAAAAAATTAGAGTGTTTAAAGCGGGCATTTGCTTGAATAGATTAGCATGGAATAATAGAATAGGACGTTGGTTCTATTTTGTTGGTTTTAGGACCACCGTAATGATTAATAGGGATAGTTGGGGGCATTAGTATTCAATTGTCAGAGGTGAAATTCTTGGATTTATTGAAGACTAACTATTGCGAAAGCATTTGCCAAGGATGTTTTCATTAATCAAGAACGAAAGTTAGGGGATCGAAGACGATCAGATACCGTCGTAGTCTTAACCNTAAACTATGCCGACTAGGAATCGGGCACGTTATTTCATGACTCGCTCGGCGCCTT
+
IIIIIIIIIIIII@@@IIIIIIIIIIIIIIIIIIIIIIIIIIIIIIIIIIIIIIIIIIIIIIIIIIHHHIIIIIIIIII>>66666>IIIIHIIIIIII;;;;GIIIIIIIIIIIIIIIIIIIIIHHHIIIIIIIIIIIIIIIIIIIIIHHHIIIIIIIIIIIIIIIIIIIHHHIIIHHHHHHIFFGGHIIIIIICCCCIIII?@@GIIIIIGDDCDI444444DF5IIIIIHHHHHHIIHGGGIHHHIIIIIIIIIIIIIIIIIIIIIIIIIIIIIIIIIIIIGFD@@<<@?;/1116//:86668H?;6776AHIIHIIIIIIIIIIHHHIIIIII::?=:IIIIIIIIIIGGGDDFEFFIF666CHHEEEEEEHFD2225;;EED?>ADE?<<8CEDA?A@E?@@BBHHHHIIHHHA=7777????;;9==<40042334:==12233;888<8758;<===;687<<82022<>>?>>??<<!=><<42-78882408688668;;621358682.--89;;;==;=:;:=:742200
@JI6ZREA02JQQ49
AGTGACAGTTGGAGGGCAAGTCTGGTGCCAGCAGCCGCGGTAATTCCAGCTCCAATAGCGTATATTAAAGTTGTTGCAGTTAAAAAGCTCGTAGTTGAATTTCGGGATCAATATATTGGTCGTGCCTCTGGTATGAACTGGTATTATTGATTTCTACCTTCTGACGAACTGTGATGTCATTAATTTGGTGTCATGGGGAATCAGGACTGTTACTTTGAAAAAATT
+
FFFFFFFFFFFHHDDDHHIIIIIIIIIIIIIIIIIIIIIIIHHHHIIIIIIIFFFFFFFFFFFFFFFFFFFFFFFFFFFFF?????FFFFFFFFFFFFFFFDA666FFFFFFFFFFFFFFFFFFFFFFFFFFFFFFFFF@@@FFFFFFFFFFFFFFFFFFFDDDFFFFFFFFFFFFFFDDDFFFFFFFDDDFFF?A==??CDDDDDBA::899886<---///00
@JI6ZREA02FWVBH
AGTGACAGTTGGAGGGCAAGTCTGGTGCCAGCAGCCGCGGTAATTCCAGCTCCAATAGCGTATATTAAAGTTGTTGCAGTTAAAAAGCTCGTAGTTGAATTTCGGGATCAA
+
:::<6668FFFGHHHHIIIIIIIIIIIIIIIIIIIIIIIIIIIIIIIIIIIIFFFFFFFFFFFFFF@@@DDDFDAAAAB::33333ADBBABBBDFFCA?=;9422=::--
@JI6ZREA02IIVTI
AGTGACAGTTGGAGGGCAAGTCTGGTGCCAGCAGCCGCGGTAATTCCAGCCTACAATAGCGTAT
+
DDDDDDDFFFFII:::IIIIIIIIIIIIIIIIIIIIHHDDEFFDBA>??62///../1446<43
@JI6ZREA02H69UV
AGTGACAGTTGGAGGGCAAGTCTGGTGCCAGCAGCCGCGGTAATTCCAGCTCCAATAGCGTATATTAAAGTTGTTGCAGTTAAAAAGCTCGTAGTTGAATTTCGGGATCAATTATGTCGTGCTCTGTAGTGCACTAGTATTATTGATTTCTACCTTCTGACGAACCATGATGTCATTAATTTGGTGTCATGGGGAATCAGGACTATTACTTTGAAAAAATTAGAGTGTTTAAAGCAAGCACACGCTTGAATACATTAGCATGGAATAATGAAATAGGACGTTTGACCCTATTTTGTTGGTTTCTAGGATCGACGTAATGATTAATAGGGATAGTTGGGGGCATTAGTATTCAATTGTCAGAGGTGAAATTCTTGGATTTATTGAAGACTAACTACTGCGAAAGCATTTGCCAAAGGATGTTTTCATTAATCAAGAACGAAAGTTAGGGATCGAAGACGATCAGATACCGTCGTAGTCTTAACCATAAACTAT
+
FFFFFFFFFFFIIHHHIIIIIIIIIIIIIIIIIIIIIIIIIIIIIIIIIIIIFFFFFFFFFFFFFFFFFFFFFFFFFFFFF88888FFFFFFFFFFFFFFFFFFFFFDB:8443///.--2..-23232234434444?BDFFFFFFFFFFFFFFFDDBBBB::3666AFFFFFFFFFFFFFFDABAAAB311144>??>>??5666<CF??B67776666,;FFFF????FFFF666;?ACDDDAA???FFFFDDDFFFGIIIIIIIIIIIIF:DDGGD???B:2119<66664//55???GADAAADIDDDDDIIDDDDIDDDDBBBDDDDAA55555====BBBBA???A???BBBBBBB=8///===::@@>888>88===BBBBBBBB>=<<<8888677666;.....22/77.//09722115666644:8332872-----2226674989:::6467:861-----1244::775:37564--
@JI6ZREA02IT3P4
AGTGACAGTTGGAGGGCAAGTCTGGTGCCAGCAGCCGCGGTAATTCCAGCTCCAATAGCGTATATTAAAGTTGTTGCAGTTAAAAAGCTCGTAGTTGAATTTTAGGCCTGACCGGAGTCGGTCCGTCTTGGCGAGTACTGTTCTGTCGTCGGGTCTATCCTTCTGGTG
+
FFFFFFFFFFFIIHHHIIIIH;6666HIIIIIIIIIIIIIIIIIIIIIIIIIFFFFFFFFFFFFFFFFFFFFFFFFFFFFF???==FFFFFFFFFFFFFAA@;DDDA=44422<7513.-.3..//;>>>@ABDFFFFFFFFFFFFFFFFFFFFFFFC63118><<96
@JI6ZREA02G93Z7
AGTGACAGTTGGAGGGCAAGTCTGGTGCCAGCAGCCGCGGTAATTCCAGCTCCAATAGCGTATATTAAAGTTGTTGCAGTTAAAAAGCTCGTAGTTGAATTTCGGGATCAATATATTGGTCGTGCCTCTGGTATGAGCTGGTATTATTGATTTCTACCTTCTGACGAACCGTGATGTCATTAATTTGGTGTCATGGGGAATCAGGACTGTTACTTTGAAAAAATTGAGTGTTTAAAGCAGGCACACGCTTGAATACATTAGCATGGAATAATGAAATAGGACGTTTGACCCTATTTTGTTGGTTTCTAGGATCGACGTAATGATTAATAGGGATAGTTGGGGGCATTAGTATTCAATTGTCAGAGGTGAAATTCTTGGATTTATTGAAGACTAACTACTGCGAAAGCATTTGCCAAGGATGTTTTCATTAATCAAGAACGAAAGTTAGGGATCGAAGACGATCAGATACCGTCGTAGTCTTTAACCATAAACTATGCCGACTAGGGATCGGATGATGTTAATTTTTTAATGTACTCA
+
IIIIIIIIIIIIIHHHIIIIIIIIIIIIIIIIIIIIIIIIIIIIIIIIIIIIIIIIIIIIIIIIIIHHHIIIIIIIIIIII????=IIIIIIIIIIIIIHHHIHHHIIIIIIIIIIIIIIIIIIIIIIIIIIIIIIIIIGGGIIIIIIIIGGGIIIGGGGIIIIIIIIIIIIIIIIIIIIIIIGGGIIIIIIIICCCCIIIIIIIIII;666;GHHI;;;;;;BBBGIIIHHHHHHIIGGGIIGGGGGIIIIIGGGIIIIIIIIIIIIIIIIIHHHIHHHIIIHHEGHBBBC?33337/8AA;99GIIAAAGHHHIIIGGGIIIIIIIHBBBDIHGAA77777DDGGDDDFFDFFFCCCBCCEEEF@>555CCEHHFFFB@@?;;IFFFDEE:::?>E:;;:>;>9;;;;;;;;54458;>7777>>>>665888855=;6666881...2...9;89;99;==;9;;=;32069866<77788668;777<8-...3;<6:8522133333885554400------44)5355448
@JI6ZREA02JFF9F
AGTGACAGTTGGAGGGCAAGTCTGGTGCCAGCAGCCGCGGTAATTCCAGCTCCAATAGCGTATATTAAAGTTGTTGCAGTTAAAAAGCTCGTAGTTGAATTTCGGGA
+
688<666:FFFGIHHHIIIIIIIIIIIIIIIIIIIIIIIIIIIIIIIIIIIIFFFFFFFFFFFF;;666DDFFFFFFFFFF=====FFFFFFFFFFFDB;864,,,3
@JI6ZREA02G0X94
AGTGACAGTTGGAGGGCAAGTCTGGTGCCAGCAGCCGCGGTAATTCCAGCTCCAATAGCGTATATTAAG
+
E???FFFFFFFIIHHHIIIIIIIIIIIIIIIIIIIIIIIIIIIIIIIIIIIIFFFFFFFDAAAA1000/
@JI6ZREA02IYA4P
AGTGACAGTTGGAGGGCAAGTCTGGTGCCAGCAGCCGCGGTAATTCCAGCTCCAATAGCGTATATTAAAGTTGTTGCAGTTAAAAAGCTCGTAGTTGAATTTCGGGGTCAGCAGGTTGGTCGTGCCACTGGTATGTACTGGTTTCGCTGATTCCTCCTTTCTGAAGAACTGTAATGCCATTAATTTGGTGTTGCAGGGAAACAGGACTGTTACTTTGAAAAAATTAGAGTGTTTAAAGCAGGCTAACGCTTGAATACATTAGCATGGAATAATGAAATAGGACGTTCGATCCTATTTTGTGGTTTCTAGGATTGACGTAATGATTAATAGGGATAGTTGGGGCATTAGTATTCAATTGTCAGAGGTGAAATTCTTGGATTTATTGAAGACTAACTACTGCGAAAGCATTTGCCAAGGATGTTTTCATTAATCAAGAACGAAAGTTAGGGATCGAAGACGATCAGATACCGTCGTAGTCTTAACCATAACTATGCCGACTAGGAATCGGGCGACGTTATTTCATGACTCG
+
IIIIIIIIIIIIIHHHIIIIIIIIIIIIIIIIIIIIIIIIIIIIIIIIIIIIIIIIIIIIIIIIIIHHHIIIIIIIIIIII;;;;;IIIIIIIIIIIIIHHHICCCCIIIIIIIIIIIIIIIIIIIIIIIIIIIIIIIIIIHHHIIIIIIIIIIIIIHHHIIIIIBBBIIIIIIIIIIIFFFFHHHIIHHHHIIIHFF>>>BHIIIIIIIIIIHHHI66666666,@HHIHHHHHHHIIIIIIFFFHIIIIIIIIIIIIIIIIIIIIIIHHHIIHHHH<DD;;<;;IIIIHHHIBCCAH:DDE@@@IIIHHHIIIHHHHHIIIIIIHHHHHHIIIIIICCBAHHHH@@@DIIIGGDBAAA=:999:8:::==A::>>A444=77AB:98=BDDDDBAABB==;<444:;<:::::A>==;3311::;;:70222---2----0692666:777:::9;::::73136==:6566;:674444//,,,,,,,,,0445257---..-44440678631002666666646
@JI6ZREA02GU00T
AGTGACAGTTGGAGGGCAAGTCTGGTGCCAGCAGCCGCGGTAATTCCAGCTCCAATAGCGTATATTAAAGTTGTTGCAGTTAAAAAGCTCGTAGTTGAATTTCGGGATCAATTAT
+
FFFFFFFFFFFIIHHHIIIIIIIIIIIIIIIIIIIIIIIHHHHHHFFHHFFFFFFFFFFFFFFFFFFFFA@@FFFFFFFFF?????FFFFFFFFBBA>>;;;400.4::99991,
@JI6ZREA02JZCN8
AGTGACAGTTGGAGGGCAAGTCTGGTGCCAGCAGCCGCGGTAATTCCAGCTCCAATAGCGTATATTAAAGTTGTTGCAGTTAAAAAGCTCGTAGTTGAATTTT
+
FFFFFF@A@FFIIHHHIIIIIIIIIIIIIIIIIIIIIIIIIIIIIIIIIIIIFFFFFFFFFFFFFFFFF;::FFFFFFFFF?????FFFFFFDBBA?=;.,,,
@JI6ZREA02F7Z2P
AGTGACAGTTGGAGGGCAAGTCTGGTGCCAGCAGCCGCGGTAATTCCAGCTCCAATAGCGTATATTAAAGTTGTTGCAGTTAAAAAGCTCGTAGTTGAATTT
+
?=55666666DDGFFHIIIIIIIIIIIIIIIIIIIIIIIIIIIIIIIIIIIIFFFFFFFFFFFFFFFFFFFFFFFFFFFFF;;;;;FFFFFBA????66.,,
@JI6ZREA02FPLJ8
AGTGACAGTTGGAGGGCAAGTCTGGTGCCAGCAGCCGCGGTAATTCCAGCTCCAATAGCGTATATTAAAGTTGTTGCAGTTAAAAAGCTCGTAGTTGAATTTCGGGGAT
+
FFFFFFFFFFFII@@@IIIIIIIIIIIIIIIIIIIIII???IIIIIIIIIIIFFFFFFFFFFFFFFFFFFFFFFFFFFFFF==???FFFFFFDBAA?99,,,3,,,,..
@JI6ZREA02J1TY8
AGTGACAGTTGGAGGGCAAGTCTGGTGCCAGCAGCCGCGGTAATTCCAGCTCCAATAGCGTATATTAAAGTTGTTGCAGTTAAAAAGCTCGTAGTTGAATTTTAGGCCTGGCCGGATGGTCCGTCTTTGGCGAGTACTGTTCTGTCGTCGGGTCTATCCTTCTGGTGAGCCGGGATGCCCTTTATTGGGTGTGTCGGGGAACCAGGACCATTACCTTGAAAAATTAGAGTGTTTAAAGCGGGCATTTGCTTGAATAGATTAGCATGGAATAATAGAATAGGACGTTGGTTCTATTTTGTTGGTTTTAGGACCACCGTAATGATTAATAGGGATAGTTGGGGGCATTAGTATTCAATTGTCAGAGGTGAAATTCTCGGATTTATTGAAGACTAACTATTGCGAAAGCATTTGCCAAGGATGTTTTCATTAATCAAGAACGAAAGTTAGGGGATCGAAGACGATCAGATACCGTCGTAGTCTTAACCATAAACTATGCCGACT
+
IIIIIIIIIIIIIHHHIIIIIIIIIIIIIIIIIIIIIIIIIIIIIIIIIIIIIIIIIIIIIIIIIIHHHIIIIIIIIIIGG:::::HIIIIIIIIIIIICCCCIIIIIIIIIIIIIIIIIIIIIIHHHIIIIIIIIIIIIIIIIIIIIIHHHIIIIIIIIIIIIIIIIIIIHHHIIIHHHHHHIDDGGHIIIIIICCCCIIIHBBBHIIIIIIGGGGD77777==0FFIIIHHHHHHIIHGGGI655A???????BGHHHIIIIIIIIIIIIIIIIIIIIIIIIIIIIIIIII?=99G88::1///:;:8333447?BEEGGGIIIIIBBBDGGGAA77777==AGGGIIIHHHHHHHHFFFFBBCBBBBCCE?A??A;;;?;>FFHHHHHHHHHHHH@;:;;BBCCBBBCCCAABB@?3----38..--6:<<<99<8336;<;0----733362/.388::88232;;>:8:;=<<>>>==22032<9=<59888>>58
@JI6ZREA02F1HQU
AGTGACAGTTGGAGGGCAAGTCTGGTGCCAGCAGCCGCGGTAATTCCAGCTCCAATAGCGTATATTAAAGTTGTTGCAGTTAAAAAGCTCGTAGTTGAATTTCGGGATCAATATATTGGTCGTGCCTCTGGTATGAACTGGTATTATTGATTTCTACCTTCTGACGAACTGTGATGTCATTAATTTGGTGTCATGGGGAATCAGGACTGTTACTTTGAAAAAATTAGAGTGTTTAAAGCAGGCACACGCTTGAATACATTAGCATGGAATAATGAAATAGGACGTTTGACCCTATTTTGTTGGTTTCTAGGATCGACGTAATGATTAATAGGGATAGTTGGGGGCATTAGTATTCAATTGTCAGAGGTGAAATTCTTGGATTTATTGAAGACTAACTACTGCGAAAGCATTTGCCAAGGATGTTTTCATTAATCAAGAACGAAAGTTAGGGATCGAAGACGATCAGATACCGTCGTAGTCTTAACCATAAACTATGCCGACTA
+
IIIIIIIIIIIIIHHHIIIIIIIIIIIIIIIIIIIIIIIIIIIIIIIIIIIIIIIIIIIIIIIIIIHHHIIIIIIIIIIII;;;;;IIIIIIIIIIIIIHHHI;;;IIIIIIIIIIIIIIIIIIIIIIIIIIIIIIIIIIIIIIIIIIIIBBBIIIIIIIIIIIIIIIIIIIIIIIIIIIIHH666IIDFFIIIBBBBIIIIIHHHE=;;;BIHHHI77;;99>>-GFIIIHHHHHHIG>>>IIFFFIFFFIIIIIIIIIIIIIIIIIIIIIIIHHHIIIIIIIHHHIIHHEIG99756//44///9:B::;?EGIIIIIIDEEIIIIIIHHEIIDAAA55555BBEE????E?;;;;;:89=?=;>>2///::A<;A>>:;;>77CAA98;?>>??=>9::@;77855...300,,,,-1,,,,,15020069;:300;:666898-...13336674988::;31318=86021:8:=<<::2203966;:0032603.1/
@JI6ZREA02GV1L2
AGTGACAGTTGGAGGGCAAGTCTGGTGCCAGCAGCCGCGGTAATTCCAGCTCCAATAGCGTATATTAAAGTTGTTGCAGT
+
FFFFFFFFFFFIIHHHIIIIIIIIIIIIIIIIIIIIIHHDFDHHFFFFFFFFFFFFFFFAACFF??666DDBA><===44
@JI6ZREA02GMGPK
AGTGACAGTTGGAGGGCAAGTCTGGTGCCAGCAGCCGCGGTAATTCCAGCTCCAATAGCGTATATTAAAGTTGTTGCAGTTAAAAAGCTCGTAGTTGAATTTTAGGCCTGACCGGATGGTCCGTCTTTGGCGAGTACTGTTCTGTCGTCGGGTCTATCCTTCTGGTGAGCCGGGATGCCCTTTATTGGGTGTGTCGGGGAACCAGGACCATTACCTTGAAAAAATTAGAGTGTTTAAAGCGGGCATTTGCTTGAATAGATTAGCATGGAATAATAGAATAGGACGTTGGTTCTATTTTGTTGGTTTTAGGACCACCGTAATGATTAATAGGGATAGTTGGGGGCATTAGTATTCAATTGTCAGAGGTGAAATTCTTGGATTTATTGAAGACTAACTATTGCGAAAGCATTTGCCAAGGATGTTTTCATTAATCAAGAACGAAAGTTAGGGGATCGAAGACGATCAGATACCGTCGTAGTCTTAACC
+
FFFFFFFFFFFIIHHHIIIIIIIIIIIIIIIIIIIIIIIIIIIIIIIIIIIIFFFFFFFFFFFFFFFFFFFFFFFFFFF??66666ABAAAABD?=::8;977AAAA:66666FFFFFFFFFFFFFFFFFFFFFFFFFFFFFFFFFFFFFFFFFFFFFFFFFFFFFFFFFFFFFFFFCCCFFFF<<@@FFFFFFFAA??FFFFF????CFFFFCCCCF777766;;-DFFFFFFFFFFFFFFFFD666DFFFFFGFDFIIIIIIIGGGIIIIIIIIIIIIIIIIGGGDDAAAAB6444<1199....9<<4448<AAAAADDDDDDDDDB???DDDDD====8DDDDDDDDDAAAADDDDDDDDDDDD>>>DB=====8///877>@>>888=>>>>B>>>>;;;@83///8>>>>@@@::4444::::776::2---65333122211517::::210299::::565::61017:77:98::11
@JI6ZREA02HPDJY
AGTGACAGTTGGAGGGCAAGTCTGGTGCCAGCAGCCGCGGTAATTCCAGCTCCAATAGCGTATATTAAAGTTGTTGCAGTTAAAAAGCTCGTAGTTGAATTTCGGGATCAATTA
+
FFFFFFFFFFFIIHHHIIIIIIIIIIIIIIIIIIIIIIIIIIIIIIIIIIIIFFFFFFFFFFFFFFFFFDDDFDBAABB::66666ADDDDFFFFFFFFFF?51109<<<<4.0
@JI6ZREA02H6UKG
AGTGACAGTTGGAGGGCAAGTCTGGTGCCAGCAGCCGCGGTAATTCCAGCTCCAATAGCGTATATTAAAGTTGTTGCAGTTAAAAAGCTCGTAGTTGAATTTCGGGATCAATTTATCGGTCGTGCCTCTGGTATGCACTAGTATTATTGATTTCTACCTTCTGACGAACCATGATGTCATTAATTTGGTGTCATGGGGAATCAGGACTATTACTTTGAAAAAATTAGAGTGTTTAAAGCAAGCACACGCTTGAATACATTAGCATGGAATAATGAAATAGGACGTTTGACCCTATTTTGTTGGTTTCTAGGATCGACGTAATGATTAATAGGGATAGTTGGGGGCATTAGTATTCAATTGTCAGAGGTGAAATTCTTGGATTTATTGAAGACTAACTACTGCGAAAGCATTTGCCAAGGATGTTTTCATTAATCAAGAACGAAAGTTAGGGATCGAAGACGATCAGATACCGTCGTAGTCTTAACCATAAACTAT
+
IIIIIIIIIIIIIHHHIIIIIIIIIIIIIIIIIIIIIIIIIIIIIIIIIIIIIIIIIIIIIIIIIIHHHIIIIIIIIIIII:::::IIIIIIIIIIIIIHHHIHHHIIIIIHHHIIIIIIIIIIIIIIIIIIIIIIIIIIIIIIIIIIIIHHHIHIHHIIIIIIIIIIIIIIIIIIIIIIIHHHHHIIFFFIIICCCCIIIIIIIIIB@>>>IFFFI77776688,BDFD<777BBBF<<=DDFFHIIIIIIIIIIIIIIIIIIIIIIIIIIIIHHHIH@@@HDEIHIGBBBDD<<<77/2DDBBBIIIDDDHIIIIIHHHIIIIIHHHHHIIDIIIII==?=8HHHIFIFII@<6555BCCCCA@@CB555??C??AAC=<:4//DD?:8:BBDEDBB9::>BB=9::::;A4444444::1133;;331108;930030003722----:333996488:888:8;<<<31018:88:88;;110366631-1
@JI6ZREA02J21UN
AGTGACAGTTGGAGGGCAAGTCTGGTGCCAGCAGCCGCGGTAATTCCAGCTCCAATAGCGTATATTAAAGTTGTTGCAGTTAAAAAGCTCGTAGTTGAATTTTAGGCCTGGCCGGAGTGTCGTCTTGC
+
FFFFFFFFFFFIIHHHIIIIIIIIIIIIIIIIIIIIIIIIIIIIIIIIIIIIFFFFFFFFFFFFFFFFF===FFFFFFFFF=====FFFFFFFFFFFFFAAA?C??:::DDBBB9989<=?==9613.
@JI6ZREA02II751
AGTGACAGTTGGAGGGCAAGTCTGGTGCCAGCAGCCGCGGTAATTCCAGCTCCAATAGCGTATATTAAAGTTGTTGCAGTTAAAAAGCTCGTAGTTGAATTTTAGGCCTGACCGGATGGTCCGTCTTTGGCGAGTACTGTTCTGTCGTCGGGTCTATCCTTCTGGTGAGCCGGGATGCCCTTTATTGGGTGTGTCGGGGAACCAGGACCATTACCTTGAAAAAATTAGAGTGTTTAAAGCGGGCATTTGCTTGAATAGATTAGCATGGAATAATAGAATAGGACGTTGGTTCTATTTTGTTGGTTTTAGGACCACCGTAATGATTAATAGGGATAGTTGGGGGCATTAGTATTCAATTGTCAGAGGTGAAATTCTTGGATTTATTGAAGACTAACTATTGCGAAAGCATTTGCCAAGGATGTTTTCATTAATCAAGAACGAAAGTTAGGGGAATCGAAGACGATCAGATACCGTCGTAGTCTTAACCATAAACTAT
+
FFFFFFFFFFFIIHHHIIIIIIIIIIIIIIIIIIIIIII=;;;;;IIIIIIIFFFFFFFFFFFFFFFFFFFFFFFFFFFFF88888DFFFFFFFFFFFFBEEEFFFFD===?@FFFFFFFFFFFFFFFFFFFFFFFFFFFFFFFFFFFFDDDFFFFFFFFFFFFFFFFFFFFFFFFFFFFFFFDDDDDDDDFFFF==;;DDC?6666:CFFFFFFFFF77776666,;;DCC?==?FFFFF???FFFFFFFFFD::<DDIIGGGGGGGG?555:<GGGDDBBAA=??554443944661//444454>62////38998==??BDDDDDB??DDBBBB55225<<>A<==ABDDDDDDDDDDDD333D===???>>DD?888>::BB?3333=B>>>>>888===888===B====888664444::::998:::---65333---21211----2:6002077::2120::64011655:78::11063---1-0
@JI6ZREA02JCC8M
AGTGACAGTTGGAGGGCAAGTCTGGTGCCAGCAGCCGCGGTAATTCCAGCTCCAATAGCGTATATTAAAGTTGTTGCAGTTAAAAAGCTCGTAGTTGAATTTCGGGATCAATACGTCGGTCGTGCTTTTTTGGTACGCACTGGCGTCATTGGTTTCTCCTTTCTGACGAACCATGATGTCATTAATTTGGTGTTATGGGGAGTTAGGACTGTTACTTTGAAAAAATTGAGTGTTTAAAGCAGGCATTAGCTTGAATACATTAGCATGGAATAATGAAATAGGACGTTCGATCCTATTTTGTGGTTTCTAGGATCAACGTAATGATTAATAGGGATAGTTGGGGCATTAGTATTCAATTGTCAGAGGTGAAATTCTTGGATTTATTGAAGACTAACTACTGCGAAAGCATTTGCCAAGGATGTTTTCATTAATCAAGAACGAAGTTAGGGATCGAAGACGATCAGATACCGTCGTAGTCTTAACCNTAAACTATGCCGACTAGGGATCGGATGATGTTAA
+
IIIIIIIIIIIIIHHHIIIIIIIIIIIIIIIIIIIIIIIIIIIIIIIIIIIIIIIIIIIIIIIIIIHHHIIIIIIIIIIFF66666FIIIIIIIIIIIIHHHIHHHIIIIIIIIIIIIIIIIIII777777II<IIIIIIIIIIIIIIFFFFFFFIIIIHHHHHIIIIIIIIIIIIIIIIIIIBB666IIIIGGHG@BBAF4;;BHIIIIIIIIIFCCI666666BBBIFFFHHHHHHIIIIIIIIIIIIIIIFE@@@DIIIIIIIIIIIIIIIIHHHHHHI@@<<<HHHI@@@@=???I;@@666DIGDDDDDDII@<99GGI@@@@DDHHHIIIIIIBBB@DDDI<<9DDIDDDIIIEIE@>0008B==??C?BBBE555B8<CCBA?C:44442A=952227>:5424:>?CC??=;;77118;;;<:9::6.--3---0..-0038788;:10388::3313133800079879//0011!1,,,,,,/10435430338<:332995555//,,
@JI6ZREA02GWTX0
AGTGACAGTTGGAGGGCAAGTCTGGTGCCAGCAGCCGCGGTAATTCCAGCTCCAATAGCGTATATTAAAGTTGTTGCAGTTAAAAAGCTCGTAGTTGAATTTTAGGCCTGGCCGGATGGTCCGTCTTTGGCGAGTACTGTTCTGTCGTCGGGTCTATCCTTCTGGTGAGCCGGGATGCCCTTTATTGGGTGTGTCGGGGAACCAGGACCATCACCTTGAAAAGATTAGAGTGTTTAAAGCGGGCATTTGCTTGAATAGATTAGCATGGAATAATAGAATAGGACGTTGGTTCTATTTTGTTGGTTTTAGGACCACCGTAATGATTAATAGGGATAGTTGGGGGCATTAGTATTCAATTGTCAGAGGTGAAATTCTTGGATTTATTGAAGACTAACTATTGCGAAAGCATTTGCCAAGGATGTTTTCATTAATCAAGAACGAAGGTTAGGGGATCGAAGACGATCAGATACCGTCGTAGTCTTAACCATAAACT
+
IIIIIIIIIIIIIHHHIIIIIIIIIIIIIIIIIIIIIIIIIIIIIIIIIIIIIIIIIIIIIIIIIIHHHIIIIIIIIIIII;;;;;IIIIIIIIIIIIICCCCIIIIIIIIIIIIIIIIIIIIIIHHHIIIIIIIIIIIIIIIIIIIIIHHHIIIIIIIIIIIIIIIIIII@@@IIIHHHHHHFFFHHHIIIIIICCCCIIIIIIFFIIIIIIDDDFI@@@>>3FFIIIIIIHHHHHHIF;;;BFHHDIIDDFIE@@@HIIIIIIIIIIH<<<@DIGGEBAA>:444//,,:67,,,,3.1;;..22?=<55559BDDDGEEEGGGGFD20/8?AA33---..::AAADBEB@@@@HDB=@?BBDEBBBBBHHHHDEEE@@=B88BB?>;?C@@@BBA@C:455=>:555<>>>AA8869300007922006923344;60011;;80000::::::1036:;;::8:8::86488940300..-,,1/0/,,
@JI6ZREA02JJAML
AGTGACAGTTGGAGGGCAAGTCTGGTGCCAGCAGCCGCGGTAATTCCAGCTCCAATAGCGTATATTAAAGTTGTTGCAGTTAAAAAGCTCGTAGTTGAATTTTAGGCCTGGCCGGATGGTCCGTC
+
FFFFFFFFFFFIIHHHIIIIIIIIIIIIIIIIIIIIIIIIIIIIIIIIIIIIFFFFFFFFFFFFFFFFFFFFFFFFFFFFF?????FFFFFFFFFFFFF??@;?====?==::99DDAA?>?>??
@JI6ZREA02J5LM4
AGTGACAGTTGGAGGGCAAGTCTGGTGCCAGCAGCCGCGGTAATTCCAGCTCCAATAGCGTATATTAAAGTTGTTGCAGTTAAAAAGCTCGTAGTTGAATTTCGGGATCAATATATTGGTCGTGCCTCTGGTATGAC
+
FFFFFFFFFFFIIHHHIIIIIIIIIIIIIIIIIIIIIIIIIIIIIIIIIIIIFFFFFFFFFFFFFFFFFA@@FFFFFFFFF?????FFFFFFFFFFFFFFFC<666<FFDDDDDFFFFFFFFFFFFDBBA<<<A<40
@JI6ZREA02H8CQ6
AGTGACAGTTGGAGGGCAAGTCTGGTGCCAGCAGCCGCGGTAATTCCAGCTCCAATAGCGTATATTAAAGTTGTTGCAGTAAC
+
FFFFFFFFFFFIIHHHIIIIIIIIIIIIIIIIIIIIIIIIIIIIIIIIIIIIFFFFFFFFFFFFFFFFF==:BA>===74--.
@JI6ZREA02G3UHY
AGTGACAGTTGGAGGGCAAGTCTGGTGCCAGCAGCCGCGGTAATTCCAGCTCCAATAGCGTATATTAAAGTTGTTGCAGTTAAAAAGCTCGTAGTTGAATTTCGGGGTCAGCAGGTTGGTCGTGCCACTGGTATGCACTGGTCTCGCTGATTCCTCCCTCTTGTAGAACCGTAATGCCATTAAGTTGGTGTTGCGGGGAAACAGGACTGTTACTTTGAAAAAATTAGAGTGTTTAAAGCAGGCACACGCTTGAATACATTAGCATGGAATAATGAAATAGGACGTTTGACCCTATTTTGTGGTTTCTAGGATCGACGTAATGATTAATAGGGATAGTTGGGGCATTAGTATTCAATTGTCAGAGGTGAAATTCTTGGATTTATTGAAGACTAACTACTGCGAAAGCATTTGCCAAGGATGTTTTCATTAACCAAGAACGAAAGTTAGGGATCGAAGACGATCAGATACCGTCGTAGTCTTAACCAT
+
IIIIIIIIIIIIIIIIIIIIIIIIIIIIIIIIIIIIIIIIIIIIIIIIIIIIIIIIIIIIIIIIIIHHHIIIIIIIIIIII88888IIIIIIIIIIIIIHHHICCCCIIIIIIIIIIIIIIIIIIIIIIIIIIIIIIIIIIIIIIIIIIIIIIIIHHHIIIIIIIIIIIIIIIIIIIIIIIIIIIIIIIIIIIICCCCHHHIIIIIIIIHHIIBBBI;;;;;;GG5IHIIIHHHHHHIIIIIIIIIIIIIIIIIIIIIIIIIIIIIIIIIIIGG533E<;<<A7555DGBBBEE99<<A666322;<EEGGGGIIIIIIIIEEEHDDDDIBBHIIIII<<<<IIHH<<9<AHIIGGDDEEH551118EEBDDDDEHHH111:==DB5535?A>>>:=;://///>>>;;;AAAAA??;C;11117799446640.--36666833-6696888==<;><:<<<8686;=<<9<<<:9:9:;;1001
@JI6ZREA02I6FHR
AGTGACAGTTGGAGGGCAAGTCTGGCGCCTTACGGGAAACAGTCGACTGCCAAGGCACACAGGGGATA
+
IIIIIIIIIIIIIHHHIIIIIIIIIIIIIIIIIHHHHHHIIIIIIIIIIIIIIIIIIIIIIBCCCIII
@JI6ZREA02GJ64A
AGTGACAGTTGGAGGGCAAGTCTGGTGCCAGCAGCCGCGGTAATTCCAGCTCCAATAGCGTATATTAAAGTTGTTGCAGTTAAAAAGCTCGTAGTTGAATTTCGGGGATCAATTTACGTCGGTCGTGCCTTTTGTACGGTACTACGTCGGACGTTACGTAATTTAGGTTTTCGTACCTTTTTCCTACCGTTACCGTAACCGAACGTAACCGAATTGGTACTAGTTTAACTTAGG
+
FFFFFFFFFFFIIHHHIIIIIIIIIIIIIIIIIIIIIIIIIIIIIIIIIIIIFFFFFFFFFFFFFFFFFFFFFFFFFFFFF88888FFFFFFDDBA?<<662.,,,,33.--,,,,..,2---212211,,,,.,775755----.----.-,-----,--111111....31-3--,,,,,,,,.,135751121112266623/00===>>>>AACAAABB;88<63,,,--
@JI6ZREA02J12NP
AGTGACAGTTGGAGGGCAAGTCTGGTGCCAGCAGCCGCGGTAATTCCAGCTCCAATAGCGTACACTAAAGTTGTTGCAGTTAAAAAGCTCGTAGTTGAATTTCGGGATCAATATATTGGTCGCGCCTCTGGTATGAACTGGTATTATTGATTTCTACCTTCTGACGAACTGTGATGTCATTAATTTGGTGTCATGGGGAATCAGGACTGTTACTTTGAAAAAATTAGAGTGTTTAAAGCAGGCACACGCTTGAATACATTAGCATGGAATAATGAAATAGGACGTTTGACCCTATTTTGTTGGTTTCTAGGATCGACGTAATGATTAATAGGGATAGTTGGGGGCATTAGTATTCAATTGTCAGAGGTGAAATTCTTGGATTTATTGAAGACTAACTACTGCGAAAGCATTTGCCAAAGGATGTTTTCATTAATCAAGAACGAAAGTTAGGGATCGAAGACGATCAGATACCGTCGTAGTCTTAACCATAAACTATGCCGACTAGGGATCGGATGATGTTAATTTTTTAATGTACTC
+
IIIIIIIIIIIIIHHHIIIIIIIIIIIIIIIIIIIIIIIIIIIIIIIIIIIIIIIIIIIIIIIIIIHHHIIIIIIIIIIII=====IIIIIIIIIIIIIHHHIHHHIIIIIIIIIIIIIIIIIIIIIIIIIIIIIIIIIIIIIIIIIIIIHHHIIIIIIIIIIIIIIIIIIIIIIIIIIIIII:::IIIIIIIIBBBBIIIIIIIIIG;;;>BHHHI777;8866,BIIIIHHHHHHIIIIIIIIIIIIIIIIIIIIIIIIIIIIIIIIIIIIIGGGIIIIIIIHHHIIHHHIG9977;2255000<<HGGHIIIIIIIIIIIIIIIIIIHHHIIIIII==?::GGGIAAAEHHGHFDDDEEEDCCEEE222AADCCHHHBEEHHHHH@?8<<EECC>@<<<<@@=355113911,,,,,,2-,,,,33:=::8==?=<<86346<=6----132260,,-17888978144864:;=;;;::==22084448---32658431228:888;==><<877AA22552299*424425
@JI6ZREA02GJQMQ
AGTGACAGTTGGAGGGCAAGTCTGGTGCCAGCAGCCGCGGTAATTCCAGCTCCAATAGCGTATATTAAAGTTGTTGCAGTTAAAAAGCTCGTAGTTGAATTTTAGGCCTGGCCGGATGGTCCGTCTTTGGCGAGTACTGTTCTGTTGTCGGGTCTATCCTTCTGGTGAGCCGGGATGCCCTTTATTGGGTGTGTCGGGGAACCAGGACCATTACCTTGAAAAAATTAGAGTGTTTAAAGCGGGCATTTGCTTGAATAGATTAGCATGGAATAATAGAATAGGACGTTGGTTCTATTTTGTTGGTTTTAGGACCACCGTAATGATTAATAGGGATAGTTGGGGGCATTAGTATTCAATTGTCGGAGGTGAAATTCTTGGATTTATTGAAGACTAACTATTGCGAAAGCATTTGCCAAGGATGTTTTCATTAATCAAGAACGAAAGTTAGGGGATCGAAGACGATCAGATACCGTCGTAGTCTTAACCATAAACTATGCCGACTAGGAATCGGGCGACGTTATTTCATGACTCGCTCGGCGCCTTACGGG
+
IIIIIIIIIIIIIGGGIIIIIIIIIIIIIIIIIIIIIIIIIIIIIIIIIIIIIIIIIIIIIIIIIIHHHIIIIIIIIII>>66666BIIIIIIIIIIIIAAAAIIIIIIIIIIIIIIIIIIIIIIHHHIIIIIIIIIIIIIIIIIIIIIHHHIIIIIIIIIIIIIIIIIIIHHHIIIHHHHHHGAABBHIIIIIICCCCIIIIIIIIIIIIIIIIIII888886II5GGIIH888DDEIIGGGGIHHHIIIIIIIIIIIIIIIIIIIIIIIIIIIIIIIIIIIIAAAHHFDCEG97997//;:7799G::;;==DGDDDDDDDDDDDGD777=GHIHI77=8:GGIIIIIIIA===CCC=A995225;444AAA;;455;>>A44;AA:8;FFFBBBFFCCBBBB?AAAABECCCCFFH>>7777>>>><<8;;>=<<=:777<33-2244233;;;<<>>>====>>>>=32022;:>><<<=220862232-2333;=9=<==66888882-31-..-03033999::7979466401/,,-,011
@JI6ZREA02IQ02F
AGTGACAGTTGGAGGGCAAGTCTGGTGCCAGCAGCCGCGGTAATTCCAGCTCCAATAGCGTATATTAAAGTTGTTGCAGTTAAAAAGCTCGTAGTTGAATTTTAGGCCTGGCCGGATGGTCCGTCTTTGGCGAGTACTGTTCTGTCGTCGGGTCTATCCTTCTGGTGAGCCGGGATGCCCTTTATTGGGTGTGTCGGGGAACCAGGACCATTACCTTGAAAAAAATT
+
FFFFFFFFFFFIIHHHIIIIIIIIIIIIIIIIIIIIIIIIIIIIIIIIIIIIFFFFFFFFFFFFFFDDDFFFFFFFFFFFF;;;;;FFFFFFFFFFFFFDDAAFFFF@;6666FFFFFFFFFFFFFFFFFFFFFFFFFFFFFFFFFFFFFFFFFFFFFFFFFFFFFFFD??666ABB=====?C>>CC?FFFFFD;;=;AAAA888<>>?<444498?1/555//00
@JI6ZREA02HSESH
AGTGACAGTTGGAGGGCAAGTCTGGCGCCTTACGGGAAACAGTCGACTGCCAAGGCACACAGGGGATA
+
IIIIIIIIIIIIIHHHIIIIIIIIIIIHHHHHIHHHHHHIIIIIIIIIIIIIIIIIIIIIIBBBBIII
@JI6ZREA02GC5MV
AGTGACAGTTGGAGGGCAAGTCTGGTGCCAGCAGCCGCGGTAATTCCAGCTCCAATAGCGTATATTGAAGTTGTTGCAGTTAAAAAGCTCGTAGTTGAATTTTAGGCCTGGCCGGATGGTCCGTCTTTGGCGAGTACTGTTCTGTCGTCGGGTCTATCCTTCTGGTGAGCCGGGATGCCCTTTATTGGGTGTGTCGGGGAACCAGGACCATTACCTTGAAAAAATTAGAGTGTTTAAAGCGGGCATTTGCTTGAATAGATTAGCATGGAATAATAGAATAGGACGTTGGTTCTATTTTGTTGGTTTTAGGACCACCGTAATGATTAATAGGGATAGTTGGGGGCATTAGTATTCAATTGTCAGAGGTGAAATTCTTGGATTTATTGAAGACTAACTATTGCGAAAGCATTTGCCAAGGATGTTTTCATTAATCAAGAACGAAAGTTAGGGGATCGAAGACGATCAGATACCGTCGTAGTCTTAACCCNTAAACTATGCCGACTGGAAATCGGGCGACGTTATTTCATGACTCGCTCGGCGCCTTACGGG
+
IIIIIIIIIIIIIHHHIIIIIIIIIIIIIIIIIIIIIIIIGGGGGIHIIIIFGBBCBIIIIIIIIIIIIIIIIIIIIIIII<<<<<IIIIIHIEEEE;;111115>>>A>?ABIIIIIIIIIIIIHHHIIIIIIIIIIIIIIIIIIIIIHHHIIIIIIIIIIIIIIIIIIIHHHIIIHHHHGGGIIHHHIIIIIICCCCIIIIIGGGIIIIIHIIIII;;;;;;II5IIHIHHHHGGGGIGGGHI==>IIGGGIIIIIHGGGGIIIIIIIIIIIIIIIHHHI==<=;??<<A?D7799;22BD9999G::=FII::=AAGGHIIIIIIIEB?EC??;;11..1;ADDEGEGIIAAACCHHHHHFFHHHHHH;;;==FFF;;;B;>EEA5355A???>BEEC?AABECA555EEEEEEEC=84444;;;;99<>>>=<8;:<<<:33-4477>888>>><=;;=<<8231298-,,/5226//,,,,,!-,,02/,25334:6966....39854088;=;600038;;;>=<;9;;==88110051,,,
@JI6ZREA02HY3VG
AGTGACAGTTGGAGGGCAAGTCTGGTGCCAGCAGCCGCGGTAATTCCAGCTCCAATAGCGTATATTAAAGTTGTTGCAGTTAAAAAGCTCGTAGTTGAATTTTAGGCCTGGCCGGATGGTCCGTCTTTGGCGAGTACTGTTCTAGTCGTCGGGTCTATCCTTCTGGTGAGCCGGGAATGCCCTTTATTGGGTGTGTCGGGGAACCAGGACCATTACCTTGAAAAAATTAGAGTGTTTAAAGCGGGCATTTGCTTGAATAGATTAGCATGGAATAATAGAATAGGACGTTGGTTCTATTTTGTTGGTTTTAGGACCACCGTAATGATTAATAGGGATAGTTGGGGGCATTAGTATTCAATTGTCAGAGGTGAAATTCTTGGATTTATTGAAGACTAACTATTGCGAAAGCATTTGCCAAGGATGTTTTCATTAATCAAGAACGAAAGTTAGGGGATCGAAGACGATCAGATACCGTCGTAGTCTTAACCNTAAACTATGCCGACTAGGAATCGGGCGACGTTA
+
HHHHHHHHHHHIIHHHIIIIIIIIIIIIIIIIIIIIIIIIIIIIIIIIIIIIHHHHHHHHHHHHHHHHHHHHHHHHHHHHH????=HHHHHHHHH>666>>BBHIIIIHHHBBBBHHHHHHHHHHHHHHHHHHHHHHHHHHB6666@HHHH>>>>BHHHHHHHGGDECDE6622222;A;;;>DCHFFEEHHHHHHHCCCCHHHHHHHHHHHHHHHHHHH666666<<-GGGGGCCHHHHHHHHHHH<<<HHHHHHHHHHHHHHHHHHHHHHHHHHHHHHHHHHDDDDDDDBBBBB9733;3333////422338?ABGGGGGHHHHGGGB@@>>>>>BE44455BBBBGHGGGHBAADDDDDB==333@>>=BBBBBDDD444?::=====AA????@B?<92444=93444AAAEBA;9;;4444;;::889;:620060---022000000222664467466221212771016;:::88;;81!21112606777:;6:8::667::220-2477--
@JI6ZREA02GVH2T
AGTGACAGTTGGAGGGCAAGTCTGGTGCCAGCAGCCGCGGTAATTCCAGCTCCAATAGCGTATATTAAAGTTGTTGCAGTTAAAAAGCTCGTAGTTGAATTTCNGGTA
+
FFFFFFFFFFFIIHHHIIIIIIIIIIIIIIIIIIIIHHHHHHIHHHHHHHIIFFFFFFFFFFFFFFFFFDDDFFFFFFFDD77775BAA???<==:888866<!553.
@JI6ZREA02GAJ7G
AGTGACAGTTGGAGGGCAAGTCTGGTGCCAGCAGCCGCGGTAATTCCAGCTCCAATAGCGTATATTAAAGTTGTTGCAGTTAAAAAGACTCGTAGTTGAATTTCGGGTAT
+
33363=?ABBBDF:::IIIIIIIIIIIIIIIIIIIIIIIIIIIIIIIIIIIIFFFFFFFFFFFF88886DDDDBB?===AB55555=4ABBBBBDFFAAA;;;<;;8///
@JI6ZREA02I8RBH
AGTGACAGTTGGAGGGCAAGTCTGGTGCCAGCAGCCGCGGTAATTCCAGCTCCAATAGCGTATATTAAAGTTGTTGCAGTTAAAAAGCTCGTAGTTGAATTTCGGGATCAATATATTGGTCGTGTCCTCCGGTATGCACTGGTATTATTGTATTTCTACCTTCTGACGAACTATGATG
+
FFFFFFFFFFFIIHHHIIIIIIIIIIIIIIIIIIIIIIIIIIIIIIIIIIIIFFFFFFFFFFFFFFFFFFFFFFFFFFFFF?????FFFFFFFFFFFFFFFFD=<<ADBBBA==888===A@8441114@AA@98999<A>=4426666767,,.4/4294438>??AAAA@@@?944
@JI6ZREA02FGRFK
AGTGACAGTTGGAGGGCAAGTCTGGTGCCCGCAGCCGCGGTAATTCCAGCTCCAATAGCGTATATTAAAGTTAGTTGCAGTTAAAAAGACTCGTAGTTGAATTTCGGGATCAATATATTGGTCGTGCCTCTGGTATGAACTGGTATTATTGATTTCTACCTTCTGACGAACTGTGATGTCATTAATTTGGTGTCATGGGAAATCAGGACTGTTACTTTGAAAAAATTGAGTGTTTAAAGCAGGCACACGCTTGAATACATTAGCATGGAATAATGAAATAGGACGTTTGACCCTATTTGTTGGTTTCTAGGATCGACGTAATGATTAATAGGGATAGTTGGGGGCATTAGTATTCAATTGTCAGAGGTGAAATTCTTGGATTTATTGAAGACTAACTACTGCGAAAGCAATTTGCCAAAGGATGTTTCATTAAATCAAGAACGAAAGTTAGGGATCGAAGACGATCAGATACCGTCGTAGTCTTAACCATAAACTAT
+
@A@FDDDFFFFFH666HHHHHIIHHHIHHHIHFFCCA===B====4444?AAA@89899<A??=44000>882322399<<>33557A6DFFDDDDFF???666:?=:::?DDFFFFFFFFFFFFFFFFFFFFFFFFFFFFFFFFFFFFFFF???A>ADDAAAFFFFF@@@FFFFFDDF?????=999BB<A=::<???:::AAA454<<93333====222666AAABDD?66655=BBBBBBBDCCCFF?:::BBBB:::===A::::DDDBB==?DAAA5444466761136....--66666?7<445BBBBB::::DDDDDAAAD???AAA==?55555::BDDDBBBA==<>>888:88333888;@@BBB===>>>D228<@@@@>2222264730,,,0,,,000700,,,33-0,,,,,0,,,,,.022966883339---1197:::::54697::::7:9:::7654644647664414.---0-0
@JI6ZREA02H22ID
AGTGACAGTTGGAGGGCAAGTCTGGTGCCAGCAGCCGCGGTAATTCCAGCTCCAATAGCGTATATTAAAGTTGTTGCAGTTAAAAAGCTCGTAGTTGAATTTTAGGGCCT
+
:5566686ADDGGFHHIIIIIIIIIIIIIIIIIIIIHFDDHHIHHHHHHIIIFFFFFFFFFFFFFFFFFFFFFFFDDDD??66666ADDBBDBDBDDBA7722/..22-.
@JI6ZREA02HZDVU
AGTGACAGTTGGAGGGCAAGTCTGGTGCCAGCAGCCGCGGTAATTCCAGCTCCAATAGCGTATATTAAAGTTGTTGCAGTTAAAAAGCTCGTAGTTGAATTTCGGGATCAATATATCGGTCGTGCTTCGGTATGTACTGGTATTATTGATTTCTCCCTTCTGACGAACTATGATGTCATTAATTTGGTGTTATGGGGAATCAGGACTGTTACTTTGAAAAAATTAGAGTGTTTAAAGCAGGCACACGCTTGAATACATTAGCATGGAATAATGAAATAGGACGTTTGATCTTATTTGTTGGTTTCTAGGATCGACGTAATGATTAATAGGGATAGTTGGGGGCATTAGTATTCAATTGTCAGAGGTGAAATTCTTGGATTTATTGAAGACTAACTACTGCGAAAGCATTTGCCAAGGATGTTTTCATTAATCAAGAACGAAAGTTAGGGATCGAAGACGATCAGATACCGTCGTAGTCTTAACCATAAACTATGCCGACTAGGGATCGGATGATGTTAATTTTTTAATGTACTCA
+
IIIIIIIIIIIIIHHHIIIIIIIIIIIIIIIIIIIIIIIIIIIIIIIIIIIIIIIIIIIIIIIIIIHHHIIIIIIIIIIII;;;;;IIIIIIIIIIIIIHHHIHHHIIIIIIIIIIIIIIIIIIIIIIIIIIIIIIIIIIIIIIIIIIIHHHIIHHHIIIIIIIFFFIIIIIIIIIIIIIIIHHHIIIIIIIICCBBIIIIIIIIIIIIIIIHHHI666666>>-IIIIIHHHHHHHIIIIIIIIIIIIIIIIIIIIIIIIIIIIIIIIIIIIHHHIIIII@9654?A=4/////1:77<<;??GII@@@IH@@@IIIIIHGGIHDDDB@@@GD66644444BBBBBBDFF@666DBDBB::99=DDB;:==:88::=///4/4:=A==A===BBB?9444;::9996669..,,77571,,,,,,267749::755;:665<=;4966677::3103::;;;7676;;7656::88;<<==...367631-.-2:8:8:7777677:77322224863------42)5454/,,
@JI6ZREA02F8CMW
AGTGACAGTTGGAGGGCAAGTCTGGTGCCAGCAGCCGCGGTAATTCCAGCTCCAATAGCGTATATTAAAGTTGTTGCAGTTAAAAAGCTCGTAGTTGAATTTTAGGCCTGGCCGGACGGTCCGTCTCTGGCGAGTACTGTTCTGTCGTCGGGTCTATCTTTCTGGTGAATCGGTATGTTCTTAATTGGGCGTGCCGGGGAGCCAGGACCATTACCTTGAAAAAATTAGAGTGTTTAAAGCAGGCTTTTGCTTGAATAGATTAGCATGGAATAATAGAATAGGACGTTGTGGTTCTATTTTGTTGGTTCAAGGACCACCGTAATGATTAATAGGGATAGTTGGGGGCATTAGTATTCAATTGTCAGAGGTGAAATTCTTGGATTTATTGAAGACTAACTACTGCGAAAGCATTTGCCAAGGATGTTTTCATTAATCAAGAACGAAAGTTAGGGATCGAAGACGATCAGATACCGTCGTAGTCTTAACCATAAACTATGTCCGACTAGGAATCGGGCGACGTTATTTTCACGACTCGCTCGGCGCCTTACGGG
+
IIIIIIIIIIIIIHHHIIIIIIIIIIIIIIIIIIIIIIIIIIIIIIIIIIIIIIIIIIIIIIIIIIHHHIIIIIIIIIIBB66666BIIIIIIIIIIIICCCCIIIIIIIIIIIIIIIIIIIIIIIIIIIIIIIIIIIIIIIIIIIIIIHHHIIIIIIHHHIIIIIIIIIIIIIIFGFHIIIIIIIHHHIIIIIICCCCIFIIIIIFIIHIIIIIIII;;;;88;;,>FIIIHHHHHHIIIIIICCCCIIGGGIEFDFHHHHHHHIIIIIFDDDDHHIIIIIIIIIH<<<<DDDDG=>=<8//66DDEED664<AFAAADGGHAAAEIIIHHHHIIIIHH88?=8IIIIAA9<<DIBBBBDDDDEE?:;8?B>AAC??AAB555A:7CCA>8;555BBEDCCC>??>A;;111?::88;969:.....8;;::8888300:<777<;;4999:888==:9<:<::::9:9==<<9<<><<><<==6658699:6-.....<;998998:8....--784332000088-..188979799744200111,,
@JI6ZREA02JV7NP
AGTGACAGTTGGAGGGCAAGTCTGGTGCCAGCAGCCGCGGTAATTCCAGCTCCAATAGCGTATATTAAAGTTGTTGCAGTTAAAAAGCTCGTAGTTGAATTTCGGGATCAATATATTGGTCGTGCCTCCGTAG
+
FFFFFFFFFFFIIHHHIIIIIIIIIIIIIIIIIIIIIIIIIIIIIIIIIIIIFFFFFFFFFFFFFFFFFFFFFFFFFFFFF88888FFFFFFFFFFFFFFF@8666CDDDDDDDFFFFDDBBBA=842138:2
@JI6ZREA02FYQVA
AGTGACAGTTGGAGGGCAAGTCTGGTGCCAGCAGCCGCGGTAATTCCAGCTCCAATAGCGTATATTAAAGTTGTTGCAGTTAAAAAGCTCATAGTTGAATTTTAGGCCTGGCCGGATGGTCCGTCTTTGGCGAGTACTGTTCTGTCGTCGGGTCTATCCTTCTGGTGAGCCGGAATGCCCTTTATTGGGTGTGTCGGGGAACCAGGACCATTACCTTGAAAAAATTAGAGTGTTTAAAAGCGGGCATTTGCTTGAATAGATTAGCATGGAATAATAGAATAGGACGTTGGTTCTATTTTGTGGTTTTAGGACCACCGTAATGATTAATAGGGATAGTTGGGGGCATTAGTATTCAATTGTCAGAGGTGAAATTCTTGGATTTATGAAGCTAACTACTGCGAAAGCATTTGCCAAGGATGTTTTCATTAATCAAAGAACGAAAGTTAGGGGATCGAAGACGATCAGATACCGTCGTAGTCTTAACCNTAAGCTATGCCGACTAGGGATCGGATGATGTAATTTT
+
@A@FFFFFFFFHIHHHIIIIIIIIIIIIIIIIIIIIIIIIIIHHHIIIIHHIFFFFFFFFFFFFDD666FFFFFFFFFFFF=???;@AAFDBA????44000008>;9988<=DDFFFFF<==@FFFFDCCFFFFFFD;;;FFFFFFFFC===DFFFFFFFFDDDFFFFFFFFFFDD===544<22110<9<<<<2446444438>?><8445::BBB22222288-<99751,,,,.,27622378;=AADDDDA???DDDDFCCCDGGGCCCGDAAABA@>43221--,,-,3,,,,-,11////9882222..//8><<<>A>AAD:::DDDDDD88755DDDD?5555:?@>:::::><<///8888BB?>>??D>>=>7@@8888.,,034473,,,,277666;;<<<84238100030,---4-,,,3--64222---211111666:640211667778882----.0430,,,,--!267777:42229:8:7:::9:::::::62---21111
@JI6ZREA02I9W67
AGTGACAGTTGGAGGGCAAGTCTGGTGCCNGCAGCCGCGGTAATTCCAGCTCCAATAGCGTATATTAAAGTTGTTGCAGTTAAAAAGCTCGTAGTTGAA
+
FFFFFFFFFFFIIHHHIIIIIIIIIIII?!?IIIIIIIIIIIIIIIIIIIIIFFFFFFFFFFFFFFFFFFFFFFFFFFFFF;;;;;FFFFFBA?<9=55
@JI6ZREA02G4V87
AGTGACAGTTGGAGGGCAAGTCTGGTGCCAGCAGCCGCGGTAATTCCAGCTCCAATAGCGTATATTAAAGTTGTTGCAGTTAAAAAGCTCGTAGTTGAATTTCGGGCTG
+
655=:::A====@666FFFHHIIDIIIIIIIIIIIIIHHHIIIIIHHHHIIHFFFFFFFFFFFFFFFFFA@@FFFFFFFFF?????FFFFFFFDDB?>=42242222..
@JI6ZREA02H99DL
AGTGACAGTTGGAGGGCAAGTCTGGTGCCAGCAGCCGCGGTAATTCCAGCTCCAATAGCGTATATTAAAGTTGTTGCAGTTAAAAAGCTCGTAGTTGAATTTCGGG
+
===FAA@DFFFFHHHHIIIIIIIIIIIIIIIIIIIIIIIIIIIIIIIIIIIIFFFFFFFFFFFFFFFFFFFFFFFFFFFFF;;;;;FFFFBAA?>>=66.,,.,11
@JI6ZREA02JTW5Z
AGTGACAGTTGGAGGGCAAGTCTGGTGCCAGCAGCCGCGGTAATTCCAGCTCCAATAGCGTATATTAAAGTTGTTGCAGTTAAAAAGCTCGTAGTTGAATTTCGGGATCAATAC
+
FFFFFFFFFFFIIHHHIIIIIIIIIIIIIIIIIIIIIIIIIIIIIHHHHHIHFFFFFFFFFFFFDDDDFA@@FFFFFFFFF?????FFFFFFFFFFDDD655=100:==99:,.
@JI6ZREA02FXKOD
AGTGACAGTTGGAGGGCAAGTCTGGTGCCAGCAGCCGCGGTAATTCCAGCTCCAATAGCGTATATTAAAGTTGTTGCAGTTAAAAAGACTCGTAGTTGAATTTCGGGGTCAGCAGGTTGGTCGTGCCACTGGTATGTACTGGTTTCGCTGATTCCTCCTTTCTGAAGAACTGTAATGCCATTAATTTGGTGTTGCGAGGGAAACAGGACTGTTACTTTGAAAAAATTAGAGTGTTTAAAGCAGGCTAACGCTTGAATACATTAGCATGGAATAATGAAATAGGACGTTCGATCCTATTTTGTGGTTTCTAGGATTGACGTAATGATTAATAGGGATAGTTGGGGCATTAGTATTCAATTGTCAGAGGTGAAATTCTTGGATTTATTGAAGACTAACTACTGCGAAAGCATTTGCCAAGGATGTTTTCATTAATCAAGAACGAAGTTAGGGATCGAAGACGATCAGATACCGTCGTAGTCTTAACCATAACTATGCCGACTAGGGATCGGATGATGTTTAATTTTTAATGAC
+
B???HHHHHHHIIHHHIIIIIIIIIIIIIIIIIIIIIIIIIIIIIIIIIIIIHHHHHHHHHHHHHHHHHHHH<;:;AAA54--///6.;;BDEDEEEBAA0006////.4:??AAABBBDEGGGEFFHHHBBBDDGGGGGGGCCCE@@<;;>BBBB>>;;;@;D@@@EGGGGDDDGGHGD<<<<BB=;92=<<53-.--////64BBCDDDEEBB@==A00000000,><BDE=@@@@@HHEEEHHHHHHHEEEDDDDHHHGEGGGHGGGD;99EE@@@;166BGHFFEEGGFFEG;999;/666666066BEDGEEEGGBBBHHHHHHHGHHHHB@666===9@@EIHHB@@@@@ABAA?AA<;223:99688966=;3..///7AAA?=ABBD99899======?AA>>=344AA<<492,,,,,5,,,,.1005662-----79777:;;;;;<<:88:::;:7122:10---66;::;;880211214666202078::::;;;;;;::::999;;//11144+:62
@JI6ZREA02GKMWV
AGTGACAGTTGGAGGGCAAGTCTGGTGCCAGCAGCCGCGGTAATTCCAGCTCCAATAGCGTATATTAAAGTTGTTGCAGTTAAAAAGCTCGTAGTTGAATTTCGGGGTAT
+
FA@@===DDFFII=??IIIIIIIIIIIIIIIIIIIIIIIIIIIIIIIIIIIIFFFFFFFFFFFFFFFFFFFFFFDDBBB5511111<>>=????>><;;611.,,,,,.-
@JI6ZREA02H5MV1
AGTGACAGTTGGAGGGCAAGTCTGGTGCCAGCAGCCGCGGTAATTCCAGCTCCAATAGCGTATATTAAAGTTGTTGCAGTTAAAAAGACTCGTAGTTGAA
+
6666668?ADDGH:::IIIIIIIIIIIIIIIIIIIIIIIIIIIIIIIIIIIIFFFFFFFFFFFFFFFFFFDB?<86744--,,,,,2-37579==97211
@JI6ZREA02ITG17
AGTGACAGTTGGAGGGCAAGTCTGGTGCCAGCAGCCGCGGTAATTCCAGCTCCAATAGCGTATATTAAAGTTGTTGCAGTTAAAAAGCTCGTAGTTGAATTTTAGGCCTGGCCGGATGGTCCGTCTTTGGCGAGTACTGTTCTGTCGTCGGGTCTATCCTTCTGGTGAGCCGGGATGCCCTTTATTGGGTGTGTCGGGGAACCAGGACCATTACCTTGAAAGAATTAGAGTGTTTAAAGCGGGCATTTGCTTGAATAGATTAGCATGGAATAATAGAATAGGACGTTGGTTCTATTTTGTTGGTTTTAGGACCACCGTAATGATTAATAGGGATAGTTGGGGGCATTAGTATTCAATTGTCAGAGGTGAAATTCTTGGATTTATTGAAGACTAACTATTGCGAAAGCATTTGCCAAGGATGTTTTCATTAATCAAGAACGAAAGTTAGGGGGATCGAAGACGATCAGATACCGTCGTAGTCTTAACCATAAA
+
IIIIIIIIIIIIIHHHIIIIIIIIIIIIIIIIIIIIIIIIIIIIIIIIIIIIIIIIIIIIIIIIIIHHHIIIIIIIIIIII;;;;;IIIIIIIIIIIIICCCCIIIIIIIIIIIIIIIIIIIIIIHHHIIIIIIIIIIIIIIIIIIIIIHHHIIIIIIIIIIIIIIIIIIIHHHIIIHHHHHHGDFGGHIIIIIICCCCIIIIIIIHIIIIIIIIIIIHHHI77;;<FIIIIDDFFGGHIHHHHIBBBIIIIIIIIIIHHHIIIIIIIIIIIIIIIIIIIIIIIDEEDDHAA??75335..88////5668888:A:;;;<AGIIGGGGAAAEB;;;;44444BEEEEGFFGHAAAED?=?CCCCCC8444>>A2244::::977AAA>;?CA9552>AC;555;AC?;;;?2000442,,,,,,15444425667441/,,,,00,,,,,,,15543/031<==886:8;=:10007225//,,,,,1/,,
@JI6ZREA02GYOCL
AGTGACAGTTGGAGGGCAAGTCTGGTGCCAGCAGCCGCGGTAATTCCAGCTCCAATAGCGTATATTAAAGTTGTTGCAGTT
+
FEEEEEFFFFFIIHHHIIIIIIIIIIIIIIIIIIIIIIIIIIIIIIIIIIIIFFFFFFFFFFFFDD666?AB?<<===7..
@JI6ZREA02F8OS0
AGTGACAGTTGGAGGGCAAGTCTGGTGCCAGCAGCCGCGGTAATTCCAGCTCCAATAGCGTATATTAAAGTTGTTGCAGTTAAAAAGCTCGTAGTTGAATTTCGGGATCAATATATTGGTCGTGCCTCGTGTNGACTGGTATTATTGATTTCTACCTTCTGACGAACTGTGATGTCATTAATTTGGTGTCATGGGGAATCAGGACTGTTACTTTGAAAAAATTAGAGTGTTTAAAGCAGGCACACGCTTGAATACATTAGCATGGAATAATGAAATAGGACGTTTGACCCTATTTTGTTGGTTTCTAGGATCGACGTAATGATTAATAGGGATAGTTGGGGGCATTAGTATTCAATTGTCAGAGGTGAAATTCTGGATTTATTGAAGACTAACTACTGCGAAAGCATTTGCCAAGGATGTTTTCATTAATCAAGAACGAAAGTTAGGGGATCGAAGACGATCAGATACCGTCGTAGTCTTAACCATAAACTATGCCGACTAGGGATCGGATGATGTT
+
FFFFFFFFFFFIIHHHIIIIIIIIIIIIIIIIIIIIIIIIIIIIIIIIIIIIFFFFFFFFFFFFFFFFFFFFFFFFFFFCC66666AFFFFFFFFFFFFFFFFFFFFFFFFFFFFFFFFFFFFFDBBA==53!335ABDDDFFFFFFFFFFFDDDDDCFDDDDFFF6666DFFFFFFFFFFFFFFFFFFFFF@A@@FFFFFFFFFFF<::A654@22222266,?FFFFFFFFFFFFDDDFFFFFFFFFFFFFFFDDDDGGGGIIIIIIIIIGGDF>DDDD<::GGG???BB9976:00<<110?:?:::DDDDDDDDDDDDDDDDDDB?=B@@@>>000004<>>??>?>====A??:<<>>><>8444></.//>;==B::@>====>32288;;::2226687666766666667700/.0,,,..162---034///340,,,,,,,0033116876666569:::7679:99:99::5546595:72122687420---42204333443,,
@JI6ZREA02GKDDM
AGTGACAGTTGGAGGGCAAGTCTGGTGCCAGCAGCCGCGGTAATTCCAGCTCCAATAGCGTATATTAAAGTTGTTGCAGTTAAAAAGCTCGTAGTTGAATTT
+
FA@@???AFFFIIHHHIIIIIIIIIIIIIIIIIIIIIIIIIIIIIIIIIIIIEEEFFFFFFFFFFFFFFFFFFFFFFFFFF88888FFFFDBA?AA?<9.,,
@JI6ZREA02HCTTY
AGTGACAGTTGGAGGGCAAGTCTGGTGCCAGCAGCCGCGGTAATTCCAGCTCCAATAGCGTATATTAAAGTTGTTGCAGTTAAAAAGCTCGTAGTTGAATTTCGGGGATCAATAGT
+
FEEE???EEFFIIHHHIIIIIIIIIIIIIIIIIIIIIIIIIIIIIIIIIIIIFFFFFFFFFFFFFFFFFFFFFFFFFFFFF;;;;;FFFFBBAABBA5533356677?=<==><43
@JI6ZREA02IUM15
AGTGACAGTTGGAGGGCAAGTCTGGTGCCAGCAGCCGCGGTAATTCCAGCTCCAATAGCGTATATTAAAGTTGTTGCAGTTAAAAAGCTCGTAGTTGAATTTCGGGATCAATACGTCGGTCGTGCTTTTTTGGTACGCACTGGCGTCATTGGTTTCTCCTTTCTGACGAACCATGATGTCATTAATTTGGTGTTATGGGGAGTTAGGACTGTTACTTTGAAAAAATTAGAGTGCTTAAAGCAGGCATTAGCTTGAATACATTAGCATGGAATAATGAAATAGGACGTTCGATCCTATTTGTGGTTTCTAGGATCAACGTAATGATTAATAGGGATAGTTGGGGCATTAGTATTCAATTGTCAGAGGTGAAATTCTTGGATTTATTGAAGACTAACTACTGCGAAAGCATTTGCCAAGGATGTTTTCATTAATCAAGAACGAAAGTTAGGGATCGAAGACGATCAGATACCGTCGTAGTCTTAACC
+
IIIIIIIIIIIIIHHHIIIIIIIIIIIIIIIIIIIIIIIIIIIIIIIIIIIIIIIIIIIIIIIIIIHHHIIIIIIIIIIII:::::IIIIIIIIIIIIIHHHIHHHIIIIIIIIIIIIIIIIIIB888888II<IIIIIIIIIIIIIIIIGG:::GIGGGGHIIIIIGGGIIIIIIIIIIIIIIIHHHIIIIHHIICCBAB466>GIIIIIIIIIHHHI;;;;9866,>GHIHIIIHHHIIIIIIIIIIIGGGIIIIHHHIIIIIIIIIIIAAAAHHHHIIIIHHGGDGEGGC?:;11161>>:::A9GDDDGGGHDFFDDDGGIIIIDA=;;BDCD5500006;AACBABEHIGGCCHHHHHHHHHHHBBCCC==@@IEBBE>;CC553;;A>>>;CBC;5555:;;;;;:88<74428-,,,,-266331868300;833368819662338<<88;;;;;8323<>>=<<>>>><=<;==:2
@JI6ZREA02J3T9B
AGTGACAGTTGGAGGGCAAGTCTGGTGCCAGCAGCCGCGGTAATTCCAGCTCCAATAGCGTATATTAAAGTTGTTGCAGTTAAAAAGCTCGTAGTTGAATTTCGGGATCAATATATTGGTCGTGCCTCTGGTATGAACTGGTATTATTGATTTCTACCTTCTGACGAACTGTGATGTCATTAATTTGGTGTCATGGGGAATCAGGACTGTTACTTTGAAAAAATTAGAGTGTTTAAAGCAGGCACACGCTTGAATACATTAGCATGGAATAATGAAATAGGACGTTTGACCCTATTTTGTTGGTTTCTAGGATCGACGTAATGATTAATAGGGATAGTTGGGGGCATTAGTATTCAATTGTCAGAGGTGAAATTCTTGGATTTATTGAAGACTAACTACTGCGAAAGCATTTGCCAAGGATGTTTTCATTAATCAAGAACGAAAGTTAGGGATCGAAGACGATCAGATACCGTCGTAGTCTTAACCATAAACTATGCCGACTAGGGATCGGATGATGTTAATTTTTT
+
IIIIIIIIIIIIIHHHIIIIIIIIIIIIIIIIIIIIIIIIIIIIIIIIIIIIIIIIIIIIIIIIIIHHHIIIIIIIIIIII=====IIIIIIIIIIIIIHHHIHHHIIIIIIIIIIIIIIIIIIIIIIIIIIIIIIIIIIIIIIIIIIIIHHHIIIIIIIIIIIIIIIIIIIIIIIIIIIIIIHHHIIIIIIIICCCCIIIIIIIIIII>>>GGHHI<<<<<<;;,GIIIIHHHHHHIIIIIIIIIIIIIIIIIIIIIIIIIIIIIIIIIIIIIHHHIIIIIIIHHHIIHHBIIAA?>>26DDHHHIIGGGGIIIIIIIIIIIIIIGGGGHHHIIIIII=====IIGB>>=IIIIIIEIGDGIIF<<<CBEFIG<;;BBIHHHIHHIIB<;<IFHDDDFABBABBEABBBBBG7777<<;??7777>>??<<;???:77?=<<<>??18888444=:3043===?4343???>>>???>?==4432044...2-24299<6:3444;=<:78::::422::0000--
@JI6ZREA02GZNRO
AGTGACAGTTGGAGGGCAAGTCTGGTGCCAGCAGCCGCGGTAATTCCAGCTCCAATAGCGTATATTAAAGTTGTTGCAGTTAAAAAGCTCGTAGTTGAATTTTAGGCCTGGCCGGATGGTCCGTCTTTGGCGAGTACTGTTCTGTCGTCGGGTCTATCCTTCTGGTGAGCCGGGATGCCCTTTATTGGGTGTGTCGGGGAACCAGGACCATTACCTTGAAAAAATTAGAGTGTTTAAAGCGGGCATTTGCTTGAATAGATTAGCATGGAATAATAGAATAGGACGTTGGTTCTATTTTGTTGGTTTTAGGACCACCGTAATGATTAATAGGGATAGTTGGGGGCATTAGTATTCAATTGTCAGAGGTGAAATTCTTGGATTTATTGAAGACTAACTATTGCGAAAGCATTTGCCAAGGATGTTTTCATTAATCAAGAACGAAAGTTAGGGGATCGAAGACGATCAGATACCGTCGTAGTCTTAACCATAAACTATGCC
+
FFFFFFFFFFFIIHHHIIIIIIIIIIIIIIIIIIIIIIIIIIIIIIIIIIIIFFFFFFFFFFFFFFFFFFFFFFFFFFFFF;;;;;FFFFFFFFFFFFFBBDBFFFFFFFFFFFFFFFFFFFFFFFFFFFFFFFFFFFFFFFFFFFFFFFFFFFFFFFFFFFFFFFFFFFFFFFFFFFFFFFFFFFFFFFFFFFFDAAAFFFFFFFFFFFFFFFFFFF666666FF0FFCCCCFFC??DDFFFFFCCCFFFFFDDDDFDDDGGDGGDDDDDDDCDGGGGGDDAAAAB:88898>44449//992222<8344443<?AA@BBDDDDDDDBBBDDDDDD=8855??ADDAAADDAAABDDDDD==888D>>>DDD>>??D===>::BBB>>??>===B@@>8344;======???DB??>::441166::988::2---64222022000111222::88:99::::5656621014:78:77::---232264-02--
@JI6ZREA02FUW7R
AGTGACAGTTGGAGGGCAAGTCTGGTGCCAGCAGCCGCGGTAATTCCAGCTCCAATAGCGTATATTAAAGTTGTTGCAGTTAAAAAGCTCGTAGTTGAATTTCGGGATCAATATATCGGTCGTGCTTCGGTATGTACTGGTATTATTGATTTCTCCCTTCTGACGAACTATGATGTCATTAATTTGGTGTTATGGGGAATCAGGACTGTTACTTTGAAAAAATTGAGTGTTTAAAGCAGGCACACGCTTGAATACATTAGCATGGAATAATGAAATAGGACGTTTGATCTATTTGTTGGTTTCTAGGATCGACGTAATGATTAATAGGGATAGTTGGGGGCATTAGTATTCAATTGTCAGAGGTGAAATTC
+
FFFFFFFFFFFIIHHHIIIIIIIIIIIIIIIIIIIIIIIIIIIIIIHHHHHHFFFFFFFFFFFFFFFFFFFFFFFFFFFFF=====FFFFFFFFFFFFFFFFFFFFFFFFFFFFFFFFFFFFFFFFFFFFFFFFFFFFFFFFFFFFFFFFF?A8666??<ADDDDFFFFFFFFBBBAAAA=<111>>9>>>AB9;;=AADDBBBABBA666:999A667766FFFFDDDFFFFFFFFFFFFD;;;FFFFFFF???DDDBBA@<44443226<,,,3-..376...==:3231113/.--...34>688A==?DDDDBB??>@<8440000<????3351559<84434<63229995;3.....2222;63
@JI6ZREA02IGOKZ
AGTGACAGTTGGAGGGCAAGTCTGGTGCCAGCAGCCGCGGTAATTCCAGCTCCAATAGCGTATATTAAAGTTGTTGCAGTTAAAAAGCTCGTAGTTGAATTTCGGGATCAATATATCGGTCGTGCCTTCGGTATGTACTGGTATTATTGGTTTCTCCTTTCTGACAAACTATGATGTCATTAATTTGGTGTCATGGGGAATCAGGACTGTTACTTTGAAAAAATTAGAGTGTTTAAAGCAGGCACACGCTTGAATACATTAGCATGGAATAATGAAATAGGACGTTTGACCCTATTTGTGGTTTCTAGGATCGACGTAATGATTAATAGGGATAGTTGGGGCATTAGTATTCAATTGTCAGAGGTGAAATTCTTGGATTTATTGAAGACTAACTACTGCGAAAGCATTTGCCAAGGATGTTTCATTAATCAAGAACGAAAGTTAGGGATCGAAGACGATCAGATACCGTCGTAGTCTTAACCATAAACTATGCCGACTAGGGATCGGATGATGTTAATTTTTAATGTAC
+
IIIIIIIIIIIIIHHHIIIIIIIIIIIIIIIIIIIIIIIIIIIIIIIIIIIIIIIIIIIIIIIIIIHHHIIIIIIIIIIII???==IIIIIIIIIIIIIHHHIHHHIIIIIIIIIIIIIIIIIIIIIIIIIIIIIIIIIIIIIIIIIIIIHHHIIHIHHHIIIIIHHHIIIIIIIIIIIIIII>>>IIIIIIIICCCCIIIIIIIIIIIIIIIHHHI998888BB0IIHIHHHHHHHIIIIIIIIIIIIIIIIIIIIIIIIIIIIHHHHHAAAFHEEIIIIIHA<<<GGABBDD55581AABBBGAI<<<HAAAAIIIIIIIIIHHHHBBBEEEE;;2222;;BEEDEEFHIEEEEHHHB@??DCC>;;;552244A;;:944>ACA?CCA999;C>:5544;9;;;;>?>>>>===:/....399886;;:300<<7772..-699:888::98:::33389::==<:9<<=<9:113310033337401338794745550310453....--..//2//00*8888
@JI6ZREA02FU85W
AGTGACAGTTGGAGGGCAAGTCTGGTGCCAGCAGCCGCGGTAATTCCAGCTCCAATAGCGTATATTAAAGTTGTTGCAGTTAAAAAGCTCGTAGTTGAATTTGGG
+
F=:::;@AFFFFHHHHIIIIIIIIIIIIIIIIIIHFFFFB@<<FFDFFFFFFFFFFFFFFFFFFFFFFF=??FFFFFFFFF?????FFFFFFFDDBB<<00...3
@JI6ZREA02GOOGD
AGTGACAGTTGGAGGGCAAGTCTGGTGCCAGCAGCCGCGGTAATTCCAGCTCCAATAGCGTATATTAAAGTTG
+
@A@FFFFDDDFII@@@IIIIIIIIIIIIIIIIIIIIIIIIIIIIIIIIIIIIFFFFFFFFFFFDAA:::9886
@JI6ZREA02HGRAL
AGTGACAGTTGGAGGGCAAGTCTGGTGCCAGCAGCCGCGGTAATTCCAGCTCCAATAGCGTATATTAAAGTTGTTGCAGTTAAAAAGCTCGTAGTTGAATTTCGGGGTA
+
D6666EFFFFFIIHHHIIIIIIIIIIIIIIIIIIIIIIIIIIIIIIIIIIIIFFFFFFFFFFFFFFFFFFFFFFFFFFFFF;;;;;FFFFFFFFFFFFFFFFF@;:724
@JI6ZREA02JLKEY
AGTGACAGTTGGAGGGCAAGTCTGGTGCCAGCAGCCGCGGTAATTCCAGCTCCAATAGCGTATATTAAAGTTGTTGCAGTTAAAAAGCTCGTAGTTGAATTTTAGGCCTGGCCGGATGGTCCGTCTTTGGCAAGTACTGTTCTGTCGTCGGGTCTATCCTTCTGGTGAGCCGGGATGCCCTTTATTGGAGTGTGGTACGGGAA
+
FFFFFFFFFFFIIHHHIIIIIIIIIIIIIIIIIIIIIIIIIIIIIIIIIIIIFFFFFFFFFFFFFFFFFFFFFFFFFFFFF;;;;;FFFFFFDDDFFCC66666?DBBBDDFFFFFFFFFFFFFFFCCC??::<CFFFFFFFFFFFFFFFFFFFFFF@@@@FFFFFFFFFFFFFFFFFFFFC?A861118??=;9244611--
@JI6ZREA02HV7Y2
AGTGACAGTTGGAGGGCAAGTCTGGTGCCAGCAGCCGCGGTAATTCCAGCTCCAATAGCGTATATTAAAGTTGTTGCAGTTAAAAAGCTCGTAGTTGAATTT
+
FFFFFFFFFFFIIHHHIIIIIIIIIIIIIIIIIIIIIIIIIIIIIIIIIIIIFFFFFFFFFFFFFFFFFFFFFFFFFFFFF???==FFFFFDBA???86..,
@JI6ZREA02GXL69
AGTGACAGTTGGAGGGCAAGTCTGGTGCCAGCAGCCGCGGTAATTCCAGCTCCAATAGCGTATATTAAAGTTGTTGCAGTTAAAAAGCTCGTAGTTGAATTTTAGGCCTGGCCGGATGGTCCGTCTTTGGCGAGTACTGTTCTGTCGTCGGGTCTATCCTTCTGGTGAGCCGGGATGCCCTTTATTGGGTGTGTCGGGGAACCAGGACCATTACCTTGAAAAAATTAGAGTGTTTAAAGCGGGCATTTGCTTGAATAGATTAGCATGGAATAATAGAATAGGACGTTGG
+
@FFFFFFFFFFII???IIIIIIIIIIIIIIIIIIIIIIIIIIIIIIIIIIIIFFFFFFFFFFFFFFFFFFFFFFFFFFFFF;;;;;FFFFFFFFFFFFFBBAAFFFFFFFFFFFFFFFFFFFFFFFFFFFFFFFFFFFFFFFFFFFFFFFFFFFFFFFFFFFFFFFFFFFFFFFFFFFFFFFFFDDDDFFFFFFFAADDFFEE???FFFFFFFFFFFF66666666,AADBB===566?A666:A=??FFFFFFDFDGDDDGFFFFGGGGGGDDDGGGDB><33111--
@JI6ZREA02HF24C
AGTGACAGTTGGAGGGCAAGTCTGGTGCCAGCAGCCGCGGTAATTCCAGCTCCAATAGCGTATATTAAAGTTGTTGCAGTAAAGAAA
+
FFFFFFFFFFFIIHHHIIIIIIIIIIIIIIIIIIHIHBBBHFFFFGGHHFFFFFFFFFDDDFFFFFFFFFFFDBA??==:1,,-,,,
@JI6ZREA02JPR0B
AGTGACAGTTGGAGGGCAAGTCTGGTGCCAGCAGCCGCGGTAATTCCAGCTCCAATAGCGTATATTAAAGTTGTTGACAGTTAAAAAGCTCGTAGTTGAATTTCGGGATCAATACGTCGGTCGTGCTTTTTGGTACGCACTGGCGTCATTGGTTCTCCTTTCTGACGAACCATGATGTCATTAATTTGGTGTTATGGGGAGTTAGGACTGTTACTTTGAAAAAATTAGAGTGTTTAAAGCAGGCATTAGCTTGAATACATTAGCATGGAATAATGAAATAGGACGTTCGATCCTATTTTGTGGTTTCTAGGATCAACGTAATGATTAATAGGGATAGTTGGGGCAGTTAGATTCAATTGTCAGAGGTGAAATTCTTGGATTTATTG
+
FFFFFFFFFFFHH@@@FFFHHHHHHHHGIHHFFF888???@??DDDFFFEEDFFFFFFFFFD@@@DFFFFFFDDA???A?44//---9<:9:=<445=AB===B==?DDAAAD:::=@?<=9896/-----;;3<:89<<@A>?>???<<1111?>==8;;AAD??666DDDFFFBDDDDBD::666AA>BAAAA:;==<133=ABBBB5111:===B222266FF0FFFFFFFFFFFFFFFFFFFFFFFCCC65555DDDBAAAADDDDDAAAA455A<>>10044==<:1127,,,,3---,,,72:<==><<=BDBDBA??>@<<<<//.2<84444444<<?>=4444<95544><@@@@@@?=444<<<>@867222;543
@JI6ZREA02HY9WR
AGTGACAGTTGGAGGGCAAGTCTGGTGCCAGCAGCCGCGGTAATTCCAGCTCCAATAGCGTATATTAAAGTTGTTGCAGTTAAAAAGCTCGTAGTTGAATTTTAGGCCTGGCCGGACGGTCCGTCTCTGGCGAGTACTGTTCTGTCGTCGGGTCTATCTTTCTGGTGAATCGGTATGTTCTTAATTGGGCGTGCCGGGGAGCCAGGACCATTACCTTGAAAAAATTAGAGTGTTTAAAGCAGGCTTTTGCTTGAATAGATTAGCATGGAATAATAGAATAGGACGTGTGGTTCTATTTTGTGGTTCAAGGACCACCGTAATGATTAATAGGGATAGTTGGGGGCATTAGTATTCAATTGTCAGAGGTGAAATTCTTGGATTTATTGAAGACTAACTACTGCGAAAGCATTTGCCAAGGATGTTTTCATTAATCAAGAACGAAAGTTAGGGATCGAAGACGATCAGATACCGTCGTAGTCTTAACCATAAACTATGCCGACTAGGGATCGGG
+
HHHHHHHHHHHIIHHHIIIIIIIIIIIIIIIIIIIIIIIIIIIIIIIIIIIIHHHHHHHHHHHHHHHHHHHHHHHHGGG@@66666<DHGHHHHHHHHHBBBBHHHHHHHHHHHHHHHHHFFFHHHHHHHHHHHHHHHHHHHHHHHHHHHHHHHHHHF???HHHHHHHHHHHHHHHHHHHBBBBHHHHHHHHHHHCCCBHFHHHHHHHHEEDGGDBBB///11166,BBGGHHHHHHHHHHHHHCCCCHHHHHHHHHHHHHHHHHHHHHH@@@HHHHHGGGGG65333;;GBBBD9;?=6/33@@HGI665@@HHHHHHHHHHHHHHH@@@BHHHHHH88??=HHHHHHHHHHHHHHHHHHHHH?===HHHHHH??AAHHHHHHHHH=989=DDDDEEBA99999;99/..32284=8667----27;;::5:77744;72227-----16777;;:9;::;;::8;<==;:9::;::;::;;1102611260677::;9;872202100,
@JI6ZREA02J6BIL
AGTGACAGTTGGAGGGCAAGTCTGGTGCCAGCAGCCGCGGTAATTCCAGCTCCAATAGCGTATATTAAACGTTGTTG
+
FFFFFFFFFFFIIHHHHHHFFFF::8CCABBA??44480000022;;????8:::DFFCAAABBBD??:3311?>>=
@JI6ZREA02J4TK7
AGTGACAGTTGGAGGGCAAGTCTGGTGCCAGCAGCCGCGGTAATTCCAGCTCCAATAGCGTATATTAAAGTTGTTGCAGTTAAAAAGCTCGTAGTTGAATTTCGGGATCAATATATTGGTCGTGCCTCTGGTATGAACCTGGTATTATTGATTTCTACCTCTGACGAACTGTGATGTCATTAATT
+
FFFFFFFFDDDDHHHHHHIIIIIIIIIIIIIIIHHHHHHHFDDDDFFHHHHFFFFFFFFFFDDDDD?=:666CCDFFFFFF???;;@FFFFFFFDBBBB;;411109>AAA?><::<FFFDCCFFFDBBA<<<?>00..4..-79121247...42=996667998000496==775::----,,
@JI6ZREA02HHZON
AGTGACAGTTGGAGGGCAAGTCTGGTGCCAGCAGCCGCGGTAATTCCAGCTCCAATAGCGTATATTAAAGTTGTTGCAGTTAAAAGGCTCGTAGTTGAATTTCGGGATCAATATATTGGTCGTGCCTCTGGTATGCACTGGTATTATTGATTTCTACCTTCTGATGAACTGTGATGTCATTAATTTGGTGTCATGGGGAATCAGGACTGTTACTTTGAAAAATTAGAGTGTTTAAAGCAGGCACACGCTTGAATACATTAGCATGGAATAATGAAATAGGACGCTTGACCCTATTTTGTGGTTTCTAGGATCGACGTAATGATTAATAGGGATAGTTGGGGGCATTAGTATTCAATTGTCAGAGGTGAAATTCCTGGATTTATTGAAGACTAACTACTGCGAAAGCAACTTGCCAAGGATGTTTTCATTAATCAAGAACGAAAGTTAGGGGATCGAAAGACGATCAGATACCGTCGTAGTCTTAACCATAAACTATGCCGACTA
+
IIIIIIIIIIIIIHHHIIIIIIIIIIIIIIIIIIIIIIIIIIIIIIIIIIIIIIIIIIIIIIIIII;;;IIIIIIIIIIIICCCCIIIIIIIIIIIIIIHHHIBBBIIIIIIIIIHHIIIIIIIIIIIIIIIIIIIIIHHHHIIIIIIIIHHHIABBGIIIIIIIIBBBGIIIIIIIIIIIEE666BB>BBIIIBCCCIIIIIIIIF>988;?@==E5555788.CEEEFEDD8;;HIIIIIIHHHIIBB>>>FDIIIIIIIIIIIIIIIIIIHHHHH<<<ADIIGGE???DF9<<88/;;???EAG<<<HEEEDHIIIIIIIIIIIIHEBGEEE::.....?9888?<EEFAAAGEEEEH@:::BDEB>CC;;8??;111577AAA989A///48>4554:77=9222889.//.22:990120333311088996470003022,....311,,,,,,1/35551030993---4740.--0200.5///33,/,,,/1.,,
@JI6ZREA02F82O4
AGTGACAGTTGGAGGGCAAGTCTGGTGCCAGCAGCCGCGGTAATTCCAGCTCCAATAGCGTATATAAAGTTGTTGCAGTTAAAAAGCTCGTAGTTGAATTTCGGGATCAATTA
+
FFFFFFFFFFEII:::IIIIIIIIIIIIIIIIIIIIIIIIIIIHHHHHIHHHFFFFFFFFFF:::::FFFFDBAAABB::66666?DDDDDFFFFFFFFFFA=;;>9722../
@JI6ZREA02IBLI8
AGTGACAGTTGGAGGGCAAGTCTGGTGCCAGCAGCCGCGGTAATTCCAGCTCCAATAGCGTATATTAAAGTTGTTGCAGTTAAAAAGCTCGTAGTTGAATTTAGG
+
8888<=FFFFFGHHHHIIIIIIIIIIIIIIIIIIDDFHHHFFFFFFFGGFEDDFFFFDBBBBDD66666?DBA<<===?44/////8>??====<>?><2,,,--
@JI6ZREA02JCGAO
AGTGACAGTTGGAGGGCAAGTCTGGTGCCAGCAGCCGCGGTAATTCCAGCTCCAATAGCGTATATTAAAGTTGTTGCAGTTAAAAAGCTCGTAGTTGAATTTCGGGATC
+
FFFFFFFFFFFII@@@IIIIIIIIIIIIIIIIIIIIIIHHHHHHHFFFFHHDDDDFFFFFFFFFFFFFFFFFFFFFFFFFF?????FFFFFFFFFFFFF??;4000094
@JI6ZREA02IVCJ0
AGTGACAGTTGGAGGGCAAGTCTGGTGCCAGCAGCCGCGGTAATTCCAGCTCCAATAGCGTATATTAAAGTTGTTGCAGTTAAAAAGCTCGTAGTTGAA
+
FEEE===DFFFHH:::IIIIIIIIIIIIIIIIIIIIIIIIIIIIIIIIIIIIFFFFFFFFEA@@FFFFFFFFFFFFFFF??66666FFFDA??????42
@JI6ZREA02IDMPU
AGTGACAGTTGGAGGGCAAGTCTGGTGCCAGCAGCCGCGGTAATTCCAGCTCCAATAGCGTATATTAAAGTTGTTGCAGTTAAAAAGCTCGTAGTTGAATTTTAGGCCTGGCCGGATGGTCCGTCTTTGGCGAGTACTGTTCTGTCGTCGGGTCTATCCTTCTGGTGAGCCGGGATGCCCTTTATTGGGTGTGTCGGGGAACCAGGACCATTACCTTGAAAAAATTAGAGTGTTTAAAGCGGGCATTTGCTTGAATAGATTAGCATGGAATAATAGAATAGGACGTTGGTTCTATTTTGTTGGTTTTAGGACCACCGTAATGATTAATAGGGATAGTTGGGGGCATTAGTATTCAATTGTCAGAGGTGAAATTCTTGGATTTATTGAAGACTAACTATTGCGAAAGCATTTGCCAAGGATGTTTTCATTAATCAAGAACGAAAGTTAGGGGATCGAAGACGATCAGATACCGTCGTAGTCTT
+
IIIIIIIIIIIIIIIIIIIIIIIIIIIIIIIIIIIIIIIIIIIIIIIIIIIIIIIIIIIIIIIIIIHHHIIIIIIHGGG<<33333AIIIHIIIIIIIICCCCIIIIIIIIHHHHIIIIIIIIIIHHHIIIIIIIIIIIIIIIIIIIIIHHHIIIIIIIIIIIIIIIIHIIHHHIIIFFFHHHI>>BBHIIIIIICCCCIIHHFGGFGIIIIGGEEEG441111::3DDBEE?BBEEEIF888GGBBBGGGGF=<<AHIIIIIIIIIIIIIIIIIIIIIIIIIIIIIIIIIIIIB??=8//FF4444A?B?;;;?DDDDIDEEEHIIIIHHHIHDEDD====8HHIHDAAAHHIIIHHHHHHHHHHHBBBHHHHHH@@@BEBD<<CC;:8;;9999?CAA?9;;>CB?554AAAAA552881133:722118:83..-983330220....77733286;::;;88686;;:74889821,,
@JI6ZREA02JT6JI
AGTGACAGTTGGAGGGCAAGTCTGGTGCCAGCAGCCGCGGTAATTCCAGCTCCAATAGCGTATATTAAAGTTGTTGCAGTTAAAAAGCTCGTAGTTGAATTTCAGGGGTCAGCAGGTTGGTCGTGCCACTGGTATGTACTGGTTTCGCTGATTCCTCCTTTCTGAAGAACTGTAATGCCATTAATTTGGTGTTGCAGGGAAACAGGACTGTTACTTTGAAAAAATTAGAGTGTTTAAAGCAGGCTAACGCTTGAATACATTAGCATGGAATAATGAAATAGGACGTTCGATCCTATTTGTGGTTTCTAGGATTGACGTAATGATTAATAGGGATAGTTGGGGCATTAGTATTCAATTGTCAGAGGTGAAATTCTTGGATTTATTGAAGACTAACTACTGCGAAAGCATTTGCCAAGGATGTTTTCATTAATCAAGAACGAAAGTTAGGGATCGAAGACGATCAGATACCGTCGTAGTCTTAACC
+
FFFFFFFFFFFIIHHHIIIIIIIIIIIIIIIIIIIIIIIIIIIIIIIIIIIIFFFFFFFFFFFFFFFFFFFFFFFFFFFFF88888FFFFFFFFFFFFFFFFFFDDBBFFFFFFFFFFFFFFFFFFFFFFFFFFFFFFFFFFFFFFFFFFFFFFFFCCCCCDDFFFFFFFFFFFFFFFFF??=====DA9666?DD?FFFFFF9<<FFFFFFDD666?67776666,@DFFFFFFFFFFFFFFFFFFFFFFFFFDFGIIIIIIGGFDDIIIGGGIIIIGAGIDF??=BAAA@=83..040==0//97BBDDDDDDDD:::DDAAA????BBBDDDDDD9977==AA8444<@?A>@@?>?D?>333>>>>?====DDD>>==87@@>><:8///22;6776668;87666788:://.321111::::876::2200683331---1797222::98:98666656122:747887771122--
@JI6ZREA02GN1H3
AGTGACAGTTGGAGGGCAAGTCTGGTGCCAGCAGCCGCGGTAATTCCAGCTCCAATAGCGTATATTAAAGTTGTTGCAGTTAAAAAGCTCGTAGTTGAATTTCGGGATCAATTTATCGGTCGTGCCTCTGGTATGCACTGGTATTATTGATTTCTACCTTCTGA
+
FFFFFFFFFFFIIHHHIIIIIIIIIIIIIIIIIIIIIIIIIIIIIIIIIIIIFFFFFFFFFFFFFFFFFFFFFFFFFFFFF=====FFFFFFFFFFFFFFFFFDDDFFFFFFFFFFFFFFFFFFFFFFFFFFFFFFFFFFFFFCCCFFFCCCFD>@@AAA>=4/
@JI6ZREA02JFZEM
AGTGACAGTTGGAGGGCAAGTCTGGTGCCAGCAGCCGCGGTAATTCCAGCTCCAATAGCGTATATTAAAGTTGTTGCAGTTAAAAAGCTCGTAGTTGAATTTCGGGGTATCAAG
+
?FFFFFFA@@FII:::IIIIIIIIIIIIIIIIIIIIHHGFF8888<<FGFFFFFFFFFFFFFFFFF===FFFDA>????44/////8>??=??ABD:::;;;@640.-434693
@JI6ZREA02J3A6M
AGTGACAGTTGGAGGGCAAGTCTGGTGCCAGCAGCCGCGGTAATTCCAGCTCCAATAGCGTATATTAAAGTTGTTGCAGTTAAAAAGCTCGTAGTTGAATTTCGGGATCAATATATTGGTCGTGCCTCCGGTATGCACTGGTATTATTGATTTCTACCTTCTGACGAACTATGATGTCATTAATTTGGTGTCATGGGGAATCAGGACTGTTACTTTGAAAAAATTAGAGTGTTTAAAGCAGGCACACGCTTGAATACATTAGCATGGAATAATGAAATAGGACGTTTGACCCTATTTTGTGGTTTCTAGGATCGACGTAATGGTTAATAGGGATAGTTGGGGGCATTAGTATTCAATTGTCAGAGGTGAAATTCTTGGATTTATTGAAGACTAACTACTGCGAAAGCATTTGCCAAGGATGTTTCATTAATCAAGAACGAAAGTTAGGGATCGAAGACGA
+
HHHHHHHHHHHIIHHHIIIIIIIIIIIIIIIIIIIIIIIIIIIIIIIIIIIIHHHHHHHHHHHHHHHHHHHHHHHHHHHHH;;;;;HHHHHHHHHHHHHHHHHHHHHHHHHHHHHHHHHHHHHHHHHHHHHHHHHHHHHHHHHHHHHHHHHHHHHHHHHHHHHHHHHHHHHHHHHHHHHHHHH999HHHHHHHHCCCCHHHHHEFEHHE988@C@@G22226688,BBGGGCCE999EHHHHHGEHHHHHHHHHHHHHHHHHHHDDDHHHHGGG;;;;7@@DDDHHHHHHDDHG=9966/66;;@E<GGGGHHHHBBBHHHHHBBBBHBBBHHHHHEE55555EEEB;;9;@B;;;AABBB====?BB===BB=8899B===?88BB=989=B=998??99344=?AA===BAAAA9967-----267779;;;;002:4441224777:;;77760204
@JI6ZREA02HEQXO
AGTGACAGTTGGAGGGCAAGTCTGGTGCCAGCAGCCGCGGTAATTCCAGCTCCAATAGCGTATATTAAAGTTGTTGCAGTTAAAAAGCTCGTAGTGAATTTTAGGCCTGACCGGATGGTCCGTCTTTGGCGAGTACTGTTCTGTCGTCGGGTCTATCCTTCTGGTGAGCCGGGATGCCCTTTATTGGGTGTGTCGGGGAACCAGGACCATTACCTTGAAAAAATTAGAGTGTTTAAAGCGAGA
+
FFFFBBB==?DA:666AFFFHHHFHIIIIIIIIIIIIIIIIIIIIIIIIIIIFFFFFFFFFFFFFFFFFFFFFBAAAA?44111//<???==<445:B4444<=>><41136DDDDDDDFFFFF@@@FFFFFFFFFFFFFFFFFFFFF888?CCAA????DFFFFFFDDD===A@?444455:99===BADFFF<<<:DDDDD?::<<CFFFFFFFF677766FF0FFFFD=<886693-.--
@JI6ZREA02JXWF9
AGTGACAGTTGGAGGGCAAGTCTGGTGCCAGCAGCCGCGGTAATTCCAGCTCCAATAGCGTATATTAAAGTTGTTGCAGTTAAAAAGCTCGTAGTTGAATTTCGGGATCAATTTATCGGTCGTGCCTCTGGTATGCACTGGTATTATTGATTTCTACCTTCTGACGAACCATGATGTCATTAATTTGGTGTTATGGGGAGTTAGGACTGTTACTTTGAAAAAATTGAGTGTTTAAAGCAGGCATTAGCTTGAATACATTAGCATGGAATAATGAAATAGGACGTTCGATCCTATTTTGTTGGTTTCTAGGATCAACGTAATGATTAATAGGGATAGTTGGGGGGCATTAGTATTCAATTGTCAGAGGTGAAATTCTTGGATTTATTGAAGACTAACTACTGCGAAAGCATTTGCCAAGGATGTTTTCATTAATCAAGAACGAAAGTTTAGGGATCGAAGACGATCAGATACCGTCGTAGTCTTAACCNTAAACT
+
HHHHHHHHHHHIIHHHIIIIIIIIIIIIIIIIIIIIIIIIIIIIIIIIIIIIHHHHHHHHHHHHHHHHHHHHHHHHHHHHH;;;;;HHHHHHHHHHHHHHHHHHHHHHHHHHHHHHHHHHHHHHHHHHHHHHHHHHHHHHHHHHHHHHHHHHHHHHHHHHHHHHHEEEHHHHHHHHHHHHHHHHHHHHHHHHHHCCCBB1666BGGE@;668@CC@G222666<<<<HHHHHHHHHHHHHHHHHHHHHHHHHHHHHH666@HHHHHHHHHHHHHHHHHHH;;:BB?=@=5123,,,,.,,58866DAHEHHHHHHHH@@@HEEEEGGBB2005A?;;;//////;;888>?BB;664AAB?A>999=A8999A932299A999?8:EEA989A@????=9333999;93426=;;8822062000026,,,,1543,,,,,,,,.000,,,,,11440..2187777676;;;:9887612168844!2232--
@JI6ZREA02I530N
AGTGACAGTTGGAGGGCAAGTCTGGTGCCAGCAGCCGCGGTAATTCCAGCTCCAATAGCGTATATTAAAGTTGTTGCAGTTAAAAAGCTCGTAGTTGAATTTCGGGGTCAGCAGGTTGGTCGTGCCACTGGTATGTACTGGTTTCGCTGATTCCTCCTTTCTGAAGAACTGTAATGCCATTAATTTGGTGTTGCAGGGAAACAGGACTGTTACTTTGAAAAAATTAGAGTGTTTAAAGCAGGCTAACGCTTGAATACATTAGCATGGAATAATGAAATAGGACGTTCGATCCTATTTTGTGGTTTCTAGGATTGACGTAATGATTAATAGGGATAGTTGGGGCATTAGTATTCAATTGTCAGAGGTGAAATTCTTGGATTTATTGAAGACTGACTACTGCGAAAGCATTTGCCAAGGATGTTTTCATTAATCAAGAACGAAAGTTAGGGATCGAAGACGATCAGATACCGTCGTAGTCTTAACCATAAACTATGCCGACTAGGGATCGGATGATG
+
IIIIIIIIIIIII:::IIIIIIIIIIIIIIIIIIIIIIIIIIIIIIIIIIIIIIIIIIIIIIIIIIHHHIIIIIIIIIIII==???IIIIIIIIIIIIIHHHICCCCIIIIIIIIIIBBDIIIIIIIIIIIIIIIIIIIIIHHHIIIIIIIIIIIIIHHHIIIIIIIIIIIIIIIIIIIIIIIHHHIIIIIIIIIHHHHHHIIIIIIIIIIIIHHHI886668BB0IIGGGHHHHHHIIIIIIIGGGIIIIIIIIIIIIIIIIIIIIIIIIIIIAAAGAFH::7AAIIIIDDDD===<A28886=GIIAAAGIIIIIIIIAAAAAEEGG<<<<GCDCC6666@@EEGG?@ADDDDDDECDDD@5568<>AA@@<<EEEBB<500@F<646DEEHHFFFDD?@@EIFEBBBDDDEA>><A;////8;;9887:=84..//007<==7>>>>?????>===<===878:?=8202;=778:;88//.4666=8258886848:888<;;888<;=84
@JI6ZREA02FJKKI
AGTGACAGTTGGAGGGCAAGTCTGGTGCCAGCAGCCGCGGTAATTCCAGCTCCAATAGCGTATATTAAAGTTGTTGCAGTTAAAAAGCTCGTAGTTGAATTTTCGGGACTCGAACGTT
+
40115=5333==DFFFIIIIIIIIIIIIIIIIIIIIIIIIIIIIIIIIIIIIFFFFFFFFFFFFFFFFFFFFFFFFDD<<<;7755B???AAAA>><<<4422/...457231552--
@JI6ZREA02G5VOW
AGTGACAGTTGGAGGGCAAGTCTGGTGCCAGCAGCCGCGGTAATTCCAGCTCCAATAGCGTATATTAAAGTTGTTGCAGTTAAAAAGCTCGTAGTTGAATTTCGGGATCAATTTATCGGTCGTGCCTCTGGTATGCACTGGTATTATTGATTTCTACCTTCTGACGAACCATGATGTCATTAATTTGGTGTCAGTGGGAATCAGGACTGTTAACTTTGAAAAAATTAGAGTGTTTAAAGCAAGTCACACGCTTGAATACATTAGCATGGAATAATGAAATAGGACGTTTGACCCTATTTTGTT
+
FFFFFFFFFFFIIHHHIIIIIIIIIIIIIIIIIIIIIIIIIIIIIIIIIIIIFFFFFFFFFFFFFFFFFFFFFFFFFFFFF???==FFFFFFFFFFFFFFFFFFFFFFFFFFFFFFFFFFFFFFFFFFFFFFFFFFFFFFFFFFFFFFFFFFFFFFFFFFFFFFFFFFFFFFFFFFFFDBB==311>=2667<9900042===999:400.21=111:,,,,,,--+.-576222888?<<4449988898889==><<8223<<732222322676664048444889?>444<<22//:--
@JI6ZREA02JE8UY
AGTGACAGTTGGAGGGCAAGTCTGGTGCCAGCAGCCGCGGTAATTCCAGCTCCAATAGCGTATATTAAAGTTGTTGCAGTTAAAAAGCTCGTAGTTGAATTTTAGGCCTGGCCGGACGGTCCGTCTCTGGCGAGTACTGTTCTGTCGTCGGGTCTATCTTTCTGGTGAATCGGTATGTTCTA
+
FFFFFFFFFFFIIHHHIIIIIIIIIIIIIIIIIIIIIIIIIIIIIIIIIIIIFFFFFFFFFFFFFFFFFFFFFFFFFFFFF88888FFFFFFFFFFFFFDDDBFFFDDDFFFFFFFFFFFFFFFFFFFFFFFFFFFFFFFFFFFFFFFFFFFFFFFDD===FFFFFFFFFDCAAAB@@>>//
@JI6ZREA02IJEHV
AGTGACAGTTGGAGGGCAAGTCTGGTGCCAGCAGCCGCGGTAATTCCAGCTCCAATAGCGTATATTAAAGTTGTTGCAGTTAAAAAGCTCGTAGTTGAATTTCGGGATCAATAC
+
FFFFFFFFFFFII???IIIIIIIIIIIIIIIIIIIIIIIIIIIIIIIIIIIIFFFFFFFFFFFFFFFFFEDDFFFFFFFFF???==FFFFFFFFFFFFFFF?8631>?=;;:1.
@JI6ZREA02HEZ2B
AGTGACAGTTGGAGGGCAAGTCTGGTGCCAGCAGCCGCGGTAATTCCAGCTCCAATAGCGTATATTAAAGTTGTTGCAGTTAAAAAGCTCGTAGTTGAATTTC
+
A6668888<CFFFFHHIIIIIIIIIIIIIIIIIIIIIIIIIIHIIIIHHHHDDDDFFFFFFFFFFFFFFFFFFFFFFFFFF???==FFFFFFDB?;622.,,.
@JI6ZREA02GAO85
AGTGACAGTTGGAGGGCAAGTCTGGTGCCAGCAGCCGCGGTAATTCCAGCTCCAATAGCGTATATTAAAGTTGTTGCGTAAAGTAACTCGTAGTTGTATTACGGTAGTCATATATTGTCGTGCTCTCGGTATGCACTGGTATTATTGATTTCTACCTTCTG
+
FFFFFFFFFFFII666HHGHIIIBBBIIIIIIIIIIIIIIIIIIIIHHIHHHFFFFFFFFFFFFFFFFFFDDBBAA00/..,55.,.--32.--12175523--,-,-...-25--.,.-2-../69>>@BBDFFFFFFFFFFFFFFFFFFFFFDBAA@=4
@JI6ZREA02ICGHG
AGTGACAGTTGGAGGGCAAGTCTGGTGCCAGCAGCCGCGGTAATTCCAGCTCCAATAGCGTATATTAAAGTTGTGC
+
FFFFFFFFFFFII666IIIIIIIIIIIIIIIIIIIIIHHHHHHHHFFFHFHHFFFFDBBBBB8844422:886234
@JI6ZREA02J4WQF
AGTGACAGTTGGAGGGCAAGTCTGGTGCCAGCAGCCGCGGTAATTCCAGCTCCAATAGCGTATATTAAAGTTGTTGCAGTTAAAAAGCTCGTAGTTGAATTTTAGGCCTGGCCGGACGGTCCGTCTCTGGCGAGTACTGTTCTGTCGTCGGGTCTATCTTCTGGTGAATCGGTATGTTC
+
FFFFFFFFFFFIIHHHIIIIIIIIIIIIIIIIIIIIIIIIIIIIIIIIIIIIFFFFFFFFFFCCCCC??AAADDDDA???C;;;88<FFFFFFFFFFFFA@=;AAABB:4444<<<88890118BBBBBDFFFFFFFFFFFFFFFFCCC?===D??=::::9BBBABB=<<A??<<92/
@JI6ZREA02GOEW7
AGTGACAGTTGGAGGGCAAGTCTGGTGCCAGCAGCCGCGGTAATTCCAGCTCCAATAGCGTATATTAAAGTTGTTGCAGTTAAAAAGCTCGTAGTTGAATTTCGGGATCAATATATTGGTCGTGCCTCTGGTATGAACTGGTATTATTGATTTCTACCTTCTGACGAACTGTGATGTCATTAATTTGGTGTCATGGGGAATCAGGACTGTTACTTTGAAAAAATTAGAGTGTTTAAAGCAGGCACACGCTTGAATACATTAGCATGGAATAATGAAATAGGACGTTTGACCCTATTTTGTTGGTTCTAGGATCGACGTAATGATTAATAGGGATAGTTGGGGGCATTAGTATTCAATTGTCAGAGGTGAAATTCTTGGATTTATTGAAGACTAACTACTGCGAAAGCATTTGCCAAGGATGTTTTCATTAATCAAGAACGAAAGTTAGGGATCGAAGACGATCAGATACCGTCGTAGTCTTAACCATAAACTATGCCGACTAGGGATCGGATGATGTTAATTTTTT
+
IIIIIIIIIIIIIHHHIIIIIIIIIIIIIIIIIIIIIIIIIIIIIIIIIIIIIIIIIIIIIIIIIIHHHIIIIIIIIIIFF66666HIIIIIIIIIIIIHHHIHHHIIIIIIIIIIIIIIIIIIIIIIIIIIIIIIIIIIIIIIIIIIIIHHHIIIHHIIIIIIIIIIIIIIIIIIIIIIIII:::IIIIIIIICC@@FFIIIIIIIIBBBBIHHEI666666;;,HIIIIHHHHHHIIIIIIIFFFFFIIIIIHHHIIIIIIIIIIIIIIIII@@@E?EEDDDHHHIIHHHIG<999?2211//59EBBBDGIIIIDDDIIIIIIIIIIIIDHIIHH88;87DDDDDIHDDD<<<BBEEIDDBBED=000@@DDDDDDBEEB88DDB>=??>@@@899::9::;25522794444::;::1333;;6600086230.1/00./22----4333;;88:8<;;;8677623/.,,,//,,,,,111500030-0338688:6888:;;;;:8888:8::9....,,
@JI6ZREA02H0CJD
AGTGACAGTTGGAGGGCAAGTCTGGTGCCAGCAGCCGCGGTAATTCCAGCTCCAATAGCGTATATTAAAGTTGTTGCAGTTAAAAAGCTCGTAGTTGAATTTTAGGCCTGGCCGGACGGTCCGTCTCTGGCGAGTACTGTTCTGTCGTCGGGTCTATCTTTCTGGTGAATCGGTATGTTCTTAATTGGGCGTGCCGGGGAGCCAGGACCATTACCTTGAAAAAATTAGAGTGTTTAAAGCAGGCTTTTGCTTGAATAGATTAGCATGGAATAATAGAATAGGACGTTGTGGTTCTATTTTGTTGGTTCAAGGACCACCGTAATGATTAATAGGGATAGTTGGGGGCATTAGTATTCAATTGTCAGAGGTGAAATTCTTGGATTTATTGAAGACTAACTATTGCGAAAGCATTTGCCAAGGATGTTTTCATTAATCAAGAGCGAAAGTTAGGGATCGAAGACGATCAGATACCGTCGTAGTCTTAACCATAAACTATGCCGACTAGGAATCGGGCGACGTTATTTTCATGACTCGTTCGGCG
+
IIIIIIIIIIIIIHHHIIIIIIIIIIIIIIIIIIIIIIIIIIIIIIIIIIIIIIIIIIIIIIIIIIHHHIIIIIIIIIIII88888GIIIIIIIIIIIICCCCIIIIIIIIIIIIIIIIIIIIIIIIIIIIIIIIIIIIIIIIIIIIIIHHHIIIIG>666FAIIIIHHIGGGGIIIIIIIIIIIIBBBGDGGII??>@G>III>>>GIHIIIGGGGI888888II5IIIIIHHHHHHIIIIIICC@@GIIIIIIIIIIIIIIHHHIIIIIIIIIIIIIIIIIIIIGGAAAIFGEG99995//22BBGEA775AAIIHIIHIIGGGGIIIIHHHIIHAAA77=::IIIIHHHIIIIHHHHHHHHHHH?@>BBHHHHHHHHHHHHB;;CC;:8AA:::>>EEBBA;;;@;500.:44447425.----2566845823308<888588816666888==;9=<<==;;:;:;;;:8>:;::;:<>>6658999861688;<<8;8;<668;33321=;;<<6144433333==<<;8666:5
@JI6ZREA02IYHN2
AGTGACAGTTGGAGGGCAAGTCTGGTGCCAGCAGCCGCGGTAATTCCAGCTCCAATAGCGTATATTAAAGTTGTTGCAGTTAAAAAGCTCGTAGTTGAATTTTAGGGCCT
+
85536666DDFGHFHHIIIIIIIIIIIIIIIIIIIIIIIIIIIIIIIIIIIIFFFFFFFFFFFFFF???FFFFFFFFFFFF=====FFFFFFFFFFFDB6442/..1--.
@JI6ZREA02F47A0
AGTGACAGTTGGAGGGCAAGTCTGGTGCCAGCAGCCGCGGTAATTCCAGCTCCAATAGCGTATATTAAAGTTGTTGCAGTTAAAAAGCTCGTAGTTGAATTTCGGGGTCTAGGTC
+
66668??CCFDGHDIIIIIIIIIIIIIIIIIIIIIIIIIIIIIIIIIIIIIIFFFFFFFFFFFFFFFFFFFFFFFFFFFFF==???FFFFFFDBA>=;911,.,,,,,22755-.
@JI6ZREA02FPM6I
AGTGACAGTTGGAGGGCAAGTCTGGTGCCAGCAGCCGCGGTAATTCCAGCTCCAATAGCGTATATTAAAGTTGTTGCAGTTAAAAAGCTCGTAGTTGAATTTCGGGATCAATTTATCGGTCGTGCCTCTGGTATGCACTGGTATTATTGATTTCTACCTTCTGATGAACCATGATGTCATTAATTTGGTGTCATGGGGAATCAGGACTGTTACTTTGAAAAATTGAGTGTTTAAAGCAAGCACACGCTTGAATACATTAGCATGGAATAATGAAATAGGACGTTTGACCCTATTTTGTTGGTTTCTAGGATCGACGTAATGATTAATAGGGATAGTTGGGGGCATTAGTATTCAATTGTCAGAGGTGAAATTCTTGGATTTATTGAAGACTAACTACTGCGAAAGCATTTGCCAAGGATGTTTTCATTAATCAAGAACGAAAGTTAGGGATCGAAGACGATCAGATACCGTCGTAGTCTTAACCATAAACTATGCCGACTAGGGATCGGATGATGTTAATTTTTTAAT
+
IIIIIIIIIIIIIHHHIIIIIIIIIIIIIIIIIIIIIIIIIIIIIIIIIIIIIIIIIIIIIIIIIIHHHIIIIIIIIIIBB66666HIIIIIIIIIIIIHHHIHHHIIIIIHHHIIIIIIIIIIIIIIIIIIIIIIIIIIIIIIIIIIIIHHHIHIHHIIIIIIIIIIIIIIIIIIIIIIIFF666FFHHHIII@@@@IIIIIIIIIB=655=::8=-----559?BBD?BEHFGFGGGIIIHHIIIIIFFFFHIIIIIHHHHIIIIIIIIIEEEA7<;;6466;@6111?;7737?//33222;?EGDDEHHIIIIIIIIIIIIIIIHHHIIIIII====8EEEEDEDDDA<<<DBCCCACAAA?;11155DCCCCDBB?:44;?A>;;:98>>;@@>:4///>>>;;;C??;;;;?C;4411:8331069::30031007<=;2999:888886589:<<<<:<<=;8646:84031022000330094-,,,,,1.5/,,,/11223777777866--//--0.)
@JI6ZREA02FPAIE
AGTGACAGTTGGAGGGCAAGTCTGGTGCCAGCAGCCGCGGTAATTCCAGCTCCAATAGCGTATATTAAAGTTGTTGCAGTTAAAAAGCTCGTAGTTGAATTTAGGCCTGGCCGGATGGTCCGTCTTTGGCGAGTACTGTTCTGTCGTCGGGTCTATCCTTCTGGTGAGCCGGGATGCCCTTTATTGGGTGTGTCGGGGAACCGAGGACCGATTACCTTGAAAAAATTAAGAGTAGTTTAAAGACGGGCATTTGCTTGAATAGATTAGCATGGAATAATAGAATAGGACGTTGGTTCTATTTTGTGGTTTAGGACTACCGTAATGATAATAGGGATAGTTGGGGGCATTAGTAGTTC
+
EEEFFFFFFFFIIHHHIIIIIIIIIIIIIIIIIIIIIIIIIIIIIIIIIIIIFFFFFFFFFFFFFFFFF?==FFDDDDD??88888FFFDAA?????86.../-11171112689>>AA<==A8333BB:898@@BDDD668?FFFFFFFFFFDA@@DFFFFFFFFC<<<FFFFFFFFFF@??FFFFC;9<::A9777AA441558A886977=551,.,,,,,,55-+42378@;<<884424888898889988?>>A@<<888999A88889<ABAAA><344<92211165313,,,,3+--,,,3,,----19>><<=45000BB;;9??=>881111/33699811...3
@JI6ZREA02GT719
AGTGACAGTTGGAGGGCAAGTCTGGTGCCAGCAGCCGCGGTAATTCCAGCTCCAATAGCGTATATTAAAGTTGTTGCAGTTAACAAAG
+
FFFFFFFFFFFII:::IIIIIIIIIIIIIIIIIIIIIIIIIIIIIIIIIIIIFFFFFFFFFFFFFFFFFFFFDDB@?<0...-3,,,.
@JI6ZREA02JJEA0
AGTGACAGTTGGAGGGCAAGTCTGGTGCCAGCAGCCGCGGTAATTCCAGCTCCAATAGCGTATATTAAAGTTGTTGCAGTTAAAAAGACTCGTAGTTGAATTTCGGGATCAATACGTCGGTCGTGCTTTTTTGGTACGCACTGGCGTCATTGGTTTCTCCTTTCTGACGAACCATGATGTCATTAATTTGGTGTTATGGGGAGTTAGGACTGTTACTTTGAAAAAAATTGAGTGTTTAAAGCAGGCACACGCTTAGAATACATTAGCATGGAATAATGAAATAGGACGTTGACCCTATTTTGTTGGTTTCTAGGATCGACGTAATGATTAATAGGGATAGTTGGGGCATTAGTATTCAATTGTCAGAGGTGAAATTCTTGGATTTATTGAAGACTAACTACTGCGAAAGCATTTGCCAAGGATGTTTTCATTAATCTAAGAACGAAAGTTAGGGATACGAAGACGATCAGATACCGTCGTAGTCTTAACCAT
+
FFFFFFFF@@888CF?DAAAAEFFFFFFFFFHHHGFFBBBHHFFFFFFFHHFFFDDDDFFFFFFFFDDDFDCDDFFFFFFF;;==;@6ADFFFFFFFFFF???A:::9<====AAAAABA??>??4//////660<:<<?BAAAFFFDFFFCCCCCCFFFFF?D>DFFFFF???ABA??=><884400.9946667;46641/11@BAAAA?99::1117,,,,,,,--.39:91,,,,.3<<97::9=<==332:BBBB??>@BA:555888@>==<6667400.3.0049888<<4546?65880004:B===AAADIIIIIIIIIIDDDDBBBD?????7777=ABBBDAAADD????B>>>>>><82///<<<::>?B=>>=228?D>>?DDDDDDD8888=;8888888>220000.30,,,,,00344,,---688:42227::232202---4400288772----::64459:97:77880000
@JI6ZREA02FU3DV
AGTGACAGTTGGAGGGCAAGTCTGGTGCCAGCAGCCGCGGTAATTCCAGCTCCAATAGCGTATATTAAAGTTGTTGCAGTTAAAAAGCTCGTAGTTGAATTTCGGGGATCAATT
+
FFFFFFFFFFFII???IIIIIIIIIIIIIIIHHHFFFB==@DFFFFFHIIIIFFFFFFFFFFFFFFFFFEDDFFFFFFFFF=====FFFFFFFFBA?==866/....47766<<
@JI6ZREA02J51FE
AGTGACAGTTGGAGGGCAAGTCTGGTGCCAGCAGCCGCGGTAATTCCAGCTCCAATAGCGTATATTAAAGTTGTTGCAGTTAAAAAGCTCGTAGTTGAATTTTAGGCCTGGCCGGATGGTCCGTCTTTGGCGAGTACTGTTCTGTCGTCGGGTCTATCCTTCTGGTGAGCCGGGATGCCCTTTATTGGGTGTGTCGGGGAACCAGGACCATTACCTTGAAAAAATTAGAGTGTTTAAAGCGGGCATTTGCTTGAATAGATTAGCATGGAATAATAGAATAGGACGTTGGTTCTATTTTGTTGGTTTTAGGACCACCGTAATGATTAATAGGGATAGTTGGGGGCATTAGTATTCAATTGTCAGAGGTGAAATTCTTGGATTTATTGAAGACTAACTATTGCGAAAGCATTTGCCAAGGATGTTTTCATTAATCAAGAACGAAAGTTAGGGGATCGAAGACGATCAGATACCGTCGTAGTCTTAACCATAAACTATGCCGACTAGGAATCGGGCACGTTATTTCATGACTCGCTCGGCGCCTTACGGG
+
FFFFFFFFFFFIIHHHIIIIIIIIIIIIIIIIIIIIIIIIIIIIIIIIIIIIFFFFFFFFFFFFFFFFFFFFFFFFFFFFF?????FFFFFFFFFFFFFBBDBFFFFFFFFFFFFFFFFFFFFFFFFFFFFFFFFFFFFFFFFFFFFFFFDDDFFFFFFFFFFFFFDDDAC666?DD????FFF@@??FDFCCAD9999=<><54488<=AAB::99A27776666,?F???C???FFFFFD;;;CCFFFFDD?::<CDDDDGGGFDDGGFDDDDDDDGGGGDDAAABB@<98944440//444444AABB???88:??DDDDDDDDDDB??BBBBBB55555:=BBBBBBDAAAA??B>?>>>///38==BBB>>??D>>>=87@>888832222269776888<83444?BBBBBBB::44116:::886662----1003122225117:::66102746666464::65447:88:4466---631121-46::9:864664422,,,,,.33,,,,,0022722067887700..,,,,000
@JI6ZREA02JY0RI
AGTGACAGTTGGAGGGCAAGTCTGGTGCCAGCAGCCGCGGTAATTCCAGCTCCAATAGCGTATATTAAAGTTGTTGCGTAAAGTAAA
+
FFFFFFFFFFFIIHHHIIIIIIIIIIIIIIIIIIIIIIIIIIIIIIIIIIIIFFFFFFFFFFFFFF;;:FFFDDDDB=:311<<4--
@JI6ZREA02FTN9H
AGTGACAGTTGGAGGGCAAGTCTGGTGCCAAGTCAAGCCGCGGTAATTACCAGCTCCAAGTAACGCGTATACTTAAAAGTTGGTTGCAGTTAAAAAGCTCGTAGTTAAGAATTTCGGGAATACAATACGTATTAGGT
+
FFDBAA<411104000???AABBAACFDBBB@=98894438;;=992-,.-5744111144,,//224488:79....<8<4444A:555A77777?:<==DCFDBAA?BB==;9444447644442476=;9=911
@JI6ZREA02JT56Q
AGTGACAGTTGGAGGGCAAGTCTGGTGCCAGCAGCCGCGGTAATTCCAGCTCCAATAGCGTATATTAAAGTTGTTGCAGTTAAAAAGCTCGTAGTTGAATTTCGGGATCAATATATTGGTCGTGCCTCTGGTATGAACTGGTATTATTGATTTCTACCTTCTGACGAACTGTGATGTCATTAATTTGGTGTCATGGGGAATCAGGACTGTTACTTTGAAAAAATTGAGTGTTTAAAGCAGGCACACGCTTGAATACATTAGCATGGAATAATGAAATAGGACGTTTGACCCTATTTTGTTGGTTTCTAGGATCGACGTAATGATTAATAGGGATAGTTGGGGGCATTAGTATTCAATTGTCAGAGGTGAAATTCTTGGATTTATTGAAGACTAACTACTGCGAAAGCATTTGCCAAGGATGTTTTCATTAATCAAGAACGAAAGTTAGGGATCGAAGACGATCAGATACCGTCGTAGTCTTAACCATAAACTATGCCGACTAGGGATCGGATGATGTTTAATTTTTTAATGTACT
+
IIIIIIIIIIIIIHHHIIIIIIIIIIIIIIIIIIIIIIIIIIIIIIIIIIIIIIIIIIIIIIIIIIHHHIIIIIIIIIIII;;;;;IIIIIIIIIIIIIHHHIHHHIIIIIIIIIIIIIIIIIIIIIIIIIIIIIIIIIIIIIIIIIIIIHHHIIGGGIIIIIIIIIIIIIIIIIIIIIIIII>>>IIIIIIIICCCCIIIIIIIIIIB>>>GHHCI666688>>>BIIIHHHHHHIIIIIIIIIGGGGGGIIIIIIIIIIIIIIIIIIIIIIHHGGFGGIIIHHHIIHHHIIBBB?://::HHHIIIGGGIIIIIIIIIIIIIIGGGGGGGGIIIII99;;;IIF=885AGGHDFDD<8<DEEEED8222DDEEEEEEEHHC;;DHHHHHIFFFF>?<<<<<<>CAA==BE666666E?>7777==??::9<<<<0046633688-///6888=81032<==;868688;:8:;=<787788775<;;;<:123298912,,,,/2-,..388889>>??22220054*3/25,
@JI6ZREA02FYN5L
AGTGACAGTTGGAGGGCAAGTCTGGTGCCAGCAGCCGCGGTAATTCCAGCTCCAATAGCGTATATTAAAGTTGTTGCAGTTAAAAAGCTCGTAGTTGAATTTCGGGATCAATACGTCGGTCATGCTTTTTTGGTACGCACTGGCGTCATTGGTTTCTCCTTTCTGACGAACCATGATGTCATTAATTTGGTGTTATGGGGAGTTAGGACTGTTACTTTGAAAAAATTAGAGTGTTTAAAGCAGGCATTAGCTTGAATACATTAGCATGGAATAATGAAATAGGACGTTTGACCCTATTTTGTGGTTTCTAGGATCGACGTAATGATTAATAGGGATAGTTGGGGCATTAGTATTCAATTGTCAGAGGTGAAATTCTTGGATTTATTGAAGACTAACTACTGCGAAAGCATTTGCCAAGGATGTTTTCATTAATCAAGAACGAAAGTTAGGGATCGAAGACGATCAGATACCGTCGTAGTCTCAACCATAAACTATGCCGACTAGGGATCGGATGATGTTAATTTTTAATGTACTC
+
IIIIIIIIIIIIIHHHIIIIIIIIIIIIIIIIIIIIIIIIIIIIIIIIIIIIIIIIIIIIIIIIIIHHHIIIIIIIIIIII?????IIIIIIIIIIIIIHHHIHHHIIIIIIIIIIIIIIIIIIF777777II<IIIIIIIIIIIIIIIIIIHHHIIIIHHHIIIIIIIIIIIIIIIIIIIIIIIHHHIIIIIIIICCCBF4;;HIIHIIIIIIIHHEI66666688,BBIIIHHHHHHIIIIIIIIIIIIIIIIHEDEHEEDIIIIIIIIIIIIIHHHIIIIFI<<<?EC655>@1111:2@@022??G<<<@GIIIH@@@HHHIIIIIDIIBDIIIDD9999DDGD@@@DIIIGDEDBBBBBB:::=BB=DDCCCDB?000:7:CCA@?CC>9998AA:5//.7;99777=222000073000037;;::478830081..-4990333477322447443333188;;:64479463002200073003400333:3031885799963331,,,,00,,,,,1.*1/15,,
@JI6ZREA02GPQC0
AGTGACAGTTGGAGGGCAAGTCTGGTGCCAGCAGCCGCGGTAATTCCAGCTCCAATAGCGTATATTAAAGTTGTTGCAGTTAAAAAGCTCGTAGTTGAATTTTAGGCCTGGCCGGATGGTCCGTCTTTGGCGAGTACTGTTCTGTCGTCGGGTCTATCCTTCTGGTGAGCCGGGATGCCCTTTATTGGGTGTGTCGGGGAACCAGGACCATTACCTTGAAAAAATTAGAGTGTTTAAAGCGGGCATTTGCTTGAATAGATTAGCATGGAATAATAGAATAGGACGTTGGTTCTATTTTGTTGGTTTTAGGACCACCGTAATGATTAATAGGGATAGTTGGGGGCATTAGTATTCAATTGTCAGAGGTGAAATTCTTGGATTTTATTGAAGACTAACTACTGCGAAAGCATTTGCCAAGGATGTTTTCATTAATCAAGAACGAAAGTTAGGGGATCGAAGACGATCAGATACCGTCGTAGTCTTAACCATAAACTATGCCGACTAGGG
+
FFFFFFFFFFFIIHHHIIIIIIIIIIIIIIIIIIIIIIIIIIIIIIIIIIIIFFFFFFFFFFFFFFFFFFFFFFFFFFFFF=====FFFFFFFFFFFFFDDDBFFFFFFFFFFFFFFFFFFFFFFFFFFFFFFFFFFFFFFFFFFFFFFFFFFFFFFFFFFFFFFFFFFFFFFFFFDDDFFFFCDDDDFFFFFFFAA??FFFFFDCCAAFFFF????D677777@@-DDDDDFFF;;;CFFDDDFCCCFFFFFFDDDDGGGGFCCCDDDDFDDDDGDDFGGGDFDDDDD==<>?4422.--2222..7;;2444..09@AA??ABAAAB=====:55555555AAAADDDDA=======>@@>><<<8///<;988;:8////203><<<:<<<====B8333;;;=8344;<?B@@8402614116:::994666646610004::22201122---004377772-----94400200:7777000220020-022646421222
@JI6ZREA02GPVUH
AGTGACAGTTGGAGGGCAAGTCTGGTGCCAGCAGCCGCGGTAATTCCAGCTCCAATAGCGTATATTAAAGTTGTTGCAGTTAAAAAGCTCGTAGTTGAATTTCGGGATCAATTTATCGGTCGTGCCTCTGGTATGCACTGGTATTATTGATTTCTACCTTCTGACGAACCATGATGTCATTAATTTGGTGTCATGGGAAATCAGGACTGTTACTTTGAAAAAATTAGAGTGTTTAAAGCAAGCACACGCTTGAATACATTAGCATGGAATAATGAAATAGGACGTTTGACCCTATTTTGTTGGTTTCTAGGATCGACGTAATGATTAATAGGGATAGTTGGGGGCATTAGTATTCAATTGTCAGAGGTGAAATTCTTGGATTTATTGAAGACTAACTACTGCGAAAGCATTTGCCAAGGATGTTTTCATTAATCAAGAACGAAAGTTAGGGATCGAAGACGATCAGATACCGTCGTAGCTTTAACC
+
IIIIIIIIIIIIIHHHIIIIIIIIIIIIIIIIIIIIIIIIIIIIIIIIIIIIIIIIIIIIIIIIIIHHHIIIIIIIIIIII<<<<<IIIIIIIIIIIIIHHHIHHHIIIGGGGHHIIIIIIIIIIIIIIIIIIIIIIIIIIIIIIIIIIIHHHIIIIIIIIIIIIIIIIIIIIIIIIIIIIII:::IIDGGIIIHHH;;;IIIIIIIIBBBBIHHHI666888BB0IIIIIHHHHHHIGGGIIIIIIIIIIIIIIIIIIIIIIIIIIIIIIIIIHHHIIIIIGAAAAIDBBBGE9999C88;=222=DIHHHIIIIIIHHHIIIIGDDBB00/8=;:88-----::=AADAB?===@FFFDFFFFHHHBBBEFFFHHAAABBBB;;CA;:8EEEB??>E?;;:B>>>>>;;;;01004448<453288;=>>5333858=><<<>>><><66888==<9=998888232<=;6411319100,,,,
@JI6ZREA02FY93E
AGTGACAGTTGGAGGGCAAGTCTGGTGCCAGCAGCCGCGGTAATTCCAGCTCCAATAGCGTATATTAAAGTTGTTGCAGTTAAAAAGCTCGTAGTTGAATTTCGGGATCAATTTATCGGTCGTGCCTCTGGTATGCACTAGTATTATTGATTTCTACCTTCTGACGAACCATGATGTCATTAATTTGGTGTCATGGGGAATCAGGACTATTACTTTGAAAAAATTAGAGTGTTTAAAGCAAGCACACGCTTGAATACATTAGCATGGAATAATGAAATAGGACGTTTGACCCTATTTTGTTGGTTTCTAGGATCGACGTAATGATTAATAGGGATAGTTGGGGGCATTAGTATTCAATTGTCAGAGGTGAAATTCTTGGATTTATTGAAGACTAACTACTGCGAAAGCATTTGCCAAAGGATGTTTTCATTAATCAAGAACGAAAGTTAGGGATCGAAGACGATCAGATACCGTCGTAGTCTTAACCATAAACTATGCCGACTA
+
IIIIIIIIIIIIIHHHIIIIIIIIIIIIIIIIIIIIIIIIIIIIIIIIIIIIIIIIIIIIIIIIIIHHHIIIIIIIIIIII=====IIIIIIIIIIIIIHHHIHHHIIIIIHHHIIIIIIIIIIIIIIIIIIIIIIIIIIIIIIIIIIIIHHHIIIIIIIIIIIIIIIIIIIIIIIIIIIIGG666IIIIIIIIBBBBIIIIIIIIIB@;;;>HHHI;9;;<<;;,GIGGGHHHHHHIBBBIIIIIIIIIIIIIIIIIIIIIIIIIIIIIIIII888>7>>IIIHHHIIHHHIIAA@@G<<IIHHHIIIGGGIIIIIIIIIIIIIIIIIIHHHIIIIII88888GG>>>BDIIIIIIIIIIIIGD<<<DBBBIIIHHIIIHHHIIHII<757BFFFFEEE<<<BB>8:0///=11,,,53.22,,,.4877;;;???:75=<443...-...7444::9:==?????<:34443238?=<><<??==<?>>>?=67::;9<6..
@JI6ZREA02I08RD
AGTGACAGTTGGAGGGCAAGTCTGGTGCCAGCAGCCGCGGTAATTCCAGCTCCAATAGCGTATATTAAAGTTGTGCAGTTAAAAAGCTCGTAGTTGAATTTCGGGGTATCAAGTTA
+
?88::=FFFFFIIHHHIIIIIIIIIIIIIIIIIIIIIIIIIIIIIIIIIHHHFFFFFFFFFFFFFFFFFFFF??=AFFFF=====FFFFFFFFFBAA?966/....,.2311=95,
@JI6ZREA02JB3I0
AGTGACAGTTGGAGGGCAAGTCTGGTGCCAGCAGCCGCGGTAATTCCAGCTCCAATAGCGTATATTAAAGTTGTTGCAGTTAAAAAGCTCGTAGTTGAATTTCGGGGTCAGCAGGTTGGTCGTGCCACTGGTATGAACTGGTTTCGCTGATTCCTCCTTTCTGAAGAACTGTAATGTCATTAATTTGGTGTTGCAGGGAAACAGGACTGTTACTTTGAAAAAATTAGAGTGTTTAAAGCAGGCTAACGCTTGAATACATTAGCATGGAATAATGAAATAGGACGTTCAAACCTATTTTGTTGGTTTCTAGGATTGACGTAATGATTAATAGGGATAGTTGGGGCATTAGTATTCAATTGTCAGAGGTGAAATTCTTGGATTTATTGAAGACTAACTACTGCGAAAGCATTTGCCAAGGATGTTTTCATTAATCAAGAACGAAAGTTAGGGATACGAAGACGATCAGATACCGTCGTAGTCTTAACCATAACTATGCCGACTAGGGATCGGATGATGTTTAATTTTTAATGTACTCT
+
FFFFFFFFFFFIIHHHIIIIIIIIIIIIIIIIIIIIIIIIIIIIIIIIIIIIFFFFFFFFFFFFFFFFFFFFFFFFFFFFF;;;;;FFFFFFFFFFFFFFFFFDDDDFFFFFFFFFFFFFFFFFFFFFFFFFFFFFFFFFFFFFFFFFFFFFFFFFFFFFFFFFFFFFFFFFFFFFFFFFFFFFFFFFF@@@FFFFFFCC?A@FFFFFFCAAD?==B22222255,=ABDFFFFFFFFFFFFC;;;:ADDDDDDACDGGGIFFFFGIIIIIGGGGGCA:AA555:8<;;;889444229//66...32>9<<<<>@==:88@<<<><8445::===<@@7769A=::::8:=BBBA@B@BB=888888===BB888==?=;;@77>84323888<<<;;332888233488:<<<<888::121166::97----658610037::27551216:7788:41226656122:9899:77:79::774----10---2886:866646666662222599:://55500*67:6--,
@JI6ZREA02JVBZM
AGTGACAGTTGGAGGGCAAGTCTGGTGCCAGCAGCCGCGGTAATTCCAGCTCCAATAGCGTATATTAAAGTTGTTGCAGTTAAAAAGCTCGTAGTTGAATTTCGGGATCAATTTATCGGTCGTGCCTCTGGTATGCACTGGTATTATTGATTTCTACCTTCTGACGAACCATGATGTCATTAATTTGGTGTCATGGGAAATCAGGACTGTTACTTTGAAAAAATTAGAGTGTTTAAAGCGGGCATTTGCTTGAATAGATTAGCATGGAATAATAGAATAGGACGTTGGTTCTATTTTGTTGGTTTTAGGACCACCGTAATGATTAATAGGGATAGTTGGGGCATTAGTATTCAATTGTCAGAGGTGAAATTCTTGGATTTATTGAAGACTAACTATTGACGAAAGCATTTGCCAAGGATGTTTTCATTAAATCAAAGAACGAAAGTTAGGGATCGAAGACGATCAGATACCGTCGTAGTCTTAACCATAACTNTGCCGACTAGGAATCGGGCGACGTTTATTTCGTGACTCGCTCGGCG
+
FFFFFFFFFFFIIHHHIIIIIIIIIIIIIIIIIIIIIIIIIIIIIIIIIIIIFFFFFFFFFFFFFFFFFFFFFFFFFFFFF=====FFFFFFFFFFFFFFFFFFFFFFFFFFFFFFFFFFFFFFEEEFFFFFFFFFFFFFFFFFFFFFFFFFFFFFFFFFFFFFFFFFFFFFFFFFFFFFFFFFFFFFFFFFFFFFFFFFFFFFFFFFA??FFFFFD666666??-FFFFD??????A=55449888@<445:DDBBBDDDGFC:::DDGGGGGGGGGDCAAD=<99977:57,,,,-,,11,,,,316<6223349AAA@@@A:555:??ADBDDD::99AAAADD8:::::ABBBBB?888>?B;444488:??B=88888DD?======B>==<8332866;73,,,3,,,,00030....03,,,,,,,,,,0,,,,,,,.,,,../347777446447922024-,,,,..4410..00..,,,,,,!,,00.0.00660126:::72:99:::5----2-464430.0463,,
@JI6ZREA02GEQRZ
AGTGACAGTTGGAGGGCAAGTCTGGTGCCAGCAGCCGCGGTAATTCCAGCTCCAATAGCGTATATTAAAGTTGTTGCAGTTAAAAAGCTCGTAGTTGAATTTCGGGGTATCAAGTTA
+
FFFFFFFFFFFIIHHHIIIIIIIIIIIIIIIIIIIIIIIIIIIIIIHHHHHHFFFFFFFFFFFFFFFFFFFFFFDDBBB::33333=BBABBBDFFFFFF??B96440433113111
@JI6ZREA02GTNW5
AGTGACAGTTGGAGGGCAAGTCTGGTGCCAGCAGCCGCGGTAATTCCAGCTCCAATAGCGTATATTAAAGTTGTTGCAGTTAAAAAGCTCGTAGTTGAATTTTAGGGCCTGGCC
+
666866DDDDDFF:::IIIIIIIIIIIIIIIIIIIIIIIIIIIIIIIIIIIIFFFFFFFFFFFFFFFFFA@@FFFFFFFFF==???FFFFFFFFFFDBA75442.,,--.11--
@JI6ZREA02J0EG7
AGTGACAGTTGGAGGGCAAGTCTGGTGCCAGCAGCCGCGGTAATTCCAGCTCCAATAGCGTATATTAAAGTTGTTGCAGTTAAAAAGCTCGTAGTTGAATTTTAGGCCTGGCCGGATGGTCCGTCTTTGGCGAGTACTGTTCTGTCGTCGGGTCTATCCTTCTGGTGAGCCGGGATGCCCTTTATTGGGTGTGTCGGGGAACCAGGACCATTACCTTGAAAAAATTAGAGTGTTTAAAGCGGGCATTTGCTTGAATAGATTAGCATGGAATAATAGAATAGGACGTTGGTTCTATTTTGTGGTTTTAGGACCACCGTAATGATTAATAGGGATAGTTGGGGGCATTAGTATTCAATTGTCAGAGGTGAAATTCTTGGATTTATTGAAGACTAACTATTGCGAAAGCATTTGCCAAGGATGTTTTCATTAATCAAGAACGAAAGTTAGGGGATTCGAAGACGAATCAGATACCGTCGTAGTCTTAACCATAAACTATGCCGACTAGGAATCGGG
+
FFFFFFFFFFFIIHHHIIIIIIIIIIIIIIIIIIIIIIIIIIIIHIIIIHHHFFFFFFFFFFFFFFFFFFFFDA>?===..-////49??=??ABFFFF====DDFFFFFFFFFFFFFFFFFFFFFFFFFA@A@FDDDDFFFFFFFFFFFDDEFFFFFFFFFFFFFFFFDD<<<FFFFFFFFDA@@@?FC>ADDB9999AAB?6666:FDDDBBB@@A2222//..,498762...018@<;==???FFFFFF;5555DDDDDDDDGGGD555:<FGDDBAA<910.2222357,,..3.;;2222<<<4///33444=???===?DDBBBDDDDDD=8855?ADD????AB===BBBDD=88888>>>>DDDDDDDD>>83//><;92......266772244833226;;<44//.361111::::776::::88:1003----0000----287742---66668:7:::7679:99:99::744---120-0267775:877002233,
@JI6ZREA02FV46T
AGTGACAGTTGGAGGGCAAGTCTGGTGCCAGCAGCCGCGGTAATTCCAGCTCCAATAGCGTATATTAAAGTTGTTGCAGTTAAAAAGCTCGTAGTTGAATTTCGGGATCAATACGTCGGTCGTGCTTTTTTGGTACGCACTGGCGTCATTGGTTTCTCCTTTCTGACGGACCATGATGTCATTAATTTGGTGTTATGGGGAGTTAGGACTGTTACTTTGAAAAAATTAGAGTGTTTAAAGCAGGCATTAGCTTGAATACATTAGCATGGAATAATGAAATAGGACGTTCGATCCTATTTTGTGGTTTCTAGGATCAACGTAATGATTAATAGGGATAGTTGGGGCATTAGTATTCAATTGTCAGAGGTGAAATTCTTGGATTTATTGAAGACTAACTACTGCGAAAGCAATTTGCCAAGGATGTTTTCATTAATCAAGAACGAAGTTAGGGATCGAAGACGATCAGATACCGTCGTAGTCTTAACCNTAAACTATGCCGACTAGGGATCGGATGATGTTAATTTT
+
IIIIIIIIIIIIIHHHIIIIIIIIIIIIIIIIIIIIIIIIIIIIIIIIIIIIIIIIIIIIIIIIIIHHHIIIIIIIIIIII;;;;;IIIIIIIIIIIIIHHHIHHHIIIIIIIIIIIIIIIIIII777777II<IIIIIIIIIIIIIIIIIIHHHIIIIHHHIIIIIIIIIIIIIIIIIIIIIIIHHHIIIIIIII@@@@I>FFIIIIII@@@FICB@E22222233,5<AEE??@BHHIIIIIIIIIIIIIIIDDDDDIIIIIIIIIIIIIIIIIHHHIIII77777GGGG?@@@=AA@D6@@EEHIII;;;;@@DIIIIIFDDDHHHHHHHHHIIIHHAA;;DDDH;;9@DIIIDDDEDHH:9444=EBBDBBBB===:::=77BA:424:BBBBB?=444<<<=44444BB===>A;9;;4444;:::664660,,,1,,,,,,,,,/3999960031:;;73131;=;:9::;::;::9940!2----0-0266798::7776777:7777;;:799000-
@JI6ZREA02F2DNA
AGTGACAGTTGGAGGGCAAGTCTGGTGCCAGCAGCCGCGGTAATTCCAGCTCCAATAGCGTATATTAAAGTTGTTGCAGTTAAAAAGCTCGTAGTTGAATTTTAGGCCTGGCCGGATGGTCCGTCTTTGGCGAGTACTGTTCTGTCGTCGGGTCTATCCTTCTGGTGAGCCGGGATG
+
FFFFFFFFFFFIIHHHIIIIIIIIIIIIIIIIIIIIIIIIIIIIIIIIIIIIFFFFFFFFFFFFFFFFFFFFFFFFFFF@@88888CFFFFFFFFFFFFBBEEFFFFFFFFDDDB:98:A555:=333DDFFFFFFFFFFFFFFFFFFFFFFFFFFF6655=BBB?<9888;;;@94
@JI6ZREA02GAFTI
AGTGACAGTTGGAGGGCAAGTCTGGTGCCAGCAGCCGCGGTAATTCCAGCTCCAATAGCGTATATTAAAGTTGTTGCAGTT
+
44111144<AABD<==IIIIIIIIIIIIIIIIIIIIIIIIIIIIIHHHHHHHFFFFFFFFFFFFFF<::BA>=<<==4/--
@JI6ZREA02GEV4Q
AGTGACAGTTGGAGGGCAAGTCTGGCGCCTTACGGGAAACAGTCGACTGCCAAGGCACACAGGGGATA
+
IIIIIIIIIIIIIHHHIIIIIIIIIIIIIHHHIHCC666?IIIIIIIIIIIIIIIIIIIIICCCCIII
@JI6ZREA02FH23Y
AGTGACAGTTGGAGGGCAAGTCTGGTGCCAGCAGCCGCGGTAATTCCAGCTCCAATAGCGTATATTAAAGTTGTTGCAGTTAAAAAGCTCGTAGTTGAATTTA
+
=44444//.-114,..:99??@A>>AAACFFHFFCCCFGGHFFBBBBFFHHFFFFFFFFFFFFFFFFFF<<<<CFFFCAAD;;==;@AAFDDBBAA?<<00./
@JI6ZREA02FN73O
AGTGACAGTTGGAGGGCAAGTCTGGTGCCAGCAGCCGCGGTAATTCCAGCTCCAATAGCGTATATTAAAGTTGTTGCAGTTAAAAAGCTCGTAGTTGAATTTTAGGCCTGGCCGGATGGTCCGTCTTTGGCGAGTACTGTTCTGTCGTCGGGTCTATCCTTCTGGTGAGCCGGGATGCCCTTTATTGGGTGTGTCGGGGAACCAGGACCATTACCTTGAAAAGATTAGAGTGTTTAAAGCGGGCATTTGCTTGAATAGATTAGCATGGAATAATAGAATAGGACGTTGGTTCTATTTTGTTGGTTTTAGGACCACCGTAATGATTAATAGGGATAGTTGGGGGCATTAGTATTCAATTGTCAGAGGTGAAATTCTTGGATTTATTGAAGACTAACTATTGCGAAAGC
+
FFFFFFFFFFFIIHHHIIIIIIIIIIIIIIIIIIIIIIIIIIIIIIIIIIIIFFFFFFFFFFFFFFFFFFFFFFFFFFFFF?????FFFFFFFFFFFFFBBDDFFFFFFFFFFFFFFFFFFFFFFFFFFFFFFFFFFFFFFFFFFFFFFFFFFFFFFFFFFFFFFFFFFFFFFFFFFFFFFFFFFFFFFFFFFFFDDDDFFFFFFFFFFFFFDAAACC6666?;DDFFFFFFFFFFFFFFF???D???FFFFFFDDDFGIIIGGGGGGGGFDDDGFDDGIGGDFDGGIIDDFDG:774<1142....36666668=?AAA===AAAABB=;;<989>>11111<<<=ABBBB????DD?>??DDDDD>>>>DDD8888?>==>77<<<<833288;<2237688883
@JI6ZREA02IA17P
AGTGACAGTTGGAGGGCAAGTCTGGTGCCAGCAGCCGCGGTAATTCCAGCTCCAATAGCGTATATTAAAGTTGTTGCAGTTAAAAAGCTCGTAGTTGAATTTCGGGGTCTAGAC
+
FFFFFFFFFFFIIHHHIIIIIIIIIIIIIIIIIIIIIIIIIIIIIIIIIIIIFFFFFFFFFFFFFFFFFFFFFFDDDDDAA77777AAADDDDDBA?>>6663,,,,,--..2.
@JI6ZREA02J3KR9
AGTGACAGTTGGAGGGCAAGTCTGGTGCCAGCAGCCGCGGTAATTCCAGCTCCAATAGCGTATATTAAAGTTGTTGCAGTTAAAAAGCTCGTAGTTGAATTTCGGGATCAATATATTGGTCGTGCCTCTGGTATGCACTGGTATTATTGATTTCTACCTTCTGATGAACTGTGATGTCATTAATTTGGTGTCATGGGGAATCAGGACTGTTACTTTGAAAAATTAGAGTGTTTAAAGCAGGCACACGCTTGAATACATTAGCATGGAATAATGAAATAGGACGTTTGACCCTATTTTGTTGGTTTCTAGGATCGACGTAATGATTAATAGGGATAGTTGGGGGCATTAGTATTCAATTGTCAGAGGTGAAATTCTTGGATTTATTGAAGACTAACTACTGCGAAAGCATTTGCCAAGGATGTTTTCATTAATCAAGACGAAAGTTTAGGGATCGAAGACGATCAGATACCGTCGTAGTCTTAACCATAAA
+
FFFFFFFFFFFIIIIIIIIIIIIIIIIIIIIIIIIIIIIIIIIIIIIIIIIIFFFFFFFFFFFFFFFFFFFFFFFFFFFFF????=FFFFFFFFFFFFFFFFD==<DBBB=:9::6666DFFFFFFFFFFFFFFFFFFFFFFFFFFFFFFFFFFFFFFDBBBBBBB666366ADDDDDFFFFFFFFFF>DDFFF===;??BBBBBDD?<6666???D<<<==66-DFFFD===555B:333=A===BB=??FFFCDDDGGFFFGGGGGGGDDD===A:@@44344;<>4449<77665//::==;@<?555:==?ADDDAAAABDDDA?0005AAA@@22555::=ABBAABA====<8888>;82328;;==B>>??D>==>77@@83.//23<<<<;::;88888842232422;;;7611112222888::2-,,1//.,,,,,,,,33333200688::::7:8:::75846412148800062--
@JI6ZREA02H67UU
AGTGACAGTTGGAGGGCAAGTCTGGTGCCAGCAGCCGCGGTAATTCCAGCTCCAATAGCGTATATTAAAGTTGTTGCAGTTAAAAAGCTCGTAGTTGAATTTTAGGCCTGGCCGGATGGTCCGTCCTTGGCGAGTACTGTTCTGTCGTCGGGTCTATCCTTCTGGTGAGCCGGGATGCCCTTTATTGGGTGCGTCGGGGAACCAGGACCATTACCTTGAAAAAATTAGAGTGTTTAAAGCGGGCATTTGCTTGAATAGATTAGCATGGAATAATAGAATAGGACGTTGGTTCTATTTTGTTGGTTTTAGGACCACCGTAATGATTAATAGGGATAGTTGGGGGCATTAGTATTCAATTGTCAGAGGTGAAATTCTTGGATTTATTGAAGACTAACTATTGCGAAAGCATTTGCCAAGGATGTTTTCATTAACCAAGAACGAAATTAGGGGATCGAAGACGATCAGATACCGTCGTAGTCTTAACCATAAACTAT
+
IIIIIIIIIIIIIHHHIIIIIIIIIIIIIIIIIIIIIIIIIIIIIIIIIIIIIIIIIIIIIIIIIIHHHIIIIIIIIII==66666EIIIIIIIIIIIICCCCIIIIIIIIIIHHIIIIIIIIIIIIIIIIIIIIIIIIIIIIIIIIIIHHHIIIIIIIIIIIIIIIIIIIBBBIIIHHHHHHFAABBHIIIFFF@CCCIIIHFFFHIIIIIIBBBBI666666BB5IIIIIHHHHHHHI>>>BIDDDIIIIH><<<HIIIIIIIIIIIIIIHDDDIIHDDDFG<<<@?<<><A599<5//77;>>>G@9<<<<@F@@@FF@@@DIIIHHHHIIDDDI88;86IIIH<656<@GGECCCBBD@>445=BBBB??=BBBBBBBD<<IE5435@EEDDDDBBB>@@HHHHHEBBAAA>;>89.,,,,1500,,,,2.,,,,,.002212446<>>::::9;<<>>>>686;;:888<<:1316::64493--.0-0
@JI6ZREA02FO7LC
AGTGACAGTTGGAGGGCAAGTCTGGTGCCAGCAGCCGCGGTAATTCCAGCTCCAATAGCGTATATTAAAGTTGTTGCAGTTAAAAAGCTCGTAGTTGAATTTTAGGCCTGGCCGGATGGTCCGTCTTTGGCGAGTACTGTTCTGTCGTCGGGTCTATCCTTCTGGTGAGCCGGGATGCCCTTTATTGGGTGTGTCGGGGAACCAGGACCATTACCTTGAAAAAATTAGAGTGTTTAAAGCGGGCATTTGCTTGAATAGATTAGCATGGAATAATAGAATAGGACGTTGGTTCTATTTTGTTGGTTTTAGGACCACCGTAATGATTAATAGGGATAGTTGGGGGCATTAGTATTCAATTGTCAGAGGTGAAATTCTTGGATTTATTGAAGACTAACTATTGCGAAAGCATTTGCCAAGGATGTTTTCATTAATCAAGAACGAAAGTTAGGGGATCGAAG
+
IIIIIIIIIIIIIHHHIIIIIIIIIIIIIIIIIIIIIIIIIIIIIIIIIIIIIIIIIIIIIIIIIIHHHIIIIIIIIII==66666FIIIIIIIIIIIIAAAAIIIIIIIIIIIIIIIIIIIIIIHHHIIIIIIIIIIIIIIIIIIIIIHHHIIIIIIIIIIIIIIIIIIIHHHIIIHHHHHHIAABBHIIIIIICCCCIIIII@@@GIIIGEGGEE?111111??3GEGIIHHHHHHHIHHHHIBBBIIIIIIHGGGGGGIIIIIIIIIGGGGGIIIIIIIGA<==IGGGGDD<<??A66FF>>>>IDDDGGA557ADIIIIIIIIIIHHHIIIIHH:::::IIIIIIIIIIIIIHHHHHHHH??@BHHHHHHHHHHHBBBHHHHH@:8;HHB??>HHHHHHEEBC@@@BEEEEE??>=;44448;<:444:92...3163323333444;<<<=32
@JI6ZREA02FTBO4
AGTGACAGTTGGAGGGCAAGTCTGGTGCCAGCAGCCGCGGTAATTCCAGCTCCAATAGCGTATATTAAAGTTGTTGCAGTTAAAAAGCTCGTAGTTGAATTTCGGGATCAATATATCGGTCGTGCTTCGGTATGTACTGGTTTCGCTGATTCCTCCTTTCTGAAGAACTGTAATGCCATTAATTTGGTGTTGCAGGGAAACAGGACTGTTACTTTAGAAAAAATTAGAGTGTTTAAAGCAGACTAACGCTTGAATACATTAGCATGGAATAATGAAATAGGACGTTCGATCCTATTTTGTGGTTTCTAGGATTGACGTAATGATTAATAGGGATAGTTGGGGCATTAGTATTCAATTGTCAGAGGTGAAATTCTTGGATTTATTGAAGACTAACTACTGCGAAAGCATTTGCCAAGGATGTTTTCATTAATCAAGAACGAAGTTAGGGATCGAAGACGATCAAATACCGTCGTAGTCTTAACCATAACTATGCCGACTAGGGATCGGATGATGTTAATTTTTAA
+
FFFFFFFFFFFIIHHHIIIIIIIIIIIIIIIIIIIIIIIIIIIIIIIIIIIIFFFFFFFFFFFFFFFFFFFFFFFFFFFFF=====FFFFFFFFFDDDD??=5333:?A>>?>AAA:<<CDFFFFFFFFFFFFFFFFD@@===FFFDDDDDDFFAA????<?AAAADDDFFCCDFDDDFFFFFFFFFFFFFC<<<<C???DADDBBAAADFF;666:677777??-DDD;;;??FFFFFFFFFFFFFFF@@@FFGGFDDGGFD????DDGGGGD?GCF>::555::AA@@>==>22227/22...44?=>?@BBDDDDDDDDDAA???ABBBD55555?=:9??=ABD=?==B:::8=>?===<@>>;8888322443///;77@@888=BBBBBB@8888866433,,,,,,,,4457,,,,,,03433.0000.1,,,,,,-022287:66698:55666:::4:::75889400..,,,,.,,,,.1.226778:866676666662----477/////00
@JI6ZREA02GEH19
AGTGACAGTTGGAGGGCAAGTCTGGTGCCAGCAGCCGCGGTAATTCCAGCTCCAACAGCGTATATTAAAGTTGTTGCAGTTAAAAAGCTCGTAGTTGAATTTCGGGATCAATACGTCGGTCGTGCTTTTTTGGTACGCACTGGCGTCGTTGGTTTCTCCTTTCTGGCGAACCATGATGTCATTAATTTGGTGTTATGGGGAGTTAGGACTGTTACTTTGAAAAAATTAGAGTGTTTAAAGCAGGCATTAGCTTGAATACATTAGCATGGAATAATGAAATAGGACGTTCGATCCTACTTTGTTGGTTTCTAGGATCAACGTAATGATTAATAGGGATAGTTGGGGCATTAGTATTCAATTGTCAGAGGTGAAATTCTTGGATTTATTGAAGACTAACTACTGCGAAAGCATTTGCCAAGGATGTTTTCATTAATCAAGAACGAAAGTTAGGGATCGAAGACGATCAGATACCGTCGTAGTCTTAACCATAAACTATGCCGACTAGGGATCGGATGATGTTAATTTTA
+
HHHHHHHHHHHIIHHHIIIIIIIIIIIIIIIIIIIIIIIIIIIIIIIIIIIIHHHHHHHHHHHHHHHHHHHHHHHHHHHHH?????HHHHHHHHHHHHHHHHHHHHHHHHHHHHHHHHHHHHHHH666666HH<HHHHHHHHHHHHHHHHFF:::HHHHHHHHHHHHEEFHHHHHHHHHHHHHHH;;;HHHGGGGG===>B166HHHHHHHHHHHHHHH;;776666,9EHHHHHHHHHHHHHHHHHHHH<<<HHHDDDDHHHHHHHHHHHHHHHD666GHHH;;:;;HHGG;;;?B655:4789///5<D;;;@GGHHHHHHHHHHHHHHHHH@GGGG@@6666B@@@@@@@BGGDDDDD@AA======;<<B>32244A4449449A>9899??@BBB933344==>>;;;>=AAA974;;4441;;;;::0---769:6333:;:01116---2274788:;:2121;;:86::;:674499...,,,,,,,.100354973220267666222244660011-
@JI6ZREA02HLY7K
AGTGACAGTTGGAGGGCAAGTCTGGTGCCAGCAGCCGCGGTAATTCCAGCTCCAATAGCGTATATTAAAGTTGTTGCAGTTAAAAAGCTCGTAGTTGAATTTCGGGGATCAATTACGTCGGTCGTGCC
+
FFFFFFFFFFEIIHHHIIIIIIIIIIIIIIIIIIHHHHBBBDFFFGFHHHHIFFFFFFFFFFFF????F??=<<<==??44////1<@AAAAABAAAAA988/....373115524426655=9=9--
@JI6ZREA02J5OA3
AGTGACAGTTGGAGGGCAAGTCTGGTGCCAGCAGCCGCGGTAATTCCAGCTCCAATAGCGTATATTAAAGTTGTTGCAGTTAAAAAGCTCGTAGTTGAATTTTAGGCCTGACCGGATGGTCCGTCTTTGGCGAGTACTGTTCTGTCGTCGGGTCTATCCTTCTGGTGAGCCGGGATGCCCTTTATTGGGTGTGTCGGGGAACCAGGACCATTACCTTGAAAAAATTAGAGTGTTTAAAGCGGGCATTTGCTTGAATAGATTAGCATGGAATAA
+
FFFFFFFFFFFIIIIIIIIIIIIIIIIIIIIIIIIIIIIIIIIIIHHHHIIIFFFFFFFFFFFFFFFFFFFFFFFFFFFFF88888FFFFFDDDFFFDD86559ABBB53368FFFFFFFFFFFFFFFFFFFFFFFFFFFFFFFFFFFFFFFFFFFFFFFFFFFFFFFFFFFFFFFFFFFFFDDDDDDFFFFFFF==A=FF?<;<:<?DDDDDDDDDD666666;;-??DDD???C???FFDDDFFFFFFFFFFDDDFGIIGGDDDDDDA555
@JI6ZREA02GIYGK
AGTGACAGTTGGAGGGCAAGTCTGGTGCCAGCAGCCGCGGTAATTCCAGCTCCAATAGCGTATATTAAAGTTGTCGCAAGTTAAAAAGCTCGTAGTTGAAGTTTCGGGATCAATACGTCGGTCGTGCTTTTTTGGTACGCACTGGCGTCATTGGTTTCTCCTTTCTGACGAACCATGATGTCATTAATTTGGTGTTATGGGGAGTTAGGACTGTTACTTTAGAAAAAATTAGAGTAGTTTAAAGCAGGCA
+
===B99844488<443<>AADDFCDEFFGHHFFFA???<::????BDDDEECCFFFFFFFFFEEEFFFFFFFFFF@===A@?;;<;7DFDDDDFFF??<:665=B=??D::::?ABB@88884348</22222AA6AAABBBD::98<<?<<44...44;;6666299988888<>>??=555:8A?888441111144455?9ABAAAAAAACFFC666FF77776655,??44480..226<::224<
@JI6ZREA02JPA0U
AGTGACAGTTGGAGGGCAAGTCTGGTGCCAGCAGCCGCGGTAATTCCAGCTCCAATAGCGTATATTAAAGTTGTTGCAGTTAAAAAGCTCGTAGTTGAATTTCGGGGATCAATATATTGGT
+
FFFFFFFFDD@BBDC?ADDDDDD:::<AAAA@<<01118>988>>ABDDDDFFFFFFFFFFFDDDFFFFFFF===@A===F===??FFFEEEFFFDBBB;;8111109<<99=;<=>>=66
@JI6ZREA02G5LNP
AGTGACAGTTGGAGGGCAAGTCTGGTGCCAGCAGCCGCGGTAATTCCAGCTCCAATAGCGTATATTAAAGTTGTTGCAGTTAAAAAGCTCGTAGTTGAATTTCGGGATCAATTATA
+
FFFFFFFFFFFIIHHHIIIIIIIIIIIIIIIIIIIIIIIIIIIIIIIIHHHHFFFFFFFFFDDDFFFFFDDDFFFDDAA@F==???FFFFFFFFFFFFFFFFFFFFFFFFFFFA65
@JI6ZREA02GCNG5
AGTGACAGTTGGAGGGCAAGTCTGGTGCCAGCAGCCGCGGTAATTCCAGCTCCAATAGCGTATATTAAAGTTGTTGCAGTTAAAAAGCTCGTAGTTGAATTTCGGGATCAATTTATCGGTCGTGCCTCTGGTATGCACTAGTATTATTGATTTCTACCTTCTGACGAACCATGATGTCATTAATTTGGTGTCATGGGGAATCAGGACTATTACTTTGAAAAAATTAGAGTGTTTAAAGCAAGCACACGCTTGAATACATTAGCATGGAATAATGAAATAGGACGTTTGGCCCTATTTTGTTGGTTTCTAGGATCGACGTAATGATTAATAGGGATAGTTGGGGGCATTAGTATTCAATTGTCAGAGGTGAAATTCTTGGATTTATTGAAGACTAACTACTGCGAAAGCATTTGCCAAGGATGTTTTCATTAATCAAGAACGAAAGTTAGGGATCGAAGACGATCAGATACCGTCGTAGTCTTAACCATAAACTATGCCGACTAGGGATCGGATGATGTTAATTTTTTAATGTACTC
+
IIIIIIIIIIIIIHHHIIIIIIIIIIIIIIIIIIIIIIIIIIIIIIIIIIIIIIIIIIIIIIIIIIHHHIIIIIIIIIIII?????IIIIIIIIIIIIIHHHIHHHIIIIIHHHIIIIIIIIIIIIIIIIIIIIIIIIIIIIIIIIIIIIHHHIIIIIIIIIIIIIIIIIIIIIIIIIIIIII666IIIIIIII?>>>GGIIIIIHIGGGGII888B8;<<99GG5IIIIIHHHHHHI>>>>GIIIIIIIIIIIIIIIIIIIIIIIIGGGIIIIHHHGAGGIIAAA@C@>>>A@3333822AABBBIIIGGGIIIIIIIGGGIIIIGGDD7888FHGGG7;;77AGFHIIIIIE==<HHHEIIFFFFF>222DDEEEAAABBBE;:DE@<8<<<<<<>@>@@A===455...:9<333308:1112=;;<::9====96:84301,.,,,,/2220076;;:<;=878:==410119322,,,,//.-,,/2,,,3261308:;;<<==<88899553300,,,,,,,,*5,--/2
@JI6ZREA02FUJV1
AGTGACAGTTGGAGGGCAAGTCTGGTGCCAGCAGCCGCGGTAATTCCAGCCCCAATAGCGTATATTAAAGTTGTTGCAGTTAAAAAGCTCGTAGTTGAATTTCGGGATCAATACGTCGGTCGTGCTTTTTTGGTACGCACTGGCGTCATTGGTTTCTCCTTTCTGACGAACCATGATGTCATTAATTTGGTGTTATGGGGAGTTAGGACTGTTACTTTGAAAAAATTAGAGTGTTTAAAGCAGGCATTAGCTTGAATACATTAGCATGGAATAATGAAATAGGACGTTCGATCCTATTTTGTTGGTTTCTAGGATCAACGTAATGATTAATAGGGATAGTTGGGGCATTAGTATTCAATTGTCAGAGGTGAAATTCTTGGATTTATGAAGACTAACTACTGCGAAAGCATTTGCCAAGGATGTTTTCATTAATCAAGAACGAAGGTTAGGGATCGAAGACGATCAGATACCGTCGTAGTCTTAACCATAACTATGACCGACTAGGGATCGGATGATGTTAATTTTA
+
FFFFFFFFFFFII???IIIIIIIIIIIIIIIIIIIIIIIIIIIIGGGFF::::@@FFDDDFFFFFF===FFFFFFFFDDDD;=?=;DDDFFFFFFFFFFFFFFFFDDDFFFFFFFFFFFFFFFFF999999FFFFFFFFFFFFFFFFFFFFFFFFFDDDFFFFFFFC???@@FFFFFFFFFFFFFFFFFFFFFFFFAAA=A166FFFFFFFFFFD?;;?22////11,1?@BB??FFFFFFFFFFFFFFA665=AD:9:=:::DDDDDDDDFDDDFCCCF>GGDCCDDDDIGDCCF====?00::888BAB8:::AABB?988@@@885555===ABBBDD====?ADDDDBBBA===@<:888888832448@<88888@;;42/34:88332228<;9332448888888@>>>>::46611116666884222---20440022420012222288640226656466:8888:81---:700024464000,,,77020222469766666664863../.,
@JI6ZREA02G8JIJ
AGTGACAGTTGGAGGGCAAGTCTGGTGCCAGCAGCCGCGGTAATTCCAGCTCCAATAGCGTATATTAAAGTTGTTGCAGTTAAAAAGCTCGTAGTTGAATTTCGGGATCAATTTATCGGTCGTGCCTCTGGTATGCACTAGTATTATTGATTTCTACCTTCTGACGAACCATGATGTCATTAATTTGGTGTCATGGGGAATCAGGACTATTACTTTGAAAAAATTAGAGTGTTTAAAGCAAGCACACGCTTGAATACATTAGCATCGAATAATGAAATAGGACGTTTGACCCTATTTTGTTGGTTTCTAGGATCGACGTAATGATTAATAGGGATAGTTGGGGGCATTAGTATTCAATTGTCAGAGGTGAAATTCTTGGATTTATTGAAGACTAACTACTGCGAAAGCATTTGCCAAGGATGTTTTCGTTAATCAAGAACGAAAGTTAGGGATCGAAGACGATCAGATACCGTCGTAGTCTTAACCNTAAACTNTGCCGACTAGGGATCGGATGATGTAATTTTTTAATGTACTCA
+
IIIIIIIIIIIIIHHHIIIIIIIIIIIIIIIIIIIIIIIIIIIIIIIIIIIIIIIIIIIIIIIIIIHHHIIIIIIIIII==66666BIIIIIIIIIIIIHHHIHHHIIIIIHHHIIIIIIIIIIIIIIIIIIIIIIIIIIIIIIIIIIIIHHHIIIIIIIIIIIIIIIIIIIIIIIIIIIIGG666GGIIIIIICCCCIIIIIIIHIIHHHHIHHHI;;;;99GG5IIIIHHHHHHHIBBBIIIIIIIIIIIIIIIIIIIIIIIIIIIIIIIHHAAAGAFFIIFGGHGGBBBGE;;963//88:::G?GGHHHIIIIIIIIIIIIIDAA:;;;;B?A88---..?=A=;=<BBDDAAAAEHEEEEEECB555CCFDDHHHHHHHHHIHCBBCCB>>>?A>>;4000>;;77;AAC55550;=4444<2--227::3.--.-003896-2229;;;<91032:8888686>>>><>>>>>>>>>>22!8885.-!/202/2.2/00042200222225233,,,,,,..)2/252/2
@JI6ZREA02G4515
AGTGACAGTTGGAGGGCAAGTCTGGTGCCGGCAGCCGCGGTAATTCCAGCTCCAGTAGCGTATATTAAAGTTGTTGCAGTTAAAAAGCTCGTAGTTGAATTTTAGGCCTGGCCGGACGGTCCGTCTCTGGCGAGTACTGTTCTGTCGTCGGGTCATCTTTCTGGTGAATCGGTATGTTCTTAATTGGGCGTGCCGGGGAGCCAGGACCATTACCTTGAAAAAATTAGAGTGTTTAAAGCAGGCTTTTGCTTGAATAGATTAGCATGGAATAATAGAATAGGACGTTGTGGTTCTATTTTGTTGGTTCAAGGACCACCGTAATGATTAATAGGGATAGTCGGGGGCATTAGTATTCAATTGTCAGAGGTGAAATTCTTGGATTTATTGAAGACTAACTACTGCGAAAGCAATTTTGCCAAGGATGTTTCATTAATCAAGAACGAAAGTTAGGGGATCGAAGACGATCAGATACCGTCGTAGTCTTAACCATAAACTATGCCGACTAGGAATCGGGCGACGTTATTTTCACGACTCGCTCGGCG
+
IIIIIIIIIIIID666GIIIIIIIIIIDDDDIIIIIIIIIIIIIIIIIIIIIIIIIIIIIIIIIIIHHHIIIIIIIGGG<<33333<GHHHHIIIIIIICCCCIIIIIIIIIIIIIIIIIIIIIIIIIIIIIIIIIIIIIIIIIIIIIIHBBBIIIIHHHIIIIIIIIIIIIIIIIIIIIIIIIIHHHFDBBBH====G?GGE999=BIIIIGGGGG44444488,AABBGEEHHHHIIIIIICCCCIIIIIIGFDFHHHIIFFFIIIIIIHHHIIIIIIIHHHIE<<<<GECBC99996//::???<<///3A>//06;EFGGGGGIIIHHHDEDED<66:55FEEEAA9<<HIHDDDDCCCCC995211144C;:>>A;55544ACCCC?54428;=;=30,,,0300,,,,9444444273---379:88488::99=<777233042226888:;<;><:<<::9><=::202<<96869==665:96632-2338<<8:8;;:6888554090-..000003309::84779022/.
@JI6ZREA02GBDV4
AGTGACAGTTGGAGGGCAAGTCTGGTGCCAGCAGCCGCGGTAATTCCAGCTCCAATAGCGTATATTAAAGTTGTTGCAGTTAAAAAGCTCGTAGTTGAATTTTAGGGCCTGGACCGG
+
FFFFFFFFFFFIIHHHIIIIIIIIIIIIIIIIIIIIIIIIIIIIIIIIIIIIFFFFFFFFFFFFDDCCF???DDDFFFFFF?????FFFFFFFFFBB<<44222,,,117--.--11
@JI6ZREA02GEHUD
AGTGACAGTTGGAGGGCAAGTCTGGTGCCAGCAGCCGCGGTAATTCCAGCTCCAATAGCGTATATTAAAGTTGTTGCAGTTAAAAAGCTCGTAGTTGAATTTTAGGCCTGGCCGGATGGTCCGTCTTTGGCGAGTACTGTTCTGTCGTCGGGTCTATCCTTCTGGTGAGCCGGGATGCCCTTTATTGGGTGTGTCGGGGAACCAGGACCATTACCTTGAAAAAATTAGAGTGTTTAAAGCGGGCATTTGCTTGAATAGATTAGCATGGAATAATAGAATAGGACGTTGGTTCTATTTTGTTGGTTTTAGGACCACCGTAATGATTAATAGGGATAGTTGGGGGCATTAGTATTCAATTGTCAGAGGTGAAATTCTTGGATTTATTGAAGACTAACTATCGCGAAAGCATTTGCCAAGGATGTTTTCATTAATCAAGAACGAAAGTTAGGGGATCGAAGACGATCAGATACCGTCGTAGTCTTAACCATAAACTATGCCGACTGGAATCGGGCACGTTATTTCATGACTCGCTCGGCGCCTT
+
IIIIIIIIIIIIIHHHIIIIIIIIIIIIIIIIIIIIIIIIIIIIIIIIIIIIIIIIIIIIIIIIIIHHHIIIIIIIIII==66666BIIIIIIIIIIIICCCCIIIIIIIIIIIIIIIIIIIIIIHHHIIIIIIIIIIIIIIIIIIIIIHHHIIIIIIIIIIIIIIIIIIIHHHIIIHHHHHFFDDGGGHHIIIIBBBBIIII>>>>BIGDBEEDAAD/////166,?>EEEBBEDBBBIFBBBI===FFHIIIIFDFIIIIIIIIIIIIIIHDDFIIIIIIIIHHHDDAAADG99996//??5555B??;6669????BEEEGGIIHDAAADIIIHH88=87EEAAAEIDDDEEEEEEHHHHH555HHHHHHBBBBBHHHHHHHHH@?=@H?:::8DDCCBBBB?@;;;BEEEEDDDD>:44228<;;<<9==;30082005688447779888<<<9<<<>>::9:9=:820268<<=<:;;1108611..-133:<=9888;;<=:3.-.-7664---379997747430222144,,
@JI6ZREA02IDH3R
AGTGACAGTTGGAGGGCAAGTCTGGTGCCAGCAGCCGCGGTAATTCCAGCCCCAATAGCGTATATTAAAGTTGTTGCAGTTAAAAAGCTCGTAGTTGAATTTCGGGGTCAGCAGGTTGGTCGTGCCACTGGTATGTACTGGTTTCGCTGATTCCTCCTTTCTGAAGAACTGTAATGCCATTAATTTGGTGTTGCAGGGAAACAGGACTGTTACTTTGAAAAAATTAGAGTGTTTAAAGCAGGCTAACGCTTGAATACATTAGCATGGAATAATGAAATAGGACGTTCGATCCTATTTTGTTGGTTTCTAGGATTGACGTAATGATTAATAGGGATAGTTGGGGCATTAGTATTCAATTGTCAGAGGTGAAATTCTTGGATTTATTGAAGACTAACTACTGCGAAAGCATTTGCCAAGGATGTTTTCATTAATCAAAGAACGAAAGTTAGGGATCGAAGACGATCAGATACCGTCGTAGTCTTAACCATAAACT
+
HHHHHHHHHHHIIHHHIIIIIIIIIIIIIIIIIIIIIIIIIIIIIIIII;;;;HHHHHHHHHHHHHHHHHHHHHHHHHHEE66666HHHHHHHHHHHHHHHHHCCCCHHHHHHHHHHHHHHHHHHHHHHHHHHHHHHHHHHHHHHHHHHHHHHHHHHHHHHHHHHBBBHHHHHHHHHHHHHHHHHHHHHHHHHHHHHHHHHHHHHHHHHHHHHEEEG66222266,@EEGECCEHHHHHHHHHHHHHHHHHHHHDDDHHHHHHHDDDHHHHHHHHHHHHHHHHDDDDDHGGFEE;;9=;22@@555EAGBBBBHHHHHHHHHHBBBBBBBHB@BEE@@@99BBB@@@BHHHHGEEEDBBBDDA?933244<A>98899A===B88==A@@DE=;;==?=<32...89966698<>>AA?;;4111:767::0----2-02-,,,48700..1,,,00..1..1422021;;:868:;:6211;;664720.,,
@JI6ZREA02GGCOC
AGTGACAGTTGGAGGGCAAGTCTGGTGCCAGCAGCCGCGGTAATTCCAGCTCCAATAGCGTATATTAAAGTTGTTGCAGTTAAAAAGCTCGTAGTTGAATTTTAGGCCTGACCGGATGGTCCGTCTTGGCGAGTACTGTTCTGTCGTCGGGTCTATCCTTCTGGTGAG
+
FFFFFFFFFFFIIHHHIIIIIIIIIIIIIIIIIIIIIIIIIII?=@@HHIIIFFFFFFFFFFFFFFFFFFFFFFFFFFFFF=====FFFFFFFFFFFFFEEEEFFFFFAAA>>A>444440114888<=BDDFFFFFFFFFFFFFFFFFFFFFFFD63339=BB?898
@JI6ZREA02GZ8UF
AGTGACAGTTGGAGGGCAAGTCTGGTGCCAGCAGCCGCGGTAATTCCAGCTCCAATAGCGTATATTAAAGTTGTTGCAGTTAAAAAGCTCGTAGTTGAATTTTAGGCCTGGCCGGAGTCGGTCGTCTTGGCGAGTACTGTTCTGTCGTCGGGTCTACTTCC
+
FFFFFFFFFFFIIHHHIIIIIIIIIIIIIIIIIIIIIIIIIIIIIIIIIHIIFFFFFFFFFFFFFFFFFFFFFFFFFFF?@;;;;;FFFFFFFFFFFFFDDDDFFFFFFFFFDB@AA=5555333BBBBBDDFFFFFFFFFFFFFFFFD::8@?<<965--
@JI6ZREA02F90LY
AGTGACAGTTGGAGGGCAAGTCTGGTGCCAGCAGCCGCGGTAATTCCAGCTCCAATAGCGTATATTAAAGTTGTTGCAGTTAAAAAGCTCGTAGTTGAATTTCGGGATCAATTTATCGGTCGTGCCTCTGGTATGCACTAGTATTATTGATTTCTACCTTCTGACGAACCATGATGTCATTAATTTGGTGTCATGGGGAATCAGGACTATTACTTTGAAAAAATTGAGTGTTTAAAGCAAGCACACGCTTGAATACATTAGCATGGAATAATGAAATAGGACGTTTGACCCTATTTTGTTGGTTTCTAGGATCGACGTAATGATTAATAGGGATAGTTGGGGGCATTAGTATTCAATTGTCAGAGGTGAAATTCTTGGATTTATTGAAGACTAACTATTGCGAAAGCATTTGCCAAAGGATGTTTTCATTAATCAAGAACGAAAGTTAGGGATCGAAGACGATCAGATACCGTCGTAGTCTTAACCATAAACTAT
+
HHHHHHHHHHHIIBBBIIIIIIIIIIIIIIIIIIIIIIIIIIIIIIIIIIIIHHHHHHHHHHHHHHHHHHHHHHHHHHHHH?????HHHHHHHHHHHHHHHHHBBBHHHHHHHHHHHHHHHHHHHHHHHHHHHHHHHHHHHHHHHHHHHHHHHE@BBEHHHHHHHHHHHHHHHHHHHHHHHHHEEEEE@EEGGG?B>>BBHHHHHHHH@@@@B@==G222222;;;BBBB==@666E;;;;EGE@@@@GHHHHHHHHDDDHHHHDDDDDDGEG666GHHHHHDDDHHHHHDGHBB=63//66D@@GAGBBBHHHHHHHHHHHHHHHHHHH@>BDBD;;---,,37981311=<>;;99989AA@BEA?444>>B?<<99///947AA>989ABBBBB=999;996033,,,3,,,,,,,-4,,,,,,144441222204742227880-------771.1006677120:;76470200744----0222290-0
@JI6ZREA02IOWYC
AGTGACAGTTGGAGGGCAAGTCTGGTGCCAGCAGCCGCGGTAATTCCAGCTCCAATAGCGTATATTAAAGTTGTTGCTAAAGT
+
FA@@AA@FFFFIIHHHIIIIIIIIIIIIIIIIIIIIIIIIIIIIIIIIIIIIFFFFFFFFFFFFFFFFFDDBA>8///,,,4-
@JI6ZREA02H8YEG
AGTGACAGTTGGAGGGCAAGTCTGGTGCCAGCAGCCGCGGTAATTCCAGCTCCAATAGCGTATATTAAAGTTGTTGCAGTTAAAAAGCTCGTAGTTGAATTTCGGGATCAATTTATCGGTCGTGCCTCTGGTATGCACTGGTATTATTGATTTCTACCTTCTGACGAACCATGATGTCATTAATTTAGTGTCATGGGGAATCAGGACTGTTACTTTGAAAAAATTGAGTGTTTAAAGCAAGCACACGCTTGAATACATTAGCATGGAATAATGAAATAGGACGTTCGATCCTATTTTGTGGTTTCTAGGATCAACGTAATGATTAATAGGGATAGTTGGGGGCATTAGTATTCAATTGTCAGAGGTGAAATTCTTGGATTTATTGAAGACTAACTACTGCGAAAGCATTTTGCCAAAGGATGTTTTCATTAATCAAGAACGAAAGTTAGGGATCGAAGACGATCAGATACCGTCGTAGTCTTAACCNTAAACCTATGCCGACTAGGGATCGGATGATGTTTAATTTTTTAATGT
+
HHHHHHHHHHHIIHHHIIIIIIIIIIIIIIIIIIIIIIIIIIIIIIIIIIIIHHHHHHHHHHHHHHEEEHHHHHGEIIHHH88888EHHHHHHHHHHHHHHHHHHHHHHHHHHHHHHHHHHHHHHHHHHHHHHHHHHHHHHHHHHHHHHHHHHFFFFHHHHHHHHHHHHHHHHHHHHHHHHEE999@GAGGGGG8999EDGGGGGGG@9999@EEEH777;66@@@HHHHHHHHHHH@@@HHHHHHHHHHHHHEDDH@@@HHHHHHHHHHHHHHHHH<DDE@566;@BG>@@@9?=<;/66@@@G<B6666;;BEEBBBGHHHHHHHHHHHHHHHHH88888HGGG@656;BBBBBAABDIA@///8>==BAA8899=444=77=AA==<9////2?;97411253,,,,,300,,,00,41,,,,1433111540,--2----46912228::7771---0679646722200411..1.100..!,,,,,,.,.10014.1.000.112222222266677--////94)--
@JI6ZREA02HVN92
AGTGACAGTTGGAGGGCAAGTCTGGTGCCAGCAGCCGCGGTAATTCCAGCTCCAATAGCGTATATTAAAGTTGTTGCAGTTAAAAAGCTCGTAGTTGAATTTCGGGGTCAGACAGGTTGTCGTGCCACTGGTATGCACTGGTCTCGCTGATTCCTCCCTCTTGTAGAACCGTAATGCCATTAAGTT
+
FFFFFFFFFFFIIHHHIIIIIIIIIIIIIIIIIIIIIIIIIIIIIIIIIIIIFFFFFFFFFFFFFFFFFEDDFFFFFFFFF;;;;;FFFFFFFFFFFFFFFFF@=964844343----113852113242997677:9766<43//047988===8888:ABAA9444AA=:88<<<<=<<55311
@JI6ZREA02I4QUG
AGTGACAGTTGGAGGGCAAGTCTGGTGCCAGCAGCCGCGGTAATTCCAGCTCCAATAGCGTATATTAAAGTTGTTGCAGTTAAAAGCTCGTAGTTGAATTTTAGGCCTGGACCGGATGGTCCGTCTTTGGCGAGTACTGTTCTGTCGTCGGGTCTATCCTTCTGGTGAGCCGGGATGCCCTTTATTGGGTGTGGTCGGGGAACCAGGACCATTACCTTAGAAAAAATTAGAGTAGTTTAAAGCGGGCATTTGCTTGAATAGATTAGCATGGAATAATAGAATAGGACGTTGG
+
FFFFFFFFFFFIIHHHIIIIIIIIIIIIIIIIIIIIIIIIIIIIIIIIIIIIFFFFFFFFFFFFFFFFFDCADBBAA==555554@AAA??>888<<<0...66;;640013:DFFFFFFFFFFFFFFFFFFFFFFFFFFFFFFFFFFC886AFFFFFFFFFFFFFDA@@DFFFD<<:CFF?=:66;;;B35533399=:BBAB???DA:5555:D655A27776666,?D65558;;;;;<@;;;89888<B555=BA=??DGGF????DGGGDDDDFIIGGGDDDCCC33
@JI6ZREA02IZQMO
AGTGACAGTTGGAGGGCAAGTCTGGTGCCAGCAGCCGCGGTAATTCCAGCTCCAATAGCGTATATTAAAGTTGTTGCAGTTAAAAAGCTCGTAGTTGAATTTCGGGATCAATTTATCGGTCGTGCCTCTGGTATGCACTGGTATTATTGATTTCTACCTTCTGACGAACTATGATGTCATTAATTTGGTGTCATGGGGAATCAGGACTGTTACTTTGAAAAAATTAGAGTGTTTAAAGCAGGCACACGCTTGAATACATTAGCATGGAATAATGAAATAGGACGTTCGATCCTATTTTGTGGTTTCTAGGATCGACGTAATGATTAATAGGGATAGTTGGGGGCATTAGTATTCAATTGTCAGAGGTGAAATTCTTGGATTTATTGAAGACTAACTACTGCGAAAGCATTTGCCAAGGATGTTTTCATTAATCAAGAACGAAAGTTAGGGATCGAAGACGATCAGATACCGTCGTAGTCTTAACCATAAACTAT
+
HHHHHHHHHHHIIHHHIIIIIIIIIIIIIIIIIIIIIIIIIIIIIIIIIIIIHHHHHHHHHHHHHHHHHHHHHHHGGGH@@66666EHHHHHHHHHHHHHHHHHHHHHHHHHHHHHHHHHHHHHHHHHHHHHHHHHHHHHHHHHHHHHHHHHHHHHHHHHHHHHHHHHHHHHHHHHHHHHHHHHHHHHHHHHHHCCCCHHHHHFFFEEHHHGGC@@B66666699,@HHHHHHHHHHHHHHHHHEEEHHHHHHHHHHHHHHHHHHHHHHHHHHHHHH@:@@HHHHHDDBEEGGG===66/;;@@@G<B666;BBGGB@@>EDDDGEB99666;BEB>>44545@>>B;:89<<A999998>A33339?=>=BBBBBBBA4443/49<<;8932229:==AA?99999999999999A<:::151172----1540,,,1,,,,.00,../32227684766:;;7676;;;:9:821178:;;---266620-.
@JI6ZREA02GXKHU
AGTGACAGTTGGAGGGCAAGTCTGGTGCCAGCAGCCGCGGTAATTCCAGCTCCAATAGCGTATATTAAAGTTGTTGCAGTTAAAAAGCTCGTAGTTGAATTTCGGGGATCATAGTAGTTGGTCGTCGCCTCGTGGTATGAACGTTGGTATTATTGTACTTTCCTTACCTTCTAGAACGTAACTAGTGACTGTTACTAGTTAATTTGGTGT
+
FFFFFFFFFFFII666IIIIIIIIIIIIIIIIIIIIIIIIIIIIIIIIIIIIFFFFFFFFFFFFFFFFFFFFFFFFFFFFF;;;;;FCCAAA?A>;999111.,,,,3....-322---56;<893326:843../73429<999688>=842248??8000000<;;;77774.-.-.,,2213224<440014>AAAA>>;;<A<733
@JI6ZREA02JMT9V
AGTGACAGTTGGAGGGCAAGTCTGGTGCCAGCAGCCGCGGTAATTCCAGCTCCAATAGCGTATATTAAAGTTGTTGCAGTTAAAAAGCTCGTAGTTGAATTTCGGGATCAATATATTGGTCGTGCCTCCGTAGTG
+
FFFFFFFFFFFC:63358>A@@@AAACCCFFHHHFFFFFFFFFFFBBBEHHFFFFFFFFFFFFFFFFFFFFFFFFFFFFFF????;EEEFFFFFFFFFF@@@FFFFFFFFFFFFFFF865<>?A>=90.//7922
@JI6ZREA02IPWM4
AGTGACAGTTGGAGGGCAAGTCTGGTGCCAGCAGCCGCGGTAATTCCAGCTCCAATAGCGTATATTAAAGTTGTTGCAGTTAAAAAGCTCGTAGTTGAATTT
+
8000444111889<==DDFFHHIIIIIHHHHIIIFFF===HFFDDDCFFHHGFFFFFFFFFFFF<<<=FFFFFDDDDDDAA77;;;???DBA??<<=;;..,
@JI6ZREA02I5L97
AGTGACAGTTGGAGGGCAAGTCTGGTGCCAGCAGCCGCGGTAATTCCAGCTCCAATAGCGTATATTAAAGTTGTTGCAGTTAAAAAGCTCGTAGTTGAA
+
FFFFFFFFFFFIIHHHIIIIIIIIIIIIIIIIIIIIIIIIIIIIIIIIIIIIFFFFFFFFFFFFFFFFFFFFFFFFFFFFF?????FFFFFFB?<<=11
@JI6ZREA02JVFTO
AGTGACAGTTGGAGGGCAAGTCTGGTGCCAGCAGCCGCGGTAATTCCAGCTCCAATAGCGTATATTAAAGTTGTTGCAGTTAAAAAGCTCGTAGTTGAATTTCGGGGATCAATTTATCGGTCGTGCCTCTGGTATGCACTGGTATTATTGATTTCTACCTTCTGACGAACCATGATGTCATTAATTGGTGTACATGGGAAATCAGGAACTGTTACTTTGAAAAAATTAGAGTGTTTAAAGCAAGCACACGCTTGAATACATTAGCAATGGAATAATGAAATAGGACGTTTGACCCTATTTGTTGGTTCTAGGATCGACGTAATGATTAATAGGGATAGTTGGGGGCATTAGTATTCAATTGTACAG
+
DDDFDDDFFFFHH:::IIIIIIIIIIIIIIIIIIIIIIBBBIIIIIIIIIIIFFFFFFFFFFFFFFFFD==<CCADDFDDF;;;;;FFFFFFFDDBB@@;;8400009><<<;;=BAFFFFFF@=<<FDDBBBBAAA::::8BA555AAAA=;<A::88444<?><444<<>??<998<<><9922../23476:001;==<<<>?<<=4/..00...3,-55--..,49343212...3:99777<<<988<<889<<<0009<>><<<<<=AAAA???A>???FG?=;<>666.-,,,-,,--,,359566<73444<<=<::992222.,,175711,,,,,335513162244444><>>;>
@JI6ZREA02G93SH
AGTGACAGTTGGAGGGCAAGTCTGGTGCCAGCAGCCGCGGTAATTCCAGCTCCAATAGCGTATATTAAAGTTGTTGCAGTTAAAGAGCTCGTAGTTGAATTTTAGGCCTGGCCGGATGGTCCGTCTTTGGCGAGTACTGTTCTGTCGTCGGGTCTACCCTTCTGGTGAGCCGGGATGCCCTTTATTGGGTGTGTCGGGGAACCAGGACCATTACCTTGAAAAAATTAGAGTGTTTAAAGCGGGCATTTGCTTGAATAGATTAGCATGGAATAATAGAATAGGACGTTGGTTCTATTTTGTTGGTTTTAGGACCACCGTAATGATTAATAGGGATAGTTGGGGGCATTAGTATTCAATTGTCAGAGGTGAAATTCTTGGATTTATTGAAGACTAACTATTGCGAAAGCATTTGCCAAGGATGTTTTCATTAATCAAGAACGAAAGTTAGGGGATCGAAGACGATCAGATACCGTCGTAGTCTTAACCATAAACTATGCCGACT
+
IIIIIIIIIIIIIHHHIIIIIIIIIIIIIIIIIIIIIIIIIIIIIIIIIIIIIIIIIIIIIIIIIIHHHIIIIIIIIIIIIHHHIIIIIIIIIIIIIFF6666>HIIIIIIIIIIIIIIIIIIIIHHHIIIIIIIIIIIIIIIIIIIIIHHHIIIIHHHIIIIIIIIIIIIHHHIIIHHHHHHFFFHHHIIIIIICCCCIIIIIBBBFIIIIIFFFFI9;;;99>>-FFIIIHDD===BIDDDIG@@BIIDDFFDDHIHHHIIIIE@@@@IIIIIIIIIIIID<777@@@@@DE99;9;22?>////?=:33332?>???BBDDDIIIIHHHIIIIII==?==HHHIIHHDDDDDDBBDDDDH>:::HHHEEEDDDHHH00048:DDBB=??>:::=DC:::::BBB@@@HHHHHHHHH>>7777>:::::9<=:300810038;90----688888447::;;;:6313331011;:8:8:;;665:61131-47666843
@JI6ZREA02I8BUC
AGTGACAGTTGGAGGGCAAGTCTGGTGCCAGCAGCCGCGGTAATTCCAGCTCCAATAGCGTATATTAAAGTTGTTGCAGTTAAAAAGCTCGTAGTTGAATTTCGGGGATCATAGTATTGGTCGTGCCTCTGGTATG
+
D666;FFFFFFIIHHHIIIIIIIIIIIIIIIIIIIIIIIIIIIIIIHHHIHHFFFFFFFFFFFFFFFFF:88???DFFDDD;;;;;FFFFFFFFDBAA>966/.,,,.....-3222266>?>?@>898?;6673.
@JI6ZREA02JQT2U
AGTGACAGTTGGAGGGCAAGTCTGGTGCCAGCAGCCGCGGTAATTCCAGCTCCAATAGCGTATATTAAAGTTGTTGCAGTTAAAAAGCTCGTAGTTGAATTT
+
FFFFFFFFFFFIIHHHIIIIIIIIIIIIIIIIIIIIIIIIIIIHHHHHHHIIFFFFFFFFFFFFFFFFFFFFFFFFFFFFF=====FFFFFFDA???;;...
@JI6ZREA02J4HAW
AGTGACAGTTGGAGGGCAAGTCTGGTGCCAGCAGCCGCGGTAATTCCAGCTCCAATAGCGTATATTAAAGTTGTTGCAGTTAAAAAGCTCGTAGTTGAATTTCGGGGA
+
FFFFFFFFFFFIIHHHIIIIIIIIIIIIIIIIIIIIIIIIIHHHHIIIIIIIFFFFFFFFFFFFFFFFFEDDFFFFFFFFF???==FFFFFFFFFFFDA9867..,,.
@JI6ZREA02JOTH1
AGTGACAGTTGGAGGGCAAGTCTGGTGCCAGCAGCCGCGGTAATTCCAGCTCCAATAGCGTATATTAAAGTTGTTGCAGTTAAAAAGCTCGTAGTTGAATTTTAGGGCCTGGTCCGGATGGTCCGTCTTTGGCGAGTACTGTTCTGTCGTCGGGTCTATCCTTCT
+
FA@@EFFFFFFIIHHHIIIIIIIIIIIIIIIIIIIIIIIIIIIIIIIIIIIIFFFFFFFFFFFFEE;;;FFFFFFFFFFFF=====FFFFFFFFFDBBB66422,,,11:-----,,33512--,/;688<<98:AAAAAABD?:::CCCFF??ABBBBAAA<<3
@JI6ZREA02JL73W
AGTGACAGTTGGAGGGCAAGTCTGGTGCCAGCAGCCGCGGTAATTCCAGCTCCAATAGCGTATATTAAAGTTGTTGCAGTTAAAAAGCTCGTAGTTGAATTTTAGGCCTGGCCGGATGGTCCGTCTTTGGCGAGTACTGTTCTATCGTCGGGTCTATCCTTCTGGTGAGCCGGGATGCCCTTTATTGGGTGTGTCGGGGAACCAGGACCATTACCTTGAAAAAATTAGAGTGTTTAAAGCGGGCATTTGCTTGAATAGATTAGCATGGAATAATAGAATAGGACTTGGTCTATTTTGTGGTTTTAGGACCTACCGTAATGATTAATAGGGATAGTTGGGGGCATTAGTA
+
FFFFDDDFFFFHH:::IIIIIIIHIIIIIIIIHIIIIIIHFBBBBGFFFFFFFFFFFFFFFFFFFFFFFFFFFFFFFFF??88888FFFFDDDFFFFFF;;999::=======DDFDFFF???FF888FDAAAADDDFCC???DFFFFFFFFFFFFFFFFFFFF@@@ADFFFF?DDD???:::966888<7<<<:224444<84448>@AAAD::99A27752211,98898622...4<8444488;?ABB@:::9?DGGDDAAADDDD:9988<>><<863322221323...09/445233><;884//....;<<<<<>=??A?==BBAA==555219<>>?>22
@JI6ZREA02F1A1J
AGTGACAGTTGGAGGGCAAGTCTGGTGCCAGCAGCCGCGGTAATTCCAGCTCCAATAGCGTATATTAAAGTTGTTGCAGTTAAAAAGCTCGTAGTTGAATTTTAGGCCTGGCCGGATGGTCCGTCTTTGGCAGTACTGTTCTGTCGTCGGGTCTATCCTTCTGGTGAGCCGGGATGCCCTTTATTGGGTGTGTCGGGGAACCAGGACCATTACCTTGAAAAAATTAGAGTGTTTAAAGCGGGCATTTGCTTGAATAGATTAGCATGGAATAATAGAATAGGACGTTGGTTCTATTTTGTTGGTTTTAGGACCACCGTAATGATTAATAGGGATAGTTGGGGGCATTAGTATTCAATTGTCAGAGGTGAAATTCTTGGATTTATTGAAGACTAACTATTGCGAAAGCATTTGCCAAGGATGTTTTCATTAATCAAGACGAAAGTTAGGGGATCGAAGACGATCAGATACCGTCGTAGTCTTAACCATAAACTATGCCG
+
FFFFFFFFFFFII???IIIIIIIIIIIIIIIIIIIIIIIIIIIIIIIIIIIIFFFFFFFFFFFFFFFFFFFFFFFFFFD::66666ADDBAAABBFFCC6666<CFFDFFFFFFFFFFFFFFFFFFFFF=;:;=FFFFFFFFFFFFFFFFFFFFFFFFFFFFFFFFFFFFFFFFFFFFFFFFFFFFFFFFFFFF@@@@FFFFFDDDFFFFFFFFFFF666666CC/FFFFFFFFFCCCF;;;DFCCCDFFFFFFGGGIIIGFFFFIIIIIIGGGIIIIIIIGF???DDCAAAA9::=5//::=:::BBDA55588:DDDDDDDDDDDDB?=BBBA==55555AABBBBDDDDAAADDDDDD?>333>888??BBBBBB444388BB?===?B>>>>DD==888>>?===>DDDDD===?:5544::::998::2---10-----000007::::210259::665:7:::1017:88:1022770200.0.,.2220
@JI6ZREA02IB0KA
AGTGACAGTTGGAGGGCAAGTCTGGTGCCAGCAGCCGCGGTAATTCCAGCTCCAATAGCGTATATTAAAGTTGTTGCAGTTAAAAAGCTCGTAGTTGAATTTTAGGCCTGGCCGGAGTGGTCCGTCTTGGCGAGTACTGTTCTGTCGTCGGGTCTATCCTTCTGGTGAGCCGGG
+
FFFFFFFFFFFIIHHHIIIIIIIIIIIIIIIIIIIIIIIIIIIIIIIIIIIIFFFFFFFFFFFFFFFFFFFFFFDDDDD::66666ADDFFFFFFFFFFBBAAFFFFFDBBBAA<90000400048888:DDDFFFFFFFFFFFFFFFFFFFFFFA=6663BAAA@<9444666
@JI6ZREA02F75JX
AGTGACAGTTGGAGGGCAAGTCTGGCGCCTTACGGGAACAGTCGACTGCCAAGGCACACAGGGGATA
+
IIIIIIIIIIIII:::IIIIIIIIIIIIIIIIIHCC???HHHIIIIIIIIIIIIIIIIIIAAAAIII
@JI6ZREA02IJJTT
AGTGACAGTTGGAGGGCAAGTCTGGTGCCAGCAGCCGCGGTAATTCCAGCTCCAATAGCGTATATTAAAGTTGTTGCAGTTAAAAAGCTCGTAGTTGAATTTTAGGCCTGGCCGGATGGTCCGTCTTTGGCGAGTACTGTTCTGTCGTCGGGTCTATCCTTCTGGTGAGCCGGGATGCCCTTTATTGGGTGTGTCGGGGAACCAGGACCATTACCTTGAAAAAATTAGAGTGTTTAAAGCGGGCATTTGCTTGAATAGATTAGCATGGAATAATAGAATAGGACGTTGGTTCTATTTTGTTGGTTTTAGGACCACCGTAATGATTAATAGGGATAGTTGGGGGCATTAGTATTCAATTGTCAGAGGTGAAATTCTTGGATTTATTGAAGACTAACTATTGCGAAAGCATTTGCCAAGGATGTTTTCATTAATCAAGAACGAAAGTTAGGGGATCGAAGACGATCAGATACCGTCGTAGTCTTAACC
+
IIIIIIIIIIIIIHHHIIIIIIIIIIIIIIIIIIIIIIIIIIIIIIIIIIIIIIIIIIIIIIIIII???IIIIEBCCCE/2-////7<EBFBFBFEECC55447>EEEIEIIIIIIIIIIIIIIIHHHIIIIIIIIIIIIIIIIIIIIIHHHIIIIIIIIIIIIIIIIIIIHHHIIIHHHHCCCDDHHHIIIIII@@@@GGIIIIIIIIIIIIIIIII888888II?IIIIIHHHHHHIIHHHIIHHHIIIIIIIIIIIIIIIIIIIIIIIIIIIIIIIIIIIGGGIIIIIIIIBCCCIAAII>>>>GEA???CEIGGHIIIIIIIIIIGGGIIIIII::===IIIIIIIIIIIIIIIIIIIIICCCB998<<<@@GGE44447@IIIEEEEEEEEEECA72222@@7222AAAEEEEEA>9999AAAA??;?3351182---/040...29<::5542:??AAA>454:AAA@??A@??997755
@JI6ZREA02IQS3F
AGTGACAGTTGGAGGGCAAGTCTGGTGCCAGCAGCCGCGGTAATTCCAGCTCCAATAGCGTATATTAAAGTTGTTGCAGTTAAAAAGCTCGTAGTTGAATTTTAGGCCTGGCCGGACGGTCCGTCTCTGGCGAGTACTGTTCTGTCGTCGGGTCTATCTTTCTGGTGAATCGGTATGTTCTTAATTGGGCGTGCCGGGGAGCCAGGACCATTACCTTGAAAAAATTAGAGTGTTTAAAGCAGGCTTTTGCTTGAATAGATTAGCATGGAATAATAGAATAGGACGTCGTGGTTCTATTTTGTTGGTTCAAGGACCACCGTAATGATTAATAGGGATAGTTGGGGGCATTAGTATTCAATTGTCAGAGGTGAAATTCTTGGATTTATTGAAGACTAACTACTGCGAAAGCATTTGCCAAGGATGTTTCATTAATCAAGAACGAAAGTTAGGGATCGAAGACGATCAG
+
HHHHHHHHHHHII???IIIIIIIIIIIIIIIIIIIIIIIIIIIIIIIIIIIIHHHHHHHHHHHHHHHHHHHHHHGGDDD66111116?DEDGHHHHHHHCCCCHHHHHHHHHHHHHHHHHHHHHHHHHHHHHHHHHHHHHHHHHHHHHHHHHHHHHHF>>>HHHHHHHHHHHHHHHFFFHHHHHHHHHHHHHHHHBBBBHFHEB@@DGGBBA>4422@------//,9;>AA=@@CEEHHHHHH====GGGFG@@@@@HHHHHHHHHHHH@@@DDHHHHGGGGE566:;4111757////4./88==?DD2226;GEEEHHHHHHHHHHHHHHHHB;66655;55BBGGBBBBHHHHHIIDDHHA@3338>>>HHH8899HHHHHHHHHHH@AAHHHHHH@==999<?3////><A>>>99;2---22;;::9;;:200:8434:;:-116622222647::;;;:
@JI6ZREA02FJ2GH
AGTGACAGTTGGAGGGCAAGTCTGGTGCCAGCAGCCGCGGTAATTCCAGCTCCAATAGCGTATATTAAAGTTGTTGCAGTTAAAAAGCTCGTAGTTGAATTTCGGGATCAATATATTGGTCGTGCCTCTGGTATGCACTGGTATTATTGATTTCTACCTTCTGATGAACTGTGATGTCATTAATTTGGTGTCATGGGGAATCAGGACTGTTACTTTGAAAAATTAGAGTGTTTAAAGCAGGCACACGCTTGAACACATTAGCATGGAATAATGAAATAGGACGTTTGACCCTATTTTGTTGGTTTCTAGGATCGACGTAATGATTAATAGGGATAGTTGGGGGCATTAGTATTCAATTGTCAGAGGTGAAATTCTTGGATTTATTGAAGACTAACTACTGCGAAAGCAATTTGCCAAGGATGTTTTCATTAATCAAGAACGAAAGTTTAGGGATCGAAGACGATCAGATACCGTCGTAGTCTTTAACCATAAACTATGCCGACTAGGGATCGGATGATGTTAATTTTTTAATG
+
IIIIIIIIIIIIIHHHIIIIIIIIIIIIIIIIIIIIIIIIIIIIIIIIIIIIIIIIIIIIIIIIIIHHHIIIIIIIIIIGG66666GIIIIIIIIIIIIHHHIGGGIIIIIIIIIIIIIIIIIIIIIIIIIIIIIIIIIIIIIIIIIIIIHHHIIIIIIIIIIIIIIIIIIIIIIIIIIIIIIHHHIGFGGIIICCAAIIIIIIIIII;;;>BHCEI===;;66.=HGIGB<<356FIIIGGGDFFIIGGGIGGGIIIIIIIIIIIIIIIIFAAABGCGG88787;BB=;;:;,,,/0--11,,,:9D<<=AIIIIIIIIIIIIIIIIIHHBIIIGAA77777GGGGDDDEHIIIH@@A>@FFC<<<>BBHHHHHHHHHHHHH>>FH<546A<<<<8A>@@>===400055=A99999948.----8888;;9====7781.../,,,,,,,2323::<:=<:<;887;:623102:=224227==;:9<9<<=<76888:;6812221320055222-,,00,,,,,,22)-
@JI6ZREA02JQLRE
AGTGACAGTTGGAGGGCAAGTCTGGTGCCAGCAGCCGCGGTAATTCCAGCTCCAATAGCGTATATTAAAGTTGTTGCAGTTAAAAAGCTCGTAGTTGAATTTCGGGATCAATATATTGGTCGTGCCTCTGGTATGCACTGGTATTATTGATTTCTACCTTCTGATGAACTGTGATGTCATTAATTTGGTGTTGCAGGGAAACAGGACTGTTACTTTGAAAAATTGAGTGTTTAAAGCAGGCTAACGCTTGAATACATTAGCATGGAATAATGAAATAGGACGTTCAAACCTATTTTGTTGGTTTCTAGGATTGACGTAATGATTAATAGGGATAGTTGGGGGCATTAGTATTCAATTGTCAGAGGTGAAATTCTTGGATTTATTGAAGACTAACTACTGCGAAAGCATTTGCCAAGGATGTTTTCATTAATCAAGAACGAAAGTTAGGGATCGAAGACGATCAGATACCGTCGTAGTCTTTAACCATTAAACTATTGCCGACTAGGGATCGGATGATGTTAATTTTTTAT
+
FFFFFFFFFFFIIHHHIIIIIIIIIIIIIIIIIIIIIIIIIIIIIIIIIIIIFFFFFFFFFFFFFFFFFFFFFFFFFFFFF=====FFFFFFFFFFFFFFFFFFFFFFFFFFFFFFFFFFFFFFFFFFFFFFFFFFFFFFFFFFFFFFFFFFFF9::<??FFFFFFFFFFFFFFFFFFFDDAA666D:8:::BBDFFFFF?A>DBBA?00./7...=---//<<?BBBB?FFFFFFFDDDFA6666ADFFFDDDGGDDDFDDDDGIIGGGIIIIIGADAAABB@<...1172,,,,-,,--,,,3299;<<<<?:5444???8888840//4>=>=>11225==ADD??=ADDDDDD8888DDDDDD>>>DDDDDDDD8443//><42233///22<;::<;883338888::44442321111::::454::6-----/...00,,,,,,,,33113..0376460000...43.,,,,,3341.,,,,.,,,,,,,0.0.0,,,0100,,,00373..00----,,.)
@JI6ZREA02J2S2Y
AGTGACAGTTGGAGGGCAAGTCTGGTGCCAGCAGCCGCGGTAATTCCAGCTCCAATAGCGTATATTAAAGTTGTTGCAGTTAAAAAGCTCGTAGTTGAATTTTAGGCCTGGCCGGACGGTCCGTCTCTGGCGAGTACTGTTCTGTCGTCGGGTCTATCTTTCTGGTGAATCGGTATGTTCTTAATTGGGCGTGCCGGGGAGCCAGGACCATTACCTTGAAAAAATTAGAGTGTTTAAAGCAGGCTTTTGCTTGAATAGATTAGCATGGAATAATAGAATAGGACGTTGTGGTTCTATTTTGTTGGTTCAAGGACCACCGTAATGATTAATAGGGATAGTTGGGGGCATTAGTATTCAATTGTCAGAGGTGAAATTCTTGGATTTATTGAAGACTAACTACTGCGAAAGCATTTGCCAAGGATGTTTTCATTAATCAAGAACGAAAGTTAGGGATCGAAGACGATCAGATACCGTCGTAGTCTTAACCNTAAACTATGCCGACTAGGAATCGGGCGACGTTATTTTCACGACTCGCTCGGCGCCTTACGGG
+
IIIIIIIIIIIIIHHHIIIIIIIIIIIIIIIIIIIIIIIIIIIIIIIIIIIIIIIIIIIIIIIIIIHHHIIIIIIIIIIII;;;;;IIIIIIIIIIIIICCCCIIIIIIIIIIIIIIIIIIIIIIIIIIIIIIIIIIIIIIIIIIIIIIHHHIIIIIIHHHIIIIIIIIIIIIIIIIIIIIIIIIIHHHIIIIII;;;;G>IIIGFGIIIIIIGGGGI666666GG5IIIIIHHHHHHIIIIIIBB@@GIIIIIGGGIIIIIIIIIIIIIIIIIIIIIIIIIIIIIGGGGIGGFFI>>@AG22==IIIII==;AIIIIIIIGIIF====DFBBBGGGIII99;99IIIIIIIIIIIHHHHHHHHHHHHHHHHEEEECCDAA2225;;DDDEEEHHHCCCHHFFFEEEFD@<<<EEEEEE=:<8////<===<<9=<<855>:77<<==5>>;<>>=<8758::====687==<7577=>>?>>??::!884442-:;;424037::779;4442-;:;==;2244887=<<<:<;=;==:452002.,,,
@JI6ZREA02GR2WK
AGTGACAGTTGGAGGGCAAGTCTGGTGCCAGCAGCCGCGGTAATTCCAGCTCCAATAGCGTATATTAAATTGTTGCAGTTAAAAAGCTCGTAGTTGAATTTCGGGGA
+
FFFFFFFFFFFIIHHHIIIIIIIIIIIIIIIIIIIIIIIIIIIIIIIIIIIIFFFFFFFFFFFF8866686BBAAAABDF88888FFFFFFFFFFFDB;86://,,.
@JI6ZREA02I7AOS
AGTGACAGTTGGAGGGCAAGTCTGGTGCCAGCAGCCGCGGTAATTCCAGCTCCAATAGCGTATATTAAAGTTGTTGCAGTTAAAAAGCTCGTAGTTGAATTTCGGGATCAATTATGTCGTGCTCTCGGTATGCACTGGTATTATTGATTTCTACCTTCTGA
+
FFFFFFFFFFFII@@@IIIIIIIIIIIIIIIIIIIIIIIIIIIIIIIIIIIIFFFFFFFFFFFFFFFFFA@@FFFFFFFFF=====FFFFFFFFFFFFFFFFFDDDFDBBAA?80011144444<ABDFFFFFFFFFFFFFFFFFFFFFFFFAA>A?;;/.
@JI6ZREA02F3TCB
AGTGACAGTTGGAGGGCAAGTCTGGTGCCAGCAGCCGCGGTAATTCCAGCTCCAATAGCGTATATTAAAGTTGTTGCAGTTAAAAAGCTCGTAGTTGAATTTTAGGGCCTGACCGGTAGTC
+
FFFFFFFFFFFIIHHHIIIIIIIIIIIIIIIIIIIIIIIIIIHHHHHHHIIHFFFFFFFFFFFF88666FFFDDDBDDFFF;;;;;FFFFFFFFFFFFFAA@;B=;8=84//----.2183
@JI6ZREA02GWH7G
AGTGACAGTTGGAGGGCAAGTCTGGTGCCAGCAGCCGCGGTAATTCCAGCTCCAATAGCGTATATTAAAGTTGTTGCAGTTAAAAAGCTCGTAGTTGAACTTCGGGATCAATATATTGGTCGTGCCTCTGGTATGCACTGGTATTATTGATTTCTACCTTCTGATGAACTGTGATGTCATTAATTTGGTGTCATGGGG
+
FFFFFFFFFFFIIHHHIIIIIIIIIIIIIIIIIIIIIIIIIIIIIIIIIIIIFFFFFFFFFFFFFFFFFFFFFFFFFFFDD88888FFFFFFFFFFFFFFFFF:::DFFFFFFFFFFFFFFFFFFFFFFFFFFFFFFFFFFFFFFFFFFFFFFF9==FFFFFFFFFFFFFFFFFFFFFFFFFF66344089==<..,,
@JI6ZREA02IYNH2
AGTGACAGTTGGAGGGCAAGTCTGGTGCCAGCAGCCGCGGTAATTCCAGCTCCAATAGCGTATATTAAAGTTGTTGCAGTTAAAAAGCTCGTAGTTGAATTTCGGGATCAATAC
+
FFFFFFFFFFFIIIIIIIIIIIIIIIIIIIIIIIIIIIIIIIIIIIIIIIIIFFFFFFFFFFFFFFFFFA@@FFFFFFFFF????=FFFFFFFFFFFFFDCCC654>?=<<<2/
@JI6ZREA02JXJZF
AGTGACAGTTGGAGGGCAAGTCTGGTGCCAGCAGCCGCGGTAATTCCAGCTCCAATAGCGTATATTAAAGTTGTTGCAGTTAAAAAGCTCGTAGTTGAATTTTAGGCCTGGCCGGATGGTCCGTCTTTGGCGAGTACTGTTCTGTCGTCGGGTCTATCCTTCTGGTGAGCCGGGATGCCCTTTATTGGGTGTGTCGGGGAACCAGGACCATTACCTTGAAAAAATTAGAGTGTTTAAAGCGGGCATTTGCTTGAATAGATTAGCATGGAATAATAGAATAGGACGTCGTGGTCCTATTTCGTTGGTTCAAGGACCACCGTAATGATTAATAGGGATAGTTGGGGGCATTAGTATTCAATTGTCAGAGGTGAAATTCTTGGATTTATTGAAGACTAACTACTGCGAAAGCATTTGCCAAGGATGTTTTCATTAATCAAGAACGAAAGTTAGGGGATCGAAGACGATCAGATACCGTCGTAGTCTTAACC
+
IIIIIIIIIIIIIHHHIIIIIIIIIIIIIIIIIIIIIIIIIIIIIIIIIIIIIIIIIIIIIIIIIIHHHIIIIIIIIIIII:::::IIIIIIIIIIIIICCCCIIIIIIIIIIIIIIIIIIIIIIHHHIIIIIIIIIIIIIIIIIIIIIHHHIIIIIIIIIIIIIIIIIIIHHHIIIHHHHHHIIIHHHIIIIIIBBAAHHIIFBBBHHFFFIFFFFI77776666,>>HIHHHHHHHIIHFFFI>>=BIIII=<<DIIIIIIIIIIIIIIIIIIIII@<<<@D@@@D???EEEEB666;;115588DAA0026;G556@DGGGDDDGGD9555@DDDFI88:66II@@<<9<@FIEDDDDDEEEE445=BBBDBDBBDDEBBBB88DD:435?@@998A;=52222855...=;===;6478....38::::9;<;30036333:;8-11116333;;88::<;;;;8:8;;;8411316844991/
@JI6ZREA02GCWR1
AGTGACAGTTGGAGGGCAAGTCTGGTGCCAGCAGCCGCGGTAATTCCAGTTCCAATAGCGTATATTAAAGTTGTTGCAGTTAAAAAGCTCGTAGTTGAATTTCGGGATCAATACGTCGGTCGTGCTTTTTTGGTACGCACTGGCGTCATTGGTTTCTCCTTTCTGACGAACCATGATGTCATTAATTTGGTGTTATGGGGAGTTAGGACTGTTACTTTGAAAAAATTAGAGTGTTTAAAGCAGGCATTAGCTTGAATACATTAGCATGGAATAATGAAATAGGACGTTCGATCCTATTTTGTTGGTTTCTAGGATCAACGTAATGATTAATAGGGATAGTTGGGGCATTAGTATTCAATTGTCAGAGGTGAAATTCTTGGATTTATTGAAGACTAACTACTGCGAAAGCATTTGCCAAGGATGTTTTCATTAATCTAAGAACGAAAGTTAGGGATCGAAGACGATCAGATACCGTCGTAGTCTTAACCATAACT
+
IIIIIIIIIIIIIHHHIIIIIIIIIIIIIIIIIIIIIIIIIIIIIIIIIIIIIIIIIIIIIIIIIIFFFIIIIIIIIIIII;;;;;IIIIIIIIIIIIIHHHIBBBIIIIIIIIIIIIIIIIIIF666666HH8IIIIIIIIIIIIIIHHB@===IAFFFFHIIIIIIIIIIIIIIIIIIIIIIIBBBIIIIIIII?AAAF2::IIIIIIFFFIIHHHI;;;;6666,>@IIIHEHHHHIIIIIIIIIIII@@@DIIHHHIIIIIIIIIIIIIIIHHHHIIII@@@HIIIII@@@@9999;22::222?<ED@@@GHIIIIIIIIIIIIHHHHHHIIIIDD9999GGIDDDDDIFGDDEBBBBBDD99:::::AA=::=>=444?77AAA=:==9999:B===9::<9::::<A::::;99:..-0069997702---9212----022-2227777;:1038:::7313133;8888;:63106600.1,,,/
@JI6ZREA02FWYSI
AGTGACAGTTGGAGGGCAAGTCTGGTGCCAGCAGCCGCGGTAATTTCAGCTCCAATAGCGTATATTAAAGTTGTTGCAGTTAAAAAGCTCGTAGTTGAATTTCGGGATCAATACGTCGGTCGTGCTTTTTTGGTACGTACTGGCGTCATTGGTTTCTCCTTTCTGACGAACCATGATGTCATTAATTTGGTGTTATGGGGAGTTAGGACTGTTACTTTGAAAAAATTAGAGTGTTTAAAGCAAGTTAACGCTTGAATACATTAGCATGGAACAATGAAATAGGACGATCGATCCTATTTTGTGGTTTCTAGGGTTGACGTAATGATTAATAGGGATAGTTGGGGGCATTAGTATTCAATTGTCAG
+
FFFFFFFFFFFIIHHHIIIIIIIIIIIIIIIIIIIIIIIIIIHHHHHHIHHHFFFFFFFFFFFFFFFFFEDDFFFFFFFFF88888FFFFFFFFFFFFFFFFC888FFFFFFFFFFFFFFFFFFF666666DD6FFFFFFFFFFFFFFFFFFFFFFFFFFFFFDDDFFFFFFFFFFFFFFFCCDDFDDDDFFFFFF@@AAFFFFFFFFFFFFFFF???F667766FF9FFFFFFFFFFD@@@DFFFFFFFFFFFGGFAAA:::BBA===BBA99:????A:AAADBB@?===2233.....-22666<7?;8:54044@?>=?<<<=A=<<;;;<<898<000//336223269<<:<<<:8999
@JI6ZREA02IQEZT
AGTGACAGTTGGAGGGCAAGTCTGGTGCCAGCAGCCGCGGTAATTCCAGCTCCAATAGCGTATATTAAAGTTGTTGCAGTTAAAAAGCTCGTAGTTGAATTTTAGGCCTGGCCGGATGGTCCGTCTCTGGCGAGTACTGTTCTGTCGTCGGGTCTATCTTTCTGGTGAATCGGTATGTTCTTAATTGGGCGTGCCGGGGAGCCAGGACCATTACCTTGAAAAAATTAGAGTGTTTAAAGCAGGCTTTTGCTTGAATAGATTAGCATGGAATAATAGAATAGGACGTCGTGGTTCTATTTTGTTGGTTCAAGGACCACCGTAATGATTAATAGGGATAGTTGGGGGCATTAGTATTCAATTGTCAGAGGTGAAATTCTTGGATTTATTGAAGACTGACTACTGCGAAAGCATTTGCCAAGGATGTTTTCATTAATCAAGAACGAAAGTTAGGGATCGAAGACGATCAGATACCGTCGTAGTCTTAACCATAAACTATGCCGACTAGGGATCGGATGATGTTAATTTTTAATGTACTCTA
+
IIIIIIIIIIIIIHHHIIIIIIIIIIIIIIIIIIIIIIIIIIIIIIIIIIIIIIIIIIIIIIIIIIHHHIIIIIIIIIIII:::::HIIIIIIIIIIIICCCCIIIIIIIIIIIIIIIIIIIIIIIIIIIIIIIIIIIIIIIIIIIIIIHHHIIIIIIHHHIIIIIIIIIIIIIIIIIIIIIIIIIHHHIIIIII>>>>IAIII>>>BIIIIIIIIII666666GG5GGHIIHHHHHHIIIIGG>>>>IIIIIIIIIIIIIIIIIHHHIIIHHHHIIIIIIIIIIIIGAAAHFFDG<999G88;;::CCC7757DGGGGIIIDGGGIHHHIGGGGIIIII====:HHGGGGGHGGFCHHHHHHHHHHHHHHHHHHFBBCCC@@@E;;CCFBBCCCCFHHHF;;:;;HBCCBBBFCCCCH><==7;74;;;=>>5888=99;63334660.--1333;;;9<<>;;;;:;<>>>><>>>>>><<==2203---.10/200244:855548;888833334899/////00*2222//,-
@JI6ZREA02G0FSK
AGTGACAGTTGGAGGGCAAGTCTGGTGCCAGCAGCCGCGGTAATTCCAGCTCCAATAGCGTATATTAAAGTTGTTGCAGTTAAAAAGCTCGTAGTTGAATTT
+
FFFFFFFFFFFIIHHHIIIIIIIIIIIIIIIIIIIHHFDDHHHFFFFHHHHDDDDFFFFFFFFFFFFFFA@@FFFFFFFFF?????FFFFFFBA?<=99...
@JI6ZREA02IHW2W
AGTGACAGTTGGAGGGCAAGTCTGGTGCCAGCAGCCGCGGTAATTCCAGCTCCAATAGCGTATATTAAAGTTGTTGCAGTTAAAAAGCTCGTAGTTGAATTTTAGGCCTGGCCGGATGGTCCGTCTTTGGCGAGTACTGTTCTGTCGTCGGGTCTATCCTTCTGGTGAGCCGGGATGCCCTTTATTGGGTGTGTCGGGGAACCAGGACCATTACCTTGAAAAAATTAGAGTGTTTAAAGCGGGCATTTGCTTGAATAGATTAGCATGGAATAATAGAATAGGACGTTGGTTCTATTTTGTTGGTTTTAGGACCACCGTAATGATTAATAGGGATAGTTGGGGGCATTAGTATTCAATTGTCAGAGGTGAAATTCTTGGATTTATTGAAGACTAACTATTGCGAAAGCGTTTGCCAAGGATGTTTTCATTAATCAAGAACGAAAGTTAAGGGGAGTCGAAAGACGATCAGATACCGTCGTAGTCTTAACC
+
FFFFFFFFFFFII666IIIIIIIIIIIIIIIIIIIIIIIIIIIIIIIIIIIIFFFFFFFFFFFFFFDDDFFFFFFFFFFFF?????FFFFFFFFFFFFFDDDDFFFFFFFFFFFFFFFFFFFFFFFFFFFFFFFFFFFFFFFFFFFFFFFFFFFFFFFFFFFFFFFFFFFFFFFFFFFFFFFDA@@FFFFFFFFF==@@FFDDDFFFFFFFFD????B222222<<-??:::==????DFF???FFDDDFFFFFD???DDDGGGGGGGGG:<<@DGGGGGGDCAAB@8888:6700004//884444?<8444444998<?@@BBDAAABBBDIIIDD88==8DDDDA:8:AAAAABBBBD?=====>>>>DDD>>===>>>D::DD==88888<<:<<;32226;3..,,222662226:15112226996::::55:43334----../..),,,,--.,4446666121::61019:88888770.
@JI6ZREA02HKCOJ
AGTGACAGTTGGAGGGCAAGTCTGGTGCCAGCAGCCGCGGTAATTCCAGCTCCAATAGCGTATATTAAAGTTGTTGCAGTTAAAAAGCTCGTAGTTGAATTTCGGGATCAATATATTGGTCGTGCCTCTGGTATGAACTGGTATTATTGATTTCTACCTTCTGACGAACTGTGATGTCATTAATTTGGTGTCATGGGGAATCAGGACTGTTACTTTGAAAAAATTAGAGTGTTTAAAGCAGGCACACGCTTGAATACATTAGCATGGAATAATGAAATAGGACGTTTGACCCTATTTTGTTGGTTTCTAGGATCGACGTAATGATTAATAGGGACAGTTGGGGGCATTAGTATTCAATTGTCAGAGGTGAAATTCTTGGATTTATTGAAGACTAACTACTGCGAAAGCATTTGCCAAAGGATGTTTTCATTAATCAAGAACGAAAGTTAGGGATCGAAGACGATCAGATACCGTCGTAGTCTTAACCATAAACTATGCCGACTAGGGATCGGATGATGTTAATTTTTTAATGTACTC
+
IIIIIIIIIIIIIHHHIIIIIIIIIIIIIIIIIIIIIIIIIIIIIIIIIIIIIIIIIIIIIIIIIIHHHIIIIIIIIIIII?????IIIIIIIIIIIIIHHHIHHHIIIIIIIIIIIIIIIIIIIIIIIIIIIIIIIIIIIIIIIIIIIIHHHIIIIIIIIIIIIIIIIIIIIIIIIIIIIII:::IIIIIIIICCCCIIIIIIIIIG::::B=<<I555566:;,GIIIIHHHHHHIIIIIIIIIIIIIIIIIIIIIIIIIIIIIIIIIIIII>>>ICGGHIHFFFIG:::BD==<<=22ADAAAIIIIIIIIIIIIIIIIIIIIIIIIHHHIIIIII=====IIIIIIIIIIIIIIIIIIIIIIHIIHHHIIGDDGGIFFBA44<BEEEEE<<775E<<<AEBB>@@>>>D54//,422<8....4:=?;;8:::?<>>877:=??6<<==:::::>>?>>???><><??:878<><<?=>>>887:>==?=2344:342:8::;;????::::::8>??//2222::*:8<:33
@JI6ZREA02HCWHI
AGTGACAGTTGGAGGGCAAGTCTGGTGCCAGCAGCCGCGGTAATTCCAGCTCCAATAGCGTATATTAAAGTTGTTGCAGTTAAAAAGCTCGTAGTTGAATTTCGGGATCAATTAC
+
FFFFFFFFFFFIIHHHIIIIIIIIIIIIIIIIIIIIIIIIIIIIIIIIIIIIFFFFFFFFFFFFDDDDF=<<DDBBBDDDD88888FFFFFFFDBBBBB==;41007<=;;;2//
@JI6ZREA02IQB5S
AGTGACAGTTGGAGGGCAAGTCTGGTGCCAGCAGCCGCGGTAATTCCAGCTCCAATAGCGTATATTAAAGTTGTTGCAGTTAAAAAGCTCGTAGTTGAATTTCGGGATCAATAC
+
FFFFFFFFFFFIIHHHIIIIIIIIIIIIIIIIIIIIIIIIIIIIIIIIIHHHFFFFFFFFFFFFFFFFFFFFFFFFFFFFF=====FFFFFFFFFFFFFFFFC?=;?><;;:,.
@JI6ZREA02GAK20
AGTGACAGTTGGAGGGCAAGTCTGGTGCCAGCAGCCGCGGTAATTCCAGCTCCAATAGCGTATATTAAAGTTGTTGCAGTTAAAAAGCTCGTAGTTGAATTTC
+
FFFFFFFFFFFIIHHHIIIIIIIIIIIIIIIIIIIIIIIIIIIIIIIIIIIIFFFFFFFFFFFFFFFFFFFFFFFDDDD??66666CFFFDFDDBAAAA;880
@JI6ZREA02GQU14
AGTGACAGTTGGAGGGCAAGTCTGGTGCCAGCAGCCGCGGTAATTCCAGCTCCAATAGCGTATATTAAAGTTGTTGCAGTTAAAAAGCTCGTAGTTGAATTTCGGGATCAATATATCGGTCGTGCTTCGGTATGTACTGGTATTATTGATTTCTCCCTTCTGACGAACTATGATGTCATTAATTTGGTGTTATGGGGAATCAGGACTGTTACTTTGAAAAAATTAGAGTGTTTAAAGCAGGCACACGCTTGAATACATTAGCATGGAATAATGAAATAGGACGTTTGATCTATTTGTTGGTTTCTAGGATCGACGTAATGATTAATAGGGATAGTTGGGGGCATTAGTATTCAATTGTCAGAGGTGAAATTCTTGGATTTATTGAAGACTAACTACTGCGAAAGCATTTGCCAAGGATGTTTTCATTAATCAAGAACGAAAGTTAGGGATCGAAGACGATCAGATACCGTCGTAGTCTTAACC
+
IIIIIIIIIIIIIHHHIIIIIIIIIIIIIIIIIIIIIIIIIIIIIIIIIIIIIIIIIIIIIIIIIIHHHIIIIIIIIIIII<<<<<IIIIIIIIIIIIIHHHIHHHIIIIIIIIIIIIIIIIIIIIIIIIIIIIIIIIIIIIIIIIIIIHHHIIHHHIIIIIIIIIIIIIIIIIIIIIIIIIHHHIIIIIIIICCCCIIIIIIIIIIIIIIIHHHI;;;;99BB0IIIIIHHHHHHIIIIIIIHHIIIBBBIIIIIIIIIIIIIIIIIFAAAIHHHIHHHIIIBAADD:611111614::;@@GIIEEDIIIIHDEDDGEEEE???9222;BEEBB44455GGGD<<9DIDAAAIIEEDDBBAAC;444::52244:;>>A::CDDBBBEDBBBBDB;;:;;>>??>>>A::8888;=.----33;;::9;;;>;;:6557<::49999333888880033730346030004300316;;11
@JI6ZREA02JCWND
AGTGACAGTTGGAGGGCAAGTCTGGTGCCAGCAGCCGCGGTAATTCCAGCTCCAATAGCGTATATTAAAGTTGTTGCAGTTAAAAAGCTCGTAGTTGAATTTTAGGCCTGGCCGGATGGTCCGTCTTTGGCGAGTACTGTTCTGTCGTCGGGTCTATCCTTCTGGTGAGCCGGGATGCCCTTTATTGGGTGTGTCGGGGAACCAGGACCATTACCTTGAAAAAATTAGAGTGTTTAAAGCGGGCATTTGCTTGAATAGATTAGCATGGAATAATAGAATAGGACGTTGGTTCTATTTTGTGGTTTTAGGACCACCGTAATGATTAATAGGGATAGTTGGGGGCATTAGTATTCAATTGTCAGAGGTGAAATTCTTGGATTTATTGAAGACTAACTACTGCGAAAGCATTTGCCAAGGATGTTTTCATTAATCAAGAACGAAAGTTAGGGGATCGAAGACGATCAGATACCGTCGTAGTCTTAACCNTAAACTATGCCGACTAGGGATCGGATGATGTTAATTTTTTAA
+
FFFFFFFFFFFIIHHHIIIIIIIIIIIIIIIIIIIIIIIIIIIIIIIIIIIIFFFFFFFFFFFFFFFFFFFFFFFFFFFFF=====FFFFFFFFFFFFFBBBEFFFFFFFFDDDDDFFFFFFFFFFFFFFFFFFFFFFFFFFFFFFFFFFFFFFFFFFFFFFFFFFFFDDDFFFFFFFF?????<<??==9A@AA6666<<88554:ADACDFDDCCF77776666,6=BBB;;;455:B==??A===DDDDD?:555DDDGGGDGGGGG:<<:<ADDBBAA<9444886232722444/884443?88//0448998=@?AADDDDDBBBDDDDDD==?=5AAADDDDDDA====<<BB?==888====DBD====D>==B:8??=====BB>>>B======>=8344>D????====:5544::::554::2---213334::011111226::88644677602-,,200---47:88::11!266:21-12265:8:566:9::::::66220344,,,,,,..
@JI6ZREA02GKKQH
AGTGACAGTTGGAGGGCAAGTCTGGTGCCAGCAGCCGCGGTAATTCCAGCTCCAATAGCGTATATTAAGTAGTTGTC
+
888C888??FFFH:::IIIIIIIIIIIIIIIIIIIIIIIIIIIIIIIIIHBB@FFFDDB@@AAB31100//=<<<6/
@JI6ZREA02IN51G
AGTGACAGTTGGAGGGCAAGTCTGGTGCCAGCAGCCGCGGTAATTCCAGCTCCAATAGCGTATATTAAAGTTGTTGCAGTTAAAAAGCTCGTAGTTGAATTTCGGGATCAATTTATCGGTCGTGCCTCTGGTATGCACTGGTATTATTGATTTCTACCTTCTGACGAACCATGATGTCATTAATTGGTGTCATGGGAAATCAGGACTGTTACTTTGAAAAAATTGAGTGTTTAAAGCAAAGCACACGCTTGAATACATTAGCATGGAATAATGAATAGGACGTTTGACCCTATTTGTGGTTTCCAGGATCGACGTAATGATTAATAGGGATAGTTGGGGCATTAGTATTCAATTG
+
FBBBDD6333111888<<<BDFHHHHHIIIIIIIIIIBBBHHHHHHFHHFFFFFFFFFFFFFFFFFFFFFFFFFFFFFFFF====;FFFFFFFFFFFFFF?;?666<74...../1755=<;=8889BBBBAAA==?DD::<CDDFFFDD???D>=33339=??<666>>>4444437422....22666<=<.00448444;;9::3--.3,,,.,,,,,,557:9<<224886<400.:444444?<<<<<<<?A<<<><<<0...76<3.--3159=3,,,,2-,,,32111-,-1,,,--8556333768<=><7722222,,,,-75---///277666988<<966<93
@JI6ZREA02HZS04
AGTGACAGTTGGAGGGCAAGTCTGGTGCCAGCAGCCGCGGTAATTCCAGCTCCAATAGCGTATATTAAAGTTGTTGCAGTTAAAAAGCTCGTAGTTGAATTTCGGGGTTAGCAGGTTAGTCGTGCCACTGGTATGCACTGGTCTCGCTGATTCCTCCCTCTTGTAGAACCGTAATGCCATTAAGTTGGTGTTGCAGGGAAACAGGACTGTTACTTTGAAAAAATTAGAGTGTTTAAAGCAAGCTAACGCTTGAATACATTAGCATGGAATAATGAAATAGGACGATCGATCCTATTTTGTGGTTTCTAGGGTTGACGTAATGATTAATAGGGATAGTTGGGGCATTAGTATTCAATTGTCAGAGGTGAAATTCTTGGATTTATTGAAGACTGACTACTGCGAAAGCATTTGCCAAGGATGTTTTCATTAATCAAGAACGAAAGTTAGGGATCGAAGACGATCAGATACCGTTGTAGTCTTAACCNTAAACTATGCCGACTAGGGATCGGATGA
+
IIIIIIIIIIIIIHHHIIIIIIIIIIIIIIIIIIIIIIIIIIIIIIIIIIIIIIIIIIIIIIIIIIHHHIIIIIIIIIIFF:::::HIIIIIIIIIIIIHHHICCCCAAF>IIIIIIHHHIIIIIIIIIIIIIIIIIIIIIIIIIIIIIIHHIIIHHHF:>>BFIIIIIIIIIIIIIII>==;@@DDDD@@@EIIEEEEHHIABBFFIIIIIIHCBG55552266,8@DDDEEHHHHIFFFIIIFFFFIHIIIHHHHHIIIIIIIIIIIIIIIIHHE@:@@IDDDDEEEEEEB>33336/??;;;EAG@@@@@:GIGGGGID@6666@@EEEG;;;II;;99;;;@;;9@@E??@GDBBBB:99==8::EEEDBBBBEEBBB88:::98=AAAAA=?=::9:::==::::AAAA=====3....7999886;;3...31333633-6668333;3...6:::::8::;;;886576131177:6!77:77601333:;9;:733136666966
@JI6ZREA02IT227
AGTGACAGTTGGAGGGCAAGTCTGGTGCCAGCAGCCGCGGTAATTCCAGCTCCAATAGCGTATATTAAAGTTGTTGCAGTTAAAAAGCTCGTAGTTGAATTT
+
FFFFFFFFFFFIIHHHIIIIIIIIIIIIIIIIIIIIIIIIIIIIIIIIIIIIFFFFFFFFFFFFFFFFFFFFFFFFFFFFF=====FFFFFFFDBBA@@000
@JI6ZREA02FK2ZN
AGTGACAGTTGGAGGGCAAGTCTGGTGCCAGCAGCCGCGGTAATTCCAGCTCCAATAGCGTATATTAAAGTTGTTGCAGTTAAAAAGCTCGTAGTTGAA
+
;;;F;;;=DFFIIHHHIIIIIIIIIIIIIIIIIIIIIIIIIIIIIIIIIIIIFFFFFFFFFFFFFFFFFFFFFFFFFFFFF=====FFFFFDBAAA?<<
@JI6ZREA02HTIH8
AGTGACAGTTGGAGGGCAAGTCTGGTGCCAGCAGCCGCGGTAATTCCAGCTCCAATAGCGTATATTAAAGTTGTTGCAGTTAAAAAGCTCGTAGTTGAATTTCGGGATCAATTATGTCGTGCTCTGGTATGCACGT
+
FFFFFFFFFFFIIHHHIIIIIIIIIIIIIIIIIIIIIIIIIIIIIIIIIIIIFFFFFFFFFFFFFFFFFFFFFFFFFFFFF?????FFFFFFFFFFFFFDDDFFFFFFFCA::5544?=<4443322==944///4
@JI6ZREA02HB3WJ
AGTGACAGTTGGAGGGCAAGTCTGGTGCCAGCAGCCGCGGTAATTCCAGCTCCAATAGCGTATATTAAAGTTGTTGCAGTTAAAAAGCTCGTAGTTGAATTTCGGGATCAATACGT
+
FFFFFFFFFFFIIHHHIIIIIIIIIIIIIIIIIIBBBHHIIIIIIIIIIIIIFFFFFFFFFFFFFFFFFFFFFFFFFFFFF=====FFFFFFFFFFFFFFF?:544?>9867//.-
@JI6ZREA02GXQ00
AGTGACAGTTGGAGGGCAAGTCTGGTGCCAGCAGCCGCGGTAATTCCAGCTCCAATAGCGTATATTAAAGTTGTTGCAGTTAAAAAGCTCGTAGTTGAATTTCGGGATCAATACGTCGGTCGTGCTTTTTTGGTACGCACTGGCGTCATTGGTTTCTCCTTTCTGACGAACCATGATGTCATTAATTTGGTGTTATGGGGAGTTAGGACTGTTACTTTGAAAAAATTGAGTGTTTAAAGCAGGCATTAGCTTGAATACATTAGCATGGAATAATGAAATAGGACGTTCGATCCTATTTTGTGGTTTCTAGGATCAACGTAATGATTAATAGGGATAGTTGGGGCATTAGTATTCAATTGTCAGAGGTGAAATTCTTGGATTTATTGAAGACTAACTA
+
FFFFFFFFFFFII@@@IIIIIIIIIIIIIIIIIIIIIIIIIIIIIIIIIIIIFFFFFFFFFFFFFFFFFFFFFFFFFFFFF=====FFFFDD:53335A===B=??FFFFFFFFFFFFFFFFFFF666666FF7FFFFFFFFFFFFFFFFFFFFFFFFFFFFFFFFFCCCCCFDDDFFFFFFFFFFFFCA>A:::B::99=166DDBBBDDFFDD;;9?6777224449<<<8440008?A@@BBBDFFFFFFFCCCFDDDDGFFFDGGGGGGGD???:4:?55555BBBB=8872544</.....34>6667>=>AA988@??>>>88555=ABBBBB9999AADD::8?DDDA>><><@>82///28;;>>@@BDDD>>>>88DB4323:<<8/.
@JI6ZREA02HRGK0
AGTGACAGTTGGAGGGCAAGTCTGGTGCCAGCAGCCGCGGTAATTCCAGCTCCAATAGCGTATATTAAAGTTGTTGCAGTTAAAAAGCTCGTAGTTGAATTTCGGGATCAATTATAGTTGTCGTCGCCTCGGTATGCACTGGTATTATTGATTTCTACCTTCTGACGAACTATGATGTCATTAATTTGGTGTCATGGGGAAATCAGGACTGTTACTTTGAAAAAATTAGAGTGTTTAAAGCAAGGCACACGCTTGAATACATTAGCATGGAATAATGAAATAGGACGTTTGACCCTATTTTGTTGGTTTCTAGGATCGACGTAATGATTAATAGGGATAGTTGGGGGCATTAGTATTCAATTGTCAGAGGTGAAATTCTTGGATTTATTGAAGACTAACTACTGCGAAAGCATTTGCCAAGGATGTTTTCATTAATCAAGAACGAAAGTTAGGGATCGAAGACGATCAGATACCGTCGTAGTCTTAACCATAAACTATGCCGACTAGGGATCGGATGATGTTAATTTTTTAATGTA
+
HHHHHHHHHHHIIHHHIIIIIIIIIIIIIIIIIIIIIIIIIIIIIIIIIIIIHHHHHHHHHHHHHHHHHHHHHHHHHHHHH???==HHHHHHHHHHEEEHHHHHHCG?;99A>=2-.---,.-----/>?DDEGGGHHHHHHHHHHHHHHHHHHHHHHHHHHHHHHHHB>>;HHHHHHHHHHHHHHCDD94666A0000555DDDDDCGGE32269;;@////0222,BBGGG=@@BCCG@6663@EEBBBEGFHHHHHHHHHHHHHHHHHHHHHHD333@:GGDD@@@DHHHHDGH??=:3/-;;999G=GEHHHHHHHHHHHHHHHHHHHHHHHHHHHHH???==HH666BBHEDAAAHHDBAABBBB9////44B<<AAA<=>=88DDA@@AB999==DBAA@===999===BAAA;;747;11112222::9;;;;99;83301222611177;;;:9;88:::;8:8;;710077702--,-0.24...1.-.--,1702022346622266;771122//222200)2--
@JI6ZREA02F6KEE
AGTGACAGTTGGAGGGCAAGTCTGGTGCCAGCAGCCGCGGTAATTCCAGCTCCAATAGCGTATATTAAAAGTTGTTGCAAGTAAAC
+
FFFFFFFFFFFHH===HIIIIIIIIIIIIIIIIIIIIIIIIIIIIIIIIIIIFFFFFFFFFFFF??6554A>>666542247,,,.
@JI6ZREA02IP9Z6
AGTGACAGTTGGAGGGCAAGTCTGGTGCCAGCAGCCGCGGTAATTCCAGCTCCAATAGCGTATATTAAAGTTGTTGCAGTTAAAAAGCTCGTAGTTGAATTTCGGAATCTGTCCGTTGGTCGGGCTTCATTGTCCGTACTGGCGTGGTGGGTTCTTACCTTCTGAATAACCAGCATGCCATTTACTTGGTGCGCTGGGGAAGCAGGACTATTACCTTGAAAAAATTAGAGTGACTCAAAGCAGGCCAGTGCCTGAATACATTAGCATGGAATAATAAAATAGGACGGCATGGTCTATTTGTGGTTTCTAGGATTCACCGTAATGATTAATAGGGATAGTTGGGGGCTATTAGTATTCAATTGTCAGAGGTTGAAATTCTTGGATTTATTGAAGACTAACTTC
+
FFFFFFFFFFFIIHHHIIIIIIIIIIIIIIIIIIIIIIIIIIIIIIIIIIIIFFFFFFFFFFFFFFFFFFFFFFFFFDD??66666CCFFDFFFFFFFFFFFFFFFFFFFFFFFFFFFFFFFFFFFFFA@@ADFFFFFFFFFFFF@@@FFFFFFFFFFFFFFFFFFFFFFFFFFFFFFFFFFFFFFFFFFFFFFD;;;;AA;?=::::AAAAAAA@@A22222244,:889@@AAA;;====5555BA?<<<@B========A@?><;;;9:11-,,,,2,--27668::---32-,,,-,--,,,-.9975---3.//.6;?998<85558869<>>12-----33767<<;?><<4444@>>>:;;;:88444::322443;;;@::@@8888><<9920
@JI6ZREA02JOB1R
AGTGACAGTTGGAGGGCAAGTCTGGTGCCAGCAGCCGCGGTAATTCCAGCTCCAATAGCGTATATTAAAGTTGTTGCAGTTAAAAAGCTCGTAGTTGAATTTCGGGATCAATTTATCGGTCGTGCCTCTGGTATGCACTGGTATTATTGATTTCTACCTTCTGACGAACCATGATGTCATTAATTTGGTGTTATGGGGAGTTAGGACTGTTACTTTGAAAAAATTAGAGTGTTTAAAGCAGGCATTAGCTTGAATACATTAGCATGGAATAATGAAATAGGACGTTCGATCCTATTTGTTGGTTTCTAGGATCAACGTAATGATTAATAGGGATAGTTGGGGGCATTAGTATTCAATTGTCAGAGGTGAAATTCTTGGATTTATTGAAGACTAACTACTGCGAAAGCATTTGCC
+
FFFFFFFFFFFIIHHHIIIIIIIIIIIIIIIIIIIIIIIIIIIIIIIIIIIIFFFFFFFFFFFFFFFFFFFFFFFFFFFFF;;;;;FFFFFFFFFFFFFFFFFFFFFFFFFFFFFFFFFFFFFFFFFFFFFFFFFFFFFFFFFFFFFFFFFFFFDDDDDCFFFFFFFFFFFFFFFFFFFFFFFFFFDDABAA@<44449/33ABBBBDFFFFFFDDD67776666,DFDDDCFFFFFFFFFFFFFFFFDCDDFFFDGGGGGGGGFDDIGGDDDGGGCF>DD???D@@???=<8400040/99222<<A555?AAADDDDDDDDDDAAADBBBDAAADD55555=======AA=555BBBBB??>@B<8888>832288@;;;@77>B?>><888<<:<8888888677000700
@JI6ZREA02ITE63
AGTGACAGTTGGAGGGCAAGTCTGGTGCCAGCAGCCGCGGTAATTCCAGCTCCAATAGCGTATATTAAAGTTGTTGCAGTTAAAAAGCTCGTAGTTGAATTTCGGGATCAATATATTGGTCGTGCCTCCGTAGT
+
FFFFFFFFFFFIIHHHIIIIIIIIIIIIIIIIIIIIHHBBBDFFFFFHHHHFFFFFFFFFFFFFFFFFF===FFFFFFFFF;;;;;FFFFFFF???DBB<<;411144444>=??==888<>==223,,.5:2-
@JI6ZREA02F2WNS
AGTGACAGTTGGAGGGCAAGTCTGGTGCCAGCAGCCGCGGTAATTCCAGCTCCAATAGCGTATATTAAAGTTGTTGCAGTTAAAAAGCTCGTAGTTGAA
+
4111118<AAAAB:<=IIIIIHHBBBIIIIHIIIIIHHDDFHHHHHHHHIIIFFFFFFFFFFFFFFFFFFFFFFFFFFFFF=====FFFFFDBAA>?99
@JI6ZREA02IWUMW
AGTGACAGTTGGAGGGCAAGTCTGGTGCCAGCAGCCGCGGTAATTCCAGCTCCAATAGCGTATATTAAAGTTGTTGCAGTTAAAAAGCTCGTAGTTGAA
+
FFFFFFFFFFFIIHHHIIIIIIIIIIIIIIIIIIIIIIIIIIIIIIIIIIIIFFFFFFFFFFFFFFFFFDDDFFFFFFFFF===;;FFDB@=<<;;6..
@JI6ZREA02JHS15
AGTGACAGTTGGAGGGCAAGTCTGGTGCCCAGCAGCCGACGGTACTACTACGCT
+
888888CDBBBDDFFC@@@BEFF<<<D==<AA@<<0.//,114///522254//
@JI6ZREA02J4SHW
AGTGACAGTTGGAGGGCAAGTCTGGTGCCAGCAGCCGCGGTAATTCCAGCTCCAATAGCGTATATTAAAGTTGTTGCAGTTAAAAAGCTCGTAGTTGAATTTCGGGATCAATACGTCGGTCGTGCTTTTTTGGTACGCACTGGCGTCATTGGTTTCTCCTTTCTGACGAACCATGATGTCATTAATTTGGTGTTATGGGGATTAGGACTGTTACTTTGAAAAAATTGAGTGTTTAAAAGCAGGCATTAGCTTGAATACATTAGCATGGAATAATGAAATAGGACGTTCGATCCTATTTTGTGGTTTCTAGGATCAACGTAATGATTAATAGGGATAGTTGGGGCATTAGTATTCAATTGTCAGAGGTGAAATTCTTGGATTTATTGAAGACTAACTACTGCGAAAGCATTTGCCAAGGATGTTTTCATTAATCAAAGAACGAAAGTTGGGATCGAAGACGATCAGATACCGTCGTAGTCTTAACC
+
FFFFFFFFFFFIIHHHIIIIIIIIIIIIIIIIIIIIIIIIIIIIIIIIIIIIFFFFFFFFFFFFFFFFFFFFFFFFFFFFF?????FFFFFFFFFFFFFFFFF@@@FFFFFFFFF?64469?==7,,,,,,11,:71249?>><<<<<<<<<000>044444>9<<9445==BDBBAAABBBA<<333=:69::BB==A=A@@FFDDBBBAA;6666:2255//;;=7673..,,,,,5==<>?@BDFFFFFFFGDDDDDDDFFFFDGGGGDDDD===A:4400088667722344444<088;;;A<A4555==:::DDBDDDDDDDDD????ADDDB9766??@>:00054<<=<;;<>@33///.;;8<<><>???///822><4223;2222296.....69:9666;;;;;...23,,,,,00011.0,,,,,,0,,,,.00.02777::644699:::6121::2----28764144..
@JI6ZREA02J502M
AGTGACAGTTGGAGGGCAAGTCTGGTGCCAGCAGCCGCGGTAATTCCAGCTCCAATAGCGTATATTAAAGTTGTTGCAGTTAAAAAGCTCGTAGTTGAATTTTAGGCCTGGTCCGGATGGTCCGTCTTTGGCGAGTACTGTTCTGTCGTCGGGTCTATCCTTCTGGTGAGCCGGGATGCCCTTTATTGGGTGTGTCGGGGAACCAGGACCATTACCTTGAAAAAATTAGAGTGTTTAAAGCGGGCATTTGCTTGAATAGATTAGCATGGAATAATAGAATAGGACGTTGGTTCTATTTTGTTGGTTTTAGGACCACCGTAATGATTAATAGGGAT
+
FFFFFFFFFFFIIHHHIIIIIIIIIIIIIIIIIIIIIIIIIIIIIIIIIIIIFFFFFFFFFFFFFFFFFFFFFFFFFFFDF88866:888?FFFFFFFFDDA@DDBBBB1111355BBBBBDFFFFFFFFFFFFFFFFFFFFFFFFFFFFFFFFFFFFFFFFFFFFFFFFFFFFFFFFFFFFFFFDDDDFFFFFFFAAAAFFFF@@@FFFFFFFDDDDF77776666,ADDDD???666:D???DD???FDDDFGGGGGDDDIIGGGIIIIIIIGGGGGIIIIDFDDDIGDDAAA97764//883333<88<888<=555ABDDDBBAAA8888/
@JI6ZREA02HCTX3
AGTGACAGTTGGAGGGCAAGTCTGGTGCCAGCAGCCGCGGTAATTCCAGCTCCAATAGCGTATATTAAAGTTGTTGCAGTTAAAAAGCTCGTAGTTGAATTTTAGGCCTGGCCGGAGTCGGTCGTCTTGGCGAGTACTGTTCTGTCGTCGGGTC
+
FFFFFFFFFFFIIHHHIIIIIIIIIIIIIIIIIIIIIIIIIIIIIIIIIIIIFFFFFFFFFFFFFFFFFFFFFFFFFFFFF=====FFFFFFFFFFFFF@@@@FFFFFFFDDBBAAAA5333333ABBBBDFFFFFFFFFFFFFFFFD=888@?
@JI6ZREA02G1BJI
AGTGACAGTTGGAGGGCAAGTCTGGTGCCAGCAGCCGCGGTAATTCCAGCTCCAATAGCGTATATTAAAGTTGTTGCAGTTAAAAAGCTCGTAGTTGAATTTTAGGCCTGGCCGGATGGTCCGTCTTTGGCGAGTACTGTTCTGTCGTCGGGTCTATCCTTCTGGTGAGCCGGGATGCCCTTTATTGGGTGTGTCGGGGAACCAGGACCATTACCTTGAAAAAATTAGAGTGTTTAAAGCGGGCATTTGCTTGAATAGATTAGCATGGAATAATAGAATAGGACGTTGGTTCTATTTTGTTGGTTTTAGGACCACCGTAATGATTAATAGGGATAGTTGGGGGCATTAGTATTCAATTGTCAGAGGTGAAATTCTTGGATTTATTGAAGACTAACTATTGCGAAAGCATTTGCCAAGGATGTTTTCATTAATCAAGAACGAAAGTTAGGGGATCGAAGACGATCAGATACCGTCGTAGTCTTAACCATAAACTATGCCGACTAGGAATCGGGCGACG
+
IIIIIIIIIIIIIHHHIIIIIIIIIIIIIIIIIIIIIIIIIIIIIIIIIIIIIIIIIIIIIIIIIIHHHIIIIIIIIIIII;;;;;IIIIIIIIIIIIICCCCIIIIIIFIIIIIIIIIIIIIIIHHHIIIIIIIIIIIIIIIIIIIIIHHHIIIIIIIIIIIIIIIIIIIHHHIIIHHHHHHHAABBBIIIIIICCCCIIIIIIIIIIHIIFGGFFI666666HI5IIIIIHHHHHHIIHHHHIFFFIIIIIFEEHIIIIIIEEEHIIIIHHHIIIIIIIIIH<<<<<<<DFE99;97//<;9955B;<>55544<<<@FGGIIIHHHHHHIIIIDD77==8IIIH@@@@F@@@@BBBBBB@>>>@DEEEEEEBBBBE:::B88BDD>=@BDD@@?AAA500//>>544:AACCD??=>>7777;>==::9;;;3......3:;;33311688:::658<8::::8::=<31011:8:;8866---30--.400326498:68866795000,5,,
@JI6ZREA02GKD43
AGTGACAGTTGGAGGGCAAGTCTGGTGCCAGCAGCCGCGGTAATTCCAGCTCCAATAGCGTATATTAAAGTTGTTGCAGTTAAAAAGCTCGTAGTTGAATTTCGGGATCAATTTATCGGTCGTGCCTTTCGTGGTATGCGACTGGTATTAGTTTGACTTTTCTACCGTTCTACGACGTAACC
+
FFFFFFFFFFFIIHHHIIIIIIIIIIIIIIIIIIIIIIIIIIIIIIIIIIIIFFFFFFFFFFFFFFFFFA@@FFFFFFFFF88888DFFFFFFFDFFCA?==400.===22.../0<<<=?==?AB=;;>9688<73446734.--/../<22267=22229.4../..25:9:99942222
@JI6ZREA02J1CPN
AGTGACAGTTGGAGGGCAAGTCTGGTGCCAGCAGCCGCGGTAATTCCAGCTCCAATAGCGTATATTAAAGTTGTTGCAGTTAAAAAGCTCGTAGTTGAATTTCGGGATCAATATATTGGTCGTGCCTCTGGTATGAACTGGTATTATTGATTTCTACCTTCTGACGAACTGTGATGTCATTAATTTGGTGTCATGGGGAATCAGGACTGTTACTTTAGAAAAAATTGAGTGTTTAAAGCAGGCACACGCTTGAATACATTAGCATGGAATAATGAAATAGGACGTTTGACCCTATTTTGTGGTTTCTAGGATCGACGTAATGATTAATAGGGATAGTTGGGGGCATTAGTATTCAATTGTCAGA
+
FFFFFFFFFFFIIHHHIIIIIIIIIIIIIIIIIIIIIIIIIIIIIIIIIIIIFFFFFFFFFFFFFFFFFFFFFFFFFFFFF???;;@FFFFFFFFFFFFFFD=666FFFFFFFFFFFFFFFFFFFFFDD@???FFFFFFFFFFFFFFFFFFFFF@A@DDDFFFFFFFFFFFFFFFFFD?==::111>=9==?994555==BBA<<<:??2243,,,-.,,,,,,11::53-....08===>>??A====A@@884448B@@@AA=<<>>?>@@?0.03/669:2.,,9:11175,,,,-,55162309<AAAAADBDDDDD?=5555>>84447=9881111144<<=ABBBBDBB@@888>83
@JI6ZREA02FH55Y
AGTGACAGTTGGAGGGCAAGTCTGGTGCCAGCAGCCGCGGTAATTCCAGCTCCAATAGCGTATATTAAAGTTGTTGCAGTTAAAAAGCTCGTAGTTGAATTTCGGGATCAATATATTGGTCGTGCCTCTGGTATGCACTGGTATTATTGATTTCTACCTTCTGATGAACTGTGATGTCATTAATTTGGTGTCATGGGGAATCAGGACTGTTACTTTGAAAAATTGAGTGTTTAAAGCAGGCACACGCTTGAATACATTAGCATGGAATAATGAAATAGGACGTTTGACCCTATTTTGTGGTTTCTAGGATCGACGTAATGATTAATAGGGATAGTTGGGGGCATTAGTATTCAATTGTCAGAGGTGAAATTCTTGGATTTATTGAAGACTAACTACTGCGAAAGCAATTTGCCAAGGATGTTTTCATTAATCAAGAACGAAAGTTTAGGGATCGAAGACGATCAGATACCGTCGTAGTCTTAACCATAAACTATGCCGACTAGGGATCGGATGATGTTAATTTTTTAA
+
IIIIIIIIIIIIIHHHIIIIIIIIIIIIIIIIIIIIIIIIIIIIIIIIIIIIIIIIIIIIIIIIIIHHHIIIIIIIIIIII;;;;;IIIIIIIIIIIIIHHHIHHHIIIIIIIIIIIIIIIIIIIIIIIIIIIIIIIIIIIIIIIIIIIIHHHIIIIIIIIIIIIIIIIIIIIIIIIIIIIIIBBBGBABFIIICCCCIIIIIIIHII;;88=BBBG777:;;88FIIIHHH>>>HIIIIIIHHHIIIIFFFIHIIIIIIIIIIIIIIIIIIHHHIIII<<<<<HIIEBBED79966/65111?<EEEFGIHHIIIIIIIIIIIIIIIAAAIIGGG55555<ADDBEEEEFGGGGD?=?BBB???BBBBBBDDHHHHHEHB::EEBBBBC99998@>95...78...222>:;;:ACCC>77728333984763,,,1/,,,/,,,,/008777;:203:<::88688:886466;:8:9:88...366630-0322034742..-37::::888:9<==//55..00
@JI6ZREA02J2G4F
AGTGACAGTTGGAGGGCAAGTCTGGTGCCCAGCACGCCGGACGG
+
???FDDDFFFFFF666FFDBBA?444>00044475:11--/1,,
@JI6ZREA02I8OM3
AGTGACAGTTGGAGGGCAAGTCTGGTGCCAGCAGCCGCGGTAATTCCAGCTCCAATAGCGTATATTAAAGTTGTTGCAGTTAAAAAGCTCGTAGTTGAATTTTAGGCCTGGCCGGATGGTCCGTCTTTGGCGAGTACTGTTCTGTCGTCGGGTCTATCCTTCTGGTGAGCCGGGATGCCCTTTATTGGGTGTGTCGGGGAACCAGGACCATTACCTTGAAAAAATTAGAGTGTTTAAAGCGGGCATTTGCTTGAATAGATTAGCATGGAATAATAGAATAGGACGTTGGTTCTATTTTGTTGGTTTTAGGACCACCGTAATGATTAATAGGGATAGTTGGGGGCATTAGTATTCAATTGTCAGAGGTGAAATTCTTGGATTTATTGAAGACTGACTACTGCGAAAGCATTTGCCAAGGATGTTTTCATTAATCAAAGAACGAAAGTTAGGGGATCGAAGACGATCAGATACCGTCGTAGTCTTAACCATAAACTATGCCGACTAGGAATCGGGCGACGTTATTTCATGACT
+
IIIIIIIIIIIIIHHHIIIIIIIIIIIIIIIIIIIIIIIIIIIIIIIIIIIIIIIIIIIIIIIIIIHHHIIIIIIIIIIBB88888FIIIIIIIIIIIICCCCIIIIIIIIIIIIIIIIIIIIIIHHHIIIIIIIIIIIIIIIIIIIIIHHHIIIIIIIIIIIIIIIIIIIHHHIIIHHHHGGGAABBHIIIIIICCCCIIIIIIIIIIIIIIIIIII444442;;0DFGGGBBBHHHIIHBBBIBBBIIIIIIIHHHIIIIIIIIIIIIIIIIIIIIIIIIIIHHHIIIIHHH==99C86:8////9223333<A?AAFFGIHIIHHHHIIDIIIII=====IIIIDEDIIIEEEEEEHHE@?111=EBBDDB==@@H555B==EIHHHHHHHHHHHHHHHHHHBB@@@HHEEDC??=<8221079997703...304973334:;2....6:::;;44869::88686;;86466;:8866::11036668606888684813388::8881-316;:633033:::83
@JI6ZREA02GHDA9
AGTGACAGTTGGAGGGCAAGTCTGGTGCCAGCAGCCGCGGTAATTCCAGCTCCAATAGCGTATATTAAAGTTGTTGCAGTTAAAAAGCTCGTAGTTGAATTTTAGGCCTGGCCGGATGGTCCGTCTTTGGCGAGTACTGTTCTGTCGTCGGGTCTATCCTTCTGGTGAGCCGGGATGCCCTTTATTGGGTGTGTCGGGGAACCAGGACCATTACCTTGAAAAAATTAGAGTGTTTAAAGCAGGCTTCTGCTTGAATAGATTAGCATGGAATAATAGAATAGGACGTTGTGGTTCTATTTTGTGGTTCAAGGACCACCGTAATGATTAATAGGGATAGTTGGGGGCATTAGTATTCAATTGTCAGAGGTGAAATTCTTGGATTTATTGAAGACTAACTATTGCGAAAGCAATTTGCCAAGGATGTTTCATTAATCAAGAACGAAAGTTAGGGATCGAAGACGAATCAGATACCGTCGTAGTCTTAACCATAAACTATG
+
<><???;745<9;222DBBDIHHIIIIIIIIIIIIIIIIIIIIIIIIIIIIIHHHHHHHHHHHHHHHHHHHHHHHHHHHHH=====HHHHHHHGGGG@@6644;@GDDDBEFHHHEEEHHHHHHHHHHHHHHHHHHFFFHHHHHHHHHHHHHHHHHHHHHHHHHHHHHHHHHHHHHHHHHHHHHHHHHHHFFFFHCCCCHHHHHFFFHHHHGGDDAAA//////55,98>AC;==666DD<<<G;;;EGGGHHE@@@DHHHHHHHHHHHHHHHHGGGGGBBB;:355:6888442933355/55??ADD>;9;BB99;BGEBBBHHHHHHHHHHBBBHH=8;;8HHHH;656@HHHIDDDDDHH@??A@===BBEEEAA=444377AAA?23322;8688970,,,5822...9488889622---22;;::9;;;;<<;6333<=;49666777:::5700127::1212298441410-----...4/0.10---
@JI6ZREA02JVUKY
AGTGACAGTTGGAGGGCAAGTCTGGTGCCAGCAGCCGCGGTAATTCCAGCTCCAATAGCGTATATTAAAGTTGTTGCAGTTAAAAAGCTCGTAGTTGAATTTCGGGATCAATATATTGGTCGTGCCTCCGGTATGCACTGGTATTATTGATTTCTACCTTCTGACGAACTATGATGTCATTAATTTGGTGTCATGGGGAATCAGGACTGTTACTTTGAAAAAATTAGAGTGTTTAAAGCAGGCACACGCTTGAATACATTAGCATGGAATAATGAAATAGGACGTTTGACCCTATTTTGTTGGTTTCTAGGATCGACGTAATGATTAATAGGGTAGTTGGGGGCATTAGTATTCAATTGTCAGAGGTGAAATTCTTGGATTTATTGAAGACTAACTACTGCGAAAGCATTTGCCAAGGATGTTTTCATTAATCAAGAACGAAAGTTAGGGATCGAAGCGATCAGATACCGTCGTAGTCTTAACC
+
HHHHHHHHHHHIIHHHIIIIIIIIIIIIIIIIIIIIIIIIIIIIIIIIIIIIHHHHHHHHHHHHHHHHHHHHHHHHHHHHH=====HHHHHHHHHHHHHHHHHHHHHHHHHHHHHHHHHHHHHHHHHHHHHHHHHHHHHHHHHHHHHHHHHHHHHHHHHHHHHHHHHHHHHHHHHHHHHHHHHHHHHHHHHHHHBBBBHHHGGGIGG@8666;==;D00222268,DEGGGHHHHHHH@<<<HE@@@@HHHHHHHHHHHHHHHHDDDHHHHHHHDDDHHHHHH@@@HHD@@@GG;;99;22;;544B<D>@@BGEHHHEEEEDDD>832,,,,11,--,,,,-9;>A?;9;EBBBBHDDHHHHHHHHHHHHHHA??HHD>>>@88A9998=BBB???B?99344=?AA;<;A42228887-----2294334662200242220,,,,-2766---0267;;:767:;;21068;:62116670
@JI6ZREA02FXWI3
AGTGACAGTTGGAGGGCAAGTCTGGTGCCAGCAGCCGCGGTAATTCCAGCTCCAATAGCGTATATTAAAGTTGTTGCAGTTAAAAAGCTCGTAGTTGAATTTCGGGATCAATATATTGGTCGTGCCTCTGGTATGAACTGGTATTATTGATTTCTACCTTCTGACGAACTGTGATGTCATTAATTTGGTGTCATGGGGAATCAGGACTGTTACTTTGAAAAAATTAGAGTGTTTAAAGCAGGCACACGCTTGAATACATTAGCATGGAATAATGAAATAGGACGTTTGACCCTATTTTGTTGGTTTCTAGGATCGACGTAATGATTAATAGGGATAGTTGGGGGCATTAGTATTCAATTGTCAGAGGTGAAATTCTTGGATTTATTGAAGACTAACTACTGCGAAAGCATTTGCCAAGGATGTTTTCATTAATCAAGAACGAAAGTTAGGGATCGAAGACGATCAGATACCGTCGTAGTCTTAACCATAAACTATGCCGACTAGGGATCGGATGATGTTAATTTTTTAATGTAC
+
IIIIIIIIIIIIIHHHIIIIIIIIIIIIIIIIIIIIIIIIIIIIIIIIIIIIIIIIIIIIIIIIIIHHHIIIIIIIIIIII=====IIIIIIIIIIIIIHHHIHHHIIIIIIIIIIIIIIIIIIIIIIIIIIIIIIIIIIIIIIIIIIIIHHHIIIIIIIIIIIIIIIIIIIIIIIIIIIIII:::IIIIIIIICCAAIIIIIIIIIIIIIIGBBBI8;;;88>>-IIIIIEDD===FIIIIIIHHHIIIIIIIIIIIIIIIIIIIIIIIIIIIHHHIIIIIIIHHHIIHHHII@@??8//==BBBIII====HIIIIIIIIIIIIIGGGGAAAIIIII::=::HHHHHIHHHDFA@@@FHFFFF??@HHHHHFFDDFFFBBBF>:EEEEC?;1115=@9;;9;;>:;;;;;;;;;;4508<3332;;;=<;9;;;;8886557>>>6>><:;;;==<<><<888;:;>>>=<9<98663112211.2///52-,-,,,2152000/2399322---2400,,,,,,21)5252
@JI6ZREA02GOU0R
AGTGACAGTTGGAGGGCAAGTCTGGTGCCAGCAGCCGCGGTAATTCCAGCTCCAATAGCGTATATTAAAGTTGTTGCAGTTAAAAAGCTCGTAGTTGAATTTCGGGATCAATTTATCGGTCGTGCCTCTGGTATGCACTGGTATTATTGATTTCTACCTTCTGATGAACCATGATGTCATTAATTTGGTGTCATGGGGAATCAGGACTGTTACTTTGAAAAATTAGAGTGTTTAAAGCAAGCACACGCTTGAATACATTAGCATGGAATAGTGAAATAGGACGTTTGACCCTATCTTGTTGGTTTCTAGGATCGACGTAATGATTAATAGGGATAGTTGGGGGCATTAGTATTCAATTGTCAGAGGTGAAATTCTTAGGATTTATTGAAGACTAACTACTGCGAAAGCAATTTGCCAAGGATGTTTTCATTAATCAAGAACGAAAGTTAGGGA
+
FFFFFFFFFFFIIHHHIIIIIIIIIIIIIIIIIIIIIIIIIIIIIIIIIIIIFFFFFFFFFFFFFFFFFFFFFFFFFFF??88888FFFFFFFFFFFFFFFFFFFFFFFFF@@@FFFFFFFFFF===FFFFFFFFFFFFFFFFFFFFFFFFFFFF=====FFFFFFFFFFFFFFFFDDDBBAA333::9AAAAA699;DDAA=??DDA:666?===B5557766-;FFFFFFFFFFFDDDDCCCCDDDAAADDDDFD???GFFCCCGGGGFDD====7>>?944448<;88>@@@B=:99::===BABDDDAAAAADDBB?<<<>888800049<<AA77755?:::DDDBB=<=<<88888:;2232266967203444,,,,,-30000775400,,,,,0,,,0,,.22276866::46611116:::444666:8821---7::27738
@JI6ZREA02HTY0F
AGTGACAGTTGGAGGGCAAGTCTGGTGCCAGCAGCCGCGGTAATTCCAGCTCCAATAGCGTATATTAAAGTTGTTGCAGTTAAAAAGCTCGTAGTTGAATTTC
+
FFFFFFFFFFFIIHHHIIIIIIIIIIIIIIIIIIHHHHHHIHHHHHHHHIIIFFFFFFFFFFFFFFFF@:::FFFFFFFFF?????FFFFDDDFFFAA>8867
@JI6ZREA02I4VZH
AGTGACAGTTGGAGGGCAAGTCTGGTGCCAGCAGCCGCGGTAATTCCAGCTCCAATAGCGTATATTAAAGTTGTTGCAGTTAAAAAGCTCGTAGTTGAATTTTAGGCCTGGCCGGATGGTCCGTCTTTGGCGAGTACTGTTCTGTCGTCGGGTCTATCCTTCTGGTGAGCCGGGATGCCCTTTATTGGGTGTGTCGGGGAACCAGGACCATTACCTTGAAAAAATTAGAGTGTTTAAAGCGGGCATTTGCTTGAATGGATTAGCATGGAATAATAGAATAGGACGTTGGTTCTATTTTGTTGGTTTTAGGACCACCGTAATGATTAATAGGGATAGTTGGGGGCATTAGTATTCAATTGTCAGAGGTGAAATTCTTGGATTTATTGAAGACTAACTATTGCGAAAGCATTTGCCAAGGATGTTTTCATTAATCAAGAACGAAAGTTAGGGGATCGAAGACGATCAGATACCGTCGTAGTCTTAACCNTAAACTATGCCGACTAGGAATCGGGCGACGTTATTTCATGACTCGCTCGGCGCCTTAC
+
IIIIIIIIIIIIIHHHIIIIIIIIIIIIIIIIIIIIIIIIIIIIIIIIIIIIIIIIIIIIIIIIIIHHHIIIIIIIIIIBB66666FIIIIIIIIIIIICCCCIIIIIIIIIIIIIIIIIIIIIIHHHIIIIIIIIIIIIIIIIIIIIIHHHIIIIIIIIIIIIIIIIIIIHHHIIIHHHHHHIFFFFHIIIIII@@@@IIIIIIIHIIIIIIIIHHI;;;;66;;,BHHHHFFFHHHIIHHHHIHHHIIIIIIIIIIIIIIIIIIIIII@@@HHIIIIIIIIIDDDDD@???C95555//@@5555BA<66664?BBBEEEGGGFFFIB???EBE??00000;?EEBDEEGF@<<::BBDD:9445BBB=DA?;;DBB555>78BB?98:?CCBBB>>??455;@?555:CAADDDDB>>7744:>==::9;;8...30---022000338:::<:10387999703-..7444351/10033//!10001/,/12679470227:;95220-30092000033:;;;;68688;9724400,,
@JI6ZREA02HJ0TR
AGTGACAGTTGGAGGGCAAGTCTGGTGCCAGCAGCCGCGGTAATTCCAGCTCCAATAGCGTATATTAAAGTTGTTGCAGTTAAAAAGCTCGTAGTTGAATTTTAGGCCTGGCCGGACGTCGTCGTCTTGGCGAGTACTGTTCTGTCGTCGGGTC
+
FFFFFFFFFFFIIHHHIIIIIIIIIIIIIIIIIIIIIIIIIIIIIIIHHIIIFFFFFFFFFFFFFFFFFFFFFFFFFDDAA68888CFFFFFFFFFFFFEEEEFFFFFFFFDDB=:99::55636ADFFFFFFFFFFFFFFFFFFFFFFFFFDD
@JI6ZREA02JV98B
AGTGACAGTTGGAGGGCAAGTCTGGTGCCAGCAGCCGCGGTAATTCCAGCTCCAATAGCGTATATTAAAGTTGTTGCAGTTAAAAAGCTCGTAGTTGAATTTCGGGATCAATAC
+
FFFFFFFFFFFIIHHHIIIIIIIIIIIIIIIIIIIIIHHHFBBBBHHFFHHHFFFFFFFFFFFFFFFFFFFFFFFFFFFFF????=FFFFFFFFFFFFFFFFFFF?BBAA>730
@JI6ZREA02HBK19
AGTGACAGTTGGAGGGCAAGTCTGGTGCCAGCAGCCGCGGTAATTCCAGCTCCAATAGCGTATATTAAAGTTGTTGCAGTTAAAAAGCTCGTAGTTGAATTTTAGGCCTGACCGGATGGTCCGTCTTTGGCGAGTACTGTTCTGTCGTCGGGTCTATCCTTCTGGTGAGCCGGGATGCCCTTTATTGGGTGTGCCGGGGAACCAGGACCATTACCTTGAAAAAATTAGAGTGTTTAAAGCGGGCATTTGCTTGAATAGATTAGCATGGAATAATAGAATAGGACGTTGGTTCTATTTTGTTGGTTTTAGGACCACCGTAATGATTAATAGGGATAGTTGGGGGCATTAGTATCCAATTGTCGGAGGTGAAATTCTTGGATTTATTGAAGACTAACTATTGCGAAAGCATTTGCCAAGGATGTTTTCATTAATCAAGAACGAAGTTAGGGGATCGAAGACGATCAGATACCGT
+
FFFFFFFFFFFIIHHHIIIIIIIIIIIIIIIIIIIIIIIIIIIIIIIIIIIIFFFFFFFFFFFFFFFFFFFFFFFFFFFFF;;;;;FFFFFFFFFFFFFDDDDFFFFFFFFFFFFFFFFFFFFFFFFFFFFFFFFFFFFFFFFFFFFFFFFFFFFFFFFFFFFFFFFFFFFFFFFFF?@????A>FFFFFFFFFFAA==FFFFCA?????DDAAAAAD666666??-??FFD??????DA666:A:::B?>ABA==?AAAADDDDFDGGGFDDDDGGGGDDD555::8888>;<22223..662222:;8222438<?>>??BBDDDDDBBBDAAAAD==?==DDDDDDDDD????DB?>?B>=../8888<<822443888>:7>@83338B888=@>888==>>??>>>DDDDBBBD:21111::::888:::2002100122600118666:654648666942---2,
@JI6ZREA02G22YB
AGTGACAGTTGGAGGGCAAGTCTGGTGCCAGCAGCCGCGGTAATTCCAGCTCCAATAGCGTATATTAAAGTTGTTGCAGTTAAAAAGCTCGTAGTTGAATTTCGGGGATC
+
FFFFFFFFFFFII:::IIIIIIIIIIIIIIIIIHHHHHHHHHIIIIHHHIIIFFFFFFFFFFFFFFFFFA@@FFFFFFFFF;;;;;FFFFFFFDDFDDD=;8<422/3..
@JI6ZREA02HDVR4
AGTGACAGTTGGAGGGCAAGTCTGGTGCCAGCAGCCGCGGTAATTCCAGCTCCATAGCGTATATTAAAGTTGTTGCAGTTAAAAAGCTCGTAGTTGAATTTCGGGATCAATATATTGGTCGTGCCTCTGGTATGCACTGGTATTATTGATTTCTACCTTCTGATGAACTGTGATGTCATTAATTTGGTGTCATGGGGAATCAGGACTGTTACTTTGAAAAATTAGAGTGTTTAAAGCAGGCACACGCTTGAATACATTAGCATGGAATAATGAAATAGGACGTTTGACCCTATTTTGTGGTTTCTAGGATCGACGTAATGATTAATAGGGATAGTTGGGGGCATTAGTATTCAATTGTCAGAGGTGAAATTCTTGGATTTATTGAAGACTAACTACTGCGAAAGCATTTGCCAAGG
+
FFFFFFFFFFFIIHHHIIIIIIIIIIIIIIIIIIIIIIIIIIIIIIIIIII==;;;FFFFFFFFFFFFFFFFFFFFFFFF=====FFFFFFFFFFFFFFFFFFFFFFFFFFFFFFFFFFFFFFFFFFFFFFFFFFFFFFFFFFFFFFFFFFFFFFFFFFFFFFFFFFFFFFFFFFFFFFFFFCCCCA>AADDB9999AABA::8???9::BA333A5777754-?@@?<;440118??>A???AADDCC;;;FFGGGGGGFD?@@IIIIGGGGCCF>GG55555CDD?==AA77669/4411094?<<<?@BDDDAAADDDDDD?88:88=?>>22-----77555756;8988<<<>>B===>?>>>>D?>>>@@@8822//348223328<@@<233<;;82332667200000
@JI6ZREA02IA2NU
AGTGACAGTTGGAGGGCAAGTCTGGTGCCAGCAGCCGCGGTAATTCCAGCTCCAATAGCGTATATTAAAGTTGTTGCAGTTAAAAAGCTCGTAGTGAATTTTAGGCCTGACCGGATGGTCCGTCTTTGGCGAGTACTGTTCTGTCGTCGGGTCTATCCTTCTGGTGAGCCGGGATGCCCTTTATTGGGTGTGTCGGGGAACCAGGACCATTACCTTGAAAAAATTAGAGTGTTTAAAGCGAG
+
DDFFDDDFFFFFH666HIIIIIIIIIIIIIIIIIIIIIIIIIIIIIIIIIIIFFFFFFFFFFFFFFFFFFFFFFFFFFFCC88865BBDDDD<8:;;F@=::BBBD<86666DDDDDDFFFFFFFFFFFFFFFFFFFFFFFFFFFFF@:::@FFFFFFFFFFFFFFFDDDFFFFFFFFFFFFD@@@@FFFFFFF====FFFF;<<CFFFFFFDDDDD666666::-??@??666,,,5.-.-
@JI6ZREA02JKCJ2
AGTGACAGTTGGAGGGCAAGTCTGGTGCCAGCAGCCGCGGTAATTCCAGCTCCAATAGCGTATATTAAAGTTGTTGCAGTTAAAAAGCTCGTAGTTGAATTTTAGGCCTGGCCGGATGGTCCGTCTTTGGCGAGTACTGTTCTGTCGTCGGGTCTATCCTTCTGGTGAGCCGGGATGCCCTTTATTGGGTGTGTCGGGGAACCAGGACCATTACCTTGAAAAAATTAGAGTGTTTAAAGCGGGCATTTGCTTGAATAGATTAGCATGGAATAATAGAATAGGACGTTGGTTCTATTTTGTTGGTTTTAGGTA
+
FFFFFFFFFFFIIHHHIIIIIIIIIIIIIIIIIIIIIIIIIIIIIIIIIIIIFFFFFFFFFFFFFFFFFFFFFFFFFFF??66666CFFFFFFFFFFFFDDDDFFFFFFFFFFFFFFFFFFFFFFFFFFFFFFFFFFFFFFFFFFFFFFFFFFFFFFFFFFFFFFFFFFFFFFFFFFFFFFFFDDDDDFFFFFFFAADAFFFF??<DFFFFFFFFFFF677766DD/FFFFFFFFCDDFFFFFFDDDDDFFDBBBAA?=4233333....32;=;=<<<844493222281323....4.1;;2222<>@-/
@JI6ZREA02FLEX1
AGTGACAGTTGGAGGGCAAGTCTGGTGCCAGCAGCCGCGGTAATTCCAGCTCCAATAGCGTATATTAAAGTTGTTGCAGTTAAAAAGCTCGTAGTTGAATTTCGGGATCAATTTATCGGTCGTGCCTCTGGTATGCACTGGTATTATTGATTTCTACCTTCTGACGAACCATGATGTCATTAATTTGGTGTCATGGGAAATCAGGACTGTTACTTTGAAAAAATTAGAGTGTTTAAAGCAAGCACACGCTTGAATACATTAGCATGGAATAATGAAATAGGACGTTTGACCCTATTTTGTTGGTTTCTAGGATCGACGTAATGATTAATAGGGATAGTTGGGGGCATTAGTATTCAATTGTCAGAGGTGAAATTCTTGGATTTATTGAAGACTAACTACTGCGAAAGCATTTGCCAAGGATGTTTTCATTAATCAAGAACGAAAGTTAGGGATCGAAGACGATCAGATACCGTCGTAGTCTTAACCATAAACTATGCCGACTAGGAATCGGATGATGTTTAATTTTTTAA
+
IIIIIIIIIIIIIHHHIIIIIIIIIIIIIIIIIIIIIIIIIIIIIIIIIIIIIIIIIIIIIIIIIIHHHIIIIIIIIIIGG88888HIIIIIIIIIIIIHHHIHHHIIIIIHHHIIIIIIIIIIIIIIIIIIIIIIIIIIIIIIIIIIIIHHHIIHHHIIIIIIIIIIIIIIIIIIIIIIIFF666BBIIIIIIHHHHHHIIIIIIIE9666;FHHI7777;;;;,BFIIIHHHHHHIIIIIIIIIIIIIIIIIIIIIIIIIIIIIIIIIIIIIHHHF7<<HF<<<AIIEEEGE8887://11///67DAA@AEGII<666IIIIIAAAD?<<>?=988-----==AA564;GIIIHEEDHHHHHB?@=BBEDDC??CC?1//4/4:>:98>AAA998A>;;9;;;45544:::>;;220:;1111779987432230077330022-3300...99863118888686;;:98:881131188000333397-03264743-..779943555933,,,,,....--..
@JI6ZREA02GFA1N
AGTGACAGTTGGAGGGCAAGTCTGGTGCCAGCAGCCGCGGTAATTCCAGCTCCAATAGCGTATATTAAAGTTGTTGCAGTTAAAAAGCTCGTAGTTGAATTTTAGGCCTGACCGGATGGTCCGTCTTTGGCGAGTACTGTTCTGTCGTCGGGTCTATCCTTCTGGTGAGCCGGGATGCCCTTTATTGGGTGTGTCGGGGAACCAGGACCATTACCTTGAAAAAATTAGAGTGTTTAAAGCGGGCATTTGCTTGAATAGATTAGCATGGAATAATAGAATAGGACGTTGGTTCTATTTTGTTGGTTTTAGGACCACCGTAATGATTAATAGGGATAGTTGGGGGCATTAGTATTCAATTGTCAGAGGTGAAATTCTTGGATTTATTGAAGACTAACTATTGCGAAAGCATTTGCCAAGGATGTTTTCATTAATCAAGAACGAAAGTTAGGGGATCGAAGACGATCAGATACCGTCGTAGTCTTAACCATAAACTATGCCGACTAGGAATCGGGACGACGTTA
+
HHHHHHHHHHHIIHHHIIIIIIIIIIIIIIIIIIIIIIIIIIIIIIIIIIIIHHHHHHHHHHHHHHEEEHHHHHHHHHHHH????=HHHHHHHHHHHHHA@=;EEGG@64466GHHHHHHHHHHHHHHHHHHHHHHHHHHHHHHHHHHHHHHHHHHHHHHHHHHHHHHHHH>><GGGBBBBACD<<BBEHHHHHHCCCCHHHHHBBBHHHHHHHHHHH;;;;6699,@HHHHHHHHHHHHHHHEEEEEHHHHHHHHHHHHHHHHHHHHHHHHHHHHHHHHGGDDDFH;;:9BBB99996//669999DAA>22249BEEEEBBBBHHHHHH@GGGG@@55555>>BBEDGE@;;;;BBEBBBA?///3==>DA988AAHHH>=88DHHHHAA??DBBBB=3344======>DDDEEBBB;:11112:;;::9;:2200;83331220110002262210248777942---2---023720088100761121-122::;97677112::7720--,.43.
@JI6ZREA02HXGT4
AGTGACAGTTGGAGGGCAGGTCTGGTGCCAGCAGCCGCGGTAATTCCAGCTCCAATAGCGTATATTAAAGTTGTTGCAGTTAAAAAGCTCGTAGTTGAATTTCGGGATCAATATATTGGTCGTGCCTCTGGTATGAACTGGTATTATTGATTTCTACCTTCTGACGAACTGTGATGTCATTAATTTGGTGTCATGGGGAATCAGGACTGTTACTTTGAAAAAATTGAGTGTTTAAAGCAGGCACACGCTTGAATACATTAGCATGGAATAATGAAATAGGACGTTTGACCCTATTTTGTTGGTTTCTAGGATCGACGTAATGATTAATAGGGATAGTTGGGGGCATTAGTATTCAATTGTCAGAGGTGAAATTCTTGGATTTATTGAAGACTAACTACTTGCGAAAGCATTTGCCAAGGATGTTTTCATTAATCAAGACGAAAGTTAGGGATTCGAAGACGATCAGATACCGTCGTAGTCTTAACCATAAACTATAGCCGACTAGGGATCGGATGATGTTAATTTTTTAATGTAC
+
IIIIIIIIIIIIIHHHIIIIIIIIIIIIIIIIIIIIIIIIIIIIIIIIIIIIIIIIIIIIIIIIIIHHHIIIIIIIIIG;;33333@GIIIIIIIIIIIHHHIHHHIIIIIIIIIIIIIIIIIIIIIIIIIIIIIIIIIIIIIIIIIIIIHHHIHIHHHFHHHIIIBBBIIIIIIIIIIIIIIHHH>>9BFHGG????FFIIIIIIIIF@@@FHHHI;;;;66>>>FHIHHHHHHHIIIIIIIFFDIIIII@==<;HHHHIIIIIIIIIIIIIHHHIIIIIG:;;?B>5549=11115/2??;::E<G;;;DHHHHIIIIIHHHIIIHHBB?BDAA33-----9=33396:AEE??>>A=AAA@4448///::B??>>=<EEH88=BB===B=9442444::;:::444:::==;==2203200016699779;;3...1666:;:0111633379976311337:897666001697764677000220060-,,,,0/125/,,,/11,,,62237::;;//555598)::32
@JI6ZREA02F6BS2
AGTGACAGTTGGAGGGCAAGTCTGGTGCCAGCAGCCGCGGTAATTCCAGCTCCAATAGCGTATATTAAAGTTGTTGCAGTTAAAAAGCTCGTAGTTGAATTTCGGGGTC
+
FFFEEEF?==FHHHHHIIIIIIIIIIIIIIIIIIIIIIGIHDDDDDDEFFHFFFFFFFFFFFFF==666FFFDBBABBD??88666BBBBAABBBA::8886<22/,,-
@JI6ZREA02GHWSH
AGTGACAGTTGGAGGGCAAGTCTGGTGCCAGCAGCCGCGGTAATTCCAGCTCCAATAGCGTATATTAAAGTTGTTGCAGTTAAAAAGCTCGTAGTTGAATTTCGGGGATC
+
FFFFFFFFFFFIB666IHIIIIIIIIIIIIIIIIIIIIIIIIIIIIIIIIIIFFFFFFFFFFFFFFFFFFFFFFFFFFFDD;;;;;FFFFFFFFDBA>>666.,,,,...
@JI6ZREA02HZWCT
AGTGACAGTTGGAGGGCAAGTCTGGTGCCCGCAGCCGCGGTAATTCCAGCTCCAATAGCGTATATTAAAGTTGTTGCAGTTAAAAAGCTCGTAGTTGAATTTCGGGATCAATTTATCGGTCGTGCCTCTGGTATGCACTGGTATTATTGATTTCTACCTTTGA
+
FFFFFFFFFFFIIHHHIIIIIIIIIIIHHHIIIIIIIIIIIIIIIIIIIIHHFFFFFFFFFFFFFFDDDFFFFFFFFFFFF????=FFFFFFFFFFFFFFFFFDDDFFFDD===FFFFFFFFFFFFFFFFFFFFFFFFFFFFFFFFFFDB;;9?4711,,,..
@JI6ZREA02J3AWG
AGTGACAGTTGGAGGGCAAGTCTGGTGCCAGCAGCCGCGGTAATTCCAGCTCCAATAGCGTATATTAAAGTTGTTGCAGTTAAAAAGCTCGTAGTTGAATTTTAGGCCTGGCCGGATGGTCCGTCTTTGGCGAGTACTGTTCTGTCGTCGGGTCTATCCTTCTGGTGAGCCGGGATGCCCTTTATTGGGTGTGTCGGGGAACCAGGACCATTACCTTGAAAAAATTAGAGTGTTTAAAGCGGGCATTTGCTTGAATAGATTAGCATGGAATAATAGAATAGGACGTTGGTTCTATTTTGTGGTTTTAGGACCACCGTAATGATTAATAGGGATAGTTGGGGGCATTAGTATTCAATTGTCAGAGGTGAAATTCTTGGATTTATTGAAGACTAACTATTGCGAAAGCATTTGCCAAGGATGTTTTCATTAATCAAGAACGAAAGTTAGGGGATCGAAGACGATCAG
+
FFFFFFFFFFFIIHHHIIIIIIIIIIIIIIIIIIIIIIIIIIIIIIIIIIIIFFFFFFFFFFFFFFFFFFFFFFFFFFFFF=====FFFFFFFFFFFFFDDDBFFFFFEEEDDFFFFFFFFFFFFFFFFFFDDDFFFFFFFFFFFFFFFFFFFFFFFFFFFFFFFFFFFFFFFFFFFFFFFFFC<<??CC>CDDD;==;DDFF???CFFDDDFFFFFF77776666,?D?==;;;;;;<>444??44499=ADA???ADDDGGDDD????FDDDDDDDDDDD::9::AA?==<<6776?0884444?==84448B???ADDDDDAAAABBBDDDDDD==?55??DDDDDDDDDDDA??>?D88///=>>>DDDDDDDD===B88=84333>@>>>>BB88344>>=888=B@@<<44282----267788688720020000----00007222::446777722
@JI6ZREA02GSOX2
AGTGACAGTTGGAGGGCAAGTCTGGTGCCAGCAGCCGCGGTAATTCCAGCTCCAATAGCGTATATTAAAGTTGTTGCAGTTAAAAAGCTCGTAGTTGAATTTN
+
FFFFFFFFFFFIIHHHIIIIIIIIIIIIIIIIIIIIIIIIIIIIIIIIIIIIFFFFFFFFFFFFFFFFFEDDFFFFFFFFF?????FFFFFFFFFF????=;!
@JI6ZREA02J4PMH
AGTGACAGTTGGAGGGCAAGTCTGGTGCCAGCAGCCGCGGTAACTCCAGCTCCAATAGCGTATATTAAAGTTGTTGCAGTTAAAAAGCTCGTAGTTGAATTTTAGGCCTGGCCGGACGGTCCGTCTCTGGCGAGTACTGTTCTGTCGTCGGGTCTATCTTTCTGGTGAATCGGTATGTTCTTAATTGGGTGTGCCGGGGGGCCAGGACCATTACCTTGAAAAAATTAGAGTGTTTAAAGCAGGCTTTTGCTTGAATAGATTAGCATGGAATAATAGAATAGGACGTCGTGGTTCTATTTTATTGGTTCAAGGACCACCGTAATGATTAATAGGGATAGTTGGGGGCATTAGTATTCAATTGTCAGAGGTGAAATTCTTGGATTTATTGAAGACTAACTACTGCGAAAGCATTTGCCAAGGATGTTTCATTAATCAAGAACGAAAGTTAGGGGATCGAAGACGATCAGATACCGTCGTAGTCTTAACCATAAACTATGCCGACTAGGAATCGGGCGACGTTATTTTCACGACTCGCTCGGCGCCTTACGGG
+
IIIIIIIIIIIIIIIIIIIIIIIIIIIIIIIIIIIIIIIIIIIIIIIIIIIIIIIIIIIIIIIIIIHHHIIIIIIIIIIII;;;;;IIIIIIIIIIIII@@@@IIIIIIIIIIIIIIIIIIIIIIIIIIIIIIIIIIIIIIIIIIIIIIHHHIIIIIIHHHIIIIIIIIIIIIIIIIIIIIIIIIIHHHIIIIII669966>>>BFFIIHIIIBBBBI;;;;86;;,FIIIHB<=8;;FIIIIIBBCCIIIIIGEFDFIIIIIFFFIIIIIIHDDFDIIIIIDFDFDHHGG???AA6666;//66EEEEG665AII556AAAAEEEEHDDDHEEGGGGAA00000<BEEEEFHHIEBBHHHEEEEE::;=555@?DCCCCC>B?944>;886=5...222=9987;;A?;111A=>>>=64..---3366444:;=:88=<7776..-222283333398;::;;8863133;:9:6866:88994415,--./,,,,,/5294220037555703--..40010730366;:;:;:::8977..,.000
@JI6ZREA02J0I6G
AGTGACAGTTGGAGGGCAAGTCTGGTGCCAGCAGCCGCGGTAATTCCAGCTCCAATAGCGTATATTAAAGTTGTTGCAGTTAAAAG
+
FFFFFFFFFFFIIHHHIIIIIIIIIIIIIIIIIIIIIIIIIIIIIIIIIIIIFFFFFFFFFFFFFFFFFFFFFFFFFFFDB:7746
@JI6ZREA02JI4SK
AGTGACAGTTGGAGGGCAAGTCTGGTGCCAGCAGCCGCGGTAATTCCAGCTCCAATAGCGTATATTAAAGTTGTTGCAGTTAAAAAGCTCGTAGTTGAATTTCGGGATCAATATATTGGTCGTGCCTCTGGTATGAACTGGTATTATTGATTTCTACCTTCTGACGAACTGTGATGTCATTAATTTGGTGTCATGGGGAATCAGGACTGTTACTTTGAAAAAATTAGAGTGTTTAAAGCAGGCACACGCTTGAATACATTAGCATGGAATAATGAAATAGGACGTTTGACCCTATTTTGTTGGTTTCTAGGATCGACGTAATGATTAATAGGGATAGTTGGGGGCATCAGTATTCAATTGTCAGAGGTGAAATTCTTGGATTTATTGAAGACTAACTACTGCGAAAGCATTTGCCAAGGATGTTTTCATTAATCAAGAACGAAAGTTAGGGATCGAAGACGATCAGATACCGTGTAGTCTTAACCNTAAACTATGCCGACTAGGGATCGGATGATGTTTAATTTTTTAATGTAC
+
IIIIIIIIIIIIIHHHIIIIIIIIIIIIIIIIIIIIIIIIIIIIIIIIIIIIIIIIIIIIIIIIIIHHHIIIIIIIIIIII;;;;;IIIIIIIIIIIIIHHHIHHHIIIIIIIIIIIIIIIIIIIIIIIIIIIIIIIIIIIIIIIIIIIIHHHIIIIIIHHHIIIIIIIIIIIIIIIIHHHFF666GGCGHHGG7;;;BBGGGEEEED<888=888I666688FF5IIIIIHHHHHHIIIIIIIHHHIHIIIIIIIIIIIIIIIIIIIIIIIIIHHHIIIIIIIHHHIIBBBDB33315/3>>99?B?I<<<IIIIIIIIIIIIIIIIIF@<;;?;55524444>>>>BE??6666:AAA=AC540008BB=AAA;;>>:/..2/252222599999899::BB=B>??BBBB::::CC9<;33113332776943,--1,,,,133-,,,/113660031888886::;:3111311868;;11!33:831-432289470...03399777888899:://552284)863.
@JI6ZREA02FP9O6
AGTGACAGTTGGAGGGCAAGTCTGGTGCCAGCAGCCGCGGTAATTCCAGCTCCAATAGCGTATATTAAAGTTGTTGCAGTTAAAAAGCTCGTAGTTGAATTTCGGGATCAATTTATCGGTCGTGCCTCTGGTATGCACTGGTATTATTGATTTCTACCTTCTGACGAACCATGATGTCATTAATTTGGTGTCATGGGAAATCAGGACTGTTACTTTGAAAAAATTAGAGTGTTTAAAGCAAGCACACGCTTGAATACATTAGCATGGAATAATGAAATAGGACGTTTGACCCTATTTTGTTGGTTTCTAGGATCGACGTAATGATTAATAGGGATAGTTGGGGGCATTAGTATTCAATTGTCAGAGGTGAAATTCTTGGATTTATTGAAGACTAACTACTGCGAAAGCATTTGCCAAGGATGTTTTCATTAATCAAGAACGAAAGTTAGGGATCGAAGACGATCAGATACCGTCGTAGTCTTAACCATAAACTATGCCGACTAGGGATCGGATGATGTTAATTTTTTATG
+
IIIIIIIIIIIIIHHHIIIIIIIIIIIIIIIIIIIIIIIIIIIIIIIIIIIIIIIIIIIIIIIIIIHHHIIIIIIIIIIII;;;;;IIIIIIIIIIIIIHHHIHHHIIIIIHHHIIIIIIIIIIIIIIIIIIIIIIIIIIIIIIIIIIIIHHHIIIIIIIIIIIIIIIIIIIIIIIIIIIIHH666IIHHHIIIHHH;;;IIIIIIIIB888=CCCI666666FF5IIIIIEBB665F@<<<DDDBBBBIIIIIIIIIIIIIIIIIIIIIIIIIHHHH:@@IIHHHHIIB@@@D<<<76//;;???GAG<<<HHHIFFGFFGGG<<<<DD<<<FIIIII55:86ID66665@GDDDBDEEDEDDD>>?=000??C;;??C:::B77CADAACC444>899::9::;9::;;;:::BBBB9>>7777;:::::58888403100389903336.....00377111703069.,,,11//1,,,,,,.1//394-133;8:8;88886889633397.--22,-//,,.)3
@JI6ZREA02J6J4Q
AGTGACAGTTGGAGGGCAAGTCTGGTGCCAGCAGCCGCGGTAATTCCAGCTCCAATAGCGTATATTAAAGTTGTTGCAGTTAAAAAGCTCGTAGTTGAATTTCGGGATCAATACGTCGGTCGTGCTTTTTTGGTACGCACTGGCGTCATTGGTTTCTCCTTTCTGACGAACCATGATGTCATTAATTTGGTGTTATGGGGAGTTAGGACTGTTACTTTGAAAAAATTAGAGTGTTTAAAGCAGGCATTAGCTTGAATACATTAGCATGGAATAATGAAATAGGACGTTCGATCCTATTTTGTGGTTTCTAGGATCAACGTAATGATTAATAGGGATAGTTGGGGCATTAGTATTCAATTGTCAGAGGTGAAATTCTTGGATTATTGAAGACTAACTATTGCGAAAGCATTTGCCAAGGATGTTTTTCATTAAATCAAGAACGAAAGTTAGGGATCGAAGACGATC
+
IIIIIIIIIIIIIHHHIIIIIIIIIIIIIIIIIIIIIIIIIIIIIIIIIIIIIIIIIIIIIIIIIIHHHIIIIIIIIIIII:::::GGIIIIIIIIIIIHHHIHHHIIIIIIIIIIIIIIIIIII99<<99IIBIIGGGIIIIIIIIIIIIIHHHIHHHHHHIIIIIIIIIIIIIIIIIIIIIBB888996HFHIIBBCAI4;;IIIIIII>>>IHHHI666666BB0GHIIIHHHHHHIIIIIIIGGGIIIIIIIIIIIIIIIIIIIIIIIIIIIHHHIIII889=AIIHHHIIICCBAG:GGHGAA;AIHHHHIIIIIIIIIHHHHHIIBAACA@655000/5==A@AA@BDDGEEC;8;AA?555BBAAAACCHIF;2123BEEE5255>:::>AAA?:;;;AC;000:8888442--,,,,,2500,,,.5::81154----..1..-2;<<<<;4869=8
@JI6ZREA02IADE1
AGTGACAGTTGGAGGGCAAGTCTGGTGCCAGCAGCCGCGGTAATTCCAGCTCCAATAGCGTATATTAAAGTTGTTGCAGTTAAAAAGCTCGTAGTTGAATTTCGGGATCAATATATTGGTCGTGCCTCTGGTATGCACTGGTATTATTGATTTCTACCTTCTGATGAACTGTGATGTCATTAATTTGGTGTCATGGGGAATCAGGACTGTTACTTTGAAAAATTGAGTGTTTAAAGCAGGCACACGCTTGAATACATTAGCATGGAATAATGAAATAGGACTTTGACCCTATTTGTGGTTCTAGGATTCGACGTAATGATTAATAGGGATAGTTGGGGGCATTAGTATCCAATTGTCAGAGGTGAAATTCTT
+
FFFFFFFFFFFIIHHHIIIIIIIIIIIIIIIIIIIIIIIIIIIIIIIIIIIIFFFFFFFFFFFFFFFFFFFFFFFFFAA@@;;===FFFFFFFFFFFFFFFFFFFFFFFFFFFFFFFFFFFFFFFFFFFFFFFFFFFFFFFFFFFF???D???D>=??AADDFFFFFFFFFFFFFFDDBBB@@11355366ADD=AAAFFFFFFFFF<66666===A33357???;;;;FFFF??DDFFFFC666:D666ABDDDCCCGFCCCDDDBBB@@<4444/000...6:=61175,,.3/---.36=<;?==?BB55588A??<<4434448<???==12222998<??><<4444<<433799;<;;22442;22
@JI6ZREA02J1NLC
AGTGACAGTTGGAGGGCAAGTCTGGTGCCAGCAGCCGCGGTAATTCCAGCTCCAATAGCGTATATTAAAGTTGTTGCAGTTAAAAAGCTCGTAGTTGAATTTCGGGATCAATAC
+
FFFFFFFFFFFIIHHHIIIIIIIIIIIIIIIIIIIIIIIHHHIIIHHHHHHHFFFFFFFFFFFFFFFFFA@@FFFFFFFFF?????FFFFFFFFFFFFFFF?66319>=<<=1.
@JI6ZREA02J21Z7
AGTGACAGTTGGAGGGCAAGTCTGGTGCCAGCAGCCGCGGTAATTCCAGCTCCAATAGCGTATATTAAAGTTGTTGCAGTTAAAAAGCTCGTAGTTGAATTTTAGGCCTGACCGGATGGTCCGTCTTTGGCGAGTACTGTTCTGTCGTCGGGTCTATCCTTCTGGTGAGCCGGGATGCCCTTTATTGGGTGTGTCGGGGAACCAGGACCATTACCTTGAAAAAATTGAGTGTTTAAAGCGGGCATTTGCTTGAATAGATTAGCATGGAATAATAGAATAGGACGTTGGTTCTATTTTGTTGGTTTTAGGACCACCGTAATGATTAATAGGGATAGTTGGGGGCATTAGTATTCAATTGTCAGAGGTGAAATTCTTGGATTTATTGAAGACTAACTATTGCGAAAGCAATTTGCCAAGGATGTTTTCATTAATCAAGAACGAAAGTTAGGGGATCGAAG
+
FFFFFFFFFFFIIHHHIIIIIIIIIIIIIIIIIIIIIIIIIIIIIIIIIIIIFFFFFFFFFFFFFFFFFFFFFFFFFFFFF????=FFFFFFFFFFFFFDDDDFFFFFFFFFFFFFFFFFFFFFFFFFFFFFFFFFFFFFFFFFFFFFFFFFFFFFFFFFFFFFFFFFFFFFFFFFFFFFFFFFFFFFFFFFFFF????FFFC666CFFAA>A====?//////444<???<;=555:B?:::=:::ADDDDCCCDFDDDGGGGIIIIGFDDDGIIIIIIIDFDDDDDGD=<<422/.,,--,,,,-57511122498@ABBDDDDDDBBBDDAAAD55555AAB???AADD???DBDBDBBB///>444<;;66888///275;;;92332222269;3...26322...76666;;;9211116::7778::6---21333122211111222:21
@JI6ZREA02IYJIH
AGTGACAGTTGGAGGGCAAGTCTGGTGCCAGCAGCCGCGGTAATTCCAGCTCCAATAGCGTATATTAAAGTTGTTGCAGTTAAAAAGCTCGTAGTTGAATTTTAGGCCTGCCGGATGGTCCGTCTTTGGTTCGAGTACCGTTCTGTCGTCGGGTCTAGTCCTTCTGGTGAGCCGGGATGCCCTTTATTGGGTGT
+
FFFFFFFFFFFII@@@IIIIIIIIIIIIIIIIIIIIIIIIIIIIIIIIIIIIFFFFFFFFFFFFFFFFFFFFFFFFFFFFF?????FFFFFFFFFFFDD9644342224/.04497;<=99?9/.....-,31:8:89600./6:9:=92,,,---..--1995555<;4400004<??866666=/.111,,-
@JI6ZREA02FWOTJ
AGTGACAGTTGGAGGGCAAGTCTGGTGCCAGCAGCCGCGGTAATTCCAGCTCCAATAGCGTATATTAAAGTTGTTGCAGTTAAAAAGCTCGTAGTTGAATTTTAGGCCTGGCCGGACGGTCCGTCTCTGGCGAGTACTGTTCTGTCGTCGGGTCATCTTTCTGGTGAATCGGTATGTTCTTAATTGGGCGTGCCGGGGAGCCAGGACCATTACCTTGAAAAAATTGAGTGTTTAAAGCAGGCTTTTGCTTGAATAGATTAGCATGGAATAATAGAATAGGACGTTGTGGTTCTATTTTGTGGTTCAAGGACCACCGTAATGATTAATAGGGATAGTTGGGGGCATTAGTATTCAATTGTCAGAGGTGAAATTCTTGGATTTATTGAAGACTAACTACTGCGAAAGCATTTGCCAAGGATGTTTTCATTAATCAAGAACGAAAGTTAGGGATCGAAGACGATCAGATACCGTCGTAGTCTTAACCATAAACTATGCCGACTAGGAATCGGGCGACGTTATTTTCACGACTCGCTCGGCGCCTT
+
IIIIIIIIIIIIIHHHIIIIIIIIIIIIIIIIIIIIIIIIIIIIIIIIIIIIIIIIIIIIIIIIIIHHHIIIIIIIIIIII88888HIIIIIIIIIIIICCCCIIIIIIIIIIIIIIIIIIIIIIIIIIIIIIIIIIIIIIIIIIIIIH@@@DGGD<555@<GGGGGGGGBBBIIIIIIHHIIIIHHHIIIIII@@@@IFIIIBBBFIIIIIFFFFI;;;;66899>IGF776???EEEEDD5555@DIIIIDFDDIIIIIIIIIIIH;<<DDIIIIIIIII@@@@@@DB?><>9999;/66EFGGG665@HIDDDDDIIDDDHIIIIHHHIIIIII88?==IIIIIIHHHHDDDIEEDHHHHH===BEEIEE88::BHHEE<<EHH===BHEEEDD?AA=444;93...32488778?2....37;;::4777759;:555::706666777:::9;::::::8::==:8888;:87112200.1///,,-02264414444//144220---02281111;;13...17797994.//,,
@JI6ZREA02FS7RJ
AGTGACAGTTGGAGGGCAAGTCTGGTGCCAGCAGCCGCGGTAATTCCAGCTCCAATAGCGTATATTAAAGTTGTTGCAGTTAAAAAGCTCGTAGTTGAA
+
111@445:<@AAEFFFHIIIIIIIIIIIIIIIIIIIIIIIIIIIIIIIIIIIFFFFFFFFFFFFFFFFFFFFFFFFFFFFF;;;;;FFFFFDBAA??86
@JI6ZREA02GIX7B
AGTGACAGTTGGAGGGCAAGTCTGGTGCCAGCAGCCGCGGTAATTCCAGCTCCAATAGCGTATATTAAAGTTGTTGCAGTTAAAAAGCTCGTAGTTGAATTTCGGGGTCAGCAGGTTGGTCGTGCCACTGGTATGCACTGGTCTCGCTGATTCCTCCCTCTTGTAGAACCGTAATGCCATTAAGTTGGTGTTGCGGGGAAACAGGACTGTTACTTTGAAAAAATTAGAGTGTTTAAAGCAAGCTAACGCTTGAATACATTAGCATGGAATAATGAAATAGGACGATCGATCCTATTTTGTGGTTTCTAGGGTTGACGTAATGATTAATAGGGATAGTTGGGGCATTAGTATTCAATTGTCAGAGTGAAATTCTTGGATTTATTGAAGACTGACTACTGCGAAAGCATTTGCCAAGGATGTTTTCATTAATCAAGAACGAAAGTTAGGGATCGAAGACGATCAGATACCGTCGTAGTCTTAACCATAAACTATGCCGACTAGGGATCGGATGATGTTAATTTTTAATG
+
IIIIIIIIIIIIIHHHIIIIIIIIIIIIIIIIIIIIIIIIIIIIIIIIIIIIIIIIIIIIIIIIIIHHHIIIIIIIIIIII?????IIIIIIIIIIIIIHHHICCCCIIIIIIIIIIIIIIIIIIIIIIIIIIIIIIIIIIIIIIIIIIIIIIIIHHHIFGGIIIIIIIIIIIIIIIIIIIIIIIIIIIIIIIICCBBHHGGDGGIIIIGGGIHHHI666688>>-GGIIIHHHHHHIIIIIIIIIIIIIIIIIIIIIIIIIIIIIIIIIIIIIHHHIFGGGIIIIGHHHD@==5555=2DCBBBIII888IIIIIIIIIIGGGIIIIIHHHIIIIIICCCBIIIIIIIIIIGGGIIHHHH@??HHHHHFFHEEEEE<<<<;;DDA?>DDDDEEEEEE62222CEEBB=A????99650----3566446884/..;:666644-77>;=====;<=<<===878:??<757>?<:<:>??22047><<:52444>><=<>>><==??====<<:<>=2222244*2
@JI6ZREA02JMXTG
AGTGACAGTTGGAGGGCAAGTCTGGTGCCAGCAGCCGCGGTAATTCCAGCTCCAATAGCGTATATTAAAGTTGTTGCAGTTAAAAAGCTCGTAGTTGAATTTTAGGCCTGGCCGGATGTCCGTCTTTGGCGAGTACTGTTCTGTCGTCGGGTCTATCCTTCTGGTGAGCCGGGATGCCCTTTATTGGGTGTGTCGGGGAACCAGGACCATTACCTTGAAAAAATTAGAGTGTTTAAAGCGGGCATTTGCTTGAATAGATTAGCATGGAATAATAGAATAGGACGTTGGTTCTATTTTGTTGGTTTTAGGACCACCGTAATGATTAATAGGGATAGTTGGGGGCATTAGTATTCAATTGTCAGAGGTGAAATTCTTGGATTTATTGAAGACTAACTATTGCGAAAGCATTTGCCAAGGATGTTTTCATTAATCAAGAACGAAAGTTAGGGGATCGAAG
+
FFFFFFFFFFFIIHHHIIIIIIIIIIIIIIIIIIIIIIIIIIIIIIIIIIIIFFFFFFFFFFFFFFFFFFFFFFDDDDD6666666?DDDDDFFFFFFFBBAAFFFFFFFFFFFFFFFFFFFFFFFFFFFFFFFEEEFFFFFFFFFFFFFFFFFFFFFFFFFFFFFFFFFFFFFFFFFFFFFD@@??FFFFFFF====FFDDDDDDFFFFFFFFFFF66666655,=ABDD???FFFFD???AB555=:88?4459AAAAGGGGGGGGGGIGGDFDDDDDDDA555::DBBB@64549//88....<8<84448@@@@AB=??A::8???BDDDDDD88888DDDD???DDD??=A?BB@>88///8=;8<<><<@@<////27><888888888:><>@<;==88888=BBDBB4438:4444::::554:::6002100378700000422---0
@JI6ZREA02GS79G
AGTGACAGTTGGAGGGCAAGTCTGGTGCCAGCAGCCGCGGTAATTCCAGCTCCAATAGCGTATATTAAAGTTGTTGCAGTTAAAAAGCTCGTAGTTGAATTTCGGGGTCAGCAGGTTGGTCGTGCCACTGGTATGTACTGGTTTCGCTGATTCCTCCTTTCTGAAGAACTGTAATGCCATTAATTTGGTGTTGCAGGGAAACAGGACTGTTACTTTGAAAAAATTAGAGTGTTTAAAGCAGGCTAACGCTTGAATACATTAGCATGGAATAATGAAATAGGACGTTCGATCCTATTTTGTGGTTTCTAGGATTGACGTAATGATTAATAGGGATAGTTGGGGCATTAGTATTCAATTGTCAGAGGTGAAATTCTTGGATTTATTGAAGACTAACTACTGCAAAGCATTTGCCAAGGATGTTTTCATTAATCAAAGAACGAAAGTTAGGGA
+
HHHHHHHHHHHII:::IIIIIIICCBIIIIIIIIIIIIIIIIIIIIIIIIIIHHHHHHHHHHHHHHHHHHHHHHHHHHHHH88888HHHHHHHHHHHHHHHHH>>>>HHEEEHHHHHBBBHHHHHHHHHHHHHHHHHHHHHHHHHHHHHHBBBBBEHHCHHHHHHEBBBEHHFFFHHHHHHHHHHHHHHHHHHHHHHHHHHH@BBHHHHHHHHHHHH;;;;99EE3HHHHHHHHHHHHHHHHHH@@@HHHHHHHHHHHHHHHHHHHHHHGGGGG@@@;16666466EEBB;;;;9999B6@@@@@GAGEBB@@@BE@@@EB@;;;GGEB@;;;@EEEB9999;;;;BB9;;@BBBGBA?AA==9998>>HHIHHHHHH999D::BB=9899;9998??3///4<AA94439===998AD7744;:::::42222---20---78912228
@JI6ZREA02GLJ3S
AGTGACAGTTGGAGGGCAAGTCTGGTGCCAGCAGCCGCGGTAATTCCAGCTCCAATAGCGTATATTAAAGTTGTTGCAGTTAAAAAGCTCGTAGTTGAATTTCGGGATCAATATATTGGTCGTGCCTCTGGTATGAACTGGTATTATTGATTTCTACCTTCTGACGAACTGTGATGTCATTAATTTGGTGTCATGGGGAATCAGGACTGTTACTTTGAAAAAATTAGAGTGTTTAAAGCAGGCACACGCTTGAATACATTAGCATGGAATAATGAAATAGGACGTTTGACCCTATTTTGTTGGTTTCTAGGATCGACGTAATGATTAATAGGGATAGTTGGGGGCATTAGTATTCAATTGTCAGAGGTGAAATTCTTGGATTTATTGAAGACTAACTACTGCGAAAGCATTTGCCAAGGATGTTTTCATTAATCAAGAACGAAAGTTAGGGATTCGAAGACGATCAGATACCGTCGTAGTCTTAACCATAAACTATGCCG
+
IIIIIIIIIIIIIHHHIIIIIIIIIIIIIIIIIIIIIIIIIIIIIIIIIIIIIIIIIIIIIIIIIIHHHIIIIIIIIIIII?????IIIIIIIIIIIIIHHHIHHHIIIIIIIIIIIIIIIIIIIIIIIIIIIIIIIIIIIIIIIIIIIIHHHIIIHHIIIIIIIIIIIIIIIIIIIIIIIIIBBBIIHHHIIICCAAIIIIIIIIIIFFFHHCBBG22226666,>HIIIHHHHHHIIFFFIIHF@@@GGHIIIIIDDDIIIIIGGG@777;;@@@@7;;III;;;GGBB?EE11115/2;<///A<E;;;DGGIID@@@FGGGGGD99666DDGE??22244BBB62226EBBDAAABBBDDD444==BBDB==:BBDBB<B88BB==:==????:=9:9=777833,,,30000000921111::;;888:::70024222140,,,,/,,,,003.20466664676620047944200220006222---0222/
@JI6ZREA02IQDCE
AGTGACAGTTGGAGGGCAAGTCTGGTGCCAGCAGCCGCGGTAATTCCAGCTCCAATAGCGTATATTAAAGTTGTTGCAGTTAAAAAGCTCGTAGTTGAATTTCGGGATCAATACGTCGGTCGTGCTTTTTTGGTACGCACTGGCGTCATTGGTTTCTCCTTTCTGACGAACCATGATGTCATTAATTTGGTGTTATGGGGAGTTAGGACTGTTACTTTGAAAAAATTAGAGTGTTTAAAGCAGGCACACGCTTGAATACATTAGCATGGAATAATGAAATAGGACGTTTGACCCTATTTTGTTAGTTTCTAGGATCGACGTAATGATTAATAGGGATAGTTGGGGCATTAGTATTCAATTGTCAGAGGTGAAATTCTTGGATTTATTGGAGACTAACTACTGCGAAAGCATTTGCCAAGGATGTTTTCATTAATCAAGAACGAAGTTAGGGATCGAAGACGATCAG
+
FFFFFFFFFFFIIHHHIIIIIIIIIIIIIIIIIIIIIIIIIIIIIIIIIIIIFFFFFFFFFFFFFFFFFA@@FFDBBBB==66666ADDDDDDFFFFFFFFFFDDDFFFFFFFFFFFFFFFFFF<666666DD7DDDFFFFFFFFFFFFFDC<<:DFFF888<AFFFFFFFFFFFFFFFFFDFFF666FFFFFFFF=AAAF?DDFFFFFFFFFFD???D666662==-BBBBD?CCFFFFFFFFFF???FFFFFCCCDFGDDDGGGGGGGGGGGDF???FADD??555?BB===AA4444901<8...<<AAAAAAADDDDDDDDDDDAAA?555=BBBAA9999AAAA???ADDA??DDD===DB===:;;=B=32288@;882//88<:<8888>>>BB=====>=====;><<;;22022-,,,034433,,,,---600006:83779:::::76:992226
@JI6ZREA02JIHRC
AGTGACAGTTGGAGGGCAAGTCTGGTGCCAGCAGCCGCGGTAATTCCAGCTCCAATAGCGTATATTAAAGTTGTTGCAGTTAAAAAGCTCGTAGTTGAATTTTAGGCCTGGCCGGATGGTCCGTCTTTGGCGAGTACTGTTCTGTCGTCGGGTCTATCCTTCTGGTGAGCCGGGATGCCCTTTATTGGGTGTGTCGGGGAACCAGGACCATTACCTTGAAAAAATTAGAGTGTTTAAAGCGGGCATTTGCTTGAATAGATTAGCATGGAATAATAGAATAGGACGTTGGTTCTATTTTGTTGGTTTTAGGACCACCGTAATGATTAATAGGGATAGTTGGGGGCATTAGTATTCAATTGTCAGAGGTGAAATTCTTGGATTTATTGAAGACTAACTATTGCGAAAGCATTTGCCAAGGATGTTTTCATTAATCAAGAACGAAAGTTAGGGGATCGAAAGACGATCAGATACCGTCGTAGTCTTAACCATAAACTATGCCGACTAGGAATCGGGCGACGTTA
+
IIIIIIIIIIIIIHHHIIIIIIIIIIIIIIIIIIIIIIIIIIIIIIIIIIIIIIIIIIIIIIIIIIHHHIIIIIIIIIIBB:::::IIIIIHHHIIIBB6655<AGGGGIIIIIIIIIIIIIIIIHHHIIIIIIIIIIIIIIIIIIIIIHHHIIIIIIIIIIIIIIIIIIIHHHIIIHHHHHHIFFGGHIIIIIICCCCIIIIIIIIIIIIIIIIIII;;;;88;;,GHFGFHHHHBBBIHHHIIHHHIIIIIIIHHHHHHIIIIIIIIIIIIIIIIIIIIIIIIIIIIIDFDI=??<<22;;9999BA<>5669E;;;;BBBEEEE?9255<GDDDD56777EEIIIIIHAAAEHHHEDDDDD??;8555??C??AAC555B::CCCD=???ACA?ACC?5555A?;;;>CCCDD;;88<7774::==<<9<;:300<9777:;;111000333...0-7489999:<::3...6<><<=::==210700030,/100/1.1/004479..,/,54492-
@JI6ZREA02FPQBR
AGTGACAGTTGGAGGGCAAGTCTGGTGCCAGCGGCCGCGGTAATTCCAGCTCCAATAGCGTATATTAAAGTTGTTGCAGTTAAAAAGCTCGTAGTTGAATTTCGGGATCAATACGTCGGTCGTGCTTTTTTGGTACGCACTGGCGTCATTGGTTTCTCCTTTCTGACGAACCATGATGTCATTAATTTGGTGTTATGGGGAGTTAGGACTGTTACTTTGAAAAAATTGAGTGTTTAAAGCAGGCATTAGCTTGAATACATTAGCATGGAATAATGAAATAGGACGTTCGATCCTATTTTGTTGGTTTCTAGGATCAACGTAATGATTAATAGGGATAGTTGGGGCATTAGTATTCAATTGTCAGAGGTGAAATTCTTGGATTTATTGAAGACTAACTACTGCGAAAGCATTTGCCAAGGATGTTTTCATTAATCAAGAACGAAAGTTAGGGATCGAAGACGATCAGATACCGTCGTAGTCTTAACCAT
+
FFFFFFFFFFFIIHHHIIIIIIIIIIIIIIIIIIIIIIIIIIIIIIIIIIIIFFFFFFFFFFFFFFFFFFFFFFFFFFFFF?????FFFFFFFFFFFFFFFFFFFFFFFFFFFFFFFFFFFFFFA666666FF7FFFFFFFFFFFFFFFF??666FACCFFFFFFFFFFFFFFFFFFFFFFFFFF666FF>DDDBD::::?6<<FFFFFFFFFFFFFFF6666666666CCCFFFFFFFFFFFFFFFFFFFFFFDDDDDIIGGFFFDGGGCCCAA:::D>DD::9??DDDDBBBB6666A66==888>494449<<>??>>>@<<<<88888669<<722....37962322<>@@@@@>>?B===88888;@>88888<;88<22888888:<<<<<<677622263344488<<<<<8::1111::::7746669663.,,,.,,,,,,.00033869442222121:::7899:9464777--,,
@JI6ZREA02GNX96
AGTGACAGTTGGAGGGCAAGTCTGGTGCCAGCAGCCGCGGTAATTCCAGCTCCAATAGCGTATATTAAAGTTGTTGCAGTTAAAAAGCTCGTAGTTGAATTTCGGGGATCAA
+
F;;;=FFFFFFFF666IIIIIIIIIIIIIIIIIIIIIIIIIIIIIIIIIIIIFFFFFFFFFFFF==<<F<<<CDDFFFFFF????=FFFFFFFFDB@@@;8800..,777--
@JI6ZREA02IS4TY
AGTGACAGTTGGAGGGCAAGTCTGGTGCCAGCAGCCGCGGTAATTCCAGCTCCAATAGCGTATATTAAAGTTG
+
F??=AAFFFFDDFHHHIIIIIIIIIIIIIIIIIIBBBIIIIIIIIIIIIIIIFFFFFFFFFFFFAA100=<82
@JI6ZREA02H6QR3
AGTGACAGTTGGAGGGCAAGTCTGGTGCCAGCAGCCGCGGTAATTCCAGCTCCAATAGCGTATATTAAAGTTGTTGCAGTTAAAAAGCTCGTAGTTGAATTTCGGGGTATCAGT
+
FFFFFFFFFFFHH666FFGHHIIHHHHHHIHIHHDDFEDFHHIIIHHIIIIIFFFFFFFFFFFFFFFFFDDDDDCFFFFFF;;;;;FFFFFFFFFFFFFC??B96642423...
@JI6ZREA02J36T7
AGTGACAGTTGGAGGGCAAGTCTGGTGCCAGCAGCCGCGGTAATTCCAGCTCCAATAGCGTATATTAAAGTTGTTGCAGTTAAAAAGCTCGTAGTTGAATTTCGGGATCAATATATCGGTCGTGCTTCGGTATGTACTGGTATTATTGATTTCTCCCTTCTGACGAACTATGATGTCATTAATTTGGTGTTATGGGGAATCAGGACTGTTACTTTGAAAGAATTAGAGTGTTTAAAGCAGGCACACGCTTGAATACATTAGCATGGAATAATGAAATAGGACGTTTGATCTATTTTGTTGGTTTCTAGGATCGACGTAATGATTAATAGGGATAGTTGGGGGCATTAGTATTCAATTGTCAGAGGTGAAATTCTTGGATTTATTGAAGACTAACTACTGCGAAAGCAATTTTGCCAAGGATGTTTTCATTAATCAAGAACGAAAGTTAGGGGATTCGAAGCGATCAGATACCGTCGTAGTCTTAACCATAAACTATGCCGACTA
+
IIIIIIIIIIIIIHHHIIIIIIIIIIIIIIIIIIIIIIIIIIIIIIIIIIIIIIIIIIIIIIIIIIHHHIIIIIIIIIIII;;;;;IIIIIIIIIIIIIHHHIHHHIIIIIIIIIIIIIIIIIIIIIIIIIIIIIIIIIIIIIIIIIIIHHHB<666BBHHIIIIIIIIIIIIIIIIIIIIIHHHIIIIIIIICCCCIIIIIIIIIIIFFFIHHHIHHF>77BBHIIIIIHHHHHHIIIIIIIIIIIIIIIIIIIHD777IIIDDDHHHIIIIHBBIIIIG@43115==545.3330--;;998A?B<<<I@@@DIIIIIIIIIIIIIHIID<<<<<:::55<@@@@@@FGFDDDDB@=@BEEDBBBBBBEEDDDDB?555@77?A:425:>@AA==8970,,,03,,,,,,3000000.1,,,,,,10011699994451...,,,,,,,,10,,,00,,-99998688<<81018;:886466000333330-03297925/
@JI6ZREA02INF4M
AGTGACAGTTGGAGGGCAAGTCTGGTGCCAGCAGCCGCGGTAATTCCAGCTCCAATAGCGTATATTAAAGTTGTTGCAGTTAAAAAGCTCGTAGTTGAATTTC
+
FFFFFFFFFFFIIHHHIIIIIIIIIIIIIIIIIIIIIIIIIIIIIIIIIIIIFFFFFFFFFFFFFFFFFFFFFFFFFFFFF=====FFFFFFFFFDBBA<<80
@JI6ZREA02IYBFA
AGTGACAGTTGGAGGGCAAGTCTGGTGCCAGCAGCCGCGGTAATTCCAGCTCCAATAGCGTATATTAAAGTTGTTGCAGTTAAAAAGCTCGTAGTTGAATTTCGGGATCAATATATTGGTCGTGCCTCTGGTATGCACTGGTATTATTGATTTCTACCTTCTGATGAACTGTGATGTC
+
D;;;;=FFFFFIIHHHIIIIIIIIIIIIIIIIIIIIIIIIIIIIIIIIIIIIFFFFFFFFFFFFFFFFFFFFFFFFFFFFF?????FFFFFFFFFFFFFFFFFFFFFDDDDDD::::??DDDDDDDDDFDDB=<==<==5449=>?>>>900142448==>>?<<<<>>>>?844434
@JI6ZREA02I8GKK
AGTGACAGTTGGAGGGCAAGTCTGGTGCCAGCAGCCGCGGTAATTCCAGCTCCAATAGCGTATATTAAAGTTGTTGCAGTTAAAAAGCTCGTAGTTGAATTTCGGGATCAATACGTCGGTCGTGCTTTTTGGTACGCACTGGCGTCATTGGTTCTCCTTTCTGACGAACCATGATGTCATTAATTTGGTGTTATGGGGAGTTAGGACTGTTACTTTGAAAAAATTAGAGTGTTTAAAGCAGGCATTAGCTTGAATACATTAGCATGGAATAATGAAATAGGACGTTCGATCCTATTTGTGGTTTCTAGGATCAACGTAATGATTAATAGGGATAGTTGGGGCATTAGATTCAATTGTCAGAGGTGAAATTCTTGGATTTATTGAAAGCTAACTACTGCGTAAAGCAATTTGCCAAGGATGTTTTCATTAATCAAGAACGAAAGTTAGGGATCGAAGACGATCAGATACCGTC
+
FFFFFFFFFFFIIHHHIIIIIIIIIIIIIIIIIIIIIIIIIIIIIIIIIIIIFFFFFFFFFFFFFFFFFFFFFFFFFFFFF????=FFFFFFFFFFFFFFFFDC???AA==<B=98442==?=6/-----220<:89:<A@@?<989<>6666<;.....224432169<>94444?AAAAAA363==>BBBBA3666D;>>888BBA6544<8;8?////11<</>==>?======AAAAAAA:88??><<<=<8:::::DDDAAABBBDDB:111<7AA44344==::6557,,,3.--,,,3.91113722449;;8998<4448;888@=>=>44444///4988=>==?>988?3///38;;;@<82244>2222--7...23300445657,,,,,,4300026;;;66;;;7------3441113300..,,,,,.03-.//7666:61021866674647790-
@JI6ZREA02HUT2R
AGTGACAGTTGGAGGGCAAGTCTGGTGCCAGCAGCCGCGGTAATTCCAGCTCCAATAGCGTATATTAAAGTTGTTGCAGTTAAAAAGCTCGTAGTTGAATTTTAGGCCTGGCCGGAGTCGGTCTCTTGGCGAGTACTGTTCTGTCGTCGGGTC
+
FFFFFFFFFFFIIHHHIIIIIIIIIIIIIIIIIIIIIIIIIIIIIIIIIIIIFFFFFFFFFFFFFFFFFFFFFFFFFFFFF88888FFFFFFFFFFFFFAAA?FFFDDCFDBBA>?AA555566:DDDDDFFFFFFFFFFFFFFFFDB888@?
@JI6ZREA02HKTX1
AGTGACAGTTGGAGGGCAAGTCTGGTGCCAGCAGCCGCGGTAATTCCAGCTCCAATAGCGTATATTAAAGTTGTTGCAGTTAAAAAGCTCGTAGTTGAATTTTAGGCCTGGCCGGATGGTCCGTCTTTGGCGAGTACTGTTCTGTCATCGGGTCTATCCTTCTGGTGAGCCGGGATGCCCTTTATTGGGTGTGTCGGGGAACCAGGACCATTACCTTGAAAAAATTGAGTGTTTAAAGCGGGCATTTGCTTGAATAGATTAGCATGGAATAATAGAATAGGACGTTGGTTCTATTTTGTTGGTTTTAGGACCACCGTAATGATTAACAGGGATAGTTGGGGGCATTAGTATTCAATTGTCAGAGGTGAAATTCTTGGATTTATTGAAGACTAACTACTGCGAAAGCATTTGCCAAGGATGTTTTCATTAATCAAGAACGAAAGTTAGGGGATCGAAGACGATACAGATACCGTCGTAGTCTTAACCNTAAACTATGCCGACTAGGAATCGGGNACGTTATTTCATGACTCGCTCGGCGCC
+
FFFFFFFFFFFIIHHHIIIIIIIIIIIIIIIIIIIIIIIIIIIIIIIIIIIIFFFFFFFFFFFFFFFFFFFFFFFFFFF??66666AFFFDFFFFFFFFEE==FFFFFFFFFFFFFFFFFFFFFFFFFFFFFFFFFFFFFFFFFFFFFFFFFFFFFFFFFFFFFFFFFFFFFFFFFFFFF???:88::?D>DDDD;;;;AADF???AADDBBB8888?//////4449<<=666888@411114;;;AA@BD?;:<:DGGDDDDDGGGA555:<AA>988<443=;2221357,,,,-,,11,,,,911111-,,..21999556672....:>>66----/<988<4348<@@@A>>>??==<<><88;<832244>888<77>>4333<8888=BBBBB====88888>>><<//.3:1111::::444:::640202220222----166688746412120649862----06479777:--!226664-1266464:7220022440!,,,,-4-,,3333866.0.3143..,,
@JI6ZREA02HGUJ0
AGTGACAGTTGGAGGGCAAGTCTGGTGCCAGCAGCCGCGGTAATTCCAGCTCCAATAGCGTATATTAAAGTTGTTGCAGTTAAAAAGCTCGTAGTTGAATTTTAGGCCTGGCCGGATGGTCCGTCTTTGGCGAGTACTGTTCTGTCGTCGGGTCTATCCTTCTGGTGAGCCGGGATGCCCTTTATTGGGTGTGTCGGGGAACCAGGACCATTACCTTGAAAAAATTAGAGTGTTTAAAGCGGGCATTTGCTTGAATAGATTAGCATGGAATAATAGAATAGGACGTTGGTTCTATTTTGTTGGTTTTAGGACCACCGTAATGATTAATAGGGATAGTTGGGGGCATTAGTATTCAATTGTCAGAGGTGAAATTCTTGGATTTATTGAAGACTAACTATTGCGAAAGCATTTGCCAAGGATGTTTTCATTAATCAAGAACGAAAGTTAGGGGATCGAAGACGATCAGATACCGTCGTAGTCTTAACC
+
IIIIIIIIIIIIIBBBIIIIIIIIIIIIIIIIIIIIIIIIIIIIIIIIIIIIIIIIIIIIIIIIIIHHHIIIIIIIIIIHH88888HIIIIIIIIIIIICCCBFFFIIIIIIIIIIIIIIIIIIIHHHIIIIIIIIIIIIIIIIIIIIIHHHIIIIIIIIIIIIIIIIHIIHHHIIIHHHHHHIHHHHHIIIIIICCCCIIIIIIIIIIIIIIIIIII666666FF5IIIIIHHH;;;BH>>>DDEEHIIHIIIIIIIIIIIIIIIIIIIIIIIIIIIIIIIIIIIIIIIIHHHA=?=D::DD5554??BB???BE<<<<FDDDDDDDI<<<@IIIDD77888HHHIIIIIIHHHHHHHHDDBBBEEDBBBDCC88::?000477CC?>;?C4449;C@A5444<>:555:CDEEEEEH>;7777>;;;<<;>;;:88;855513321110477322747448:;868688;646686686:;;11
@JI6ZREA02JEP4L
AGTGACAGTTGGAGGGCAAGTCTGGTGCCAGCAGCCGCGGTAATTCCAGCTCCAATAGCGTATATTAAAGTTGTTGCAGTTAAAAAGCTCGTAGTTGAATTTCGGGATCAATACGTCGGTCGTGCTTTTTTGGTACGCACTGGCGTCATTGGTTTCTCCTTTCTGACGAACCATGACGTCATTAATTT
+
FFFFFFFFFFFIIIIIIIIIIIIIIIIIIIIIIIIIIIIIIIIIIIIIIIIIFFFFFFFFFFFFFFFFFFFFFFFFFFFFF?????FFFFFFFFFFFFFFFFD===FFFFFFFFFFFFFFFFFFF666666FF6FFFFFFFFFFFFFFFF??888AAAA???FFFFFFFFFDBAA<<9734----,,,
@JI6ZREA02FOEE4
AGTGACAGTTGGAGGGCAAGTCTGGTGCCAGCAGCCGCGGTAATTCCAGCTCCAATAGCGTATATTAAAGTTGTTGCAGTTAAAAAGCTCGTAGTTGAATTT
+
FFFFFFFFFFFIIHHHIIIIIIIIIIIIIIIIIIIIIIIIIIIIIIIIIIIIFFFFFFFFFFFFFFFFFFFFFFFFFFFFF=====FFFFFBA??<=77,,,
@JI6ZREA02IZY8X
AGTGACAGTTGGAGGGCAAGTCTGGTGCCAGCAGCCGCGGTAATTCCAGCTCCAATAGCGTATATTAAAGTTGTTGCAGTTAAAAAGCTCGTAGTTGAATTTTAGGCCTGGCCGGATGGTCCGTCTTGGCGAGTACTGTTCTGTCGTCGGGTCTATCCTTCTGGTGAGCCGGGATGCCCTTTATTGGGTGTGTCGGGGAACCAGGACCATTACTTTGAAAAATTAAGAGTGTTTAAAGACAGGCTTTTGTCTTGAATAGATTAGCATGGAATAATAGAATAGGACGTTGTGGTTCTATTTTGTTGGTTCAAGGACCACCGTAATGATTAATAGGGATAGTTGGGGGCATTAGTATTCAATTGTCAGAGGTGAAATTCTTGGATTTATTGAAGACTAACTATTGCGAAAG
+
FFFFFFFFFFFIIHHHIIIIIIIIIIIIIIIIIIIIIIIIIIIHHIIIHHHDDDEFFFFFFFFF==;;;FFFDBAAAAB5533333ADDDDFFFFFFFFDDDDFFFFFFFFFDDA5548A555:9::??FFFFFFFFFFFFFFFFFFFFFFFFFFF@@@@FFFFFFAAAA===?<4448888977,,,,.85-.,,,,1111,--52234=??83342373344--<<<:9622.../-46667.22271>=444498@@AA=:::AAADDDDDDDFDDFDDDDDDAACCCADAAAA9:6690088<3444==888<<AAA>>A:::?AAAA??????DDD55755:::==BBAA<===?888>>@@8882448?====???>>>D::DD===??B>>88888888882
@JI6ZREA02IXFL6
AGTGACAGTTGGAGGGCAAGTCTGGTGCCAGCAGCCGCGGTAATTCCAGCTCCAATAGCGTATATTAAAGTTGTTGCAGTTAAAAAGCTCGTAGTTGAATTTCGGGATCAATACGTCGGTCGTGCTTTTTTGGTACGCACTGGCGTCATTGGTTTCTCCTTTCTGACGAACCATGATGTCATTAATTTGGTGTTATGGGGAGTTAGGACTGTTACTTTGAAAAAATTAGAGTGTTTAAAGCAGGCATTAGCTTGAATACATTAGCATGGAATAATGAAATAGGACGTTCGATCCTATTTTGTGGTTTCTAGGATCAACGTAATGATTAATAGGGATAGTTGGGGCATTAGTATTCAATTGTCAGAGGTGAAATTCTTGGATTTATTGAAGACTAACTACTG
+
FFFFFFFFFFFIIHHHIIIIIIIIIIIIIIIIIIIIIIIIIIIIIIIIIIIIFFFFFFFFFFFFFFFFFFFFFFFFFFFFF???==FFFFFFFFFFFFFFFFFFFFFFFFFFFFFFFFFFFFFFF999999FFFFFFFFFFFFFFFFFFFFFFFFFFFFFFFFFFFFFFFFFFFFFFFFFCCCCC666DB>BBBBB:::<C;CCFFFFFFFFFFFFFFF67776666,6DFFFF??FFFFFFFFFFFFFFFFFFIGGDFDIIIIFFFDDIIGDDDD???A45555555BBBBBDDD:===C6??????<B=??AAAADDDDDDAAAAD???BBBD???AA===7::::DDDAAAAADDD===?BDD>8344;>>@::::>/..944322223399;;89;8
@JI6ZREA02GQ5E3
AGTGACAGTTGGAGGGCAAGTCTGGTGCCAGCAGCCGCGGTAATTCCAGCTCCAATAGCGTATATTAAAGTTGTTGCAGTTAAAAAGCTCGTAGTTGAATTTCGGAATCTGTCCGTTGGTCGGGCTTCATTGTCCGTACTGGCGTGGTGGGTTCTTACCTTCTGAATAACCAGCATGCCATTTACTTGGTGCGCTGGGGAAGCAGGACTATTACCTTGAAAAAATTAGAGTGCTCAAAGCAGGCCAGTGCCTGAATACATTAGCATGGAATAATAAAATAGGACGGCATGGTCATTTTGTGGTTTCTAGGATCACCGTAATGATTAATAGGGATAGTTGGGGGCATTAGTATTCAATTGTCAGAGGTGAAATTCTTGGATTTATTGAAGACTAACTTCTGCGAAAGCATTTTGCCAAGGATGTTTTCATTAATCAAGAACGAAAGTTAGGGATTCGAAGACGATCAGATACCGTGTAGTCTTAACCATAAACTATGCCGACTAGGGATCGGACGATGTTAATTTTTTAATGTAC
+
IIIIIIIIIIIIIHHHIIIIIIIIIIIIIIIIIIIIIIIIIIIIIIIIIIIIIIIIIIIIIIIIIIHHHIIIIIIIIIIFF66666FIIIIIIIIIIIIHHHIIIIIIIIIIIIIIIIIIIHHHIIIIIIIIIIIIIIIIIIIIIIIIHHHIIIIFF>>>>HIIIIIIIIIIIIIIIIIIHHHHBA>DDGGHHG?5555@@?GEEEEGIIHHHFFFFI;;;;66>>-FHIIIIIIHHHIIIIIIIIIIIIIIIIIIIIIIIIIIIEDDD;52//////4-558<8=@>:113157996:2:;355D?E;;<@II<<<DIIIIIIIHD@@@@?BDBD@@---..>AA83525EGG@@??DDHHHEDDDD:::DB?;;BBC:::>77CC:425?C>444>=??=772673,,,,344,,,,.5,,,,,1500//25963--,/000/0,,,--0.,,199843118;::8::;:3111866;::99744.--030,,,,,35430...688;;;6013311;;//555588)...3
@JI6ZREA02IU3JO
AGTGACAGTTGGAGGGCAAGTCTGGTGCCCGCAGCCGCGGTAATTCCAGCTCCAATAGCGTATATTAAAGTTGTTGCAGTTAAAAAGCTCGTAGTTGAATTTCGGGATCAATATATCGGTCGTGCTTCGGTATGTACTGGTATTATTGATTTCTCCCTTCTGACGAACTATGATGTCATTAATTTGGTGTTATGGGGAATCAGGACTGTTACTTTAGAAAAAATTAGAGTGTTTAAAGCAGGCACACGCTTGAATACATTAGCATGGAATAATGAAATAGGACGTTTGATCTTATTTGTGGTTTCTAGGATCGACGTAATGATTAATAGGGATAGTTGGGGGCATTAGTATTCAATTGTCAGAGGTGAAATTC
+
FFFFFFFFFFFIIHHHIIIIIIIIIIIHHHIIIIIIIIIIIIIIIIIIIIIIFFFFFFFFFFFFFFDDDFFFFFFFFFFFF?????FFFFFFFFFFFFFFFFFFFFFFFFFFFFFFFFFFFFFFFFFFFFFFFFFFFFFFFFFFFFFFFFFFFFDDDFFFFFFFFFFFFFFFFFFFC<<<??FFFFFFFFDDD=A==DDFDDDFFFFFFDDD?666?666266AA0FFCCDDFFFFFFFFFFFFFFFFFCCCFDDDAAABB@?<444>>44449;8::8AAABA;;9?<99867..04/22888?<B:::ADDDDDDDDDAAAD5558==??BA===55755::::BBBA>>?8888@888888<88888;67
@JI6ZREA02IJESX
AGTGACAGTTGGAGGGCAAGTCTGGTGCCAGCAGCCGCGGTAATTCCAGCTCCAATAGCGTATATTAAAGTTGTTGCAGTTAAAAAGCTCGTAGTTGAATTTTAGGCCTGGCCGGACGGTCCGTCTCTGGCGAGTACTGTTCTGTCGTCGGGTCATCTTTCTGGTGAATCGGTATGTTCTTAATTGGGCGTGCCGGGGAGCCAGGACCATTACCTTGAAAAAATTGAGTGTTTAAAGCAGGCTTTTGCTTGAATAGATTAGCATGGAATAATAGAATAGGACGTTGTGGTTCTATTTTGTTGGTTCAAGGACCACCGTAATGATTAATAGGGATAGTTGGGGGCATTAGTATTCAATTGTCAGAGGTGAAATTCTTGGATTTATTGAAGACTAACTACTGCGAAAGCATTTGCCAAGGATGTTTCATTAATCAAGAACGAAAGTTAGGGATCGAAGACGATCAGATACCGTCGTAGTCTTAACCATAAACT
+
FFFFFFFFFFFIIHHHIIIIIIIIIIIIIIIIIIIIIIIIIIIIIIIIIIIIFFFFFFFFFFFFFFFFFFFFFFFFFFFFF?????FFFFFFFFFFFFFDDDDFFFFFFFFFFFFFFFFFFFFFFFFFFFFFFFFFFFFFFFFFFFFFFFFFFFFFFFFFFFFFFFFFFFFFFFFFFFFFFFFFFFFFFFFFFF@=@=D;FFFFFFFFDDDFFFFFF666666;;;CCCDFFFFFFFFFFFF===;?DDBBBAAAACDDDDFFGGGGGGGDDDFGGFDDB==9::8444@>>;:22223......399--..6?34448<ABBBD::88B??ADBBAA55555?AADDDDDDDDDDDDDDDDDD88888====88888B==;>77>>><88322288<;::<888<88///89999;;;6-----62200477764461003722-5779666::982116722024200111.0.0600224447222--
@JI6ZREA02HFGZP
AGTGACAGTTGGAGGGCAAGTCTGGTGCCAGCAGCCGCGGTAATTCCAGCTCCAATAGCGTATATTAAAGTTGTTGCAAGTTAAAAAGCTCGTAGTTGAATTTCGGGATCAATACGTGG
+
FFFFFFFFFFFHH666FGGHHHHHHHIHFFDDDD:::3335:AAA@BBBA@??FFFFFFFFFFFFFF??BB@<<894224..--000<=???@@?><888888900.7771135:.---
@JI6ZREA02GKJGG
AGTGACAGTTGGAGGGCAAGTCTGGTGCCAGCAGCCGCGGTAATTCCAGCTCCAATAGCGTATATTAAAGTTGTTGCAGTTAAAAAGCTCGTAGTTGAATTTTAGGCCTGGCCGGATGGTCCGTCTTTGGCGAGTACTGTTCTGTCGTCGGGTCTATCCTTCTGGTGAGCCGGGATGCCCTTTATTGGGTGTGTCGGGGAACCAGGACCATTACCTTGAAAAAATTAGAGTGTTTAAAGCGGGCATTTGCTTGAATAGATTAGCATGGAATAATAGAATAGGACGTTGATTCTATTTTGTTGGTTTTAGGACCACCGTAATGATTAATAGGGATAGTTGGGGGCATTAGTATTCAATTGTCAGAGGTGAAATTCTTGGATTTATTGAAGACTAACTATTGCGAAAGCATTTGCCAAGGATGTTTTCACTAATCAAGAACGAAAGTTAGGGGATCGAAGACGATCAGATACCGTCGTAGTCTTAACCATAAACTATGCCGACTAGGAATCGGGCGACGTTATTTCATGACTCGCTCGGCGCCTTACGGG
+
IIIIIIIIIIIIIHHHIIIIIIIIIIIIIIIIIIIIIIIIIIIIIIIIIIIIIIIIIIIIIIIIIIHHHIIIIIIIIIIII:::::IIIIIIIIIIIII>>>>GIIIIIIIIIIIIIIIIIIIIIHHHIIIIIIIIIIIIIIIIIIIIIHHHIIIIIIIIIIIIIIIIIIIGGGIIIHHHHHHIAABBHIIIIII@@@@IIIIIIIIIIIIIIGGGGI899986GG5IIIIIHHHHHHIIHGGGIHGGGIIIIIIIIIIIIIIIIIIIIIIIIIIIIIIIIIIIIIIIIIIIII@=>==22AA4442DBBEEEE;<>BDIDDGIIGGDD888<GBE>A11111BDEEEHEIIGBBBBBIIIIIIHHIIHHHIII@@BBBHHHIHHIIIIIIIHHIIIHHBB<<<FIGBBBFIIIIIIIE??7777?4347734444:::3222<??77777<>>???<7:8=??>:8:<???>>>>?>>?==:://.46334:17::>??>?>??88::?:22-477722---.<<<<===?>?=??>>;;;;<6222
@JI6ZREA02GDOUA
AGTGACAGTTGGAGGGCAAGTCTGGTGCCAGCAGCCGCGGTAATTCCAGCTCCAATAGCGTATATTAAAGTTGTTGCAGTTAAAAAGCTCGTAGTTGAATTTTAGGCCTGGCCGGATCGGTCCGTCTTGGCGAGTACTGTTCTGTCGTCGGGTCTATCCTTCTGGTG
+
FFFFFFFFFFFIIIIIIIIIIIIIIIIIIIIIIIIIIIIIIIIIIIIIIIIIFFFFFFFFFFFFFFFFDA@@FFFFFFFFF?????FFFFFFFFFFFFF::86BBAA><66..,,73.--2--,-6669<>=>ABBDF?@@DDDFFFFFFFFFFDDB100.862232
@JI6ZREA02JXVXX
AGTGACAGTTGGAGGGCAAGTCTGGTGCCAGCAGCCGCGGTAATTCCAGCTCCAATAGCGTATATTAAAGTTGTTGCAGTTAAAAAGCTCGTAGTTGAATTTCGGGATCAATTAC
+
FFFFFFFFFFFIIHHHIIIIIIIIIIIIIIIIIIIIIIIIIIIIIIIIIIIIFFFFFFFFFFFFFFFFFEDDFFFFFFFFF???==FFFFFFFFFFFFFFFFFFF?DFFFFF666
@JI6ZREA02F4P0L
AGTGACAGTTGGAGGGCAAGTCTGGTGCCAGCAGCCGCGGTAATTCCAGCTCCAATAGCGTATATTAAAGTTGTTGCAGTTAAAAAGCTCGTAGTTGAATTTTAGGCCTGGCCGGATGGTCCGTCTTTGGCGAGTACTGTTCTGTCGTCGGGTCTATCCTTCTGGTGAGCCGGGATGCCCTTTATTGGGTGTGTCGGGGAACCAGGACCATTACCTTGAAAAAATTAGAGTGTTTAAAGCGGGCATTTGCTTGAATAGATTAGCATGGAATAATAGAATAGGACGTTGGTTCTATTTTGTTGGTTTTAGGACCACCGTAATGATTAATAGGGATAGTTGGGGGCATTAGTATTCAATTGTCAGAGGTGAAATTCTTGGATTTATTGAAGACTAACTATTGCG
+
FFFFFFFFFFFII???IIIIIIIIIIIIIIIIIIIIIIIIIIIIIIIIIIIIFFFFFFFFFFFFFFFFFFFFFFFFFFFFF88888FFFFFFFFFFFFF::88?CFFFFFFFFFFFFFFFFFFFFFFFFFFFFFFFFFFFFFFFFFFFFFFFFFFFFFFFFFFFFFFFFFFDDDFFFFFFFFDDDDFFFFFFFFFDDDDFFFFFEEEFFFFFFFFFFF999966DD/DFFFFFFFFFFFF666DFFFFFFFFFFIIGGGGGIGGGGGGGD????DFGGGDDBDD???::5548@45540//884333<<<<44/.05===BBBDDDDDIIIIIDDDDD88855ADDDDDDDDDD?===?>@@@@///:///<<@@@@B@;==>87==4328><;;<<<;:88
@JI6ZREA02JU10A
AGTGACAGTTGGAGGGCAAGTCTGGTGCCAGCAGCCGCGGTAATTCCAGCTCCAATAGCGTATATTAAAGTTGTTGCAGTTAAAAAGCTCGTAGTTGAATTTCGGGATCAATTTATCGGTCGTGCCTCTGGTATGCACTGGTATTATTGATTTCTACCTTCTGATGAACCATGATGTCATTAATTTGGTGTCATGGGGAATCAGGACTGTTACTTTGAAAAATTAGAGTGTTTAAAGCAAGCACACGCTTGAATACATTAGCATGGAATAATGAAATAGGACGTTTGACCCTATTTTGTGGTTTCTAGGATCGACGTAATGATTAATAGGGATAGTTGGGGGCATTAGTATTCAATTGTCAGAGGTGAAATTCTTGGATTTATGAAGACTAACTACTGCGAAAGCATTTGCCAAGGATGTTTTCATTAATCAAGAACGAAGTTAGGGATCGAAGACGATCAGATACCGTCGTAGTCTTAACCATAAAC
+
FFFFFFFFFFFIIHHHIIIIIIIIIIIIIIIIIIIIIIIIIIIIIIIIIIIIFFFFFFFFFFFFFFFFFFFFFFFFFFFFF=====FFFFFFFFFFFFFFFFFFFFFFFFFFFFFFFFFFFFFFFFFFFFFFFFFFFFFFFFFFFFFFFFFFFFFFFFFFFFFFFFFFFFFFFFFFFFFFF<<666FA<??DDD=A==??FDDDDDDB=444<666:-----..-4=<<<;====?DDDDD::::ABB===???AGGGGGGGGFDDGGFDDDD??==145A=988;<<;;;@?4444</4400/40<<>@AABBBA===BBB555555?==BBABBD55555:<>@@>888<444=8888<<<=888=>>DDD>>??B>=43/38432:>88//.<<<<<;88<=<;8888888442::11116:22000043,,,,,,-02200027666::88211::::7:76667699:84655::---22/,,
@JI6ZREA02JUMPP
AGTGACAGTTGGAGGGCAAGTCTGGTGCCAGCAGCCGCGGTAATTCCAGCTCCAATAGCGTATATTAAAGTTGTTGCGTAAG
+
FFFFFFFFFFFHH666HHHHHIIIIIIIIIIIIIHHHHHHHFFFFFFFFFECCFFDDAA?@AAA4410.:8;=862///--/
@JI6ZREA02J1BFV
AGTGACAGTTGGAGGGCAAGTCTGGTGCCCGCAGCCGCGGTAATTCCAGCTCCAATAGCGTATATTAAAGTTGTTGCAGTTAAAAAGCTCGTAGTTGAATTTCGGGATCAATATATTGGTCGTGCCTCTGGTATGAACTGGTATTATTGATTTCTACCTTCTGACGAACTGTGATGTCATTAATTTGGTGTCATGGGGAATCAGGACTGTTACTTTGAAAAAATTAGAGTGTTTAAAGCAGGCACACGCTTGAATACATTAGCATGGAATAATGAAATAGGACGTTTGACCCTATTTGTTGGTTTCTAGGATCGACGTAATGATTAATAGGGATAGTTGGGGGCATTAGTATTCAATTGTCAGAGGTGAAATTCTTGGATTTATTGAAGACTAACTACTGCGAAAGCATTTGCCAAGGATGTTTTCATTAATCAAGAACGAAAGTTAGGGATCGAAGACGATCAGATACCGTCGTAGTCTTAACCNTAAACTATGCCGACTAGGGATCGGATGATGTTAATTTTTTAATGTACTCATTC
+
IIIIIIIIIIIIIHHHIIIIIIIIIIIDDDIIIIIIIIIIIIIIIIIIIIIIIIIIIIIIIIIIIIHHHIIIIIIIIIIII???==IIIIIIIIIIIGGGGHIHHHIIIIIIIIIIIIIIIIIIIIIIIIIIIIIIIIIIIIIIIIIIIIHHHIIIIIIIIIIIIIIIIIIIIIIIIIIIIGG666IIIIIIII:;;;IIIIIIIIIIG>>>GHHEI666668;;,GIIIIHHHHHHIIIIIIIIIIIIIIIIIIIIIIIIIIIIIIIIIIIIG777GAIIIIIHHHIIHHHII555:4;AAEEEIII===IIIIIIIIIIIIIIIIDD555DGGDCC44577DDDDDDDGGD===FDDCFHHFFHHHHHHHHHHHHHHBBBF>>EE<<8<<55558@>@@>===@<;555@A=??996=4/////4==;;8<<??99<;666;//----189999548:68884242<==:9:;=<7422==:6!8888861132658681222188888=84447>??22552255*8789112336
@JI6ZREA02HHEF7
AGTGACAGTTGGAGGGCAAGTCTGGTGCCAGCAGCCGCGGTAATTCCAGCTCCAATAGCGTATATTAAAGTTGTTGCAGTTAAAAAGCTCGTAGTTGAATTTCGGGATCAATATATTGGTCGTGCCTCTGGTATGAACTGGTATTATTGATTTCTACCTTCTGACGAACTGTGATGTCATTAATTTGGTGTCATGGGGAATCAGGACTGTTACTTTGAAAAAATTAGAGTGTTTAAAGCAGGCACACGCTTGAATACATTAGCATGGAATAATGAAATAGGACGTTTGATCTATTTTGTTGGTTTCTAGGATCGACGTAATGATTAATAGGGATAGTTGGGGGCATTAGTATTCAATTGTCAGAGGTGAAATTCTTGGATTTATTGAAGACTAACTACTGCGAAAGCATTTGCCAAGGACGTTTTCATTAATCAAGAACGAAAGTTAGGGATTCGAAGACGATCAGATACCGTCGTAGTCTTAACCATAAACTATGCCGACTAGGGATCGGATGATGTTAATTTTTTAATGTACTC
+
FFFFFFFFFFFIIIIIIIIIIIIIIIIIIIIIIIIIIIIIIIIIIIIIIIIIFFFFFFFFFFFFFFFFFFFFFFFFFFFFF;;;;;FFFFFFFFFFFFFFFFFFFFFFFFFFFFFFFFFFFFFFFFFFFFFFFFFFFFFFFFFFFFFFFFFFFF>?????FFFFFFFFFFFFFFFDDBBBB<<1118868:AAB:==AFFFDDDBBB:3335:544A22222211,:ABA5333==?DDDDDA????FFCCDCCGDFDGGIFFFFIIIIIIIIGGGCC8??=:8866==73--,,,.3--55666?:?455BAAA<<<>>@?><<<<88//.6<934411112>>=><<<?@8444@@@:<8888@@@444<<>88443888<77><8323<<8888<833266663....329999987866221226950222:8897222.,,,,,,1,,,,03410..336742-------47774448800.,,,,0.,,,,,,,.31000.334762222---22--22//00)212200
@JI6ZREA02I0VFF
AGTGACAGTTGGAGGGCAAGTCTGGTGCCAGCAGCCGCGGTAATTCCAGCTCCAATAGCGTATATTAAAGTTGTTGCAGTTAAAAAGCTCGTAGTTGAATTTTAGGCCTGGCCGGATGGTCCGTCTTTGGCGAGTACTGTTCTGTCGTCGGGTCTATCCTTCTGGTGAGCCGGGATGCCCTTTATTGGGTGTGTCGGGGAACCAGGACCATTACCTTGAAAAAATTAGAGTGTTTAAAGCGGGCATTTGCTTGAATAGATTAGCATGG
+
@33666688FFGHHHHIIIIIIIIIIIIIIIIIIIIIIIIIIIIIIIIIIIIFFFFFFFFFFFFFFFFFFFFFFFFFFFFF88888FFFFFFFFFFFFFAAAAFFFF?<8888FFFFFFFFFFFFFFFFFFFFFFFFFFFFFFFFFFFFFFFFFFFFFFFFFFFFFFFFFFDDDFFD???FFFC<<??FFFFFFF==??FF@@@@@@FFFFFFFFFFF666666;;-CDFFFFFFFFFFFFDDDFFFFFFFFFFDFDFDDDDDBBA88
@JI6ZREA02JWXXA
AGTGACAGTTGGAGGGCAAGTCTGGTGCCAGCAGCCGCGGTAATTCCAGCTCCAATAGCGTATATTAAAGTTGTTGCAGTTAAAAAGCTCGTAGTTGAATTTCGGGATCATTAGTCGGTCGTGCCTCTGGTATGCACTGGTATTATGATTCTACCTTC
+
688D::;=DFFIIHHHIIIIIIIIIIIIIIIIIIIIIIIIIIIIIIIIIIIIFFFFFFFFFFFFDDDDFA@@FDDBBDD??88888CFFFFFFFFFFFFF?=B;88900044<43424??AAA8::9:DAA?@?<<<?44342232446575:7922,
@JI6ZREA02HQ48M
AGTGACAGTTGGAGGGCAAGTCTGGTGCCAGCAGCCGCGGTAATTCCAGCTCCAATAGCGTATATTAAAGTTGTTGCAGTTAAAAAGCTCGTAGTTGAATTTTAGGCCTGGCCGGATGGTCCGTCTTTGGCGAGTACTGTTCTGTCGTCGGGTCTATCCTTCTGGTGAGCCGGGATGCCCTTTATTGGGTGTGTCGGGGAACCAGGACCATTACCTTGAAAAAATTAGAGTGTTTAAAGCGGGCATTTGCTTGAATAGATTAGCATGGAATAATAGAATAGGACGTTGGTTCTATTTTGTGGTTTTAGGACCACCGTAATGATTAATAGGGATAGTTGGGGCATTAGTATTCAATTGTCAGAGGTGAAATTCTTGGATTTTATTGAAGACTAACTATTGCGAAAGCATTTGCCAAGGATGTTTTCATTAATCAAGAACGAAAGTTAGGGGATCGAAGACGATCAGATACCGTCGTAGTCTTAACCATAAACTAT
+
FFFFFFFFFFFIIHHHIIIIIIIIIIIIIIIIIIIIIIIIIIIIIIIIIIIIFFFFFFFFFFFFFFFFFFFFFFFFFFFFF88888FFFFFFFFFFFFFDDDBFFFFFFFFFFFFFFFFFFFFFFFFFFFFFFFFFFFFFFFFFFFFFFDDDFFFFFFFFFFFFFFFFFFFFFFFFD???????9<???A>ADFF====FFCDDDCFFFDDDBAAAAA2222228:-ABBAA???FFFFFF;;;F;;;FFFFFFDFDFIIIIFDDDGIIG:<<:<CGDDBAA?922188889<>6677:/5599::BBB=55588<?>>A??AAAAAABBBDDDDDD9999AA>><<888<<8888<>>@BB>>>B==8;9766669....2/0;;;<<>B===>>B>888=;=>=344;><<;;...8---102748774962---24///100,...002222200278:::2121:::9899:99:99::110:311---0
@JI6ZREA02GISXA
AGTGACAGTTGGAGGGCAAGTCTGGTGCCAGCAGCCGCGGTAATTCCAGCTCCAATAGCGTATATTAAAGTTGTTGCAGTTAAAAAGCTCGTAGTTGAATTTTAGGCCTGGCCGGATGGTCCGTCTCTGGCGAGTACTGTTCTGTCGTCGGGTCTATCTTTCTGGTGAATCGGTATGTTCTTAATTGGGCGTGCCGGGGAGCCAGGACCATTACCTTGAAAAAATTAGAGTGTTTAAAGCAGGCTTTTGCTTGAATAGATTAGCATGGAATAATAGAATAGGACGTCGTGGTTCTATTTTGTTGGTTCAAGGACCACCGTAATGATTAATAGGGATAGTTGGGGGCATTAGTATTCAATTGTCAGAGGTGAAATTCTTGGATTTATTGAAGACTAACTATTGCGAAAGCATTTGCCAAGGATGTTTTCATTAATCAAGAACGAAAGTTAGGGATCGAAGACGATCAGATACCGTCGTAGTCTTAACCATAAACTATGCCGACTGGAATCGGGCGACGTTATTTCATGACTCGCTCGGCG
+
IIIIIIIIIIIIIHHHIIIIIIIIIIIIIIIIIIIIIIIIIIIIIIIIIIIIIIIIIIIIIIIIIIHHHIIIIIIHHHH==33333AIHHHHHIIIIII>>>>IIIBBCGIIIIIIIIIIIIIIIIIIIIIIIIIIIIIIIIIIIIIIIHHHIIIIII>>>IIIIGGGGGIIIIIIIIIIIIIIIIHHHIHIHIICCAAIFIIIBBBIIIGGE?><<A//////>?3GFGIIHHHHHHIIIIIIBCCCIIIIIIHGGGIIIIIIHAAAHHAAAGHIIIIIIIGGGGGIFFEEEGB?1111;265544;AD574;CE557=AHIHGGGIIIIHHHIIIIGG77777DDGGAA:==GIHFFFEHEEFB5558555CAA2255E>BBB::EEC:8;;>5558@@AA>;;;:;;;;;ECCCCA;8>>7777==88668888300=<<<<<==6>><:;;=>;658;;888823288868:>>><=<>>>:658676.--1326484323333888882;8688833333333;;7:486;974
@JI6ZREA02G6KR5
AGTGACAGTTGGAGGGCAAGTCTGGTGCCAGCAGCCGCGGTAATTCCAGCTCCAATAGCGTATATTAAAGTTGTTGCAGTTAAAAAGCTCGTAGTTGAATTTCGGGATCAATATATCGGTCGTGCTTCGGTATGTACTGGTATTATTGATTTCTCCCTTCTGACGAACTATGATGTCATTAATTTGGTGTTATGGGGAATCAGGACTGTTACTTTGAAAAAATTAGAGTGTTTAAAGCAGGCACACGCTTGAATACATTAGCATGGAATAATGAAATAGGACGTTTGATCTATTTGTTGGTTTCTAGGATCGACGTAATGATTAATAGGGATAGTTGGGGGCATTAGTATTCAATTGTCAGAGGTGAAATTCTTGGATTTATTGAAGACTAACTACTGCGAAAGCATTTGCCAAGGATGTTTTCATTAATCAAGAACGAAAGTTAGGGATCGAAGACGATCAGATACCGTCGTAGTCTTAACCATAAACTAT
+
IIIIIIIIIIIIIHHHIIIIIIIIIIIIIIIIIIIIIIIIIIIIIIIIIIIIIIIIIIIIIIIIIIHHHIIIIIIIIIIII;;;;;IIIIIIIIIIIIIFFFIHHHIIIIIIIIIIIIIIIIIIIIIIIIIIIIIIIIIIIIIIIIIIIHHHIIHHHIHFFIIIIIIIIIIIIIIIIIIIIIHHHIIIIHHIICCAAIIIIIIIHIIIIGGE555E11////55,ABEEFBDDEHHIIIIIIIIIIIIIIIIIIIIIIIIIIIIIIIE@@@DIHHHIIIIIIDB?<BA9545///5//44779B?G<<<IIIIIHDDDIIIIIIIIIHHHHHHHII65555@G@<<<9<FFDDDGIEBBBB@ACA8//.22966::A///@7:CCA@8::@@BB?A>::9::;>:522798884448=9----33997749:::80310030..-0666333:::9311:::868<;::888<=86311;;610.-.68600
@JI6ZREA02I37EE
AGTGACAGTTGGAGGGCAAGTCTGGTGCCAGCAGCCGCGGTAATTCCAGCTCCAATAGCGTATATTAAAGTTGTTGCAGTTAAAAAGCTCGTAGTTGAATTTCGGGATCAATTTATCGGTCGTGCCTCTGGTATGCACTGGTATTATTGATTTCTACCTTCTGACGAACCATGATGTCATTAATTTGGTGTCATGGGGAATCAGGACTGTTACTTTGAAAAAATTAGAGTGTTTAAAGCAAGCACACGCTTGAATACATTAGCATGGAATAATGAAATAGGACGTTTGACCCTATTTTGTGGTTTCTAGGATCGACGTAATGATTAATAGGGATAGTTGGGGGCATTAGTATTCAATTGTCAGAGGTGAAATTCTTGGATTTATTGAAGACTAACTACTGCGAAAGCATTTGCCAAGGATGTTTTCATTAATCAAGAACGAAAGTTAGGGATTCGAAGACGATCAGATACCGTCGTAGTCTTAACCATAAACTATGCCGACTAGGGATCGGATGATGTTAATTTTTTATGTACTCA
+
FFFFFFFFFFFIIHHHIIIIIIIIIIIIIIIIIIIIIIIIIIIIIIIIIIIIFFFFFFFFFFFFFFFFFFFFFFFFFFFFF==???FFFFFFFFFFFFFFFFFFFFFFFFFFFFFFFFFFFFFFFFFFFFFFFFFFFFFFFFFFFFFFFFFFFFFFFFFFFFFFFFFFFFFFFFFFFFFFFFF@@@FFFFFFFFAAAAFFFFFFFFFD<;;;DFFFF77776666,@FFFFFFFFFFFDDDFFFCCADDDDDDF:<:DGDDDDDG?????CGGGGGGF8@@GGDDCGDB===BB45444/44;;;@<A===DDAAAA:::ADDAAAAAABBBDDDDDD=8888DDDD::8:ADDDDDD?>?BBB@@>8///8888888>8;;B77??8888>;;;;...33///8888888888>>4422611116222444:78940-----777022242222:61020766664647720...31.00022000222277-02224642.000.03,,-2622214::--55--0)216200-
@JI6ZREA02J0H0Q
AGTGACAGTTGGAGGGCAAGTCTGGTGCCAGCAGCCGCGGTAATTCCAGCTCCAATAGCGTATATTAAAGTTGTTGCAGTTAAAAAGCTCGTAGTTGAATTTCGGGATCAATTATCGGTCGTGCTCTGGTATGACTACTGGTTATTACTTCGA
+
86668CCFFDDFH:::IIIIIIIIIIIIIIIIIIIIIIIIIIIIIIIIHIIIFFFFFFFFFFFFFFFFF===FFFDDDDAA88888FFFFFFFFFFFFFFFFFFFFDBB884426/---2122..-2572323333552----366531123.
@JI6ZREA02IZWBC
AGTGACAGTTGGAGGGCAAGTCTGGTGCCAGCAGCCGCGGTAATTCCAGCTCCAATAGCGTATATTAAAGTTGTTGCAGTTAAAAAGCTCGTAGTTGAATTTC
+
FFFFFFFFFFFIIHHHIIIIIIIIIIIIIIIIIIIIIIIIIIIIIIIIIIIIFFFFFFFFFFFFFFFFFFFFFFFFFFFFF?????FFFFFFFFFFFFD=;8?
@JI6ZREA02H9CAA
AGTGACAGTTGGAGGGCAAGTCTGGTGCCAGCAGCCGCGGTAATTCCAGCTCCAATAGCGTATATTAAAGTTGTTGCAGTTAAAAAGCTCGTAGTTGAA
+
FFFFFFF?::5449;8988444=:::AAADDFFDDGF888E????FFFFFFFFFFFFFFFFFFFFFFFFFFFFFFFFFFFF????;@AAFFFDBA??>>
@JI6ZREA02J5R9Z
AGTGACAGTTGGAGGGCAAGTCTGGTGCCAGCAGCCGCGGTAATTCCAGCTCCAATAGCGTATATTAAAGTTGTTGCAGTTAAAAAGCTCGTAGTTGAA
+
FFFFFFFFFFFIIIIIIIIIIIIIIIIIIIIIIIIIIIIIIIIIIIIIIIIIFFFFFFFFFFFFFF===ACDBA>????44-----27757532115..
@JI6ZREA02G1SPT
AGTGACAGTTGGAGGGCAAGTCTGGTGCCAGCAGCCGCGGTAATTCCAGCTCCAATAGCGTATATTAAAGTTGTTGCAGTTAAAAAGCTCGTAGTTGAATTTT
+
FFFFFFFFFFFIIHHHIIIIIIIIIIIIIIIIIIIIIIIIIIIIIHHHHIHIFFFFFFFFFFFFDDDDF===FDBBBBB=?66666ADDDA??????<<..,,
@JI6ZREA02FRYHU
AGTGACAGTTGGAGGGCAAGTCTGGTGCCAGCAGCCGCGGTAATTCCAGCTCCAATAGCGTATATTAAAGTTGTTGCAGTTAAAAAGCTCGTAGTTGAATTTTAGGCCTGGCCGGATGGTCCGTCTTTGGCGAGTACTGTTCTATCGTCGGGTCTATCCTTCTGGTGAGCCGGAATGCCCTTTATTGGGTGTGTCGGGGAACCAGGACCATTACCTTGAAAAAATTAGAGTGTTTAAAGCGGGCATTTGCTTGAATAGATTAGCATGGAATAATAGAATAGGACGTTGGTTCTATTTTGTTGGTTTTTAGGACCACCGTAATGATTAATAGGGATAGTTGGGGGCATTAGTATTCAATTGTCAGAGGTGAAATTCCTGGATTTATTGAAGCTAACTATTGCGAAAGCATTTGCCAAGCATGTTTTCATTAATCAAGAACGAAAGTTAGGGGATCGAAGACGATCAGATACCGTCGTAGTCTTAACCNTAAACCTATGCCGACTAGGATCGGGCGACGTTATTTCATGACTCGCTCGGCGCCTTACGGGAAC
+
IIIIIIIIIIIIIHHHIIIIIIIIIIIIIIIIIIIIIIIIIIIIIIIIIIIIIIIIIIIIIIIIIIHHHIIIIIIIIIIBB;;;;;IIIIIIIIIIIIIBBBBIIIIIFBBBBIIIIIIIIIIIIHHHIIIIIIIIIIIIIIIIIIIIIHHHIIIIIIIIIIIIIIIIIIIIIIIIIHHHHHHIIIHHHIIIIII::::HHIIFFFHIIIIIIIIIII;;;;6666,>FIIHHHHHHHIIHHHHH988GGGGGDD@@@DHHIIIIIIIIIIIIIIIIHHHIIIIIHHHHIIIIG97534.-11,,,,,-51----2=:;;?EEGIIIIFD;;;DIIIFF55555GDDDF@@@FFGGEDBBBDDEE444BBEEEEEBBBHHHHHH::EE====D:998BDAA=:::=:4///48;8899941-----69977699;;99710006:90----722262002167777678;=;<<<<;::;::33.-!-2----/,1666794942202200,,,,//00,,,,,26999979798:764.----4555---
@JI6ZREA02JG4HC
AGTGACAGTTGGAGGGCAAGTCTGGTGCCAGCAGCCGCGGTAATTCCAGCTCCAATAGCGTATACTAAAGTTGTTGCAGTTAAAAAGCTCGTAGTTGAATTTCGGGATCAATTTATCGGTCGTGCCTCTGGTATGCACTAGTATTATTGATTTCTACCTTCTGATGAACTGTGATGTCATTAATTTGGTGTCATGGGGAATCAGGACTGTTACTTTGAAAAATTGAGTGTTTAAAGCAGGCACACGCTTGAATACATTAGCATGGAATAATGAAATAGGACGTTTGACCCTATTTTGTTGGTTTCTAGGATCGACGTAATGATTAATAGGGATAGTTGGGGGCATTAGTATTCAATTGTCAGAGGTGAAATTCTTGGATTTATTGAAGACTAACTACT
+
FFFFFFFFFFFIIHHHIIIIIIIIIIIIIIIIIIIIIIIIIIIIIIIIIIIIFFFFFFFFFFFFFFFFFFFFFFFFFFFFF;;;;;FFFFFFFFFFFFFFFFFFFFFFFFFFFFFFFFFFFFFFFFFFFFFFFFFFFFFFFFFFFFFFFFFFFFFFFFFFFFFFFFFFFFFFFFFFFFFFFFFFFFFFFFFFFF@@AAFFFFFFFFFF:424:6667-,---667<===8;=:::DDAAABAAAADBBA???AAADDDDDDF???DDGGGGGGGGGAGDD?9:::A::889<35223........2>;;=??@DDAAAADDDDDDDDDBBBD??:::55755:::=AADBA==??DD?>?DDDDDDD>>=BB@@@888444827:::;:::;888882
@JI6ZREA02I38GI
AGTGACAGTTGGAGGGCAAGTCTGGTGCCAGCAGCCGCGGTAATTCCAGCTCCAATAGCGTATATTAAAGTTGTTGCAGTTAAAAAGCTCGTAGTTGAATTTTAGGCCTGGCCGGATGGTCCGTCTTTGGCGAGTACTGTTCTGTCGTCGGGTCTATCCTTCTGGTGAGCCGGGATGCCCTTTATTGGGTGTGTCGGGGAACCAGGACCATTACCTTGAAAAAATTAGAGTGTTTAAAGCGGGCATTTGCTTGAATAGATTAGCATGGAATAATAGAATAGGACGTTGGTTCTATTTTGTGGTTTTAGGACCACCGTAATGATTAATAGGGATAGTTGGGGGCATTAGTATTCAATTGTCAGAGGTGAAATTCTTGGATTTATTGAAGACTAACTATTGCGAAAGCAATTTGCCAAGGATGTTTTCATTAATCAAGAACGAAAGTTAGGGGATCGAAAGACGATCAGATACCGTCGTAGTC
+
FFFFFFFFFFFIIHHHIIIIIIIIIIIIIIIIIIIIIIIIIIIIIIIIIIIIFFFFFFFFFFFFFFFFFFFFFFFFFFFFF=====FFFFFFFFFFFFFBBDAFFFFFFFFFFFFFFFFFFFFFFFFFFFFFFFFFFFFFFFFFFFFFFFFFFFFFFFFFFFFFFFFFFFFFFFFFFFFFFFCA99<<FFFFFFF==AAFF@<666<?FFDDBBBBBB22222211,44<<@;;;;===B=:::B::::ABBB====BA:::AAACDGGGGIGDDFIIIIGGGGGDDCAAAA>?44444/86....7;8222233498@A@BBBDDDDBBBAAAADD88855DDDDDDAAADDDDDDDDDD?>>DD>>>>??DDDDDD>>>>88DDDD888>>DDBB@<3///8>88888;>><<<<8822----2:::888:::200:822.,,,,,,,,.00,,,,.,0.13436467222..1343.0
@JI6ZREA02H5GT1
AGTGACAGTTGGAGGGCAAGTCTGGTGCCAGCAGCCGCGGTAATTCCAGCTCCAATAGCGTATATTAAAGTTGTTGCAGTTAAAAAGCTCGTAGTTGAATTTC
+
FFFFFFFFFFFIIHHHIIIIIIIIIIIIIIIIIIIIIIIIIIIIIIIIIIIIFFFFFFFFFFFFFFFFFFFFFFFFFFFFF;;;;;FFFFDDBB<<<66...3
@JI6ZREA02IQ2BG
AGTGACAGTTGGAGGGCAAGTCTGGTGCCAGCAGCCGCGGTAATTCCAGCTCCAATAGCGTATATTAAAGTGTTGTCNG
+
FFFFFFFFFFFIIHHHIIIIIIIIIIIIIIIIIIIIIHHHHBB????DDA@??DDDDBA?????880..4121185/!/
@JI6ZREA02H1Q7A
AGTGACAGTTGGAGGGCAAGTCTGGTGCCAGCAGCCGCGGTAATTCCAGCTCCAATAGCGTATATTAAAGTTGTTGCAGTTAAAAAGCTCGTAGTTGAATTTTAGGCCTGGCCGGATGGTCCGTCTTTGGCGAGTACTGTTCTGTCGTCGGGTCTACCCTTCCGGTGAGCCGGGATGCCCTTTATTGGGTGTGTCGGGGAACCAGGACCATTACCTTGAAAAAATTAGAGTGTTTAAAGCGGGCATTTGCTTGAATAGATTAGCATGGAATAATAGAATAGGACGTTGGTTCTATTTTGTTGGTTTTAGGACCACCGTAATGATTAATAGGGATAGTTGGGGGCATTAGTATTCAATTGTCAGAGGTGAAATTCTTGGATTTATTGAAGACTAACTACTGCGAAAGCATTTGCCAAGGATGTTTTCATTAATCAAGAACGAAAGTTAGGGGATCGAAGACGATCAGATACCGTCGTAGTCTTAACCATAAACTATGCCGACTAGGGATCGGATGATGTTAATTTTTTAATGTACTCATTCGGCG
+
HHHHHHHHHHHIIHHHIIIIIIIIIIIIIIIIIIIIIIIIIIIIIIIIIIIIHHHHHHHHHHHHHHHHHHHHHHHHHHHEE66666BHHHHHHHHHHHHCCCCHHHHHHHHHHHHHHHHHHHHHHHHHHHHHHHHHHHHHHHHHHHHHHHHHHGGHCAA;;4466EEDEEECCHHHHCCCCCCD99<>>E@HHGG????IIE@988<<;BBDCAA??B222222;;-BBGGG@@C@<<<H@<<<BBBBGGGGEEBBBB@@@@GDDDFHHHHHDDDDHHHGGGE;565?=;:;57,,//4..443377DBBB666546;AAAA>5666BB@@@BGGHHH88==8HHHHB@@@G@666AABBBBBBBBA?999BBA33449===B:7AAADDBB999;==9332...934222AAAAAAA?::4444;:::::9;;:2002--,,.34-..,,-2222274;::22276;:;;;101121178:;;1107611---677;:;461227:2---2666443400,,,,,,,,)4351,,,,,,,,..
@JI6ZREA02G7UEY
AGTGACAGTTGGAGGGCAAGTCTGGTGCCAGCAGCCGCGGTAATTCCAGCTCCAATAGCGTATATTAAAGTTGTTGCAGTTAAAAGCTCGTAGTTGAATTTC
+
FFFEEEFFFFFII@@@IIIIIIIIIIIIIIIIIIIIIIIIIIIIIIIIIIIIFFFFFFFFFFFFFFDDDFFFFFDDDDD686666DDDDDDFDDBA>>6664
@JI6ZREA02G1MSM
AGTGACAGTTGGAGGGCAAGTCTGGTGCCAGCAGCCGCGGTAATTCCAGCTCCAATAGCGTATATTAAAGTTGTTGCAGT
+
FFFFFFFFFFFFH666IIIIIIIIIIIIIIIIIIIIIIIIIIIIIIIIIIIIFFFFFFFFFF<<<????665?=>9:::=
@JI6ZREA02FX8EE
AGTGACAGTTGGAGGGCAAGTCTGGTGCCAGCAGCCGCGGTAATTCCAGCTCCAATAGCGTATATTAAAGTTGTTGCAGTTAAAAAGCTCGTAGTTGAATTTCGGGATCAATACGTCGGTCGTGCTTTTTTGGTACGCACTGGCGTCATTGGTTTCTCCTTTCTGACGAACCATGATGTCATTAATTTGGTGTTATGGGGAGTTAGGACTGTTACTTTGAAAAAATTAGAGTGTTTAAAGCAGGCATTAGCTTGAATACATTAGCATGGAATAATGAAATAGGACGTTCGATCCTATTTTGTGGTTTCTAGGATCAACGTAATGATTAATAGGGATAGTTGGGGCATTAGTATTCAATTGTCAGAGGTGAAATTCTTGGATTATTGAAGACTAACTACTGCGAAAGCATTTGCCAAGGATGTTTTCATTAATCAAGAACGAAAGTTAGGGATCGAAGACGATCAGATACCGTCGTAGTCTTAACCATAAACTATAGCCGACTAGGGATCGGATGATGTTAATTTT
+
HHHHHHHHHHHIIHHHIIIIIIIIIIIIIIIIIIIIIIIIIIIIIIIIIIIIHHHHHHHHHHHHHHHHHHHHHHHHHHHHH=====HHHHHHHHHHHHHHHHHHHHHHHHHHHHHHHHHHHHHGH666666@@3GGGHHHHHHHHHHHHH@@644DA@@666B@HHHHHHHHHHHHHHHHHHHHHHHHB@<GEEED8888E6>>HHHHHHHHHHHHHCH66666666,9HHHHHHHHHHEEEHHHHEEEHHHHHD@@@@HHHHHDDDHHHHHHHHHHHC@:@@66566BBDD<>?B2333@6GG@@@GHHBBBBHHHHHBBBGGGGGGGE@2226BEDBB2222@BEEGGEEEHHHHHDDDDDDD3338;99A=;22443...6;;;;=:<<=22229?A33449BBB===AAADB===::4441:::::84762---60---422-00277:::2---1::7220249;200042001.144..,,,,,,,,,,130.1154----2244544111..00..,,
@JI6ZREA02ITT7P
AGTGACAGTTGGAGGGCAAGTCTGGTGCCAGCAGCCGCGGTAATTCCAGCTCCAATAGCGTATATTAAAGTTGTTGCAGTTAAAAAGCTCGTAGTTGAATTTCGGGATCAATACGTCGGTCGTGCTTTTTTGGTACGCACTGGCGTCATTGGTTTCTCCTTTCTGACGAACCATGATGTC
+
9:9=<>8444<=A9::DFFFHHIIIIIIIIIIIIIIIIIIIIIIIIIIIIIIFFFFFFFFFFFFFFFFFFDDDFFFFFFFF==??;EEEFFFFDDBB881104488<998<AABBA?<<==782.,,,,,,11,77557<?>>AAA<<888888340888;;8699?AAA884449=A44
@JI6ZREA02G04C7
AGTGACAGTTGGAGGGCAAGTCTGGTGCCAGCAGCCGCGGTAATTCCAGCTCCAATAGCGTATATTAAAGTTGTTGCAGTTAAAAAGCTCGTAGTTGAATTTTAGGCCTGGCCGGATGGTCCGTCTTTGGCGAGTACTGTTCTGTCGTCGGGTCTATCCTCTGGTGAGCCGGGATGCCCTTTATTGGGTGTGTCGGGGAACCAGGACCATTACCTTGAAAAAATTAGAGTGTTTAAAGCGGGCATTTGCTTGAATAGATTAGCATGGAATAATAGAATAGGACGTTGGTTCTATTTTGTTGGTTTTAGGACCACCGTAATGATTAATAGGGATAGTTGGGGGCATTAGTATTCAATTGTCAGAGGTGAAATTCTTGGATTTATTGAAGACTAACTATTGCGAAAGCATTTGCCAAGGATGTTTTCATTAATCAAGAACAAAAGTTAGGGGATCGAAGACGATCAGATACCGTCGTAGTCTTAACCATAAA
+
IIIIIIIIIIIIIHHHIIIIIIIIIIIIIIIIIIIIIIIIIIIIIIIIIIIIIIIIIIIIIIIIIIHHHIIIIIIIIIIII????=IIIIIIIIIIIIICCCCIIIIHCBBBBIIIIIIIIIIIIHHHIIIIIIIIIIIIIIIIIIIIIHHHIIIII;;;:>IIIIIIIIHHHIIIHHHHHHIIIHHHIIIIIICCCCIIFF>>>HIIBBBHIIIII;;;;;;GG5IHHIIHHE888BIDBBBG888BFIIIIEFDHDEEIIIIIIIIIIIIIIIIIIIIIHD788<;99:6=33371//555588D<<666<AG<<<<IIHHHIIIIHHHIIIIII88=77EHIIA<9<AIEEEGCDCCCA@225=444///..AAC>>>D=HHHHBBBHECBB?CCC511//AC5554CCEEEEEEH>7777<<<<<<9;;9:803----366/0001688:::98<<<>=<<:=<;831016;77722440003---
@JI6ZREA02IOBUF
AGTGACAGTTGGAGGGCAAGTCTGGTGCCAGCAGCCGCGGTAATTCCAGCTCCAATAGCGTATATTAAAGTTGTTGCAGTTAAAAAGCTCGTAGTTGAATTTTAGGCCTGGCCGGACGTCGTCTCTTGGCGAGTACTGTTCTGTCGTCGGGTCTATCTTCTGGTGAA
+
FFFFFFFFFFFIIHHHIIIIIIIIIIIIIIIIIIIIIIIIIIIIIIIIIIIIFFFFFFFFFFFFFFFFFFFFFFFFFFFFF88888FFFFFFFFFFFFFDDDBFFFFFFFDBAA<0000000484448:BDDFFFFFFFFFFFFFFFFFFFFFFF<633<=<<<822
@JI6ZREA02I2T5E
AGTGACAGTTGGAGGGCAAGTCTGGTGCCAGCAGCCGCGGTAATTCCAGCTCCAATAGCGTATATTAAAGTTGTTGCAGTTAAAAAGCTCGTAGTTGAATTTCGGGGTCAGCAGGTTGGTCGTGCCACTGGTATGACNGTTGG
+
?<<<44444499<88898:ADDFFFHHGIIIHIHIHHHHHHHHHHIHHIIIIFFFFFFFFFFFDDDFFFFFFFFDDDDD=?77777A???CFFFFFFFFFFFFAAEEFF==<<FFDD<<<CFFFFFFFFFFFDDBB4!42221
@JI6ZREA02GNYEN
AGTGACAGTTGGAGGGCAAGTCTGGTGCCAGCAGCCGCGGTAATTCCAGCTCCAATAGCGTATATTAAAGTTGTTGCAGTTAAAAAGCTCGTAGTTGAATTTCGGGATCAATATATTGGTCGTGCCTCTGGTATGAACTGGTATTATTGATTTCTACCTTCTGACGAACTGTGATGTCATTAATTTGGTGTCATGGGGAATCAGGACTGTTACTTTGAAAAAATTAGAGTGTTTAAAGCAGGCACACGCTTGAATACATTAGCATGGAATAATGAAATAGGACGTTTGACCCTATTTTGTTGGTTTCTAGGATCGACGTAATGATTAATAGGGATAGTTGGGGGCATTAGTATTCAATTGTCAGAGGTGAAATTCTTGGATTTATTGAAGACTAACTACTGCGAAAGCATTTGCCAAAGGATGTTTTCATTAATCAAGAACGAAAGTTAGGGATCGAAGACGATCAGATACCGTCGTAGTCTTAACCATAAACTAT
+
IIIIIIIIIIIIIHHHIIIIIIIIIIIIIIIIIIIIIIIIIIIIIIIIIIIIIIIIIIIIIIIIIIHHHIIIIIIIIIIII?????IIIIIIIIIIIIIHHHIHHHIIIIIIIIIIIIIIIIIIIIIIIIIIIIIIIIIIIHIIIIIIIIHHHIIIIIIIIIIIIIIIIIIIIIIIIIIIIII:::IIIIIIIIBC@@FFIIIIIIIIIHHIIEBBD44444477,CEEGGBDD888DIIGGIGDDDDFGGHIIIIIIHHHIIIIIIIIIIIIH777HHIIHH@@@HIIEEBEB55555//44///:<EGIIIIIIIIIIIIIIHH<<9D@@@@DDDDD55:55@DGG@@@@@DD@@@@EDDCDDDDB3000::DDDBAC=BEE:8@:::8BDDDBBB>:::>==;4557779.....;90730000:;;;<<5888:88><777<=<41116888:::9;88888:8:8=<31016:88:<<==8658888:801
@JI6ZREA02IRWGH
AGTGACAGTTGGAGGGCAAGTCTGGTGCCAGCAGCCGCGGTAATTCCAGCCTAC
+
FFFFFFFFFFFHH:::HHHIIIIIIIIIIIIIIIIIHHFFDDBAA>;::--/4,
@JI6ZREA02JUPPA
AGTGACAGTTGGAGGGCAAGTCTGGTGCCAGCAGCCGCGGTAATTCCAGCTCCAATAGCGTATATTAAAGTTGTTGCAGTTAAAAAGCTCGTAGTTGAATTTCGGGGTCAGCAGGTTGGTCGTGCCACTGGTATGAACTGGTTTCGCTGATTCCTCCTTTCTGAAGAACTGTAATGTCATTAATTTGGTGTTGCAGGGAAACAGGACTGTTACTTTGAAAAAATTGAGTGTTTAAAGCAGGCTAACGCTTGAATACATTAGCATGGAATAATGAAATAGGACGTTCAAACCTATTTTGTTGGTTTCTAGGATTGACGTAATGATTAATAGGGATAGTTGGGGCATTAGTATTCAATTGTCAGAGGTGAAATTCTTGGATTTA
+
FFFFFFFFFFFIIHHHIIIIIIIIIIIIIIIIIIIIIIIIIIIIIIIIIIIIFFFFFFFFFFFFFFFFFFFFFFFFFFFFF;;===FFFFFFFFFFFFFFFFFDDBBFFFFFFFFFF===DFFFFFFFFFFFFFFFFFFFFFFFFFFFFFFFFFFFFFFFFFFFFCCCFFD?:::ADFF<<<<FFFDBABBDD:5333::=<245BDFF???D???D622226???D??????FFFFCC????CCAAADDDDDDAAC???F:::CDGGGGGDDDDDGACCAAD::555?AAC:==9=?66DD?88:<=:::?BBDDDDDDAAAABBA=85548<A?==222277222....2<;;;;9233<=3338;88<<>886884422
@JI6ZREA02GKUE0
AGTGACAGTTGGAGGGCAAGTCTGGTGCCAGCAGCCGCGGTAATTCCAGCTCCAATAGCGTATATTAAAGTTGTTGCAGTTAAAAAGCTCGTAGTTGAATTTTAGGCCTGGCCGGATGGTCCGTCTTTGGCGAGTACTGTTCTATCGTCGGGTCTATCCTTCTGGTGAGCCGGGAATGCCCTTTATTGGGTGTGTCGGGGAACCAGGACCATTACCTTGAAAAAATTAGAGTGTTTAAAGCGGGCATTTGCTTGAATAGATTAGCATGGAATAATAGAATAGGACGTTGGTTCTATTTTGTTGGTTTTAGGACCACCGTAATGATTAATAGGGATAGTTGGGGGCATTAGTATTCAATTGTCAGAGGTGAAATTCTTGGATTTATTGAAGACTAACTATTGCGAAAGCATTTGCCAAGGATGTTTTCATTAATCAAGAACGAAA
+
IIIIIIIIIIIIIHHHIIIIIIIIIIIIIIIIIIIIIIIIIIIIIIIIIIIIIIIIIIIIIIIIIIHHHIIIIIIIIIIBB66666HIIIIIIIIIIIICCCCIIIIIIIIIIIIIIIIIIIIIIHHHIIIIIIIIIHIIIF>@@@IIIHHHIIIIIIIIIIIIGGGGE;;33333CB==@@BDHAABBHIIIIII????IIIIBBBFIIIIIGEEEEE111111;;3EEEGIHHHHHHIIHHHHF;;;BFIIIII<<<IIIIIIIIIIIIIIIHHHHID@@@<7777GGEEEEE9<<<<22BB9999E?@666DD@@@@IIIIIIIIIIHHHIIIIII88?88IIIHDDDDIIIIEEEEEEEDD4458<==DA>88::C555>:<CCBBBBEB>>>=DDDB>==BB@@@@EEEEEEBB9;>7777>>==<<;;;;84494300
@JI6ZREA02GPCSC
AGTGACAGTTGGAGGGCAAGTCTGGTGCCAGCAGCCGCGGTAATTCCAGCTCCAATAGCGTATATTAAAGTTGTTGCAGTTAAAAAGCTCGTAGTTGAATTTTAGGCCTGGCCGGACGGTCCGTCTCTGGCGAGTACTGTTCTGTCGTCGGGTCATCTTTCTGGTGAATCGGTATGTTCTTAATTGGGCGTGCCGGGGAGCCAGGACCATTACCTTGAAAAAATTAGAGTGTTTAAAGCAGGCTTTTGCTTGAATAGATTAGCATGGAATAATAGAATAGGACGTTGTGGTTCTATTTTGTTGGTTCAAGGACCACCGTAATGATTAATAGGGATAGTTGGGGGCATTAGTATTCAATTGTCAGGNG
+
FFFFFFFFFFFIIHHHIIIIIIIIIIIIIIIIIIIIIIIIIIIIIIIIIIIIFFFFFFFFFFFFFFFFFFFFFFFFFFFFF88888FFFFFFDFFFFFF<<888??FFDFFFFFFFFFFFFFFFFFFFFFFFFFFFFFFFFFFFFFFFFFFFFFFFFFFFFFFFFFFFFFFFFFFFFFFFFFFFFFFFA@AFFFAAAAFFFFFFFFFFFFFFDDDDF66666666,?DFFFFFFFFFFFFFFF@DD@FFFFFFFFDFDIGGFFFGIIIIIIDDDFGGFCCCGGDDD:<::DBBAA77772//44>=>>>888<===AAAAABBAAAAA??==;@@A@8815555ABBBBBBDDDDA????>><:9!7
@JI6ZREA02FV16B
AGTGACAGTTGGAGGGCAAGTCTGGTGCCAGCAGCCGCGGTAATTCCAGCTCCAATAGCGTATATTAAAGTTGTTGCAGTTAAAAAGCTCGTAGTTGAATTTCGGGATCAATATATCGGTCGTGCTTCGGTATGTACTGGTATTATTGATTTCTCCCTTCTGACGAACTATGATGTCATTAATTTGGTGTTATGGGGAATCAGGACTGTTACTTTGAAAAAATTAGAGTGTTTAAAGCAGGCACACGCTTGAATACATTAGCATGGAATAATGAAATAGGACGTTTGATCTTATTTGTTGGTTTCTAGGATCGACGTAATGATTAATAGGGATAGTTGGGGGCATTAGTATTCAATTGTCAGAGGTGAAATTCTTGGATTTATTGAAGACTAACTACTGCGAAAGCATTTGCCTAGGATGTTTTCATTAATCAAGAACGAAAGTTAGGGATCGAAGACGATCAGATACCGTCGTAGTCTTAACCATAAACTATGACCGACTAGGGATCGGATGATGTTAATTTTTTAATGTACTCTA
+
FFFFFFFFFFFIIHHHIIIIIIIIIIIIIIIIIIIIIIIIIIIIIIIIIIIIFFFFFFFFFFFFFFFFFFFFFFFFFFFFF;;;;;FFFFFFFFFFFFFFFFFFFFFFFFFFFFFFFFFFFFFFFFFFFFFFFFFFFFFFFFFFFFFFFFFFFD:::DDFFFFFFFFFFFFFFFFFFFFFFF;;;FFFFFFFFAA@@FFFFFFFFFFFFFFD?==B22222244,AABBD?FFFFFFFFFFFFFFFFFFFFFFFDGGGGGGGFFDDDDIDDDFGGGG>DDDA9:88??>:....009448888;AAD:::ADAAADDDBA=<<@>>88000:ABBBB55755?:::@?<<<898888><>><<<@>2448<<766;99////-/><<<<>@B>>>>D=======88344=888>><<<>:----66:8884662---2422277702000222764020022224946621011611299::110677721-1226600.370,,,222220,,,34400,,,---41)44470006
@JI6ZREA02JRJFA
AGTGACAGTTGGAGGGCAAGTCTGGTGCCAGCAGCCGCGGTAATTCCAGCTCCAATAGCGTATATTAAAGTTGTTGCAGTTAAAAAGCTCGTAGTTGAATTTTAGGCCTGGCCGGATGGTCCGTCTTTGGCGAGTACTGTTCTGTCGTCGGGTCTATCCTTCTGGTGAGCCGGGATGCCCTTTATTGGGTGTGTCGGGGAACCAGGACCATTACCTTGAAAAAATTAGAGTGTTTAAAGCGGGCATTTGCTTGAATAGATTAGCATGGAATAATAGAATAGGACGTTGGTTCTATTTTGTTGGTTTTAGGACCACCGTAATGATTAATAGGGATAGTTGGGGGCATTAGTATTCAATTGTCAGAGGTGAAATTCTTGGATTTATTGAAGACTAACTATTGCGAAAGCATTTGCCAAGGATGTTTTCATTAATCAAGAACGAAAGTTAGGGGATCGAAAGCGATCAGATACCGTCGTAGTCTTAACCATAAACTATGCCGACTGGAATCGGGCACGTTTATTTCATGACTCGCTCGGCGCCTTACGGGAAAC
+
IIIIIIIIIIIIIHHHIIIIIIIIIIIIIIIIIIIIIIIIIIIIIIIIIIIIIIIIIIIIIIIIIIHHHIIIIIIIIIIII:::::IIIIIIIIIIIIIAA@@FIIIIFFFFFIIIIIIIIIIIIHHHIIIIIIIIFFBBBIIIIIIIIHHHIIIIIIIIIIIIIIIIIIIHHHIIE666==@GAABBBE@FFFFBBBBIIHF>>>FHIIGGEBBBBE22222266,??EGGBBBEHHHI>>>>@HHHIIIIIIIIIIIIIIIIIIIIIID@@@DIIIIIIIIH@@@IIIGGBB9999;//669999EBBDDDD@@@DDIDDDDDIIII;;;IIH;;;77;88HHHIIIIIIH@@@HHHHHHHHHHHHHBBBBA??AA=///4/4AAA==AA=999:?==4///4?=:::<A==>>8866-----2500//259920097-----,,....441,,,,,-099992131;;:88:;=:6311331106200-,-4422060---9999522024---24---227;;;767:;:;;84002224044----
@JI6ZREA02JHU2M
AGTGACAGTTGGAGGGCAAGTCTGGTGCCAGCAGCCGCGGTAATTCCAGCTCCAATAGCGTATATTAAAGTTGTTGCAGTTAAAAAGCTCGTAGTTGAATTTTAGGCCTGCCGGATGGTCCGTCTTTGGCGAGTACTGTTCTGTCGTTCGGGTCTATCCTTCCTGGTGAGCCGGGATGCCTTATTTAGTTGGTGTGGTA
+
DA@@DFFFFF<<<FFFFFFFFFHHHHFFFFFHHHFFC???FDDDDFFFFFFGFFFFFDDDAAAA66666DBBAA>??@@8825555::?A?????A?44111148=><9445DDFFCCCD???D??=:89898??934227<??40004866899:=.....0<=><3448<<;8<>>==000...94..557121123
@JI6ZREA02JVLND
AGTGACAGTTGGAGGGCAAGTCTGGTGCCAGCAGCCGCGGTAATTCCAGCTCCAATAGCGTATATTAAAGTTGTTGCAGTTAAAAAGCTCGTAGTTGAATTTGGACTGACGT
+
D6666CFFDD:::===IIIIIIIIIIIIIIIIIIIIIIIIIIIIIIIIIIIIFFFFFFFFFFFFFFFFFFFFFFFFFFFFF?????FFFFFFFFFFDAA31110?><::434
@JI6ZREA02HBLQP
AGTGACAGTTGGAGGGCAAGTCTGGTGCCAGCAGCCGCGGTAATTCCAGCTCCAATAGCGTATATTAAAGTTGTTAC
+
FFFFFFFFFFFIIIIIIIIIIIIIIIIIIIIIIIHHHHHHIHHHHHHHHHHHFFFFFFFFFFFFFF?=<?>>A410/
@JI6ZREA02H26KU
AGTGACAGTTGGAGGGCAAGTCTGGTGCCAGCAGCCGCGGTAATTCCAGCTCCAATAGCGTATATTAAAGTTGTTGCAGTTAAAAAGCTCGTAGTTGAATTTTAGGCCTGGCCGGACGTCGTCTCTGGCGAGTACTGTTCTGTCGTCGGGTCTATCTTTCTGGTGAATCGGTATGTTCTTAATTGGGCGTGCCGGGGA
+
FFFFFFFFFFFIIHHHIIIIIIIIIIIIIIIIIIIIIIIIIIIIIIIIIIIIFFFFFFFFFFFFFFFFFFFFFDBAAAA44/11118AAAABDFFFFFFBAAAFFFDA:4444=<///4334??<888=ADDFFFFFFFFFFFFFFFFFFFFFA?<<::B<AA==<<94223794../.088>>99;?:??==44444
@JI6ZREA02JFMU1
AGTGACAGTTGGAGGGCAAGTCTGGTGCCAGCAGCCGCGGTAATTCCAGCTCCAATAGCGTATATTAAAGTTGTTGCAGTTAAAAAGCTCGTAGTTGAATTTCGGGGGTCAGCA
+
FFFFFFFFFFFIIHHHIIIIIIIIIIIIIIIIIIIIIIIIIIIIIIIIIIIIFFFFFFFFFFFFFFFFFFFFFFFFFFFFF==???FFFFFFFFDB?==8864-,,,,.8773.
@JI6ZREA02FF25L
AGTGACAGTTGGAGGGCAAGTCTGGTGCCAGCAGCCGCGGTAATTCCAGCTCCAATAGCGTATATTAAAGTTGTTGCAGTT
+
FFFFFFFFFFFIIHHHIIIIIIIIIIIIIIIIIIIIIIIIIIIIIIHHHHHHFFFFFFFFFFFFFFDDDFFDDBA?===65
@JI6ZREA02H7KD4
AGTGACAGTTGGAGGGCAAGTCTGGTGCCAGCAGCCGCGGTAATTCCAGCTCCAATAGCGTATATTAAAGTTGTTGCAGTTAAAAAGCTCGTAGTTGAATTTCGGGATCAATACGTCGGTCGTGCTTTTTTGGTACGCACTGGCGTCATTGGTTTCTCCTTTCTGACGAACCATGATGTCATTAATTTGGTGTTATGGGGAGTTAGGACTGTTACTTTGAAAAAATTGAGTGTTTAAAGCAGGCATTAGCTTGAATACATTAGCATGGAATAATGAAATAGGACGTTCGATCCTATTTTGTGGTTTCTAGGATCAACGTAATGATTAATAGGGATAGTTGGGGCATTAGTATTCAATTGTCAGAGGTGAAATTCTTGGATTTATTGAAGACTAACTACTGCGAAAGCATTTGCCAAGGATG
+
FFFFFFFFFFFIIHHHIIIIIIIIIIIIIIIIIIIIIIIIIIIIIIIIIIIIFFFFFFFFFFFFFFFFFFFFFFFFFFFFF=====FFFFFFFFFFFFFFFFF===FFFFFFFFFFFFFFFFFFF999999FFBFFFFFFFFFFFFFFFF??886A>AA?FFFFFFFFFFFFFFFFFFFFFDDAA666??<ABBBB::;;:166?CFFFFFFFFFFFFF999999;;;FFFFFFFFFFFFFFFFFFFFFCCCCFDDDDDCCCGFFFDDGGGDDDFGGCC8????<::GGGGCCCF??@@D6??BBBDAD?:::AADD===AAAAADDDDDBBBDDDDDD9999BBBA50005:BBBBBBBDDDDD>=====BB>>>>>>444822><82238<888><<88888;333448>66642203,
@JI6ZREA02G57TQ
AGTGACAGTTGGAGGGCAAGTCTGGTGCCAGCAGCCGCGGTAATTCCAGCTCCAATAGCGTATATTAAAGTTGTTGCAGTTAAAAAGCTCGTAGTTGAATTTCGGGATCAATAC
+
FFFFFFFEEEFIIHHHIIIIIIIIIIIIIIIIIIIIIIIIIIIIIIIIHIIHFFFFFFFFFFFF@???F===DDFFFFFFF==???FFFFFFFFDBBAA333:1007==<<7,.
@JI6ZREA02IOT2P
AGTGACAGTTGGAGGGCAAGTCTGGTGCCAGCAGCCGCGGTAATTCCAGCTCCAATAGCGTATATTAAAGTTGTTGCAGTTAAAAAGCTCGTAGTTGAATTTCGGGATCAATTTATCGGTCGTGCCTCTGGTATGCACTGGTATTATTGATTTCTACCTTCTGACGAACCATGATGTCATTAATTTGGTGTCATGGGAAATCAGGACTGTTACTTTGAAAAAATTAGAGTGTTTAAAGCAAGCACACGCTTGAATACATTAGCATGGAATAATGAAATAGGACGTTTGACCCTATTTTGTTGGTTTCTAGGATCGACGTAATGATTAATAGGGATAGTTGGGGGCATTAGTATTCAATTGTCAGAGGTGAAATTCTTGGATTTATTGAAGACTAACTACTGCGAAAGCATTTGCCAAAGGATGTTTTCATTAATCAAGAACGAAAGTTAGGGATCGAAGACGATCAGATACCGTCGTAGTCTTAACCATAAACTAT
+
IIIIIIIIIIIIIHHHIIIIIIIIIIIIIIIIIIIIIIIIIIIIIIIIIIIIIIIIIIIIIIIIIIHHHIIIIIIIIIIII:::::HIIIIIIIIIIIIHHHIBBBIIIFFFFHIIIIIIIIIIIIIIIIIIIIIIIIIIIIIIIIIIIIHHHIIIIIIIIIIIIIIIHHHIIIIIIIIIIIIHHH@@9FFIIIHHHHHHIIFFFIIH>>>>=CDDI66666699,FIIIIHHHHHHIIIIIFFFFFFFHIIIIIIIIIIIIIIIIIIIIIIIIHHHIHHHIIIHHHIIHHHHI??=77//66???E<G@@@@HHIIIIIIIIIIIIIIIHHHI;;;DF55555GGGDD;9;IFDDB===BDDDDDDB8000========BEHHHHHHHHHHIB9998B=::9;::2330029,,,,,,,,11,,,,1499884233:88:4222892----0-,,00325772333138;;764::766:8823000200297-0
@JI6ZREA02GLU4H
AGTGACAGTTGGAGGGCAAGTCTGGTGCCAGCAGCCGCGGTAATTCCAGCTCCAATAGCGTATATTAAAGTTGTTGCAGTTAAAAAGCTCGTAGTTGAATTTTAGGCCTGACCGGATGGTCCGTCTTTGGCGAGTACTGTTCTGTCGTCGGGTCTATCCTTCTGGTG
+
FFFFFFFFFFFIIHHHIIIIIIIIIIIIIIIIIIIIIIIIIIIIIIIIIIIIFFFFFFFFFFFFFFFFFFFFFFFFFFFFF?????FFFFFFFFFFFFFDAAAFFFFD;6666FFFFFFFFFFFFFFFFFFFFFFFFFFFFFFFFFFFFFFFFFFFFFFDBBAA><2
@JI6ZREA02GLY5T
AGTGACAGTTGGAGGGCAAGTCTGGTGCCAGCAGCCGCGGTAATTCCAGCTCCAATAGCGTATATTAAAGTTGTTGCAGTTAAAAAGCTCGTAGTTGAATTTTAGGCCTGGCCGGATGGTCCGTCTTTGGCGAGTACTGTTCTGTCGTCGGGTCTATCCTTCTGGTGAGCCGGGATGCCCTTTATTGGGTGTGTCGGGGAACCAGGACCATTACCTTGAAAAAATTAGAGTGTTTAAAGCGGGCATTTGCTTGAATAGATTAGCATGGAATAATAGAATAGGACGTTGGTTCTATTTTGTTGGTTTTAGGACCACCGTAATGATTAATAGGGATAGTTGGGGGCATTAGTATTCAATTGTCAGAGGTGAAATTCTTGGATTTATTGAAGACTAACTATTGCGAAAGCATTTGCCAAGGATGTTTTCATTAATCAAGAACGAAAGTTAGGGGATCGAAGACGATCAGATACCGTCGTAGTCTTAACC
+
HHHHHHHHHHHIIHHHIIIIIIIIIIIIIIIIIIIIIIIIIIIIIIIIIIIIHHHHHHHHHHHHHHHHHHHHHHHHHHHHH;;;;;HHHHHHHHHHHHHCCCCHHHHHHHHHHHHHHHHHHHHHHHHHHHHHHHHHHHFFFHHHHHHHHHHHHHHHHHHHHHHHHHHHHHHHHHHHHHHHHBBB<@EEHHHHHHHBCAAHHHE;>>BHHHHHH@@@@H;;;;66<<-BBGBB666666?D===?B668@GDDDFFGGHHHHHHHHHHHHHHHHHHHHHHHHG;;9;;BB><>?A99992//66;;;9EBBB;;;556BBGBBBHHB;99;@HHHHHHH===55@@HHHHHHHBBBBBAA=A<322232///99<::BAA;==@88BE9989=333=:??A32429999622344444001,-----444442662---213337;;211118222;:647::;;;;:;<=;;:9:<;:8:8:==11
@JI6ZREA02JTUQ5
AGTGACAGTTGGAGGGCAAGTCTGGTGCCAGCAGCCGCGGTAATTCCAGCTCCAATAGCGTATATTAAAGTTGTTGCAGTTAAAAAGCTCGTAGTTGAATTTTAGGCCTGGCCGGATGGTCCGTCTTTGGCGAGTACTGTTCTGTCGTCGGGTCTATCCTTCTGGTGAGCCGGGATGCCCTTTATTGGGTGTGTCGGGGAACCAGGACCATTACCTTGAAAAAATTAGAGTGTTTAAAGCGGGCATTTGCTTGAATAGATTAGCATGGAATAACTAGAATAGGACGTTGGTTCTATTTTGTTGGTTTTAGGACCACCGTAATGATTAATAGGGATAGTTGGGGGCATTAGTATTCAATTGTCAGAGGTGAAATTCTTGGATTTATTGAAGACTAACTATTGCGAAAGCATTTGCCAAGGATGTTTTCATTAATCAAGAACGAAAGTTAGGGGATCGAAGACGATCAGATACCGTCGTAGTCTTAACC
+
FFFFFFFFFFFIIIIIIIIIIIIIIIIIIIIIIIIIIIIIIIIIIIIIIIIIFFFFFFFFFFFFDD@@@A??DDBBBBD??77777DDDDDDDFFFFFF====FFFFDDFFFFFFFFFFFFFFFFFFFFFFFFFFFFFFFFFFFFFFFFFFFFFFFFFFFFFFFFFFFFFFFFFFFFFFFFDDDDDFFFFFFFFFDDBBFFFFFFFFFFFFFFFFFFF999999FF1FFFFFF;;663=B==?DD666DFFFFFGDDDIIIIGGGGCCCCG95555?BBBBB@AB=:888>>?<94444<35;;23339../488<><988??AABAB@>;4449<?882222299<@AAAA@<9:8=888=====BBB==>DDD88888;;;>72344<<::;<88233333;;;888======?>884::1111226:7747622002---,.,,,....,-----46314772----6::8881211:8888,,
@JI6ZREA02J34OW
AGTGACAGTTGGAGGGCAAGTCTGGTGCCAGCAGCCGCGGTAATTCCAGCTCCAATAGCGTATATTAAAGTTGTTGCAGTTAAAAAGCTCGTAGTTGAATTTCGGGGATC
+
FFFFFFFFFFFIIHHHIIIIIIIIIIIIIIIIIIIIIIIIIIHHHIHHHIIHFFFFFFFFFFFFFFFFFA@@FFFFFFFFF???==FFFFFFFFBA?==862/,,,,333
@JI6ZREA02GKMPH
AGTGACAGTTGGAGGGCAAGTCTGGTGCCAGCAGCCGCGGTAATTCCAGCTCCAATAGCGTATATTAAAGTTGTTGCAGTTAAAAAGCTCGTAGTTGAATTTCGGGATCAATATATCGGTCGTGTCTTCGGTATGTACTGGTATTATTGATTTCTCCCTTCTGACGAACTATGATGTCATTAATTTGGTGTTATGGGGAATCAGGACTGTTAACTTTGAAAAAATTAGAGTGTTTAAAGCAGGCACACGCTTGAATACATTAGCATGGAATAATGAAATAGGACGTTTGACCCTTATTCGTGGTTTCTAGGATCGACGTAATGATTAATAGGGATAGTTGGGGCATTAGTATTC
+
FFFFFFFFFFFII@@@IIIIIIIIIIIIIIIIIIIIIIIIIIIIIIIIIIIIFFFFFFFFFFFFFFFFFFFFFFFFFFFFF?????FFFFFFFFFFFFFFF?:666?AAADDDDFFFFFFFFFFFFFFFFFFFFFFFFFFFFFCCCFA???==?:;;;<<689<<?>><<<??AAA?<<8:::555BBABBAAA;=<<::ADDAAADBDDDBBB=;;>//////00,44<?@;;;;;;ABB:::A:::==>@BAAAAAAAADDDDDDDDDDDDBB;;894<<44...2==111---,,-3111226<7>>AABBDDDDDDB:::A@8888888=444446664<<<=??<8667
@JI6ZREA02IUKWA
AGTGACAGTTGGAGGGCAAGTCTGGTGCCAGCAGCCGCGGTAATTCCAGCTCCAATAGCGTATATTAAAGTTGTTGCAGTTAAAAAGCTCGTAGTTGAATTTCGGGATCAATACGTCGGTCGTGCTTTTTTGGTACGCACTGGCGTCATTGGTTTCTCCTTTCTGACGAACCATGATGTCATTAATTTGGTGTTATGGGGAGTTAGGACTGTTACTTTGAAAAAATTAGAGTGTTTAAAGCAGGCTAACGCTTGAATACATTAGCATGGAATAATGAAATAGGACGTTCAAACCTATTTTGTGGTTTCTAGGATTGACGTAATGATTAATAGGGATAGTTGGGGGCATTAGTATTCAATTGTCAGAGGTGAAATTCTTGGATTTATTGAAGACTAACTACTGCGAAAGCATTTGCCAAGGACGTTTTCATTAATCAAAGAACGAAAGTTAGGGATCGAAGACGATCAGATACCGTCGTAGTCTTAACCNTAAACTATGCCGACTAGGGATCGGATGATG
+
IIIIIIIIIIIIIHHHIIIIIIIIIIIIIIIIIIIIIIIIIIIIIIIIIIIIIIIIIIIIIIIIIIHHHIIIIIIIIIIII<<===IIIIIIIIIIIIIHHHIHHHIIIIIIIIIIIIIIIIIIF777777II<IIIIIIIIIIIIIIIIIIHHHIIIIHHHIIIIIFBBBBIIIIIIIIIIIIIHHHIIIIIIIE>>>>F4;;IIIIIIIIIIIHHHI66666666,>FIIIHHHHHHIIIIIIIIIHHFFFIHEEDIIIIIIIIDDDHHHHFD<777IIIIDDD@@@B?@>>>955555/55666EAGGHHIIIIIIIIIIIIIIIIIIB<;:BBD::.....>>DDB><?DFIDEDDDDEE@:445BEB=CDCADD@@00097<CAA@??:44498C@::9::=9::::<A>;;;>943.....45444415....--3433379936888333::<9<<<<<<;:;6888656<=:::879900!..0,,,,/10311.1/00011122797733
@JI6ZREA02G9TFU
AGTGACAGTTGGAGGGCAAGTCTGGTGCCAGCAGCCGCGGTAATTCCAGCTCCAATAGCGTATATTAAAGTTGTTGCAGTTAAAAAAGCTCGTAGTTGAA
+
D:::668::AAAD?FFFHHHIIIIIIIIIIIIIIIIIIIIIIIIIIIIIIIIFFFFFFFFFFFFFF===:86A@>?==?88/////1<??=====<<9..
@JI6ZREA02IMMTO
AGTGACAGTTGGAGGGCAAGTCTGGTGCCAGCAGCCGCGGTAATTCCAGCTCCAATAGCGTATATTAAAGTTGTTGCAGTTAAAAAGCTCGTAGTTGAA
+
FFFFFFFFFFFII???IIIIIIIIIIIIIIIIIIIIIIIIIIIIIIIIIIIIFFFFFFFFFFFFFFFFFFFFFFFFFEEEF????=FFFFFFDA>>=;;
@JI6ZREA02H9TN5
AGTGACAGTTGGAGGGCAAGTCTGGTGCCAGCAGCCGCGGTAATTCCAGCTCCGATAGCGTATATTAAAGTTGTTGCAGTTAAAAAGCTCGTAGTTGAATTTCGGGACTACTAATACGTCGGTCGTCGCTTTTGGTACTCGACTGCGTCTATTGGCTTCTACCTTTCTGACGAACCATGATGTCATTAATTTGGTGTTA
+
FFFFFFFFFFFIIIIIIIIIIIIIIIIIIIIIIIIIIIIIIIIIIHHHIHH=:::=CFFFFFFFDDDDFFFFFFFFFFFFF==?==FFFFFFFFFFFDD==;<444:64332155,..2-----12222,,,,11/77--..-...-.-2799-./4><<988888A999984444=999??ABB===<;88;;11113
@JI6ZREA02IN4FD
AGTGACAGTTGGAGGGCAAGTCTGGTGCCAGCAGCCGCGGTAATTCCAGCTCCAATAGCGTATATTAAAGTTGTTGCAGTTAAAAAGCTCGTAGTTGAATTTTAGGCCTGGCCGGAGTCGGTCTCTTGGCGAGTACTGTTCTGTCGTCGGGTCTAT
+
FFFFFFFFFFFIIHHHIIIIIIIIIIIIIIIIIIIIIIIIIIIHHHHHIIIIFFFFFFFFFFFFFFFFFFFFFFFFFFFFF88888DFFFFFFFFFFFFDDDDFFFFFFDDCABBBDA6666666DDDDDDFFFFFFFFDDDFFFFDB888?=84/
@JI6ZREA02JOEO6
AGTGACAGTTGGAGGGCAAGTCTGGTGCCAGCAGCCGCGGTAATTCCAGCTCCAATAGCGTATATTAAAGTTGTTGCAGTTAAAAAGCTCGTAGTTGAATTTCGGGATCAATTTATCGGTCGTGCCTCTGGTATGCACTGGTATTATTGATTTCTACCTTCTGACGAACCATGATGTCATTAATTTGGATGT
+
FFFFFFFFFFFIIHHHIIIIIIIIIIIIIIIIIIIIIIIIIIIIIIIIIIIIFFFFFFFFFFFFFFFFFFFFFFFFFFFFF=====FFFFFFFFFFFFFFFFFFFFFFFFFFFFFFFFFFFFFFFFFFFFFFFFFFFFFFFFFFFFFFFFFFFFFFFFFFFFFFFFFFFFFFFFFDD=988<9661--.34/
@JI6ZREA02FF57H
AGTGACAGTTGGAGGGCAAGTCTGGTGCCAGCAGCCGCGGTAATTCCAGCTCCAATAGCGTATATTAAAGTTGTTGCAGTTAAAAAGCTCGTAGTTGAATTTCGGGATCAATTTATCGGTCGTGCCTCTGGTATGCACTGGTATTATTGATTTCTACCTTCTGACGAACCATGATGTCATTAATTTGGTGTCATGGGAAATCAGGACTGTTACTTTGAAAAAATTAGAGTGTTTAAAGCAAGCACACGCTTGAATACATTAGCATGGAATAATGAAATAGGACGTTTGACCCTATTTTGTTGGTTTCTAGGATCGACGTAATGATTAATAGGGATAGTTGGGGGCATTAGTATTCAATTGTCAGAGGTGAAATTCTTGGATTTATTGAAGACTAACTACTGCGAAAGCATTTGCCAAGGATGTTTTCATTAATCAAGAACGAAAGTTAGGGATCGAAGACGATCAGATACCGTCGTAGTCTTAACCATAAACTATGCCGACTAGGGATCGGATGATGTTAATTTTTTAATGACTC
+
IIIIIIIIIIIIIHHHIIIIIIIIIIIIIIIIIIIIIIIIIIIIIIIIIIIIIIIIIIIIIIIIIIHHHIIIIIIIIIIII????=IIIIIIIIIIIIIHHHIHHHIIIIIHHHIIIIIIIIIIIIIIIIIIIIIIIIIIIIIIIIIIIIHHHIIIIIIIIIIIIIIIIIIIIIIIIIIIIIIHHHIIIIIIIIHHHBBBIIIIIII??>>>GEEBI666666>>-IIIIGGGGHHHIIIIIIIIIIIIIIIIIIIIIIIIIIIIIIGGGIIIIHHHIFGGIIIHHHIIHHHIICC@?://DDHHHIIIBBDGIIIIIIIIIIIGGGGIIHFEIIIIDD55555BDGIEHGIHGGGGIIIEEEGAAABDBBDGGIEEIIIFFB<44<BB757D>>;<;>>@B755=>@;;;>@4444446<<22224422886<;:4../3888:;;1666;:::;43043<<<::7<;>:4323<?==?==>>887?=<<>=68::;;=::7422:<<444::>>>>>>>//55//20)88840
@JI6ZREA02F78SC
AGTGACAGTTGGAGGGCAAGTCTGGTGCCAGCAGCCGCGGTAATTCCAGCTCCAATAGCGTATATTAAAGTTGTTGCAGTTAAAAAGCTCGTAGTTGAATTTCGGGACT
+
FFFFFFFFFFFIIHHHIIIIIIIIIIIIIIIIIIIIIIIIIIIIIIIIIIIIFFFFFFFFFFFFFFFFFFFFFFFFFDDAA66666ADBA??==>>=44.../.66<6/
@JI6ZREA02JIYA7
AGTGACAGTTGGAGGGCAAGTCTGGTGCCAGCAGCCGCGGTAATTCCAGCTCCAATAGCGTATATTAAAGTTGTTGCAGTTAAAAAGCTCGTAGTTGAATTTTAGGCCTGGCCGGAGTCGGTCGTCTTGGCGAGTACTGTTCTGTCGTCGGGTCTATCTTCTGGTG
+
FFFFFFFFFFFIIHHHIIIIIIIIIIIIIIIIIIIIIIIIHHHHHHHHFFHHFFFFFFFFFFFFFFFFFFFFFFFFFFFFF;;;;;FFFFFFFFFFFFFDAAAFFFFFCAAA>><<<91114111AAAABBDFFFFFFFFFFFFFFFFFFFFFFF=:661??<<<;
@JI6ZREA02FQFMU
AGTGACAGTTGGAGGGCAAGTCTGGTGCCAGCAGCCGCGGTAATTCCAGCTCCAATAGCGTATATTAAAGTTGTTGCAGTTAAAAAGCTCGTAGTTGAATTTTAGGCCTGGCCGGATGGTCCGTCTTTGGCGAGTACTGTTCTGTCGTCGGGTCTATCCTTCTGGTGAGCCGGGATGCCCTTTATTGGGTGTGTCGGGGAACCAGGACCATTACCTTGAAAAAATTAGAGTGTTTAAAGCGGGCATTTGCTTGAATAGATTAGCATGGAATAATAGAATAGGACGTTGGTTCTATTTTGTTGGTTTCTAGGATCAACGTAATGATTAATAGGGATAGTTGGGGGCATTAGTATTCAATTGTCAGAGGTGAAATTCTTGGATTTATTGAAGACTAACTATTGCGAAAAGCATTTGCCAAGGATGTTTTCATTAATCAAAGAACGAAAGTTAGGGGATCGAAGACGATCAGATACCGTCGTAGTCTTAACCATAAACTATGCCGACTAGGAATCGGGCGACGCTATTTCATGACTCGCTCGGCGCCTTACGGGAAACNGTC
+
IIIIIIIIIIIIIHHHIIIIIIIIIIIIIIIIIIIIIIIIIIIIIIIIIIIIIIIIIIIIIIIIIIHHHIIIIIIIIIIBB66666GIIIHHHIIIIGG6666GIIIIIIIIIIIIIIIIIIIIIHHHIIIIIIIIIIIIIIIIIIIIIGGGIIIIIIIIIIIIIIIIIIIHHHIIIHHHHHGBAAGGHIIIIIICCCCIIIG>@@GIIIIIIIIHHI8;;;8866,>GIIIEBB666>IHHHHIEEHIIIIIIIIIIIIIIIIIIIIIIIIIIIIIIHHHHA=<==GG????B88896//55889D9?8;:A?7767745GGGGIHHHIHHHIIIIII::=::HHIIIIIIIIIIHHHHHHFHHFB;3221CAB<;?==...2//=8200552046588:3,,,,,0332227002286493...-38::8843...855<83338<<322...3338888;;<==88686>>=656;=;:;99<<664876631-13264803...99==:8862<;6633---33333::8:;<;;;646688842223331!333
@JI6ZREA02JDLPX
AGTGACAGTTGGAGGGCAAGTCTGGTGCCAGCAGCCGCGGTAATTCCAGCTCCAATAGCGTATATTAAAGTTGTTGCAGTTAAAAAGCTCGTAGTTGAATTTTAGGCCTGGCCGGATGGTCCGTCTTTGGCGAGTACTGTTCTGTCGTCGGGTCTATCCTTCTGGTGAGCCGGGATG
+
FFFFFFFFFFFIIHHHIIIIIIIIIIIIIIIIIIIIIIIIIIIIIIIIIIIIFFFFFFFFFFFFFFFFFFFFFFFFFFFCC66666CFFFFFFFFFFFFBBBBFFFFFFDDDDFFFFFFFFFFFFFFFFFFFFFFFFFFFFFFFFFFFFFFFFFFFFFFFFFDAA?AA?0....477
@JI6ZREA02F1RPO
AGTGACAGTTGGAGGGCAAGTCTGGTGCCAGCAGCCGCGGTAATTCCAGCTCCAATAGCGTATATTAAAGTTGTTGCAGTTAAAAAGCTCGTAGTTGAATTTCGGGGAT
+
FFFEEEFFFFFIIHHHIIIIIIIIIIIIIIIIIIIIIIIIIIIHHHHIHIIHFFFFFFFFFFFFFFFFFFFFFFFFFFFFF?????FFFFFFFDBAA<9..,.,,....
@JI6ZREA02GZYDG
AGTGACAGTTGGAGGGCAAGTCTGGTGCCAGCAGCCGCGGTAATTCCAGCTCCAATAGCGTATATTAAAGTTGTTGCAGTTAAAAAGCTCGTAGTTGAATTTTAGGCCTGGCCGGATGGTCCGTCTTTGGCGAGTACTGTTCTGTCGTCGGGTCTATCCTTCTGGTGAGCCGGGATGCCCTTTATTGGGTGTGTCGGGGAACCAGGACCATTACCTTGAAAAAATTAGAGTGTTTAAAGCGGGCATTTGCTTGAATAGATTAGCATGGAATAATAGAATAGGACGTTGGTTCTATTTTGTGGTTTTAGGACCACCGTAATGATTAATAGGGATAGTTGGGGGCATTAGTATTCAATTGTCAGAGGTGAAATTCTTGGATTTATTGAAGACTAGCTATTGCGAAAGCATTTGCCAAGGATGTTTTCATTAATCAAGAACGAAAGTTAGGGGATCGAAGACGATCAGATACCGTCGTAGTATTAACCATAAACTATGCCGACTAGGGATCGGATGATG
+
IIIIIIIIIIIIIHHHIIIIIIIIIIIIIIIIIIIIIIIIIIIIIIIIIIIIIIIIIIIIIIIIIIHHHIIIIIIIIIIII:::::IIIIIIIIIIIIICCCCIIIIIIIIIIIIIIIIIIIIIIHHHIIIIIIIIIIIIIIIIIIIIIHHHIIIIIIIIIIIIIIIIIIIHHHIIIHHHHHHE@DFFFHDFFFIBBCCIIFF>>>>BIIIGEBBBBE22222266,;?EGGEEEHHHIIHFFFIHHHIIIIIIEEDEIIIIIIIIIIIIIIIHHHIIIIIIDEDEHIIIIIFG===<<2;;9999??BB?@@DDDHHIHHHHIIIIDIIIHIIIHH66;;6DD@@<<9<DFE????CBDD?>445=EBBAAC??ABB555444CD?>;??>?BBBB@:::::B9::::;A===8,,.53----3999889;;;3008:333792-----0777668486:;;;:8:8==>888<>86111::..-303330-43228903-..57953311151,
@JI6ZREA02IIVZ7
AGTGACAGTTGGAGGGCAAGTCTGGTGCCAGCAGCCGCGGTAATTCCAGCTCCAATAGCGTATATTAAAGTTGTTGCAGTTAAAAAGCTCGTAGTTGAATTTCGGGG
+
FFFFFFFFFFFIIHHHIIIIIIIIIIIIIIIIIIIIIIIIIIIIIIIIIIIIFFFFFFFFFFFFFFFFFFFFFFFFFFFFF;;;;;FFFFFFFFFFFDB<96<..,,
@JI6ZREA02HOVDG
AGTGACAGTTGGAGGGCAAGTCTGGTGCCAGCAGCCGCGGTAATTCCAGCTCCAATAGCGTATATTAAAGTTGTTGCAGTTAAAAAGCTCGTAGTTGAATTTTAGGCCTGACCGGATGGTCCGTCTTTGGCGAGTACTGTTCTGTCGTCGGGTCTATCCTTCTGGTGAGCCGGGATGCCCTTTATTGGGTGTGTTCGGGGAACCAGGACCATTACCTTGAAAAAATTAGAGTGTTTAAAGCGGGCATTTGCTTGAATAGATTAGCATGGAATAATAGAATAGGACGTTGGTTCTATTTTGTTGGTTTTAGGACCACCGTAATGATTAATAGGGATAGTTGGGGGCATTAGTATTCAATTGTCAGAGGTGAAATTCTTGGATTTATGAAGACTAACTATTGCGAAAGCATTTGCCAAGGATGTTTTCATTAATCAAGAACGAAAGTTAGGGGATCGAAGACGATCAGATACCGTCGTAG
+
FFFFFFFFFFFIIHHHIIIIIIIIIIIIIIIIIIIIIIIIIIIIIIIIIIIIFFFFFFFFFFFFFFFFFFFFFFFFFFFFF;;;;;FFFFFFFFFFFFFDDAAFFFFD;;;;;FFFFFFFFFFFFFFFFFFFFFFFFFFFFFFFFFFFFFFFFFFFFFFFFFFFFFFFFFFFFFFFFFFFFFFF><;;;A>:311335::AA>AADFFFFFFFDAAAAB22222266,?FCCCFFFFFFFFFFFFFFC?AACCF????CGGGGGFFFGIIIIDDDIIIIIIIIDFDDDDDDDGDB7754?3342....766666666444>?===DAAAD?=;@A@@<<00000<<===?AABAAA?DDDDDDDD333D>>>DDDBBDD?4443/34?===BBDDDDD>888>>>>?===>D????888::4444::::998::6---213338::211117::::610249::::565::644486-
@JI6ZREA02G2J9F
AGTGACAGTTGGAGGGCAAGTCTGGTGCCAGCAGCCGCGGTAATTCCAGCTCCAATAGCGTATATTAAAGTTGTTGCAGTTAAAAAGCTCGTAGTTGAATTTTAGGCCTGGCCGGATGGTCCGTCTTTGGCGAGTACTGTTCTGTCGTCGGGTCTATCCTTCTGGTGAGCCGGGATGCCCTTTATTGGGTGTGTCGGGGAACCAGGACCATTACCTTGAAAAAATTAGAGTGTTTAAAGCGGGCATTTGCTTGAATAGATTAGCATGGAATAATAGAATAGGACGTTGGTTCTATTTTGTGGTTTTAGGACCACCGTAATGATTAATAGGGATAGTTGGGGGCATTAGTATTCAATTGTCAGAGGTGAAATTCTTGGGTTTATTGAAGCTAACTATTGCGAAAGCATTTGCCAAGGATGTTTTCATTAATCAAGAACGAAAGTTAGGGGATCGAAGACGATCAGATACCGTCGTAGTCTTAACCNTAAACTATGCCGACTAGGAATCGGGCGACGTTATTTCATGACTCGCTCGGCGCCTT
+
IIIIIIIIIIIIIDDDIIIIIIIIIIIIIIIIIIIIIIIIIIIIIIIIIIIIIIIIIIIIIIIIIIHHHIIIIIGEHHH6611111;DEEEEEGIIIIICCAAFIIIIIIIIIIIIIIIIIIIIIHHHIIIIIIIIIIIIIIIIIIIIH;;;HIIIIIIIIIIIIIIIIIIHHHIIIHHHHHHF55::HIIIIIIAAAAIIIIHIFFFIIIIIHHHHI666666==-DFGGE???;;;EE666?E333GEEEG@@@DD@@@HHHHHIIIIIIIIIIIIIIIIHHDDD@@@@DDG9999?2::100092233338<;;;EGGIIIIIIIHHHIIIIII===;8IHHH@@9;;;GGGGDDDH=4449:DBB<A=422:44/../77AB:444=BBBDEEBB9::HHHHHHHHBBBBE==:41111;922004662---2000002200033677777647::999979833...68:8:;889900!2222---0227674;:;;::;;:77607::;71.--266699976464997111,,
@JI6ZREA02FT1WW
AGTGACAGTTGGAGGGCAAGTCTGGTGCCAGCAGCCGCGGTAATTCCAGCTCCAATAGCGTATATTAAAGTTGTTGCAGTTAAAAAGCTCGTAGTTGAATTTCGGGATCAGT
+
FFFFFFFFFFFIIHHHIIIIIIIIIIIIIIIIIIIIIIIIIIIIIIIIIIIIFFFFFFFFFFFFFFFFFFFFFFFFFFFFF;;;;;FFFFFFFDDDFFFFFFD=;;>>440/
@JI6ZREA02HQBLR
AGTGACAGTTGGAGGGCAAGTCTGGTGCCAGCAGCCGCGGTAATTCCAGCTCCAATAGCGTATATTAAAGTTGTTGCAGTTAAAAAGCTCGTAGTTGAATTTTAGGCCTGGCCGGATGGTCCGTCTTTGGCGAGTACTGTTCTGTCGTCGGGTCTATCCTCCTGGTGAGCCGGGATGCCCTTTATTGGGTGTGTCGGGGAACCAGGACCATTACCTTGAAAAAATTAGAGTGTTTAAAGCGGGCATTTGCTTGAATAGATTAGCATGGAATAATAGAATAGGACGTTGGTTCTATTTTGTTGGTTTTAGGACCACCGTAATGATTAATAGGGATAGTTGGGGGCATTAGTATTCAATTGTCAGAGGTGAAATTCTTGGATTTATTGAAGACTAACTATTGCGAAAGCATTTGCCAAGGATGTTTTCATTAATCAAGAACGAAAGTTAGGGGATCGAAGACGATCAGATACCGTCGTAGTCTTAACC
+
IIIIIIIIIIIII:::IIIIIIIIIIIIIIIIIIIIIIIIIIIIIIIIIIIIIIIIIIIIIIIIIIHHHIIIIIIIIIIII88888IIIIIIIIIIIIIAAAAIIIIIIIIIIIIIIIIIIIIIIHHHIIIIIIIIIIIIIIIIIIIIIHHHIIIIIIIIIIIIIIIIIIIGGGIIIHHHHHHIIIHHHIIIIIIAAAAIIIIIIIIIIIIIIGGGGI666666;;,BIHIGBBB===FF666BFBBBIIIIIIIIIIIIIIIIIIIIIIIIIIIIIIIIIIII<==IIIFDDD75545..44////56=?99868<<<<EDDDDGGFD777DHGIII77777IIIIIIIIIIIIIHHIHHHHHHHHH@@@HHFCCDDH@<<<HHIID?>@DHC??>EEE61111CD@<<<DEEFFFFE??7777??==<<9==640081----00.1...133886548::;===<=;=842026:88://0211
@JI6ZREA02J3Z5B
AGTGACAGTTGGAGGGCAAGTCTGGTGCCAGCAGCCGCGGTAATTCCAGCTCCAATAGCGTATATTAAAGCTGTTGCAGTTAAAAAGCTCGTAGTTGAATTTTAGGCCTGGCCGGACGGTCCGTCTCTGGCGAGTACTGTTCTGTCGTCGGGTCTATCTTTCTGGTGAATCGGTATGTTCTTAATTGGGCGTGCCGGGGAGCCAGGACCATTACCTTGAAAAAATTAGAGTGTTTAAAGCAGGCTTTTGCTTGAATAGATTAGCATGGAATAATAGAGTAGGACGTTGTGGTTCTATTTTGTTGGTTCAAGGACCACCGTAATGATTAATAGGGATAGTTGGGGGCATTAGTATTCAATTGTCAGAGGTGAAATTCTTGGATTTATTGAAGACTAACTACTGCGAAAGCATTTGCCAAGGATGTTTTCATTAATCAAGAACGAAAGTTAGGGATCGAAGACGATCAGATACCGTCGTAGTCTTAACCNTAAACTATGCCGACTAGGAATCGGGCGACGTTATTTTCACGACTCGCTCGG
+
IIIIIIIIIIIIIHHHIIIIIIIIIIIIIIIIIIIIIIIIIIIIIIIIIIIIIIIIIIIIIIIIIIHHHIIIIIIIIIIII?????IIIIIIIIIIIIIAAAAIIIIIIIIIIIIIIIIIIIIIIIIIIIIIIIIIIIIIIIIIIIIIIHHHIIIIIIHHHIIIIIIIIIIIIIIIIIIIIIIIIIHHHIHIIIICCAAIFIIIGGGIIGGGIBBBBI777766;;,>>HIHHHHEEEIIIIHI8888ADDDGGDDFIIIIIIHHGGGIIIIIIIIIAAAHIAAAAA????C@A9:////6..88225<A334;>:::=AFGGIIIIHHHHHHHIIIHGG77;77IFAA==:AAIIFFFFFHHH;:555BEEHHHFBBCCHEBB?;;?C;5255::::8AAAAA;;>A?;111??CEE?;8>>7777>>>>>><==;855>><552336><9:;;===><>><==>><=<>==<<>>>><=<<==22!883332-4322;<83...668<5556-3223394444>>6866>>>>>>=;
@JI6ZREA02F7WFG
AGTGACAGTTGGAGGGCAAGTCTGGTGCCAGCAGCCGCGGTAATTCCAGCTCCAATAGCGTATATTAAAGTTGTTGCAGTTAAAAAGCTCGTAGTTGAATTTTAGGCCTGGCCGGATGGTCCGTCTTTGGCGAGTACTGTTCTGTCGTCGGGTCTATCCTTCTGGTGAGCCGGGATGCCCTTTATTGGGTGTGTCGGGGAACCAGGACCATTACCTTGAAAAAATTAGAGTGTTTAAAGCGGGCATTTGCTTGAATAGATTAGCATGGAATAATAGAATAGGACGTTGGTTCTATTTTGTGGTTTTAGGACCACCGTAATGATTAATAGGGATAGTTGGGGGCATTAGTATTCAATTGTCAGAGGTGAAATTCTTGGATTTATTGAAGACTAACTATTGCGAAAGCATTTGCCAAGGATGTTTTCATTAATCAAGAACGAAAGTTAGGGGATCGAAGACGATCAGATACCGTCGTAGTCTTAACC
+
FFFFFFFFFFFIIHHHIIIIIIIIIIIIIIIIIIIIIIIIIIIIIIIIIIIIFFFFFFFFFFFFFFFFFFFFFFFFFFFFF=====FFFFFFFFFFFFFBEEEFFFFFFFFFFFFFFFFFFFFFFFFFFFFFFFFFFFFFFFFFFFFFFDDDFFFFFFFFFFFFFFFFFFFFFFFFFFFFFFFFDDDDFFFFFFFAA??FFFD;<<<?FFFFFFFFFF777762::-?4010488000<?88;?@445==<<?@>:9:ACCDFFFFGGIIGDDDDFIIIGGGDF???CAAAA>>44449/86....3;<<4448>?BBBBA???DDDD??BDA????55755DDDDDA???DDDDA??DDDDD888=>>=@@><<@<3////27><:;888B>===B@@<888;==888=?BDDD===D:4444::::998::2-----300122011528:::-----78::::7:566:1017:74657::74
@JI6ZREA02FPTXS
AGTGACAGTTGGAGGGCAAGTCTGGTGCCAGCAGCCGCGGTAATTCCAGCTCCAATAGCGTATATTAAAGTTGTTGCAGTTAAAAAGCTCGTAGTTGAATTTTA
+
:66868CFFFFGHHHHIIIIIIIIIIIIIIIIIIIIIIIIIIIIIIIIIIIIFFFFFFFF====DFFFFA@@FFFFFFFFF=====FFFFFBAA?<=65,,,,,
@JI6ZREA02HIVJT
AGTGACAGTTGGAGGGCAAGTCTGGTGCCAGCAGCCGCGGTAATTCCAGCTCCAATAGCGTATATTAAAGTTGTTGCAGTTAAAAAGCTCGTAGTTGAATTTTAGGCCTGGCCGGATGGTCCGTCTTTGGCGAGTACTGTTCTGTCGTCGGGTCTATCCTCCTGGTGAGCCGGGATGCCCTTTATTGGGTGTGTCGGGGAACCAGGACCATTACCTTGAAAAAATTAGAGTGTTTAAAGCGGGCATTTGCTTGAATAGATTAGCATGGAATAATAGAATAGGACGTTGGTTCTATTTTGTGGTTTTAGGACCACCGTAATGATTAATAGGGATAGTTGGGGGCATTAGTATTCAATTGTCAGAGGTGAAATTCTTGGATTTATTGAAGACTAACTATTGCGAAAGCAATTTGCCAAGGATGTTTTCATTAATCAAGAACGAAAGTTAGGGG
+
HHHHHHHHHHHIIHHHIIIIIIIIIIIIIIIIIIIIIIIIIIIIIIIIIIIIHHHHHHHHHHHHHHHHHHHHHHHHHHHHH;;;;;HHHHHHHHHHHHHBBBBHHHHHHHHHHHHHHHHHHHHHHHHHHHHHHHHHHHHHHHHHHHHHHHHHHHHHHHHHHHHHHHHHHHHEEEHGGC@@@@@E@@EEHHHHHHHCCCCHHHHFFBBBFHHHHHHHHH;;;;66EE3EEEEHCCCCEEEH@<<<HHHHHHHHHHHHHHHHHHHHHHHHHHHHHHHHHHHHHHDD@@@;;:9BBA3333;/44,,,,356855868;;;BGGGGHHHHH@@@HHHHHH88==8HHHHE@@@EE@;;;9A@AAA@==>:///AAA::<<A////77AA9923322;;8=883,...23....0>>AAA998;;4444;;;;::9;;7---2000..00.//..
@JI6ZREA02JVAEP
AGTGACAGTTGGAGGGCAAGTCTGGTGCCAGCAGCCGCGGTAATTCCAGCTCCAATAGCGTATATTAAAGTTGTTGCAGTTAAAAAGCTCGTAGTTGAATTTTAGGCCTGGCCGGATGGTCCGTCTTTGGCGAGTACTGTTCTGTCGTCGGGTCTATCCTTCTGGTGAGCCGGGATGCCCTTTATTGGGTGTGTCGGGGAACCAGGACCATTACCTTGAAAAAATTAGAGTGTTTAAAGCGGGCATTTGCTTGAATAGATTAGCATGGAATAATAGAATAGGACGTTGGTTCTATTTTGTGGTTTTAGGACCACCGTAATGATTAATGGGGATAGTTGGGGGCATTAGTATTCAATTGTCAGAGGTGAAA
+
FFFFFFFFFFFIIHHHIIIIIIIIIIIIIIIIIIIIIIIIIIIIIIIIIIIIFFFFFFFFFFFFFFFFFFFFFFFFFFFFF;;;;;FFFFFFFFFFFFFBBEEDEDFFFFFFFFFFFFFFFFFFFFFFFFFFFFFFFFFFFFFFFFFFFFFFFFFFFFFFFFFFFFFFFFFFFFFFFFFFFFFFDDDDFFFFFFF??==CCFFF<<:?CDDBB<<<<A222222::/DDDFFFFFFDDDFFDDDFFFFFFFFFDDDDGGGGGFFFFDGGG???DDGDDFGGG?????GGGC???=??=?0::=:::BA<55558>4448@?<==AA=;;==DAAAAD==888DDDA?:8:DDDDBBBBBB@88223:2..
@JI6ZREA02G5AIG
AGTGACAGTTGGAGGGCAAGTCTGGTGCCAGCAGCCGCGGTAATTCCAGCTCCAATAGCGTATATTAAAGTTGTTGCAGTTAAAAGCTCGTAGTTGAATTTAGGCCTGGCCGGATGGTCCGTCTTTGGCGAGTACTGTTCTGTCGTCGGGTCTATCCTTCTGGTGAGCCGGGATGCCCTTTATTGGGTGTGGTCGGGGAACCAGGACCATTACCTTGAAAAAATTAGAGTGTTTAAAGCGGGCATTTGCTTGAATAGATTAGCATGGAATAATAGAATAGGACGTTGG
+
FFFFFFFFFFFIIHHHIIIIIIIIIIIIIIIIIIIIIIIIIIIIIGGFFB:;:DDFFDDDDDFF??666DBA?<<9:790000008=======;<<8800022699====ADAAADDDDDFC8666@@FFFFFFFFFFFFFFFFDD:663:=AA===BABAAAAA>844111<44228998400866?421123,...2122;;;<=AA@>?>>>AB222222BD1DDDB@;;;;99<400144444>?AADDFFDFGIIGFFFGIIIIIIIIIIIIFDDBBA>==22
@JI6ZREA02IUGWF
AGTGACAGTTGGAGGGCAAGTCTGGTGCCAGCAGCCGCGGTAATTCCAGCTCCAATAGCGTATATTAAAGTTGTTGCAGTTAAGAA
+
FFFFFFFFFF@BB:88FFFFFHHFFHIIIIIIIIIIIIIIIIIIIIIIIHHHFFFFFFFFFFFFFFFFFFFFFFFCAAA86669.,
@JI6ZREA02INK7X
AGTGACAGTTGGAGGGCAAGTCTGGTGCCAGCAGCCGCGGTAATTCCAGCTCCAATAGCGTATATTAAAGTTGTTGCAGTTAAAAAGCTCGTAGTTGAATTTTAGGCCTGGCCGGACGGTCCGTCTCTGGCGAGTACTGTTCTGTCGTCGGGTCTATCTTTCTGGTGAATCGGTATGTTCTTAATTGGGCGTGCCGGGGAGCCAGGACCATTACCTTGAAAAAATTAGAGTGTTTAAAGCAGGCTTTTGCTTGAATAGATTAGCATGGAATAATAGAATAGGACGTTGTGGTTCTATTTTGTTGGTTCAAGGACCACCGTAATGATTAATAGGGATAGTTGGGGGCATTAGTATTCAATTGTCAGAGGTGAAATTCTTGGATTTATTGAAGACTAACTACTGCGAAAGCATTTGCCAAGGATGTTTTCATTAATCAAGAACGAAAGTTAGGGATCGAAGACGATCAGATACCGTCGTAGTCTTAACCATAAACTATGCCGACTAGGGATCGGGATGATGTTTAATTTTTTAAT
+
IIIIIIIIIIIIIHHHIIIIIIIIIIIIIIIIIIIIIIIIIIIIIIIIIIIIIIIIIIIIIIIIIIHHHIIIIIGHHHH<<33333<IIIIIIIIIIIICCCCIIIIIIIIIIIIIIIIIIIIIIIIIIIIIIIIIIIIIIIIIIIIIIHHHIIIIIIHHHIIIIIIIIIIIIIIIIIIIIIIIIIHHHIIIIIICCAAIFIIGGGHIIIIIIIIHHI866668>>-GFIIIHHHHHHIIIIIIAAAAIIIIIIHHHHIIIIHHHIIIIIIIIIIIIIIIIIFGFGA645554?=?////5..88==?3300/22EEAEEEGHHHHHIIIIEBAEEB66600000?BEEGGIIIIHHHHHEDDDDD??@=@@HHHHHHHHHHHHB88@BBBBBHEEEHHED?;:;;;C?5554>>;;;>9683...-7999884333358>9777<==4<<<688888<;><<<<<<<<<==><<<<><<><<==<<9<<<<><06888:9670...433000511115000,,,,,,,,,,)
@JI6ZREA02HTPV4
AGTGACAGTTGGAGGGCAAGTCTGGTGCCAGCAGCCGCGGTAATTCCAGCTCCAATAGCGTATATTAAAGTTGTTGCAGTTAAAAAGCTCGTAGTTGAA
+
FFFFFFFE@@@BIHHHIIIIIIIIIIIIIIIIIIIIIHHHHHH==@@HHHHHFFFFFFFFFFFFDD666CCDBA>????88/////8?==:9:=<;6..
@JI6ZREA02GQ2FR
AGTGACAGTTGGAGGGCAAGTCTGGTGCCAGCAGCCGCGGTAATTCCAGCTCCAATAGCGTATATTAAAGTTGTTGCAGTTAAAAAGCTCGTAGTTGAATTTTAGGCCTGGCCGGATGGTCCGTCTTTGGCGAGTACTGTTCTGTCGTCGGGTCTATCCTTCTGGTGAGCCGGGATGCCCTTTATTGGGTGTGTCGGGGAACCAGGACCATTACCTTGAAAAAATTAGAGTGTTTAAAGCGGGCATTTGCTTGAATAGATTAGCATGGAATAATAGAATAGGACGTTGGTTCTATTTTGTTGGTTTTAGGACCACCGTAATGATTAATAGGGATAGTTGGGGGCATTAGTATTCAATTGTCAGAGGTGAAATTCTTGGATTTATTGAAGACTAACTATTGCGAAAGCATTTGCCAAGGATGTTTTCATTAATCAAGAACGAAAGTTAGGGGATCGAAGACGATCAGATACCGTCGTAGTCTTAACCATAAACTATGCCGACTAGGAATCGGGCACGTTATTTCATGACTCGCTCGGCGCC
+
IIIIIIIIIIIIIHHHIIIIIIIIIIIIIIIIIIIIIIIIIIIIIIIIIIIIIIIIIIIIIIIIIIHHHIIIIIIIGGG7733333;GGEEEGIIIIIICCCCIIIFFFIIIIIIIIIIIIIIIIHHHIIIIIIIIIIIIIIIIIIIIIHHHIIIIIIIIIIIIIIIIIIIHHHIIIHHHHHHBAABBHIIIIIICCCCIIIIIFFFFFIIIIIIIII666666DD3GFFGD;;;@@BFG@;;;DDDDFIIIIIHHHIIIIIHHHHIIIIIDDDIIIIIIDD;;:@@DB99;EB7777@66@@;;;;G@@;;;@556BEG@;;;D@@@FEBBGD@;;;55555;?GGGGIIIIIIIHEBBBBBB99:=BBBBBABBBBD:::=77AAA?:=442==;===3....299667?;=>>A>::;3333;3...-696230031005;;;2113387733364:8133:::;:;;:6568;::;::77110720020,1666---2---88995220209---000269;;::797979900--
@JI6ZREA02GU3Z6
AGTGACAGTTGGAGGGCAAGTCTGGTGCCAGCAGCCGCGGTAATTCCAGCTCCAATAGCGTATATTAAAGTTGTTGCAGTTAAAAAGCTCGTAGTTGAATTTTAGGCCTGGCCGGATGGTCCGTCTTTGGCGAGTACTGTTCTGTCGTCGGGTCTATCCTTCTGGCGAGCCGGGATGCCCTTTATTGGGTGTGTCGGGGAACCAGGACCATTACCTTGAAAAAATTAGAGTGTTTAAAGCGGGCATTTGCTTGAATAGATTAGCATGGAATAATAGAATAGGACGTTGGTTCTATTTTGTTGGTTTTAGGACCACCGTAATGATTAATAGGGATAGTTGGGGGCATTAGTATTCAATTGTCAGAGGTGAAATTCTTGGATTTATTGAAGACTAACTATTGCGAAAGCATTTGCCAAGGATGTTTTCATTAATCAAGAACGAAAGTTAGGGGATCGAAGACGATCAGATACCGTCGTAGTCTTAACCATAAACTAT
+
IIIIIIIIIIIIIHHHIIIIIIIIIIIIIIIIIIIIIIIIIIIIIIIIIIIIIIIIIIIIIIIIIIHHHIIIIIIIIIIII:::::IIIIIIIIIIIIICCCCIIIIIIIIIIIIIIIIIIIIIIHHHIIIIIIIIIIIIIIIIIIIIIHHHIIIIIIIIIIIIIIIIIIIHHHIIIHHHHHHIAABBBHHIIII??BBIIFFFBBBBIIIIIIIIII;;;;6699,@HIIIHHHFFFFIHFFFIHHHIIIIIIHHHHIIIIIIIIIIIIIIIHHHIIIIIIIIDDDIIHHHIIBBBBH::DD9999GGGF6669DGGHHHHHHIIIIIHHHIGD;;;55557DDHIIIIIIIIIIHHHHHHHHHHHHHHHHH===HHB:::B77BBB934499DDDB=::9::B9::==B===EDD:8771444:777889;;;:88;8555;;;2....677777:9;::;;;;8:677:888::6676867400200024-0
@JI6ZREA02GDRW9
AGTGACAGTTGGAGGGCAAGTCTGGTGCCAGCAGCCGCGGTAATTCCAGCTCCAATAGCGTATATTAAAGTTGTTGCAGTTAAAAAGCTCGTAGTTGAATTTCGGGTA
+
FFFFFFFFFFFIIHHHIIIIIIIIIIIIIIIIIIIIIIIIIIIIIIIIIIIIFFFFFFFFFFFFFFFFFA@@FFFFFFFFF?????FFFFFFFFFDDBB<;8/..,,3
@JI6ZREA02GYKT0
AGTGACAGTTGGAGGGCAAGTCTGGTGCCAGCAGCCGCGGTAATTCCAGCTCCAATAGCGTATATTAAAGTTGTTGCAGTTAAAAAGCTCGTAGCTGAATTTTAGGCCTGACCGGATGGTCCGTCTTTGGCGAGTACTGTTCTGTCGTCGGGTCTATCCTTCTGGTGAGCCGGGATGCCCTTTATTGGGTGTGTCGGGGAACCAGGACCATTACCTTGAAAAAATTAGAGTGTTTAAAGCGGGCATTTGCTTGAATAGATTAGCATGGAATAATAGAATAGGACGTTGGTTCTATTTTGTGGTTTTAGGACCACCGTAATGATTAATAGGGATAGTTGGGGGCATTAGTATTCAATTGTCAGAGGTGAAATTCTTGGATTTATTGAAGACTAACTATTGCGAAAGCAATTTGCCAAGGATGTTTTCATTAATCAAGAACGAAAGTTAGGGGATCGAAGACGATCAGATACCGTCGTAGTCTTAACCNTAAACTATGCCGACTAGGAATCGGGCGACGTTATTTCATGACTCGCTCGGCGCCTTACGGGAAAC
+
IIIIIIIIIIIIIHHHIIIIIIIIIIIIIIIIIIIIIIIIIIIIIIIIIIIIIIIIIIIIIIIIIIHHHIIIIIEEGGG571111/6AIEIEIEIIIII@@@@IIIIIIIIIIIIIIIIIIIIIIHHHIIIIIIIIIIIIIIIIIIIIIHHHIIIIIIIIIIIIIIIIIIIHHHIIIHHHHHHGDFHHHIIIIIIBBBBBBBBBGGGIIHIIIBBBBI;;;;8688,=FIIF===BBBBIHHHHIHHHIIIIIIHHHHIIIIIIIIIIIIAAAGGHIIGBAA@A9;;////56:///35.::5533?==@A;52227;;EGGGGGHHHGGGHIIIII=====IIIIA758ADDAAA@FHFFFFFFF>222CCC88;;?>B;:44CEE?>AAAEEECEA>;444;>544442=<<??<<:3.....3<<<;;8;;;=<<><6332335....6<<==<;9=><==;868:===>899;<<=<<;;66!8:::=<598889;882338899550/,2/,,,,,,,2588898488<;<:6444...0222---1
@JI6ZREA02HJG1P
AGTGACAGTTGGAGGGCAAGTCTGGTGCCAGCAGCCGCGGTAATTCCAGCTCCAATAGCGTATATTAAAGTTGTTGCAGTTAAAAAAGCTCGTAGTTGAATTTCGGGGTATCAAGTTTATCGGTCGTCGCCTCG
+
FFFFFFFFFFFIIHHHIIIIIIIIIIIIIIIIIIIIIIIIIIIIIHHIHIIIFFFFFFFFFFFFDD666CABA><====---,,,,,2:=====?A5633;;;A6766255:BAA<88>99844362---1:53
@JI6ZREA02FURRN
AGTGACAGTTGGAGGGCAAGTCTGGTGCCAGCAGCCGCGGTAATTCCAGCTCCAATAGC
+
FFFFFFFFFFFIIHHHIIIIIIIIIIIIIIIIIIIIIIIIIIIIIIIIIHHFFBBA>?4
@JI6ZREA02GMZV9
AGTGACAGTTGGAGGGCAAGTCTGGTGCCAGCAGCCGCGGTAATT
+
?8888<CCDDFFF:::IIIIIIIIIIIIIIIIIIFFDBAA<86..
@JI6ZREA02JD94O
AGTGACAGTTGGAGGGCAAGTCTGGTGCCAGCAGCCGCGGTAATTCCAGCTCCAATAGCGTATATTAAAGTTGTTGCAGTTAAAAAGCTCGTAGTTGAATTTTAGGCCTGGCCGGATGGTCCGTCTTTGGCGAGTACTGTTCTGTCGTCGGGTCTATCCTTCTGGTGAGCCGGGATGCCCTTTATTGGGTGTGTCGGGGAACCAGGACCATTACCTTGAAAAAATTAGAGTGTTTAAAGCGGGCATCTGCTTGAATAGATTAGCATGGAATAATAGAATAGGACGTTGGTTCTATTTTGTTGGTTTTAGGACCACCGTAATGATTAATAGGGATAGTTGGGGGCATTAGTATTCAATTGTCAGAGGTGAAATTCTTGGGTTTATTGAAGACTAACTATTGCGAAAGCATTTGCCAAGGATGTTTTCATTAATCAAGAACGAAAGTTAGGGGATCGAAGACGATCAGATACCGTCGTAGTCTTAACCATAAACTATGCCGACTAGGAATCGGGCACGTTATTTCATGACTCGCTCGGCGCCTTACGGGAAAC
+
FFFFFFFFFFFIIHHHIIIIIIIIIIIIIIIIIIIIIIIIIIIIIIIIIIIIFFFFFFFFFFFFFFFFFFFFFFFFFFFFF88888FFFFFFFFFFFFFDDDBFFFFFFFFFFFFFFFFFFFFFFFFFFFFFFFFFFFFFFFFFFFFFFFFFFFFFFFFFFFFFFFFFFFFFFFFFFFFFCCDC>>DDFFFFFFFAAAAFFDDDFFFCAA@>=9988:------..,7===?8;;455:B=665=BBDDDDDFFDDDFGIIIGGGGIIIIIDDDGGGGGDBBAA>::5444<<?69975//::===:DDDD:::88:AAAA?=??DDDD???A???AA55555AAAADDDDD?555DDBB>><<<>8844488<8888;8==D::DDDDDDDDDDDB>>?=344;88888;@>>>><::221000622200.2279642----7:800000---26644643477202022204778702006600.,,,.0.,.000.002-,,..0300,,,,,,,,...00266::76569::5455:::6444----
@JI6ZREA02JV0NT
AGTGACAGTTGGAGGGCAAGTCTGGTGCCAGCAGCCGCGGTAATTCCAGCTCCAATAGCGTATATTAAAGTTGTTGCAGTTAAAAAGCTCGTAGTTGAATTTTAGGCCTGGCCGGATGGTCCGTCTTTGGCGAGTACTGTTCTGTCGTCGGGTCTATCCTTCTGGTGAGCCGGGATGCCCTTTATTGGGTGTGTCGGGGAACCAGGACCATTACCTTGAAAAAATTAGAGTGTTTAAAAGCGGGCATTTGCTTGAATAGATTAGCATGGAATAATAGAATAGGACGTTGGTCTATTTTGTGGTTTTAGGACCACCGTAATGATTAATAGGGATAGTTGGGGGCATTAGTATTCAATTGTCAGAGGTGAAATTCTTGGATTTATTGAAG
+
FFFFFFFFFFFIIIIIIIIIIIIIIIIIIIIIIIHHHFDDHHIIHHHIIIIIFFFFFFFFFFFF==666FFFFFFDFFFFF;;;;;FFFFFFDDDDDAA6666::===BBBDFFFFFFFFFFFFFFFFFFFFFFFFFFA@@FFFFFFFFFFFFFFFFFFFFFFFFFFFFFFFFFFFFFFFFF??<<???98:?==9:99AAA:3335:AAAAB????A25552233,54448;884466??=5444;;==BBBDDDFDFDDDGFFDDDDDCCA?==?>>A><<0..21--,323,,,,3-11..//9522222234488<<<<A>>>=8666953--,,,--33999<;<<<98844388>88///88;;@@<88888=;;<75><4/
@JI6ZREA02FMVY6
AGTGACAGTTGGAGGGCAAGTCTGGCGCCTTACGGGAAACAGTCGACTGCCAAGGCACACAGGGGATA
+
IIIIIIIIIIIIIHHHIIIIIIIIIIIHH???IHHHHHHIIIIIIIIIIIIIIIIIIIIIICCCCIII
@JI6ZREA02GVZSW
AGTGACAGTTGGAGGGCAAGTCTGGTGCCAGCAGCCGCGGTAATTCCAGCTCCAATAGCGTATATTAAAGTTGTTGCAGTTAAAAAGCTCGTAGTTGAATTTCGGGGTA
+
FFFFFFFFFFFIIHHHIIIIIIIIIIIIIIIIIIIIIIIIIIIIIIIIIIIIFFFFFFFFFFFFFFFFFFFFFFDDBBB::33333:DDDDFFFFFFFFFF=B:740-/
@JI6ZREA02F57Q6
AGTGACAGTTGGAGGGCAAGTCTGGTGCCAGCAGCCGCGGTAATTCCAGCTCCAATAGCGTATATTAAAGTTGTTGCAGTTAAAAAGCTCGTAGTTGAATTTTAGGCCTGGCCGGATGGTCCGTCTTTGGCGAGTACTGTTCTGTCGTCGGGTCTATCCTTCTGGTGAGCCGGGATGCCCTTTATTGGGTGTGTCGGGGAACCAGGACCATTACCTTGAAAAAATTAGAGTGTTTAAAGCGGGCATTTGCTTGAATAGATTAGCATGGAATAATAGAATAGGACGTTGGTTCTATTTTGTGGTTTTAGGACCACCGTAATGATTAATAGGGATAGTTGGGGGCATTAGTATTCAATTGTCAGAGGTGAAATTCTTGGATTTATTGAAGACTAACTATTGCGAAAGCATTTGCCAAGGATGTTTTCATTAATCAAGAACGAAAGTTAGGGGATCGAAGACGATCAGATACCGTCGTAGTCTTAACCNTAAACTATGCCGACTAGGAATCGGGCACGTTATTTCATGACTCGCTCGGCGCCTTACGGGAAACNGTCGACTG
+
IIIIIIIIIIIIIHHHIIIIIIIIIIIIIIIIIIIIIIIIIIIIIIIIIIIIIIIIIIIIIIIIIIHHHIIIIIIIIII>>66666BIIIIIIIIIIIICCCCIIIIIIIIIIIIIIIIIIIIIIHHHIIIIIIIIIIIIIIIIIIIIIHHHIIIIIIIIIIIIIIIIIIIHHHIIIHHHHHHFFFHHHIIIIII@@@@IIIIFFFIIIHIIIBBBBI66666666,>FFDDBBBBEEI=8;;>FDDDDIIIIIEEDEIIIIIIIIIIIH777<<DIIIIIIII@@@HH@<<<<=BB?@2<<?>BBID@66669DIIIIIHHHIIIIIHEEIIDD@@55544BEEEB@@@DFDDDGDDEE@:::>@BEEBDDBBBBBH:::D:<EE::8:@EEEEDDC?:455;>:544:AABBB::8D>7;77>>==<<<>==:88;:75568807777688;=;:9;<<;;;;:;::8810118::;::;977!:833..-138;:947022447..,,,,1540,,,,,3333990318:;;8444923,,,0,,,,!111/5455
@JI6ZREA02JO2I4
AGTGACAGTTGGAGGGCAAGTCTGGTGCCAGCAGCCGCGGTAATTCCAGCTCCAATAGCGTATATTAAAGTTGTTGCAGTTAAAAAGCTCGTAGTTGAATTTTAGGCCTGGCCGGATGGTCCGTCTTTGGCGAGTACTGTTCTGTCGTCGGGTCTATCCTTCTGGTGAGCCGGGATGCCCTTTATTGGGTGTGTCGGGGAACCAGGACCATTACCTTGAAAAAATTAGAGTGTTTAAAGCGGGCATTTGCTTGAATAGATTAGCATGGAATAATAGAATAGGACGTTGGTTCTATTTTGTTGGTTTAGGACCACCGTAATGATTAATAGGGATAGTTGGGGGCATTAGTATTCAATTGTCAGAGGTGAAATTCTTGGATTTATTGAAGACTAACTATTGCGAAAGCATTTGCCAAGGATGTTTTCATTAATCAAGAACGAAAGTTAGGGGATCGAAGACGATCAGATACCGTCGTAGTCTTAACCATAAACTATGCCGACTAGGAATCGGGCGACGTTATTTCATGACTCGCTCGGCGCCTTACGGG
+
IIIIIIIIIIIIIHHHIIIIIIIIIIIIIIIIIIIIIIIIIIIIIIIIIIIIIIIIIIIIIIIIIIHHHIIIIIIIIIIDD66666BIIIIIIIIIIIICCCCIIIIIIIIIIIIIIIIHIIIIIHHHIIIIIIIIIIIIIIIIIIIIIHHHIIIIH;;;;HIIIIIIIIIHHHIIIHHHHHFBAAFFHIIIIIICCCCIIIIIIIIIFFFFIGGFFG266666==-DIFGFDEEEHHIHFFFFFHDHHHHIIHHHHIIIIIIIIIHHHHIIIIIHHHIIIIHHHIIIGFEEEB1333:22::669DBB@;;;9FHIIIIGHHI@@@DEEEIIIIII===87DDDIIHHFFGG@@@>A:==A=4448:::::A??ADDB===88BDBB8:444===;;=4////===:::A::::::8::11117;77669;;:30076555;:7011118;:76----089999461333046798676677664766631-67:::;471331126520,,-//024-,,26677;;87676;;740/001.,,,
@JI6ZREA02H9XGD
AGTGACAGTTGGAGGGCAAGTCTGGTGCCAGCAGCCGCGGTAATTCCAGCTCCAATAGCGTATATTAAAGTTGTTGCAGTTAAAAAGCTCGTAGTTGAATTTCGGGATCAATATATCGGTCGTGCCTTCGGTATGTACTGGTATTATTGGTTTCTCCTTTCTGACAAACTATGATGTCATTAATTTGGTGTCATGGGGAATCAGGACTGTTACTTTGAAAAAATTAGAGTGTTTAAAGCAGGCACACGCTTGAATACATTAGCATGGAATAATGAAATAGGACGTTTGACCCTATTTGTGGTTTCTAGGATCGACGTAATGATTAATAGGGATAGTTGGGGCATTAGTATTCAATTGTCAGAGGTGAAATTCTTGGATTTATTGAAGACTAACTACTGCGAAAGCATTTGCCAAGGATGTTTTCATTAATCAAGAACGAAAGTTAGGGATCGAAGACGATCAGATACCGTCGTAGTCTTAACCATAAACTGTGCCGACTAGGGATCGGATGATGTTAATTTTT
+
IIIIIIIIIIIIIHHHIIIIIIIIIIIIIIIIIIIIIIIIIIIIIIIIIIIIIIIIIIIIIIIIIIHHHIIIIIIIIIIII=====IIIIIIIIIIIIIHHHIHHHIIIIIIIIIIIIIIIIIIIIIIIIIIIIIIIIIIIIIIIIIIIIHHHIIIIHHHIIIIIBBBIIIIIIIIIIIIIHH666IIHHHIIICCCCIIIIIIIIIIIFFFFFHCI66666699,FIIIIHHHHHHIIIIIIIIIIIIIIIIIIIIIIIIIIIIIIII@@@DIHHHD:@@IIIB@;A5/1/48///4/;;455:<E?@@@IIIHH;;;IIIII@@@HE??EDBD::00005:DA?A?AEF@@@IIEHHHBBBBBHHHHH=:88BBHEEBB88DDB??AA94442=;=92226;::442384888853,,----4444429;7....6533:;;36661...92002476733131::;:<<<;<:;:;;;11031..-06113435260--,,,1445122220466//2--
@JI6ZREA02G1HQA
AGTGACAGTTGGAGGGCAAGTCTGGTGCCAGCAGCCGCGGTAATTCCAGCTCCAATAGCGTATATTAAAGTTGTTGCAGTTAAAAAGCTCGTAGTTGAATTTTAGGCCTGGCCGGACGTCGGTCTCTTGGCGAGTACTGTTCTGTCGTCGGGTCTATCTTTCTGGTGAAT
+
FFFFFFFFFFFIB666IIIIIIIIIIIIIIIIIIIIIIIIIIIIIIIIIIIIFFFFFFFFFFFFFFFFFFFFFFFFFFFFF88865ABBDDD?8:;;@FAAAAFFFFFFFDBAA=43340014488AABBDFFFFFFFFFFFFFFFFFFFFFFFFC66311?76557113
@JI6ZREA02G7N0Z
AGTGACAGTTGGAGGGCAAGTCTGGTGCCAGCAGCCGCGGTAATTCCAGCTCCAATAGCGTATATTAAAGTTGTTGCAGTTAAAAAGCTCGTAGTTGAATTTTAGGCCTGGCCGGATGGTCCGTCTTTGGCGAGTACTGTTCTGTCGTCGGGTCTATCCTTCTGGTGAGCCGGGATGCCCTTTATTGGGTGTGTCGGGGAACCAGGACCATTACCTTGAAAAAATTGAAGTGTTTAAAGCGGGCATTTGCTTTGAATAGATTAGCATGGAATAATAGAATAGGACGTTGGTTCTATTTTGTGGTTTTAGGACCACCGTAATGATTAATAGGGATAGTTGGGGGCA
+
FFFFFFFFFFFIIHHHIIIIIIIIIIIIIIIIIIIIIIIIIIIIIIIIIIIIFFFFFFFFFFFFFFFFFFFFFFFFFFFFF?????FFFFFFFFFFFFFEEEEFFFFFFFFFFFFFFFFFFFFFF@@@FFFFFFFFFFFFFFFFFFFFFFFFFFFFFFFFFFFFFFFFFFFFFFFFDFCC<<<C<<???DADDDB9:96@@44344326888<1111925552244444448866...3<8../466674..094448<AAABB?AABBB=55544?>>?>>>4434400..36:44464/104455?<8//00.343;;8998<<==A<88<:9:9<//---33
@JI6ZREA02IN7YV
AGTGACAGTTGGAGGGCAAGTCTGGTGCCAGCAGCCGCGGTAATTCCAGCTCCAATAGCGTATATTAAAGTTGTTGCAGTTAAAAAGCTCGTAGTTGAATTTTAGGCCTGACCGGATGGTCCGTCTTTGGCGAGTACTGTTCTGTCGTCGGGTCTATCCTTCTGGTGAGCCGGGATGCCCTTTATTGGGTGTGTCGGGGAACCAGGACCATTACCTTGAAAAAATTAGAGTGTTTAAAGCGGGCATTTGCTTGAATAGATTAGCATGGAATAATAGAATAGGACGTTGGTTCTATTTTGTTGGTTTTAGGACCACCGTAATGATTAATAGGGATAGTTGGGGGCATTAGTATTCAATTGTCAGAGGTGAAATTCTTGGATTTATTGAAGACTAACTATTGCGAAAGCATTTGCCAAGGATGTTTTCATTAATCAAGAACGAAAGTTAGGGGATCGAAGACGATCAGATACCGTCGTAGTCTTAACCATAAACTATGCCGACTAGGAATCGGGCGACGTTATTTCATGACTCGCTCGGCGCCTT
+
FFFFFFFFFFFIIHHHIIIIIIIIIIIIIIIIIIIIIIIIIIIIIIIIIIIIFFFFFFFFFFFFFFFFFFFFFFFFFFFFF;;;;;FFFDBBBBA:6634444>>>><5568:FFFFFFFFFFFFFFFFFFFFFFFFFFFFFFFFFFFFFFFFFFFFFFFFFFFFFFFFFFFFFFFFFFFFDDDDDFFFFFFFFF====CAFFFFFFFFFFDDBBBAA22222244,<=?@@==?666;FFFFFFFFFFFFFFFDFDFGGGGFFFFDDDDFDGGDFDDFGGGCCADDDBA>9892//.-,,11,,,,35511158;4444?AAABBDDDBBBADDDDD88888?:::BBBB==<<<==>@@@<<<>>:888<<>::<<>888;77>@<888333<<@@<>>888=>8344>???DD??>::44116:::554:::644:7300---00000402---0420067997:4662000764.0,,,,1.,,,,,,.,.0031646467446742-,,,,.001,,,,06722202773441...,,
@JI6ZREA02HI2BR
AGTGACAGTTGGAGGGCAAGTCTGGTGCCAGCAGCCGCGGTAATTCCAGCTCCAATAGCGTATATTAAAGTTGTTGCAGTTAAAAAGCTCGTAGTTGAATTTCGGGGAT
+
FFFFFFFFFFFIIHHHIIIIIIIIIIIIIIIIIIIIIIIIIIIIIIIIIIIIFFFFFFFFFFFFFFFFFFFFFFFFFFDAA68888FFFFFFFFDBAA?8664.,,,..
@JI6ZREA02HECY8
AGTGACAGTTGGAGGGCAAGTCTGGTGCCAGCAGCCGCGGTAATTCCAGCTCCAATAGCGTATATTAAAGTTGTTGCAGTTAAAAAGCTCGTAGTTGAATTTCGGGATCAATACTAGT
+
FFFFFFFFFFFIIHHHIIIIIIIIIIIIIIIIIIIIIIIIIIIIIIIIIIIIFFFFFFFFFFFFEEDDFFFFFFFFFFFFF?????FFFFFFFFFFFFFFFC<631<??<<=2/////
@JI6ZREA02F6NT7
AGTGACAGTTGGAGGGCAAGTCTGGTGCCAGCAGCCGCGGTAATTCCAGCTCCAATAGCGTATATTAAAGTTGTTGCAGTTAAAAAGCTCGTAGTTGAATTTCGGGATCAATTATA
+
FFFFFFFEEEFII???IIIIIIIIIIIIIIIIIIIIIIIHIIIIIIIIIIIIFFFFFFFFFFFFFFFFF===FFDDDDDAA86666DDDDDDDDDDDDD???:663<@?><<<51/
@JI6ZREA02JN4S7
AGTGACAGTTGGAGGGCAAGTCTGGTGCCAGCAGCCGCGGTAATTCCAGCTCCAATAGCGTATATTAAAGTTGTTGCAGTTAAAAAGCTCGTAGTTGAATTTTAGGGCCTGACCGGATGGTCCGTCTTTGGCGAGTACTGTCTGTCGTCGGTCTATCC
+
3//001?<<<889=?FFFFEFFIIIIIIIIIIIIIIIIIIIIIIHIHHHFHFFFFDDCDDFFFF<<666FFFFFFFFFFFF==??=FAA@ABA??<=99,,,,,,,,--33755558=11211151,..124243:==8444?AAAB?444=?=:9..
@JI6ZREA02G8YN8
AGTGACAGTTGGAGGGCAAGTCTGGTGCCAGCAGCCGCGGTAATTCCAGCTCCAATAGCGTATATTAAAGTTGTTGCAGTTAAAAAGCTCGTAGTTGAATTTTAGGCCTGGCCGGACGGTCCGTCTCTGGCGAGTACTGTTCTGTCGTCGGGTCTATCTTTCTGGTGAATCGGTATGTTCTTAATTGGGCGTGCCGGGGAGCCAGGACCATTACCTTGAAAAAATTAGAGTGTTTAAAGCAGGCTTTTGCTTGAATAGATTAGCATGGAATAATAGAATAGGACGTCGTGGTTCTATTTTGTTGGTTCAAGGACCACCGTAATGATTAATAGGGATAGTTGGGGGCATTAGTATTCAATTGTCAGAGGTGGAATTCTTGGATTTATTGAAGACTAACTACTGCGAAAGCATTTTGCCAAGGATGTTTTCATTAATCAAGAACGAAAGTTAGGGATCGAAGACGATCAGATACCGTCGTAGTCTTAACCATAAACTATGCCGACTAGGAATCGGG
+
IIIIIIIIIIIIIHHHIIIIIIIIIIIIIIIIIIIIIIIIIIIIIIIIIIIIIIIIIIIIIIIIIIHHHIIIIIIIIIIII;;;;;IIIIIIIIIIIIIBBBBIIIIIIIIIIIIIIIIIIIIIIIIIIIIIIIIIIIIIIIIIIIIIIHHHIIIIIF:::FDIIIIFFFIIIIIIIIIIIIIIIIHHHIIIIIICCCCIFIIIIIIIIIIIIFFFFI8;;;6666,>FHIHHHHHHHIIIIIIBCBBIIIIIIIHHHHIIIHHHIIIIIIIIHHHIIIIIIIIHHD@;;;GEB?A59997//;;EEEGG;;9;;IIIIIIIIIIII@@@DEEEDIIIFF55555DGGG@@9;;@@BDDDBBBBB999DDDBBBBDDDEDBBBED::DB>98::999=?A@==;777=3.....9787700.12---,,144484623...;:333133066667767710368333:::133;:9:<;::;::;;864766674002267944/00//14,,,
@JI6ZREA02JRWGU
AGTGACAGTTGGAGGGCAAGTCTGGTGCCAGCAGCCGCGGTAATTCCAGCTCCAATAGCGTATATTAAAGTTGTTGCAGTTAAAAAGCTCGTAGTTGAATTTCGGGATCAATTTATCGGTCGTGCCTCTGGTATGCACTGGTATTATTGATTCCTACCTTCTGACGAACCATGATGTCATTAATTTGGTGTCATGGGAAATCAGGACTGTTACTTTGAAAAAATTAGAGTGTTTAAAGCAAGCACACGCTTGAATACATTAGCATGGAATAATGAAATAGGACGTTTGACCCTATTTTGTTGGTTTCTAGGATCGACGTAATGATTAATAGGGATAGTTGGGGGCATTAGTATTCAATTGTCAGAGGTGAAATTCTTGGATTTATTGAAGACTAACTACTGCGAAAGCATTTGCCAAAGGATGTTTTCATTAATCAAGAACGAAAGTTAGGGATCGAAGGCGATCAGATACCGTCGTAGTCTTAACCATAAACTATGCCGACTAGGGATCGGATGATGTTTAATTTTTTAATGTACTC
+
IIIIIIIIIIIIIHHHIIIIIIIIIIIIIIIIIIIIIIIIIIIIIIIIIIIIIIIIIIIIIIIIIIHHHIIIIIIIIIIII=====IIIIIIIIIIIIIHHHIHHHIIIIIHHHIIIIIIIIIIIIIIIIIIIIIIIIIIIIIIIIIIIIIIIIIFFFFFIIIIIIIIIIIIIIIIIIIIIII>>>IIHHHIIIHHHBBBIIIIIIIG=999@HCCD25776666,@HIIIHHHHHHIFFFFIIHHHIIHIIIIHHHHIIIIIIIIIIIIIIIIHHHIIIIIIIHHHIIEEBGF55555//:::::EAG;;;@HHHII@@@IIIIIIIFD666@GGEEE44444;?B???BEEBBBAAA=:====444?444AA=::AAA<<;944::=98:ABA??:=9::==;:433666=22...22-220200:::;::5333300:8555;=;4776633333---096445/1/22---0/1111//44//.1-,-24----2899;8777676941111,,---00..////2.)1154,,
@JI6ZREA02JZEXQ
AGTGACAGTTGGAGGGCAAGTCTGGTGCCAGCAGCCGCGGTAATTCCAGCTCCAATAGCGTATATTAAAGTTGTTGCAGTTAAAAAGCTCGTAGTTGAATTTCGGGGATCAATAC
+
FAAADD6655::<===BAAADDDFFFFFFFFFFFBBBFGIIIGFFHHIHHH==<<DDDBBB<444888;444444ABDBBD77;;;FFFFFFFDBA?>>98800...3::77=13
@JI6ZREA02JUDFL
AGTGACAGTTGGAGGGCAAGTCTGGTGCCAGCAGCCGCGGTAATTCCAGCTCCAATAGCGTATATTAAAGTTGTTGCAGTTAAAAAGCTCGTAGTTGAATTTCGGGATCAATATAG
+
FFFFFFFFFFFIIHHHIIIIIIIIIIIIIIIIIIIIIIIIIIIIIIIIIIIIFFFFFFFFFFFFFFFFFFFFFFFFFFFFF?????FFFFFFFFFFFFFFFFFFF?BAA>?:2--.
@JI6ZREA02HGV60
AGTGACAGTTGGAGGGCAAGTCTGGTGCCAGCAGCCGCGGTAATTCCAGCTCCAATAGCGTATATTAAAGTTGTTGCAGTTAAAAAGCTCGTAGTTGAATTTTAGGCCTGGCCGGACGGTCCGTCTCTGGCGAGTACTGTTCTGTCGTCGGGTCTATCTTTCTGGTGAATCGGTATGTTCTTAATTGGGCGTGCCGGGGAGCCAGGACCATTACCTTGAAAAAATTAGAGTGTTTAAAGCAGGCTTTTGCTTGAATAGATTAGCATGGAATAATAGAATAGGACGTTGTGGTTCTATTTTGTTGGTTCAAGGACCACCGTAATGATTAATAGGGATAGTTGGGGGCATTAGTATTCAATTGTCAGAGGTGAAATTCTTGGATTTATTGAAGACTAACTATTGCGAAAGCATTTGCCAAGGATGTTTTCATTAATCAAGAACGAAAGTTAGGGATCGAAGACGATCAGATACCGTCGTAGTCTTAACCATAAACTATGCCGACTAGGAATCGGG
+
IIIIIIIIIIIIIHHHIIIIIIIIIIIIIIIIIIIIIIIIIIIIIIIIIIIIIIIIIIIIIIIIIIHHHIIIIIIIIIIII:::::FIIIIIIIIIIIICCCCIIIIIIIIIIIIIIIIIIIIIIIIIIIIIIIIIIIIIIIIIIIIIIHHHIIIIIF@@@HHIIIIIIIIIIIIIIIIIIIIIIIHHHIHIHIICCAAHFIII@>>BIIIGGEEEEE1//1//55,::EEGEHHEEEIIIIII9888@DGGGD@@@D@@@IGGGIIIIIDDDDDIIIIIIIIIIH@;<;;IIGED77993//////=>>///55A99;@DGDDDGIIIDD;666DIGDD55555DDGGDDDIIFDBBDDDDEEEE=9:8=====DBBBBHEEEB88HH:98::DDDDDB?AA9:::;:4///A;;777422------2994446:;;99;8222022-----2224944678::73136::::9;:;88:::;;6643....62466979497990026,,,
@JI6ZREA02F1KWY
AGTGACAGTTGGAGGGCAAGTCTGGTGCCAGCAGCCGCGGTAATTCCAGCTCCAATAGCGTATATTAAAGTTGTTGCAGTTAAAAAGCTCGTAGTTGAATTTCGGGATCAATATATTGGTCGTGCCTCTGGTATGCACTGGTATTATTGATTTCTACCTTCTGATGAACTGTGATGTCATTAATTTGGTGTCATGGGGAATCAGGACTGTTACTTTGAAAAATTGAGTGTTTAAAGCAGGCACACGCCTGAATACATTAGCATGGAATAATGAAATAGGACGTTTGACCCTATTTTGTGGTTTCTAGGATCGACGTAATGATTAATAGGGATAGTTGGGGGCATTAGTATTCAATTGTCAGAGGTGAAATTCTTGGATTTATTGAAGACTAACTACTGCGAAAGCATTTGCCAAGGATGTTTTCATTAATCAAGAACGAAAGTTAGGGATCGAAGACGATCAGATACCGTCGTAGTCTTAACCATAAAC
+
FFFFFFFFFFFIIHHHIIIIIIIIIIIIIIIIIIIIIIIIIIIIIIIIIIIIFFFFFFFFFFFFFFFFFFFFFFFFFFFFF????=FFFFFFFFFFFFFFFFFFFFFFFFFFFFFFFFFFFFFFFFFFFFFFFFFFFFFFFFFFFFFFFFFFFFFFFFFFFFFFFFFFFFFFFFFFFFFFFFFFFFEDDDDFFFAA==FFFFFFFFFF:::==;;;@11133:89?@@@;=?666ADDDDDD???DFFFFFFFFGGGGDFFD???DDDDDDD????8??::9???BB====A66644/443339<A888===?DD???AADDDAAAA=;8<?>>66-----3377575764448==8233:;;<<:;8888@@@>>>;;42//34<<63...9;2223328889996667....222370/.0667700022264491...,,,,.-,-60---74:88::::7:7::2000747----,,,,,0//.,
@JI6ZREA02HXV7T
AGTGACAGTTGGAGGGCAAGTCTGGTGCCAGCAGCCGCGGTAATTCCAGCTCCAATAGCGTATATTAAAGTTGTTGCAGTTAAAAAGCTCGTAGTTGAATTTTAGGCCTGGCCGGATGGTCCGTCTTTGGCGAGTACTGTTCTGTCGTCGGGTCTATCCTTCTGGTGAGCCGGGATGCCCTTTATTGGGTGTGTCGGGGAACCAGGACCATTACCTTGAAAAAATTAGAGTGTTTAAAGCGGGCATTTGCTTGAATAGATTAGCATGGAATAATAGAATAGGACGTTGGTTCTATTTTGTTGGTTTTTAGGACCACCGTAATGATTAATAGGGATAGTTGGGGGCATTAGTATTCAATTGTCAGAGGTGAAATTCTTGGATTTATTGAAGACTAACTACTGCGAAAGCATTTGCCGAGGATGTTTTCATTAATCAAGAACGAAAGTTAGGGGATCGAAGACGATCAGATACCGTCGTAGTCTTAACC
+
FFFFFFFFFFFIIHHHIIIIIIIIIIIIIIIIIIIIIIIIIIIIIIIIIIIIFFFFFFFFFFFFFFFFFFFFFFFFFFD??66666CFFFFFFFFFFFFEEEEFFFFFFFFFFFFFFFFFFFFFFFFFFFFFFFFFFFFFFFFFFFFFFFFFFFFFFFFFFFFFFFFFFFFFFFFFFFFFFFFDDDFFFFFFFFF@@@@FFFFFFFFFFFDA?===<<------220===??;;=====B555=A=;=BBAAADDAACDDDGGDDDDDIIIDDDGIIIIIIIIIIDDDDDBB>>2///7//--,,,,,358911112///4<<<<@ABBD?:::ADDDD888=8AAAADDDDDDDDDDDDDDDDD3338>=;@@>><>83//.22/7500033,,,,0643,,,.693...6><@>><<7661111::::888:62200:73338::211111222220420067994202221011:88:88::11
@JI6ZREA02HEQDO
AGTGACAGTTGGAGGGCAAGTCTGGTGCCAGCAGCCGCGGTAATTCCAGCTCCAATAGCGTATATTAAAGTTGTTGCAGTTAAAAAGCTCGTAGTTGAATTTCGGGATCAATACGTCGGTCGTGCTTTTTTGGTACGCACTGGCGTCATTGGTTTCTCCCTTCTGACGAACTATGATGTCATTAATTTGGTGTTATGGGGAATCAGGACTGTTACTTTGAAAAAATTAGGGTGTTTAAAGCAGGCACACGCTTGAATACATTAGCATGGAATAATGAAATAGGACGTTTGATCTTATTTTGTGGTTTCTAGGATCGACGTAATGATTAATAGGGATAGTTGGGGCATTAGTATTCAATTGTCAGAGGTGAAATTCTTGGATTTATTGAAGACTAACTACTGCGAAAGCATTTGCCAAGGATGTTTTCATTAATCAAGAACGAAAGTTAGGGATCGAAGACGATCAGATACCGTCGTAGTCTTAACCATAAACTAT
+
IIIIIIIIIIIIIHHHIIIIIIIIIIIIIIIIIIIIIIIIIIIIIIIIIIIIIIIIIIIIIIIIIIHHHIIIIIIIIIIII?????IIIIIIIIIIIIIHHHIHHHIIIIIIIIIIIIIIIIIII888888II?IIIIIIIIIIIIIIIIIIHHHIIHHHIIIIIIIIIIIIIIIIIIIIIIIIIHHHIIIIIIIICCCCIIIIIIIIIIIIIIIEEEI666644II6EECFCGHHHHHIIIIIIIIIIIIIIIIIIIIIIIIIIIIIIIIIIIIIHHHIIIIIIGGGHIIIIIII<<>=?4CC???IIIIIIIIIIIIIIIIIIIIIIIIHHHIIIIGG;;;;GIIIIIIIIIIIIIIIIIIGFFFGEHHFIIIIIIII6559=@GG>=;BEEAAAEEEB>8888EEEBBBEEEEECC=AA7766??==99153356782...<>>4::>@AAAAAAABAAAA::::AAAA===AAAAA>?AA442:000>>39
@JI6ZREA02IY0QN
AGTGACAGTTGGAGGGCAAGTCTGGTGCCAGCAGCCGCGGTAATTCCAGCTCCAATAGCGTATATTAAAGTTGTTGCAGTTAAAAAGCTCGTAGTTGAATTTCGGGGT
+
FFFFFFFFFFFII:::IIIIIIIIIIIIIIIIIIFFFFDDEDFFFFFFFHHFFFFFFFFFFFFFFFFFFFFFFFFFFFDDD;;=<<FFFFDDA==<<=;..,3..,,,
@JI6ZREA02GOA10
AGTGACAGTTGGAGGGCAAGTCTGGTGCCAGCAGCCGCGGTAATTCCAGCTCCAATAGCGTATATTAAAGTTGTTGCAGTTAAAAAGCTCGTAGTTGAATTTCGGGATCAATATATTGGTCGTGCCTCTGGTATGAACTGGTATTATTGATTTCTACCTTCTGACGAACTGTGATGTCATTAATTTGGTGTCATGGGGAATCAGGACTGTTACTTTGAAAAAATTAGAGTGTTTAAAGCAGGCACACGCTTGAATACATTAGCATGGAATAATGAAATAGGACGTTTGACCCTATTTTGTTGGTTTCTAGGATCGACGTAATGATTAATAGGGATAGTTGGGGGCATTAGTATTCAATTGTCAGAGGTGAAATTCTTGGATTTATTGAAGACTAACTACCGCGAAAGCATTTGCCAAAGGATGCTTTCATTAATCAAGAACGAAAGTTAGGGATCGAAGACGATCAGATACCGTCGTAGTCTTAACC
+
IIIIIIIIIIIIIHHHIIIIIIIIIIIIIIIIIIIIIIIIIIIIIIIIIIIIIIIIIIIIIIIIIIHHHIIIIIIIIIIII=====IIIIIIIIIIIIIHHHIHHHIIIIIIIIIIIIIIIIIIIIIIIIIIIIIIIIIIIIIIIIIIIIHHHIHFBBBBIIIIIIIIIIIIIIIIIIIIIIIHHHIIIIIIIICC@@BBIIIIIIIIIIIGE@==>//////54,==BDEBDDDHHIHFFFIIHHHIIIIIIIIIIIIIIIIIIIIIIIIIIIHHHI@EEHH@@@HIIEEEII7777@6:DD?BBDHIHDDDIIIIIIIIIIIIIIIIIHHHIIIIHH88888HDDDDDFFIIIHHHHHDDDDDDD?8000?>C<;889.//944:::98:>@CCA?94524<;:2532227,,,..22-337458::::888;<=:88;:777<<;48886333;;10364997301/993----3049::;;11
@JI6ZREA02G7JBB
AGTGACAGTTGGAGGGCAAGTCTGGTGCCAGCAGCCGCGGTAATTCCAGCTCCAATAGCGTATATTAAAGTTGTTGCAGTTAAAAAGCTCGTAGTTGAATTTTAGGCCTGGCCGGATGGTCCGTCTTTGGCGAGTACTGTTCTGTCGTCGGGTCTATCCTTCTGGTGAGCCGGGATGCCCTTTATTGGGTGTGTCGGGGAACCAGGACCATTACCTTGAAAAAATTAGAGTGTTTAAAGCGGGCATTTGCTTGAATAGATTAGCATGGAATAATAGAATAGGACGTTGGTTCTATTTTGTTGGTTTTAGGACCACCGTAATGATTAATAGGGATAGTTGGGGGCATTAGTATTCAATTGTCAGAGGTGAAATTCTTGGATTTTATTGAAGACTAACTATTGCGAAAGCATTTGCCAAGGATGTTTTCATTAATCAAGAACGAAAGTTAGGGGATCGAAGACGATCAGATACCGTCGTAGTCTTAACCATAAACTATGCCGACTAGGAATCGGGCACGTTATTTCATGACTCGCTCGGCGCCTT
+
IIIIIIIIIIIIIHHHIIIIIIIIIIIIIIIIIIIIIIIIIIIIIIIIIIIIIIIIIIIIIIIIIIHHHIIIIIIIIIIII:::::IIIIIIIIIIIIICCCCIIIIIIIIIIIIIIIIIIIIIIHHHIIIIIIIIIIIIIIIIIIIII@@@IIIIIIIIIIIIIIIIIIIHHHIIIHHHHHFBAAFFHIIIIIICCCCIIHHIIIIIIIIGEBB??B//////55,>@BEEBBB<==DIDBBBBDDHIIIIIIIIIIIIIIIHHHIIIIIHHHIIIIIIII@<777@@@?CBE99996//;;5555BA<55554<::::B>?;<<<@DHHHIIIIII???88HIIIDDDHIHDDDEEBBBBEE>>@=@B=AA?;;>>5...../2?=886:?A>998CCB:455=>??<<=>>;;;2207.----39998869:830086333133-1333888883103::;99947683.....8::<<<==665:8898606833134302244778220309994---888888849798997000,,
@JI6ZREA02JDPV4
AGTGACAGTTGGAGGGCAAGTCTGGTGCCAGCAGCCGCGGTAATTCCAGCTCCAATAGCGTATATTAAAGTTGTTGCAGTTAAAAAGCTCGTAGTTGAATTTCGGGATCAATTATCGTCGTGCTCTGGTATGCACTGGTATTATTGATTTCTACCTTCTGACGAACCATGATGTCATTAATTTGGTGTCATGGGAAATCAGGACTGTTACTTTGAAAAAATTAGAGTGTTTAAAGCAAGCACACGCTTGAATACATTAGCATGGAATAATGAAATAGGACGTTTGACCCTATTTTGTTGGTTCTAGGATCGACGTAATGATTAATAGGGATAGGTTGGGGGCATT
+
FFFFFFFFFFFIIIIIIIIIIIIIIIIIIIIIIIIIIIIIIIIIIIIIIIIIFFFFFFFFFFFFFFFFFFFFFFFFFFFFF???==FFFFFFFFFFFFFFFFFFFFDBB==54411018A<445:::<FFFFFFFFFFFFFFFFFFFFFFFFFFFFFFFFFFFFFCCCFFFCCDFFFFFD?==B:356=A=366===BBBBAABB?4447.,,7,,,,,,--+7=<:9888444?A889<<BAAABA>AABA555=BDDDDDBBDDDDDDA222A:A>@<3422<=61172,,,,3----,,37<688>99::DBBB==<<<88886211751111,,,,,77--
@JI6ZREA02HQ13R
AGTGACAGTTGGAGGGCAAGTCTGGTGCCAGCAGCCGCGGTAATTCCAGCTCCAATAGCGTATATTAAAGTTGTTGCAGTTAAAAAGCTCGTAGTTGAATTTTAGGCCTGACCGGAGTCGTCGTCTTGGCGAGTACTGTTCTGTCGTCGGGTCTATCCTTCTGGTGAAG
+
FFFFFFFFFFFIIHHH????IIIIIIIIIIIIIIIIIIIIIIIIIIIIIIIIFFFFFFFFFFFFFFFFFFFFFFFFFFFFF=====FFFFFFFFFFFFFAA@@FFDDA:100.;9984434011<AAABBDFFFFFFFFFFFFFFFFFFF?FFFDD6310<><<98../
@JI6ZREA02F9F1H
AGTGACAGTTGGAGGGCAAGTCTGGTGCCAGCAGCCGCGGTAATTCCAGCTCCAATAGCGTATATTAAAGTTGTTGCAGTTAAAAAGCTCGTAGTTGAATTTTAGGCCTGGCCGGACGGTCCGTCTCTGGCGAGTACTGTTCTGTCGTCGGGTCTATCTTTCTGGTGAATCGGTATGTTCTTAATTGGGCGTGCCGGGGAGCCAGGACCATTACCTTGAAAAAATTAGAGTGTTTAAAGCAGGCTTTTGCTTGAATAGATTAGCATGGAATAATAGAATAGGACGTTGTGGTTCTATTTTGTTGGTTCAAGGACCACCGTAATGATTAATAGGGATAGTTGGGGGCATTAGTATTCAATTGTCAGAGGTGAAATTCTTGGATTTATTGAAGACTAACTACTGCGAAAGCATTTGCCAAGGATGTTTTCATTAATCAAGAACGAAAGTTAGGGATCGAAGACGATCAGATACCGTCGTAGTCTTAACCATAAACTATGCCGACTAGGAATCGGGCGACGTTATTTTCACGACTCGCTCGGCGCCTTAC
+
IIIIIIIIIIIIIGGGIIIIIIIIIIIIIIIIIIIIIIIIIIIIIIIIIIIIIIIIIIIIIIIIIIHHHIIIIIIIIII>>66666BIIIIIIIIIIIICCCCIIIIIIIIIIIIIIIIIIIIIIIIIIIIIIIIIIIIHHIIIIIIIIHHHIIIIIG>>>IIIIIIBBBGGGHIGGGIIIIGGGGHHHIHIIIICCBBIFIIIBBBFFFEEC;;99A///////1,;>EGGEEHEEEIIIIGG8877?;;;?>;;:DDDDHIIIIIIIIHHGGGGGIIGGGGGB=86465::::A37776//::AADAA5547;B::;;?DFIIHHIIIIHHHIIIIII::=77GGFFIA:==AFFFEEEHFFCB::;8BBEFFE==@@FEBB:44FE;:8;?EEB:8:A>;9;;9@;50..5<???<64884444>===>><>>>><<;655<>>>5222:;;;>><9=>>>>==:;:;;865:>=;;=;;<<2108---.1013268<9;9;;99;=:832-899;;;4144==686:>>>;=;<:7522,,-,
@JI6ZREA02H0ITD
AGTGACAGTTGGAGGGCAAGTCTGGTGCCAGCAGCCGCGGTAATTCCAGCTCCAATAGCGTATATTAAAGTTGTTGCAGTTAAAAAGCTCGTAGTTGAATTTCGGGATCAATTATCGTCGTGCGTCTGTAGTGCGACTGGTATTATTGATTTCTACCTTCTGACGAACTGTGATGTCATTAATTTGGTGTCATGGGGAAATCAGGACTGTTACTTTGAAAAAATTAGAGTGTTTAAAGCAAGCACACGCTTGAATACATTAGCATGGAATAATGAAATAGGACGTTTGACCTATACTTTGTTGGTTTCTAGGATCGACGTAATGATTAATAGGGATAGTTGGGGGCATTAGTATTCAATTGTCAGAGGTGAAATTCTTGGATTTATTGAAGACTAACTACTGCGAAAGCATTTGCCAAGGATG
+
FFFFFFFFFFFIIHHHIIIIIIIIIIIIIIIIIIIIIIIIIIIIIIIIIIIIFFFFFFFFFFFFFFFFFFFFFFFFFFFFF;;;;;FFFFFFFFFFFFFFFF<663<A?99992,///---53-.-57572-////4?>>AABDFFFFFFFFFFFFFDBBAAA??111111?AAAAABDFFFFF=A>9;=<77...0226===<?ADA?:89>866:------..,4<=??;<==?FFD666??DAAAABBDDDDAACCCDFFFFDDDBBBAAA10040444:6,,,==;63....2663/.79...<27.//9>99889@A@??AAA===;;8<??<<<///00<<===>>AABB===8888?888<>>;;;>8322<<<8888228:82233<<22222::<888;::8887644400.3,
@JI6ZREA02JZ95G
AGTGACAGTTGGAGGGCAAGTCTGGTGCCAGCAGCCGCGGTAATTCCAGCTCCAATAGCGTATATTAAAGTTGTTGCAGTTAAAAAGCTCGTAGTTGAATTTCGGGATCAATTTATCGGTCGTGCCTCTGGTATGCACTGGTATTATTGATTTCTACCTTCTGATGAACCATGATGTCATTAATTTGGTGTCATGGGGAATCAGGACTGTTACTTTGAAAAATTAGAGTGTTTAAAGCAAGCACACGCTTGAATACATTAGCATGGAATAATGAATAGGACGTTTGACCCTATTTGTTGGTTCTAGGATCGACGTAATGATTAATAGGGATAGTTGGGGGCATTAGTATTCAATTGTCAGAGGTGAAATTCTTGGATTTATTGAAGACTAACTACTGCGAAAGCATTTTGCCAAGGATGTTTTCATTAATCAAGAACGAAAGTTAGGGATCGAAGACGATCAGATACCGTCGTAGTCTTAACCATAAACTAATGCCGACT
+
FFFFFFFFFFFIIHHHIIIIIIIIIIIIIIIIIIIIIIIIIIIIIIIIIIIIFFFFFFFFFFFFFFFFFFFFFFFFFFFFF=====FFFFFFFFFFFFFFFFFFFFFFFFFFFFFFFFFFFFFFFFFFFFFFFFFFFFFFFFFFFFFFFFFFFD<:::<<FFDDFFFFFFFFFFFFFFFFFFFFFF<<9@DFFFAAAAFFFFFCCCF?54247111:,,,--..,7====644133:BBBAAA?==?DBA===:9:B:::BDDBAA=??AG?555:?DDDDB=;;<?;8876222.--2222:;>>>B==???DDDDDDDAA::8=888=><<;;---//444489=??@?>>@>?888<<8888;;;=====B??=;;@7/344<888;;;;:<877500043,,,,,,044444579020-----004666644:83238:601----27777660122::56466:9891215:878800.0,,,,,,-.,,,3410
@JI6ZREA02I360W
AGTGACAGTTGGAGGGCAAGTCTGGTGCCAGCAGCCGCGGTAATTCCAGCTCCAATAGCGTATATTAAAGTTGTTGCAGTTAAAAAGCTCGTAGTTGAATTTCGGGATCAATTTATCGGTCGTGCCTCTGGTATGAACTGGTATTATTGATTTCTACCTTCTGACGAACTGTGATGTCATTAATTTGGTGTCATGGGGAATCAGGACTGTTACTTTGAAAAAATTAGAGTGTTTAAAGCAGGCACACGCTTGAATACATTAGCATGGAATAATGAAGTAGGACGTTTGACCCTATTTGTTGGTTTCTAGGATCGACGTAATGATTAATAGGGATAGTTGGGGGCATTAGTATTCAATTGTCAGAGGTGAAATTCTTGGATTTATTGAAGACTAACTACTGCGAAAGCAATTTGCCAAAGGATGTTTTCATTAATCAAGAACGAAAGTTAGGGATCGAAGACGATCAGATACCG
+
IIIIIIIIIIIIIHHHIIIIIIIIIIIIIIIIIIIIIIIIIIIIIIIIIIIIIIIIIIIIIIIIIIHHHIIIIIIIIIIII:::::IIIIIIIIIIIIIHHHIHHHIIIGGGGGIIIIIIIIIIIIIIIIIIIIIIIIIIIHIIIIIIIIHHHIIIIIIIIIIIIIIIIIIIIIIIIIIIIII>>>IIIIIIIIBB@@GGIIIIIHHI==>GI888B677766;;,GIGGFEEE==>IGGGIIIIIIIIGGGGGHHIIIIIIIIIIIIIIIIHHGFFGDDFHF<533BD>>>?;335822==BBBIIIGGGHIIIIIIIIIIIHHHHID775:ACD>>.....;:<=;=:>>6777CCEHFFFFHHHHHHEFC@==FHF555?;>IHFFDFIFEBA899;;40..8300222300,,,43.2-,,,,-2,,,,156380031003;<;2777;=;3336586<<<<<686883
@JI6ZREA02FJCRL
AGTGACAGTTGGAGGGCAAGTCTGGTGCCAGCAGCCGCGGTAATTCCAGCTCCAATAGCGTATATTAAAGTTGTTGCAGTTAAAAAGCTCGTAGTTGAATTTTAGGCCTGACCGGATGGTCCGTCTTTGGCGAGTACTGTTCTGTCGTCGGGTCTATCCTTCTGGTGAGCCGGGATGCCCTTTATTGGGTGTGTCGGGGAACCAGGACCATTACCTTGAAAAAATTAGAGTGTTTAAAGCGGGCATTTGCTTGAATAGATTAGCATGGAATAATAGAATAGGACGTTGGTTCTATTTTGTTGGTTTTAGGTCCACCGTAATGATTAATAGGGATAGTTGGGGGCATTAGTATTCAATTGTCAGAGGTGAAATTCTTGGATTTATTGAAGACTAACTATTGCGAAAGCATTTGCCAAGGATGTTTTCATTAATCAAGAACGAAAGTTAGGGGATCGAAGACGATCAGATACCGTCGTAGTCTTAACCATAAACTATGCCGACTAGGAATCGGGCACGTTATTTTCACGACTCGCTCGGCGCCTTACGGGAACAGTCGACTGCCAA
+
IIIIIIIIIIIII@@@IIIIIIIIIIIIIIIIIIIIIIIIIIIIIIIIIIIIIIIIIIIIIIIIIIHHHIIIIIIIIIIII;;;;;IIIIIIIIIIIIICCCCIIIIIIIIIIIIIIIIIIIIIIHHHIIIIIIIIIIIIIIIIIIIIIHHHIIIIIIIIIIIIIIIIIIIHHHIIIHHHHHHFFFFFHIIIIIICCCCIIFFFFFFIIIIIIFFFFI66666699,>@IIIEEEDHHIIHFFFIFFFIIIIIIIIIIIIIIHDDDHIIH@@@HHIIIIIIID@<;;IIIIDDD====7//;;9999AAA6EE;2256@DFGGEEGGII@@@IIIIII88===IIIIIIIIIIIDD:::8=BDB===:<BBEB:3344DEBBA::AB=93444499?A?A==;<<==:::;=AAAA442:71111:99933499------.20/00.000049922----046666464;7710167:6766::...366676067:3130::76002257712-..38000099476676742133648877797::::8...7::677::::
@JI6ZREA02GYI94
AGTGACAGTTGGAGGGCAAGTCTGGTGCCAGCAGCCGCGGTAATTCCAGCTCCAATAGCGTATATTAAAGTTGTTGCAGTTAAAAAGCTCGTAGTTGAATTTCGGGATCAATACGTCGGTCGTGCTTTTTTGGTACGCACTGGCGTCATTGGTTTCTCCTTTCTGACGAACCATGATGTCATTAATTTGGTGTTATGGGGAGTTAGGACTGTTACTTTGAAAAAATTGAGTGTTTAAAGCAGGCATTAGCTTGAATACATTAGCATGGAATAATG
+
FFFFFFFFEE@BBIHHIIIIIIIIIIIIIIIIIIIIIIIIIIIIIIIIIIIIFFFFFFFFFFFFFFFFFFFFFDA????00//---/9????ADFFFFFFFFFFFFFFFFFFFFFFFFFFFFFFF666666DD6FFFFFFFFFFFFFFFFFFFFFFFFFFFFFFFFFFFFFFFFDDDFFFFFFFF@@@FFFFDBBB:;;;51335<BAA@@889A=;;A222222:::?DDDFFFFFFFFFFFFD???FFFFFCCCCFDDDDDBA94222:775-
@JI6ZREA02FVVXK
AGTGACAGTTGGAGGGCAAGTCTGGTGCCAGCAGCCGCGGTAATTCCAGCTCCAATAGCGTATATTAAAGTTGTTGCAGTTAAAAAGCTCGTAGTTGAATTTTAGGCCTGGCCGGATGGTCCGTCTTTGGCGAGTACTGTTCTGTCGTCGGGTCTATCCTTCTGGTGAGCCGGGATGCCCTTTATTGGGTGTGTCGGGGAACCAGGACCATTACCTTGAAAAAATTAGAGTGTTTAAAGCGGGCATTTGCTTGAATAGATTAGCATGGAATAATAGAATAGGACGTTGGTTCTATTTTGTGGTTTTAGGACCACCGTAATGATTAATAGGGATAGTTGGGGGCATTGGTATTCAATTGTCAGAGGTGAAATTCTTGGATTTATTGAAGACTAACTATTGCGAAAGCATTTGCCAAGGATGTTTTCATTAATCAAGAACGAAAGTTAGGGGATCGAAGACGATCAGATACCGTCGTAGTCTTAACCNTAAACTATGCCGACTAGGAATCGGGCACGTTTATTTCATGACTCGCTCGGCGCCTTACGGG
+
IIIIIIIIIIIIIHHHIIIIIIIIIIIIIIIIIIIIIIIIIIIIIIIIIIIIIIIIIIIIIIIIIIHHHIIIIIIIIIIII=====IIIIIIIIIIIIICCCCIIIIIIIIIIIIIIIIIIIIIIHHHIIIIIIIIIIIIIIIIIIIIIHHHIIIIIFFFFIIIIIIIIIIFFFIIIHHHHHHIHHHHHIIIIIICCCCIIIIIIIHIIIIIIIIHHI;;7766>>-FIHHHEEEDFFFHH>>>FHHHIIIIIIIIIIIIIIIHHHIIIIIIIIIIIIIIIIIH@@@IIGD?9:53555.44////9;;855589@@@DIIIIIIIIIHHHIID;;;77;55@@@@IIHHHIIIGGDDDDD44///8<;:==A<<BB=444477BB>424:=A998=;==9::<=::::<A====::8A;3333;:....8:;6200530..,,,,,,,,,11,,,,.5776666676;;:74402049002200!64222400333::43137:799522020----00--26999;;8:83022743330,,,00
@JI6ZREA02FKSOW
AGTGACAGTTGGAGGGCAAGTCTGGTGCCAGCAGCCGCGGTAATTCCAGCTCCAATAGCGTATATTAAAGTTGTTGCAGTTAAAAAGCTCGTAGTTGAATTTTAGGCCTGGCCGGATGGTCCGTCTTTGGCGAGTACTGTTCTGTCGTCGGGTCTATCCTTCTGGTGAGCCGGGATGCCCTTTATTGGGTGTGTCGGGGAACCAGGACCATTACCTTGAAAAAATTAGAGTGTTTAAAGCGGGCATTTGCTTGAATAGATTAGCATGGAATAATAGAATAGGACGTTGGTTCTATTTTGTTGGTTTTAGGACCACCGTAATGATTAATAGGGATAGTTGGGGGCATTAGTATTCAATTGTCAGAGGTGAAATTCTTGGATTTATTGAAGACTAACTATTGCGAAAGCATTTGCCAAGGATGTTTTCATTAATCAAGAACGAAAGTTAGGGGATCGAAGACGATCAGATACCGTCGTAGTCTTAACC
+
IIIIIIIIIIIIIHHHIIIIIIIIIIIIIIIIIIIIIIIIIIIIIIIIIIIIIIIIIIIIIIIIIIHHHIIIIIIIIIIII?????IIIIIIIIIIIIICCCCIIIIIIIIIIIIIIIIIIIIIIHHHIIIIIIIIIIIIIIIIIIIIIHHHIIIIIIIIIIIIIIIIIIIHHHIIIHHHHHHIDDFFHIIIIIICCCCIIIIIIIIIIIIIIIIIII8;;;66@@0FIFFFHEE@@@IF>>>FIHHHIIIIIIHHHHIIIIIIIIIIIIIIIIIIIIIIIIIH<;;DDIGGFG====@22;;6999BB?25569GGGGGDDDDIDDDFBBHIHHHHH88=77DDHIIIIIID@@@B==8::BHHHEDEHEHHH====B444A::AB:434:BBBBAB?AA?<<;44444:A::::::8;;3311::....8;;:30097333462-----09966200687997767133319::;77944220/
@JI6ZREA02IV31X
AGTGACAGTTGGAGGGCAAGTCTGGTGCCAGCAGCCGCGGTAATTCCAGCTCCAATAGCGTATATTAAAGTTGTTGCAGTTAAAAAGCTCGTAGTTGAATTTCGGATC
+
66688888FDFGHFHHIIIIIIIIIIIIIIIIIIIIIIIIIIHHHHHHHHHDDDDFFFFFFFFFFFFFFFFFFFFFFFFFF;;;;;FFFFFFFFFFFFD=;8/..33.
@JI6ZREA02IG78F
AGTGACAGTTGGAGGGCAAGTCTGGTGCCAGCAGCCGCGGTAATTCCAGCTCCAATAGCGTATATTAAAGTTGTTGCAGTTAAAAAGCTCGTAGTTGAATTTTAGGCCTGGCCGGATGGTCCGTCTTTGGCGAGTACTGTTCTGTCGTCGGGTCTATCCTTCTGGTGAGCCGGGATGCCCTTT
+
FFFFFFFFFFFII@@@IIIIIIIIIIIIIIIIIIIIIIIIIIIIIIIIIIIIFFFFFFFFFFFFFFFFFFFFFFDBBBB5533333ADDDDFFFFFFFFBBDDFFFFFFCAAABA5444<888<@133BDDDFFFFFFFFFFFFFFFFFFFFFFFFF=<<<FFFFFD?::<FF?D:5448922
@JI6ZREA02IG7TB
AGTGACAGTTGGAGGGCAAGTCTGGTGCCAGCAGCCGCGGTAATTCCAGCTCCAATAGCGTATATTAAAGTTGTTGCAGTTAAAAAGCTCGTAGTTGAATTTTAGGCCTGGCCGGATGGTCCGTCTTTGGCGAGTACTGTTCTGTCGTCGGGTCTATCCTTCTGGTGAGCCGGGATGCCCTTTATTGGGTGTGTCGGGGAACCAGGACCATTACCTTGAAAAAATTAGAGTGTTTAAAGCGGGCATTTGCTTGAATAGATTAGCATGGAATAATAGAATAGGACGTTGGTTCTATTTTGTTGGTTTTAGGACCACCGTAATGATTAATAGGGATAGTTGGGGGCATTAGTATTCAATTGTCAGAGGTGAAATTCTTGGATTTATTGAAGACTAACTATTGCGAAAGCATTTGCCAAGGATGTTTTCATTAATCAAGAACGAAAGTTAGGGGATCGAAGACGATCAGATACCGTCGTAGTCTT
+
FFFFFFFFFFFIIIIIIIIIIIIIIIIIIIIIIIIIIIIIIIIIIIIIIIIHFFFFFFFFFFFFFFFFFFFFFFBBBBB5533333:ABBBDDFFFFFFBBDDFFFFFFFFFFFFFFFFFFFFFFFFFFFFFFFFFFFFFFFFFFFFFFDDDFFFFFFFFFFFFFFFFFFFFFFFFFFFFFFFDDDC??BABBAA4444<<44488<>BAAABAAAAB22222233,5ABB@;;;;;;?@4448<0009<<<<>>98:A=??CFDDDDGGGGD:<:?DGGGGDA9::>>AAA<9....7/5992222<23488<33498A<<<<>>>BA000:DDDAA55755??????ADBBAAA???DDDDD===B=>>DDD====D>>>=88BBB>88888===BBB8344=B?===;88888>>>:61114::::998::::66:9433---211111---2210244679712166210077778--
@JI6ZREA02HC94K
AGTGACAGTTGGAGGGCAAGTCTGGTGCCAGCAGCCGCGGTAATTCCAGCTCCAATAGCGTATATTAAAGTTGTTGCAGTTAAAAAGCTCGTAGTTGAATTTTAGGCCTGGCCGGATGGTCCGTCTTTGGCGAGTACTGTTCTGTCGTCGGGTCTATCCTTCTGGTGAGCCGGGATGCCCTTTATTGGGTGTGTCGGGGAACCAGGACCATTACCTTGAAAAAATTAGAGTGTTTAAAGCGGGCATTTGCTTGAATAGATTAGCATGGAATAATAGAATAGGACGTTGGTTCTATTTTGTTGGTTTTAGAACCACCGTAATGATTAATAGGGATAGTTGGGGGCATTAGTATTCAATTGTCAGAGGTGAAATTCTTGGATTTATTGAAGACTAACTATTGCGAAAGCATTTGCCAAGGATGTTTTCATTAATCAAGAACGAAAGTTAGGGGATCGAAGACGATCAGATACCGTCGTAGTCTTAACCATAAACTATGCCGACTAGGAATCGGG
+
IIIIIIIIIIIIIHHHIIIIIIIIIIIIIIIIIIIIIIIIIIIIIIIIIIIIIIIIIIIIIIIIIIHHHIIIIIIIIIIII?????IIIIIIIIIIIIICCCCIIIIIIIIIIIIIIIIIIIIIIHHHIIIIIIIIIIIIIIIIIIIIIHHHIIIIIIIIIIIIIIIIIIIHHHIIIHHHHHHFDDFFHIIIIIICCCCIIIIHFFFIIIIIIIIFFF66;;66II3IIIIIEBBBBBD;555;DB?BDGGII@@@DHIIIIIHHHIIIIHHHHIIIIIIIIIIIIIIII@@@@====7//779996DBAA:644466;;EBBBGFFFIEBEDD@@@D55;55GGIDDDDDIIGDDBABAAA==//08===DDDDDDEE===B88BBB=2449;;;:=?A/////==:::7AAAAA4423711112299776992...:72224660000072227710347999;::1333158;=::;::==665;911..-677;:;9;:;;88992-,
@JI6ZREA02J3B18
AGTGACAGTTGGAGGGCAAGTCTGGTGCCAGCAGCCGCGGTAATTCCAGCTCCAATAGCGTATATTAAAGTTGTTGCAGTTAAAAAGCTCGTAGTTGAATTTCGGGATCAATTTATCGTCGTGCTCTGGTATGCACTGGTATTATTGATTTCTACCTTCTGACGAACCATGATGTCATTAATTTGGTGTCATGGGGAATCAGGACTGTTACTTTGAAAAAATTAGAGTGTTTAAAGCAAGCACACGCTAGAATACATTAGCATGGAATAATGAAATAGGACGTTTGACCCTATTTTGTTGGTTTCTAGGATCGACGTAATGATTAATAGGGATAGTTGGGGGCATTAGTATTCAATTGTCAGAGGTGAAATTCTTGGATTTATTGAAGACTAACTACTGCGAAAGCATTTGCCAAAGGATGTTTTCATTAATCAAGAACGAAAGTTAGGGGATCGAAGACGATCAGATACCGTCGTAGTCTTTAACCATAAACTATGCCGACTAGGGATCGGATGATGTTAATTTTTTAATGTACTC
+
IIIIIIIIIIIIIHHHIIIIIIIIIIIIIIIIIIIIIIIIIIIIIIIIIIIIIIIIIIIIIIIIIIFFFIIIIIIIIIIII?????IIIIIIIIIIIIIHHHIHDDGEI:8/////..--22533224467;777@GIIIIIIIIIIIHHHIIIIIIIIIIIIIII@@>FIIIIIIIIIIIHHHIIIIIIII@@@@FDIIGGEEGDB998=888I777789FF5IIIIIHHHHHHIIBBBIIHHHIHFFFIIIIIIIIIIIIIIIDDDDDDD555@:@@IIIEEEIIEB@@@<<<<<26BB@@@III<<<HIIIIIHHHIIIIIHHHHHIIDHIIII66888HDDDHHHIIIIIIIH@=@BEDBBB=555BBB==@@EEEEHHHHHB:8:BEEHHDDB??>B<=>==200344,,,,,,15.///556644-...9..1/...140,,,,,,,,,341157033886779998888:868668;;664:888:821338:;697...-7...3999974468..00/.44)903340
@JI6ZREA02J0B9W
AGTGACAGTTGGAGGGCAAGTCTGGTGCCAGCAGCCGCGGTAATTCCAGCTCCAATAGCGTATATTAAAGTTGTTGCAGTTAAAAAGCTCGTAGTTGAATTTTAGGCCTGACCGGATGGTCCGTCTTTGGCGAGTACTGTTCTGTCGTCGGGTCTATCCTTCTGGTGAGCCGGGATGCCCTTTATTGGGTGTGTCGGGGAACCAGGACCATTACCTTGAAAAAATTAGAGTGTTTAAAGCGGGCATTTGCTTGAATAGATTAGCATGGAATAATAGAATAGGACGTTGGTTCTATTTTGTTGGTTTTAGGACCACCGTAATGATTAATAGGGATAGTTGGGGGCATTAGTATTCAATTGTCAGAGGTGAAATTCTTGGATTTATTGAAGACTAACTACTGCGAAAGCATTTGCCAAGGATGTTTTCATTAATCAAGAACGAAAGTTAGGGGATCGAAGACGATCAGATACCGTCGTAGTCCTAACCATAAACTATGCCGACTAGGAATCGGGCACGTTATTTCATGACTCGCTCGGCGCCT
+
IIIIIIIIIIIIIHHHIIIIIIIIIIIIIIIIIIIIIIIIIIIIIIIIIIIIIIIIIIIIIIIIIIHHHIIIIIIIIIIII;;;;;IIIIIIIIIIIIICCCCIIIIIIIIIIIIIIIIIIIIIIHHHIIIIIIIIIIIIIIIIIIIIIHHHIIIIIIIIIIIIIIIIIIIFFFIIIEEEEDDH99>>>IIIIIICCCCIIIIIIIFIIIIIIIIIII;;;;66BB0FHIIIHHHHHHIIHHHIIHHHIIIIIIIDDEHHHIIIIIIIIIHHHHHIIIIIIIHH@@@IIDDDDG9;;96//554444?66::::<E??@DGDDDHHHHHHHHIIIIDD77=88IIIIDDDIIIDDDEEHHHH@>000BHHEIEEDDHHH@==B77CD?4355>>>ACAA55000;@:544;ACDBB::88:7777>;;;::9<;:300:633379600000778886003779973-.-..7001497:<<<=;0008681..-18:;:;8:133113::83131>886555::;><;:8:8946200,,,
@JI6ZREA02HHTP9
AGTGACAGTTGGAGGGCAAGTCTGGTGCCAGCAGCCGCGGTAATTCCAGCTCCAATAGCGTATATTAAAGTTGTTGCAGTTAAAAAGCTCGTAGTTGAATTTTAGGCCTGGCCGGATGGTCCGTCTTTGGCGAGTACTGTTCTGTCGTCGGGTCTATCCTTCTGGTGAGCCGGGATGCCCTTTATTGGGTGTGTCGGGGAACCAGGACCATTACCTTGAAAAAATTAGAGTGTTTAAAGCGGGCATTTGCTTGAATAGATTAGCATGGAATAATAGAATAGGACGTTGGTTCTATTTTGTTGGTTTTAGGACCACCGTAATGATTAATAGGGATAGTTGGGGGCATTAGTATTCAATTGTCAGAGGTGAAATTCTTGGATTTATTGAAGACTAACTATTGCGAAAGCATTTGCCAAGGATGTTTTCATTAATCAAGAACGAAAGTTAGGGGATCGAA
+
IIIIIIIIIIIIIHHHIIIIIIIIIIIIIIIIIIIIIIIIIIIIIIIIIIIIIIIIIIIIIIIIIIHHHIIIIIIIIIIII;;;;;IIIIIIIIIIIIICCCCIIIIIIIIIIIIIIIIIIIIIIHHHIIIIIIIIIIIIIIIIIIIIIHHHIIIIIIIIIIIIIIIIIIIHHHIIIHHHHHFB99>>HIIIIIIBCCCIIIIHBBBFIIIII@@@@G22222266,??EEG;;;;;@@GB@@@G=>>FHIIIIIIIIIIIIIIIIIIIIIDDDDIIIIIIIIH<;;EE??A<:1133;26??6666EED;66649;BEEEBDDDDDFG??;AA:555.....AAAABBBFGIIIIEEDDDEBBBBBBBBEED=====EBBBD44:BHHHHHDDDDDDDB=44449:444:AAAAA4437;4744;;;=888::7300;6555:;;311118333:6
@JI6ZREA02FN13P
AGTGACAGTTGGAGGGCAAGTCTGGTGCCAGCAGCCGCGGTAATTCCAGCTCCAATAGCGTATATTAAAGTTGTTGCAGTTAAAAAGCTCGTAGTTGAATTTCGGGATCAATACGTCGGTCGTGCTTTTTTGGTACGCACTGGCGTCATTGGTTTCTCCTTTCTGACGAACCATGATGTCATTAATTTGGTGTTATGGGGAGTTAGGACTGTTACTTTGAAAAAATTGAGTGTTTAAAGCAGGCATTAGCTTGAATACATTAGCATGGAATAATGAAATAGGACGTTCGATCCTATTTTGTGGTTTCTAGGATCAACGTAATGATTAATAGGGATAGTTGGGGCATTAGTATCAATTGTCAGAGGTGAAATTCTTGGATTTATTGAAGACTAACTACTGCGAAAGCATTTGCCAAGGATGTTTTCATTAATCAAGAACGAAAGTTAGGGATCGAAGACGATCAGATACCGTCGTAGTCTTAACC
+
FFFFFFFFFFFIIHHHIIIIIIIIIIIIIIIIIIIIIIIIIIIIIIIIIIIIFFFFFFFFFFFFFFFFFFFFFFFFFFFFF???==FFFFFFFFFFFFFFFFFFFFFFFFFFFFFFFFFFFFFFF669999FFBFFFFFFFFFFFFFFFFFFFFFFFFFFFFFFFFFFFFFFFFFFFFFFFFFFF;;;DDDFFFFFAAA@A166FFFFFFFFFFFFFFF777766DDDFFFFFFFFFFFFFFFFFFFFFFFFFFDDDDDIIIIFFFDDIGFDDDGGGGG????????BBAA44446666?6>>88:=<DAAADAAADDDDDD???AAADD?==B==:::77669<AAAA8::::=<<@<>>88333888;<<><<@>8///827@@@@@@B>>>>=88888=;;><888;@4444442::111077777702-----6722288:235552222244:88::::464662101164897888--
@JI6ZREA02GDG98
AGTGACAGTTGGAGGGCAAGTCTGGTGCCAGCAGCCGCGGTAATTCCAGCTCCAATAGCGTATATTAAAGTTGTTGCAGTTAAAAAGCTCGTAGTTGCTATTTAGGCCTGGCCGGACGGTCCGTCTCTGGCGAGTACTGTTCTGTCGTC
+
FFFFFFFFFFFIIHHHIIIIIIIIIIIIIIIIIIIIIIIIIIIIIIIIIIIIFFFFFFFFFFFFEEDDFFFFFFFFFFFFF?????FFFFFFFFDB<<9900.31155:11-...//33???ABD<<=FFFFFFFFFFFDBAAA<4444
@JI6ZREA02GLEZO
AGTGACAGTTGGAGGGCAAGTCTGGTGCCAGCAGCCGCGGTAATTCCAGCTCCAATAGCGTATATTAAAGTTGTTGCAGTTAAAAAGCTCGTAGTTGAATTTCGGGATCAATATATTGGTCGTGCCTCTGGTATGACT
+
FFFFFFFFFFFII666IIIIIIIIIIIIIIIIIIHHHHHHHHHFFHHHHHHHFFFFFFFFFFFFFFFFFA@@FFFFFFFFF?????FFFFFFFFFFFFFFFF=666AFFFFFFFFFFFFFFFFFFFFFFDDDBBB:10
@JI6ZREA02I1HIM
AGTGACAGTTGGAGGGCAAGTCTGGTGCCAGCAGCCGCGGTAATTCCAGCTCCAATAGCGTATATTAAAGTTGTTGCAGTTAAAAAGCTCGTAGTTGAATTTCGGGATCAATTTATCGGTCGTGCCTCTGGTATGCACTGGTATTATTGATTTCTACCTTCTGACGAACCATGATGTCATTAATTTGGTGTCATGGGAAATCAGGACTGTTACTTTGAAAAAATTAGAGTGTTTAAAGCAAGCACACGCTTGAATACATTAGCATGGAATAATGAAATAGGACGTTTGACCCTATTTTGTTGGTTTCTAGGATCGACGTAATGATTAATAGGGATAGTTGGGGGCATTAGTATTCAATTGTCAGAGGTGAAATTCTTGGATTTATTGAAGACTAACTACTGCGAAAGCATTTGCCAAGGATGTTTTCATTAATCAAGAACGAAAGTTAGGGATCGAAGACGATCAGATACCGTCGTAGTCTTAACCATAAACTAT
+
IIIIIIIIIIIIIHHHIIIIIIIIIIIIIIIIIIIIIIIIIIIIIIIIIIIHHIIIIIIIIIIIIIHHHIIIIIIIIIIII<<<<<IIIIIIIIIIIIIHHHIHHHIIIIIHHHIIIIIIIIIIIIIIIIIIIIIIIIIBBBIIIIIIIIHHHIIIIIIIIIIIIIIIIIIIIIIIIIIIIIIHHHIIFFFIIIHHHBBBIIIIHHIIBBBBI>>>>667777BB0IIFBB==<BBBG@@BBDIHHHIIIIIIIIIIIIIIIIIIIIIHEDDIIEIIIIIIIII@@@DIBBBDD====D::DDHHHIIHDDDDIIIIIIIIIIIIIIIID666<DDDDI88:55@DDD<656<DGGEEEEDHHHHHHHHEBBBBDB????<;:4//CA:98?CCD>>899::@<;;455777=222222073000077881103:;;99:63336:;26330...9900311888;:;:=<:88:<>66888==110866686-.
@JI6ZREA02GDYIO
AGTGACAGTTGGAGGGCAAGTCTGGTGCCAGCAGCCGCGGTAATTCCAGCTCCAATAGCGTATATTAAAGTTGTTGCAGTTAAAAAGCTCGTAGTTGAATTTCGGGATCAATTATAGTC
+
FFFFFFFFFFFIIHHHIIIIIIIIIIIIIIIIIIIIIIIIIIIIIIIIIIIIFFFFFFFFFFFFFFFFFFFFFFFFFFFFF?????FFFFFFFFFFFFFFFFA;;:FFFDDBA@44449
@JI6ZREA02IMM1U
AGTGACAGTTGGAGGGCAAGTCTGGTGCCAGCAGCCGCGGTAATTCCAGCTCCAATAGCGTATATTAAAGTTGTTGCAGTTAAAAAGCTCGTAGTTGAATTTTAGGCCTGGCCGGACGGTCCGTCTCTGGCGAGTACTGTTCTGTCGTCGGGTCTATCTTTCTGGTGAATCGGTATGTTCTTAATTGGGCGTGCCGGGGAGCCAGGACCATTACCTTGAAAAAATTAGAGTGTTTAAAGCAGGCTTTTGCTTGAATAGATTAGCATGGAATAATAGAATAGGACGTTGTGGTTCTATTTTGTTGGTTCAAGGACCACCGTAATGATTAATAGGGATAGTTGGGGGCATTAGTATTCAATTGTCAGAGGTGAAATTCTTGGATTTATTGAAGACTAACTACTGCGAAAGCATTTGCCAAGGATGTTTCATTAATCAAGAACGAAAGTTAAGGGATCGAAGACGATCAGATACCGTCGTAGTCTTAACCATAAACTATGCCGACTAGG
+
FFFFFFFFFFFIIHHHIIIIIIIIIIIIIIIIIIIIIIIIIIIIIIIIIIIIFFFFFFFFFFFFFFDDDFFFFFFFFFFFF???==FFFFFFFFFFFFFDDDDFFFFFFFFFFFFFFFFFFFFFFFFFFFFFFFFFFFFFFFFFFFFFFFFFFFFFFFFFDDDFFFFFFFFFFFFFFFFFFFFFFFFFFFFFFFF====FFFFFFFFFFFFFFFFFFF777766??-FFFFFDDDFFFFFFFFF====DFFFFFDDDDDIIGFFFGGGGD?????GGGGGGGDFDDDD???DDBDD::973//::BBBA?444<A@4555:<AAAAADDDD===BA=55555555<?ABBDDDDDDDDDDDDD??>>88888=BB=8888@=;;<77<====B<<=BBBB<<<<;;;<83///>:999;78:6----2::884622204:82227----1138:::::98:9766667:7:::7679:97655::754699965012268:8:82-
@JI6ZREA02J240H
AGTGACAGTTGGAGGGCAAGTCTGGTGCCAGCAGCCGCGGTAATTCCAGCTCCAATAGCGTATATTAAAGTTGTTGCAGTTAAAAAGCTCGTAGTTGAATTTCGGGATCAATTTATCGGTCGTGCCTCTGGTATGCACTAGTATTATTGATTTCTACCTTCTGACGAACCATGATGTCATTAATTTGGTGTCATGGGGAATCAGGACTATTACTTTGAAAAAATTAGAGTGTTTAAAGCAAGCACACGCTTGAATACATTAGCATGGAATAATGAAATAGGACGTTCAAACCTATTTTGTTGGTTTCTAGGATTGACGTAATGATTAATAGGGATAGTTGGGGGCATTAGTATTCAATTGTCAGAGGTGAAATTCTTGGATTTATTGAAGACTAACTACTGCGAAAGCATTTGCCAAAGGATGTTTTCATTAATCAAGAACGAAAGTTAGGGATTCGAAGACGATCAGATACCGTCGTAGTCTTAACCATAAACTATGCCGACTAGGAATC
+
IIIIIIIIIIIIIHHHIIIIIIIIIIIIIIIIIIIIIIIIIIIIIIIIIIIIIIIIIIIIIIIIIIHHHIIIIIIIIIIII:::::HIIIIIIIIIIIIHHHIHHHIIIIIHHHIIIIIIIIIIIIIIIIIIIIIIIIIIIIIIIIIIIIHHHIIIHHHHIIIIIIIIIIIIIIIIIIIIIHHHHHIIFGGIIICCCCIIIIIIIIIIIIIII666>8;;;66;;,IHIGG===BDEIAAAAIIFGGIHHIIIIIIIIIIIIIIIIIIIIIIIIHHHIIIIIII===755??D975035../////64DDGEGGIIIIIIIIHHHIIIIIHHHIIIIII??=::HIIG8525AAAA???E=AACB4458110;;>;;CAA;;;:::AA5535;EEEEHEBCC:;;B@A=777=22...22-893433=>>>>>9;;9:662/,,,,,,,,,,4002292--.2;9;;8232==32048:8;;......08333:81688823031333352
@JI6ZREA02IG4FA
AGTGACAGTTGGAGGGCAAGTCTGGTGCCAGCAGCCGCGGTAATTCCAGCTCCAATAGCGTATATTGAAGTTGTTGCAGTTAAAAAGCTCGTAGTTGAATTTCGGGATCAATACGTCGGTCGTGCTTTCTTGGTACGCACTGGCGTCATTGGTTTCTCCTTTCTGACGAACCATGATGTCATTAATTTGGTGTTATGGGGAGTTAGGACTGTTACTTTGAAAAAATTGAGTGTTTAAAGCAGGCATTAGCTTGAATACATTAGCATGGAATAATGAAATAGGACGTTCGATCCTATTTGTGGTTTCTAGGATCAACGTAATGATTAATAGGGATAGTTGGGGGCATTAGTATTCAATTGTCAGAGGTGAAATTCTTGGATTTATTGAAGACTAACTACTGCGAAAGCATTTGCCAAGGATGTCTTCATTAATCAAGAACGAAAGTTAGGGA
+
FFFFFFFFFFFIIHHHIIIIIIIIIIIIIIIIIIIIIIIIIIIIIIIIIIIIFFFFFFFFFFFFFFFFFFFFFFFFFFFFF=====FFFFFFFFFFFFFFFFFFFFFFFFFFFFFFFFFFFFFFFFFFFFFFFFFFFFFFFFFFFDDD?=::99=B>AA?CFCDDFFFFFFFFFFFFFFF?::::9::DB<A>>?>77764/1118AAABBBDFFFFFF777766666?FFFFF?FFFFFFFFFFFDDDDAAAA????DDDBBBDDAAA::9AAB===:4::??DDBBBBA====:8441448;;A<B=???AADDDDDDDAAAABBA8000:===BB77755DDDA::8ABAAAABD===D?>>DBB===B832244>888;44;<<<23323388@;332448;8844436666666620200466644466220064222876-0...
@JI6ZREA02IMG9U
AGTGACAGTTGGAGGGCAAGTCTGGTGCCAGCAGCCGCGGTAATTCCAGCTCCAATAGCGTATATTAAAGTTGTTGCAGTTAAAAAGCTCGTAGTTGAATTTCGGGGTCAGCAGGTTGGTCGTGCCACTGGTATGTACTGGTTTCGCTGATTCCTCCTTTCTGAAGAACTGTAATGCCATTAATTTGGTGTTGCAGGGAAACAGGACTGTTACTTTGAAAAAATTAGAGTGTTTAAAGCAGGCTAACGCTTGAATACATTAGCATGGAATAATGAAATAGGACGTTCGATCCTATTTTGTGGTTTCTAGGATTGACGTAATGATTAATAGGGATAGTTGGGGCATTAGTATTCAATTGTCAGAGGTGAAATTCTTGGATTTATTGAAGACTAACTACTGCGAAAGCATTTGCCAAGGATGTTTTCATTAATCAAGAACGAAGTTAGGGATCGAAGACGATCAGATACCGTGTAGTCTTAACCNTAAACTNTAGCCGACTAGGGATCGGATGATGTTTAATTTTTAT
+
HHHHHHHHHHHII:::IIIIIIIIIIIIIIIIIIIIIIIIIIIIIIIIIIIIHHHHHHHHHHHHHHHHHHHHHHHGGGH;;33333;GGGGHGHHHHHHHHHHAAAAHHHHHHHHHHHHHHHHHHHHHHHHHHHHHHHHHHHHHHHHHHHHHHHHHHHHHHHHHHEBBBHHHHHHHHHHHHHHHHHHHFFFHHHHHHHHHHHHHHHHHHHHHHH@@D22220002,6;BDB@@@DDEEGGFG@8886;GGGGEEGGHHHHHHHHDDDHGGGGGEBB@@8@@664>>BEDD666;9999B2;;;;;GAGGEEBBBHGGGGGE;;6666EE@@@EGGGBB99BB@@@@@@BHGGBBBGEA@ADA@///8>>HHDD??AAHH>>D::AA43339999====93///999999<BDHHHHHHH=77117;;;884777---710017:5666:22277:47667772120772111746766;940!224420!-,,041411.,,-022266677::699;;115//0*
@JI6ZREA02I3BYG
AGTGACAGTTGGAGGGCAAGTCTGGTGCCAGCAGCCGCGGTAGTTCCAGCTCCAATAGCGTATATTAAAGTTGTTGCAGTTAAAAAGCTCGTAGTTGAA
+
FFFFFFC866:<EFFFFFFHIIIIIIIIIIIIHGCCCFF?<8666DDDFFDFFFFFFFFCCCAA???==555:9:DDCAAD;;<<<FFFAAADA><<42
@JI6ZREA02FYIFB
AGTGACAGTTGGAGGGCAAGTCTGGTGCCAGCAGCCGCGGTAATTCCAGCTCCAATAGCGTATATTAAAGTTGTTGCAGTTAAAAAGCTCGTAGTTGAATTTTAGGCCTGGCCGGATGGTCCGTCTTTGGCGAGTACTGTTCTGTCGTCGGGTCTATCCTTCTGGTGAGCCGGGATGCCCTTTATTGGGTGTGTCGGGGAACCAGGACCATTACCTTGAAAAAATTAGAGTGTTTAAAGCGGGCATTTGCTTGAATAGATTAGCATGGAATAATAGAATAGGACGTTGGTCTATTTTGTTGGTTTTAGGACCACCGTAATGATTAATAGGGATAGTTGGGGGCATTAGTATTCAATTGTCAGAGGTGAAATTCTTGGATTTATTGAAGACTAACTATTGCGAAAGCATTTGCCAAGGATGTTTTCATTAATCAAGAACGAAAGTTAGGGGATCGAAGACGATCAGATACCGTCGTAGTCTTAACCATAAACTATGCCGACTAGGAATCGGG
+
FFFFFFFFFFFIIHHHIIIIIIIIIIIIIIIIIIIIIIIIIIIIIIIIIIIIFFFFFFFFFFFFFFDDDFFFFFFFFFFFF;;;;;FFFFFFFFFFFFFEEEEFFFFFFFFFFFFFFFFFFFFFFFFFFFFFFFFFFFFFFFFFFFFFFFFFFFFFFFFFFFFFFFFFFFFFFFFFFFFFFFFF99::?DADDBB99::DDDA:::AFF???FFFFFF777766;;-::DDD?==333?D?FFCA:;;FFFFFDDDDFIIIIIGGGIIIG:<<:<FGGDBBA??4440..367.....-/223333?=8/004484422>??>>::8=====AAB==55555A?AA??@@<8444888:@@>>888B==;@@>22448///64/796663..,,05777,,,,,433,,,345776203600006622000440,-,60---022000000226---0644:::6465:::1015:99:99::776:5---1-466:8:4202277970,,
@JI6ZREA02JC67M
AGTGACAGTTGGAGGGCAAGTCTGGTGCCAGCAGCCGCGGTAATTCCAGCTCCAATAGCGTATATTAAAGTTGTTGCAGTAAA
+
FFFFFFFFFFFII???IIIIIIIIIIIIIIIIIIIII:;;FHHHHIIIIHIIFFFFFDDDDDDD66333ABA?><==>><2..
@JI6ZREA02IO06P
AGTGACAGTTGGAGGGCAAGTCTGGTGCCAGCAGCCGCGGTAATTCCAGCTCCAATAGCGTATATTAAAGTTGTTGCAGTTAAAAAGCTCGTAGTTGAATTTCGGGATCAATACGTCGGTCGTGCTTTTTTGGTACGCACTGGCGTCATTGGTTTCTCCTTTCTGACGAACCATGATGTCATTAATTTGGTGTTATGGGGAGTTAGGACTGTTACTTTGAAAAAATTGAGTGTTTAAAGCAGGCATTAGCTTGAATACATTAGCATGGAATAATGAAATAGGACGTTCGATCCTATTTTGTGGTTTCTAGGATCAACGTAATGATTAATAGGGATAGTTGGGGC
+
FFFFFFFFFFFIIHHHIIIIIIIIIIIIIIIIIIIIIIIIIIIIIIIIIIIIFFFFFFFFFFFFFFFFFFFFFFFFFFFFF=====FFFFFFFFFFFFFFFFFFFFFFFFFFFFFFFFFFFFFFF666666CC2FFFFFFFFFFFFDDDD55333?><<866;9AA444455=BBBBBBDDFFDD;;;FFFFDDDF====C8@@FFFFFFFFFFFFFFF666662555=:::??????FFF???F????D??=DBAAADDGGCCCCDGGGGAAAD===515544444@A@@@>?>4666<044///97>222372243...9::9;6688;444989889977=
@JI6ZREA02JKP82
AGTGACAGTTGGAGGGCAAGTCTGGTGCCAGCAGCCGCGGTAATTCCA
+
FFFFFFFFFFFIIHHHIIIIIIIIIIIIIIIIIIIIIIIIHDBBA<2/
@JI6ZREA02JS6RB
AGTGACAGTTGGAGGGCAAGTCTGGTGCCAGCAGCCGCGGTAATTCCAGCTCCAATAGCGTATATTAAAGTTGTTGCAGTTAAAAAGCTCGTAGTTGAATTTTAGGCCTGGCCGGATGGTCCGTCTTTGGCGAGTACTGTTCTGTCGTCGGGTCTATCCTTCTGGTGAGCCGGGATGCACTTTATTGGGTGTGTCGGGGAACCAGGACCATTACCTTGAAAAAATTAGAGTGTTTAAAGCGGGCATTTGCTTGAATAGATTAGCATGGAATAGTAGAATAGGACGTTGGTTCTATTTTGTTGGTTTTAGGACCACCGTAATGATTAATAGGGATAGTTGGGGGCATTAGTATTCAATTGTCAGAGGTGAAATTCTTGGATTTATTGAAGACTAACTATTGCGAAAGCAATTTGCCAAGGATGTTTTCATTAATCAAGAACGAAAGTTAGGGGATCGAAGACGATCAGATACCGTCGTAGTCTTAACCATAAACTATGCCGACTAGGAATCGGGCGACGTTA
+
FFFFFFFFFFFIIHHHIIIIIIIIIIIIIIIIIIIIIIIIIIIIIIIIIIIIFFFFFFFFFFFFFFFFFFFFFFFDDDFCC66666CFFFFFFFFFFFFDDDEDDDFFFFFFFFFFFFFFFFFFFFFFFFFFFFFFFFDDDDFFFFFFFFFFFFFFFFFFFFFFFFFFFFFFFFFFFFFFF???88:8;>:<<<?4454<<<<888AAB===<8888A22222244,9<???;;;8::??;:::<8889:=BAA==??DGGDDDDGIIIIIIIGGGGIIGGGDBB<92211313,,,,-,-11//12<33/00@>>??AA<<<<B@@>8000<A@>8812225:98=ABBBBB===???=888>===B==>DD?8888D>>>822BBBB@@@<<33222888888234488;<<===?=6::4444::::554::::86:73337::011117666:610257::::9:8:621019655:888811063-----7777776202211666220-678860
@JI6ZREA02ISUVY
AGTGACAGTTGGAGGGCAAGTCTGGTGCCAGCAGCCGCGGTAATTCCAGCTCCAATAGCGTATATTAAAGTTGTTGCAGTTAAAAAGCTCGTAGTTGAATTTCGGGATCAATATATCGGTCGTGCTTCGGTATGTACTGGTATTATTGATTTCTCCCTTCTGACGAACTATGATGTCATTAATTTGGTGTTATGGGGAATCAGGACTGTTACTTTGAAAAAATTAGAGTGTTTAAAGCAGGCACACGCCTGAATACATTAGCATGGAATAATGAAATAGGACGTTTGATCTATTTGTTGGTTTCTAGGATCGACGTAATGATTAATAGGGATAGTTGGGGGCATTAGTATTCAATTGTCAGAGGTGAAATTCTTGGATTTATTGAAGACTAACTACTGCGAAAGCATTTGCCAAGGATGTTTTCATTAATCAAGAACGAAAGTTAGGGATCGAAGACGATCAGATACCGTCGTAGTCTTAACCATAAACTATGCCGACTAGGGATCGGATGATGTTAATTTTTTAATG
+
IIIIIIIIIIIIIHHHIIIIIIIIIIIIIIIIIIIIIIIIIIIIIIIIIIIIIIIIIIIIIIIIIIHHHIIIIIIIIIIII=====IIIIIIIIIIIIIHHHIHHHIIIIIIIIIIIIIIIIIIIIIIIIIIIIIIIIIIIIIIIIIIIHHHIIBBBIIIIIIIIIIIIIIIIIIIIIIIIIHHHIIIIIIIICCCCIIIIIIIIIIIIIIIGGGI<<<<99>>-IIIIIGGGHHHIIIIIIIIIIIIIIIIIIIIIGGGIIIIIIIIIIIII>>>IIIIIIIFEEIIDB6711171/;;224A@IGGGGIIIIIIIIIIIIIIIIIHHFIIIDII77755BDEIIIGIIIGGGIIIDGGIIFFIEEEFI<41177EEBEC==EIB<;<GAAACCEED<775;>@;;;7A;;;;>><@@3443<:44337::>400:;888=44-338<>?:::?>?>>>>>?>?>??><;=>?==?>>>>//.478882-020302.-,,,,.8<9:<<<<<<::==...---33*5
@JI6ZREA02ID7QS
AGTGACAGTTGGAGGGCAAGTCTGGTGCCAGCAGCCGCGGTAATTCCAGCTCCAATAGCGTATATTAAAGTTGTTGCAGTTAAAAAGCTCGTAGTTGAATTTTAGGCCTGGCCGGACGGTCCGTCTCTGGCGAGTACTGTTCTGTCGTCGGGTCTATCTTTCTGGTGAATCGGTATGTTCTTAATTGGGCGTGCCGGGGAGCCAGGACCATTACCTTGAAAAAATTAGAGTGTTTAAAGCAGGCTTTTGCTTGAATAGATTAGCATGGAATAATAGAATAGGACGTCGTGGTTCTATTTTGTTGGTTCAAGGACCACCGTAATGATTAATAGGGATAGTTGGGGGCATTAGTATTCAATTGTCAGAGGTGGAATTCTTGGATTTATTGAAGACTAACTACTGCGAAAGCATTTGCCAAGGATGTTTTCATTAATCAAGAACGAAAGTTAGGGATCGAAGACGATCAGATACCGTCGTAGTCTTAACCATAAACTATGCCGACTAGGAATCGGG
+
IIIIIIIIIIIIIHHHIIIIIIIIIIIIIIIIIIIIIIIIIIIIIIIIIIIIIIIIIIIIIIIIIIBBBIIIIIIGGII@B66666FIIIIIIIIIIIICCCCIIIIIIIIIIIIIIIIIIIIIIIIIIIIIIIIIIIIIIIIIIIIIIHHHIIIIHB:::BDIIIIIIIIIIIIIIIIIIIIIHHHEEIIIIHH>>>>HFIIIDDEIIIDBBBA??D/////1?@0GIIIIHHHHHHIIIIIICCBBIIIIIIIIDDDHIIIIIIIIIH;<<DDHHIIIIIIIIIIIIIIIDDDG====7//6655EEE<??EGFD@@@@DFDDDDFFFH@@@HIIIII???77DDIIHHHIIDDBDIIIDDEBB44488AADB:88::BB<<?77::4434499BDDB?==;:::=44//.324448424,,,,,,133111667300;:556:::4999:777:::9:666673...33;:9::;:8:8:77110202220-022213097991137777
@JI6ZREA02H9DSK
AGTGACAGTTGGAGGGCAAGTCTGGTGCCAGCAGCCGCGGTAATTCCAGCTCCAATAGCGTATACTAAAGTTGTTGCAGTTAAAAAGCTCGTAGTTGAATTTCGGGATCAATTTATCGGTCGTGCCTCTGGTATGCACTGTATTATTGATTTCTACCTTCTGACGAACCATGATGTCATTAATTTGGTGTCATGGGAAATCAGGACTGTTACTTTGAAAAAATTAGAGTATTTAAAGCAAGCACACGCTTGAATACATTAGCATGGAATAATGAAATAGGACGTTTGACCCTATTTTGTTGGTTTCTAGGATCGACGTAATGATTAATAGGGATAGTTGGGGGCATTAGTATTCAATTGTCAGAGGTGAAATTCTTGGATTTATTGAAGACTAACTACTTGCGAAAGCATTTGCCAAGGATGTTTTCATTAATCAAGAACGAAAGTTAGGGATTCGAAGTACGATCAGATACCGTCGTAGTCTTAACCATAAACTAT
+
FFFFFFFFFFFIIHHHIIIIIIIIIIIIIIIIIIIIIIIIIIIIIIIIIIIIFFFFFFFFFF@;;;;DFFFFFFFFFFFFF88888FFFFFFFFFFFFFFFFFFFFFFFFFFFFFFFFFFFFFFFFFFFFFFFFFFF8888<FFFFFDDFFFFFDDDDDFDDDFFFFFFFFFFFFFFFFFFFFFFFD@@@FFF???666DD???DDD:666????D666666;;-FFF?:::?=??A666:A???BBBAACFFDDDCDGGGGGG::::DDDDFDGGGIIIDDDDDIGGG?=BD99753//55===BADAAADDDDD?:::BBB==<<==4226:6.../////::62448?ABBBBDD?>??DDDDDD>>>??===DDD>>>D::DD?>>??>>B@:88883242623320272222220220111::::444:::6442....4,,,,,,,,,,000.,,,-466697778:2000020.0..00...,,-26400
@JI6ZREA02FL5UE
AGTGACAGTTGGAGGGCAAGTCTGGTGCCAGCAGCCGCGGTAATTCCAGCTCCAATAGCGTATATTAAAGTTGTTGCAGTTAAAAAGCTCGTAGTTGAATTTCGGGATCAATTTATCGGTCGTGCCTCTGGTATGCACTGGTATTATTGATTTCTACCTTCTGACGAACCATGATGTCATTAATTTGGTGTCATGGGAAATCAGGACTGTTACTTTGAAAAAATTAGAGTGTTTAAAGCAAGCACACGCTTGAATACATTAGCATGGAATAATGAAATAGGACGTTTGACCCTATTTTGTTGGTTTCTAGGATCGACGTAATGATTAATAGGGATAGTTGGGGGCATTAGTATTCAATTGTCAGAGGTGAAATTCTTGGATTTATTGAAGACTAACTACTGCGAAAGCATTTGCCAAGGATGTTTTCATTAATCAAGAACGAAAGTTAGGGATCGAAGACGATCAGATACCG
+
IIIIIIIIIIIIIHHHIIIIIIIIIIIIIIIIIIIIIIIIIIIIIIIIIIIIIIIIIIIIIIIIIIHHHIIIIIIIIIIII;;;;;IIIIIIIIIIIIIHHHIBBBIIIIIHHHIIIIIIIIIIIIIIIIIIIIIIIIIIIIIIIIIIIIHHHI>BBBIIIIIIIIHHHHIIIIIIIIFFFIIHHHIIHHHIIIHHH:::IIIIIIIII@@@??;;?-/////1/,5;BAB;???BBG;;;??@@;;;FGGGGIIIIIIIIIIIIDDDDDHIIIHHHIIIIIIIHHHIIEBBE?55555..44///:7E??@GGIIIIDDDHDDDDDDIIEHHI@@@DD88;88@@@@IIIIIDDDBHEDBAAA??BA8//044DDDDDDBEEB88DD442:=44442;;94444:444:::=::::AA9;;331177;;8849922002,,,,/0400004233;;:9766:::713096-
@JI6ZREA02IDU5F
AGTGACAGTTGGAGGGCAAGTCTGGTGCCAGCAGCCGCGGTAATTCCAGCTCCAATAGCGTATATTAAAGTTGTTGCAGTTAAAAAGCTCGTAGTTGAATTTCGGGATCAATTTATCGGTCGTGCCTCTGGTATGCACTAGTATTATTGATTTCTACCTTCTGACGAACCATGATGTCATTAATTTGGTGTCATGGGGAATCAGGACTATTACTTTGAAAAAATTAGAGTGTTTAAAGCAAGCACACGCTTGAATACATTAGCATGGAATAATGAAATAGGACGTTTGACCCTATTTTGTTGGTTTCTAGGATCGACGTAATGATTAATAGGGATAGTTGGGGGCATTAGTATTCAATTGTCAGAGGTGAAATTCTTGGATTTATTGAAGACTAACTACTGCGAAAGCATTTGCCAAAGGATGTTTTCATTAATCAAGAACGAAAGTTAGGGATCGAAGACGATCAGATACCGTCGTAGTCTTAACCATAAACTAT
+
HHHHHHHHHHHIIHHHIIIIIIIIIIIIIIIIIIIIIIIIIIIIIIIIIIIIHHHHHHHHHHHHHHHHHHHHHHHHHHHEE66666EHHHHHHHHHHHHHHHHHHHHHHHHHHHHHHHHHHHHHHHHHHHHHHHHHHHHHHHHHHHHHHHHHHHHBBBHHHHHHHHHHHHHHHHHHHHHHHEE666EEHHHHHHCCCCHHHHHHHHHHHHHHH;;;E67776699,@@HEDCCCEEEH<<<@HHHHHGGHHHHHHHHHHHHHHHHHHHHHHHHH@@@G>GGE?9222;B555983335://55444;9DBBBBEBBBEEGG@;;;;BBBB2226;BBGG55755;;@BGGEEBB>;999A8;;;;;;92...88>;;22324494499A==AA?=332?9999<998996069...,,,,0691200227;660222745;7222722------269986766777767:7721016766;::;;6647777;:-1
@JI6ZREA02IDRA5
AGTGACAGTTGGAGGGCAAGTCTGGTGCCAGCAGCCGCGGTAATTCCAGCTCCAATAGCGTATATTAAAGTTGTTGCAGTTAAAAAGCTCGTAGTTGAATTTTAGGCCTGGCCGGACGGTCCGTCTCTGGCGAGTACTGTTCTGTCGTCGGGTCTATCTTTCTGGTGAATCGGTATGTTCTTAATTGGGCGTGCCGGGGAGCCAGGACCATTACCTTGAAAAAATTAGAGTGTTTAAAGCAGGCCTTTGCTTGAATAGATTAGCATGGAATAATAGAATAGGACGTCGTGGTTCTATTTTGTTGGTTCAAGGACCACCGTAATGATTAATAGGGATAGTTGGGGGCATTAGTATTCAATTGTCAGAGGTGAAATTCTTGGATTTATTGAAGACTAACTACTGCGAAAGCATTTGCCAAGGATGTTTTCATTAATCAAAGAACGAAAGTTAGGGATCGAAGACGATCAGATACCGTCGTAGTCTTAACCATAAACTATGCCGACTAGGAATCGGGCGACGTTATTTTCACGACTCGCTCGGCGCCTTACGGGAAACAGTCG
+
IIIIIIIIIIIIIHHHIIIIIIIIIIIIIIIIIIIIIIIIIIIIIIIIIIIIIIIIIIIIIIIIIIHHHIIIIIIIIII??66666DIIIIIIIIIIII>>>>IIIIIIIIIIIIIIIIIIIIIIIIIIIIIIIIIIIIIIIIIIIIIIHHHIIIIIIHHHIIIIIIIIIIIIIIIIIIIIIIIIIHHHIIIIIICCCCIIIIIIIIIIIIIIIIIII<<<<99II5IIIIIHHHHHHIIIIIIIHHHIIIIIIIIIIIIIIIIIIIIIIIIIIIIIIIIIIIIIH???CCHEGEI9==<?44??IIHHHHHHHHIIIIIIIIIIIIHHHE997@E@77942244GGGGE???HIIIIIIIIIIIIH??=???HHIIIIIIHHHIHHII?;=;HIHHDDDIIIIFEEID;777IEAA===;<<000.5?8=<<;:12274;CC;;;C@@9?<<<@@CCC@?CEEEECCACAEEEEIEEEEEEEEEEEEIEDDDEEIEEEEECBCECC<<<@B??><@@@=<:3334<@;<;@CCCCEEEC@9<;@=@C=<<0..//:?=6
@JI6ZREA02IJZ5T
AGTGACAGTTGGAGGGCAAGTCTGGTGCCAGCAGCCGCGGTAATTCCAGCTCCAATAGCGTATATTAAAGTTGTTGCAGTTAAAAAGCTCGTAGTTGAATTTCGGGATCAATATATTGGTCGTGCCTCTGGTATGCACTGGTATTATTGATTTCTACCTTCTGATGAACTGTGATGTCATTAATTTGGTGTCATGGGGAATCAGGACTGTTACTTTGAAAAATTAGAGTGTTTAAAGCAGGCACACGCTTGAATACATTAGCATGGAATAATGAAATAGGACGTTTGACCCTATTTTGTGGTTTCTAGGATCGACGTAATGATTAATAGGGATAGTTGGGGGCATTAGTATTCAATTGTCAGAGGTGAAATTCTTGGATTTATTGAAGACTAACTACTGCGAAAGCATTTGCCAAGGATGTTTTCATTAATCAAGAACGAAAGTTAGGGATCGAAGACGATCAGATACCGTCGTAGTCTTAACCATAAACTATGCCGACTAGGGATCGGATGATGTTAATTTTTTAATGTAC
+
IIIIIIIIIIIIIHHHIIIIIIIIIIIIIIIIIIIIIIIIIIIIIIIIIIIIIIIIIIIIIIIIIIHHHIIIIIIIIIIII88888IIIIIIIIIIIIIHHHIFFFIIIIIIIIIIIIIIIIIIIIIIIIIIIIIIIIIIIIIIIIIIIIHHHIIIHHHHIIIIIIIIIIIIIIIIIIIIIII>>>IF>BBIII@@@@IIIIIIIIIIIIIIIHHHI>>>;;66-=IFGF?;;667F@@@@GGDDDIIDFFHF@@@IIIIIIIIIIIIIIIIIHHHIIII;;<EBBE?111AA13336/;;@@?GAIDDDDHHIHHDDDIIDDDDDFE?;8??;988---..59ADBDBEID;;;IHHHEEDDBBBDBBBHDEBB===BB;944==:923....46;233877:433666:44222229911103333::89994442--,,,,,-0///1229:647:::::7676:::88::;81316994002000200012202420225466692233331677..55//00)6461
@JI6ZREA02IV2EH
AGTGACAGTTGGAGGGCAAGTCTGGTGCCAGCAGCCGCGGTAATTCCAGCTCCAATAGCGTATATTAAAGTTGTTGCAGTTAAAAAGCTCGTAGTTGAATTTT
+
FA@@???AEFFIIHHHIIIIIIIIIIIIIIIIIIIIIIIIIIIIIIIIIIIIFFFFFFFFFFFFFFFFFFFFFFFFFFFFF;;;;;FFFFFBA????66.,,,
@JI6ZREA02FTJW8
AGTGACAGTTGGAGGGCAAGTCTGGTGCCAGCAGCCGCGGTAATTCCAGCTCCAATAGCGTATATTAAAGTTGTTGCAGTTAAAAAGCTCGTAGTTGAATTTCGGGATCAATACGTCGGTCGTGCTTTTTTGGTACGCACTGGCGTCATTGGTTTCTCCTTTCTGACGAACCATGATGTCATTAATTTGGTGTTATGGGGAGTTAGGACTGTTACTTTGAAAAAATTAGAGTGTTTAAAGCAGGCATTAGCTTGAATACATTAGCATGGAATAATGAAATAGGACGTTCGATCCTATTTTGTGGTTTCTAGGATCAGCGTAATGATTAATAGGGATAGTTGGGGCATTAGTATTCAATTGTCAGAGGTGAAATTCTTGGATTTATTGAAGACTAACTATTGCGAAAGCATTTGCCAAGGATGTTTTCATTAATCAAGAACGAAAGTTAGGGATCGAAGACGATCAGATACCGTCGTAGTCTTAACC
+
HHHHHHHHHHHIIHHHIIIIIIIIIIIIIIIIIIIIIIIIIIIIIIIIIIIIHHHHHHHHHHHHHHHHHHHHHHHHHHHHH=====HHHHHHHHHHHHHHHHH>>>HHHBBBHHHHHHHHHHHHH666666<;0EGGGGHHHHHHHHHHHHH988GHDD866B?GGD@@@@BHHHHHHHHHHHHH;;;HHHHHHHHCCCCH6>>HHHHHHHEDDGCC@E22222266,<<EGHHHHHHHHHHHHHHHHHHHHHHHHHHHHHHHHHHHHHHHHHHH@333@:GG66466GHHGDBBD7966>20000057>>A?AABBBGGEBBBBBGBBBBHHHHHHHHHAABBHHHHHB9;;@GGEBBBBBB99///:<;;>>>::>=><<93//AA===AAB@==:B?>93444999666===88..-2-----279;885;;;744;:333:=;0---1;;;;:447882222126;;;6468;:8:8:;;61
@JI6ZREA02F4DQF
AGTGACAGTTGGAGGGCAAGTCTGGTGCCAGCAGCCGCGGTAATTCCAGCTCCAATAGCGTATATTAAAGTTGTTGCAGTTAAAAAGCTCGTAGTTGAATTTCGGGATCAATTATAGTTGGTCGTCGCCTCGGTATGCACTGGTATTATTGATTTCTACCTTCTGACGAACTGT
+
F6666FFFFFFIIIIIIIIIIIIIIIIIIIIIIIIIIIIIIIIIIIIIIIIIFFFFFFFFFFFFFFFFFEDDFFFFFFFFF;;;;;FFFFFFFFFFFFFFFF????B@@>>>>>2//.---571----17,--2794444<@BBDDFFFFFFFFFFFFFFFFFFFDBA883335
@JI6ZREA02J3R4O
AGTGACAGTTGGAGGGCAAGTCTGGTGCCAGCAGCCGCGGTAATTCCAGCTCCAATAGCGTATATTAAAGTTGTTGCAGTTAAAAACGCTCGTAGTTGAATTTTAGGCCTGGCCGGACGGTCCGTCTCTGGCGAGTACTGTTCTGTCGTCGGGTCATCTTTCTGGTGAATCGGTATGTTCTTAATTGGGCGTGCCGGGGTAGCCAGGACCATTACCTTGAAAAAACTTAAGAGTGTTTAAAGTACAGGCGTTTGTCTTGAATAGATTAGCATGGAATAATAGAATA
+
FFFFFFFFFFFHHHHHIIIIIIIIIIIIIIIIIIIIIIDDFHHHHHHHHIIHFFFFFFFFFFFFFFFDDEFFFFFFFFFFF???88;@@FFFFFFFFFFFAA==???D?=====BBB99::DDFFFFFFFFFFFFFDDDFFFFFFFFDDF?:::ABB===552==AA===?>=???AA<40000<<6664/464442227729675121151./....7-055--4.0,,//3751336212..7551.,,,,2.75131132<<66677<<444443668=;9=8
@JI6ZREA02IF1L3
AGTGACAGTTGGAGGGCAAGTCTGGTGCCAGCAGCCGCGGTAATTCCAGCTCCAATAGCGTATATTAAAGTTGTTGCAGTTAAAAAGCTCGTAGTTGAATTTTAGGCCTGGCCGGATGGTCCGTCTTTGGCGAGTACTGTTCTGTCGTCGGGTCTATCCTTCTGGTGAGCCGGGATGCCCTTTATTGGGTGTGTCGGGGAACCAGGACCATTACCTTGAAAAAATTAGAGTGTTTAAAGCGGGCATTTGCTTGAATAGATTAGCATGGAATAATAGAATAGGACGTTGGTTCTATTTTGTGGTTTTAGGACCACCGTAATGATTAATAGGGATAGTTGGGGGCATTAGTATTCAATTGTCAGAGGTGAAATTCTTGGATTTATTGAAGACTAACTATTGCGAAAGCATTTGCCAAGGATGTTTTCATTAATCAAGAACGAAAGTTAGGGGAATCGAAGACGACCAGATACCGTCGTAGTCCTAACCATAAA
+
IIIIIIIIIIIIIHHHIIIIIIIIIIIIIIIIIIIIIIIIIIIIIIIIIIIIIIIIIIIIIIIIIIHHHIIIIIIIIIIII=====IIIIIIIIIIIIICCCCIIIIIIIIIIIIIIIIIIIIIIHHHIIIIIIIIIIIIIIIIIIIIIHHHIIIIIIIIIIIIIIIIIIIHHHIIIHHHHHHGFFGGHIIIIIICCCCIIIF?@@BGIIIIGGGGGG44444486,?BBEE@BB888BF888=FDDDIIIIIIIIIIIIIIIIIIIIII<<<<AIIIIIIIDFAAAAAA?C??42103---,,,,.55----1:9::>BEGEEDDHIEBAEEEB??00000??EEEEEEGIH<<<;BBBBEE??@DBEEEEDBBBBB;;;A44;?B?8;;CCACCCCC51111>C?>>>CCDHHHHBB<77;7>>==<<9<<=855<9777:==33311113332200361118;:<<=:32069:9:886;;00030--
@JI6ZREA02JWDIY
AGTGACAGTTGGAGGGCAAGTCTGGTGCCAGCAGCCGCGGTAATTCCAGCTCCAATAGCGTATATTAAAGTTGTTGCAGTTAAAAAGCTCGTAGTTGAATTTCGGGACT
+
?441133335BBB?FHIIIIIIIIIIIIIIIIIIIIIIIIIIIIIIIIIIIIFFFFFFFFFFFFFFFFD:::FFFFFFFFF???==FDDDFBAAA>=88.../.26:64
@JI6ZREA02HN7XQ
AGTGACAGTTGGAGGGCAAGTCTGGTGCCAGCAGCCGCGGTAATTCCAGCTCCAATAGCGTATATTAAAGTTGTTGCAGTTAAAAAGCTCGTAGTTGAATTTTAGGCCTGGCCGGATGGTCCGTCTTTGGCGAGTACTGTTCTGTCGTCGGGTCTATCCTTCTGGTGAGCTGGGATGCCCTTTATTGGGTGTGTCGGGGAACCAGGACCATTACCTTGAAAAAATTAGAGTGTTTAAGGCGGGCATTTGCTTGAATAGATTAGCATGGAATAATAGAATAGGACGTTGGTTCTATTTTGTTGGTTTTAGGACCACCGTAATGATTAATAGGGATAGTTGGGGGCATTAGTATTCAATTGTCAGAGGTGAAATTCTTGGATTTATTGAAGACTAACTATTGCGAAAGCATTTTGCCAAGGATGTTTTCATTAATCAAGAACGAAAGTTAGGGGATCGAAGACGATCAGATGCCGTCGTAGTCTTAACCATAAACTATGCCGACTAGGAATCGGGCGACGTTATTTCATGACTCGCTCGGCGCC
+
FFFFFFFFFFFIIHHHIIIIIIIIIIIIIIIIIIIIIIIIIIIIIIIIIIIIFFFFFFFFFFFFFFFFFFFFFFFDDBB::77888CCFFFFFFFFFFFDDDBFFFFFFFFFFFFFFFFFFFFFFFFFFFFFFFFFFFFFFFFFFFFFFFFFFFFFFFFFFFFFFFFFFFFFFFFFFFFFFFFEDDFFFFFFFFF@@@@FFFFFFFFFFFFFFCCAAD666666CC/DAAAB===5555A333=?;;=BBBBDFDFDGDDDDFGGGGGIIIGIGGFDDGGAAABBA>888898<6667:00BD:::=D555?DDDDBBB@??>8888;8.,,187811,,,--7:;;>?>ABA:::??BBB833338>===?=<=>DDD==;822><:88832262222730000433,,,,7000044130,,,,26664467:::65:83220220--,,,033331.0042226462227200.0..20033,,,0...,,,.0---20202244666330-207221002777799777.0.30..,,
@JI6ZREA02GTCSD
AGTGACAGTTGGAGGGCAAGTCTGGTGCCAGCAGCCGCGGTAATTCCAGCTCCAATAGCGTATATTAAAGTTGTTGCAGTTAAAAAGCTCGTAGTTGAATTTCGGGG
+
?==FDDEFFFFIIHHHIIIIIIIIIIIIIIIIIIIIIIIIIIIIIIIIIIIIFFFFFFFFFFFFFFFFFFFFFFFFFFFFF=====FFFFFFFFBA@>>888/0...
@JI6ZREA02G50I7
AGTGACAGTTGGAGGGCAAGTCTGGTGCCAGCAGCCGCGGTAATTCCAGCTCCAATAGCGTATATTAAAGTTGTTGCAGTTAAAAAGCTCGTAGTTGAATTTCGGGATCAATTTATCGGTCGTGCCTCTGGTATGCACTGGTATTATTGATTTCTACCTTCTGACGAACCATGATGTCATTAATTTGGTGTCATGGGGAATCAGGACTATTACTTTGAAAAAATTAGAGTGTTTAAAGCAAGCACACGCTTGAATACATTAGCATGGAATAATGAAATAGGACGTTTGACCCTATTTTGTTGGTTTCTAGGATCGACGTAATGATTAATAGGGATAGTTGGGGGCATTAGTATTCAATTGTCAGAGGTGAAATTCTTGGATTTATTGAAGACTAACTACTGCGAAAGCATTTGCCAAAGGATGTTTTCATTAATCAAGAACGAAAGTTAGGGATTCGAAGACGATCAGATACCGTCGTAGTCTTAACCATAAACT
+
IIIIIIIIIIIIIHHHIIIIIIIIIIIIIIIIIIIIIIIIIIIIIIIIIIIIIIIIIIIIIIIIIIHHHIIIIIIIIIIHI88888HIIIIIIIIIIIIHHHIHHHIIIIIHHHIIIIIIIIIIIIIIIIIIIIIIIIIIIIIIIIIHIIHHHIDFFHIIIIIIIIIIIIIIIIIIIIIIIIIHHHIIHHIIIICCCCIIIIIIIHIIFFFHHCCEI66666687,EEEEB?;;666B???@GGGDDDFIIIBB@DHIIIIIIIIIIIIIIIIIHHHIIHHHIHHBBGG?;;;?99<77//<<BBBIIID@@@DHIIIIFFIHH<<<<IIHHHIIIIII88=88HHGIII@@@DD<:::B?CACA@@?;000::C??CCC=BBB88@??:8:?>===68895...,030002:,,,,,,,-1,,,,,,199770333;;<;:553:;:-...1...396003488888686;;:8886866:88==::9;63330
@JI6ZREA02HX4S7
AGTGACAGTTGGAGGGCAAGTCTGGTGCCAGCAGCCGCGGTAATTCCAGCTCCAATAGCGTATATTAAAGTTGTTGCAGTTAAAAAGCTCGTAGTTGAATTTCGGGATCAATACGTCGGTCGTGCTTTTTTGGTACGCACTGGCGTCATTGGTTTCTCCTTTCTGACGAACCATGATGTCATTAATTTGGTGTTATGGGGAGTTAGGACTGTTACTTTGAAAAAATTAGAGTGTTTAAAGCAGGCATTAGCTTGAATACATTAGCATGGAATAATGAAATAGGACGTTCGATCCTATTTTGTGGTTTCTAGGATCAACGTAATGATTAATAGGGATAGTTGGGGCATTAGTATTCAATTGTCAGAGGTGAAATTCTTGGATTTATTGAAGACTAACTACTGCGAAAGCATTTGCCAAGGATGTTTTCATTAATCAAAGAACGAAAGTTAGGGATCGAAGACGATCAGATACCGTCGTAGTCTTAACCNTAAACT
+
IIIIIIIIIIIIIHHHIIIIIIIIIIIIIIIIIIIIIIIIIIIIIIIIIIIIIIIIIIIIIIIIIIHHHIIIIIIIIIIII???==IIIIIIIIIIIIIHHHIHHHIIIIIIIIIIIIIIIIIII999999IIFIIIIIIIIIIIIIIIIIIHHHIIIIHHHHHIIIIIIIIIIIIIIIIIIIIIHHHGGDHIIIICCCCIFIIIIIIIIIIIIIHHHI9;;;;;II9IIHIHHHHHHHIIIIIIIIIIIIIIIIIIIIIIIIIIIIGGGGIIIIIHHHIIIIGGGGGGIIIIIIIBBA?=2==AAAIAGAAAFFFFHIFDDGGGGGDA::=???GEG??2222??EEE;:=AAIIFEEEEFH;:5558EEEFFC==@@FEBBB;;A5553;CE>>>?EE;5555;A?>;;;;4222884:3----38::8803...80091---4<<16678;=;;;;9=<<;;;=>>:88898;;<;;<223311!355531
@JI6ZREA02JACNQ
AGTGACAGTTGGAGGGCAAGTCTGGTGCCAGCAGCCGCGGTAATTCCAGCTCCAATAGCGTATATACTAAGTTGT
+
FFFFFFFFFFFIIHHHIIIIIIIIIIIIIIIIIIIIHHHHHHHHHHHHHHHHFFFFFDBBBBA:110/.-=9951
@JI6ZREA02G9NZ0
AGTGACAGTTGGAGGGCAAGTCTGGTGCCAGCAGCCGCGGTAATTCCAGCTCCAATAGCGTATATTAAAGTTGTTGCAGTTAAAAAGCTCGTAGTTGAATTTCGGGATCAATATATCGGTCGTGCTTCGGTATGTACTGGTATTATTGATTTCTCCCTTCTGACGAACTATGATGTCATTAATTTGGTGTTATGGGGAATCAGGACTGTTACTTTGAAAAAATTAGAGTGTTTAAAGCAGGCACACGCTTGAATACATTAGCATGGAATAATGAAATAGGACGTTTGATCTATTTGTTGGTTTCTAGGATCGACGTAATGATTAATAGGGATAGTTGGGGGCATTAGTATTCAATTGTCAGAGGTGAAATTCTTGGATTTATTGAAGACTAACTACTGCGAAAGCATTTGCCAAGGATGTTTTCATTAATCAAGAACGAAAGTTAGGGATCGAAGACGATCAGATACCGTCGTAGTCTTAACCA
+
FFFFFFFFFFFIIHHHIIIIIIIIIIIIIIIIIIIIIIIIIIIIIIIIIIIIFFFFFFFFFFFFFFFFFFFFFFFFFFFFF?????FFFFFFFFFFFFFFFFFFFFFFFFFFFFFFFFFFFFFFFFFFFFFFFFFFFFFFFFFFFFFFFFFFFFFFFFFFFFFFFFFFFFFFFFFFFFFFFFFFFFFFFFFFFDDDDFFFFFFFFFFFFFFFFFFF777766;;-FFFFFFFFFFFFFFFFFFFFFFFFFFFFFDFDIGGGGGGAAA=:88<<0..<488=93000??<:9<68811/4488;?:?<==DDAAAA:::DBBBBB@880004???>@22255?=DA???ADDDDDDD888??>>B@>888?833388B>>>D::BD?>>B>3333288:86666;730003,,,,00073....00,,,,.,,,61100000866-0000222731020422221248821015:5564488000
@JI6ZREA02IQCCP
AGTGACAGTTGGAGGGCAAGTCTGGTGCCAGCAGCCGCGGTAATTCCAGCTCCAATAGCGTATATTAAAGTTGTTGCAGTTAAAAAGCTCGTAGTTGAATTTCGGGATCAATTTATCGGTCGTGCCTCTGGTATGCACTGGTATTATTGATTTCTACCTTCTGATGAACCATGATGTCATTAATTTGGTGTCATGGGGAATCAGGACTGTTACTTTGAAAAAATTAGAGTGTTTAAAGCAAGCACACGCTCGAATACATTAGCATGGAATAATGAAATAGGACGTTTGACCCTATTTTGTTGGTTTCTGGGATCGACGTAATGATTAATAGGGATAGTTGGGGGCATTAGTATTCAATTGTCAGAGGTGAAATTCTTGGATTTATTGAAGACTAACTACTGCGAAAGCATTTGCCAAGGATGTTTTCATTAATCAAGAACGAAAGTTAGGGATCGAAGACGATCAGATACCGTCGTAGTCTTAACCATAAACTATGCCGACTAGGGATCGGATGATGTTTAATTTTTT
+
IIIIIIIIIIIIIHHHIIIIIIIIIIIIIIIIIIIIIIIIIIIIIIIIIIIIIIIIIIIIIIIIIIHHHIIIIIIIIIIII;;;;;IIIIIIIIIIIIIHHHIHHHIIIIIHHHIIIIIIIIIIIIIIIIIIIIIIIIIIIIIIIIIIIIHHHIIIIIIIHHHIIIBBBBIIIIIIIGGGIFF888==9FHIIIBCCCIIIIIIIIIE7659?888?------45,A?BEEEHHHHHIFFFIIFFFIIHIHIIIIIIIIIIIIIIIIIIIIHHHHHHD7;;DD:;;EIG776DF=?=:7//77DBBI<BBBDDDDII@;;;IIIII@@@DHHHIIIIDD77755GGG?????FD;;:::A?BA=;=AA200/::ABBBAA444=77A>:424A999;:=;==4///;:::::==>>>>>8;;000096----.2221,,,/..28----.68:::;988:8:::33131;;7656:;;:;6677110222220-02228602/0044662222222622033--..,,
@JI6ZREA02JLKOZ
AGTGACAGTTGGAGGGCAAGTCTGGTGCCAGCAGCCGCGGTAATTCCAGCTCCAATAGCGTATATTAAAGTTGTTGCAGTTAAAAAGCTCGTAGTTGAATTTCGGGATCAATATATTGGTCGTGCCTCCGGTATGCACTGGTATTATTGATTTCTACCTTCTGACGAACTATGATGTCATTAATTTGGTGTCATGGGGAATCAGGACTGTTACTTTGAAAAAATTAGAGTGTTTAAAGCAGGCACACGCTTGAATACATTAGCATGGAATAATGAAATAGGACGTTTGACCCTATTTTGTTGGTTTCTAGGATCGACGTAATGATTAATAGGGATAGTTGGGGGCATTAGTATTCAATTGTCAGAGGTGAAATTCTTGGATTTATTGAAGACTAACTACTG
+
FFFFFFFFFFFIIHHHIIIIIIIIIIIIIIIIIIIIIIIIIIIIIIIIIIIIFFFFFFFFFFFFFFFFFFFFFFFFFFFFF?????FFFFFFFFFFFFFFFFFFFFFFFFFFFFFFFFFFFFFFFFFFFFFFFFFFFFFFFFFFFFFFFFFFFDDDFFFFFFFFFFFFFFFFFFFFFFFFFFFFFFFFADDDDD6666FDDDDDDDDC666@DDDCC67777766,;DFFDDDFFFFFFFFFFFFFFFFFFFFFGDFDDDDFFFFIIIIIIGDFDIGF>DDGFDDDGGCCCCDD::99A668:00097A:::DDDDDDDDDDDDDD::550004?A?>?11225=<>889<?>>?4444888>>>>@<2///==@>>8888;;<2288888>>98222223
@JI6ZREA02G0U5Z
AGTGACAGTTGGAGGGCAAGTCTGGTGCCAGCAGCCGCGGTAATTCCAGCTCCGATAGCGTATATTAAAGTTGTTGCAGTTAAAAAGCTCGTAGTTGAATTTCGGGATCAATTTATCGGTCGTGCCTCTGGTATGCACTGGTATTATTGATTTCTACCTTCTGACGAACCATGATGTCATTAATTTGGTGTCATGGGGAATCAGGACTGTTACTTTGAAAAAATTAGAGTGTTTAAAGCAAGCACACGCTTGAATACATTAGCATGGAATAATGAAATAGGACGTTTGACCCTATTTTGTTGGTTTCTAGGATCGACGTAATGATTAATAGGGATAGTTGGGGGCATTAGTATTCAATTGTCAGAGGTGAAATTCTTGGATTTATTGAAGACTAACTATTTGCGAAAGCAATTTTGCCAAAGGATGTTTTCATTAATCAAGAACGAAAGTTAGGGGATTCGAAGACGATCAGATACCGTCGTAGTCTTTAACCATAAACTATGCCGACT
+
IIIIIIIIIIIIIHHHIIIIIIIIIIIIIIIIIIIIIIIIIIIIIIIIIIIIIIIIIIIIIIIIIIHHHIIIIIIIIIIII=====IIIIIIIIIIIIIHHHIGGGIIIIIHHHIIIIIIIIIIIIIHHIIHIIIIIIIIIIIIIIIIIIHHHIFGGIIIIIIIIIIIIIIIIIIIIIIIIII:::IGDGIIIIBBAAIIIIIIIIIII666=BB@G22224665,?ECDC@;;1336?>>AA?::;CDDDDBBAFGIIIIIIIIIIIIIIIII===F>DCE?<55585444:;/,//=3344///;<G===FIIIIIIIIIIIIIIIIIHHHIHHHHH77777=GGA==:HIHGGCHHHHEEEEBBA8222;;C<<CBA455547CC?>;?A@==;:...33,,,,4700//22:8721133.2-,,,,2533//.5302.153,,,,,,,,,,,400223675;;43333;<72..-0189113127332248799<;1786643.2
@JI6ZREA02FYUQF
AGTGACAGTTGGAGGGCAAGTCTGGTGCCAGCAGCCGCGGTAATTCCAGCTCCAATAGCGTATATTAAAGTTGTTGCAGTTAAAAAGCTCGTAGTTGAATTTCGGGATCAATTTATCGGTCGTGCCTCTGGTATGCACTGGTATTATTGATTTCTACCTTCTGACGAACCATGATGTCATTAATTTGGTGTCATGGGAAATCAGGACTGTTACTTTGAAAAAATTAGAGTGTTTAAAGCAAGCACACGCTTGAATACATTAGCATGGAATAATGAAATAGGACGTTTGACCCTATTTTGTTGGTTTCTAGGATCGACGTAATGATTAATAGGGATAGTTGGGGGCATTAGTATTCAATTGTCAGAGGTGAAATTCTTGGATTTATTGAAGACTAACTACTGCGAAAGCATTTGCCAAAGGATGTTTTCATTAATCAAGAACGAAAGTTAGGGATCGAAGACGATCAGATACCGTGTAGTCTTAACCATAAACTATGCCGATAGGGATCGGATGATGTTAATTTTTTATGTACT
+
HHHHHHHHHHHIIIIIIIIIIIIIIIIIIIIIIIIIIIIIIIIIIIIIIIIIHHHHHHHHHHHHHHHHHHHHHHHHHHHHH=====HHHHHHHHHHHHHHHHHBBBHHHHHHHHHHHHHHHHHE>>>EHHHHHHHHHHHHHHHHHHHHHHHHHHHHHHHHHHHHHHHHHHHHHHHHHHHHHHHHHHHHHHHHHHHHH>>>HHHHHGGG<<<<G;;;@22266688,@EHHE@@@HHHHHEEEHHHHHHHHHEEEHHHHHHHHHHDDDHHHHHHHHHHHHHHD@@@@@@B@>>BB9999@22;;@@@G=G@@@EBBBE;666BBBAD;9892226BB><>55755@@@@@@GGEBB@===A899ABBB=8444AADBB====>>?88AAA??>9999=:=3339999;<<666;44////--261200;;22---27:74471003:;;0666622222:9766:::766488200----20022776922220-12-----442202269:777667766--..--0)249;-
@JI6ZREA02JVISO
AGTGACAGTTGGAGGGCAAGTCTGGTGCCAGCAGCCGCGGTAATTCCAGCTCCAATAGCGTATATTAAAGTTGTTGCAGTTAAAAAGCTCGTAGTTGAATTTCGGGATCAATTTATCGGTCGTGCCTCTGGTATGCACTGGTATTATTGATTTCTACCTTCTGACGAACCATGATGTCATTAATTTAGTGTCATGGGGAATCAGGACTGTTACTTTGAAAAAATTAGAGTGTTTAAAGCAAGCACACGCTTGAATACATTAGCATGGAATAATGAAATAGGACGTTCGATCCTATTTTGTGGTTTCTAGGATCAACGTAATGATTAATAGGGATAGTTGGGGCATTAGTATTCAATTGTCAGAGG
+
FFFFFFFFFFFIIHHHIIIIIIIIIIIIIIIIIIIIIIIIIIIIIIIIIIIIFFFFFFFFFFFFFFFFFFFFFFDDDDD::66333=BBBDDFFFFFFFFFFFFFFFFFFFFFFFFFFFFFFFFFFFFFFFFFFFFFFFFFFFFFFFFFFFFFFDDDFFFFFFFFFFFFFFFFFFFFFFFFFFFF?AA>AADDD6666DBAA?>AAA=100//666=------..,:<?<4455=??DDDDDFFCCCCCFFCCCCCCDGGGFFFFDIDDFDDGD???B8==54444??==...3/2227/--...34<;99:<<B?::88BBBBBBB===888<<<88////9<=>=<<<<<554<::<>>><//
@JI6ZREA02H6J4R
AGTGACAGTTGGAGGGCAAGTCTGGTGCCAGCAGCCGCGGTAATTCCAGCTCCAATAGCGTATATTAAAGTTGTTGCAGTTAAAAAGCTCGTAGTTGAATTTTAGGCCTGGCCGGATGGTCCGTCTTTGGCGAGTACTGTTCTGTCGTCGGGTCTATCCTTCTGGTGAGCCGGGATGCCCTTTATTGGGTGTGTCGGGGAACCAGGACCATTACCTTGAAAAAATTAGAGTGTTTAAAGCGGGCATTTGCTTGAATAGATTAGCATGGAATAATAGAATAGGACGTTGGTTCTATTTTGTTGGTTTTAGGACCACCGTAATGATTAATAGGGATAGTTGGGGGCATTAGTATTCAATTGTCAGAGGTGAAATTCTTGGATTTATTGAAGACTAACTACTGCGAAAGCATTTGCCAAGGATGTTTTCATTAATCAAGAACGAAAGTTAGGGGATCGAAGACGATCAGATACCGTCGTAGTCTTAACCATAAACTATGCCGACTAGGGATCGGATGATGTTAATTTTTTAATG
+
IIIIIIIIIIIIIHHHIIIIIIIIIIIIIIIIIIIIIIIIIIIIIIIIIIIIIIIIIIIIIIIIIIGGGIIIIIIIIIIGG88888GIIIIIIIIIIII@@@@IIIIIIIIIIIIIIIIIIIIIGGGHIIIIIIIIIIIIIIIIIIIIIHHHIIIIIIIIIIIIIIIIIIIHHHIIIHHHHHHIIIHHHIIIIIICCCCIIIIGGGGGIIIIIIIIII<<<<99GG5IIIIIHHHHHHIG;;;GIHHHIIIIIIIIIIIIIIIIIIIIIIIIGGGIIIA<====<AAGGEEA?@78545..44////5:;;3348?GGHIGIIIIIIIIGGGIGGGII==?=:IIIIIIIIIIGGGHHHHHHHH<<<HHHBFFEEEFFD666C>>DDDCCFF???HHIHHHHHHHHD@@@BHFFFEEEE?<7777==??<;588<<99=;55578877777:<<88875<>>???=:<:=AA>=>>A>>A>>AA77589<;=<124486848:;44244=====8442:==/...--00)8
@JI6ZREA02GBOPC
AGTGACAGTTGGAGGGCAAGTCTGGTGCCAGCAGCCGCGGTAATTCCAGCTCCAATAGCGTATATTAAAGTTGTTGCAGTTAAAAAGCTCGTAGTTGAATTTC
+
FFFFFFFFFFFIIHHHIIIIIIIIIIIIIIIIIIIIIIIIIIIIIIIIIIIIFFFFFFFFFFFFFFFFFFFFFFFDDDDDF==?==FFFFFFFFFDBA>6667
@JI6ZREA02JPIU2
AGTGACAGTTGGAGGGCAAGTCTGGTGCCAGCAGCCGCGGTAATTCCAGCTCCAATAGCGTATATTAAAGTTGTTGCAGTTAAAAAGCTCGTAGTTGAATTTTAGGCCTGGCCGGATGGTCCGTCTTTGGCGAGTACTGTTCTGTCGTCGGGTCTATCCTTCTGGTGAGCCGGGATGCCCTTTATTGGGTGTGTCGGGGAACCAGGACCATTACCTTGAAAAAATTAGAGTGTTTAAAGCGGGCATTTGCTTGAATAGATTAGCATGGAATAATAGAATAGGACGTTGGTTCTATTTTGTTGGTTTTAGGACCACCGTAATGATTAATAGGGATAGTTGGGGGCATTAGTATTCAATTGTCAGAGGTGAAATTCTTGGATTTATTGAAGACTAACTATTGCGAAAGCATTTGCCAAGGATGTTTTCATTAATCAAGAACGAAAGTTAGGGGATCGAAGACGATCAGATACCGTCGTAGTCTTAACCATAAACTATGCCGACTGGAATCGGGCACGTTATTTCATGACTCGCTCGGCGCC
+
HHHHHHHHHHHIIHHHIIIIIIIIIIIIIIIIIIIIIIIIIIIIIIIIIIIIHHHHHHHHHHHHHHHHHHHHHHHHHHHHH=====HHHHHHHHHHHHHCCCCHHHHHHHHHHHHHHHHHHHHHHHHHHHHHHHHHHHHHHHHHHHHHHHHHHHHHHHHHHHHHHHHHHEE999EGGCCCCCEEDDEEHHHHHHHCCCCHHHHEEEEEHHHHHDDDDG666666<<-DGEGECCC@@@HHEEEHHHHHHHHHH<;;<DHHHHHHHHHHHHHDDDHHHHHHHHHHHHHHHHHGGG99996//993333>;;=5558>666;EBBBBHHHHHHHHHHHHH88855BBB@@@EGGB@@@AADDDDA@?DDD>>=BBA::>>9////77AAA=?AA@@===BB>3///<@9999;>>==>AA?;;4444;;;;::6996---2----488011516777;:1028677::8::;;:60117::;::9900020002.,.1000206662226432-,,,,,....122267777798;:6444
@JI6ZREA02J4JPA
AGTGACAGTTGGAGGGCAAGTCTGGTGCCAGCAGCCGCGGTAATTCCAGCTCCAATAGCGTATATTAAAGTTGTTGCAGTTAAAAAGCTCGTAGTTGAATTTCGGGATCAATATATTGGTCGTGCCTCTGGTATGAACTGGTATTATTGATTTCTACCTTCTGACGAACTGTGATGTCATTAATTTGGTGTCATGGGGAATCAGGACTGTTACTTTGAAAAAATTAGAGTGTTTAAAGCAGGCACACGCTTGAATACATTAGCATGGAATAATGAAATAGGACGTTCGATCCTATTTTGTGGTTTCTAGGATCAACGTAATGATTAATAGGGATAGTTGGGGGCATTAGTATTCAATTGTCAGAGGTGAAATTCTTGGATTTTATGAAGACTAACTACTGCGAAAGCATTTGCCAAGGATGTTTTCATTAATCAAGAACGAAAGTTAGGGATCGAAGACGATCAGATACCGTCGTAGTCTTAACCATAAACTATGCCGACT
+
IIIIIIIIIIIIIIIIIIIIIIIIIIIIIIIIIIIIIIIIIIIIIIIIIIIIIIIIIIIIIIIIIIHHHIIIIIIIIIIII=====IIIIIIIIIIIIIHHHIHHHIIIIIIIIIIIIIIIIIIIIIIIIIIIIIIIIIIIIIIIIIIIIHHHIFFFFIIIIIIIIIIIIIIIIIIIIIIIHHHHHIIIIIIIICCCCIIIHFFFIIG776AD;;;A//////55,>?DDE?@@;;=IIDDD@@@@FIIIIHHHIIIHHHIIIIIIIIIHHHIIEEB;177IIFGGFFGGG@@@::::@6@@BBBG<D@@@DHHGI@655FGG@@;;99BBBDDDDDD==??=DDDIIIIHD@@;;:::8AA=;=A=844422?;;==9...,,*774403,...4===??=:::9:::<<=>>AA::8:9110137331107;;:88;8355:33-112722266002079992020677801098:;::33110766697046-..2--
@JI6ZREA02IRPPG
AGTGACAGTTGGAGGGCAAGTCTGGTGCCAGCAGCCGCGGTAATTCCAGCTCCAATAGCGTATATTAAAGTTGTTGCAGTTAAAAAGCTCATAGTTGAATTTTAGGCCTGGCCGGATGGTCCGTCTTTGGCGAGTACTGTTCTGTCGTCGGGTCTATCCTTCTGGTGAGCCGGGATGCCCTTTATTGGGTGTGTCGGGGAACCAGGACCATTACCTTGAAAAAATTAGAGTGTTTAAAGCGGGCATTTGCTTGAATAGATTAGCATGGAATAATAGAATAGGACGTTGGTTCTATTTTGTTGGTTTTGGGACCACCGTAATGGTTAATAGGGATAGTTGGGGGCATTAGTATTCAATTGTCAGAGGTGAAATTCTTGGATTTATTGAAGACTAACTATTGCGAAAGCATTTGCCAAGGATGTTTTCATTAATCAAGAACGAAAGTTAGGGGATCGAAGACGATCAGATACCGTCGTAGTCTTAACCATAAACTATGCCGACTAGGAATCGGGCGACGTTATTTCATGACTCGCTCGGCGCCTTACGGGAAAC
+
IIIIIIIIIIIIIHHHIIIIIIIIIIIIIIIIIIIIIIIIIIIIIIIIIIIIIIIIIIIIIIIIIIHHHIIIIIIIIIIII:::::IIIIIIIIIIIII;;;;DIIIIIIIIIIIIIIIIIIIIIHHHIIIIIIIIIIIIIIIIIIIIIHHHIIIIIIIIIIIIIIIIIIIHHHIIIHHHHHHGFFGGHIIIIIICCCCIIIIIIIIIIIIIIIIIII999988BB0GGGGIHHHHHHIIHGGGIHHHIIIIIIIIIIIIIIIIIIIIIIIIIIIIIIIIIIIIFBB7542B?G999<9//::BB>>BBBIGGG==>>>DIIGCDDDFD777>GIIII;;===IIIIIIIIIIIGGGGIIIIIIDDGD<<<GGIEEIIIBDDI??IIGDDIGCAAACEEG<<<<BCGBBBEEEEEE<<;?>3333:???=;7<;;40043..-27:23343=??>>>=<?>>???><>=?::3028<997,,,,,,.-,,,-,,787:;=:?=??=>???:4/-/3<==:000:::>>>>=?=?=??=7884445:77...2
@JI6ZREA02FVON9
AGTGACAGTTGGAGGGCAAGTCTGGTGCCAGCAGCCGCGGTAATTCCAGCTCCAATAGCGTATATTAAAGTTGTTGCAGTTAAAAAAGCTCGTAGTTGAATTTC
+
FFFFFFFFFFFIIHHHIIIIIIIIIIIIIIIIIIIIIIIIIIIIHIIIIHHHFFFFFFFFFFFF@@;;;FFFFBA??AA8:222111<AA??AAAAA?88886/
@JI6ZREA02IX7O9
AGTGACAGTTGGAGGGCAAGTCTGGTGCCAGCAGCCGCGGTAATTCCAGCTCCAATAGCGTATATTAAAGTTGTTGCAGTTAAAAAGCTCGTAGTTGAATTTCGGGATCAATACGTCGGTCGTGCTTTTTTGGTACGCACTGGCGTCATTGGTTCCTCCTTTCTGACGAACCATGATGTCATTAATTTGGTGTTATGGGGAGTTAGGACTGTTACTTTGAAAAAATTAGAGTGTTTAAAGCAGGCATTAGCTTGAATACATTAGCATGGAATAATGAAATGGGACGTTCAAACCTATTTTGTTGGTTTCTAGGATTGACGTAATGATTAATAGGGATAGTTGGGGCATTAGTATTCAATTGTCAGAGGTGAAATTCTTGGATTTATGAAGACTAACTACTGCGAAAGCATTTGCCAAGGATGTTTTCATTAATCAAAGAACGAAAGTTAGGGATCGAAGACGATTAGATACCGTCGTAGTCTTAACCATAAACTATGCCGACTAGGGATCGGATGATGTTTAATTTTTAATG
+
HHHHHHHHHHHIIHHHIIIIIIIIIIIIIIIIIIIIIIIIIIIIIIIIIIIIHHHHHHHHHHHHHHHHHHHHHHHHHHHHH88888HHHHHHHHHHHHHHHHHHHHHHHHHHHHHHHHHHHHHHH666666ED8HHHHHHHHHHHHHHHHHHHHHHH=<>>>HHHHHHHHHHHHHHHHHHHHHHH999EE@DBBGG;;==@166HHHHHHHHHHHHHHH;;;;6666,<HHHHHHHHHHHHHHHHHHHHHHHHHDDDDDHHHHHHHHHHHHHHHHHHCCGC@@@@7;;;;;;<9:433334..88///57A666@GGGHHGGGGBBBH@@@@@>>BBB>>>6666;@BG@@@@EHHHHHDDDDDDDB=9899;A932244A<<99499A989922228=?99244<999;;;AAAAA==6;;444177:;::0----2-0:6333:;;4999:::77786:::;;:;:;:;;7648:;::;:<;;664:777:1-12228:9;:777122;:772111../00,,,,,,,*4
@JI6ZREA02JQKRJ
AGTGACAGTTGGAGGGCAAGTCTGGTGCCAGCAGCCGCGGTAATTCCAGCTCCAATAGCGTATATTAAAGTTGTTGCAGTTAAAAAGCTCGTAGTTGAATTTAGGG
+
668?8:::?FFGHHHHIIIIIIIIIIIIIIIHHHHHHHHHHIIIIFHHHHHHFFFFFDDDDDDD::::?CCCFFFFFFFFF???==FFFFFFDBBAA==...,,11
@JI6ZREA02F2S05
AGTGACAGTTGGAGGGCAAGTCTGGTGCCAGCAGCCGCGGT
+
FFFFFFFFFFFIIHHHIIIIIIIIIIIHFFDBB?88622-/
@JI6ZREA02F10K6
AGTGACAGTTGGAGGGCAAGTCTGGTGCCCGCAGCCGCGGTAATTCCAGCTCCAATAGCGTATATTAAAGTTGTTGCAGTTAAAAAGCTCGTAGTTGAATTTTAGGCCTGGCCGGACGGTCCGTCTCTGGCGAGTACTGTTCTGTCGTCGGGTCATCTTTCTGGTGAATCGGTATGTTCTTAATTGGGCGTGCCGGGGAGCCAGGACCATTACCTTGAAAAAATTAGAGTGTTTAAAGCGGGCATTTGCTTGAATAGATTAGCATGGAATAATAGAATAGGACGTTGGTTCTATTTTGTGGTTTTAGGACCACCGTAATGATTAATAGGGATAGTTGGGGGCATTAGTATTCAATTGTCAGAGGTGAAATTCTTGGATTTATTGAAGACTAACTATTGCGAAAGCATTTGCCAAGGATGTTTTCATTAATCAAGAACGAAAGTTAGGGGATCGAAGACGATCAGATACCGTTGTAGTCTTAACC
+
FFFFFFC?==B<41114887<==?>893366ADDBBDDFHIIIIIIIIIIIIFFFFFFFFFFFFFFFFFFFFFFFFFFFDD66666?FDDDDDFFFDDDE===FFFFFFFFFFFFFFFFFFFFFFFFFFFFFFFFFFFFFFFFFFFFFFFFFFFFFFFFFFFFFFF<<<FFFFFFFFFFFFFFFFFFFC>CAAD;999B9B??655?DDDDDDDBBB22222233,:ABAA;;;;;;?<888<90009<<<<@@ABDACDGGGGGIIIIIIIGGGGG:555::544>>>=323.//.3-11,,,,3111599;;3444<334488830008@ABAA55755AD?==988<><<<4438???>BBDB>=;@@@@@<83///225;;:;88822268;;7,,,,,473,,,3466699;;;11112222444776---210031222111112266210247::::7:7:::9510257:79::--
@JI6ZREA02IKZ2B
AGTGACAGTTGGAGGGCAAGTCTGGTGCCAGCAGCCGCGGTAATTCCAGCTCCAATAGCGTATATTAAAGTTGTTGCAGTTAAAAAGCTCGTAGTTGAATTTC
+
FFFFFFFFFFFIIHHHIIIIIIIIIIIIIIIIIIIIIIIIIIIIIIIIIIIIFFFFFFFFFFFFFFFFFFFFFFFFFFFFF==???FFFFFFFFFFFAA110?
@JI6ZREA02GTBCZ
AGTGACAGTTGGAGGGCAAGTCTGGTGCCAGCAGCCGCGGTAATTCAGCTCCAATAGCGTATATTAAAGTTGTTGCAGTTAAAAAAGCTCGTAGTTGAATTTCGGGG
+
FFFFFFFFFFFII:::IHIIIIIDIIIIIIIIIIGFFFFFFCC6668EFFFFFFFFFFFFFFFFFFFFFFFFBA?===..---,,,5=======>AA44...3/1..
@JI6ZREA02GGMHJ
AGTGACAGTTGGAGGGCAAGTCTGGTGCCAGCAGCCGCGGTAATTCCAGCTCCAATAGCGTATATTAAAGTTGTTGCAGTTAAAAAGCTCGTAGTTGAATTTCGGGATCAATATATTGGTCGTGCCTCTGGTATGAACTGGTATTATTGATTTCTACCTTCTGACGAACTGTGATGTCATTAATTTGGTGTCATGGGGAATCAGGACTGTTACTTTGAAAAAATTAGAGTGTTTAAAGCAGGCACACGCTTGAATACATTAGCATGGAATAATGAAATAGGACGTTTGACCCTATTTTGTTGGTTTCTAGGATCGACGTAATGATTAATAGGGATAGTTGGGGGCATTAGTATTCAATTGTCAGAGGTGAAATTCTTGGATTTATTGAAGACTAACTACTGCGAAAGCATTTGCCAAAGGATGTTTTTCATTAATCAAGAACGAAAGTTAGGGATCGAAGACGATCAGATACCGTCGTAGTCTTAACCATAAACTATGCCGACTAGGGATCGGATGATGTTAATTTTTTAATGTAC
+
HHHHHHHHHHHIIHHHIIIIIIIIIIIIIIIIIIIIIIIIIIIIIIIIIIIIHHHHHHHHHHHHHHHHHHHHHHHHHHHHH?????HHHHHHHHHHHHHHHHH??>HHHHHHHHHHHHHHHHHHHHHHHHHHHHHHHHHHHHHHHHHHHHHHHH@>>>HHHHHHHHHHHHHHHHHHHHHEEEE998FFAGGGGH==>>EDGGEBBEEE;666?;;;A00222288,@HHHHHHHHHHHHHHHHHHHHHHHHHHHHHHHHHHHHHH@@@@HDDDHHHHHHHHHGHHHHH@666;;;;99;//66@@@B<BEGHHBBBBGHGGGBB;;;;9>6666>BBBB55755BBBBEBBBB@;;9AAEDDDA=333@HH>DBBBBBBA44494499922338====92339999233226;,,,,,43,1,,,,,,,10011.126645:8333666020002----46777662217:;9644776402----0002///970022---097400362---222228:;;//22//40)2062
@JI6ZREA02GXHJZ
AGTGACAGTTGGAGGGCAAGTCTGGTGCCAGCAGCCGCGGTAATTCCAGCTCCAATAGCGTATATTAAAGTTGTTGCAGTTAAAAAGCTCGTAGTTGAATTTCGGGGTATC
+
FFFFFFFFFFFIIHHHIIIIIIIIIIIIIIIIIIIIIIIIIIIIIIIHIIIIFFFFFFFFFFFFFFFFFA@@FFFFFFFFF?????FFFFFFFFFFFFFFFFFA@=:6944
@JI6ZREA02JJJST
AGTGACAGTTGGAGGGCAAGTCTGGTGCCAGCAGCCGCGGTAATTCCAGCTCCAATAGCGTATATTAAAGTTGTTGCAGTTAAAAAGCTCGTAGTTGAATTTTAGGCCTGACCGGATGGTCCGTCTTTGGCGAGTACTGTTCTGTCGTCGGGTCTATCCTTCTGGTGAGCCGGGATGCCCTTTATTGGGTGTGTCGGGGAACCAGGACCATTACCTTGAAAAAATTAGAGTGTTTAAAGCGGGCATTTGCTTGAATAGATTAGCATGGAATAATAGAATAGGACGTTGGTTCTATTTTGTTGGTTTTAGGACCACCGTAATGATTAATAGGGATAGTTGGGGGCATTAGTATTCAATTGTCAGAGGTGAAATTCTTGGATTTATTGAAGACTAACTATTGCGAAAGCATTTGCCAAGGATGTTTTCATTAATCAAGAACGAAAGTTAGGGGATCGAAGACGATCAGATACCGTCGTAGTCTTAACCATAAACTATGCCGACTAGGAATCGGGCACGTTATTTCATGACTCGCTCGGCGCCTTACGGG
+
IIIIIIIIIIIIIBBBIIIIIIIIIIIIIIIIIIIIIIIIIIIIIIIIIIIIIIIIIIIIIIIIIIHHHIIIIIIIIIIGG88888GIIIIIIIIIIII@@@@GGGIIIIIIIIIIIIIIIIIIIHHHIIIIIIIIIIIIIIIIIIIIIHHHIIIIIIIIIIIIIIIIIIIHHHIIIHHHHHHGFFGGHIIIIIICCBBIIHIIIIIIIIIIIIIIII9;;;99GG5GHHIHHHHHHHIIGGGIIHGGGIIIIIIIIIIIIIIIIIIIIIIIIIIIIIIIIIIHAAAIIIIIII=999C8865/2//6<<>AABEGAAADEGCCCEE442556ADDFG:::;:HGGGIIIGGGC;;;;;8CCA?::;BEEBEEECCEEC21157:BB>>8;555::8CA;;444;A?5111;?EEEEEC>>7777====>><>>>855><<<<:;;6744468833..-318<<83232;=>><><=<<=6633..-331131-138<8;8=9;;668=:83232;<;6533333;;=<68698::401/,,-.000
@JI6ZREA02HQE2A
AGTGACAGTTGGAGGGCAAGTCTGGTGCCAGCAGCCGCGGTAATTCCAGCTCCAATAGCGTATATTAAAGTTGTTGCAGTTAAAAAGCTCGTAGTTGAATTTTAGGGCCTGGCCGGATGGTCCGTCTTTGGCGAGTACAGTTCTGTCGTCGGGTCTATCCTTCT
+
EEFFFFFEEDFIIHHHIIIIIIIIIIIIIIIIIIIIIIIIIIIIIIIIIIIIFFFFFFFFFFFFDD;;;FFFFFFFFFFFF88888FFFFFFFFFFDDB976630..22422--..447799995,.....724379<<7889844488<888<?=:3221151
@JI6ZREA02HJHKT
AGTGACAGTTGGAGGGCAAGTCTGGTGCCAGCAGCCGCGGTAATTCCAGCTCCAATAGCGTATATTAAAGTTGTTGCAGTTAAAAAGCTCGTAGTTGAATTTCGGGGTCAGCAGGTTGGTCGTGCCACTGGTATGTACTGGTTTCGCTGATTCCTCCTTTCTGAAGAACTGTAATGCCATTAATTTGGTGTTGCAGGGAAACAGGACTGTTACTTTGAAAAAATTAGAGTGTTTAAAGCAGGCTAACGCTTGAATACATTAGCATGGAATAATGAAATAGGACGTTCGATCCTATTTTGTGGTTTCTAGGATTGACGTAATGATTAATAGGGATAGTTGGGGCATTAGTATTCAATTGTCAGAGGTGAAATTCTTGGATTTATTGAAGACTAACTACTGCGAAAGCATTTGCCAAGGATGTTTTCATTAATCAAGAACGAAGTTAGGGATCGAAGACGATCAGATACCGTCGTAGTCTTAACCATAAACTATGCCGACTAGGGATCGGATGATGTTTAATTTTTAA
+
IIIIIIIIIIIII@@@IIIIIIIIIIIIIIIIIIIIIIIIIIIIIIIIIIIIIIIIIIIIIIIIIIHHHIIIIIIIIIIGG66666GIIIIIIIIIIIIHHHI;;;;IIIIIIIIIIIIIIIIIIIIIIIIIIIIIIIIIIHHHIIIIIIIIIIIIIHHHIIIIIIIIIIIIIIIIIIIIIIIGGGIIIIIIIIIHHHHHHIDGGIIIIIIIIHHHI888688BB0IIIIIHHHHHHIIIIIIIIIIIIIIIIIIIIIIIIIIIIIIIIIIIIIHHHGAGG==<==DBCG???C999<D6AA===IIIHGGGHIIIHGGDHGGGGGGGGHHHIIIIIIAA@@GGGGHHHIIIIIIIHHHHCCBB:;8@@EHC@==CCHHHHHHHHH;:8@IB???>EA;;:;;>>?;;;;EA@@@FFHF>7777=>==;;83338443-.-2330677;===>><8;:>;;;=<=<===656>>>9;88::11-.-,,2/,/2062519755543...888888677<<112--00
@JI6ZREA02GPW3S
AGTGACAGTTGGAGGGCAAGTCTGGTGCCAGCAGCCGCGGTAATTCCAGCTCCAATAGCGTATATTAAAGTTGTTGCAGTTAAAAAGCTCGTAGTTGAATTTTAGGCCTGGCCGGATGGTCCGTCTTTGGCGAGTACTGTTCTGTCGTCGGGTCTATCCTTCTGGTGAGCCGGGATGCCCTTTATTGGGTGTGTCGGGGAACCAGGACCATTACCTTGAAAAAATTAGAGTGTTTAAAGCGGGCATTTGCTTGAATAGATTAGCATGGAATAATAGAATAGGACGTTGGTTCTATTTTGTTGGTTTTAGGACCACCGTAATGATTAATAGGGATAGTTGGGGGCATTAGTATTCAATTGTCAGAGGTGAAATTCTTGGATTTATTGAAGACTAACTATTGCGAAAGCATTTGCCAAGGATGTTTTCATTAATCAAGAACGAAAGTTAGGGGATCGAAAGCGATCAGATACCGTCGTAGTCTTAACCATAAACTA
+
FFFFFFFFFFFIIHHHIIIIIIIIIIIIIIIIIIIIIIIIIIIIIIIIIIIIFFFFFFFFFFFFFFFFFFFFFFFFFFFFF????=FFFFFFFFFFFFFDDBE@@@FFFFFFFFFFFFFFFFFFFFFFFFFFFFFFFFFFFFFFFFFFFFFFFFFFFFFFFFFFFFFFFDDDDFFFD????FC?99<<FFFFFFF=???FFFFFAAAAAACAD????D666666;;-?ADFFFFF666;FFFFFFFFFFFFFFFGGGGIIIIGFFFDGGGGDD???CDGDDBBA9::AA?===A9999A00::5554A888<<<<<9988@?AAA::8????DDDDDD88==8DDDDDDBBA=:::8888@>>>>====>=BBB>>??B444>228<4/./8@>888;;@=888;33388;@<<<<4436:1111::::998:::200:42./330,,,,,.,,,,,,,,,44443164872----204777880102113:40
@JI6ZREA02HQPGU
AGTGACAGTTGGAGGGCAAGTCTGGTGCCAGCAGCCGCGGTAATTCCAGCTCCAATAGCGTATATTAAAGTTGTTGCAGTTAAAAAGCTCGTAGTTGAATTTCGGGATCAATATA
+
FFFFFFFFFFFII:::IIIIIIIIIIIIIIIIIIIIIIIIIIIIIIIIIIIIFFFFFFFFFFFFFFFFFFFFFFFFFFFFF88888FFFFFFFCAADBB==:53319?@@AAAA:
@JI6ZREA02FVRZV
AGTGACAGTTGGAGGGCAAGTCTGGTGCCAGCAGCCGCGGTAATTCCAGCTCCAATAGCGTATATTAAAGTTGTTGCAGTTAAAAAGCTCGTAGTTGAATTTCGGGATCAATTACGTCGGTCGTACTTTTGGTACGCGACTGGCGTCAGTTGGTTTCTCC
+
FFFFFFFFFFFII@@@IIIIIIIIIIIIIIIIIIIIII???HIIIIHHHHHIFFFFFFFFFFFFFFFFFFFFFFFFFFFFF;;;;;FFDDDDBB@>?==882/...4::68444ADDBBAAAAB=81000005<:23343>>>?<<8944299111:1--
@JI6ZREA02F4PEL
AGTGACAGTTGGAGGGCAAGTCTGGTGCCAGCAGCCGCGGTAATTCCAGCTCCAATAGCGTATATTAAAGTTGTTGCAGTTAAAAAGCTCGTAGTTGAATTTTAGGCCTGGACCGGATGGTCCGTCTTTGGTCGAGTACTGTTC
+
FFFFFFFFFFFIIHHHIIIIIIIIIIIIIIIIIIIIIIIIIIIIIIIIIIIIFFFFFFFFFFFFFFFFFFFFFFFFFFFFF?????FFFFFFFFFFFFF;964322217--.-.223799999?92.....-4242:676:;94
@JI6ZREA02J1JSU
AGTGACAGTTGGAGGGCAAGTCTGGTGCCAGCAGCCGCGGTAATTCCAGCTCCAATAGCGTATATTAAAGTTGTTGCAGTTAAAAAGCTCGTAGTTGAATTTCGGGATCAATTTATCGGTCGTGCCTCTGGTATGCACTGGTATTATTGATTTCTACCTTCTGACGAACCATGATGTCATTAATTTGGTGTCATGGGGAATCAGGACTGTTACTTTGAAAAAATTAGAGTGTTTAAAGCAAGCACACGCTTGAATACATTAGCATGGAATAATGAAATAGGACGTTTGACCCTATTTTGTTGGTTTCTAGGATCGACGTAATGATTAATAGGGATAGTTGGGGGCATTAGTATTCAATTGTCAGGGGTGAAATTCTTGGATTTATTGAAGACTAACTACTGCGAAAGCATTTGCCAAGGATGTTTCATTAATCAAGAACGAAAGTTAGGGATCGAAG
+
HHHHHHHHHHHIIHHHIIIIIIIIIIIIIIIIIIIIIIIIIIIIIIIIIIIIHHHHHHHHHHHHHHHHHHHHHHHHHHHHH?????HHHHHHHHHHHHHHHHHHHHHHHHHHHHHHHHHHHHHHHHHHHHHHHHHHHHHHHHHHHHHHHHHHHHHHHHHHHHHHHHHHHHHHHHHHHHHHHFFEEHHHHHHHHHCCBBHHHGG@@@E@666<B322B26772233,<EHGD@@@CCHHEEEEHHHHHHHHHHHEDDDHHHHHHHHHHHHHHHHHHHHH<DDH@566;GD>>>BB0222;28BB444BAHEEEGGEEBB@@@E@@;;;;BB;99?DA:9922222>><<<ABEB>;;9AAA:>>6666>-44=BBB====D>==944>>>=:<<;92329233999999999999<;;22072---22668847:72007:333:7706661222;:6
@JI6ZREA02FG4KJ
AGTGACAGTTGGAGGGCAAGTCTGGTGCCAGCAGCCGCGGTAATTCCAGCTCCAATAGCGTATATTAAAGTTGTTGCAGTTAAAAAGCTCGTAGTTGAATTTT
+
FFFFFFFFFFFIIHHHIIIIIIIIIIIIIIIIIIIIIIIIIIIIIIIIIIIIFFFFFFFFFFFFDD@@@FFFDBAAAAB::33333=<AAAA?AAB8:86400
@JI6ZREA02GPC6I
AGTGACAGTTGGAGGGCAAGTCTGGTGCCAGCAGCCGCGGTAATTCCAGCTCCAATAGCGTATATTAAAGTTGTTGCAGTTAAAAAGCTCGTAGTTGAATTTTAGGCCTGGCCGGACGGTCCGTCTTTGGCGAGTACTGTTCTGTCGTCGGGTCTATCCTTCTGGTGAGCCGGGATGCCCTTTATTGGGTGTGTCGGGGAACCAGGACCATTACCTTGAAAAAATTAGAGTGTTTAAAGCGGGCATTTGCTTGAATAGATTAGCATGGAATAATAGAATAGGACGTTGGTTCTATTTTGTTGGTTTTAGGACCACCGTAATGATTAATAGGGATAGTTGGGGGCATTAGTATTCAGTTGTCAGAGGTGAAATTCTTGGATTTATTGAAGACTAACTACTGCGAAAGCATTTGCCAAGGATGTTTTCATTAATCAAGAACGAAAGTTAGGGGATCGAAAGACGATCAGATACCGTCGTAGTCTTAACCNTAAACTATGCCGACTAGGGATCGGATGATGTTAATTTTATAATGACTCATTCGGCGCCTTACGGGAAAC
+
IIIIIIIIIIIIIHHHIIIIIIIIIIIIIIIIIIIIIIIIIIIIIIIIIIIIIIIIIIIIIIIIIIHHHIIIIIIIIIIII;;;;;IIIIIIIIIIIIICCCCIIIIIIIIIIIIIIIIIIIIIIHHHIIIIIIIIIIIIIIIIIIIIIHHHIIIIIIIIIIIIIIIIIIIHHHIIIHHHHHHIFFGGGIIIIIICCCCIIIIIIIHIIHIIIIIIII666668GG5IIIIIHHHHHHHIBBBGIHEEIIHHIIHAAAGGGIIIIIIIIIHHHIIIIIIIIIIIAAAFDD??<A79997//668888D::6776557?EBEGGFFDGGGHHHIGAAAG::==:GGGGHHHHIIIHHCCBDEEEE::;?112CCE88;;A>BBB;;EE@?>@C::::8C@=52...8:....:88;;CB=;;2222;<33220888<6452000300,,,,,/22-,,,31<;;;;;=>>>>>>><>>;:686<;;22!3622361688;<=8;9:88688<9888888112200---.42233253500200/.,,,,52,,.3334
@JI6ZREA02GVA0I
AGTGACAGTTGGAGGGCAAGTCTGGTGCCAGCAGCCGCGGTAATTCCAGCTCCAATAGCGTATATTAAAGTTGTTGCAGTTAAAAAGCTCGTAGTTGAATTTTAGGCCTGGCCGGATGGTCCGTCTTTGGCGAGTACTGTTCTGTCGTCGGGTCTATCCTTCTGGTGAGCCGGGATGCCCTTTATTGGGTGTGTCGGGGAACCAGGACCATTACCTTGAAAAAATTAGAGTGTTTAAAGCGGGCATTTGCTTGAATAGATTAGCATGGAATAATAGAATAGGACGTTGGTTCTATTTTGTTGGTTTTAGGACCACCGTAATGATTAATAGGGATAGTTGGGGCATTAGTATTCAATTGTCAGAGGTGAAATTCTTGGATTTATTGAAGACTAACTATTGCGAAAGCATTTGCCAAGGATGTTTTCATTAATCAAGAACGAAAGTTAGGGGATCGAAGACGATCAGATACCGTCGTAGTCTTAACCATAAACTATGCCGACTAGGAATCGGGCGACGTTATTTCATGACTCGCTCGGCGCCTT
+
IIIIIIIIIIIII:::IIIIIIIIIIIIIIIIIIIIIIIIIIIIIIIIIIIIIIIIIIIIIIIIIIHHHIIIIIIIIII==66666FIIIIIIIIIIIICCCCIIIIIIIIIIIIIIIIIIIIIIHHHIIIIIIIIIIIIIIIIIIIIIHHHIIIIIIIIIIIIIIIIIIIHHHIIIHHHHHHIHHHHHHHIIIICCCCIIIIIIIFIIHHHFIGGGG422444<;-CEEEGBBDBBBDIEDDFI===IHFFFIIIIIIIIIHHHIHHHHIIIIIIIIIIIIIIIHHHHIIIII?=>=@66;;22//9;==;::446;?BBDEEE?@@@666FGFIFIBB@@DDIIIIIIIF@<<<:BACCC9000=BB<AAAACDBB00047<CAA@=5000448>@CC>;;=BB?==<544>;=>;:.----7999778;;;300:63331333333168888865::<<<;;68133:888:866311886449333.---..20303022447:8320-344667---338:::;:86866974442,
@JI6ZREA02FZ1BQ
AGTGACAGTTGGAGGGCAAGTCTGGTGCCAGCAGCCGCGGTAATTCCAGCTCCAATAGCGTATATTAAAGTTGTTGCAGTTAAAAAGCTCGTAGTTGAATTTCGGGGTCTAGTAGTGGTCG
+
411144<444=>?336DDFFFFFFHHIIHHHIIIIIIBBBIIIIIIIIIIIIFFFFFFFFFFFFFFFFFFFFFFFFFFFDD;;;;;DDDFDDDDFFFFD?==?6472/3233-------31
@JI6ZREA02JRO63
AGTGACAGTTGGAGGGCAAGTCTGGTGCCAGCAGCCGCGGTAATTCCAGCTCCAATAGCGTATATTAAAGTTGTTGCAGTTAAAAAGCTCGTAGTTGAATTTTAGGCCTGGCCGGATGGTCCGTCTTTGGCGAGTACTGTTCTGTCGTCGGGTCTATCCTTCTGGTGAGCCGGGATGCCCTTTATTGGGTGTGTCGGGGAACCAGGACCATTACCTTGAAAAAATTAGAGTGTTTAAAGCGGGCATTTGCTTGAATAGATTAGCATGGAATAATAGAATAGGACGTTGGTTCTATTTTGTGGTTTTAGGACCACCGTAATGATTAATAGGGATAGTTGGGGGCATTAGTATTCAATTGTCAGAGGTGAAATTCTTGGATTTATTGAGGACTAACTATTGCGAAAGCAATTTGCCAAGGATGTTTTCATTAATCAAGAACGAAAGTTAGGGGATCGAAGACGATCAGATACCGTCGTAGTCTTAACCNTAAACTATGCCGACTAGGAATCGGGCNCGTTATTTCATGACTCGCTCGGCGCCTT
+
FFFFFFFFFFFIIHHHIIIIIIIIIIIIIIIIIIIIIIIIIIIIIIIIIIIIFFFFFFFFFFFFFFFFFFFFFDAAAAA44111118@AAABBDFFFFFEEEEDDDFFFFFCCDDFDDDFFFFFFFFFFFFFFFFFDDEFFFFFFFFFF:::@FFFFCCCCFFFFFFFFFFFFFFFFFFFF??<99@@FFFFFFFAA@@FF@@@DDFFFFDB@@@>>?//////22-<<==<4444488?888=90119<<<@AABBDCCCGFFFDDDDDD????:::GGGGGGDDDDD=9:9:66644/887799BAA???DDDAAADDAAAAAADD==;A???880000049>AAAAABBB???===8888===B==;>>B8888<;;;;779>;;;:///22<<<:88888<844448>>>>>4432:4544::::554::2---,1.,,,00,,,,,,00,,,,,00798660207::1----15:99::75!66::21-4222760--,,..0300,,!--2272226666:::7:7:8::8877--
@JI6ZREA02JPMFH
AGTGACAGTTGGAGGGCAAGTCTGGTGCCAGCAGCCGCGGTAATTCCAGCTCCAATAGCGTATATTAAAGTTGTTGCAGTTAAAAAGCTCGTAGTTGAATTTCGGGATCAATACGTCGGTCGTGCTTTTTTGGTACGCACTGGCGTCATTGGTTTCTCCTTTCTGACGAACCATGATGTCATTAATTTGGTGTTATGGGGAGTTAGGACTGTTACTTTGAAAAAATTGAGTGTTTAAAGCAGGCATTAGCTTGAATACATTAGCATGGAATAATGAAATAGGACGTTCGATCCTATTTTGTGGTTTCTAGGATCAACGTAATGATTAATAGGGATAGTTGGGGCATTAGTATTCAATTGTCAGAGGTGAAATTCTTGGATTTATTGAAGACTAACTACTGCGAAAGCAATTTGCCAAGGATGTTTTCATTAATCAAGAACGAAAGTTAGGGATCGAAGACGATCAGATACCGTCGTAGTCTTAACC
+
FFFFFFFFFFFIIHHHIIIIIIIIIIIIIIIIIIIIIIIIIIIIIIIIIIIIFFFFFFFFFFFFFFFFFFFFFFFDDDFFF77755AAAABBD???FFFDDDFFFFFFFFFFFFFFFFFFFFFFF669999==0ADFFFFFDBBDDDB==5666?D>AA???FFFFFFFFFFFFFFFFFFDDDDDFFFCA>DBBBB33119/11?>>ABFFFFFFFFFF7777666666??==;;;=?FFFDDDFFFFFFFFFFIIDFDDDDGIIGGGGGGDDDA555A7<<44344?=>>88894466<68888899?>8899455:ABBBBAAADA88:BBDDDDAA==?=???ADDAAAA???DD=======>=888=B@BBB883444<77><4223888;9;;5330,,,0,,,,,,345665410-----2600..13330..0----4---00246666676:88666:861---401078797766,-
@JI6ZREA02GSI6J
AGTGACAGTTGGAGGGCAAGTCTGGTGCCAGCAGCCGCGGTAATTCCAGCTCCAATAGCGTATATTAAAGTTGTTGCAGTTAAAAAGCTCGTAGTTGAATTTCGGGATCAATATATTGGTCGTGCCTCTGGTATGAC
+
FFFFFFF;;;FII@@@IIIIIIIIIIIIIIIIIIIIIIIIIIIIIIIIIIIIFFFFFFFFFFFFFFFFFFFFFFFFFFFFF????=FFFFFFFFFFFFFFFFFFFFFFFFFFFFFFFFFFFFFFFFFFFFDDBB<<0
@JI6ZREA02HOBHZ
AGTGACAGTTGGAGGGCAAGTCTGGTGCCAGCAGCCGCGGTAATTCCAGCTCCAATAGCGTATATTAAAGTTGTTGCAGTTAAAAAGCTCGTAGTTGAATTTCGGGATCAATTTATCGGTCGTGCCTCTGGTATGCACTGGTATTATTGATTTCTACCTTCTGACGAACCATGATGTCATTAATTTGGTGTCATGGGGAATCAGGACTGTTACTTTGAAAAAATTAGAGTGTTTAAAGCAAGCACACGCTTGAATACATTAGCATGGAATAATGAAATAGGACGTTTGACCCTATTTTGTTGGTTTCTAGGATCGACGTAATGATTAATAGGGATAGGTTGGGGG
+
FFFFFFFFFFFIIHHHIIIIIIIIIIIIIIIIIIIIIIIIIIIIIIIIIIIIFFFFFFFFFFFFFFFFFFFFFFFFFFFFF?????FFFFFFFFFFFFFFFFFFFFFFFFFFFFFFFFFFFFFFFFFFFFFFFFFFFFFFFFFFFFFFFFFFFFFFFFFFFFFFFFFFFFFFFFFFFFFFFFF666FF>CDFFFAA@@FFFFFFFFFFFFFFD666D67777766,FFFFFFFFFFFFFFFFFFDCCFFFFFFFFDFIIIIGGGIIIIIIDDDFGIGD4::DD9::?A::::AA9999=//55???A:BAAADD???DDDB????A=<<<861931----,,,,,
@JI6ZREA02G6SBK
AGTGACAGTTGGAGGGCAAGTCTGGTGCCAGCAGCCGCGGTAATTCCAGCTCCAATAGCGTATATTAAAGTTGTTGCAGTTAAAAAGCTCGTAGTTGAATTTCGGGATCAATATATGGTCGTGCC
+
FFFFFFFFFFFB@666BFGGGGGGGIIIIIIIIHHHHHFFHFFFFFFFFFHHFFFFFFFFFFFFFFFFF;::FFFFFFFFF=====FFFFFFFFFFFFFFFF?666?BBBBBBA:5548?AAA42
@JI6ZREA02G1CM3
AGTGACAGTTGGAGGGCAAGTCTGGTGCCAGCAGCCGCGGTAATTCCAGCTCCAATAGCGTATATTAAAGTTGTTGCAGTTAAAAAGCTCGTAGTTGAATTTC
+
FFFFFFFFFFFIIHHHIIIIIIIIIIIIIIIIIIIIIIIIIIIIIIIIIIIB@;;;=FFFDDDDDF?@@<<<DDDDDDFFF;;;;;FFFFFFDDAAA<<000/
@JI6ZREA02HIIB3
AGTGACAGTTGGAGGGCAAGTCTGGTGCCAGCAGCCGCGGTAATTCCAGCTCCAATAGCGTATATTAAAGTTGTTGCAGTTAAAAAGCTCGTAGTTGAA
+
FFFFFFFFFFFHI@@@IIIIIIIIIIIIIIIIIIIIIIIIIIIIIIIIIIIIFFFFFFFFFFFFFFFFFFFFFFFFFFFFF;;;;;FFFFFBA????42
@JI6ZREA02JTU5U
AGTGACAGTTGGAGGGCAAGTCTGGTGCCAGCAGCCGCGGTAATTCCAGCTCCAATAGCGTATATTAAAGTTGTTGCAGTTAAAAAGCTCGTAGTTGAATTTTAGGCCTGGCCGGATGGTCCGTCTTTGGCGAGTACTGTTCTGTCGTCGGGTCTATCCTTCTGGTGAGCCGGGATGCCCTTTATTGGGTGTGTCGGGGAACCAGGACCATTACCTTGAAAAAATTAGAGTGTTTAAAGCGGGCATTTGCTCGAATAGATTAGCATGGAATAATAGAATAGGACGTTGGTTCTATTTTGTGGTTTTAGGACCACCGTAATGATTAATAGGGATAGTTGGGGGCATTAGTATTCAATTGTCAGAGGTGAAATTCTTGGATTTATTGAAGACTAACTATTGCGAAAGCATTTGCCAAGGATGTTTTCATTAATCAAGAACGAAAGTTAGGGGATCGAAGACGATCAGATACCGTCGTAGTCTTAACC
+
FFFFFFFFFFFIIIIIIIIIIIIIIIIIIIIIIIIIIIIIIIIIIIIIIIIIFFFFFFFFFFFFFFFFFFFFFFFFFFFFF;;;;;FFFFFFFFFFFFFBBDBFEEDDFFFFFFFFFFFFFFFFFFFFFFDDDDFFFFFFFFFFFFFFFFFFFFFFFFFFFFFEDDDFFFFFDDDFCC??==;<2244440469<222266../22666666=6666<------22+785766...../96669:68;?9555:AAAADDDDDDDDDDDC55555ABBAA??893444222323244690887777BBA555558:=AA???>BAA==:888???>>22222<<<<=988@<988>>888>888888///88>2244:8;8822>@?>===@>>>>B>88888==8344=???DB888>:1141:2----8972,,,012..,,,-.....00022..087666202026600049742107700
@JI6ZREA02F7F93
AGTGACAGTTGGAGGGCAAGTCTGGTGCCAGCAGCCGCGGTAATTCCAGCTCCAATAGCGTATATTAAAGTTGTTGCAGTTAAAAAGCTCGTAGTTGAATTTTAGGCCTGGCCGGATGGTCCGTCTTTGGCGAGTACTGTTCTGTCGTCGGGTCTATCCTTCTGGTGAGCCGGGATGCCCTTTATTGGGTGTGTCGGGGAACCAGGACCATTACCTTGAAAAAATTAGAGTGTTTAAAGCGGGCATTTGCTTGAATAGATTAGCATGGAATAATAGAATAGGACGTTGGTTCTATTTTGTTGGTTTTAGGACCACCGTAATGATTAATAGGGATAGTTGGGGGCATTAGTATTCAATTGTCAGAGGTGAAATTCTTGGATTTATTGAAGACTAACTATTGCGAAAGCATTTGCCAAGGATGTTTTCATTAATCAAGAACGAAAGTTAGGGGATCGAAGACGATCAGATACCGTCGTAGTCTTAACCATAAACTATGCCGACTGGAATCGGGCACGTTATTTCATGACTCGCTCGGCGCCTTACGGGAACNGTCGACTGCC
+
IIIIIIIIIIIIIHHHIIIIIIIIIIIIIIIIIIIIIIIIIIIIIIIIIIIIIIIIIIIIIIIIIIHHHIIIIIIIIIIII;;;;;IIIIIIIIIIIIICCCCIIIIIIIIIIIIIIIIIIIIIIHHHIIIIIIIIIIIIIIIIIIIIIHHHIIIIIIIIIIIIIIIIIIIHHHIIIHHHHHHIIIHHHIIIIIICCCCIIIIIIIFIIIIIIIIIII;;;;88;;,GIIIIEEEDDDGIBBBBFDDDIIIIIBAADFIIIIIHHHIIIIIIIIIIIIFDEEIIAAAHHGFGFE85535..--,,,,3568558:<;;<AFGIHIIIIIHHHIIIIII88888IIIH<<9AIIIIIHHHHHHHH::;BHHHHHHHHHHHHHHHHHHHB?=@@EBBBBDD;5555BB??>>>C?@@?;;8:<7777>>==<<<>=8...86777:;;377779:::;:658<<=;::8;6883...1;::;:89911086...--138::;4333888:8550303220---399999979870227442,,,,,25---!3398989933
@JI6ZREA02FURM2
AGTGACAGTTGGAGGGCAAGTCTGGTGCCAGCAGCCGCGGTAATTCCAGCTCCAATAGCGTATATTAAAGTTGTTGCAGTTAAAAAGCTCGTAGTTGAATTTCGGGGATC
+
FFFFFFFFFFFIIHHHIIIIIIIIIIIIIIIIIIIIIIIIIIIIIIIIIIIIFFFFFFFFFFFFFFFFFFFFFFFFFFFFF;;;;;FFFFDDBDDFDAA310>47223..
@JI6ZREA02IB658
AGTGACAGTTGGAGGGCAAGTCTGGTGCCAGCAGCCGCGGTAATTCCAGCTCCAATAGCGTATATTAAAGTTGTTGCAGTTAAAAAGCTCGTAGTTGAATTTTAGGCCTGGCCGGATGGTCCGTCTTTGGCGTAGTACTGTTCTGTCGTCGGGTCTATCCTTCT
+
FFFFFFFFFFFII666HIIIIIIIIIIIIIIIIIIIIIIIIIIIIIIIHIIIFFFFFFFFFFFF==::8FFFFFFDFFFFF;;;;;FFFFFFFFFFFFFAAAAFFFFFD@@@@FFFFFFFFFFFD<<<FF:6655BDDDC??A@DFFFFFFFFFFFFFFFFF<8
@JI6ZREA02G4Q0Q
AGTGACAGTTGGAGGGCAAGTCTGGTGCCAGCAGCCGCGGTAATTCCAGCTCCAATAGCGTATATTAAAGTTGTTGCAGTTAAAAAGCTCGTAGTTGAATTTTAGGCCTGGCCGGATGGTCCGTCTTTGGCGAGTACTGTTCTGTCGTCGGGTCTATCCTTCTGGTGAGCCGGGATGCCCTTTATTGGGTGTGTCGGGGAACCAGGACCATTACCTTGAAAAAATTAGAGTGTTTAAAGCGGGCATTTGCTTGAATAGATTAGCATGGAATAATAGAATAGGACGTTGGTTCTATTTTGTTGGTTTTAGGACCACCGTAATGATTAATAGGGATAGTTGGGGGCATTAGTATTCAATTGTCAGAGGTGAAATTCTTGGATTTATTGAAGACTAACTATTGCGAAAGCATTTGCCAAGGATGTTTTCATTAATCAAGAACGAAAGTTAGGGGATCGAAGACGATCAGATACCGTCGTAGTCTTAACCATAAACTATGCCGACTAGGAATCGGGCACGTTTATTTCATGACTCGCTCGGCGCC
+
FFFFFFFFFFFIIHHHIIIIIIIIIIIIIIIIIIIIIIIIIIIIIIIIIIIIFFFFFFFFFFFFFFFFFFFFFFFFFFFFF;;;;;FFFFFFFFFFFFF====FFFFFFFFFFFFFFFFFFFFFFFFFFFFFFFFFFFFFFFFFFFFFFFFFFFFFFFFFFFFFFFFFFFFFFFFFF@@@FFFFFFFFFFFFFFF===;DDDFC????AACFFFFFFF667766FF0FFDDDDFFF??DD::::?666ADDDFFGGGIIIIIGGGGDDDDIDDDGGGGGGGGDD<::DDBBA@?66664//884444?>>A:::AB::::DAAADDDDDBBBDDDDDD==?88DDDDDDDDAAADD===>@><<333>;;;<<><<<<>///222:<<<<>8888<:<<>76668883422799;;9986600002677744662-----222884-,----2000011777::::565::61015:95655::776:331---0220.0.0,,,..00,,,.014000.,,,,-26000.31347644..
@JI6ZREA02G3O7R
AGTGACAGTTGGAGGGCAAGTCTGGTGCCAGCAGCCGCGGTAATTCCAGCTCCAATAGCGTATATTAAAGTTGTTGCAGTTAAAAAGCTCGTAGTTGAATTTTAGGCCTGGCCGGACGTCGTCGTCTTGGCGAGTACTGTTCTGTCGTCGGGTCTATCTTTCTGGTGAA
+
FFFFFFFFFFFIIHHHIIIIIIIIIIIIIIIIIIIIIIIIIIIIIIIHHIIIFFFFFFFFFFFFFFFFFFFFFFFFFFFFF;;;;;FFFFFFFFFFFFFDDDDFFFEDDFFFDBA=99::55333ABBDBDDFFFFFFFFFFFFFFFFFFFFFFFD86631?7<9=8--
@JI6ZREA02G8OLG
AGTGACAGTTGGAGGGCAAGTCTGGTGCCAGCAGCCGCGGTAATTCCAGCTCCAATAGCGTATATTAAAGTTGTTGCAGTTAAAAAGCTCGTAGTTGAATTTTAGGCCTGACCGGATGGTCCGTCTTTGGCGAGTACTGTTCTGTCGTCGGGTCTATCCTTCTGGTGAGCCGGGATGCCCTTTATTGGGTGTGTCGGGGAACCAGGACCATTACCTTGAAAAAATTAGAGTGTTTAAAGCGGGCATTTGCTTGAATAGATTAGCATGGAATAATAGAATAGGACGTTGGTTCTATTTTGTTGGTTTTAGGACCACCGTAATGATTAATAGGGATAGTTGGGGGCATTAGTATTCAATTGTCAGAGGTGAAATTCTTGGATTTATTGAAGACTAACTATTGCGAAAGCATTTGCCAAGGATGTTTTCATTAATCAAGAACGAAAGTTGGGGGGAATCGAAGACGATCAGATACCGTCGTAGTCTTAACCATAAACTATGCCGACTAGGAATCGGGCGACGTTATTTTCATGACTCGCTCGGCGCCTTACGGG
+
IIIIIIIIIIIIIHHHIIIIIIIIIIIIIIIIIIIIIIIIIIIIIIIIIIIIIIIIIIIIIIIIIIHHHIIIIIIIIIIII????=IIIIIIIIIIIIICCCCIIIIIIIIIIIIIIIIIIIIIIHHHIIIIIIIIIIIIIIIIIIIIIHHHIIIIIIIIIIIIIIIIIIIHHHIIIHHHHHHIHHHHHIIIIII????IIIIIGGGIIIIIIIIHHI9;;;88>>-GIHIHHGGBBBDGBBBFD555=DDDGDDAAAIIIIIGGGIIIIIIIIIIIIIIIIIIIIIIIIIIHH?=99G88>>////:2233336<676;BCGGGIIIH777=GGGAA55555FDGGGGHHIIGGGHHHHHHCB555BHHHHHFBBCCHHEEF;;CHHBBCCEEABBEEE55111>?544;C?A@@@@>=>7777>=///.9<:::222,,,,,00,,,,,,,,25544478668;=;:;<>>>><>>>>>>>>>>620327632-688;8;581224488222/,52263/,,,,-55555529484:;85442022111
@JI6ZREA02GT8JX
AGTGACAGTTGGAGGGCAAGTCTGGTGCCAGCAGCCGCGGTAATTCCAGCTCCAATAGCGTATATTAAAGTTGTTGCAGTTAAAAAGCTCGTAGTTGAATTT
+
FFFFFFFFFFFIIHHHIIIIIIIIIIIIIIIIIIIIIIIIIIIIIIIIIIIIFFFFFFFFFFFFFFFFFFFFFFFFFFFFF==???FFFFFDBA?<=55,,,
@JI6ZREA02F53GM
AGTGACAGTTGGAGGGCAAGTCTGGTGCCAGCAGCCGCGGTAATTCCAGCTCCAATAGCGTATATTAAAGTTGTTGCAGTTAAAAAGCTCGTAGTTGAATTTTAGGCCTGGCCGGACGGTCCGTCTCTGGCGAGTACTGTTCTGTCGTCGGGTCATCTTTCTGGTGAATCGGTATGTTCTTAATTGGGCGTGCCGGGGAGCCAGGACCATTACCTTGAAAAAATTAGAGTGTTTAAAGCAGGCTTTTGCTTGAATAGATTAGCATGGAATAATAGAATAGGACGTTGTGGTTCTATTTTGTTGGTTCAAGGACCACCGTAATGATTAATAGGGATAGTTGGGGGCATTAGTATTCAATTGTCAGAGGTGAAATTCTTGGATTTATTGAAGACTAACTACTGCGAAAGCATTTGCCAAGGATGTTTTCATTAATCAAGAACGAAAGTTAGGGATCGAAGACGATCAGATACCGTCGTAGTCTTAACCATAAACTATGCCGACTAGGGGATCGGGATGATGTTAATTTTTAATGTACTCATTCGGCG
+
IIIIIIIIIIIIIHHHIIIIIIIIIIIIIIIIIIIIIIIIIIIIIIIIIIIIIIIIIIIIIIIIIIHHHIIIIIIIIIIII88888FIIIIIIIIIIIICCCBHIIIIIIIIIIIIIIIIIIIIIIIIIIIIIIIIIIIIIIIIIIIIIBBBIIIII>>>IIIIIIIIB;;;>EIIIIIIIGGFFHHHIIIIIICCCCIFIIIBB@>>FEDEEEAAD11111166,CBEGIEHHHHHIIIIIICCCCIIIIIIIHHHDEEIIIIIIIIIAAAADHHHIIIIIIIIIDDA???B??1111:23>>AAEEG665<HIHA<<<DHEEEIIIIIHHHIIIIII==?=8HHHHIIIIIIIIHHHHHHH@??:;8BBBDDEBB@@@HHHHHHHH@?=BHHHHHHEC??9;;>>51///>;;;777493----.399884763300;6333:;8-...18::=;:9:99<><8686;;;:961316866864449333.-,/10331.,,,,,,,550,,,1,,,1/300,,,,,11+5/11//100100/.
@JI6ZREA02FRBM5
AGTGACAGTTGGAGGGCAAGTCTGGTGCCCGCAGCCGCGGTAATTCCAGCTCCAATAGCGTATATTAAAGTTGTTGCAGTTAAAAAGCTCGTAGTTGAATTTCGGGATCAATTTATCGGTCGTGCCTCTGGTATGCACTGGTATTATTGATTTCTACCTTCTGACGAACCATGATGTCATTAATTTGGTGTCATGGGAAATCAGGACTGTTACTTTGAAAAAATTAGAGTGTTTAAAGCAGGCACACGCTTGAATACATTAGCATGGAATAATGAAATAGGACGTTTGACCCTATTTGTGGTTTCTAGGATCGACGTAATGATTAATAGGGATAGTTGGGGGCATTAGTATTCAATTGTCAGAGGTGAAATTCTTGGATTTATTGAAGACTAACTACCGCGAAAGCATTTGCCAAGG
+
FFFFFFFFFFFIIHHHIIIIIIIIIIIHHHIIIIIIIIIIIIIIIIIIIIIIFFFFFFFFFFFFFFFFFFFFFFFFFFFFF????=FFFFFFFFFFFFFFFFFFFFFFFFFFFFFFFFFFFFFFFFFFFFFFFFFFFFFFFFFFFFFFFFFFFFFFFFFFFFFFC@??FFFFFFFFFFFFFFFFFF<<9@@FFFFFFFFFFFFFFFFDA666??==B222266??-FFCCDDFFFFFFFFFFFFFFFFFFFFFFFDFDIGGFFFGDDAAABBA?333?8DDDDD?;=AA;88940000/.0666?9A>AAADDD???ADDDDDDDDA8555?DDDDD55755??=:5558>=<8888@@@3328<><88662..,447,,,,,/3269899;;<<:@83238888888223666600
@JI6ZREA02HAWB7
AGTGACAGTTGGAGGGCAAGTCTGGTGCCAGCAGCCGCGGTAATTCCAGCTCCAATAGCGTATATTAAAGTTGTTGCAGTTAAAAAGCTCGTAGTTGAATTTTAGGCCTGGCCGGACGGTCCGTCTCTGGCGAGTACTGTTCTGTCGTCGGGTCATCTTTCTGGTGAATCGGTATGTTCTTAATTGGGCGTGCCGGGGAGCCAGGACCATTACCTTGAAAAAATTGAGTGTTTAAAGCAGGCTTTTGCTTGAATAGATTAGCATGGAATAATAGAATAGGACGTTGTGGTTCTATTTTGTTGGTTCAAGGACCACCGTAATGATTAATAGGGATAGTTGGGGGCATTAGTATTCAATTGTCAGAGGTGAAATTCTTGGATTTATTGAAGACTAACTATTGCGAAAGCATTTGCCAAGGATGTTTTCATTAATCAAGAACGAAAGTTAGGGATCGAAGACGATCAGATACCGTCGTAGTCTTAACCATAAACTATGCCGACTAGGAATCGGG
+
IIIIIIIIIIIIIHHHIIIIIIIIIIIIIIIIIIIIIIIIIIIIIIIIIIIIIIIIIIIIIIIIIIHHHIIIIIIIIIIII;;;;;IIIIIIIIIIIIICCCCIIIIIIIIIIIIIIIIIIIIIIIIIIIIIIIIIIIIIIIIIIIIIIHHHIIIIFFFFIIIIIIIIIIFFFIIIIIIIIIIHHHHHIHIIIICCAAIFIIIFFFIIHHHIBB@@G444444@BBBFIIHHHHHHIIIIIICC@@FHIHHBBB@@IIIIIIIIIIIIHHHIIIIIIIIIDEDIDD??>BBD?9////:1188:<>>?665@IIIFIHFIHHHHGFDDDBB?EEB;<<55444BBBED@@@@@@@GDDDBB?:::BBBBBBBBHBBBBHHHHHHHHHB>8::BDBBBBBBB:::BBB@@@BCAA===;83.-,,,,14444.333358;:333893-.---3336644748::::8:8;;8658<><8866==86586...60688;89697:;...3200
@JI6ZREA02GVOUL
AGTGACAGTTGGAGGGCAAGTCTGGTGCCAGCAGCCGCGGTAATTCCAGCTCCAATAGCGTATATTAAAGTTGTTGCAGTTAAAAAGCTCGTAGTTGAATTTC
+
FFFFFFFFFFFIIHHHIIIIIIIIIIIIIIIIIIIIIIGHHFFFFDDEFFFCCCCFFFFFFFFFFFFFFA@@FFFFFFFFF?????FFFFFFFFFFBA?6633
@JI6ZREA02HMZWX
AGTGACAGTTGGAGGGCAAGTCTGGTGCCAGCAGCCGCGGTAATTCCAGCTCCAATAGCGTATATTAAAGTTGTTGCAGTTAAAAAGCTCGTAGTTGAATTTTAGGCCTGGCCGGATGGTCCGTCTTTGGCGAGTACTGTTCTGTCGTCGGGTCTATCCTTCTGGTGAGCCGGGATGCCCTTTATTGGGTGTGTCGGGGAACCAGGACCATTACCTTGAAAAAATTAGAGTGTTTAAAGCGGGCATTTGCTTGAATAGATTAGCATGGAATAATAGAATAGGACGTTGGTTCTATTTTGTTGGTTTTTAGGACCACCGTAATGATTAATAGGGATAGTTGGGGGCATTAGTATTCAATTGTCAGAGGTGAAATTCTTGGATTTATTGAAGACTAACTATTGCGAAAGCATTTGCCAAGGATGTTTTCATTAATCAAGAACGAAAGTTAGGGGATCGAAGACGATCAGNTACCGTCGTAGTCTTAACCATTAAACTATGCCGACTAGGGATCGGATGATGTTTAATTTTATAATGACTCATTCGGCGCCTTTACGGG
+
IIIIIIIIIIIIIDDDIIIIIIIIIIIIIIIIIIIIIIIIIIIIIIIIIIIIIIIIIIIIIIIIIIHHHIIIIIIIIIIII;;;;;HIIIIIIIIIIIICCCCIIIIIIIIIIIIIIIIIIIIIIHHHIIIIIIIIIIIIIIIIIIIIIHHHIIIIIIIIIIIIIIIIIIIHHHIIIHHHHHHBAAFFHIIIIII????IIIIIIIIIIIIIIIIIII;;;;6699,FHIIIBBBBBBG7666=D777GGGIIIHDDDHHHIIIIIIIIIIIIIIIIIIIIIII@@@@@IIGDD9666A6588,,,,,7511---1://05<??@DGGGIHHHIDD@@@88;;8DDDDHHHHHIIIEEEEDEEBB99:BHHEEBBBDEED000B88BBB===BDB998BAB:9::=BB===BE====::5;;7744;;;;::9;;7...76555:;;344441337;;88:88;;;7!77;:3101:;8790/00//,,,,,,,,,/10449020777132996633...66::13//4-1117776469:333600000052222
@JI6ZREA02HYN5U
AGTGACAGTTGGAGGGCAAGTCTGGTGCCAGCAGCCGCGGTAATTCCAGCTCCAATAGCGTATATTAAAGTTGTTGCAGTTAAAAAGCTCGTAGTTGATTTTAGGCCTGGCCGGATGGTCCGTCTTTGGCGAGTACTGTTCTGTCGTCGGGTCTATCCTTCTGGTGAGCCGGGAATGCCCTTTATTGGGTGTGTCGGGGAACCAGGACCATTACCTTGAAAAAATTAGAGTGTTTAAAGCGGGCATTTGCTTGAATAGATTAGCATGGAATAATAGAATAGGACGTTGGTTCTATTTTGTTGGTTTTAGGACCACCGTAATGATTAATAGGGATAGTTGGGGGCATTAGTATTCAATTGTCAGAGGTGAAATTCTTGGATTTATTGAAGACTAACTATTGCGAAAGCATTTGCCAAGGATGTTTTCATTAATCAAGAACGAAAGTTAGGGGATCGAAGACGATCAGATACCGTCGTAGTCTTAACCATAAACTATGCCGACTAGG
+
FFFFFFFFFFFIIIIIIIIIIIIIIIIIIIIIIIIIIBBBIIIIIIIIIIIIFFFFFFFFFFFFFFFFFFFFFFFDDBB::33333=@A?====><4411114<AAAABDFFFFFFFFFFFFFFFFFFFFFFFFDDDDDD6555:BBB;44556?DDDDDBAAAA>??4400...77666888:>>FFFFFFFFF@AAAFFFFFDDCFFFFFF;;;;F777777??-DFFFD?::566?D??FFFFFFFFFFFFIIGGGIDDFFFGIIIG@??DDIGGGDBBA?886..,,713,,,,3..;9///2><6...2...322<<<;>=>><0008AAAAA222555=AAA:8:BD???DBDBBBBB333:444==<::==B====88??=8888<<;886993....9:8888::<>>888::411166::874772---20000022000511222:610277::::8:8:66101467420077000202220-133313460-,
@JI6ZREA02FLOEY
AGTGACAGTTGGAGGGCAAGTCTGGTGCCAGCAGCCGCGGTAATTCCAGCTCCAATAGCGTATATT
+
FFFFFFFFFFFIIHHHIIIIIIIIIIIIIIIIIIIIIIDDHHHHHHHHHIIIFFFFFDBBBBBB33
@JI6ZREA02FT5L0
AGTGACAGTTGGAGGGCAAGTCTGGTGCCAGCAGCCGCGGTAATTCCAGCTCCAATAGCGTATATTAAAGTTGTTGCAGTTAAAAAGCTCGTAGTTGAATTTCGGGGTCAGCAGGTTGGTCGTGCCACTGGTATGTACTGGTTTCGCTGATTCCTCCTTTCTGAAGAACTGTAATGCCATTAATTTGGTGTTGCAGGGAAACAGGACTGTTACTTTGGAAAAATTAGAGTGTTTAAAGCAGGCTAACGCTTGAATACATTAGCATGGAATAATGAAATAGGACGTTCGATCCTATTTTGTGGTTTCTAGGATTGACGTAATGATTAATAGGGATAGTTGGGGCATTAGTATTCAATTGTCAGAGGTGAAATTCTTGGATTTATTGAAGACTAACTACTGCGAAAGCATTTGCCAAGGATGTTTTCATTAATCAAGAACGAAAGTTAGGGATCGAAGACGATCAGATACCGTCGTAGTCTTAACCATAAACTATGCCGACTAGGGATCGGATGATGTTTAATTTTTAA
+
IIIIIIIIIIIIIBBBIIIIIIIIIIIIIIIIIIIIIIIIIIIIIIIIIIIIIIIIIIIIIIIIIIHHHIIIIIIIIIIBB88888HIIIIIIIIIIIIHHHICCCCIIIIIIIIIIIIIIIIIIIIIIIIIIIIIIIIIIHHHIIIIIIIIIIIHHHHHIIIIIIIIIIIFFFFIIIIFFFFHHHIIIIIIIIIHFF;;;B>FFIIIIIIIIHHHII9999777-@FGGIFFFHHHIIIIIB;;;BIFGGIIGDDDH<<<IHHHIIIIIIIIIHH@<7<@<<<DDIIIIIIII????@6DDHEHIIIH@<<<<II@@@DF@@@DDDDDEHBFIIIDD;;<<<<666@IIIIIIIIHHHHHHD4453=<<A>:88>?C000975?===;9/.///2A=?:444;@??;<=C::88886?7----37667711027111,,,,/,,,,,,/111001.1047778686::<656:;::;88990/.3---.,,/134456;88831336993333310099//2//--
@JI6ZREA02J63NH
AGTGACAGTTGGAGGGCAAGTCTGGTGCCAGCAGCCGCGGTAATTCCAGCTCCAATAGCGTATATTAAAGTTGTTGCAGTTAAAAAAGCTCGTAGTTGAATTTCGGGATCAATATATCGGTCGTGCTTCGGTATGTACTGGTATTATTGATTTCTCCCTTCTGACGAACTATGA
+
FDDFCC<665889<<;988:::=DDB===AADDD=====BDAA::::ABBDDD?:::?DDDAAACC888FDB?><9:::--,,,,,,-3======<>444862/..,3:31276668444?=>?@@=:566::BBA???BB?:65444AA98840444<868<>>=>><<<?44
@JI6ZREA02J6ZWV
AGTGACAGTTGGAGGGCAAGTCTGGTGCCAGCAGCCGCGGTAATTCCAGCTCCAATAGCGTATATTAAAGTTGTTGCAGTTAAAAAGCTCGTAGTTGAATTTTAGGCCTGGCCGGACGGTCCGTCTCTGGCGAGTACTGTTCTGTCGTCGGGTCTATC
+
FFFFFFFFFFFII:::HHIIIIIIIIIIIIIIIIIIIIHD@?@DDHHHHHHFFFFFFFFFFFFFFFFFFFFFFFFFACC??77777?DDDDFFFFFFFF??==CFFDDA=?==AA=999:DDDDDDDFFFFFFFF@A@FFFFFFFFFFF?==BA?>84
@JI6ZREA02HQ8XO
AGTGACAGTTGGAGGGCAAGTCTGGTGCCAGCAGCCGCGGTAATTCCAGCTCCAATAGCGTATATTAAAGTTGTTGCAGTTAAAAAGCTCGTAGTTGAATTTTAGGCCTGGCCGGATGGTCCGTCTTTGGCGAGTACTGTTCTGTCGTCGGGTCTATCCTTCTGGTGAGCTGGGATGCCCTTTATTGGGTGTGTCGGGGAACCAGGACCATTACCTTGAAAAAATTAGAAGTGTTTAAAGCGGGCATTTGCTTGAATAGATTAGCATGGAATAATGAAATAGGACGATCGATCCTATTTTGTTGGTTTCTAGGGTTNACGTAATGATTAATAGGGATAGTTGGGGGCATTAGTATTCAATTGTCAGAGGTGAAATTCTTGGATTTATTGAAGACTGACTACTGCGAAAGC
+
FFFFFFFFFFFIIHHHIIIIIIIIIIIIIIIIIIIIIIIIIIIIIIIIIIIIFFFFFFFFFFFFFFFFFFFFFFFFFFF??88888FFFFFFFFFFFFF???;???AA=????DFFFFFFFFFFCCCCC?::::BBBB=:::?DDDDDD:<<FFFFFFFFFFDDDDFFFFFFFFFFF?==:::9233338:AAAA7799::::555:<@<888>AA>?/-------+3---.2,,,166==80004;;8?A889=::9<@BB@=:99>AAA<<<<<888?:>@A@@???>>?444422227//66...32:66699!<99555AAADDDDDDBBBDDDDDD88855??ADDD===:888@<><>:333388888;;;68888//.2/29;62238::>888988844423
@JI6ZREA02JE8VW
AGTGACAGTTGGAGGGCAAGTCTGGTGCCAGCAGCCGCGGTAATTCCAGCTCCAATAGCGTATATTAAAGTTGTTGCAGTTAAAAAGCTCGTAGTTGAATTTTAGGCCTGGCCGGATGGTCCGTCTTTGGCGAGTACTGTTCTGTCGTCGGGTCTATCCTTCTGGTGAGCCGGGATGCCCTTTATTGGGTGTGTCGGGGAACCAGGACCATTACCTTGAAAAAATTAGAGTGTTTAAAGCGGGCATTTGCTTGAATAGATTAGCATGGAATAATAGAATAGGACGTTGGTTCTATTTTGTTGGTTTTAGGACCACCGTAATGATTAATAGGGATAGTTGGGGGCATTAGTATTCAATTGTCAGAGGTGAAATTCTTGGATTTATTGAAGACTAACTATTGCGAAAGCATTTGCCAAGGATGTTTTCATTAATCAAGAACGAAAGTTAGGGGGTCGAAAGACGATCAGATACCGTCGTAGTCTTAACC
+
IIIIIIIIIIIIIHHHIIIIIIIIIIIIIIIIIIIIIIIIIIIIIIIIIIIIIIIIIIIIIIIIIIHHHIIIIIIIIIIII;;;;;IIIIIIIIIIIIICCCCIIIIIIIIIIIIIIIIIIIIIIHHHIIIIIIIIIIIIIIIIIIIIIHHHIIIIIIIIIIIIIIIIIIIHHHIIIHHHHHHIHIHHHIIIIIICCCCIIHHFFFFFIIIIIIIIII666666>>-FIHIHHHHHHHIIHHHIIFFFFIIIIIHDDDIIIIIIIIIIIID@@@DIIIIIIIIIIIIIIDDDII=9996//;:////=;=83554BBBDEBBDDDFDDDBBBDIIIII55557DDIIFGFIIHDDDHEEHHEHD99:BBEEEDD====DBBBB88DDBB===B?????=:////4?==;::A====::83311117;;;::9;;;300;:5558;;0//1//02)---4067799998:8::71011;::;::;;..
@JI6ZREA02JEI8I
AGTGACAGTTGGAGGGCAAGTCTGGCGCCTTACGGGAAACAGTCGACTGCCAAGGCACACAGGGGATA
+
IIIIIIIIIIIIIHHHIIIIIIIIIIIIIIIIIHHHHHHIIIIIIIIIIIIIIIIIIIIIICCCCIII
@JI6ZREA02F6UFH
AGTGACAGTTGGAGGGCAAGTCTGGTGCCAGCAGCCGCGGTAATTCCAGCTCCAATAGCGTATATTAAAGTTGTTGCAGTTAAAAAGCTCGTAGTTGAATTTCGGGATCAATTATGTCGT
+
FFFFFFFFFFFIIHHHIIIIIIIIIIIIIIIIIIIIIIIIIIIIIIIIIIIIFFFFFFFFFFFFFFFFFFFFFFFFFFFFF=====FFFFFFFFFFFFFFFFFFFFFFFFFDB9444A<<
@JI6ZREA02JC8XH
AGTGACAGTTGGAGGGCAAGTCTGGTGCCAGCAGCCGCGGTAATTCCAGCTCCAATAGCGTATATTAAAGTTGTTGCAGTTAAAAAGCTCGTAGTTGAATTTCGGGATCAATATATTGGTCGTGCCTCCGGTATGCACTGGTATTATTGATTTCTACCTTCTGACGAACTATGATGTCATTAATTTGGTGTCATGGGGAATCAGGACTGTTACTTTGAAAAAATTAGAGTGTTTAAAGCAGGCACACGCTTGAATACATTAGCATGGAATAATGAAATAGGACGTTTGACCCTATTTTGTGGTTTCTAGGTTCGACGTAATGATTAATAGGGATAGTTGGGGGCATTAGTATTCAATTGTCAGAGGTGAAATTCTTGGATTTATTGAAGACTAACTACTGCGAAAGCATTTGCCAAAGGATGTTTCATTAATCAAGAACGAAAGTTAGGGATCGAAGACGATCAGATACCGTCGTAGTCTTAACCATAAAACTNTAGCCGACTAGGGATCGGATGATGTTAATTTTTTAATGTACTCATTC
+
HHHHHHHHHHHIIIIIIIIIIIIIIIIIIIIIIIIIIIIIIIIIIIIIIIIIHHHHHHHHHHHHFFBBBHHHHHHHHHHHH;;;;;HHHHHHHHHHHHHHHHHHHHHHHHHHHHHHHHHHHHHHFFFHHHHHHHHHHHHHHHHHHHHHHHEEEHHHHHHHHHHHHHHHHHHHHHHHHHHHHHHBBBHHHHHHHHCCCCHHHEDDGBBB:887:,,,7,,,---883A@BDE@CC666DGDDDGEBBDGGGFGFFGGGG;;;GGGGFFGGH<<;@CCDHHHHHHHHHHH@@@>DB55534.44///4498889><>@E;;;EDDDD;;992226AAAAA22245>BBB>;9;>6666AA<:>AA@233:999A932244B===B:7AAA??<3....2;8992226899666984,,,00.4,,,,,1,,,,,106;9971003:;=4777:77777647:8777:676;;;:9:<;:8:8794...,,,,,,,!,,1031,,-03447772222227:------555500)78:;102205
@JI6ZREA02IKC6N
AGTGACAGTTGGAGGGCAAGTCTGGTGCCAGCAGCCGCGGTAATTCCAGCTCCAATAGCGTATATTAAAGTTGTTGCAGTTAAAAAGCTCGTAGTTGAATTTCGGGATCAATACGTCGGTCGTGCTTTTTTGGTACGCACTGGCGTCATTGGTTTCTCCTTTCTGACGAACCATGATGTCATTAATTTGGTGTTATGGGGAGTTAGGACTGTTACTTTGAAAAAATTGAGTGTTTAAAGCAGGCATTAGCTTGAATACATTAGCATGGAATAATGAAATAGGACGTTCAATCCTATTTTGTGGTTTCTAGGATTGACGTAATGATTAATAGGGATAGTTGGGGCATTAGTATTCAATTGTCAGAGGTGAAATTCTTGGATTTATTGAAGACTAACTACTGCGAAAGCATTTGCCAAGGATGTTTTCATTAATCAAGAACGAAAGTTAGGGATCGAAGCGATCAGATACCGTCGCAGTCTTAACCATAAACTATGCCGACTAGGGATCGGATGATGTTAATTTTTAATGTACTCGTTCGGCG
+
IIIIIIIIIIIIIHHHIIIIIIIIIIIIIIIIIIIIIIIIIIIIIIIIIIIIIIIIIIIIIIIIIIHHHIIIIIIIIIIII=====IIIIIIIIIIIIIHHHIHHHIIIIIIIIIIIIIIIIIII777777II<IIIIIIIIIIIIIIIIIIFFFIIIIHHHIIIIIIIIHHHIIIIIIIIIIHH>>>IIIIIIII????B266HIIIIIIIIII@@@I666666>>>>@@IHHHHHHIIIIIII@@@IIIIIIHDDDHIIIIHHHIIIIIIIIIHHHHHDD@@@IIIDDDGDDD====@2;;@@BDIIGDDDDDIID;;;FDDDGGDB9;;;;@FGDD9999@@DHHHHHHIIIIIIEHHH:94448BB<BA=::>=A444947AA44244;====@@=4444:=:444<A>==>AAB;;44117699841,,,,,,1,,,,/33,//2793..-036;::22036;;7101137778:9;6103111300466202094444762233777774899111//..)24961143/000--
@JI6ZREA02FK54N
AGTGACAGTTGGAGGGCAAGTCTGGTGCCAGCAGCCGCGGTAATTCCAGCTCCAATAGCGTATATTAAAGTTGTTGCAGTTAAAAAGCTCGTAGTTGAATTTCGGGACTA
+
FFFFFFFFFFFIIHHHIIIIIIIIIIIIIIIIIIIIIIIIIIIIIIIIII???FFFFFFFFFFFFFFFFEDDFFFFFFFFF?????FFFFFFFFFDB==;867,,,75.-
@JI6ZREA02J246B
AGTGACAGTTGGAGGGCAAGTCTGGTGCCAGCAGCCGCGGTAATTCCAGCTCCAATAGCGTATATTAAAGTTGTTGCAGTTAAAAAGCTCGTAGTTGAATTTCGGGATCAATTTATCGGTCGTGCCTCTGGTATGCACTAGTATTATTGATTTCTACCTTCTGACGAACCATGATGTCATTAATTTGGTGTCATGGGGAATCAGGACTATTACTTTGAAAAAATTAGAGTGTTTAAAGCAAGCACACGCTTGAATACATTAGCATGGAATAATGAAATAGGACGTTTGACCCTATTTTGTTGGTTTCTAGGATCGACGTAATGATTAATAGGGATAGTTGGGGGCATTAGTATTCAATTGTCAGAGGTGAAATTCTTGGATTTATTGAAGACTAACTACTGCGAAAGCATTTGCCAAAGGATGTTTTCATTAATCAAGAACGAAAGTTAGGGATTCGAAGACGATCAGATACCGTCGTAGTCTTAACCATAAACTATGCCGACTAGGGATCGGATGATGTTAATTTTTT
+
IIIIIIIIIIIIIHHHIIIIIIIIIIIIIIIIIIIIIIIIIIIIIIIIIIIIIIIIIIIIIIIIIIHHHIIIIIIIIIIII;;;;;IIIIIIIIIIIIIHHHI@>>IIIGG;;;HIIIIIIIIIIIIIIIIIIIIIIIIIIIIIIIIIIIHHHIIIHHHHIIIIIIIIIIIIIIIIIIIIIHH:::IIHHHIIICCCCIIIIIIIIIB>666>HHCI777777;;,GFIIBBBBEEHIFFFIGGFFFIIIIIIIIIIIIIIIIIIIIIIIIIIIHHHIIIIIIAAAEIIB;;;>77776//55///;?EBDDIIIIIIIIIIIIHHHHIIHIIDIIIII88=77EEEEIEDDIIIEBBBHDDDDDCCB8111;;CC<AAA;>55//55?98;;CA??=B???C>;;899...9,,,,,00,1,,,,,,199889;;;<99;:333460---,,,,,,44447447779470...1029:<<=<<==96589223821333684<88888::;:8775552200,,,,,,
@JI6ZREA02JOW1L
AGTGACAGTTGGAGGGCAAGTCTGGTGCCAGCAGCCGCGGTAATTCCAGCTCCAATAGCGTATATTAAAGTTGTTGCAGTTAAAAAGCTCGTAGTTGAATTTCGGGGATCAAT
+
F666:FFFFFFFF:::HHHHHIHDIIIIIIIIIIIIIIDDFHHFFFFHHHHHFFFFFFFFFFFFFFFFFEDDFFFFFFFFF;;;;;FFFFFFFFFBB@@;;8400..3::777
@JI6ZREA02H0X98
AGTGACAGTTGGAGGGCAAGTCTGGTGCCAGCAGCCGCGGTAATTCCAGCTCCAATAGCGTATATTAAAGTTGTTGCAGCTAAAAAGCTCGTAGTTGAATTTCGGGATCAATATATTGGTCGTGCCTCTGGTATGAACTGGTATTATTGATTTCTACCTTCTGACGAACTGTGATGTCATTAATTTGGTGTCATGGGGAATCAGGACTGTTACTTTGAAAAAATTAGAGTGTTTAAAGCAGGCACACGCTTGAATACATTAGCATGGAATAATGAAATAGGACGATCGATCCTATTTTGTGGTTTCTAGGGTTGACGTAATGATTAATAGGGATAGTTGGGGGCATTAGTATTCAATTGTCAGAGGTGAAATTCTTGGATTTATTGAAGACTGACTACTGCGAAAGC
+
IIIIIIIIIIIIIHHHIIIIIIIIIIIIIIIIIIIIIIIIIIIIIIIIIIIIIIIIIIIIIIIIIIHHHIIIIIIIIIIII????>IIIIIIIIIIIIIHHHIHHHIIIIIIIIIIIIIIIIIIIIIIIIIIIIIIIIIIIIIIIIIIIIHHHIIBBBHHIIIIIIIIIIIIIIIIIIIIIIIHHHIIIIIIIICCCCIIIIIIIIIE7665:;88?--------+78=?4/1111;EECBBEDDFFIIHHHHHIIIIDDDGGG@7777<@IIIBBBIIIIIIIIIIIIID;;:66655/311//B?E??B@@5<<IHHFIIIHHHHFFB?=BDBA::..---59;;=?6:;@@@GIIB=@@HHHHHDBEEHHD88:::@BBB77CB?:8:?:::CA@9::444;@9
@JI6ZREA02I5FJV
AGTGACAGTTGGAGGGCAAGTCTGGTGCCAGCAGCCGCGGTAATTCCAGCTCCAATAGCGTATATTAAAGTTGTTGCAGTTAAAAAGCTCGTAGTTGAATTTTAGGCCTGACCGGATGGTCCGTCTTTGGCGAGTACTGTTCTGTCGTCGGGTCTATCCTTCTGGTGAGCCGGGATGCCCTTTATGGGTGTGTCGGGGAACCAGGACCGATTACCTTGAAAAAATTAGAGTGTTTAAAAGCGGGCATTTAGCTTGAATAGATTAGCATGGAATAATAGAATAGGACGTTGGTTCTATTTGTGGTTTTAGGACCACCGTAATGATTAATAGGGATAGTTGGGGGCATTAGTATTCAATTGT
+
FFFFEEEFFFFIIHHHIIIIIIIIIIIIIIIIIIIIIIIIIIIIIIIIIIIIFFFFFFFFFFFFFFFFFFFFFFFFFFFFF88888FFFFFFFFFFFFF??;;D:::::=?=AAAABDDD665=A====:5555:ABBBBAAAADDDFD?::668<C?==<AAAB:5555B===???888888904440/04<?5766==DDF<<<ADA=<<?==664-,,,,,--+3--.2111,,,,2311157,../4>889<<<>BBDDB::::ADBB:8444<A??;66--,55--,,-,-,,,3,--,,//78<<2222233661----..65,,,795711,,,,,3377531224448;;;;
@JI6ZREA02HWBMU
AGTGACAGTTGGAGGGCAAGTCTGGTGCCAGCAGCCGCGGTAATTCCAGCTCCAATAGCGTATATTAAAGTTGTTGCAGTTAAAAAGCTCGTAGTTGAATTTTAGGCCTGGCCGGATGGTCCGTCTTTGGCGGTA
+
FFFFFFFFFFFIIIIIIIIIIIIIIIIIIIIIIIIIIIIIIIIIIIIIIIIIFFFFFFFFFFFFFFFFFFFFFFFFFFFFF88888FFFFFFFFFFFFFDAAAFFF@@A<<<:??DFFFFFFFFF=<8?<7..//
@JI6ZREA02FLKC7
AGTGACAGTTGGAGGGCAAGTCTGGTGCCAGCAGCCGCGGTAATTCCAGCTCCAATAGCGTATATTAAAGTTGTTGCAGTTAAAAAGCTCGTAGTTGAATTTCGGGG
+
FFFFFFFFFFFIIHHHIIIIIIIIIIIIIIIIIIIIIIIIIIIIIIIIIIIIFFFFFFFFFFEEEEFFFFFFFFFFFFFFF=====FFFFFFFFFFFDB<96:,,,,
@JI6ZREA02F7RPW
AGTGACAGTTGGAGGGCAAGTCTGGTGCCAGCAGCCGCGGTAATTCCAGCTCCAATAGCGTATATTAAAGTTGTTGCAGTTAAAAAGCTCGTAGTTGAATTTCGGGATCAATATATTGGTCGTGCCTCTGGTATGCACTGGTATTATTGATTTCTACCTTCTGATGAACTGTGATGTCATTAATTTGGTGTCATGGGGAATCAGGACTGTTACTTTGGAAAAATTAGAGTGTTTAAAGCAGGCACACGCTTGAATACATTAGCATGGAATAATGAAATAGGACGTTTGACCCTATTTTGTGGTTTCTAGGATCGACGTAATGATTAATAGGGATAGTTGGGGGCATTAGTATTCAATTGTCAGAGGTGAAATTCTTGGATTTATTGAAGACTAACTACTGCGAAAGCAATTTGCCAAGGATGTTTTCATTAATCAAGAACGAAAGTTTAGGGATCGAAGACGATCAGATACCGTCGTAGTC
+
HHHHHHHHHHHIIHHHIIIIIIIIIIIIIIIIIIIIIIIIIIIIIIIIIIIIHHHHHHHHHHHHHHHHHHHHHHHHHHHEE66666HHHHHHHHHHHHHHHHHHHHHHHHHHHHHHHHHHHHHHHHHHHHHHHHHHHHHHHHHHHHHHHHHHHHHHHHHHHHHHHHHHHHHHHHHHHHHHHHHHHHHB<BEHHH>>>>HHHGGGGHHG8886@@@=;;4447766->?BBB===222?BBBBB?;;;EEDDDDEHHHHHHHHHHHHHHHHHHHHHHHHHHH@@@@@>ED;;;>:02220/99;;;D<G666@HHHHH;;;GHHHHBBBB@@@EGED@@55555BBBBEGBBB@@@BDD989ADD??A?===A====999=<<?77AA>92//..==6883322262322226;22222247900007666772540,,,,....,,,,,,,,,45599:9;::7777671226443451.2
@JI6ZREA02J0LZV
AGTGACAGTTGGAGGGCAAGTCTGGTGCCAGCAGCCGCGGTAATTCCAGCTCCAATAGCGTATATTAAAGTTGTTGCAGTTAAAAAGCTCGTAGTTGAATTTCGGGGTCTAGTAG
+
566668?:::DDFFFHHHIIIIIIIIIIIIIIIIIIIIIIIIIIIIIIIIIIFFFFFFFFFFFFFFFFFFFFFFFFDDDAA66666=ABBAB@BBBBB@;88722/.,--3.---
@JI6ZREA02HE580
AGTGACAGTTGGAGGGCAAGTCTGGTGCCAGCAGCCGCGGTAATTCCAGCTCCAATAGCGTATATTAAAGTTGTTGCAGTTAAAAAGCTCGTAGTTGAATTTCGGGATCAATATATTGGTCGTGCCTCTGGTATGACTGT
+
FFFFFFFFFFFIIHHHIIIIIIIIIIIIIIIIIIIIIIIIIIIIIIIIIHHHFFFFFFFFFFFFFFFFFFFFFFFFFFF??88888CCFFFFFFFFFFFFFFFFFFFFFFFFFFFFFFFFFFFFFFFDB@>=>94///.-
@JI6ZREA02JGFQ5
AGTGACAGTTGGAGGGCAAGTCTGGTGCCAGCAGCCGCGGTAATTCCAGCTCCAATAGCGTATATTAAAGTTGTTGCAGTTAAAAGACTCGTAGTTGAATTTAGGTCCGTGCCG
+
55556?DBBB:::?FFFFFHFFHHHHHHFHHHHGGFE666EDDCCGDDDFFFFFFFDCCDDDFFDD???DDA666==<<<=44468399898>?;93226221--,--,22---
@JI6ZREA02GS5F2
AGTGACAGTTGGAGGGCAAGTCTGGTGCCAGCAGCCGCGGTAATTCCAGCTCCAATAGCGTATATTAAAGTTGTTGCAGTTAAAAAGCTCGTAGTTGAATTTCGGGATCAATACGTCGGTCGTGCTTTTTTGGTACGCACTGGCGTCATTGGTTTCTCCTTTCTGACGAACCATGATGTCATTAATTTGGTGTTATGGGGAGTTAGGACTGTTACTTTGAAAAAATTAGAGTGTTTAAAGCAAGCTAACGCTTGAATACATTAGCATGGAATAATGAAATAGGACGATCGATCCTATTTTGTGGTTTCTAGGGTTGACGTAATGATTAATAGGGATAGTTGGGGCATTAGTATTCAATTGTCAGAGGTGAAATTCTTGGATTTATTGAAGACTGACTACTGCGAAAGCATTTGCCAAGGATGTTTTCATTAATCAAGAACGAAAGTTAGGGATCGAAGACGATCAGATACCGTCGTAGTCTTAACCAT
+
HHHHHHHHHHHIIHHHIIIIIIIIIIIIIIIIIIIIIIIIIIIIIIIIIIIIHHHHHHHHHHHHHHHHHHHHHHHHHHHHH=====HHHHHHHHHHHHHHHHHHHHHHHHHHHHHHHHHHHHHHE666666GG8HGHHHHHHHHHHHHHHHHEEEHHHHHHHHHHHHHHHHHHHHHHHHHHHHHHHHH995BHHHHBBCAB166FHHHHHHHHHHHHHH;;;;6666,<HHHHHHHHHHHHHHHHHHHHHHHHHHDDDDHHHHHHHHHHHH;::@G@@@@7;;EBBBBDDDD9989////7/--,,,327///882::AAAABBB66669@>>>>DBD>>6666@@@@EBBBEGHIIDD989A===?A:;9<B>32244A;==B::BBBBBDBAAA9999A92//.;;9666=2444994;;111177;;::477774421---422-662467777:9766222:8::;;;646676697763...,
@JI6ZREA02H8IBS
AGTGACAGTTGGAGGGCAAGTCTGGTGCCAGCAGCCGCGGTAATTCCAGCTCCAATAGCGTATATTAAAGTTGTTGCAGTTAAAAAGCTCGTAGTTGAATTTCGGGATCAATATA
+
FFFFFFFFFFFIIHHHIIIIIIIIIIIIIIIIIIIIIIIIIIIIIIIIIIIIFFFFFFFFFFFFFFFFFDDDFFDDDDDAA88888FFFFFFFFFFFFF???66339><<<>><4
@JI6ZREA02G5ZEG
AGTGACAGTTGGAGGGCAAGTCTGGTGCCAGCAGCCGCGGTAATTCCAGCTCCAATAGCGTATATTAAAGTTGTTGCAGTTAAAAAGCTCGTAGTTGAATTTCGGGATCAATATATTGGTCGTGCCTCCGGTATGCACTGGTATTATTGATTTCTACCTTCTGACGAACTGTGATGTCATTAATTTGGTGTCATGGGGAATCAGGACTGTTACTTTGAAAAAATTAGAGTGTTTAAAGCAGGCACACGCTTGAATACATTAGCATGGAATAATGAAATAGGACGTTTGACCCTATTTTGTTGGTTTCTAGGATCGACGTAATGATTAATAGGGATAGTTGGGGGCATTAGTATTCAATTGTCAGAGGTGAAATTCTTGGATTTATTGAAGACTAACTACTGCGAAAAGCATTTGCCAGGGATGTTTTTCATTAATCAAGAACGAAAGTTAGGGATCGAAGACGATCAGATACCGTCGTAGTCTTAACCATAAACTATGCC
+
IIIIIIIIIIIIIHHHIIIIIIIIIIIIIIIIIIIIIIIIIIIIIIIIIIIIIIIIIIIIIIIIIIHHHIIIIIIIIIIII:::::IIIIIIIIIIIIIHHHIHHHIIIIIIIIIIIIIIIIIIIIIIIIIIIIIIIIIIIIIIIIIIIIHHHIIIHHIIIIIIIIIIIIIIIIIIHIFFFIIHHHIIHHHIIICCBBIIIIIIIIIII;;;BCBBG44224466,<@GGFDDEEHHIIIIIIFBBBIIIIIIFEDHHIIIIIIIIIIIIIIIIHHH<7<@@@@IBBGGBBBD<7777<26@@BBEIIIDDDIDDDDIIIIIIIIIIIHHHHHIHHHII88=88D@@@DDIIIIIIEEBBBBBBB445;:::DDB??AAC===D//555>=BC@===;==:-,,,,,,33,,,3403,,,,1,,,,,,153311176::88:7333792-,,,,,,130/.104333868:;83108<>::;<<==<88:66630-/,,,
@JI6ZREA02GM9CT
AGTGACAGTTGGAGGGCAAGTCTGGTGCCAGCAGCCGCGGTAATTCCAGCTCCAATAGCGTATATTAAAGTTGTTGCAGTTAAAAAGCTCGTAGTTGAATTTTAGGCCTGGCCGGATGGTCCGTCTTTGGCGAGTACTGTTCTATCGTCGGGTCTATCCTTCTGGTGAGCCGGAATGCCCTTTATTGGGTGTGTCGGGGAACCAGGACCATTACCTTGAAAAAATTAGAGTGTTTAAAGCGGGCATTTGCTTGAATAGATTAGCATGGAATAATAGAATAGGACGTTGGTTCTATTTTGTTGGTTTTAGGACCACCGTAATGATTAATAGGGATAGTTGGGGGCATTAGTATTCAATTGTCAGAGGTGAAATTCTTGGATTTATTGAAGACTAACTATTGCGAAAGCATTTGCCAAGGATGTTTTCATTAATCAAGAACGAAAGTTAGGGGATCGAAGACGATCAGATACCGTCGTAGTCTTAACCATAAACTATGCCGACTAGGAATCGGG
+
IIIIIIIIIIIIIHHHIIIIIIIIIIIIIIIIIIIIIIIIIIIIIIIIIIIIIIIIIIIIIIIIIIHHHIIIIIIIIIIII;;;;;IIIIIIIIIIIIICCCCIIIIIIIIIIIIIIIIIIIIIIHHHIIIIIIIIIIIIIIIIIIIIIHHHIIIIIIIIIIIIIIIIIIIIIIIIIHHHHHHIIIHHHIIIIIICCCCIIIIIGGFIIIIIIIIHHI;;;;88>>-IIIIIHHHHHHIIHFFFF;;;IIIIIIHHHIIIIIIIIIEEEEIHHHHIIIIIIIIIIIIIIIIIIIB??=G2266222/A??@AA@446<<IHEEEHIIIIHHHIIIIII==?88HHIIIIIIIIEEEHHHHHHHHHHHHBEBCA:88>:://///7AAAA=AC????BDCCC>>>>B;5555?BBEDB?=:>7;77<<==<<9>=;855<65579==4111188833300988999:6868832029<::=<<;=210866630-03297:8:8:;1138883
@JI6ZREA02IIZEL
AGTGACAGTTGGAGGGCAAGTCTGGTGCCAGCAGCCGCGGTAATTCCAGCTCCAATAGCGTATATTAAAGTTGTTGCAGTTAAAAAGCTCGTAGTTGAATTTTAGGCCTGGCCGGATGGTCCGTCTTTGGCGAGTACTGTTCTGTCGTCGGGTCTATCCTTCTGGTGAGCCGGGATGCCCTTTATTGGGTGTGTCGGGGAACCAGGACCATTACCTTGAAAAAATTAGAGTGTTTAAAGCGGGCATTTGCTTGAATAGATTAGCATGGAATAATAGAATAGGACGTTGGTTCTATTTTGTTGGTTTTAGGACCACCGTAATGATTAATAGGGATAGTTGGGGGCATTAGTATTCAATTGTCAGAGGTGAAATTCTTGGATTTATTGAAGACTAACTATTGCGAAAGCATTTGCCAAGGATGTTTTCATTAATCAAGAACGAAAGTTAGGGGATCGAAGACGATCAGATACCGTCGTAGTCTTAACCATAAACTATGCCGACTAGGAATCGGGCNCGTTTATTTCATGACTCGCTCGGCGCCTTAC
+
AABBBBBDFFFHH:::HIIIIIIIIIIIIIIIIIIIIIIIIIIIIIIIIIIIFFFFFFFFFFFFDD<<<FFFFFCCCDFFF=====FFFFFDDBBBB==33339<@AAA>>AC?@AAFFFFFFFFFFFFFFFFFFFFFFFFFFFFFFFFFFFFFFFFFFFFFFFFFFD@@@FDDDFFFFFFFFC99<<?DADBBD;;;;AADDDAAAAACCFF????D677766DD-??FC?666???DD???DCCCCFFFDDDDDDGDDDDCCCFDGGGGDDDDFDDFDDDGGGDDDDDBB=96666<//444444?<<<<88889<<@84444@@@@==?D??55558855??AADDDDB=:::???===BB======;><><<<<>/.../28:888:888>>>@<88888888888884444<:::600006666444222648:5333966-111142222244777787602022:70---79:99::998:55567012229:8:77700262,,,!,,0003---36222664677430....,,,,
@JI6ZREA02GADY9
AGTGACAGTTGGAGGGCAAGTCTGGTGCCAGCAGCCGCGGTAATTCCAGCTCCAATAGCGTATATTAAAGTTGTTGCAGTTAAAAAGCTCGTAGTTGAATTTCGGGATCAATATATTGGTCGTGCCTCCGGTATGCACTGGTATTATTGATTTCTACCTTCTGACGAACTATGATGCCATTAATTTGGTGTCATGGGGAATCAGGACTGTTACTTTGAAAAAATTAGAGTGTTTAAAGCAGGCACACGCTTGAATACATTAGCATGGAATAATGAAATAGGACGTTTGACCCTATTTTGTTGGTTTCTAGGATCGACGTAATGATTAATAGGGATAGTTGGGGGCATTAGTATTCAATTGTCAGAGGTTGAAATTCTTGGATTTATTGAAGACTAACTACTGCGAAAGCATCTGCCAAGGATGTTTTCATTAATCAAGACGAAAGTTAGGGATCGAAGACGATCAGATACCGTCGTAGTCTTAACCATAAACTATGCCGACTAGGGATCGGATGATGTTAATTTTTTATG
+
FFFFFFFFFFFIIHHHIIIIIIIIIIIIIIIIIIIIIIIIIIIIIIIIIIIIFFFFFFFFFFFFFFFFFFFFFFFFFFFFF????=FFFFFFFFFFFFFFFFFFFFFFFFFFFFFFFFFFFFFFFFFFFFFFFFFFFFFFFFFFFFFFFFFFFFDDDDDDDDFFFFFFFFFFFFFFFFFDDAA666??ABBBBB9===??DDDBBBBB::::?999B27776666,?FFDD?=????DA:::FFFFFFFFFFFFFGIIIIIIIGFDDDDIIIGGGGGD4::DF??=;A?444<?....3./22...9<ABAAAAAIIIDDDDAAAD::88=888???<<11111<<=<8988BBAA?B@@BBBBB////2;;;@@>::<==;;;=//3<<888@@<<<88888;866233338344<<<:8::111126220006722---000722-1138666:610247:7221207661018645659::---223360-----02241002022222230,,,.44----,,.),
@JI6ZREA02FMODR
AGTGACAGTTGGAGGGCAAGTCTGGTGCCAGCAGCCGCGGTAATTCCAGCTCCAATAGCGTATATTAAAGTTGTTGCAGTTAAAAAGCTCGTAGTTGAATTTCGGGGTA
+
FFFFFFFFFFFII???IIIIIIIIIIIIIIIIIIIIIIIIIIIIIIIIIIIIFFFFFFFFFFFFFFFFFFFFFFFFFFFFF=====FFFFFFFFFFFFFFFFF@=:7<4
@JI6ZREA02JA83F
AGTGACAGTTGGAGGGCAAGTCTGGTGCCAGCAGCCGCGGTAATTCCAGCTCCAATAGCGTATATTAAAGTTGTTGCAGTTAAAAAGCTCGTAGTTGAATTTCGGGATCAATATATTGGTCGTGCCTCTGGTATGACNGTGTATT
+
FFFFFFFFFFFII???IIIIIIIIIIIIIIIIIIHHH===@DFFFGFHHHHHFFFFFFDDDFFFFFFFFA@@FFFFFFFFF;;;;;FFFFFFFFDDDDD???6666:DDDDDDDFFFFFFFFFF???FFFFFFFFD6!44=<=21
@JI6ZREA02G2FZD
AGTGACAGTTGGAGGGCAAGTCTGGTGCCAGCAGCCGCGGTAATTCCAGCTCCAATAGCGTATATTAAAGTTGTTGCAGTTAAAAAGCTCGTAGTTGAATTTC
+
FFFFFFFFFFFIIHHHIIIIIIIIIIIIIIIIIIIIIIIIIIIIIIIIIIIIFFFFFFFFFFFFFFFFFFFFFFFFFFFFF?????FFFFFFFFDBA@@884/
@JI6ZREA02IWOMU
AGTGACAGTTGGAGGGCAAGTCTGGTGCCAGCAGCCGCGGTAATTCCAGCTCCAATAGCGTATATTAAAGTTGTTGCAGTTAAAAAGCTCGTAGTTGAATTTTAGGCCTGGCCGGACGGTCCGTCTCTGGCGAGTACTGTTCTGTCGTCGGGTCTATCTTTCTGGTGAATCGGTATGTTCTTAATTGGGCGTGCCGGGGAGCCAGGACCATTACCTTGAAAAAATTAGAGTGTTTAAAGCAGGCTTCTGCTTGAATAGATTAGCATGGAATAATAGAATAGGACGTCGTGGTTCTATTTTGTTGGTTCAAGGACCACCGTAATGATTAATAGGGATAGTTGGGGGCATTAGTATTCAATTGTCAGAGGTGAAATTCTTGGATTTATTGAAGACTAACTACTGCGAAAGCATTTGCCAAGGATGTTTTCATTAATCAAGAACGAAAGTTAGGGATCGAAGACGATCAGNTACCGTCGTAGTCTTAACCNTAAACTATGCCGACTAGGGATCGGATGATGTTAATTTTT
+
IIIIIIIIIIIIIHHHIIIIIIIIIIIIIIIIIIIIIIIIIIIIIIIIIIIIIIIIIIIIIIIIIIHHHIIIIIIIIII>>66666EIIIIIIIIIIIICCCCIIIIIIIIIIIIIIIIIIIIIIIIIIIIIIIIIIIIIIIIIIIIIIHHHIIIIIIFFFIIIIIIIII>>>BIIIIIIIIIIIIHHHIFIFIICCCCIFIIIBBBFHIIGEBB??>00000055,??EGIEHHHHHIIIIIIIIHHIBBBDG@@@@DDDDIIGGGIIIDDDDDDDDIGGG<<<@@;:::@=A:=////5..88==ADD6656DG99<GGGFIHHGFFFIBBBGDDDDD55555DGGG@<9<@DIBBDBBBBB54445BBBBDDDBDBBBBBBD88BD?:355>9998A@A:9///@:5///AABDD?:8;>7;77;;;;<<9;;<855860001860011833388:9;:88888!88=<;888<:8686:<<66!33:::8288888:0313338999997751,,,33,,,,,
@JI6ZREA02IN2F5
AGTGACAGTTGGAGGGCAAGTCTGGTGCCAGCAGCCGCGGTAATTCCAGCTCCAATAGCGTATATTAAAGTTGTTGCAGTTAAAAAGCTCGTAGTTGAATTTCGGGATCAATTA
+
FFFFFFFFFFFIIHHHIIIIIIIIIIIIIIIIIIIIIIIIIIIIIIIIIIIIFFFFFFFFFFFFFFFFFFFFFFBBBAA4433333=BBBBBDFFFFFFDDDC655ABBBBB55
@JI6ZREA02JCM2K
AGTGACAGTTGGAGGGCAAGTCTGGTGCCAGCAGCCGCGGTAATTCCAGCTCCAATAGCGTATATTAAAGTTGTTGCAGTTAAAAAGCTCGTAGTTGAATTTTAGGCCTGGCCGGACGGTCCGTCTCTGGCGAGTACTGTTCTGTCGTCGGGTCTATCTTTCTGGTGAATCGGTATGTTCTTAATTGGGCGTGCCGGGGAGCCAGGACCATTACCTTGAAAAAATTAGAGTGTTTAAAGCAGGCTTTTGCTTGAATAGATTAGCATGGAATAATAGAATAGGACGTTGTGGTTCTATTTTGTTGGTTCAAGGACCACCGTAATGATTAATAGGGATAGTTGGGGGCATTAGTATTCAATTGTCAGAGGTGAAATTCTTGGATTTATTGAAGACTAACTAT
+
FFFFFFFFFFFIIHHHIIIIIIIIIIIIIIIIIIIIIIIII????IDIIIIIFFFFFFFFFFFFFFFFFFFFFFFFFFFFF;;;;;FFFFFFFFFFFFFBBBAFFFFDA@@DDFFFFFFFFFFFFFFFFFFFFFFFFFFFFFFFFFFFFFFFFFFFFFFFFFFFFFFFFFFFFFFFFFFD;;<<FFFFFA@ADFFAA==FFFFF@@@FFDDDFFFFFF66666666,??CCCFFFFFFFFFFFF=;;;:555:ABBBBAAACFFFFGGGGGD?:<:DDGGGGGGGGDC???B>?=>22440--2222:99--.298334448=??AA@BBA:::ADDDDD55788DAAA???AADA??BB@=<<<<3338;;;<<>>>@B@;;;<77>:42233;;9222
@JI6ZREA02IJAPL
AGTGACAGTTGGAGGGCAAGTCTGGTGCCAGCAGCCGCGGTAATTCCAGCTCCAATAGCGTATATTAAAGTTGTTGCAGTTAAAAAGCTCGTAGTTGAATTTCGGGGT
+
[truncated: 8,794,692 more chars]
