# Supplementary material for: Depression of the soil arbuscular mycorrhizal fungal community by the canopy gaps in a Japanese cedar (Cryptomeria japonica) plantation on Lushan Mountain, subtropical China
Source: PeerJ. 2021 Mar 15;9:e10905. doi: 10.7717/peerj.10905 (PMC7971093; doi:10.7717/peerj.10905)
Supplement: Data S1 [file peerj-09-10905-s001.zip › sample/CGa3.fastq]

@JI6ZREA02GN8WS
ATATCGCGTTGGAGGGCAAGTCTGGTGCCTTACGGGAACAGTCGACTGCCAAGGCACACAGGGGATA
+
IIIIIIIIIIIIG666HIIIIIIIIIIIIIIIIF?????IIIIIIIIIIIIIIIIIIIH;5555CII
@JI6ZREA02J1ARZ
ATATCGCGTTGGAGGGCAAGTCTGGCGCCTTACGGGAACAGTCGACTGCCAAGGCACACAGGGGATA
+
IIIIIIIIIIIH?666GHIIIIIIIIIIIIIIIE;9334<IIIIIIIIIIIIIIIIIIE?5554AGI
@JI6ZREA02HN4Z1
ATATCGCGTTGGAGGGCAAGTCTGGCGCCTTACGGGAACAGTCGACTGCCAAGGCACACAGGGGATA
+
FFFFFFFFFDDA@666@?ADDDDDDFFDDDDDD:::311<@@AA9::688FDDDDDDDD?;966A@?
@JI6ZREA02GLBOE
ATATCGCGTTGGAGGGCAAGTCTGGCGCCTTACGGGAAACAGTCGA
+
FFFFFFFFFFDCEFFFE??@@DDDDDDDD688<???===A>AA?44
@JI6ZREA02G7W9N
ATATCGCGTTGGAGGGCAAGTCTGGCGCCTTACGGGAAACAGTCGACTGCCAAGGCACACAGGGGATA
+
IIIIIIIIIIIGG666GIIIIIIIIIIII>>>FFBB6659?IIIIIII@@@IIIIIIIIIICCCCIII
@JI6ZREA02J2JDN
ATATCGCGTTGGAGGGCAAGTCTGGCGCCTTACGGGAAACAGTCGACTGCCAAGGCACACAGGGGATA
+
IIIIIIIIIIIIIHHHIIIIIIIIIIIIIIIIIHHH;;;IIIIIIIIIIIIIIIIIIIIIICCCCIII
@JI6ZREA02HXGD5
ATATCGCGTTGGAGGGCAAGTCTGGCGCCTTACGGGAAACAGTCGA
+
FFFFFFFFFFFIIHHHHHFFDBBAA?>440114000666=7==<2/
@JI6ZREA02GFHXK
ATATCGCGTTGGAGGGCAAGTCTGGTGCCTTACGGGAACAGTCGACTGCCAAGGCACACAGGGGATA
+
IIIIIIIIIIIIH666HIIIIIIIIIIIIIIIIH;;;;?DIIIIIIIIIIIIIIIIIIID6666DII
@JI6ZREA02F8KHG
ATATCGCGTTGGAGGGCAAGTCTGGCGCCTTACGGGAACAGTCGACTGCCAAGGCACACAGGGGATA
+
FFFFFFFFDDA==333::::ABBDBDDDGFFEC886:::BBBBB@?@@BBFFFFFFFFFFE=??FAA
@JI6ZREA02H9GVA
ATATCGCGTTGGAGGGCAAGTCTGGTGCCTTACGGGAAACAGTCGACTGCCAAGGCACACAGGGGATA
+
IHHIIGDAA??;9222>?GHHHIIGGGIIIIIIHHHHHHIIII=====GDDAA??===BID@@@@III
@JI6ZREA02HWNTZ
ATATCGCGTTGGAGGGCAAGTCTGGCGCCTTACGGGAAACAGTCGA
+
FFFFFFFFFFFHIHHHIIHHFFFDDDBAA6668<<:==;A>A??89
@JI6ZREA02FUGBS
ATATCGCGTTGGAGGGCAAGTCTGGCGCCTTACGGGAACAGTCGACTGCCAAGGCACACAGGGGATA
+
IIIIIIIIIIIIH666IIIIIIIIIIIIIIIIIHCC;;;HIIIIIIIIIIIIIIIIIIIICCCCIII
@JI6ZREA02I3E53
ATATCGCGTTGGAGGGCAAGTCTGGCGCCTTACGGGAAACAGTCGA
+
FFFFFFEDDFFFFFFFFFFFFFFF?@?AD:<<????==;A:?>:34
@JI6ZREA02F5TM9
ATATCGCGTTGGAGGGCAAGTCTGGTGCCTTACGGGAACAGTCGACTGCCAAGGCACACAGGGGATA
+
IIIIIIIIIIIII666IIIIIIIIIIIIIIIIIGGGHHIIIIIIIIIIIIIIIIIIIIIH6666HII
@JI6ZREA02HCW8V
ATATCGCGTTGGAGGGCAAGTCTGGCGCCTTACGGGAAACAGTCGACTGCCAAGGCACACAGGGGATA
+
IIIIIIIIIIIIIHHHIIIIIIIIIIIIIIIIIHHH;;;IIIIIIIIIIIIIIIIIIIIIICCCCIII
@JI6ZREA02FN3Q0
ATATCGCGTTGGAGGGCAAGTCTGGCGCCTTACGGGAAACAGTCGACTGCCAAGGCACACAGGGGATA
+
IIIIIIIIIIIIIBBBIIIIIIIIIIICCCCGIF??666<AIIIIIIIIIIIIIIIIIIIICCCCIII
@JI6ZREA02JPPBU
ATATCGCGTTGGAGGGCAAGTCTGGCGCCTTACGGGAAACAGTCGACTGCCAAGGCACACAGGGGATA
+
IIIIIIIIIIIIIHHHIIIIIIIIIIIIIIIIIHCC666?IIIIIIIIIIIIIIIIIIIII;;;;HII
@JI6ZREA02IFPPH
ATATCGCGTTGGAGGGCAAGTCTGGTGCCTTACGGGAAACAGTCGACTGCCAAGGCACACAGGGGATA
+
IIIIIIIIIIIIIBBBIIIIIIIIIIIHHHHIIHGG;;;IIIIIIIIIIIIIIIIIIIIIIBBCCIII
@JI6ZREA02I5YWF
ATATCGCGTTGGAGGGCAAGTCTGGTGCCTTACGGGAAACAGTCGACTGCCAAGGCACACAGGGGATA
+
IIIIIIIIIIIIIGGGIIIIIIIIIIIHHHHIIF??666GIIIIIIIIIIIIIIIIIIIIICCCCIII
@JI6ZREA02GEAX3
ATATCGCGTTGGGAGGCAAGTCTGGTGCCAGCAGCCGCGGTAATTCCAGCTCCAATAGCGTATATTAAAGTTGTTGCAAGTTAAAAAGCTCGTAGTTGAATTTTAGGCCTGGCCGGATGGTCCGTCTTTGGCGAGTACTGTTCTGTCGTCGGGTCTATCCTTCTGGTGAGCCGGGATGCCCTTTATTGGGTGTGTCGGGGAACCAGGACCATTACCTTGAAAAAAATTAGAGTAGTTTAAAAGCGGGCATTTGCTTGAATAGATTAGCATGGAATAATAGAATAGGACGTTGGTCTATTTGTGGTTTTAGGACCTACCGTAATGATTAATAGGGATAGTTGGGGGCATTAGTATTCAATTGTCAGAGTGAAATTCTTGGATTTATTGAAGACTAATATTGC
+
D?<899888=00097:?ABBBDF<@:?DDDBBA?1135:>988<<>AAA9::::::=DDDDC?<<=FFFFFD=<<<765:--,,---37===?ABDFDDD===;:::::556:8A>??>@@<<=<<444<<?>?ABBAAADDBAAABBAA=::8?<<<@AA>4444:9:AAA===BBD????666>>86687<963,,,,--7761136==;;=99873,,,,,,,11+:8243<;;;6666@@;555::::::==BBBDDDGCCCGFFDDDDDAAABBAA>>=;;33,----,32-,,,-,--,,,,911111--..3268??ABBAAADBBBDDDD==55222<>=<89888872222;877322326662232244>844222><:22334445403,
@JI6ZREA02I7JVW
ATATCGCGTTGGAGGGCAAGTCTGGTGCCAGCAGCCGCGGTAATTCCAGCTCCAATAGCGTATATTAAAGTTGTTGCAGTTAGAAAGCTCGTAGTTGAATTTTAGGCCCGGCCGGATGGTCCGTCTTTGGCGAGTACTGTTCTGTCGTCGGGTCTATCCTTCTGGTGAGCCGGGATGCCCTTTATTGGGTGTGTCGGGGAACCAGGCCCATTACCTTGAAAAAATTAGAGTGTTTAAAGCGGGCATTTGCTTGAATAGATTAGCATGGAATAATAGAATAGGACGTTGGTTCTATTTTGTGGTTTTAGGACCACCGTAATGATTAATAGGGATAGTTGGGGGCATTAGTATTCAATTGTCAGAGGTGAAATTCTTGGATTTATTGAAGACTAACTATTGCGAAAGCATTTGCCAAGGATGTTTTCATTAATCAAGAACGAAAGTTAGGGGATCGAAGACGATCAGATACCGTCGTAGTCTTAACCNTAAACTATGCCGACTAGGAAT
+
FFFFFFFFFFFIIHHHIIIIIIIIIIIIIIIIIIIIIIIIIIIIIIIIIIIIFFFFFFFFFFFFFFFFFFFFFFFFFFFFFFFFFFFFFFFFFFFFF<<6666=BB<<<==<>@@FFFFFFFFFFFFFFFFFFFFFFFFFFFFFFFFFFFFFFFFFFFFFFFFFFFFFFFFFFFFFFDDDFFFD>>CCFFFFFDD;;;;AA=:544;;8?;;81111:,,,,,,12/<99:=;;=====A=666??::;CFFFFGGGGGIIIGGGGGIIIIDDDDCGGDDBB894446666723.0004/445577BDD?5555?BBBBBAA::::?A=<9???<4400///4<>???@@BAAAABBBDDD?=///8>>>DD?>>DDD>>>D88?D=3338@>>>@@<>82448;:3///:>@@@<<:?:4444::::776:::20---333466000007772-----077777777::64411277:98::77!:::221-7:::7:46022886
@JI6ZREA02G19IB
ATATCGCGTTGGAGGGCAAGTCTGGTGCCAGCAGCCGCGGTAATTCCAGCTCCAATAGCGTATATTAAAGTTGTTGCAGTTAAAAAGCTCGTAGTTGAATTTTAGGCCTGGCCGGATGGTCCGTCTTTGGCGAGTACTGTTCTGTCGTCGGGTCTATCCTTCTGGTGAGCCGGGATG
+
A::688???DDDFFFHHIIIIIIIIIIIIIIIIIIIIIIIIIIIIIIIIIIIFFFFFFFFFFFFFF@@@FFFFFFFFFFFF????;@AAFFFFDBA?>>0...111113---.88:<<9=222330000.:678???=><676:3436/...66<<==;<;;;;;=;4/--,,,.::
@JI6ZREA02GT1TN
ATATCGCGTTGGAGGGCAAGTCTGGCGCCTTACGGGAACAGTCGACTGCCAAGGCACACAGGGGATA
+
FFFFFFFFFFFIIHHHIIIIIIIIIIIIGGFEED@@:88CDFFFFFFFHHIIFFFFFFFF????FFF
@JI6ZREA02GYX5Y
ATATCGCGTTGGAGGGCAAGTCTGGCGCCTTACGGGAAACAGTCGACTGCCAAGGCACACAGGGGATA
+
IIIIIIIIIIIIIHHHIIIIIIIIIIIIIIIIIHHH;;;IIIIIIIIIIIIIIIIIIIIIICCCCIII
@JI6ZREA02HV3NU
ATATCGCGTTGGAGGGCAAGTCTGGTGCCTTACGGGAAACAGTCGACTGCCAAGGCACACAGGGGATA
+
IIIIIIIIIIIII???IIIIIIIIIIIIIIIIIH??666?AIIIIIIIIIIIIIIIIIIIICCCCIII
@JI6ZREA02JBAX5
ATATCGCGTTGGAGGGCAAGTCTGGTGCCAGCAGCCGCGGTAATTCCAGCTCCAATAGCGTATATTAAAGTTGTTGCAGTTAAAAAGCTCGTAGTTGAATTTTAGGCCTGGCCGGAGTCGGTCGTCTTGGCGAGTACTGTTCTGTCGTCGGGTCTATCC
+
FFFFFFFFFFFIIHHHIIIIIIIIIIIIIIIIIIIIIIIIIIIIIIIIIIIIFFFFFFFFFFFFFFFFFFFFFFFFFFD::66666?DDDDDFFFFFFFBAAEFFFFFDDB>==898<4000001<AA>>?BDFFFFFDDDFFFFFFFFFF?DDDD?33
@JI6ZREA02GSNXV
ATATCGCGTTGGAGGGCAAGTCTGGCGCCTTACGGGAAACAGTCGACTGCCAAGGCACACAGGGGGATA
+
FFFFFFFFFFFIIHHHIIIIIIIIIIIIIIIIIHHHFFFGADBA5555:884455BDFFDF;;777D::
@JI6ZREA02I8IV3
ATATCGCGTTGGAGGGCAAGTCTGGTGCCAGCAGCCGCGGTAATTCCAGCTCCAATAGCGTATATTAAAGTTGTTGCAGTTAAAAAGCTCGTAGTTGAATTTCGGGATCAATATATCGGTCGTGCCTTCGGTATGTACTGGTATTATTGGTTTCTCCTTTCTGACAAACTATGATGTCATTAATTTGGTGTCATGGGGAATCAGGACTGTTACTTTGAAAAAATTAGAGTGTTTAAAGCAGGCACACGCTTGAATACATTAGCATGGAATAATGAAATAGGACGTTTGACCCTATTTTGTGGTTTCTAGGATCGACGTAATGATTAATAGGGATAGTTGGGGCATTAGTATTCAATTGTCAGAGTGAAATTCTTGGATTTATTGAAGACTAATACTGCGAAAGCATTTGCCAAGGATGTTTTCATTAAATCAAGACGAAAGTTAGGGATCGAAGCGATCAGATACCGTCGTAGTCTTAACCNTAAACTATGCCGACT
+
IIIIIIIIIIHHIHHHIIIIIIIIIIIIIIIIIIIIIIIIIIIIIIIIIIIIIIIIIIIIIIIIIIHHHIIIIIIIIIIFF88888FFIIIIIIIIIIIHHHIHHHIIIIIIIIIIIIIIIIIIIIIIIIIIIIIIIIIIIIIIFBBBBBHHHIIIIHHHIIIIFFFHFFDIIIIIIIHHHIIHHH>>9HHIIICC@@FFIIIIIGHGD766;211:000000;;-==BBIHHHHHHIIIIIIIHHIIIIIIIIIIIIIIIHHHIIIIIIIIIIEEBD?DD<7776:>D>>>BE33557/DFBBBG@HIHHHIIIIIIIIIIIIIIIIIHHHIHHHIIBBBBHHHI<<9@@IGGGDBBBBD544@BEBBHB@==HHEB=<@77C?500//4448>A::455BBBBBBBDBBBBB:8554111;966---67301.100000220336:;;::3131688::8;:<==<;<<81136:<;::!;:3331-8<==<;03
@JI6ZREA02JF90K
ATATCGCGTTGGAGGGCAAGTCTGGCGCCTTACGGGAAACAGTCGACTGCCAAGGCACACAGGGGATAGG
+
FFFFFFEEDFFFFFFFFFFFEEEFFDDBBAA=====110<7>>?=444133AAAAAA@BB:99968@==8
@JI6ZREA02G1I4G
ATATCGCGTTGGAGGGCAAGTCTGGCGCCTTACGGGAAACAGTCGACTG
+
FFFFFFFFFFFIIHHHHHHHFFFDBB@>>444300....95:772424/
@JI6ZREA02IGNZI
ATATCGCGTTGGAGGGCAAGTCTGGTGCCAGCAGCCGCGGTAATTCCAGCTCCAATAGCGTATATTAAAGTTGTTGCAGTTAAAAAGCTCGTAGTTGAATTT
+
FFFFFFFFFFFIIHHHIIIIIIIIIIIIIIIIIIIIIIIIIIIIIIIIIIIIFFFFFFFFFFFFFFFFFFFFFFFFFFFFF;;;;;FFFFFDA????<9...
@JI6ZREA02JAIUO
ATATCGCGTTGGAGGGCAAGTCTGGCGCCTTACGGGAAACAGTCGACTGCCAAGGCACACAGGGGATA
+
FFFFFFFFFFFII:::IIIIIHHIIHHFFFFFF??=555=9@@AA@?@FHHIFFFFFFFFF;;::FFF
@JI6ZREA02H1TEO
ATATCGCGTTGGAGGGCAAGTCTGGTGCCTTACGGGAAACAGTCGACTGCCAAGGCACACAGGGGATA
+
IIIIIIIIIIIIIHHHIIIIIIIIIIIIIIIIIHCC666GIIIIIIIIIIIIIIIIIIIIH6666HII
@JI6ZREA02FVJZ0
ATATCGCGTTGGAGGGCAAGTCTGGTGCCAGCAGCCGCGGTAATTCCAGCTCCAATAGCGTATATTAAAGTTGTTGCAGTTAAAAAGCTCGTAGTTGAATTTCGGGATCAA
+
===DCCCFFFFFE666IIIIIIIIIIIIIIIIIIIIIIIIIBBBBBBHHHHFFFFFFFFFFDDB::::=444889BBD???7;<==FFFFDDDFFFAAA;884..,3..--
@JI6ZREA02JL4WZ
ATATCGCGTTGGAGGGCAAGTCTGGCGCCTTACGGGAAACAGTCGACTGCC
+
FFFFFFFFFFFHHHHHHDDEEFFGFFFCC<@<BFFF???B?B@?<:9:942
@JI6ZREA02IZS80
ATATCGCGTTGGAGGGCAAGTCTGGCGCCTTACGGGAAACAGTCGACTGCCAAGGCACACAGGGGATA
+
IIIIIIIIIIIIIHHHIIIIIIIIIIIHHHHIIHGGCCCIIIIIIIIIIIIIIIIIIIIIICCCCIII
@JI6ZREA02FZU0J
ATATCGCGTTGGAGGGCAAGTCTGGTGCCAGCAGCCGCGGTAATTCCAGCTCCAATAGCGTATATTAAAGTTGTTGCAGTTAAAAAGCTCGTAGTTGAATTTTAGGCCTGGCCGGATGGTCCGTCTTTGGCGAGTACTGTTCTGTCGTCGGGTCTATCCTTCTGGTGAGCCGGGATGCCCTTTATTGGGTGTGTCGGGGAACCAGGACCATTACCTTGAAAAAATTAGAGTGTTTAAAGCGGGCATTTGCTTGAATAGATTAGCATGGAATAATAGAATAGGACGTTGGTTCTATTTTGTGGTTTTAGGACCACCGTAATGATTAATAGGGATAGTTGGGGGCATTAGTATTCAATTGTCAGAGTGAAATTCTTGGATTTATGAAGACTAACTATTGCAAAGCATTTGCCAAGGNTGTTTTCATTAATCAAGAACGAAAGTTAGGGGATCGAAAGACGATCAG
+
FFFFFFFFFFFIIHHHIIIIIIIIIIIIIIIIIIIIIIIIIIIIIIIIIIIIFFFFFFFFFFFFFFFFFFFFFFFFFFFFF88888FFFFFFFFFFFFF@@==FFFFDDDDDDDFDAAADDDDD?:::DFFFFFFFFFFFFFFFFFFFFFFFFFFFFFFFFFFFFFFFFFFFFFFFFFFFFFFDDDFFFFFFFFF====FF?@;666?DBBBA8888A22////01,9=898;;;555=A=:::A==???CCDFCCCFGGGIGFFFDGGGGDDCCADDDDBB::555AA99:AA9997=0::::97544?:::88<<<<???AA@<84000ABB===55755?AAA?:8:BB?<<<:888>8223244888322<<@;;;<78///27....,2;;93226<BB===B>>>>>:!:>22006222006622200:93339::211108962-----2.34444
@JI6ZREA02IVN75
ATATCGCGTTGGAGGGCAAGTCTGGTGCCAGCAGCCGCGGTAATTCCAGCTCCAATAGCGTATATTAAAGTTGTTGCAGTTAAAAAGCTCGTAGTTGAATTTCGGGATCAATA
+
FFFFFFFFFFFIIHHHIIIIIIIIIIIIIIIIIIIIIIIIIIIHHIIIIIIIFFFFFFFFFFFFFFFFFFFFFFFFFFFFF88888FFFFFFFFDDDDD???51109==<<7,
@JI6ZREA02I0FAK
ATATCGCGTTGGAGGGCAAGTCTGGCGCCTTACGGGAAACAGTCGACTGCCAAGGCACACAGGGGATA
+
FFFFDDDD:::::331?AABBBBBAAAAA>A9844410049???<<89:??BBAAAA@<<:6666=>=
@JI6ZREA02FP6G4
ATATCGCGTTGGAGGGCAAGTCTGGTGCCAGCAGCCGCGGTAATTCCAGCTCCAATAGCGTATATTAAAGTTGTTGCAGTTAAAAAGCTCGTAGTTGAATTTTAGGGCCT
+
=68666::@FFGIHHHIIIIIIIIIIIIIIIIIIIIIIIIIIIIIIIIIIIIFFFFFFFFFFFFFFFFFFFFFFDDDDDAA88666DDDBBDDDDDBAA6642/,,1513
@JI6ZREA02IMTPZ
ATATCGCGTTGGAGGGCAAGTCTGGTGCCTTACGGGAAACAGTCGACTGCCAAGGCACACAGGGGATA
+
IIIIIIIIIIIIIHHHIIIIIIIIIIIIIIIIGBCB555:@GGGHGGIIIIIIIIIIIIIICCCCIII
@JI6ZREA02FNZI8
ATATCGCGTTGGAGGGCAAGTCTGGCGCCTTACGGGAAACAGTCGACTGCCAAGGCACACAGGGGATA
+
FFFFFFEDDFFGH@@@HHHHHHHHFIIIIIIFFDDHFFFD<@@AC<<<888DDDDDDDFF?<;99AA@
@JI6ZREA02GF53H
ATATCGCGTTGGAGGGCAAGTCTGGTGCCAGCAGCCGCGGTAATTCCAGCTCCAATAGCGTATATTAAAGTTGTTGCAGTTAAAAAGACTCGTAGTTGAATTTCGGGATCAATACGTCGGTCGTGCTTTTTTGGTACGCACTGGCGTCATTGGTTTCTCCTTTCTGACGAACCATGATGTCATTAATTTGGTGTTATGGGGAGTTAGGACTGTTACTTTGAAAAAATTAGAGTGTTTAAAGCAGGCATTAGCTTGAATACATTAGCATGGAATAATGAAATAGGACGTTCGATCCTATTTTGTGGTTTCTAGGATCAACGTAATGATTAATAGGGATAGTTGGGGCATTAGTATTCAATTGTCAGAGTGAAATTCTTGGATTTATTGAAGACTAATACTGCGAAAGCATTTGCCAAGGATGTTTTCATTAAATCAAGAACGAAAGTTAGGGATCGAAGACGATCAGATACCGTCGTAGTCTTAACCNTAACTATGCCGACTAGGGATCGGATGATGTAATTT
+
FFFFFFDCAADDD:::A??@EFFGGIIIHIIIIIIIIHHHHIIIIIIIIIIIFFFFFFFFFFFFFFFFFFFFFDDDBBA>>222555/:9A???AAA<8:11198;;<<?8::AFFFDBBAAAAA9111///==2>>>@BDDFFFFFFFFFFFFFFFFFFFFFFFFFFFFFFFFFFFFFFFFFFFF666BBA=<<A@3666:166DDFFFFFFFFFFFFF77776666,;CCAA?=????FFFFFFFFFFFFFFIIIFDFGIIIFDDDDGGGDCCDB===?48811111444<<<<<4677A055000=AA88:=AAAADDDDDDDDDDDDDBBBDDDDAA=999AA@@?94448?>>@@>>??D3338>>=BBBBBDD?///377>8422332226743.....888888><<@@@=:6600006400,,,.3,,,.13.,,-----22277:::654657::::8:7:::7655655:88:887!2----00222168:9:::9::::::::22---2--
@JI6ZREA02II2SO
ATATCGCGTTGGAGGGCAAGTCTGGCGCCTTACGGGAAACAGTCGACTGCCAAGGCACACAGGGGGATA
+
FFFFFFFFFFFIIHHHIIHHFFFFFDD??666:???===B>AAA8989=555555BBDDDD;;<;;C::
@JI6ZREA02JCS3R
ATATCGCGTTGGAGGGCAAGTCTGGTGCCAGCAGCCGCGGTAATTCAGCTCCAATAGCGTATATTAAAGTTGTTGCAGTTAAAAAGCTCGTAGTTGAATTT
+
FFFFFFFFFFFIIHHHIIIIIIIIIIIIIIIIIIIIIIIIIIIB????IIIIFFFFFFFFFFFFFFFFFFFFFFFFFFFF?????FFFFFFFDDBA<<110
@JI6ZREA02GPKGF
ATATCGCGTTGGAGGGCAAGTCTGGTGCCAGCAGCCGCGGTAATTCCAGCTCCAATAGCGTATATTAAAGTTGTTGCAGTTAAAAAGCTCGTAGTTGAATTTCGGGATCAATA
+
884444444<ABB666FIIIIIIIIIIIIIIIIIIIIIIIIIIIIIIIIIIIFFFFFFFFFFFFDDCCF888CDFFFFFFF?????FFFFFFFFBB888884/...777113,
@JI6ZREA02H6IJN
ATATCGCGTTGGAGGGCAAGTCTGGTGCCAGCAGCCGCGGTAATTCCAGCTCCAATAGCGTATATTAAAGTTGTTGCAGTTAAAAAGCTCGTAGTTGAATTTTAGGGCTG
+
FFFFFFF@@@@BB@FFHFFHHIIIIIIIIIIIIIHIIIHHHHHHHHHFEEEFFFFFDDDFFFFFFFFFFFFFDBA@@??00/////=????AABDFDBB754286..//.
@JI6ZREA02F1TYI
ATATCGCGTTGGAGGGCAAGTCTGGTGCCAGCAGCCGCGGTAATCCCAGCTCCAATAGCGTATATTAAAGTTGTTGCAGTTAAAAAGACTCGTAGTTGAATTTTAGGCCTGGCCGGATGGTCCGTCTTTGGCGTAGTACTGCTCTGTCGTCGGGTCTATCCTTCTGGTGAGCCGGGATGCCCTTTATTGGGTGTGTCGGGGAACCAGGACCATTACCTTGAAAAAATTAGAAGTGTTTAAAGCGGGCATTTGCTTGAATAGATTAGCATGGAATAATAGAATAGGACGTTGGTTCTATTTTGTGGTTTTAGGACCACCGTAATGATTAATAGGGATAGTTGGGGGCATTAGTATTCAATTGTCAGAGGTGAAATTCTTGGATTTATTGAAGACTAACTACTGCGAAAGCATTTGCCAAGGATGTTTTCATTAATCAAAGAACGAAAGTTAGGGGATCGAAGACGAATCAGATACCGTCGTAGTCTTAACCNTAAACTATGCCGACTAGGAAATCGGGCGACGTTA
+
FFFFFFFFFF==@FFFFFFFFHHHHHHIHHHIIIIIHBBBHHHHHHFHHHHHFFFFFFFFFFFFFFFFFFFFFFFFFDDDD77778<1<<FFFFFFFFFFA@=;A====A==:888<AAAB::9=A:::DDAA???FFFFFFFFFFFFFFFFDDDDDFF==<=FFFFFFFFFFFFFFFFFFFFFFF>>??=96::=A9699<<BA555:?DFFC???DDD77772233,94444?444;==BB?666CFFFFFFDDDDGGGGDDDFFFFDGGGFDDD?555<>>><<344000076<44769/5599::BAAA8:555:98::==BBBBBD?BBDA????85755BBBB5555:===?BB@<>>><<<82///42;8899;66882272222772222699972...;73...9;64446422----04444420,--0,,0....,,,-00---67776446444:::20246::78---17:442200!63----,3440.0.6022---67444409886--
@JI6ZREA02JUQ0A
ATATCGCGTTGGAGGGCAAGTCTGGCGCCTTACGGGAAACAGTCGACTGCCAAGGCACACAGGGGATA
+
IIIIIIIIIIIIIHHHIIIIIIIIIIIIIIIIIHHHGGGIIIIIIIIIIIIIIIIIIIIIICCCCIII
@JI6ZREA02F4D8C
ATATCGCGTTGGAGGGCAAGTCTGGCGCCTTACGGGAAACAGTCGACTGCCAAGGCACACAGGGGATA
+
IIIIIIIIIIIIIHHHIIIIIIIIIIIHHHHHIHHHHHHIIIIIIIIIIIIIIIIIIIIIICCCCIII
@JI6ZREA02JR0WG
ATATCGCGTTGGAGGGCAAGTCTGGTGCCAGCAGCCGCGGTAATTCCAGCTCCAATAGCGTATATTAAAGTTGTTGCAGTTAAAAAGCTCGTAGTTGAATTT
+
FFFFFFFFFFEDF@@@HHHHIIIIIIIIIIIIIIBBBIIIIIIIHHIIIIIIFFFFFFFFFFFFFFFFFFFFFFFFFFFFF=====FFFFFFDBBBA>>111
@JI6ZREA02J6XJE
ATATCGCGTTGGAGGCCAAGTCTGGTGCCAGCAGCCGCGGTAATTCCAGCTCCAATAGCGTATATTAAAGTTGTTGCAGTTAAAAACGCTCGTAGTTGAATTTCGGGATCAATATATTGGTCGTGCCTCTGGTATGAACTGGTATTATGGTTTCTACCTTCTGACGAACTGTGATGTCATTAA
+
FFFFFFFFFFFIIIIIIIIIIIIIIIIIIIIIHHFFFF<<888??FFFGFFFFFFFFFFFFFFFFFFDDDFFFFFFFFFCD;;=88:DFFFFFFFFFFFFFFFF:86ADDDDDDC???CCFFFFFDDDDFFFFFFF@???DAA?>44222,,,3.3-.../3AAABBBDFFFFFBAA??>>22
@JI6ZREA02F5I6O
ATATCGCGTTGGAGGGCAAGTCTGGTGCCAGCAGCCGCGGTAATTCCAGCTCCAATAGCGTATATTAAAGTTGTTGCAGTTAAAAAGCTCGTAGTTGAATTTTAGGGCCTGGCCGGTATGGTCCGTCTTTGGCGAGTACTGTTCTATCGTCGGGTCTACTCCTTCTGGTGAGCCGGAATGCCCTTTA
+
@@@@AA@FFFFIIHHHIIIIIIIIIIIIIIIIIIIIIIIIIIIIIIIIIIIIFFFEDEFFFFFFFFFFFFFFFFFFFFFFF?????FFFFFFFFFBA==22.,,,,,--3----,,/7<>>?ABBBA<<<DDAAA@AA?<444<8989<==888?@444448<<>>><<<444444;;==311,,,.
@JI6ZREA02FPJ23
ATATCGCGTTGGAGGGCAAGTCTGGTGCCAGCAGCCGCGGTAATTCCAGCTCCAATAGCGTATATTAAAGTTGTTGCAGTTAAAAAGCTCGTAGTTGAATTTCGGGATCAATTTATCGGTCGTGCCTCTGGTATGCACTGGTATTATTGATTTCTACCTTCTGATGAACTGTGATGTCATTAATTTGGTGTCATGGGGAATCAGGACTAGTTACTTTGAAAAATTAGAGTGTTTAAAGCAGGCACACGCTTGAATACATTAGCATGGAATAACGAAATAGGACGTTTGACCCTATTTTGTTGGTTTCTAGGATCGACGTAATGATTAATAGGGATAGTTGGGGGCATTAGTATTCAATTGTCAGAGGTGAAATTCTTGGATTTATTGAAGACTAACTACTGCGAAAGCATTTGCCAAGGATGTTTTCACTAATCAAGAACGAAAGTTAGGGATCGAAGACGATCAGATACCGTCGTAGTCTTAACCATAAACTATGCCGACTAGGGATCGGATGATG
+
IIIIIIIIIIIIIHHHIIIIIIIIIIIIIIIIIIIIIIIIIIIIIIIIIIIIIIIIIIIIIIIIIIHHHIIIIIIIIHG7733333;EEEEGGIIIIIIHHHIHHHHHHIIBBBIIIIIIIIIIIIIIIIIIIHIIIIIIIIIIIIIIIIHHHIIIIIHHHIIIIIIIIIIIIIIIBBBBBIIHHHIIHHHIII@@@@DDGGEEEE7775588<5537,,---//-9=AAB=?B788DIIGGDD@@BIIIIIGDDDHIHHHHHIIGGGGEE@;6222?:DDDD@@@EIIEBBEE5333911/////59DEBDDDIIIIIIIH@@@DIIIIEEEF<<66686;55DDGIID@@@DDDBBBDCCCCA99:800054C<?AAC<:::88??::8DDD>>>;C@?500//>>9777?222222033000088:<:::;;=;99><500133-116:;9;;8103683338<<<=;81018:86868==6658688:828::::;9;68888:966755551
@JI6ZREA02IHU2T
ATATCGCGTTGGAGGGCAAGTCTGGTGCCTTACGGGAAACAGTCGACTGCCAAGGCACACAGGGGATA
+
IIIIIIIIIIIIIHHHIIIIIIIIIIICCCCHIHGG;;;IIIIIIIIIIIIIIIIIIIIIIBBBBIII
@JI6ZREA02HCQNJ
ATATCGCGTTGGAGGGCAAGTCTGGCGCCTTACGGGAAACAGTCGACTGCCAAGGCACACAGGGGGATA
+
FFFFFFFFFFFIIHHHHHHHEECFDDDDD:::<:::??=B<@??<<<<9444444@AAA@?33355B44
@JI6ZREA02H73BA
ATATCGCGTTGGAGGGCAAGTCTGGTGCCTTACGGGAAACAGTCGACTGCCAAGGCACACAGGGGATA
+
IIIIIIIIIIIII???IIIIIIIIIIIIIIIIIHHHGGGIIIIIIIIIIIIIIIIIIIIIICCCCIII
@JI6ZREA02JPOUL
ATATCGCGTTGGAGGGCAAGTCTGGTGCCAGCAGCCGCGGTAATTCCAGCTCCAATAGCGTATATTAAAGTTGTTGCAGTTAAAAAGCTCGTAGTTGAATTTCGGGATCAATTATAGTTGGTCGTACCTCTGGTATGCACTGGTATTATTGATTTCTACCTTCTGACGAACTGTGATGTCATTAATTTGGTGTCATGGGGAATCAGGACTGTTACTTTGAAAAAATTAGAGTGTTTAAAGCAAGGCACACGCTTGAATACATTAGCATGGAATAATGAAATAGGACGTTTGACCCTATTTTGTTGGTTTCTAGGATCGACGTAATGATTAATAGGGATAGTTGGGGGCATTAGTATTCAATTGTCAGAGGTGAAATTCTTGGATTTATTGAAGACTAACTACTGCGAAAGCATTTGCCAAGGATGTTTTCATTAATCAAGAACGAAAGTTAGGGATCGAAGACGATCAGATACCGTCGTAGTCTTAACCATAAACTATGCCGACTAGGGATCGGATGATGTTAATTTTTTA
+
IIIIIIIIIIIIIHHHIIIIIIIIIIIIIIIIIIIIIIIIIIIIIIIIIIIIIIIIIIIIIIIIIIHHHIIIIIIIIIIII88888HIIIIIIIIIIIIHHHI>>>EGEDDBB=1-.----,.,-./8DEEGGIIIIIIIFFFIIIIIIIIIHHHIIIIIIIIIIIII666669EIHEEEGIIFF666HHIIIIIIAAAAIIIIIIIIIIFFFFIHHHI;;;;;;II5IIIIIHHEEEEF=6666BIIIGGIIIHHHIIIIIIIIIIIIIEEEHIIIHEEI?DDI@7553BD>>>A;//115/388244E?IIIIIIIIIIIIIIIIIIHHDD665>DBD55.....:ADA@A?BFB@@@DBDDEEDD:::=HEEDDDDDDB@555>8:CDA98:?>>::8B>??BB==>??;;=C:::8888::33113388<<8::;><<><<77:==69866333:81036:;;;><><==;:9<<><<><<;;888:<99><313336743-.,,497667755554433,,,,,,.
@JI6ZREA02JY9LZ
ATATCGCGTTGGAGGGCAAGTCTGGTGCCAGCAGCCGCGGTAATTCCAGCTCCAATAGCGTATATTAAAGTTGTTGCAGTTAAAAAGACTCGTAGTTGAATTTCGGGT
+
FFFFFFFF??666?=====AAACCCCDDDDDFFFFFF666DDBAAAAAAAAADDCCCFFFFFFFFFCCDFFDDDDDDDFFF==??=FBFFFFFFDBA?<<6113,,,,
@JI6ZREA02GO8NT
ATATCGCGTTGGAGGGCAAGTCTGGTGCCTTACGGGAAACAGTCGACTGCCAAGGCACACAGGGGATA
+
IIIIIIIIIIIIIGGGIIIIIIIIIIIIIIIIIHGG;;;HIIIIIIIIIIIIIIIIIIIIIBBCCIII
@JI6ZREA02GY38V
ATATCGCGTTGGAGGGCAAGTCTGGTGCCAGCAGCCGCGGTAATTCCAGCTCCAATAGCGTATATTAAAGTTGTTGCAGTTAAAAAGCTCGTAGTTGAA
+
FFFFFFFFFFFII:::IIIIIIIIIIIIIIIIIIIIIIHHHHHHHHHFFHHFFFFFFFFFFFDDDDDDFA??FFFCCDCFF;;;;;FDDBA???><822
@JI6ZREA02FM3HH
ATATCGCGTTGGAGGGCAAGTCTGGTGCCAGCAGCCGCGGTAATTCCAGCTCCAATAGCGTATATTAAAGTTGTTGCAGTTAAAAAGCTCGTAGTTGAATTT
+
=66666::CFFGIHHHIIIIIIIIIIIIIIIIIIIIIIIIIIIIIIIIIIIIFFFFFFFFFFFFFFFFFFFFFFFFFFFFF=====FFFFFFDBAA?==...
@JI6ZREA02I3UGQ
ATATCGCGTTGGAGGGCAAGTCTGGTGCCAGCAGCCGCGGTAATTCCAGCTCCAATAGCGTATATTAAAGTTGTTGCAGTTAAAAAGACTCGTAGTTGAATTTAGGCCTGGCCGGATGGTCCGTCTTTGGCGTAGTACTGTTCTATCGTCGGGTCTATCCTTCTGGTGAGCCGGAATGCCCTTTATTGGGTGTGTCGGGGAACCAGGACCAGTTACCTTGAAAAAATTAGAGTAGTTTAAAGACGGGCATTTGCTTGAATAGATTAGCATGGAATAATAGAATAGGACGTTGGTTCTATTTTGTGGTTTTAGGACCACCGTAATGATTAATAGGGATAGTTGGGGGCATTAGTATTCAATTGTCAGAGGTGAAATTCTTGGATTTATTGAAGACTAACTATTGCG
+
FFFDDDFFDC666???DDDAAAF<<:DDAAADDDDDD666DFDDFDDDDFFFFF<==DFFFFFFFFFFFF====FFFFFFF????=F>FFFFFDBBA@>=000/266642222234:>>=443=<111<<98444?=??9444=?=>><40004=<<<>>888888?A9:::::FFFF?????=B66100<4///7222488>>><<<>8:555:::BBA22222288-983433222224=9?84444==?AAABBAAADDG????FDDDDDDAAAD?:::@>>>?:221--,,313,,,,3,55,,,,7776...2644426::9;<>88///4>=>=>1112144=>?988A834488><>>>;///8444@@@>>>?@;;83//884223764443667,,
@JI6ZREA02G4ABJ
ATATCGCGTTGGAGGGCAAGTCTGGTGCCAGCAGCCGCGGTAATTCCAGCTCCAATAGCGTATATTAAAGTTGTTGCAGTTAAAAAGCTCGTAGTTGAATTTTAGG
+
F@@;;;DDFFFGH:::IIIIIIIIIIIIIIIIIIIIIIIIIIIIIIIIIIIIFFFFFFFFFFFFFFFFFFFFFFFFFFFFF;;===FFFFFFC:654<>422.1--
@JI6ZREA02FYSCN
ATATCGCGTTGGAGGGCAAGTCTGGTGCCAGCAGCCGCGGTAATTCCAGCTCCAATAGCGTATATTAAAGTTGTTGCAGTTAAAAAGCTCGTAGTTGAATTTTAGGCCTGGCCGGATGGTCCGTCTTTGGCGAGTACGT
+
FFF@AAFFFFFIIHHHIIIIIIIIIIIIIIIIIIIIIIIIIIIIIIIHIIIIFFFFFFFFFFFFEE;;;FFFFFFFFFFFF????=FFFFFFFFFFFFFAA@=888<:?????DDFFFFFFFFFFFF?DBA>??:3/00
@JI6ZREA02IJXKN
ATATCGCGTTGGAGGGCAAGTCTGGTGCCAGCAGCCGCGGTAATTCCAGCTCCAATAGCGTATATTAAAGTTGTTGCAGTTAAAAAGCTCGTAGTTGAATTTTAGGCCTGGCCGGATGGTCCGTCTTTGGCGAGTACTGTTCTATCGTCGGGTCTATCCTTCTGGTGGACGGCG
+
FFFFFFFFFFFIIHHHIIIIIIIIIIIIIIIIIIIIIIIIIIIIIIIIIIIIFFFFFFFFFFFFFFFFFFFFFDAAAAA441111/8?AAABBFFFFFFDDDDFFFFFFFFFFFFFFFFFFFFFFFFFFFFFFFFFFFFFF<8::=FFFFFFFFFFFDDCCFDB@?887:51-,
@JI6ZREA02F01JW
ATATCGCGTTGGAGGGCAAGTCTGGTGCCAGCAGCCGNGGTAATTCCAGCTCCAATAGCGTATATTAAAGTTGTTGCAGTTAAAAAGCTCGTAGTTGAATTTTAGGCCTGGCCGGATGGTCCGTCTTTGGCGAGTACTGTTCTGTCGTCGGGTCTATCCTTCTGGTGAGCCGGGATGCCCTTTATTGGGTGTGTCGGGGAACCAGGACCATTACCTTGAAAAAATTAGAGTGTTTAAAGCGGGCATTTGCTTGAATAGATTAGCATGGAATAATAGAATAGGACGTTGGTTCTATTTTGTTGGTTTTAGGACCACCGTAATGATTAATAGGGATAGTTGGGGGCATTAGTATTCAATTGTCAGAGGTGAAATTCTTGGATTTATTGAAGACTAACTATGCGAAAGCATTTGCCAAGGATGTTTTCA
+
FFFFFFFFFFFII@@@IIIIIIIIIIIIIIIIIIII;!;;IIIIIIIIIIIIFFFFFFFFFFFFFFFFFFFFFFFFFFD??66666?FFFFFFFFFFFFDDDDFFFFFFFFFFFFFFFFFFFFFFFFFFFFFFFFFFFFFFFFFFFFFFFFFFFFFFFFFFFFFFFFFFFFFFFFFFFFFFFFF@@@@FFFFFFFDDDDFFFFFFFFFFFFDBBAAAA11111188-ABBBD?FFFFFFF666?B====4555?DDDFDDDDFFFIIIIIFDDDDGIIGGGGC????AA>>?>>42227//99....:662228<><==BBDDDDDDDDBBBDDDDDD88888:0005:DDBBAAA??DDDDDD888D>>>DDDDDDDD444D::DB=888>BBB32388888=@??==>DDDDDD?>?:44442-
@JI6ZREA02G6FQS
ATATCGCGTTGGAGGGCAAGTCTGGTGCCAGCAGCCGCGGTAATTCCAGCTCCAATAGCGTATATTAAAGTTGTTGCAGTTAAAAAGCTCGTAGTTGAATTT
+
FFFFFFFFFFFIIHHHIIIIIIIIIIIIIIIIIIIIIIIIIIIIIIIIIIIIFFFFFFFFFFFFFFFFFFFFFFFFFFFFF=====FFFFFFDA???99...
@JI6ZREA02J1DEV
ATATCGCGTTGGAGGGCAAGTCTGGTGCCAGCAGCCGCGGTAATTCCAGCTCCAATAGCGTATATTAAAGTTGTTGCAGTTAAAAAGCTCGTAGTTGAATTTCGGGATCAATATATTGGTCGTGCCTCCGGTATGCACTGGTATTATTGATTTCTACCTTCTGACGAACTGTGATGTCATTAATTTGGTGTCATGGGGAATCAGGACTGTTACTTTGAAAAAATTAGAGTGTTTAAAGCAGGCACACGCTTGAATACATTAGCATGGAATAATGAAATAGGACGTTTGACCCTATTTTGTTGGTTTCTAGGATTGACGTAATGATTAATAGGGATAGTTGGGGGCATTAGTATTCAATTGTCAGAGGTGAAATTCTTGGATTTATTGAAGACTAACTACTGCGAAAGCATTTGCCAAGGATGTTTTCATTAATCAAGAACGAAAGTTAGGGATCGAAGACGATCAGATACCGTCGTAGTCTTAACCATAAACTATGCCG
+
IIIIIIIIIIIII@@@IIIIIIIIIIIIIIIIIIIIIIIIIIIIIIIIIIIIIIIIIIIIIIIIIIHHHIIIIIIIIIIII?????IIIIIIIIIIIIIHHHIHHHIIIIIIIIIIIIIIIIIIIIIIIIIIIIIIIIIIIIIIIIIIIIHHHIIIIIIIIIIIIIIIIIIIIIIIIIIIIII666IIIIIIIICCCCIIIIIIIIIIIIIIIHBBB8;;;99;;,GIIIIHHHHHHIIIIIIIIIIIIIIIIIIIIIIIIIIIIIIIIIIIIIHHHIIIIIIGGGBIHBBBG@1111;2611000;<HGGGGIIIIIIIIIIIIIIIIIAAACGED>>..111@DEEEGEGIIIIFFFFEFF@??CDEBBBEEDCCDDDBBBHHHHHDCCDHIHHHEFCDD?A>B<;;;;=@<<<<@@9==7777<<==775<<;4004;666244-777:444882042<===8242<<<:9;;<:7877==<:9<;99<:124442
@JI6ZREA02H69Q7
ATATCGCGTTGGAGGGCAAGTCTGGTGCCAGCAGCCGCGGTAATTCCAGCTCCAATAGCGTATATTAAAGTTGTTGCAGTTAAAAAGCTCGTAGTTGAATTTTAGGGCCTGGCCGGTATGGTCCGTCTTTGGCGAGTACTGTTC
+
A66666::@FFGHHHHIIIIIIIIIIIIIIIIIIIIIIIIIIIIIIIIIIIIFFFFFFFFFFFFFFFFFFFFFFFFFFFFF?????FFFFFFFFDBA<<222.1,,,--7----1247=;;=<?>=31110046:9:9=</.-3
@JI6ZREA02J6J6W
ATATCGCGTTGGAGGGCAAGTCTGGTGCCAGCAGCCGCAGTAATTCCAGCTCCAATAGCGTATATTAAAGTTGTTGCAGTTAAAAAGCTCGTAGTTGAATTTCGGGATCAATTTATCGGTCGTGCCTCTGGTATGCACTGGTATTATTGATTTCTACCTTCTGACGAACCATGATGTCATTAATTTGGTGTCATGGGGAATCAGGACTGTTACTTTGAAAAATTAGAGTGTTTAAAGCAAGCACACGCTTGAATACATTAGCATGGAATAATGAAATAGGACGTTTGACCCTATTTTGTTGGTTTCTAGGATCGACGTAATGATTAATAGGGATAGTTGGGGGCATTAGTATTCAATTGTCAGAGGTGAAATTCTTGGATTTATTGAAGACTAACTACTGCGAAAGCATTTGCCAAGGATGTTTTTCATTAATCAAGAACGAAAGTTAGGGGATCGAAGCGATCAGATACCGTCGTAGTCTTTAACCNTAAACTATGCCGACTAGGGGATCGGATGATGTTAATTTTTTTAATG
+
IIIIIIIIIIIIIHHHIIIIIIIIIIIIIIIIIIIIIIIIIIIIIIIIIIIIIIIIIIIIIIIIIIHHHIIIIIIIIIIII;;;;;IIIIIIIIIIIIIHHHIHHHIIIIIHHHIIIIIIIIIIIIIIIIIIIIIIIIIIIIIIIIIIIIHHHIIIIIIIIIIIIIIIIIIIIIIIIIIIIIIGGGIIIIIIIICCCCIIIIIIIIIIIEEED====-----55-AA?A;;=?CCCHIIIIIIIIIIIIIIIIIIIIIIIIIIIIIIIIIIIIHHHH=????BCEEE?444BI9999B88CC<CCHCIIIIIIIIIIIIIIIIIIIIHHCCCHIIIII:::::IIIIIIIIIIHHHIIIIIIDDCCIICCCIIIIIIII;;;?=AIIIIIIICC??=IIIIFBBBIIB222:999999644,,,,,4411777?=@@86:83338//-,...;??==<:<=@@@<<;@7222;?@@A@=?:;;<<00!<111186?===??;:43333>?://1:??<777@@//66666C@*9
@JI6ZREA02IA7NR
ATATCGCGTTGGAGGGCAAGTCTGGCGCCTTACGGGAAACAGTCGACTGCCAAGGCACACAGGGGATA
+
IIIIIIIIIIHHH666IIIIIIIIIIICCCCGIHHHHHHIIIIIIIIIICC????IIIIIC;;;;HII
@JI6ZREA02GNFZ2
ATATCGCGTTGGAGGGCAAGTCTGGTGCCAGCAGCCGCGGTAATTCTAGCTCCAATAGCGTATATTAAAGTTGTTGCAGTTAAAAAGCTCGTAGTTGAATTTCGGGATCAATATATTGGTCGTGCCTCCGGTATGCACTGGTGTTACTGATTTCTACCTTCTGACGAACCATCATGTCATTAATTTGGTGTGGTGGGGAATCAGGACTGTTACTTTGAAAAAATTGAGTGTTTAAAGCAGGCTCGCGCTTGAATACATTAGCATGGAATAATGAAATAGGACGTTGATCCTATTTTGTGGTTTCTAGGATTGACGTAATGATTAATAGGGATAGTTGGGGGCATTAGTATTCAATTGTCAGAGGTGAAATTCTTGGATTTATTGAAGACTGACTACTGCGAAAGCATTTGCCAAGGATGTTTTCATTAATCAAGAACGAAAGTTAGGGATCGAAGACGATCAGATACCGTCGTAGTCTTTAACCATAAACTATGCCGACTAGGGATCGGATGAT
+
HHFBBBFEEHHIIHHHIIIIIIIIIIIIIIIIIIIIIIIIIHHHGGGIIIIIHHHHHHHHHHHHHHHHHHHHHHHHHHHHH=====HHHHHHHHHHHHHHHHHEEEHHHHFEEEEHHHHHEEEEHHHHHHHHHHHHHHHHHHHH@@@BDGB>62444;GGGEEEGHHHHHHHHHEEEDEBB55000<<<<<5569;==FFGG@BBHHH><<DDCCCD222666@@@HHHHHHHHHHH@999HEEEHHHHHHHHHHHHHHHHHHHHHHHHHHHHHHHHHHHHGDDBGDD00/43.3//-44//057DDGGGIHHHHHHHHHHBBBBBBH@@BGGGGG55555GEE@;646EEEBBBB===DDDDDD@///AADDB999=>>D88ADA@@HAAAADDBBA92449?9....38;==;439911117222::9;;7200;:43367726668222::60218:::;<=:=;;:9::70-----22...4//0---1222176774334777962226
@JI6ZREA02IVVWE
ATATCGCGTTGGAGGGCAAGTCTGGTGCCAGCAGCCGCGGTAATTCCAGCTCCAATAGCGTATATTAAAGTTGTTGCAGTTAAAAAGCTCGTAGTTGAATTTAGG
+
FFFFFFFFFFFII:::IIIIIIIIIIIIIIIIIIIIIIIIIIIIIIIIIIIIFFFFFFFFFFFFFFFFFFFFFFFFFFFFF???==FFFFFFFBA>?==0../..
@JI6ZREA02JV1W3
ATATCGCGTTGGAGGGCAAGTCTGGTGCCAGCAGCCGCGGTAATTCCAGCTCCAATAGCGTATATTAAAGTTGTTGCAGTTAAAAAGCTCGTAGTTGAATTTCGGGATC
+
FFFFFFFFFFFIIHHHIIIIIIIIIIIIIIIIIIIIIIIIIIIIIIIIIIIIFFFFFFFFFFFFFFFFFFFFFFFFFFFFF=====FFFFFFFFFFFFF=;9=3333..
@JI6ZREA02HS6B0
ATATCGCGTTGGAGGGCAAGTCTGGTGCCAGCAGCCGCGGTAATTCCAGCTCCAATAGCGTATATTAAAGTTGTTGCAGTTAAAAAGCTCGTAGTTGAATTTCGGGATCAATA
+
FFFFFFFFFFFIIHHHIIIIIIIIIIIIIIIIIIIIIIIIIIIIIIIIIIIIFFFFFFFFFFFFFF@@@FFFFFDBDDD:<66666DDDDBBBBBDBAA==8400.7::7931
@JI6ZREA02FTITX
ATATCGCGTTGGAGGGCAAGTCTGGTGCCAGCAGCCGCGGTAATTCCAGCTCCAATAGCGTATATTAAAGTTGTTGCAGTTAAAAAGCTCGTAGTTGAATTTTAGGCCTGGCCGGTATGGTCCGTCTTTGGCGAGTACTGTTCTGTCGTCGGGTCTATCCTTCTGGTGAGCCGGGATGCCCTTTATTGGGTGTGTCGGGGAACCAGGGACCATTACCTTGAAAAAATTTAGAAGTAGTTTAAAGCGGGTCATTTGCTTAGAATAGATTAGCATGGAATAATAGAATAGGACGTTGGTCTATTTGTGGTTTTAGGACCTACCGTAATGATTAATAGGGATAGTTGGGGGCA
+
F==;;;EEFFFIIHHHIIIIIIIIIIIIIIIIIHDDEFFGHFFDDDDFFFHHFFFFFFFFFFFFFFFFFFFFFFFFFCC??;;;;;DFDDBBBBBBB::3111<<>>>>888:3335?>>?AAA@8333::===AA??AADDDDD???AA===AB=::5554AA?>?@<<440007==311,,,4--.../2<?AA7769AAAA>88889632232211=----,,,,.,/1127;=668001@A<000/462237..048<<=@AAABAAAAAAAAD5548@AAAA8800042..,3231663/222222>;6.////3=>=;=?<<::5558;99>><3.//////43
@JI6ZREA02JQXH3
ATATCGCGTTGGAGGGCAAGTCTGGTGCCAGCAGCCGCGGTAATTCCAGCTCCAATAGCGTATATTAAAGTTGTTGCAGTTAAAAAGCTCGTAGTTGAATTTCGGGATCAATATATTGGTCGTGCCTCCGGTATGCACTGGTATTATTGATTTCTACCTTCTGACGAACTATGATGTCATTAATTTGGTGTCATGGGGAATCAGGACTGTTACTTTGAAAAAATTAGAGTGTTTAAAGCAGGCACACGCTTGAATACATTAGCATGGAATAATGAAATAGGACGTTTGACCCTATTTTGTTGGTTTCTAGGATCGACGTAATGATTAATAGGGATAGTTGGGGGCATTAGTATTCAATTGTCGGAGGTGAAATTCTTGGATTTATTGAAGACTAACTACTGCGAAAGCATTTGCCAAGGATGTTTTCATTAATCAAGAACGAAAGTTAGGGATCGAAGACGATCAGATACCGTCGTAGTCTTAACCNTAAACTATGCCGACTAGGGATCGGATGATGTAATTTTTT
+
IIIIIIIIIIIIIHHHIIIIIIIIIIIIIIIIIIIIIIIIIIIIIIIIIIIIIIIIIIIIIIIIIIHHHIIIIIIIIIIGG;;;;;IIIIIIIIIIIIIHHHIHHHIIIIIIIIIIIIIIIIIIIIIIIIIIIIIIIIIIIIIIIIIIIIHHHIDBBBGGIIIIIIIIIIIIIIIIIIIIIIIHHHIIIIIIIICCCCIIIIIIIIIIIGGGIHHHI;;;;8866,BIIIIHHHHHHIIIIIIIIIIIIIIIIIIIIIIIIIIIIIIIIIIIII888GAGGIIIHHHIIHHEII????7//==AAAGAGAAAGIIIIHAAAIIIIIIIII===GIIIII::===HHHIA=:=DFIA@@AEDFFFIEHFDHHHHHCBBHHHHHHHHHFFCBBFI55553EBA;:;;>ACC>>>A;8884422-,,,,2249775;<=300=<77723316334333221032;<<88689==8656;<;23266611!3103.--132.-.4:858868888888;332382255..
@JI6ZREA02JPIS3
ATATCGCGTTGGAGGGCAAGTCTGGTGCCAGCAGCCGCGGTAATTCCAGCTCCAATAGCGTATATTAAAGTTGTTGCAGTTAAAAAGCTCGTAGTTGAA
+
A6666686?DDDDFFHIIIIIIIIIIIIIIIIIIIIIIIIIIIIIIIIIIIIFFFFFFFFFFFFFFFFFEDDFFFFFFFFF;;;;;FDDBA?<<;9511
@JI6ZREA02F66T5
ATATCGCGTTGGAGGGCAAGTCTGGTGCCAGCAGCCGCGGTAATTCCAGCTCCAATAGCGTATATTAAAGTTGTTGCAGTTAAAAAGCTCGTAGTTGAATTTCGGGACTCGACGTT
+
FFFFFFFFFFFIIHHHIIIIIIIIIIIIIIIIIIIIIIIIIIIIIIIIIIIIFFFFFFFFFFFFEE;;;FFFFDBBBBDAA66666DDDBAAAAABA<<100/266757-..//25
@JI6ZREA02J1HP3
ATATCGCGTTGGAGGGCAAGTCTGGTGCCAGCAGCCGCGGTAATTCCAGCTCCAATAGCATATATTAAGTTG
+
FFFFFFFFFFFIIHHHIIIIIIIIIIIIIIIIIIIIIIIIIIIIIIIIIIIIFFFFFFFFF<655888><;2
@JI6ZREA02IIL0Y
ATATCGCGTTGGAGGGCAAGTCTGGTGCCAGCAGCCGCGGTAATTCCAGCTCCAATAGCGTATATTAAAGTTGTTGCAGTTAAAAAGCTCGTAGTTGAATTTCGGGATCAATTTATCGGTCGTGCCTCTGGTATGCACTAGTATTATTGATTTCTATCTTCTGACGAACCATGATGTCATTAATTGGTGTCATGGGGAATCAAGGACTATTACTTTGAAAAATTAGAGTGTTTAAAGCAAGCACACGCTTGAATACATTAGCATGGAATAATGAAATAGGACGTTTGACCCTATTTGTTGGTTCTAGGATCGACGTAATGATTAAGTAGGGATAGTTGGGGGCATTAGTATTCAATTGTAC
+
FDD@AAFFFFFIIHHHIIIIIIIIIIIIIIIIIIIIIIIIIIIIIIIIIIIIFFFFFFFFFFFFFFFFFDDDDCCDDDDDD88888FFFFFFFFFFFFF==<D===@@@<<33386?>>?AAAB555?AAADAAADDDDDDAAC?<:::A;;;@<??91114AA??<<<<<<<9443::;<66.,--,,2:::,,,.667766;;;?940004888>0000100-148944489<<@988<<<<<8988<<<=?>?A1119::98<>>?@A?A555?8===@@;88==66132,,,-,,11,,-19666:99988<999887711-,,,,,-35711,,,,,331178795232266..,3
@JI6ZREA02GMHY2
ATATCGCGTTGGAGGGCAAGTCTGGTGCCAGCAGCCGCGGTAATTCCAGCTCCAATAGCGTATATTAAAGTTGTTGCAGTTAAAAAGCTCGTAGTTGAATTTCGGGATCAATATATTGGTCGTGCATCTGGTATGAACTGGTATTATTGATTTCTACCTTCTGACAAACTGTGATGTCATTAATTTGGTGTCATGGGGAATCAGGACTGTTACTTTGAAAAATTAGAGTGTTTAAAGCAGGCACACGCTTGAATACATTAGCATGGAATAATGAAATAGGACGTTTGACCCTATTTTGTTGGTTTCTAGGATCGACGTAATGATTAATAGGATAGTTGGGGGCAGTAGTATTCAATTGTCAGAGGTGAAATTCTTGGATTTATTGAAGACTAACTACTGCGAAAGCATTTGCCAAGGATGTTTTCATTAATCAAGAACGAAAGTTAGGGATCGAAGACGATCAGATACCGTCGTAGTCTTAACCATAAACTATGCCGAC
+
FFFFFFFFFF@BBFFFFFFFFFFFFFFFFHHIHHHHHHHHIHHHHFFFFHHFFFFFFFFFFFFFFFFFFFFFFFFFFFFFF???=;@AAFFFFFFFFFFFFFFFF@A?CFFFFFFFFFFFFFFFFFFFFFFFFFF@@AF===FFFFFFFFDDDFFFFFFFFCCDF<<<CFFDDFDFFFF@@?@FFFDD>B@BBB666555ABBBBBBA?>=>>6667-----22-<=<<=88:555?BBBBBBAAADFAAAADAAAD555BBDAAADA???DD???F>GG::<::GGGG??DD9===:00??CBBDAD???DDDDDIDDDDDDDDAA844449??8811122<<<??A@?44448><867932///2888<<:::443;;;82288888:888888;23388882336663222222236000077::4446666442----02203334666::98:99::::7:7::65459:55654::1102133970022202-
@JI6ZREA02HKHNZ
ATATCGCGTTGGAGGGCAAGTCTGGTGCCAGCAGCCGCGGT
+
FFFFFFFFFFFII:::IIIIIIIIIIHDDABA?>2232--/
@JI6ZREA02FLYM7
ATATCGCGTTGGAGGGCAAGTCTGGCGCCTTACGGGAAACAGTCGA
+
FFFFFFDD@@??EFFFDDFFFFFFDFFHHIIIIHHHHFFF?B@?44
@JI6ZREA02G2G3T
ATATCGCGTTGGAGGGCAAGTCTGGTGCCAGCAGCCGCGGTAATTCCAGCTCCAATAGCGTATATTAAAGTTGTTGCAGTTAAAAAGACTCGTAGTTGAATTTTAGGCCT
+
F@<866:?AA@@<113A:::@BBAACFFFHHIHHIIIHHHIDDDDFFFFHFFFFFFFFFFFFFFFFFFFDDDFFFFFDDDD77778<1<:DBAAABA88811006;;967
@JI6ZREA02GIGDI
ATATCGCGTTGGAGGGCAAGTCTGGTGCCTTACGGGAAACAGTCGACTGCCAAGGCACACAGGGGATA
+
IIIIIIIIIIIIIHHHIIIIIIIIIIIHHHHIIHHHHHHIIIIIIIIIIIIIIIIIIIIIICCCCIII
@JI6ZREA02JB6AE
ATATCGCGTTGGAGGGCAAGTCTGGTGCCAGCAGCCGCGGTAATTCCAGCTCCAATAGCGTATATTAAAGTTGTTGCAGTTAAAAAGACTCGTAGTTGAATTTAGGCCTGGCCGGATGGTCCGTCTTTGGCGAGTACTGTTCTGTCGTCGGGTCTATCCTTCTGGTGAGCCGGGATGCCCTTTATTGGGTGTGTCGGGGAACCAGGACCTTACCTGAAAAATTAGAGTGTTTAAAGCGGGCAATTTGCTTGAATAGATTAGCATGGAATAATAGAATAGGACGTTGGTCATTTGTGGTTTTAGGACCACCGTAATGATTAATAGGGATAGTTGGGGGCATTAGTATTCAATTGTCAGAGGTG
+
????DDFFFF??BFFFFFHHHHHHHHHHFHIHHHGFF===HFFFFFFFFFFFFFFFFFFFFFFFFFFFFFFFFFFDDDDDF????=F>FFFFFDDBAA>=0000488242224>>??A@?555:A===BB=??AAAAADFFFFA===FFFFFFFCC?<<<<DDBBA???CF=:89??986...4//..,,.5=9:/22221551112-----,,,3,,,,,--,758721,,,,,23,,,--.226<=>?AAA=??????FFDDGGGGGGDCCADBA>9933,----,--,,,3.--,,//=8762222...2298877771,,,,17----,,,,,-755571228988>><8::32...8
@JI6ZREA02HD2SP
ATATCGCGTTGGAGGGCAAGTCTGGTGCCAGCAGCCGCGGTAATTCCAGCTCCAATAGCGTATATTAAAGTTGTTGCAGTTAAAAAGCTCGTAGTTGAATTTCGGGATCAA
+
FFFFFFFFFFFIIHHHIIIIIIIIIIIIIIIIIIIIIIIIIIIIIIIIIIIIFFFFFFFFFFFFFFFFFFFFFDBBBBB::33663=BBAAAAAA@<<<4424.,,37711
@JI6ZREA02GTW7J
ATATCGCGTTGGAGGGCAAGTCTGGTGCCAGCAGCCGCGGTAATTCCAGCTCCAATAGCGTATNTTAAAG
+
FFFFFFFFFFFDE666FFGHHHHFHHIIHHHHHFDDEECCDDDFDDDA@@@ABA<<<<AAA=5!5:=?=A
@JI6ZREA02HXGDS
ATATCGCGTTGGAGGGCAAGTCTGGTGCCAGCAGCCGCGGTAATTCCAGCTCCAATAGCGTATATTAAAGTTGTTGCAAGTTAAAAAGCTCGTAGTTGAATTTTAGGCCTGGTCCGGATGGTCCGTCTTTGGCGAGTACTGTTCTGTCGTCGGGTCTATCCTTCTGGTGAGCCGGGATGCCCTTTATTGGGTGTGTCGGGGAACCAGGACCATTACCTTGAAAAAATTAGAGTGTTTAAAAGCGGGCATTTGCTTGAATAGATTAGCATGGAATAATAGAATAGGACGTTGGTTACTATTTTGTGGTTTTAGGACCACCGTAATGATTAATAGGGATAGTTGGGGGCATTAGTATTCAATTGTC
+
FFF@AA@FFFFHIHHHIIIIIIIIIIIIIIIHHHDDEFFFFFD????DF@<<<FFFFFFFFFEDDDFFFFFF<<=@:::=<F;;===FFFFFFFFFDDAA966688888>44444=>@AAAA>>AA9::=BA????DDFFFFFFFFFFFFF=<<CFFFFFFFFFFFFFFFFFFFFFFFFFFFFFFF>>C??:8::?D;;=;AADFCCADDA?=<A<<<<<------..,:6643488446689;4449;88:=ABAAADDDDDDDDDDF?????CCDDDBBBB@>8932266,,--12.2223-447779BBBB:::8A:444<998<>>==000:=AA>A52555====<<8888344::>68
@JI6ZREA02J5IOW
ATATCGCGTTGGAGGGCAAGTCTGGTGCCAGCAGCCGCGGTAATTCCAGCTCCAATAGCGTATATTAAAGTTGTTGTAGTTAAAAAGACTCGTAGTTGAATTTCGGGATCAATATATTGGTCGTGCCTCCGGTATGCACTGGTATTATTGATTTCTACCTTCTGACGAACTATGATGTCATTAATTTGGTGTCATGGG
+
FFFFFFFFFFDDF666FFFHHIIHIIIIIIIIIIIIIIIIIIIIIIIIIIIIFFFFFFFFFFFF==::8FFDDBA@<<<>>222224/==BBDDFFFFFFFFFFFCCAABBBBB===?:::CFFFFFFFFFFFFFFFFFFFFFFFFFFFFFFFFD9==FFFFFFFFFFFFFFFFFFFFFF<<<<F??BB<>=>996..
@JI6ZREA02FVY3E
ATATCGCGTTGGAGGGCAAGTCTGGTGCCAGCAGCCGCGGTAATTCCAGCTCCAATAGCGTATATTAAAGTTGTTGCAGTTAAAAAGCTCGTAGTTGAA
+
FFFFFFFFFFFIIHHHIIIIIIIIIIIIIIIIIIIIIIIIIIIIIIIIIIIIFFFFFFFFFFFFFFFFFFFFFFFFFFFFF?????FFFFFFDA?<=66
@JI6ZREA02JY0CU
ATATCGCGTTGGAGGGCAAGTCTGGTGCCAGCAGCCGCGGTAATTCCAGCTCCAATAGCGTATATTAAAGTTGTTGCAGTTAAAAAGCTCGTAGTTGAATTTTAGGCCTGGCCGGATGGTCCGTCTTTGGCGAGTACTGTTCTGTCGTCGGGTCTATCCTTCTGGTGAGCCGGGATGCCCTTTATTGGGTGTGTCGGGGAACCAGGACCATTACCTTGAAAAAATTAGAGTGTTTAAAGCGGGCATTTGCTTGAATAGATTAGCATGGAATAATAGAATAGGACGTTGGTTCTATTTTGTTGGTTTTAGGACCACCGTAACGATTAATAGGGATAGTTGGGGGCATTAGTATTCAATTGTCAGAGGTGAAATTCTTGGATTTATTGAAGACTAACTATTGCGAAAGCATTTGCCAAGGATGTTTTCATTAATCAAGAACGAAAGTTAGGGGATCGAAGACGATCAGATACCGTCGTAGTCTTAACC
+
IIIIIIIIIIIIIHHHIIIIIIIIIIIIIIIIIIIIIIIIIIIIIIIIIIIIIIIIIIIIIIIIIIHHHIIIIIIIIIIFF66666FIIIIIIIIIIIIBBBBIIIIIIIIIIIIIIIIIIIIIIHHHIIIIIIIIIIIIIIIIIIIIIHHHIIIIIIIIIIIIIIIIIIIFFFIIIHHHHHHI>>>==IIIIIG8899IIBB<==HIIIGEDAA??D//////553DDEGIHHHHHHIIHHHIIBBBIIIIIIHHIIHHHIIIIIIIIIIIIIIIIIIIIIIIIIIIIHHHII====I;;FF9999GAAA<<<DIIIHIIHDEEIIIIHHHIIDEAA77;66EDDA<<9<DFGIGDDEEHHHH555BEHHHHBBB@@@HHHHHHHHB?=@BBBBBBDDDB?555?@@BEEDDDDDDDD<822228<=;::8::8300863338;;01143:;83331086::::::=<=:32026=:98669944
@JI6ZREA02GPMGH
ATATCGCGTTGGAGGGCAAGTCTGGTGCCAGCAGCCGCGGTAATTCCAGCTCCAATAGCGTATATTAAAGTTGTTGCAGTTAAAAAGCTCGTAGTTGAATTTCGGGATCAATATATTGGTCGTGCCTCCGGTATGCACTGGTATTATTGATTTCTACCTCCTGACGAACTATGATGTCATTAATTTGGTGTCATGGGGAATCAGGACTGTTACTTTGAAAAAATTAGAGTGTTTAAAGCAGGCACACGCTTGAATACATTAGCATGGAATAATGAAATAGGACATTTGACCCTATTTTGTCGGTTTCTAGGATCGACGTAATGATTAATAGGGATAGTTGGGGGCATTAGTATTCAATTGTCAGAGGTGAAATTCTTGGATTTATTGAAGACTAACTACTGCGAAAGCATTTGCCAAAGGATGTTTTCATTAATCAAGAACGAAAGTTAGGGATCGAAGACGATCAGATACCGTCGTAGTCTTAACCATAAACTATGCCGACTAGGGATCGGATGATGTTAATTTTTTAATGTACTC
+
IIIIIIIIIIIIIHHHIIIIIIIIIIIIIIIIIIIIIIIIIIIIIIIIIIIIIIIIIIIIIIIIIIHHHIIIIIIIIIIII;;;;;IIIIIIIIIIIIIHHHIHHHIIIIIIIIIIIIIIIIIIIIIIIIIIIIIIIIIIIIIIIIIIIIHHHIIDCCIIIIIIIIIIIIIIIIIIIIIIIII666IIIIIIIICCCCIIIIIIIIII@>>>GHHHI888999BB0IIIIIHHHHHHIIIIIIIIIIIIIIIIIIIIIIIIIIIIIIIIIIIIIHHHIFGGIIIHHHIB>>>IICCB@B6BGIHHHIIIIIIIIIIIIIIIIIIIIIIIIHHHIIIIII:::::IIIIIIIIIDBBBIIIIEEEEAABE777BBGDDIIEEFFI??GG<<;<E<<<DECABBABBB>@@===;551//4227700.2::////5::;=;;>322;=??7>>>=>>>??<;><>??>:8:8??><;<>?>=?==??8324377=;0220028442,,,0253355<<442222......44*824427
@JI6ZREA02JW9ZS
ATATCGCGTTGGAGGGCAAGTCTGGTGCCAGCAGCCGCGGTAATTCCAGCTCCAATAGCGTATATTAAAGTTGTTGCAGTTAAAAAGCTCGTAGTTGAATTT
+
FFFFFFFFFFFIIHHHIIIIIIIIIIIIIIIIIIIIIIIIIIIIIIIIIIIIFFFFFFFFFFFFFFFFFFFFFFFFFFFFF=====FFFFFFDA??=;;...
@JI6ZREA02J2U37
ATATCGCGTTGGAGGGCAAGTCTGGTGCCAGCAGCCGCGGTAATTCCAGCTCCAATAGCGTATATTAAAGTTGTTGCAGTTAAAAAGCTCGTAGTTGAATTTTAGGCCTGGCCGGATGGTCCGTCTTTGGCGAGTACTGTTCTGTCGTCGGGTCTATCCTTCTGGTGAGCCGGGATGCCCTTTATTGGGTGTGTCGGGGAACCAGGACCATTACCTTGAAAAAATTAGAGTGTTTAAAGCGGGCATTTGCTTGAATAGATTAGCATGGAATAATAGAATAGGACGTTGGTTCTATTTTGTTGGTTTTAGGACCACCGTAATGATTAATAGGGATAGTTGGGGGCATTAGTATTCAATTGTCAGAGGTGAAATTCTTGGATTTATTGAAGACTAACTATTGCGAAAGCATTTGCCAAGGATGTTTTCATTAATCAAGAACGAAAGTTAGGGGATCGAAGACGATCAGAT
+
?6888:::DFFGIHHHIIIIIIIIIIIIIIIIIIIIIIIIIIIIIIIIIIIIFFFFFFFFFFFFFFFFFFFFFFFFFFFCC66666DFFFDDDFFFFFF====@FFFFFFFFFFFFFFFFFFFFFFFFFFFFFFFFFFFFFFFFFFFFFFFFFFFFFFFFFFFFFFFFFFFFFFFFFFFFFFFFDDDDFFFFFFF=AAAFFFFF@@@DFFFDBBAAAA22222255,?DDFFFFFFFFFFFFFFFFFFFFFFFFDFDFDDDIGGGGIIIIGGGIIIIIIIIIDFDDDGGGGDA=6442>3522....388999<>AA:::DAAADDDDDIIIIDDDDD==??=DDDDDDAAADDDDDDDDDDDD888>>>>DDDDDDDD====::DDDDDDDDDDDDDD?8344>DD?>>>DDDDDDDD::4554:666558:::20065333----11118:::6210278:97702
@JI6ZREA02IUF0U
ATATCGCGTTGGAGGGCAAGTCTGGTGCCAGCAGCCGCGGTAATTCCAGCTCCAATAGCGTATATTAAAGTTGTTGCAGTTAAAAAGCTCGTAGTTGAATTTCGGGACT
+
FFFFFFFFFFFFF888FFFFFGHFFHIHHHHHIIHIHHHHHHHHFFHHHHHDDDDFFFFFFFFFEEDDFFFFFFFFFFFFF;;;;;FFFFDBA????99.../.,,353
@JI6ZREA02G3SA3
ATATCGCGTTGGAGGGCAAGTCTGGTGCCAGCAGCCGCGGTAATTCCAGCTCCAATAGCGTATATTAAAGTTGTTGCAGTTAAAAAGCTCGTAGTTGAA
+
FFFFFFF@@@FIIHHHIIIIIIIIIIIIIIIIIIIHHHHHHHHHHHHHHIHHFFFFFFFFFFFFFFFFFA@@FFFFFFFFF;;;;;FFFFDA??==<99
@JI6ZREA02IEEMF
ATATCGCGTTGGAGGGCAAGTCTGGTGCCAGCAGCCGCGGTAATTCCAGCTCCAATAGCGTATATTAAAGTTGTTGCAGTTAAAAAGCTCGTAGTTGAATTTC
+
3444440000=>B566GGIIIIIIIIIIIIIIIIIIIIIIIIIIIIIIIIHHFFFFFFFFFFFFDDDCF888???FFFFFF=====FFFFDBA?<;511,,,.
@JI6ZREA02GDDFR
ATATCGCGTTGGAGGGCAAGTCTGGTGCCAGCAGCCGCGGTAATTCCAGCTCCAATAGCGTATATTAAAGTTGTG
+
:5531155<AABB666HIIIIIIIIIIIIIIIIIIIIIIIIIIIIIIIIIIIFFFFFFDDDFFF??:88=<<323
@JI6ZREA02GUWCB
ATATCGCGTTGGAGGGCAAGTCTGGTGCCAGCAGCCGCGGTAATTCCAGCTCCAATAGCGTATATTAAAGTTGTTGCAGTTAAAAAGCTCGTAGTTGAATTTTGGGCCTGGCCGGATGGTCCGTCTTTGGCGAGTACTGTTCTGTCGTCGGGTCTATCCTTCTGGTGAGCCGGGATGCCCTTTATTGGGTGTGTCGGGGAACCAGGACCATTACCTTGAAAAAATTAGAGTGTTTAAAGCAGGCACACGCTTGAATACATCAGCATGGAATAATGAAATAGGACGTTTGACCCTATTTTGTTGGTTTCTAGGATCGACGTAATGATTAATAGGGATAGTTGGGGGCATTAGTATTCGATTGTCAGAGGTGAAATTCTTGGATTTATTGAAGACTAACTACTGCGAAAGCATTTGCCAAGGATGTTTTCATTAATCAAGAACGAAAGTTAGGGATCGAAGACGATCAGATACCGTCGTAGTCTTAACCATAAGCTATGCCGACTAGGGATCGGATGATGTTAATTTT
+
IIIIIIIIIIIIIGGGIIIIIIIIIIIIIIIIIIIIIIIIIIIIIIIIIIIIIIIIIIIIIIIIIIHHHIIIIIIIIIIII???==IIIIIIIIIIIIICCCCHHHIIIIIIIIIIIIIIIIIIIHHHIIIIIIIIIIIIIIIIIIIIIHHHIIIIIIIIIIIIIIIIIIIHHHIIIHGGBBBIDDGGHIIIIIICCCCIIIIGGGIIIIIIIIIIII666666;;,BBIIIHHHHHHIIIIIIIIIIIIIIIIIIGGGIIIIIIIIIIIIIIIIHHHIIIIGGGHHHIIHHHIICC@?A22==BBBFIIHHIIIIIIIIIIIIIIIGGGIHHHIIIHAA66666AADGGHIIIIIHHHHH8<<DCECDC@BBE<<4466DBBBE>>EEDCCFD666<8IEDDCEEHC@@@@HHFFEEE?<<42277<===<<9<<<<99=<777:>?7><9:<<<==7586788=<78788=;<<>=;7877==720411:88813..-.495666898668888331122220,
@JI6ZREA02FSRCI
ATATCGCGTTGGAGGGCAAGTCTGGTGCCAGCAGCCGCGGTAATTCCAGCTCCAATAGCGTATATTAAAGTTGTTGCAGTTAAAAAGCTCGTAGTTGAATTTCGGGATCA
+
FFFFFFFFFFFIIHHHIIIIIIIIIIIIIIIIIIIIIIIIIIIIIIIIIIIIFFFFFFFFFFFFFFFFFFFFFFDBBBB5533333??DDDDFFFFFFFFFFB;88=:3.
@JI6ZREA02G569T
ATATCGCGTTGGAGGGCAAGTCTGGTGCCTTACGGGAAACAGTCGACTGCCAAGGCACACAGGGGATA
+
IIIIIIIIIIIII???IIIIIIIIIIIHHHHHIHGG666HIIIIIIIIIIIIIIIIIIIIIBBCCIII
@JI6ZREA02GB6TK
ATATCGCGTTGGAGGGCAAGTCTGGTGCCAGCAGCCGCGGTAATTCCAGCTCCAATAGCGTATATTAAAGTTGTTGCAGTTAAAAAGCTCGTAGTTGAATTTCGGGATCAGTACGTTGGTCGTGCCTTAGGTACGTACTGGTGTTACTGGTTCCTACCTTCTGACGAACCATCATGTCATTCATTTGGTGTGGCGGGGAATCAGGACTGTTACTTTGAAAAAATTAGAGTGTTTAAAGCAGGCTCGCGCTTGAATACATTAGCATGGAATAATGAAATAGGACGTTGATCCTATTTTGTGGTTTCTAGGATTGACGTAATGATTAATAGGGATAGTTGGGGCATTAGTATTCAATTGTCAGAGGTGAAATTCTTGGATTTATTGAAGACTAACTATTGCGAAAGCATTTGCCAAGGATGTTTTTCATTAATCAAGAACGTAAGTTAGGGATCGAAG
+
IIIIIIIIIIIIIHHHIIIIIIIIIIIIIIIIIIIIIIIIIIIIIIIIIIIIIIIIIIIIIIIIIIHHHIIIIIIIIIIII<<<<<IIIIIIIIIIIIIHHHIHHHIIIIIIIIIIIIIIIIIIIIIIIIIIIIIIIIIIIIIIIIIIIIIIIIIIIIIIIIIIIIIIBBBIIIIIIIIIIIIBBBGG?FFIIB6666??IIIIIIIIIIIIIB@@D33333344,BCIIIHHHHHHIIIIIIIIIIGBBBIIIIIIIIIIIIIIIIIIIIIIIHHHIIIIGGCBBIII===D5577G;HHEEEIIIIIIIIIIIIIIIIIIIIIIGA:88DIIGDD===>GIIIHIIIIIIIIIIB@BIIIHHID<<<IIIHHIIIHHHIIIIIG<;<BFECA@A@?:4444=:5///:<;;;;;695-----2766//.522.--4285;7//.8<=?????:8
@JI6ZREA02GPPX1
ATATCGCGTTGGAGGGCAAGTCTGGTGCCAGCAGCCGCGGTAATTCCAGCTCCAATAGCGTATATTAAAGTTGTTGCAGTTAAAAAGCTCGTAGTTGAATTTTAGGCCTGGCCGGATGGTCCGTCTTTGGCGAGTACTGTTCTGTCGTCGGGTCTATCCTTCTGGTGAGCCGGGATGCCCTTTATTGGGTGTGTCGGGGAACCAGGACCATTACCTTGAAAAAATTAGAGTGTTTAAAGCGGGCATTTGCTTGAATAGATTAGCATGGAATAATAGAATAGGACGTTGGTTCTATTTTGTTGGTTTTAGGACCACCGTAATGATTAGTAGGGATAGTTGGGGGCATTAGTATTCAATTGTCAGAGGTGAAATTCTTGGATTTATTGAAGACT
+
FFFFFFFFFFFIIHHHIIIIIIIIIIIIIIIIIIIIIIIIIIIIIIIIIIIIFFFFFFFFFFFFFFFFFFFFFFFFFFFFF88888FFFFFFFFFFFFFDDDBFFFFFFFFFFFFFFFFFFFFFFFFFFFFFFFFFFFFFFFFFFFFFFFFFFFFFFFFFFFFFFFFFFFFFFFFFFFFFFFFFDDDDFFFFFFFDDBBFFFFFEDDDFFDBBAAAAA111111<=0AABBD?FFDCCFFCCCFD???DDDDD???AFCCCDFGGGIIIIIIIIIIIIIIIIGGDDDDDDAAAB65544//44....7;;<<<<=@<<<AA@@84444<:::BBBDDD888==DAAADDDDDDDDDDDDDDD==///===;@<><>>=<///224;;;557,
@JI6ZREA02F5D4W
ATATCGCGTTGGAGGGCAAGTCTGGTGCCAGCAGCCGCGGTAATTCCAGCTCCGATAGCGTATATTAAAGTTGTTGCAGTTAAAAAGCTCGTAGTTGAATTTCGGGATCAATACGTCGGTCGTGCCTTTTTTGGGTACGCACGTGGTCGTCATTTGGTTTCCTCCTTTCTGAACCGAACC
+
FFFFFFFFFFFIIHHHIIIIIIIIIIIIIIIIIIIIIIIIIIIIIIIIIIIB@AEFFFFFFFFFFFFFFFFFFFFFFFFFF?????FFFFFFFFFFFFD=;;40..7..--31332---8=9==--,,,,,,,,,,33.2323351-.,22466666400447<<6662-/..--21111
@JI6ZREA02JQGGQ
ATATCGCGTTGGAGGGCAAGTCTGGTGCCAGCAGCCGCGGTAATTCCAGCTCCAATAGCGTATATTAAAGTTGTTGCAGTTAAAAAGCTCGTAGTTGAATTTCGGGATCAATAT
+
FFFFFFFFFFFIIHHHIIIIIIIIIIIIIIIIIIIIIIIIIIIIIIIIIIIIFFFFFFFFFFFFFFFFFFFFFBA????00/////8????AADFFFFFFFFFFFFFFFFD:34
@JI6ZREA02JUYVR
ATATCGCGTTGGAGGGCAAGTCTGGTGCCAGCAGCCGCGGTAATTCCAGCTCCAATAGCGTATATTAAAGTTAGTTGCAGTTAAAAAGACTCGTAGTTGAATTTCGGGA
+
DBB:::A=44444888<<<<<<A:::9:8@BBBBBBA566DDDCCCAAAFGGFF??@AADFDDBBB????662?ABBBBBBB77777C6FFFDBBBBBB>=...3121.
@JI6ZREA02I722L
ATATCGCGTTGGAGGGCAAGTCTGGTGCCAGCAGCCGCGGTAATTCCAGCTCCAATAGCGTATATTAAAGTTGTTGCAGTTAAAAAGCTCGTAGTTGAATTTCGGGATC
+
FFFFFFFFFFFII@@@IIIIIIIIIIIIIIIIIIIII===IIIIIHHHHIIIFFFFFFFFFFFFFFFFFFFFFDA@@@A4411333ABBBBBDFFFFFFF?=<221:73
@JI6ZREA02JR9VT
ATATCGCGTTGGAGGGCAAGTCTGGTGCCAGCAGCCGCGGTAATTCCAGCTCCAATAGCGTATATTAAAGTTGTTGCAGTTAAAAAGCTCGTAGTTGAATTTCGGGATCAATTTATCGGTCGTGCCTCTGGTATGCACTGGTATTATTGATTTCTACCTTCTGACGAACCATGATGTCATTAATTTGGTGTCATGGGGAATCAGGACTGTTACTTTGAAAAAATTAGAGTGTTTAAAGCAAGCACACGCTTGAATACATTAGCATGGAATAATGAAATAGGACGTTTGACCCTATTTTGTTGGTTTCTAGGATCGACGTAATGATTAATAGGGATAGTTGGGGGCATTAGTATTCAATTGTCAGAGGTGAAATTCTTGGATTTATTGAAGACTAACTACTGCGAAAGCATTTGCCAAGGATGTTTTCATTAATCAAGAACGAAAGTTAGGGATTCGAAGACGATCAGATACCGTCGTAGTCTTAACCAT
+
IIIIIIIIIIIIIHHHIIIIIIIIIIIIIIIIIIIIIIIIIIIIIIIIIIIIIIIIIIIIIIIIIIHHHIIIIIIIIIIII88888HIIIIIIIIIIIIHHHIHHHIIIIIHHHIIIIIIIIIIIIIIIIIIIIIIIIIIIIIIIIIIIIHHHIIIIIIIIIIIIIIIIIIIIIIIIIIIIIIHHHIIIIIIIICCCCIIIIIIIIIIIIIIICBBG444444==-IIIIIHHHHHHIGGGIIIIIIIIIIIIIIIIIIIIIIIIIIIIIIIIIHHHG7==AG<==EIIEEEIH????A22==BBBGAGIHH===IIIIIIIHG====IIEB?BGEC??111.1?AAD@???DIIHFFFF>@@FI::;BBBBHHCBB@@@HHHHHHHHHHHHH????DFBCCBB>>A??;;;?;;;;CC9=>7744;;>>::8;;;=<9=;663822-11//,,--00,,.-7888<9;9===<<<>=<6844::73.-
@JI6ZREA02FWKA8
ATATCGCGTTGGAGGGCAAGTCTGGTGCCAGCAGCCGCGGTAATTCCAGCTCCAATAGCGTATATTAAAGTTGTTGCAGTTAAAAAGCTCGTAGTTGAATTTTAGGCCTGGCCGGATGGTCCGTCTTTGGCGAGTACTGTTCTAGTCGTCGGGTCTATCCTTCTGGTGAGCCGGGATGCCCTTTATTGGGTGTGTCGGGGAACCAGGACCATTA
+
FFFFFFFFFFFII666IIIIIIIIIIIIIIIIIIIIIIIIIIIIIIIIIIIIFFFFFFFFFFFFFFFFFFFFFFBBAAB5533333=DDDBDFFFFFFFBBBBFFFFFFFFFFFFFFFFFFFFFDDDFFFFFFFDDDFFFFA6666=FFFFFFFFFFFFFFFFFBBAAAA1133114>9999<=D@@@@FFFFFFF====DD:844266966--
@JI6ZREA02JIXQM
ATATCGCGTTGGAGGGCAAGTCTGGTGCCAGCAGCCGCGGTAATTCCAGCTCCAATAGCGTATATTAAAGTTGTTGCAGTTAAAGAGCTCGT
+
FFFFFFFFFFFIIHHHIIIIIIIIIIIIIIIIIIIIIIIIIIIIIIIIIIIIFFFFFFFFFFFFFFFFFFFFFFFDDBA880..3.2332.-
@JI6ZREA02JXZ8Q
ATATCGCGTTGGAGGGCAAGTCTGGTGCCAGCAGCCGCGGTAATTCCAGCTCCAATAGCGTATATTAAAGTTGTTGCAGTTAAAAAGCTCGTAGTTGAATTTTAGGCCTGGCCGGATGGTCCGTCTTTGGCGAGTACTGTTCTGTCGTCGGGTCTATCCTTCTGGTGAGCCGGGATGCCCTTTATTGGGTGTGTC
+
FFFFFFFFFFFIIHHHIIIIIIIIIIIIIIIIIIIIIIIIIIIIIIIIIIIIFFFFFFFFFFFFEE;;;FFFDA>????01111118@AA?AABFFFFF@@@@FFFFFFFFFFFFFFFFFFFFFFFFFFFFFFFFFFFFFFFFFFFFFFFFFFFFFFFFFFFFFFFFFFFFFFFFFF<<<??CDAA966?7=92.
@JI6ZREA02IVL0C
ATATCGCGTTGGAGGGCAAGTCTGGTGCCAGCAGCCGCGGTAATTCCAGCTCCAATAGCGTATATTAAAGTTGTTGCAGTTAAAAAGCTCGTAGTTGAATTTTAGGCCTGACCGGATGGTCCGTCTTTGGCGAGTACTGTTCTGTCGTCGGGTCTATCCTTCTGGTGAGCCGGGATGCCCTTTATTGGGTGTGTCGGGGAACCAGGACCATTACCTTGAAAAAATTAGAGTGTTTAAAGCGGGCATTTGCTTGAATAGATTAGCATGGAATAATAGAATAGGACGTTGGTTCTATTTTGTTGGTTTTAGGACCACCGTAATGATTAATAGGGATAGTTGGGGGCATTAGTATTCAATTGTCAGAGGTGAAATTCTTGGATTTATTGAAGACTAACTATTGCGAAAGCATTTGCCAAGGATGTTTTCATTAATCAAGAACGAAAGTTAGGGGATCGAAGACGATCAG
+
IIIIIIIIIIIII:::IIIIIIIIIIIIIIIIIIIIIIIIIIIIIIIIIIIIIIIIIIIIIIIIIIHHHIIIIIGHHHH8833331=GHGHIIIIIIIICCCCIIIIIIIIIIIIIIIIIIIIIIHHHIIIIIIIIIIIIIIIIIIIIIHHHIIIIIIIIIIIIIIIIIIIHHHIIIHHHHHHG<<@@HIIIIIICCCCIIGG>>>BBFHGEE;;99D11121277,;BGGIEHHHHHHIHGGGG666FFHHGFFFFGGGGIIIIIIIIIIIIIIIIIIIIIIIGFFHHFFGEG7777;22>>4444AAEB776:ECCDEB??AAAAHI===IIIIII==?=:IIIIIIIIIIIIIHHHHHHCB222>HEHHHHHHHHHHHHHHHHH;:8;@HBBBBFFFC?@@HHC@@@HHFFIE;;8>822228===;;9==;30089773233222226333<81032;<<88
@JI6ZREA02F6H47
ATATCGCGTTGGAGGGCAAGTCTGGTGCCAGCAGCCGCGGTAATTCCAGCTCCAATAGCGTATATTAAAGTTGTTGCAGTTAAAAAGCTCGTAGTTGAATTTCGGGATCAA
+
FFFFFFFFFFFIIHHHIIIIIIIIIIIIIIIIIIIIIIIIIIIIIIIIIIIIFFFFFFFFFFFFFFFFFA@@FFFFFFFFF????=FFFFFFFFFFFFD?=;<00.::7--
@JI6ZREA02G02ET
ATATCGCGTTGGAGGGCAAGTCTGGTGCCAGCAGCCGCGGTAATTCCAGCTCCAATAGCGTATATTAAAGTTGTTGCAGTTAAAAAGCTCGTAGTTGAATTTC
+
FFFFFFFFFFFIIHHHIIIIIIIIIIIIIIIIIIIIIIIIIIIIIIIIIIIIFFFFFFFFFFFFFFFFF:::DFFFFFFFF?????FFFFFFFFFDDDB=<81
@JI6ZREA02GKWY3
ATATCGCGTTGGAGGGCAAGTCTGGTGCCAGCAGCCGCGGTAATTCCAGCTCCAATAGCGTATATTAAAGTTGTTGCAGTTAAAAAGCTCGTAGTTGAATTTCGGGATTAGTACGCTGGTCGTGCCTTCGGTACGTACTGGTGTTACTGATTTCTACCTTCTGACGAACCATCATGTCATTCATTTGGTGTGGCGGGGAATCAGGACTGTTACTTTGAAAAAATTAGAGTGTTTAAAGCAGGCTCGCGCTTGAATACATTAGCATGGAATAATGAAATAGGACGTTGATCCTATTTGTGGTTTCTAGGATTGACGTAATGATTAATAGGGATAGTTGGGGCATTAGTATTCAATTGTCAGAGGTGAAATTCTTGGATTTATTGAAGACTAACTACTGCGAAAGCATTTGCCAAGGATGTTTTCATTAATCAAGAACGAAAGTTAGGGATCGAAGACGATCAGATACCGTCGTAGTCTTAACCNTAAACTATGCCGACTAGGGATCGGATGATGTTATTTTTAATGTACTCTATTCGGC
+
IIIIIIIIIIIIIHHHIIIIIIIIIIIIIIIIIIIIIIIIIIIIIIIIIIIIIIIIIIIIIIIIIIHHHIIIIIIIIIIII;;;;;IIIIIIIIIIIIIHHHIHHHIIIIIIIIIIIIIIIIIIIIIIIIIIIIIIIIIIIIIIIIIIIIHHHIIIIIIIIIIIIIIIIIIIIIIIIIIIIIIHHHIIIIIIIIAAAAIIIIIIIIIIIIIIIBBBG444446GG5IIIIIHHHHHHIIIIIIIIIIIIIIGGGGGIIIIIIIIIIIIIIIIIIHHHIIIIIIGGGIIIIIGD55592==CCCICIGGGIIIIIIGGGIIIIIIIHD==;>DCE;;1111=BDDCDCEIIIIIIIIIIIIIHHIIHBBBBGDHIIIHHHIHHIIIIIIIFDDDIIA<<<BBEEGG<<<<BBC?=<<;71///48;=;;;=?>:77?=:88:44-367744499;8<77:>::8:>>>>>>>??><><<??33!44;;:7134277:5<222224:==<88888898-----77+8255222428<977
@JI6ZREA02GIJY9
ATATCGCGTTGGAGGGCAAGTCTGGTGCCAGCAGCCGCGGTAATTCCAGCTCCAATAGCGTATATTAAAGTTGTTGCAGTTAAAAAGCTCGTAGTTGAATTTCGGGATCAATTATA
+
FFFFFFFFFFFIIHHHIIIIIIIIIIIIIIIIIIIIIIIIIIIIIIIIIIIIFFFFFFFFFFFFFFFFFFFFFFFFFFFFF?????FFFFFFFFFFFFFFFFFFFFFFFFDDB=10
@JI6ZREA02JJXYR
ATATCGCGTTGGAGGGCAAGTCTGGTGCCAGCAGCCGCGGTAATTCCAGCTCCAATAGCGTATATTAAAGTTGTTGCAGTTAAAAAGCTCGTAGTTGAATTTCGGGGTANCAAGT
+
FFFFFFFFFFFIIHHHIIIIIIIIIIIIIIIIIIHHH===BDHHHIIIIIIIFFFFFFFFFFFFFFFFFDDDDDDFFFFFF=====FFFFFFFFFFFFFFFFF??@=A:!44243
@JI6ZREA02FT3RW
ATATCGCGTTGGAGGGCAAGTCTGGCGCCTTACGGGAAACAGTCGACTGCCAAGGCACACAGGGGATA
+
IIIIIIIIIIIIIHHHIIIIIIIIIIIIIIIIIHHHHHHIIIIIIIIIIIIIIIIIIIIIICCCCIII
@JI6ZREA02HXCJ8
ATATCGCGTTGGAGGGCAAGTCTGGTGCCAGCAGCCGCGGTAATTCCAGCTCCAATAGCGTATATTAAAGTTGTTGCAGTTAAAAAGCTCGTAGTTGAATTTCGGGATCAATATATGGTCGTG
+
FFFFFFFFFFFIIIIIIIIIIIIIIIIIIIIIIIIIIIIIIIIIHIIIIHHHFFFFFFFFFFFFFFFFFFFFFFFFFFFFF88888FFFFFFFFFFFFFFFFFDDDFFFFFFFD?555BBBB<
@JI6ZREA02JE96D
ATATCGCGTTGGAGGGCAAGTCTGGTGCCAGCAGCCGCGGTAATTCCAGCTCCAATAGCATATATTAAAGTGTTGACAGTTAAAAAGCTCGTAGTTGGAATTTAGGCCTGGCCGGACGGTCCGTCTCTGGCGAGTACTGTTCTGTCGTCGGGTCTATCTTTCTGGTGAATCGGTATGTTCTTAATTGGGCGTGCCGGGGAGCCAGGACCATTACCTTAGAAAAAATTAGAGTGTTTAAAGCAGGCTTTGCTTGAATAGATTAGCATGGAATAATAGAATAGGAACGTTGTGGTTCTATCTTGTGGTTCAAGGTACCACCGTAATGATTAATAGGGATAGTTGGGGCAGTTAGTATTCAATTGTCAGAGGTGAAATTCTTGGATTTATGAAGACTAACTATTGCGAAAGC
+
FFDBA?44429240..46<<?AA>AACFFGGDDB:::=::98888==?@4444AB==<?>988<88000434229:===9<///--6===323211..--,,./69669>>8888?>A><88889=:::<<>ABBBAA?=<<<<=?=6/.../-8:87,..4044@@BBBDFFFFFFFFFFFFFFF665:<BBAA541331BBB>>===@>>=22,,-3---,,,56/=?=<<===;;;AA@<841004>889<898:A==<@???>>A>=84439;<=<22......6222;;<8:9:<872....369---,-51223--.24488====98884438</...7732292244<888<<>:::82//.6666<932222;6688/344323><;888@>88888;<8
@JI6ZREA02GPMFN
ATATCGCGTTGGAGGGCAAGTCTGGTGCCAGCAGCCGCGGTAATTCCAGCTCCAATAGCGTATATTAAAGTTGTTGCAGTTAAAAAGCTCGTAGT
+
FFFFFFFFFFFIIHHHIIIIIIIIIIIIIIIIIIIIIIIIIIIIIIIIIIIIFFFFFFFFFFFFFFFFFFFFFFFFFFFFF?????FFFFFF?;;
@JI6ZREA02GQOCU
ATATCGCGTTGGAGGGCAAGTCTGGTGCCAGCAGCCGCGGTAATTCCAGCTCCAATAGCGTATATTAAAGTTGTTGCAGTTAAAAAGCTCGTAGTTGAATTTC
+
FFFFFFFFFFFIIHHHIIIIIIIIIIIIIIIIIIIIIIIIIIIIIIIIIIIIFFFFFFFFFFFFFFFFFFFFFFFFFFFFF==?==FFFFFFFDA>=99221.
@JI6ZREA02J4GY3
ATATCGCGTTGGAGGGCAAGTCTGGTGCCAGCAGCCGCGGTAATTCCAGCTCCAATAGCGTATATTAAAGTTGTTGCAGTTAAAAACGCTCGTAGCTGAATTTCGGGATCAATACGTCGGTCGTGCTTTTA
+
FFFFFFFDDDFHHHFFFFHHIHHIDFHHHHHHGG???C??@CCAAFFFHHHFFFFFFFFFFFFFCCCC?<<<CCCDDDDDF;;;666=FFDDDBBA@988884000.7=:99<899:B665=BAA?66769
@JI6ZREA02GF59P
ATATCGCGTTGGAGGGCAAGTCTGGTGCCAGCAGCCGCGGTAATTCCAGCTCCAATAGCGTATATTAAAGTTGTTGCAGTTAAAAAGCTCGTAGTTGAATTTA
+
FFFFFFFFFFFIIHHHIIIIIIIIIIIIIIIIIIIIIIIIIHHHHHHHHHIIFFFFFFFFFFFFFFFFFEDDFFFFFFFFF?????FFFFFFFBA??==000/
@JI6ZREA02GDF6D
ATATCGCGTTGGAGGGCAAGTCTGGTGCCAGCAGCCGCGGTAATTCCAGCTCCAATAGCGTATATTAAAGTTGTTGCAGTTAAAAAGCTCGTAGTTGAATTTCGGGACTCGAACGTATAGTTCGGTCGTTGGCCTCTGGTATTGAACTGGTAGTTATTGACTTTCTACCGTTCTGACCGGAACTGTCGTATGGTC
+
FFFFFFFFFFFIIHHHIIIIIIIIIIIIIIIIIIIIIIIIIIIIIIIIIIIIFFFFFFFFFFFFFFFFFDDDFFFDDDDFF==<;;DAAA?=<<9;922....133:8724244498==<<<??=84226662242/.-572242;44448<<>A@>899===;<:9889><334966;;6557323--.21153
@JI6ZREA02FWN6N
ATATCGCGTTGGAGGGCAAGTCTGGTGCCAGCAGCCGCGGTAATTCCAGCTCCAATAGCGTATATTAAAGTTGTTGCAGTTAAAAAGCTCGTAGTTGAATTTCGGGATCAATTTATCGGTCGTGCCTCTGGTATGCACTGGTATTATTGATTTCTACCTTCTGACGAACCATGATGTCATTAATTTGGTGTCATGGGGAAATCAGGACTGTTACTTTGAAAAAATTAGAGTGTTTAAAGCAAGGCTAACGC
+
FFFFFFFF@@666?IHIIIIIIIIIIIIIIIIIIIIIIIIIIIIIIIIIIIIFFFFFFFFFFFFFFFFFFFFFFFFFFF??88888CFFFFFFFFFFFFFFFFFFFFFFFFFFFFFFFFFFFFFFFFFFFFFFFFFFFFFFFFFFFFFFFFFFFFFFFFFFFFFFFFFFFFFFFFFFFFFFFFFFFFFAAAAA@0000000<??>>ABDCDDFFFFFF667766@@-FFFFF??====A4442273115.-
@JI6ZREA02GQ42L
ATATCGCGTTGGAGGGCAAGTCTGGTGCCAGCAGCCGCGGTAATTCCAGCTCCAATAGCGTATATTAAAGTTGTTGCAGTTAAAAAC
+
11356666DDDGHHHHIIIIIIIIIIIIIIIIIIIIIIIIIIIIIIIIIIIIFFFFFFFFFFFFFFFFF<<:A><===:11,,,,,.
@JI6ZREA02GTKIR
ATATCGCGTTGGAGGGCAAGTCTGGTGCCAGCAGCCGCGGTAATTCCAGCTCCAATAGCGTATATTAAAGTTGTTGCAGTNTAAAAAGCTCGTAGTTG
+
5566888<?DDGHFHHIIIIIIIIIIIIIIIIIIIIHHHHHDDDCFFFFFEDDDDFFFFFFFFFFFFFFFFFFDA=4///!/-,,,,37:9323511-
@JI6ZREA02GBYBR
ATATCGCGTTGGAGGGCAAGTCTGGTGCCAGCAGCCGCGGTAATTCCAGCTCCAATAGCGTATATTAAAGTTGTTGCAGTTAAAAAGCTCGTAGTTGAATTTTAGGCCTGGCCGGATGGTCCGTCTTTGGCGAGTACTGTTCTGTCGTCGGGTCTATCCTTCTGGTGAGCCGGGATGCCCTTTATTGGGTGTGTCGGGGAACCAGGACCATTACCTTGAAAAAATTAGAGTGTTTAAAGCGGGCATTTGCTTGAATAGATTAGCATGGAATAATAGAATAGGACGTTGGTTCTATTTTGTTGGTTTTAGGACCACCGTAATGATTAATAGGGATAGTTGGGGGCATTAGTATTCAATTGTCAGAGGTGAAATTCTTGGATTTATTGAAGACTAACTATTGCGAAAGCATTTGCCAAGGATGTTTTCATTAATCAAGAACGAAAGTTAGGGGATCGAAGACGATCAGATACCGTCGTAGTCTTAACCATAAACTGTGCCGACT
+
IIIIIIIIIIIIIHHHIIIIIIIIIIIIIIIIIIIIIIIIIIIIIIIIIIIIIIIIIIIIIIIIIIHHHIIIIIIIIIIBB66666FIIIIIIIIIIIICCCCIIIIIIIIIIIIIIIIIIIIIIHHHIIIIIIIIIIIIIIIIIIIIIHHHIIIIIIIIIIIIIFIIIIIHHHIIIHHHFFFFAABBHIIIIIICCCCIIIHBBBIIIIIGGBBBBE222200:;-CBGGIHHHHHHIIHFFFB;;;HIIIIFDDHIHHHIIIIIIIIIIIIIIIIIIIIIII@@@DDHHIII=999<22@@2222>?BB???DGDDDIIIIHHHHHIHIIDIIIII==?88DDDIIIIIIHDDDBBBDDD?>000BBBBAACCDDDB00048:DDBB=??B>>>=BCD?455B>@@@BEEEHEEBBB;;7777;888889;;:30031005<==67744688;==<9:868888131:::10168:<<::;;11086...630038:;03
@JI6ZREA02FNVA7
ATATCGCGTTGGAGGGCAAGTCTGGTGCCAGCAGCCGCGGTAATTCCAGCTCCAATAGCGTATATTAAAGTTGTTGCAGTTAAAAAGCTCGTAGTTGAATTTCGGGGATCAAGTACGTCGGTCGTCGACTTTTGGTACGCACTGGCGTCATTGGTTTCTCCTTTCTCGTACGTAACCATACGAATGTCATTAATTTGGTGTTATGGGGAATTAGGACTGTTACTTTGAAAAAATTAGAGTGTTTAAAGCAGGCATAGCTTGAATACATTAGCATGGAATAATGAAATAGGACGTTCGAA
+
FFFFFFFFFFFII@@@IIIIIIIIIIIIIIIIIIIIIIIIIIIIIIIIIIIIFFFFFFFFFFFFFFDDDFFFFBA????00/////4>===???AA?>>8884..,,.3775..,.-3595555222.-,,,,11-33123231-.,.-.----,,,3.1166662575752-----,3-..--33247..008<<>>:A><<8666611114<BBBB?>;==6613,,,,,,11+:8===8::===BBBBB:5222:::DDDDDFGGGIIIIIDDDDGDDB?88894693-,--521-
@JI6ZREA02IQOML
ATATCGCGTTGGAGGGCAAGTCTGGTGCCAGCAGCCGCGGTAATTCCAGCTCCAATAGCGTATATTAAAGTTGTTGCAGTTAAAAAGCTCGTAGTTGAATTTCGGGATCAATTA
+
FFFFFFFFFFFIIHHHIIIIIIIIIIIIIIIIIIIIIIIIIIIIIIIIIIIIFFFFFFFFFFFFFFFFFFFFFFBBBBB::66666ADDDBDDDDFFFD?==400.7::22../
@JI6ZREA02FLFG1
ATATCGCGTTGGAGGGCAAGTCTGGTGCCAGCAGCCGCGGTAATTCCAGCTCCAATAGCGTATATTAAAGTTAGTTGCAGTTAAAAAAGACTCGTAGTTGAATTTTAGGCCGTGGCCGGATGGTCCGTCTTTGGCGAGTACTGTTCTGTCGTCGGGTCTATCCTTCTGGTGAGCCGGGATGCCCTTTATGGGTGTGTCGGGGAACCAGGACCATTACCTTGAAAAAATTAGAGTAGTTTAAAGCGGGCATTTGCTTGAATAGATTAGCATGGAATAATAGAATAGGACGTT
+
<44000448<667001?>B===ADDDDDBBBBAA8880009444266<<><<<>::9=AA@@@A<<444?111865====11------62=<=>ABDFFFDB:76484400002222;8:<<<<>>>A>;::::A???=BBBBBAAAAD6558;;;A??<44454@@<<<>@@>A3339AA;88888<2455435:AB::;;DDDD??=B44421811117,,,,,,--+.29:52,,,,,.6=6623444;BBB@?88:9AD555:?ADBBBBBDD?9555ABAA<<<;;
@JI6ZREA02G229B
ATATCGCGTTGGAGGGCAAGTCTGGTGCCAGCAGCCGCGGTAATTCCAGCTCCAATAGCGTATATTAAAGTTGTTGCAGTTAAAAAGCTCGTAGTAG
+
FFFFFFFFFFFII666IIIIIIIIIIIIIIIIIIIIIIIIIIIIIIIIIIIIFFFFFFFFFFFFFFFFFFFFFFFFCAABA322/-/442323522-
@JI6ZREA02GL68V
ATATCGCGTTGGAGGGCAAGTCTGGCGCCTTACGGGAAACAGTCGACTG
+
FFFFFFFFFFDAA666@??FFFDDDFFFGGFE<886?==A:?<<34444
@JI6ZREA02J4PT0
ATATCGCGTTGGAGGGCAAGTCTGGTGCCAGCAGCCGCGGTAATTCCAGCTCCAATAGCGTATATTAAAGTTGTTGCAGTTAAAAAGCTCGTAGTTGAATTTCGGGATCAATTATCGTCGTGC
+
FFFFFFFFFFFIIHHHIIIIIIIIIIIIIIIIIIIIIIIIIIIIIIIIIIIIFFFFFFFFFFFFFFFFFFFFFFFFFFFFF;;;;;FFFFFFFFFFFFFFFFFFFFFDDAAAA81004<<<44
@JI6ZREA02F1NOR
ATATCGCGTTGGAGGGCAAGTCTGGTGCCAGCAGCCGCGGTAATTCCAGCTCCAATAGCGTATATTAAAGTTGTTGCAGTTAAAAAGCTCGTAGTTGAATTTCGGGATCAATATATTGGTCGTGCCTCCGGTATGCAC
+
FFFFFFFFFFFII666IIIIIIIIIIIIIIIIIIIIIIIIIIIIIIIIIIIIFFFFFFFFFFFFFFFFFFFFFFFFFFFFF?????FFFFFFFFFFFFFFFFFFFFFFFFFFFFD<:::AAAAA4400...==973.-
@JI6ZREA02J3EBV
ATATCGCGTTGGAGGGCAAGTCTGGTGCCAGCAGCCGCGGTAATTCCAGCTCCAATAGCGTATATTAAAGTTGTTGCAGTTAAAAAGCTCGTAGTTGAA
+
FFFFFFFFFFFIIIIIIIIIIIIIIIIIIIIIIIIIIIIIIIIIIHHHHIIHFFFFFFFFFFFFFFFFFDDDFFFFFFFFF=====FFFD@?==99=--
@JI6ZREA02JP8DD
ATATCGCGTTGGAGGGCAAGTCTGGTGCCNGCAGCCGCGGTAATTCCAGCTCCAATAGCGTATNTTAAAGTTGTTGCAGTTAAAAAGCTCGTAGTTGAATTTC
+
F????666::BDD666FFFFGGGFFFF<6!6:DB:::9::AFFDDFFFFHHFFFDDDDDDB:5!33==;988<<ADDDAAA7;;;;FFFFFFFD>===;666/
@JI6ZREA02GNIFI
ATATCGCGTTGGAGGGCAAGTCTGGCGCCTTACGGGAAACAGTCGACTGCCAAGGCACACAGGGGATA
+
IIIIIIIIIIIIIHHHIIIIIIIIIIIIIIIIIHGG;;;HIIIIIIIIIIIIIIIIIIIIICCCCIII
@JI6ZREA02INRT5
ATATCGCGTTGGAGGGCAAGTCTGGTGCCAGCAGCCGCGGTAATTCCAGCTCCAATAGCGTATATTAAAGTTGTTGCAGTTAAAAAGCTCGTAGTTGAA
+
FFFFFFFFFFFIIHHHIIIIIIIIIIIIIIIIIIIIIIIIIIIIIIIIIIIIFFFFFFFFFFFFFFFFFFFFFFFFFFFFF???==FFFFFBA?>>=22
@JI6ZREA02H76AP
ATATCGCGTTGGAGGGCAAGTCTGGTGCCAGCAGCCGCGGTAATTCCAGCTCCAATAGCGTATATTAAAGTTGTTGCAGTTAAAAAGCTCGTAGTTGAATTTCGGGATCAATACGTCGTCGTGCTTTTCGTACGCACTGCGTCATTGGTTTCTCCTTTCTGACGAACCATGATGTCATTAATTTGGTGTTATGGGAGTTAGACTG
+
FFFFFFFFFFFIIHHHIIIIIIIIIIIIIIIIIIIIIIIIIIIIHHIHHHHHFFFFFFFFFFFFFFFFFFFFFFFFFFFFF=====FFFFFFFFFFFFFFFFFFFFDDBBBB9:44433===5.,,,,-.,.2223-.-32767=>>>==?DADD===BABB5336::BAAABBDDFCAAA???BB:88876662.,---223..
@JI6ZREA02HDBDJ
ATATCGCGTTGGAGGGCAAGTCTGGTGCCAGCAGCCGCGGTAATTCCAGCTCCAATAGCGTATATTAAAGTTGTTGCAGTTAAAAAGCTCGTAGTTGAATTTC
+
FFFFFFFFFFFIIHHHIIIIIIIIIIIIIIIIIIIIIIIIIIIIIIIIIIIIFFFFFFFFFFFFFFFFFFFFFFFFFFFFF;;;;;FFFFFFFFFFFFF?;9?
@JI6ZREA02H00Y2
ATATCGCGTTGGAGGGCAAGTCTGGTGCCAGCAGCCGCGGTAATTCCAGCTCCAATAGCGTATATTAAAGTTGTTGCAGTTAAAAAGCTCGTAGTTGAATTTTAGGCCTGGCCGGATGGTCCGTCTTTGGCGAGTACTGTTCTATCGTCGGGTCTATCCTTCTGGTGAGCCGGAATGCCCTTTATTGGGTGTGTC
+
FFFFFFFFFFFII???IIIIIIIIIIIIIIIIIIIIIIIIIIIIIIIIIIIIFFFFFFFFFFFFFF;;;FFFDA>????00/////4?AAAABFFFFFFDDDDFFFFFFFFFFFC?===B555=A668CCFFFFFFFFFFFFFFFFFFFDDDFFFFD<<::DDDDDA:::====<@4448844497.,,,1892.
@JI6ZREA02IKDFU
ATATCGCGTTGGAGGGCAAGTCTGGTGCCAGCAGCCGCGGTAATTCCAGCTCCAATAGCGTATATTAAAGTTGTTGCAGTT
+
<<<D::::FFFHHHHHIIIIIIIIIIIIIIIIIIIIIIIIIIIIIIIIIIIIFFFFFFFFFFFF====DA???=;=???44
@JI6ZREA02GPRPO
ATATCGCGTTGGAGGGCAAGTCTGGTGCCTTACGGGAAACAGTCGACTGCCAAGGCACACAGGGGATA
+
IIIIIIIIIIIIIHHHIIIIIIIIIIIIIIIIIHHHGGGIIIIIIIIIIIIIIIIIIIIIICCCCIII
@JI6ZREA02F05NK
ATATCGCGTTGGAGGGCAAGTCTGGTGCCAGCAGCCGCGGTAATTCCAGCTCCAATAGCGTATATTAAAGTTGTTGCAGTTAAAAAGACTCGTAGTTGAATTTACGGGAC
+
DBBA??8888424000<<<?>??BBD:::DDFGGFFF888GFFFFFFFFFHFFF@A@DDFFFFFCC<<=FFDCCCDDDDDD77555:1:B:98<888==;2../73.,--
@JI6ZREA02HNCC0
ATATCGCGTTGGAGGGCAAGTCTGGTGCCAGCAGCCGCGGTAATTCTAGCTCCAATAGCGTATATTAAAGTTGTTGCAGTTAAAAAGCTCGTAGTTGAATTTCGGGATCAATATATTGGTCGTGCCTCCGGTATGCACTGGTATTATTGATTTCTACCTTCTGACGAACTATGATGTCATTAATTTGGTGTCATGGGGAATCAGGACTGTTACTTTGAAAAAATTAGAGTGTTTAAAGCAGGCACACGCTTGAATACATTAGCATGGAATAATGAAATAGGACGTTTGACCCTATTTTGTTGGTTTCTAGGATCGACGTAATGATTAATAGGGATAGTTGGGGGCATTAGTATTCAATTGTCAGAGGTGAAATTCTTGGATTTATTGAAGACTAACTATTGCGAAAGCATTTGCCAAGGATGTTTTCATTAATCAAGAACGAAAGTTAGGGATCGAAGACGATCAGATACCGTCGTAGTCTTAACCATAAACTAT
+
HHHHHHHHHHHIIBBBIIIIIIIIIIIIIIIIIIIIIIHHIHIB::::GIIIHHHHHHHHHHHHHHHHHHHHHHHHHHHHH;;;;;HHHHHHHHHHHHHHHHHHHHHHHHHHHHHHHHHHHHHHHHHHHHHHHHHHHHHHHHHHHHHHHHHHHHHHHHHHHHHHHHHHHHHHHHHHHHHHHHHHHHHHHHHHHHCCCCHHHHHHHHHHHHHGGC==D22222222,:ACDE=@@689HGDDDGGGGGHHHHHHHHHHHHHHHHHHHHHHHDDDHHHHH<DDHHHDDCHHDDDGG===:;26@@@@@GAG;;;BHHHHHHHHHHHHHBBBHHHHH@@@BH???==HHHHHHHHHHHHHHHHHHHHHHHHHHHHHHHHHHHHHHHHHHHH====DDDDD===99999<=<<999A992222477----6:;;6647:;;<<;:344:;70---17776644688772---1;;97678970200224..,,,.11,-
@JI6ZREA02HUURN
ATATCGCGTTGGAGGGCAAGTCTGGTGCCAGCAGCCGCGGTAATTCCAGCTCCAATAGCGTATATTAAAGTTGTTGCAGTTAAAAAGCTCGTAGTTGAATTTTAGGG
+
F=====@@FFFIIHHHIIIIIIIIIIIIIIIIIIDDFHIIIHFFFFHHHHHHFFFFFFFFFFDD====FFFFFFFFFFFFF;;;;;FFFDAA?=<;211,,,,,,,,
@JI6ZREA02J2ILB
ATATCGCGTTGGAGGGCAAGTCTGGTGCCAGCAGCCGCGGTAATTCCAGCTCCAATAGCGTATATTAAAGTTGTTGCAGTTAAAAAGCTCGTAGTTGAATTTTAGGCCTGGCCGGACGTCGTCTCTTGGCGAGTACTGTTCTGTCGTCGGGTCTATCTTTCTGGTGAA
+
FFFFFFFFFFFIIIIIIIIIIIIIIIIIIIIIIIIIIIIIIIIIIIIIIIIIFFFFFFFFFFFFFFFFFFFFFFFFFFFFF=====FFFFFFFFFFFFFDDDDFFFFFFFDBBA4444444488<>AAADDFFFFFFFFFFFFFFFFFFFFFFFD66310=7<996--
@JI6ZREA02HJRK9
ATATCGCGTTGGAGGGCAAGTCTGGTGCCAGCAGCCGCGGTAATTCCAGCTCCAATAGCGTATATTAAAGTTGTTGCAGTTAAAAAGCTCGTAGTTGAATTTCGGGGATCAATTTACGTCGGGTCGTGCCTTTTTCGTACGGTACTACGTCGGACCGTTCGGTAATTTAGGTTTTCGTACCTTTTTTCCTACCGTTACCGTAACCGAACGTAACCGAATTGGTACTAGTTTAACTTTAGGTTTAA
+
FFFFFFFFFFFIIHHHIIIIIIIIIIIIIIIIIIIIIIIIIIIIIIIIIIIIFFFFFFFFFFFFFFFFFFFFFFFFFFFFF?????FFFFFFFFDBA880..3,,,,73.--,,,,..,-,,,-2.2555,,,,,,.,3---------.----.-11--,--,11212299774443.466-,,,,,11,...42>===?>AAAAA>85444488===<<<=A====A<86;6722.,--,,,11
@JI6ZREA02JWORC
ATATCGCGTTGGAGGGCAAGTCTGGTGCCAGCAGCCGCGGTAATTCCAGCTCCAATAGCGTATAATTAAAAGTTGTTGCAAGTTAAAAAAGCTCGTAGTTGAAGTTTCGGGATCAATATATCGGTCGTTGCTTCGGTATGTACTGGTATTATTGATTTCTCCCTTCTGACGAACTATGATGTCATTAATTTGGTGTTATGGGGAAATCAAGGACTAGTTAACTTTGAAAAAAA
+
FFDD?:310499:662/../4439<=;6244:::...22244266<<=?<9888898====7/----,,,,411988<:<<AAB222222==<??????800000.6:211::7444388?AAAA=555AADBBD:9:BAAADD===A>@?==::2227/...../6?><444ABBDAAAA:::=B88899AA<A444<67661119<>>888?AAAAAAAA?989//222//
@JI6ZREA02HQ1SJ
ATATCGCGTTGGAGGGCAAGTCTGGTGCCAGCAGCCGCGGTAATTCCAGCTCCAATAGCGTATATTAAAGTTGTTGCAGTTAAAAAGCTCGTAGTTGAATTTCGGGG
+
FFFFFFFFFFFIIHHHIIIIIIIIIIIIIIIIIIIIIIIIIIIIIHIIIIIIFFFFFFFFFFFFFFFFFFFFFFFFFFFFF=====FFFFFFFFFFFFFFF=?5222
@JI6ZREA02JUD97
ATATCGCGTTGGAGGGCAAGTCTGGTGCCAGCAGCCGCGGTAATTCCAGCTCCAATAGCGTATATTAAAGTTGTTGCAAGTTAAAAAGCTCGTAGTTGTAA
+
FCCDA:::=@FFFHHHIIIIIIIIIIIIIIIIIIHHHFDDHFDAAAABB:555889<AAA@9:::???=BAABBDC8888=F<<<77DDD?::9<<;<555
@JI6ZREA02GLKCI
ATATCGCGTTGGAGCGCAAGTCTGGCGCCTTACGGGAACAGTCGACTGCCAAGGCACACAGGGATA
+
FDBBBB=:331335=?DDDDDDDBAAA88100000066=?<>>=A=@@BB::::B@<<<?888<?<
@JI6ZREA02IBD9P
ATATCGCGTTGGAGGGCAAGTCTGGTGCCAGCAGCCGCGGTAATTCCAGCTCCAATAGCGTATATTAAAGTTGTTGCAGTTAAAAAGCTCGTAGTTGAA
+
<4536666DDDDGFFHIIIIIIIIIIIIIIIIIIIIIIIIIIIIIIIIIIIIFFFFFFFFFFFFFFFFFFFFFFFFFFFFF?????FFFFFFDA?<=55
@JI6ZREA02GRAOG
ATATCGCGTTGGAGGGCAAGTCTGGTGCCAGCAGCCGCGGTAATTCCAGCTCCAATAGCGTATATTAAAGTTGTTGCAGTTAAAAAGCTCGTAGTTGAATTTCGGGATCAATACGT
+
FFFFFFFFFFFIIHHHIIIIIIIIIIIIIIIIIIIIIIIIIIIIIIIIIIIIFFFFFFFFFFFFFFFFFFFFFFFFFFFFF?????FFFFFFFFFFFFFFFFF865@<<4443<00
@JI6ZREA02IADGF
ATATCGCGTTGGAGGGCAAGTCTGGTGCCTTACGGGAACAGTCGACTGCCAAGGCACACAGGGGATA
+
IIIIIIIIIIIIIHHHIIIIIIIIIIIIIIIIIH??;;;GIIIIIIIIIIIIIIIIIIIICCCCIII
@JI6ZREA02JCJ5A
ATATCGCGTTGGAGGGCAAGTCTGGTGCCAGCAGCCGCGGTAATTCCAGCTCCAATAGCGTATATTAAAGTTGTTGCAGTTAAAAAGCTCGTAGTTGAATTTTAGGCCTGGCCGGATGGTCCGTCTTTGGCGAGTACTGTTCTGTCGTCGGGTCTATCCTTCTGGTGAGCCGGGATGCCCTTTATTGGGTGTGTCGGGGAACCAGGACCATTACCTTGAAAAAATTAGAGTGTTTAAAGCGGGCATTTGCTTGAATAGATTAGCATGGAATAATAGAATAGGGCGTTGGTTCTATTTTGTTGGTTTTAGGACCACCGTAATGATTAATAGGGATAGTTGGGGGCATTAGTATTCAATTGTCAGAGGTGAAATTCTTGGATTTATTGAAGACTAACTATTGCGAAAGCATTTGCCAAGGATGTTTTCATTAATCAAGAACGAAAGTTAAGGGATCG
+
HHHHHHHHHHHIIHHHIIIIIIIIIIIIIIIIIIIIIIIIIIIIIIIIIIIIHHHHHHHHHHHHHHHHHHHHHHHHHHHHH:::::HHHHHHHHHHHHHCCCCHHHHHHHHHHHHHHHHHHHHHHHHHHHHHHHHHHHHHHHHHHHHHHHHHHHHHHHHHHHHHHHHHHHHHHHHHHHHHHHHF@@BBHHHHHHHBBBBHHHHHHHHHHHFBEAA?<>////--44,;>?DB;;;@@BEG@@@@D<;;BGGGGD@;<;DHHHHHHHHHHHHHHHHDDDHHHHDD<DDHHHHGGD77334..--,,,,315111122455?AABEE@@@BHH@EGHHHH55555HHHGGGGGGHEBBAAD@AAA=333@>>HHHA??HHHH>>D88=H=989HDHHHHHDA=999>=999==BDDDD9987;4744;;;;886;;:200:8333:;;00000671,
@JI6ZREA02FL3BN
ATATCGCGTTGGAGGGCAAGTCTGGTGCCAGCAGCCGCGGTAATTCCAGCTCCAATAGCGTATATTAAAGTTGTTGCAGTTAAAAAGCTCGTAGTTGAATTTCGGGATCAA
+
=<889<6622224...7667<??446FFFFHHHHIIIIIIIIIIHHHHHHFFFFFFFFDDDFFFFFFFF:::FDBBBBA>>33333<@@@AAA?>@<<<;880...7<721
@JI6ZREA02JCRT4
ATATCGCGTTGGAGGGCAAGTCTGGTGCCAGCAGCCGCGGTAATTCCAGCTCCAATAGCGTATATTAAAGTTGTTGCAGTTAAAAAGCTCGTAGTTGAATTTTAGGCCTGGCCGGACGGTCCGTCTTTGGCGAGTACTGTTCTGTCGTCGGGTCTATCCTTCTGGTGAGCCGGGATGCCCTTTATTGGGTGTGTCGGGGAACCAGGACCATTACCTTGAAAAAATTAGAGTGTTTAAAGCGGGCATTTGCTTGGATAGATTAGCATGGAATAATAGAATAGGACGTTGGTCTATTTGTGGTTTTAGGACCACCGTAATGATTAATAGGGATAGTTGGGGGCATTAGTATTCAATTGTCAGAGGTGAAATTCTTGGATTTATTGAAGACTAACTATTGCGAAAGCATTTGCCAAGGATGTTTTCATTATCAA
+
FFFFFFFFFFFIIHHHH@@@FHI;;;HHFHHHHHFFF88:@DF=<<<FGHHGFFFFFFFFDDDFFFFFFFFFEDDFFFFFF?????FFFFFFFFFFFFF??==DFFFFFFFFFFFFFFDDDDDA:666??DDDDD:<=FFFFFFFFFFFFFF???DAAABA>><<<<<?44448???888888<0000080444>4444>>><44444466;=77663,,,,,,--+:=532,,,,,,-71113:68=DDDDFFGGIIIIDDFFFFGDAA555:=A::98AA<9000866=87,,,3,--,,,,3151---,,-37779899;9222119853--,,,,,37----179;<9999>;;;;9...2...2296688>444<55;22...3222229;;><888<=888=DDDDDDDDDD7555::---4::2
@JI6ZREA02GZM3T
ATATCGCGTTGGAGGGCAAGTCTGGTGCCAGCAGCCGCGGTAATTCCAGCTCCAATAGCGTATATTAAAGTTGTTGCAGTTAAAAAGCTCGTAGTTGAATTTCGGGATCAATATA
+
FFFFFFFFFFFIIHHHIBBBIIIIIIIIIIIIIIHHHEDDFFFFHHHHHIIIFFFFFFFFFFFFFFFFFA??B@>==??44/////8???????>><<<8880...4::99:833
@JI6ZREA02F0WF0
ATATCGCGTTGGAGGGCAAGTCTGGTGCCAGCAGCCGCGGTAATTCCAGCTCCAATAGCGTATATTAAAGTTGTTGCAGTTAAAAAGCTCGTAGTTGAA
+
C<=:;;;=FFFIIHHHIIIIIIIIIIIIIIIIIIIIIIIIIIIIIIIIIIIIFFFFFFFFFFFFFFFFFFFFFFFFFFFFF?????FFFFFFDA???66
@JI6ZREA02JYW6M
ATATCGCGTTGGAGGGCAAGTCTGGTGCCAGCAGCCGCGGTAATTCCAGCTCCAATAGCGTATATTAAAGTTGTTGCAGTTAAAAAGCTCGTAGTTGAATTTCGGGGATCATTATTGGTCGTGCCTACTGGTATGGCTACTGGG
+
566<888??FFGIHHHIIIIIIIIIIIIIIIIIIIIIIIIIIIIIIIIIIIIFFFFFFFFFFFFFFFFFFFFFFFFFFFFF?????FFFFFFFFFFFFFC?=?422/73..---,,--8=9==969434696432244329111
@JI6ZREA02FJBAC
ATATCGCGTTGGAGGGCAAGTCTGGTGCCTTACGGGAAACAGTCGACTGCCAAGGCACACAGGGGATA
+
IIIIIIIIIIIIIHHHIIIIIIIIIIICCCCIIHHHHHHIIIIIIIIIIIIIIIIIIIIIICCCCIII
@JI6ZREA02I9U4U
ATATCGCGTTGGAGGGCAAGTCTGGTGCCAGCAGCCGCGGTAATTCCAGCTCCAATAGCGTATATTAAAGTTGTTGCAGTTAAAAAGCTCGTAGTTGAATTTA
+
FFFFFFFFFF@BB:88FFFFFHHFHHIIIIIIIIHHH===HHIHHHHHHIIIFFFFFFFFFFFFFFFFFFFFFFFFFFFFF????=FFFFFFFDBAA??8../
@JI6ZREA02FUKS8
ATATCGCGTTGGAGGGCAAGTCTGGTGCCAGCAGCCGCGGTAATTCCAGCTCCAATAGCGTATATTAAAGTTGTTGCAGTTAAAAAGCTCGTAGTTGAATTTCGGGATCAATACGTCGGTCGTGCTTTTTTGGTACGCACTGGCGTCATTGGTTTCTCCTTTCTGTACGAACCATGATGTCATTAATTTGGTGTTATGGGGAGTTAGGACTGTTACTTTGAAAAAATTAGAAGTGTTTAAAGCAGGCATTAGCTTGAATACATTAGCATGGAATAATGAAATAGGACGTTCGATCCTATTTTGTGGTTTCTAGGATTCAACGTAATGATTAATAGGGATAGTTGGGGCATTAGTATTCAATTGTCAGAGGTGAAATTCTTGGATTTATTGAAGACTAAC
+
FFFFFC???ABBA555AAAADDDFGHHFFFFHIIDDFFFFHHHHHGHHHHHHFFFFFFFFFFFFFFFFFFFFFFFFFFFFF????;EEEFFFFFFFFFFFFFFFFFFFFFFFFFDDCFDDBBB=422222/==099<<>?@@@9898:::8:666A>@@;==B96555<<=BBB==???DDDDBB@999BB<5444>6669A3:::<:DFFFFFFFFFFF77776666,:B>???888133:::::BBBBDDAACFDC???DDDDDDDDAAAA???AB222B>DD::9??DDDDAAAA:==55-::?==A<AA=:00055<@AAAAAB5555A?????BB===9999BB555:??A>BBB@BBBD?88333:;;8<<:::443886;4/3004033,,,
@JI6ZREA02IXDHS
ATATCGCGTTGGAGGGCAAGTCTGGTGCCAGCAGCCGCGGTAATTCCAGCTCCAATAGCGTATATTAAAGTTGTTGCAGTTAAAAAGCTCGTAGTTGAATTTTAGGCCTGGCCGGATGGTCCGTCTTTGGCGAGTACTGTTCTGTCGTCGGGTCTATCCTTCTGGTGAGCCGGGATGCCCTTCATTGGGTGTGTCGGGGAACCAGGACCATTACCTTGAAAAAATTAGAGTGTTTAAAGCGGGCATTTGCTTGAATAGATTAGCATGGAATAATAGAATAGGACGTTGGTTCTATTTTGTTGGTTTTAGGACCACCGTAATGATTAATAGGGATAGTTGGGGGCATTAGTATTCAATTGTCAGAGGTGAAATTCTTGGATTTATTGAAGACTAACTATTGCGAAAGCATTTGCCAAGGATGTTTTCATTAATCAAAGAACGAAAGTTAGGGGATCGAAGACGATCAGATACCGTCGTAGTCTTAACCATAAACCTNTGCCGACTAGGAATCGGGCGACGTTATTTCATGACTCGTTC
+
FFFFFFFFFFFII666IIIIIIIIIIIIIIIIIIIIIIIIIIIHHHHHHHHDDDDFFFFFFFFFFF===FFFFFFFFFFFF;;;;;FFFFFFFFFFFFF@@==FFFFFFFFFFFFFFFFFFFFFFFFFFFFDDDFFFFFFFFFFFFFFFFFFFFFFFEEDDFFFFFFF???===A?<000422:22212649<<90...9<>>884445:=AAAABBB77776666,:ABAA8880118<4448?888<988?=::9?DDDGGGGGIIIIIIGDDFDDFDCADBBDDDD=544467661//::5544?AABA=:555:DDA:::BDDDA:889<>>22-----49<><?>ABDDDDDDDDDD?>===>>>>DD?8888D>>>=88BD=888?B8888@@>=888;88888=???????>:61141::887742---2-0:73338::444449666::10244222212122:8888:88:88----,0.,,,,,!.0,-,0.302277992220-24100,,,.3000043.0.,,
@JI6ZREA02INJL8
ATATCGCGTTGGAGGGCAAGTCTGGTGCCAGCAGCCGCGGTAATTCCAGCTCCAATAGCGTATATTAAAGTTGTTGCAGTTAAAAAGACTCGTAGTTGAATTTAGGCCTGACCGGATGGTCCGTCTTTGGCGAGTACTGTTCTGTCGTCGGGTCTATCCTTCTGGTGAGCCGGGATGCCCTTTATTGGGTGTGTCGGGGAACCAGGGACCATTACCTTGAAAAAATTAGAGTAGTTTAAAGCGGGCATTTGCTTGAATAGATTAGCATGGAATAATAGAATAGGACGTTGGTTCTATTTTGTTGGTTTTAGGACCACCGTAATGATTAATAGGGATAGTTGGGGGCATTAGTATTCAATTGTCAGAGGTGAAATTCCTGGATTTATTGAAGACTAACTATTGCGAAAGCAATTTGCCAAGGATGTTTTCATTAATCAAGAACGAAAG
+
FFFFFFFFFF=<<FFFFFC@@@EFFFHGFFFFHHGFF<<<FCCCCDDDDFFFFFDDDFFFFFFFFFFFFFD===DFFFFFF;===;F>FFFDBBAAA?<<00002666:<<88::DDDFFFFFFF???FF===@FFFFFFFFFFFFFFFF????DDDDDDFCDDDDDDFFFFFFFFFFFFFFFF>>;88804447....66;;6...38>?8888888?/0222211,9<@ABB;;;:::DD=:666::?DDBBBBDCCC?:::FFDGGGDDFGGGGFDDBBAA4434400...2722223./884444<==888?>89444?998@>>>B=888<<<<<21111><88898<==><<:8323>:;223248=B@>><>@@==43//38<;89320222203300006322226;<<<@220664411::22118::::55610031
@JI6ZREA02JQF4K
ATATCGCGTTGGAGGGCAAGTCTGGTGCCAGCAGCCGCGGTAATTCCAGCTCCAATAGCGTATATTAAAGTTGTTGCAGTTAAAAAGACTCGTAGTTGAATTTCGGGATCAATATATTGGTCGTGCCTCCGGTATGCACTGGTATTATTGATTTCTACCTTCTGACGAACTGTGATGTTCATTAATTGGTAGTCATGGGGAATTCAAGGAACTAGTTACTTTGAAAAAATTAGAGTGTTTAAAGCAAGGCACACGCTTGAATACATTAGCAAT
+
:68888<?DDBBDFFFFDDFFFHIIIIIIIIIIIIIIBBBIIIIIIIIIIIIFFFFFFFFFFFF<<666FDDDDDDDA???;;<<;?4?CFDDBBBB?AA311484449?<<<==?>>AAAAA:55559BBAAA@??AAA888<<>?><99889<99888:===<??==???=89400.435755111.///237=11..22224217788:4//../76663------660=<643.00866972224944444=>AA@BBBDDAAAAA>>A
@JI6ZREA02IASB7
ATATCGCGTTGGAGGGCAAGTCTGGTGCCAGCAGCCGCGGTAATTCCAGCTCCAATAGCGTATATTAAAGTTGTTGCAGTTAAAAAGCTCGTAGTTGAATTTCGGGGTA
+
FFFFFFFFFFFIIHHHIIIIIIIIIIIIIIIIIIIIIIIIIIIIIIIIIIIIFFFFFFFFFFFFFFFFFFFFFFFFFFFFF?????FFFFFFFDDADBB=<;40000/:
@JI6ZREA02F0SKP
ATATCGCGTTGGAGGGCAAGTCTGGTGCCAGCAGCCGCGGTAATTCCAGCTCCAATAGCGTATATTAAAGTTGTTGCAGTTAAAAAGCTCGTAGTTGAATTTTAGGGCTGGCCGGATGGTCCGTCTTTGGCGAGTACTGTTCTGTCGTCGGGTCTATCCTTCTGGTGAGCCGGGATGCCCTTTATTGGGTGTGTCGGGGAACC
+
<<=666;@FFFIIHHHIIIIIIIIIIIIIIIIIIIIIIIIIIIIIIIIIIIIFFFFFFFFFFFF;;;;=FFFFFFFFFFFF;;;;;FFFFFFFFFFDBA75440...//11111133666..//6888==>898A:::A>=>>>=>=8400.669:=5511,,---175--,,,337,,,,,13476623044<?75222244
@JI6ZREA02IG97A
ATATCGCGTTGGAGGGCAAGTCTGGTGCCAGCAGCCGCGGTAATTCCAGCTCCAATAGCGTATATTAAAGTTGTTGCAGTTAAAAAGCTCGTAGTTGAATTTTAGGCCTGGCCGGATGGTCCGTCTTTGGCGAGTACTGTTCTGTCGTCGGGTCTATCCTTCTGGTGAGCCGGGATGCCCTTTATTGGGTGTGTCGGGGAACCAGGACCATTACCTTGAAAAAATTAGAGTGTTTAAAGCGGGCATTTGCTTGAATAGATTAGCATGGAATAATAGAATAGGACGTTGGTTCTATTTTGTTGGTTTTAGGACCAACGTAATGATTAATAGGGATAGTTGGGGGCATTAGTATTCAATTGTCAGAGGTGAAATTCTTGGATTTATTGAAGACTAACTACTGCGAAAGCATTTGCCGAGGATGTTTTCATTAATCAAGAACGAAAGTTAGGGGATCGAAGACGATCAGATACCGTCGTAGTCTTAACCATAAACTATGCCGACTAGGGATCGGATGATGTTAA
+
IIIIIIIIIIIIIHHHIIIIIIIIIIIIIIIIIIIIIIIIIIIIIIIIIIIIIIIIIIIIIIIIIIBBBIIIIIIIHHIBB66666FFIIIIIIIIIIICCCBIIHHHHFFFFIIIIIIIIIIIIHHHIIIIIIIIIIIIIIIIIIIIB;;;FIIIIIIIIIIIIIIIIIIHHHIIIBBBFFHIDDFFHIIIIIICCCCIIIIIIIIIIIIIIIIIII998866BB0FFIIIBBBBBBD<5557@666CGGGIIIIIIIIIIIIIIIIIIIIIIIIIIIIIIIH@@@IIF@@@G===<7//;;9;99E446<<GDD<<9IFHHHIIIIIHHHIIIIHH88868IIGGGIFDDD@@@BBEDDD@>:::HHHHHHHHHHHHHHHHHHDEDBBBD::443BB?:455BB@:::BDDB>?>>>;>7774::<<<<;><:300;<55513333333:;83320036:8833036;;:101138::88;;1108661..-676649471333133;<;;;7777866
@JI6ZREA02H4KLP
ATATCGCGTTGGAGGGCAAGTCTGGTGCCCGCAGCCGCGGTAATTCCAGCTCCAATAGCGTATATTAAAGTTGTTGCAGTTAAAAAGCTCGTAGTTGAATTTCGGGATCAATACGTCGGTCGTGCTTTTTTGGTACGCACTGGCGTCATTGGTTTCTCCTTTCTGACGAACCATGATGTCATTAATTTGGTGTTATGGGGAGTTAGGACTGTTACTTTGAAAAAATTAGAGTGTTTAAAGCAGGCATTAGCTTGAATACATTAGCATGGAATAATGAAATAGGACGTTCGATCCTATTTTGTTGGTTTCTAGGATCAACGTAATGATTAATAGGGATAGTTGGGGCATTAGTATTCAATTGTCAGAGGTGAAATTCTTGGATTTATTGAAGACTAACTACTGCGAAAGCATTTGCCAAGGATGTTTTCATTAATCAAAGAACGAAAGTTAGGGATCGAAGACGATCAGATACCGTCGTAGTCTTAACCATAAACTATG
+
IIIIIIIIIIIIIHHHIIIIIIIIIIIHHHIIIIIIIIIIIIIIIIIIIIIIIIIIIIIIIIIIIIHHHIIIIIIIIIIII;;;;;IIIIIIIIIIIIIHHHIBBBIIIIIIIIIIIIIIIIIII99;;77II9IIIIIIIIIIIIIIIIIIHHHHHII@@@IIIIE@===>IIIIIIIIIIIIIHHHBBAIIIIICCCCI?FFIIIIIIIIIGG@;;A//////11,5ABEGEHHHHHIIIIIIIIIIIIIIIIIIIIIIIIIIIIIIIIIDDDDHHHIHHH@@@@@IIIIHGFI?BB@@66@@@@@DAGD@@@GGGID@@@FIIII@@@DHHHIIIIDD;;;9DDDD@@@@@FGDDEEEDDHHH99:==BEEB:88==BBB;944AA:98:44449:94449;;<===;<<A>>>>:757:13106699870----2--5300033,------,,33446113::3136;;;:9:1311344990/.1----0-/1
@JI6ZREA02JXFH5
ATATCGCGTTGGAGGGCAAGTCTGGTGCCAGCAGCCGCGGTAATTCCAGCTCCAATAGCGTATATTAAAGTTGTTGCAGTTAAAAAGCTCGTAGTTGAATTTCGGGGTTAGCAGGTCGGTCGTGCCAATGGTATGCACTGGCTCGCTGACTCCTCCTTCTTGTAGAACCGTAATGCCATTAATTTGGTGTTGCGGGGAAACAGGACTGTTACTTTGAAAAAATTAGAGTGTTTAAAGCAGGCTAGCGCCTGAATACATTAGCATGGACTAATGAAATAGGACGTTCGAACCTATTTTGTTGGTTTCTAGGATTGACGTAATGATTAATAGGGATAGTTGGGGCATTAGTATTCAATTGTCAGAGGTGAAATTCTGGATTTATTGAAGACTGACTACTGCGAAAGCATTTGCCAAGGATGTTTTCATTAATCAAGAACGAAAGTTAGGGATCGAAGACGATCAGATACCGTCGTAGTCTTAACCAT
+
HHHHHHHHHHHIIHHHIIIIIIIIIIIIIIIIIIIIIIIIIIIIIIIIIIIIHHHHHHHHHHHHHHHHHHHHHHHHHHHFF;;;;;HHHHHHHHHHHHHHHHH@@@@HHHHHHHHHHHHHHHHHHHHHHHHHHHHHHHHHHHHHHHHHHHHHHHEEEE<<<EHHHHHHHHHHHHHHHHHHHHHHHHHDEEEEHBB>=@@CG<@@GGHHEEEHHHHH6;;;6699,EEHHHHHHHHHHHHHHHHHHE@@@HHHHHHHHHHHHHHHHHHHHHHHHHHHHHHHDDDHHHHHHHHHHBB==;22;;222;=GGEEEHHHHHHHHGEEHH@;99@@@BGGGGG9999@@BE@@@@BEEEEGBBBDD=====8999=896;83...2/29<A?=ABBDHH@@@DD@>===99999BAAAABABBB41117::;1107:::5571---8:;2777:77777:9;88777:8:8;;:646:;:461133..,,
@JI6ZREA02GD1OW
ATATCGCGTTGGAGGGCAAGTCTGGTGCCAGCAGCCGCGGTAATTCCAGCTCCAATAGCGTATATTAAAGTTGTTGCAGTTAAAAAGCTCGTAGTTGAATTTCGGGG
+
=5566666:BBDDFFFHHIIIIIIIIIIIIIIIIIIIIIIIIIIIIIIIIIIFFFFFFFFFFFFFFFFF===FFFC???DD;;;;;FFFFFFFFDB?==6633,,,,
@JI6ZREA02HWEV1
ATATCGCGTTGGAGGGCAAGTCTGGTGCCAGCAGCCGCGGTAATTCCAGCTCCAATAGCGTATATTAAAGTTGTTGCAGTTAAAAAGCTCGTAGTTGAATTTCGGGATCAATTTATCGGTCGTGCCTCTGGTATGCACTAGTATTATTGATTTCTACCTTCTGACGAACCATGATGTCATTAATTTGGTGTCATGGGGAATCAGGACTATTACTTTGAAAAAATTAGAGTGTTTAAAGCGGGCATTTGCTTGAATAGATTAGCATGGAATAATAGAATAGGACGTTGGTTCTATTTGTTGGTTTTAGGACCACCGTAATGATTAATAGGGATAGTTGGGGCATTAGTATTCAATTGTCAGAGGTGAAATTCTTGGATTTATTGAAGACTAACTATTGCGAAAGCATTTGCCAAGGATGTTTTCATTAATCAAGAACGAAAGTTAGGGATCGAAG
+
IIIIIIIIIIIIIHHHIIIIIIIIIIIIIIIIIIIIIIIIIIIIIIIIIIIIIIIIIIIIIIIIIIHHHIIIIIIIIIIGG88888HIIIIIIIIIIIIHHHI@@@IIIIIHHHIIIIIIIIIIIIIIIIIIIIIIIIIIIIIIIIIIIIHHHIIIIIIIIIIIIIIIIIIIIIIIIIIIIIIHHHIIIIIIIICCCCIIIIIIIIIGBBABG??;D//////AA3DBBA@;;;?=??7666;D===GGGIIIIIIHAAAIIIIIGGGGIIIIIIIIIIIIIIIDD6644?23,,,702--,,,,3679;8;//27AEECCCEGHHHEBBHIIGFF9999CA===746AFGGGGF=8;HHHHHFBBB>EEE88445000424=<<>;AA99:>>EEC5001>E?;;;;;;;BB442=521213:6611099630.91---4..-6778888==6
@JI6ZREA02G2DSY
ATATCGCGTTGGAGGGCAAGTCTGGTGCCAGCAGCCGCGGTAATTCCAGCTCCAATAGCGTATATTAAAGTTGTTGCAGTTAAAAAGCTACGTAGTTGAATTTTAGGCCTGGCCGGATGGTCCGTCTTTGGCGAGTACTGTTCTGTCGTCGGGTCTATCCTTCTGGTGAGCCGGGATGCCCTTTATTGGGTGTGTCGGGGAACCAGGACCATTACCTTGAAAAAATTAGAGTGTTTAAAGCGGGCATTTGCTTGAATAGATTAGCATGGAATAATAGAATAGGACGTTGGTTCTATTTTGTTGGTTTTAGGACCACCGTAATGATTAATAGGGATAGTTGGGGGCATTAGTATTCAATTGTCAGAGGTGAAATTCTTGGATTTATTGAAGACTAACTATGCGAAAGCATTTGCCAAGGATGTTTTCATTAATCAAGAACGAAAGTTAGGGGAATCGAAGACGATCAGATACCGTCGTAGTCTTAACC
+
FFFFFFFFFDDAA666@DDDFFFFFIIIIIIIIIIIIHHHIDDDDDDEEFHFFFFFFFFFFFFFFFFFFFFFF@@@FFFFF;;;;;DA===FDDDDDDAA5544>=>=8011<=AAABBBDCCDF===FFFFFDDDFFFDDDFFFFFFDD?888CCFDDDBBBDDDDA::::FFFDDA??????A88<<<;9<FDD::99@@<88423223112--,,:,,,,,,--+395751,.,,,2:4313...049>>?AAABDGGGGDDDDDDGIDDDDDGGGGGDD::9====<843322223//0/4442:<<944433498<<444488AA86699<<22-----3:<993126<>866232783////2;=>DDDDDDDD>>>822BB<888322;2227....8<::8888<@@@@<:::14116:::888:::200653331222121111222:610217::::9:9::21048:846102200
@JI6ZREA02HSL8G
ATATCGCGTTGGAGGGCAAGTCTGGTGCCAGCAGCCGCGGTAATTCCAGCTCCAATAGCGTATATTAAAGTTGTTGCAGTTAAAAAGCTCGTAGTTGAATTTTAGGCCTGGCCGGAGTC
+
FFFFFFFFFFFIIHHHIIIIIIIIIIIIIIIIIIIIIIIIIIIIIIIIIIIIFFFFFFFFFFFFFFDDDFFFFFBBBBB::33333=BBBDDFFFFFFFDDDDFFFFFFFFFFFFDD??
@JI6ZREA02JUMSF
ATATCGCGTTGGAGGGCAAGTCTGGTGCCAGCAGCCGCGGTAATTCCAGCTCCAATAGCGTATATTAAAGTTGTTGCAGTTAAAAAGCTCGTAGTTGAATTTCGGGA
+
FFFFFFFFFFFIIHHHIIIIIIIIIIIIIIIIIIIIIIIIIIIIIIIIIIIIFFFFFFFFFFFFFFFFFFFFFFFDDDBAA33666?DFDFFFFFFFFD=<8:1113
@JI6ZREA02FS627
ATATCGCGTTGGAGGGCAAGTCTGGCGCCTTACGGGAACAGTCGAC
+
DDDDDA@@@FFGHFFFGF@:::E@<<:BBBBDA=;;444@<41111
@JI6ZREA02IGTMQ
ATATCGCGTTGGAGGGCAAGTCTGGTGCCTTACGGGAAACAGTCGACTGCCAAGGCACACAGGGGATA
+
IIIIIIIIIIIIIHHHIIIIIIIIIIIIIIIIIF??666?AIIIIIIIIIIIIIIIIIIIICCCCIII
@JI6ZREA02JAR8R
ATATCGCGTTGGAGGGCAAGTCTGGTGCCAGCAGCCGCGGTAATTCCAGCTCCAATAGCGTATATTAAAGTTGTTGCAGTTAAAAAGCTCGTAGTTGAATTTCGGGATC
+
FFFFFFFFFFFII:::HIIIIIIIIIIIIIIIIIHIIHBBBHIIIIHHHHHHFFFFFFFFFFFFFFFFFFFFFDBAAAA44111118@AAABBDFFFFFF?=900.773
@JI6ZREA02JPOSL
ATATCGCGTTGGAGGGCAAGTCTGGTGCCAGCAGCCGCGGTAATTCCAGCTCCAATAGCGTATATTAAAGTTGTTGCAGTTAAAAAGCTCGTAGTTGAATTTCGGGATCAGCAGGTTGGTCGTGCCACTGGTATGCACTGGCTTTGCTGGTTCCTCCTTTCTGAAGAACTGTAATGCCATTAATTTGGTGTTGCAGGGAAACAGGACTGTTACTTTGAAAAAATTAGAGTGTTTAAAGCAGGCTAACGCTTGAATACATTAGCATGGAATAATGAAATAGGACGTTCGATCCTATTTTGTTGGTTTCTAGGATTGACGTAATGATTAATAGGGATAGTTGGGGGCATTAGTATTCAATTGTCAGAGGTGAAATTCTTGGATTTATTGAAGACTAACTACTGCGAAAGCATTTGCCAAAGGATGTTTTCATTAATCAAGAACGAAAGTTAGGGATCGAAGACGATCAGATACCGTCGTAGTCTTAACCATAAACTATGCCGACTAGGGATCGGATGATGTTAATTTTTTTAATGACTCATTTC
+
IIIIIIIIIIIII???IIIIIIIIIIIIIIIIIIIIIIIIIIIIIIIIIIIIIIIIIIIIIIIIIIHHHIIIIIIIIIIII;;;;;IIIIIIIIIIIIIHHHIHHHIIIIIIIIIIIIIIIIIIIIIIIIIIIIIIIIIIIIHHHIIIIIIIIIIIIHHHIIIIIIIIIIIIIIIIIIIIIIIHHHIIIHHHIIIHHHHHHIIIIIIII???IEEBI444466??-IIIIIHHHHHHIIIIIIIIIIIIIIIIIIIIIIIIIIIHHHHHIIIII???IIIIIIHEEBBB?==450000516??:::IIIIIIIIIIIIHHHIIIIIIIID===DIIHHH=====IIIIIIIIIHDCCHHIIIIIIIIIIHHHIIIIIIIIHHHIIHIHHHIIII???=?DIIE>>D@?=000555000536CC9999<<@@@@BEECCC@@=888:88/...4::5338364CCE@@@EACCCEB@@@@CA@@1100/<88854/6;3345146///388668999:1..//.......@@*@@@@@@<<61
@JI6ZREA02H4Z87
ATATCGCGTTGGAGGGCAAGTCTGGTGCCAGCAGCCGCGGTAATTCCAGCTCCAATAGCGTATATTAAAGTTGTTGCAGTTAAAAAGCTCGTAGTTGAATTTCGGGATCAATACGTCGGTCGTGCTTTTTTGGTACGCACTGGCGTCATTGGTTTCTCCTTTCTGACGAACCATGATGTCATTAATTTGGTGTTATGGGGAGTTAGGACTGTTACTTTGAAAAAATTAGAGTGTTTAAAGCAGGCATTAGCTTGAATACATTAGCATGGAATAATGAAATAGGACGTTCGATCCTATTTTGTGGTTTCTAGGATCAACGTAATGATTAATAGGGATAGTTGGGGCATTAGTATTCAATTGTCAGAGGTGAAATTCTTGGATTTATTGAAGACTAACTACTGCGAAAGCATTTGCCAAGGATGTTTTCATTAATCAAGAACGAAAGTTAGGGATCGAAGACGATCAGATACCGTCGTAGTCTTAACC
+
HHHHHHHHHHHIIHHHIIIIIIIIIIIIIIIIIIIIIIIIIIIIIIIIIIIIHHHHHHHHHHHHHHHHHHHHHHHHHHHEE66666EHHHHHHHHHHHHHHHHHHHHHHHHHHHHHHHHHHHHHH666666ED8HHHHHHHHHHHHHHHHHHHHHHHHHHHHHHHHHHHHHHHHHHHGHHHBBBBBBBHHHHGGGG>>>>E188@EGGGHGGGHHHC@E22222236,<HHHHHHHHHHHHHHHHHHHHHEEEHHHHHHHHHHHHHHHHHHHHHHHHHHHHHH@@<;;HHGGFEBD5999:/55000:9DDA?BBBEG;;99BBBGGGEEE@BBBBBBGG9999BBBE;;9EEB@@=DDDHHHA@999@HHHHHHHHHHHHH=944BBA??>322=9899999999;<<999<>>994407;1411:;;;::47776442---,.02-2./3222228476::::7676;;:6466;:674799,,
@JI6ZREA02JONRI
ATATCGCGTTGGAGGGCAAGTCTGGTGCCAGCAGCCGCGGTAATTCCAGCTCCAATAGCGTATATTAAAGTTGTTGCAGTTAAAAAGCTCGTAGTTGAATTTTAGGGCCTGGCCGGAGTGGTCCGT
+
F<=::;;;@FFIIHHHIIIIIIIIIIIIIIIIIIIIIIIIIIIIIIIIIIIIFFFFFFFFFFFFFFFFFFFFFFFFFFFCC66666FFFDBBBBDFFCA;996888696322....41315=1115
@JI6ZREA02GMK15
ATATCGCGTTGGAGGGCAAGTCTGGTGCCAGCAGCCGCGGTAATTCCAGCTCCAATAGCGTATATTAAAGTTGTTGCAGTTAAAAAGCTCGTAGTTGAATTTCGGGATCAATATATCGGTCGTGCCTTCGGTATGTACTGGTATTATTGGTTTCTCCTTTCTGACAAACTATGATGTCATTAATTTGGTGTCATGGGGAATCAGGACTGTTACTTTGGAAAAATTAGAGTGTTTAAAGCAGGCACACGCTTGAATACATTAGCATGGAATAATGAAATAGGACGTTTGACCCTATTTGTGGTTTCTAGGATCGACGTAATGATTAATAGGGATAGTTGGGGCATTAGTATTCAATTGTCAGAGGTGAAATTCTTGGATTTATTGAAGACTAACTACTGCGAAAGCAATTTGCCAAGGATGTTTTCATTAAATCAAGAACGAAAGTTAGGGATCGAAAGACGATCAGATACCGTCGTAGTCTTAACC
+
HHHHHHHHHHHIIHHHIIIIIIIIIIIIIIIIIIIIIIIIIIIIIIIIIIIIHHHHHHHHHHHHHHHHHHHHHHGGGGG;;33333@DGGGHHHHHHHHHHHHBBBHHHHHHHHHHHHHHHHHHHHHHHHHHHHHHHHHHHHHHHEEEDD666GEBBAABGAGGG@@@DEHEEEGGGGGGGEE444885;<EED=BBBHHHHHHHGGGG;;<<6336677:79<<.HHHHEEEHHHHHHHHHHHHHHHHHHHHHHHHHHHHDDDDHHHHHDDDDDHHH<@@@EGD>>:50//48/,,3.44///99DDDBBBBHHHHGEEEEEEBBBB;;;BB>6669999>>BBBB9;;@BBBEEABAA999998/..22966==9444=45>>==;3.....2=8332266934222694400000,,,,,,,1,,,,,.1004124.,,,,,,....141,,,,.,9777762126;;:85:8:7461333..
@JI6ZREA02F6UKH
ATATCGCGTTGGAGGGCAAGTCTGGTGCCAGCAGCCGCGGTAATTCCAGCTCCAATAGCGTATATTAAAGTTGTTGCAAGTTAAAAAGCTCGTAGTTGTAATTTCGGGATCAATACGTCGGTCGTGCTTTTTGGTACGCACTGGCGTCGATTGGTTTCTCCTTTCGTGACGAACCGATGACTTG
+
DDAA>>8422224...469<>?AA===ABBBAAA10144448888;>?@99::AAAABBDDFCCCCC??DDB4438:99<..-----3<====:32.//22,,,.,..:7444?=>??=;;<32334-,,,,793442348BBDDF88:DFFFFFFFFFFFF?=442899<44../<?=74224
@JI6ZREA02IIIWZ
ATATCGCGTTGGAGGGCAAGTCTGGTGCCAGCAGCCGCGGTAATTCCAGCTCCAATAGCGTATATTAAAGTTGTTGCAGTTAAAAAGCTCGTAGTTGAATTTCGGGATCAATATATTGGTCGTGTCCTCCGGTATGCACTGGTATTATTGATTTCTACCTTCTGACGAACTGTGATGTCATTAATTTGGTGTCATGGGGAATCAGGAACTGTTACTTTGAAAAAATTAGAGTGTTTAAAGCAGGCACACGCTTGAATACATTAGCATGGAATAATGAAATAGGACGTTTGACCCTATTTTGTTGGTTCTAGGATCGACGTAATGATTAATAGGGATAGTTGGGGGCATTAGTATTCAATTGTCAG
+
FFFFFFFFFFFIIIIIIIIIIIIIIIIIIIIIIIIIIIIIIIIIIIIIIIIIFFFFFFFFFFFFFFFFFFFFFFDDDDD??66666CFFDDDDFFFFFF???:663=@BBBDDACDDFFFFFFFF@@@@FFFFFFF???DDBAAA<<<<<91119:A<===BDFFFFDDDDAAAFC<666??DD??=B=9=?===1100==:::662247/--37111.,,,,,,--+799:344488;@@@><<==?ABA544<AA@??1119:?<<<>=><<<<8889044=400..<=21178,,.,3----,,313222<<9988988<<<<A>>A>4444<<<99----/44226<<<>>?866678;3.
@JI6ZREA02G6NX6
ATATCGCGTTGGAGGGCAAGTCTGGTGCCAGCAGCCGCGGTAATTCCAGCTCCAATAGCGTATATTAAAGTTGTTGCAGTTAAAAAGCTCGTAGTTGAATTTCGGGATCAGTACGTTGGTCGTGCCTTAGGTACGTACTGGTGTTACTGGTTCCTACCTTCTGACGAACCATCATGTCATTCATTTGGTGTGGCGGGGAATCAGGACTGTTACTTTGAAAAAATTAGAGTGTTTAAAGCAGGCTCGCGCTTGAATACATTAGCATGGAATAATGAAATAGGACGTTGATCCTATTTTGTGGTTTCTAGGATTGACGTAATGATTAATAGGGATAGTTGGGGCATTAGTATTCAATTGTCAGAGGTGAAATTCTTGGATTTATTGAAGACTAACTACTGCGAAAGCATTTGCCAAGGATGTTTTCATTAATCAAGAACGAAAGTTAGGGATCGAAGACGATCAGATACCGTCGTAGTCTTAACCATAAACTATGCCGACTAGGGATCGGATGATGTTTAATTTTTAATG
+
IIIIIIIIIIIIIHHHIIIIIIIIIIIIIIIIIIIIIIIIIIIIIIIIIIIIIIIIIIIIIIIIIIHHHIIIIIIIIIIII?????IIIIIIIIIIIIIHHHIHHHIIIIIIIIIIIIIIIIIIIIIIIIIIIIIIIIIIIIIIIIIIIIIIIIIIIIIIIIIIIIIIIIIIIIIIIIIIIIIHHHGGFIIIIICCCCIIIIIIIIIIIIIIIHHHI;;;;88;;,GIIIIHHHHHHIIIIIIIIIIIIIIIIIIGGGIIIIIIIIIIIIIIIIHHHIIIIIIIIIIIIIIIICCCAI<GGHHHIIIAAAGIIIIIIIIIIIIIIIIIHHHIIIIII????IIIIHIHHIIIIIIIHHHHHHHHHHHHHHHHHHHHHHHHHHHHHHCCDDHHHHHHCDDCHHH<<<BHHH@@@@HHHHF7777<<==;:4444/..;6000:==7;;<<888<<:9<:>==8878:??<:577?><=;;==2103---23,/20035.31002588244844449;;<;1111166*.
@JI6ZREA02F4P9W
ATATCGCGTTGGAGGGCAAGTCTGGTGCCAGCAGCCGCGGTAATTCCAGCTCCAATAGCGTATATTAAAGTTGTTGCAGTTAAAAAGCTCGTAGTTGAATTTCGGGATCAATATATTGGTCGTGCCTCTGGTATGAACTGGTATTATTGATTTCTACCTTCTGACGAACTGTGATGTCATTAATTTGGTGTCATGGGGAATCAGGACTGTTACTTTGAAAAAATTAGAGTGTTTAAAGCAGGCACACGCTTGAATACATTAGCATGGAATAATGAAATAGGACGTTTGACCCTATTTTGTTGGTTTCTAGGATCGACGTAATGATTAATAGGGATAGTTGGGGGCATTAGTATTCAATTGTCAGAGGTGAAATTCTTGGATTTATTGAAGACTAACTACTGCGAAAGCATTTGCCAAGGATGTTTTCATTAATCAAGAACGAAAGTTAGGGATCGAAGACGATCAGATACCGTCGTAGTCTTAACCATAAACTATGCCGACTAGGGATCGGATGATGTTAATTTTTTAATGTACTCA
+
IIIIIIIIIIIIIGGGIIIIIIIIIIIIIIIIIIIIIIIIIIIIIIIIIIIIIIIIIIIIIIIIIIHHHIIIIIIIIIIII:::::IIIIIIIIIIIIIHHHIHHHIIIIIIIIIIIIIIIIIIIIIIIIIIIIIIIIIIIIIIIIIIIIHHHIIIIIIIIIIIIIIIIIIIIIIIIIIIIIIHHH@@<IIIIICCCCIIIIIIIIIIB>>>GHHHI666889;;,GIIIIHHHHHHIIIIIIIIIIIIIIIIIIIIIIIIIIIIIIIIIIIIIHHHIIIIIIIHHHIIHBBBA<999=22<<666IIIGGGIIIIIIIIIIIIIIIIIIHHHIIIIII???==IIIIIIIIIIG><<<ECEEDCAABC444BBEEEEIIEFBA;;IIB<;<<EAAACA<<<ABBEABBBBBE<<<<<<;>?7777????==<???>;;?<;;:???6=833444?=;5:8=::::8:=??><;<=?==><<??887>>=<:81344???;?=>4434:???>>:::=>??//11..00)89<4222
@JI6ZREA02FJA8Z
ATATCGCGTTGGAGGGCAAGTCTGGTGCCAGCAGCCGCGGTAATTCCAGCTCCAATAGCGTATATTAAAGTTGTTGCAGTTAAAAAGCTCGTAGTTGAATTTAGG
+
44411335<AABDCDDIIIIIIIIIIIIIIIIIIIIIIIIIIIIIIIIIIIIFFFFFFFFFFFFFFFFFFFFFFFFFFFFF=====FFFFFFBBAA?66,,,,--
@JI6ZREA02JU3PK
ATATCGCGTTGGAGGGCAAGTCTGGTGCCAGCAGCCGCGGTAATTCCAGCTCCAATAGCGTATATTAAAGTTGTTGCAGTTAAAAAGCTACGTAGTTGAATTTCGGGATCAATTTATCGGTCGTGCCTCTGGTTATGCACTGGTATTATTGATTTCTACCTTCTGACTAC
+
FFFFDD==8888<11048=??A@@@DA<<@BHHHHHHHGIIHHHH@@@BBFFFFFFFFFFFFFFFD???DDDA???AADDD7777;F<<<?FFFFFFFFFFFFFF???===B555B698=BBBAB===AA??555ABBBBB455ABA89899888<7=9966653...--
@JI6ZREA02JDVM2
ATATCGCGTTGGAGGGCAAGTCTGGTGCCAGCAGCCGCGGTAATTCCAGCTCCAATAGCGTATATTAAAGTTGTTGCAGTTAAAAAGCTCGTAGTTGAATTTTAGGCCTGGCCGGATGGTCCGTCTTTGGCGAGTACTGTTCTGTCGTCGGGTCTATCCTTCTGGTGAGCCGGGATGCCCTTTATTGGGTGTGTCGGGGAACCAGGACCATTACCTTGAAAAAATTAGAGTGTTTAAAGCGGGCATTTGCTTGAATAGATTAGCATGGAATAATAGAATAGGACGTTGGTTCTATTTTGTTGGTTTTAGGACCACCGTAATGATTAATAGGGATAGTTGGGGGCATTAGTATTCAATTGTCAGAGGTGAAATTCTTGGATTTATTGAAGACTAACTATTGCGAAAGCATTTGCCAAGGATGTTTTCATTAATCAAGAACGAAAGTTAGGGGGATCGAAGACGATCAGATACCGTCGTAGTCTTAACC
+
IIIIIIIIIIIIIHHHIIIIIIIIIIIIIIIIIIIIIIIIIIIIIIIIIIIIIIIIIIIIIIIIIIHHHIIIIIIIIIIFF66666FIIIIIIIIIIIIAAAAIIIIIIIIIIIIIIIIIIIIIIHHHIIIIIIIIIIIIIIIIIIIIIHHHIIIIIIIIIIIIIIIIIIIHHHIIIHHHHHHHAABBHHHIIIIBBCBIIIF:::>BIIIGEEEEEE111111;;-AEEEGEEEHFFFIHFFFFFFDIIIIIF@;<;HIIIIIIIIIIIIIIIIIIIIIIIIIDDDDDGGGBB5333=3541,,,,35:;88868566BBBDDGDDDDHHHIIIIII88?=8IIIIIIIIIHDDDEEEDEEBB000=HHHHEEDHHHH:::B8:DD=====B=998BBBB===EB====HBBBIIBBB;;44117;;;::9;;:3002/...,,,,,,,,,/44444469::;;731317:;:9:;=;8766;;11
@JI6ZREA02GF5EZ
ATATCGCGTTGGAGGGCAAGTCTGGTGCCAGCAGCCGCGGTAATTCCAGCTCCAATAGCGTATATTAAAGTTGTTGCAGTTAAAAAGCTCGTAGTTGAATTTCGGGATCAATATATTGGTCGTGCCTCCGGTATGCACTGGTATTATTGATTTCTACCTTCTGACGAACTATGATGTCATTAATTTGGTGTCATGGGGAATCAGGACTGTTACTTTGAAAAAATTAGAGTGTTTAAAGCAGGCACACGCTTGAATACATTAGCATGGAATAATGAAATAGGACGTTTGACCCTATTTTGTTGGTTTCTAGGATCGACGTAATGATTAATAGGGATAGTTGGGGGCATTAGTATTCAATTGTCAGAGGTGAAATTCTTGGATTTATTGAAGACTAACTACTGCGAAAGCATTTGCCAAGGATGTTTTCATTAATCAAGAACGAAAGTTAGGGATCGAAGACGATCAGATACCGTCGTAGTCTTAACCATAAACTATGCCGACTAGGGATCGGATGATGTTAATTTTTTAATGTACTCA
+
IIIIIIIIIIIIIHHHIIIIIIIIIIIIIIIIIIIIIIIIIIIIIIIIIIIIIIIIIIIIIIIIIIHHHIIIIIIIIIIII?????IIIIIIIIIIIIIHHHIHHHIIIIIIIIIIIIIIIIIIIIIIIIIIIIIIIIIIIIIIIIIIIIHHHIIIIIIIIIIIIIIIIIIIIIIIIIIIIIIGGGIIIIIIIICCCCIIIIIIIIIIIGGGIHHHI<<<<<<;;,GIIIIHHHHHHIIIIIIIIIIIIIIIIIIIIIIIIIIIIIIIIIIIIIHHHIAGGIIAAABGG777DE9999<22DDBBBGIIGGGIIIIIIIIIIIIIIGGDD775>DCD>>...11@@EGEDCDHIIIHHHHEII@?<<<HBBBFFIEEHHH<<<F>>HF@<8<DEEEEEC<<<<@@@<<<;;@DDDDD@<58<7777<<==7758<=<99===<<>AA<>>77888==><><:<<=<:<;=<4202787<=<<??>7589<<=;12444:;482448688==;<84442:==0055..00)4;84112
@JI6ZREA02INJGY
ATATCGCGTTGGAGGGCAAGTCTGGTGCCAGCAGCCGCGGTAATTCCAGCTCCAATAGCGTATATTAAAGTTGTTGCAGTTAAAAAGCTCGTAGTTGAATTT
+
FFFFFFFFFFFIIHHHIIIIIIIIIIIIIIIIIIDDFHHHHHHHHIIIIIIIFFFFFFFFFFFFFFFFFEDDFDDBBBB::55666DDDDDBAAABBA?6..
@JI6ZREA02JJHFR
ATATCGCGTTGGAGGGCAAGTCTGGTGCCAGCAGCCGCGGTAATTCCAGCTCCAATAGCGTATATTAAAGTTGTTGCAGTTAAAAAGCTCGTAGTTGAATTTCGGGGTTCTACCGTTGGTCGGGCTAACCAGTCTGTACTAGCGTGTAGAATTCCTACCTTCTGGGGAACCATCATGTTATTAATTTAGCGTGGTGGGAAACCAGGACCTTTACCTTGAAAAAATTAGAGTGTTCAAAGCAGGCTTACGTCTGAATACATTAGCATGGAATAATAAAATAGGACGGTGGTCCTGTTTTGTTGGTTTCTGAATCACCGTAATGATTAATAGGGATAGTTGGGGGCATTAGTATTCAATTGTCAGAGGTGAAATTCTTGGATTTATTGAAGACTAACTTCTGCGAAAGCATTTGCCAAGGATGTTTTCATTAATCAAGAACGAAAGTTAGGGGATCGAAAACGATCAGATACCGTCGTA
+
IIIIIIIIIIIIIHHHIIIIIIIIIIIIIIIIIIIIIIIIIIIIIIIIIIIIIIIIIIIIIIIIIIHHHIIIIIIIIIIII==?==IIIIIIIIIIIIIHHHICCCCIIIIIIIIIIIIII@@>FIIIIIIIIIIIIIIIIIIIIIIIIIIIIIIFIIIIIIICCCCIIIIIIIIIIIIIFFFFFFFIIIIIIIIHHHHHHIIIIIIII<;:;22//?------883A?=ABFII===IGGIII===BFDFIIIIIIIHEEDIIIIIIIIIDDDBCCBI@IID@@@GEABDD@511115//:::::E?DDDDIIDDDHHIIIIIIIIIIHHHIIIIII====8HHHIH@@@HHHHGDDDDEEEE0003@EBCCCAAB??000977AA:98:?:::>>D=@@>@@HBBBHHHHEEDCAAB;8....3:;;::9;<3...31557<==677776888999966-33386:8;970.003
@JI6ZREA02JSSHS
ATATCGCGTTGGAGGGCAAGTCTGGTGCCAGCAGCCGCGGTAATTCCAGCTCCAATAGCGTATATTAAAGTTGTTGCAGTTAAAAAGCTCGTAGTTGAATTTCGGGATCAATATATGGTCGTGCTCGGTATG
+
FFFFFFFFFFFIIHHHIIIIIIIIIIIIIIIIIIIIIIIIIIIIIIIIIIIIFFFFFFFFFFFFFFFFFFFFFFFFFFFFF????=FFFFFFFFFFFFFFFFFFFFFFDDDDDDA544BBBB800/22==9.
@JI6ZREA02I3W2X
ATATCGCGTTGGAGGGCAAGTCTGGTGCCAGCAGCCGCGGTAATTCCAGCTCCA
+
FFFFFFFFFFF?<666ADDDDDDDFHHHHHHHHHFFF???F<<::BBBBBB::3
@JI6ZREA02II2KZ
ATATCGCGTTGGAGGGCAAGTCTGGCGCCTTACGGGAAACAGTCGACTGCC
+
FFFFFFFFFFFIIHHHIIIIIHHIHHHHH@?@FHHHFFFGFDDB====944
@JI6ZREA02F8OK1
ATATCGCGTTGGAGGGCAAGTCTGGTGCCAGCAGCCGCGGTAATTCCAGCTCCAATAGCGTATATTAAAGTTGTTGCAGTTAAAAAGCTCGTAGTTGAATTTCGGGATTAGTACGCTGGTCGTGCCTTCGGTACGTACTGGTGTTACTGATTTCTACCTTCTGACGAACCATCATGTCATTAATTTGGTGTGGTGGGGAATCAGGACTGTTACTTTGAAAAAATTAGAGTGTTTAAAGCAGGCTCGCGCTTGAGTACATTAGCATGGAATAATGAAATAGGACGTTGATCCTATTTGTGGTTTCTAGGATTGACGTAATGATTAATAGGGATAGTTGGGGCATTAGTATTCAATTGTCAGAGGTGAAATTCTTGGATTTATTGAAGACTAACTACTGCGAAAGCATTTGCCAAGGATGTTTCCATTAATCAAGAACGAAAGTTAGGGATCGAAGACGATCAGATACCGTCGTAGTCTTAACCATAACTATGCCGACTAGGGATCGGATGATGTTATTTTTAATG
+
IIIIIIIIIIIIIHHHIIIIIIIIIIIIIIIIIIIIIIIIIIIIIIIIIIIIIIIIIIIIIIIIIIHHHIIIIIIIIIIII:::::IIIIIIIIIIIIIHHHIHHHIIIIIIIIIIIIIIIIIIIIIIIIIIIIIIIIIIIIIIIIIIIIHHHIIIIIIIIIIIIIIIIIIIIIIIIIIIIIIHHHIIIIIIIIAA@@GGIIIIIIIIIIIIIHHHI999999>>-IIIIIHHHGGGIIIIIGGGGGIIIIIIIIIIIIIIIIIIIIIIIIIIIHHHIIIIGGGIGEHHAA>=1117/88111@:HBBDIIIIIIIIIIIIIID>==BBBDHEIAA::::BBIIIIIIIGBBBIIIIIIGD777@HHHIIIEEIII777A>>EG<<;BEEAAA@CEGGDBBEABBBBB<<<<<EEEEE@<<>>?44335<9;=:64/...3;=3888=>>>>>=<?>>>>>?>?<>>>878=?=<><=??8874///357::=;?:?=???=????>><<88257,,,,,,,)2
@JI6ZREA02GG1DW
ATATCGCGTTGGAGGGCAAGTCTGGTGCCAGCAGCCGCGGTAATTCCAGCTCCAATAGCGTATATTAAAGTTGTTGCAGTTAAAAAGCTCGTAGTTGAATTTCGGGATCAATATATTGGTCGTGCCTCCGGTATGCACTGGTATTATTGATTTCTACCTTCTGACGAACTGTGATGTCATTAATTTGGTGTCATGGGGAATCAGGACTGTTACTTTGAAAAAATTAGAGTGTTTAAAGCAGGCACACGCTTGAATACATTAGCATGGAATAATGAAATAGGACGTTTGACCCTATTTTGTTGGTTTCTAGGATCGACGTAATGATTAATAGGGATAGTTGGGGGCATTAGTATTCAATTGTCAGAGGTGAAATTCTTGGATTTATTGAAGACTAACTACTGCGAAAGCATTTGCCAAGGATGTTTTCATTAATCAAGAACGAAAGTTAGGGATTCGAAGACGATCAGATACCGTCGTAGTCTTAACCATAAACTATGCCGA
+
IIIIIIIIIIIII666C=<>==B??AFGEEFIIIIIHIIIIIIHHIIIIIIIIIIIIIIIIIIIHHGGGIIGGHIIIIIII????;HIIIIIIIIIIIIHHHI@@@CHIIIIIIIIIIIIIIIIIIIIIIIIIIIIIIIIIIIIIIIIIIHHHIIIIIIIIIIIIIIIIIIIIIIIIIIIIIIHHHIIIIIIIIAAAAIIIIIIIIIIIHHIIBBBI666666FF5IIIIIHHHHHHIIBBBIIIIIIIIIIIIIIIIIIIIIIIIIIIIIIII555HHHHIIIHHHIIHHEIG6666;//66222EAGIIIIIIIIIIIIIIHHHDDDHHHHIIIIII88=88HHHHAAAADDD6555C?CCCCCC;3111??CC<>>:111?87???>?CD????BDB;;9>>>ACC>>>?;;;;??9<=4433<<;;99588::88>:777<33-6630....6200308999747022.--,/522300221103666980688313
@JI6ZREA02FUZCM
ATATCGCGTTGGAGGGCAAGTCTGGTGCCAGCAGCCGCGGTAATTCCAGCTCCAATAGCGTATATTAAAGTTGTTGCAGTTAAAAAGCTCGTAGTTGAATTT
+
FFFFFFFFFFFIIHHHIIIIIIIIIIIIIIIIIIIIIIIIIIIIIIIIIIIIFFFFFFFFFFFFFFFFFFFFFFFFFFFFF???==FFFFFFDA><=99..,
@JI6ZREA02GAWQE
ATATCGCGTTGGAGGGCAAGTCTGGTGCCAGCAGCCGCGGTAATTCCAGCTCCAATAGCGTATATTAAAGTTGTTGCAGTTAAAAAGCTCGTAGTTGAATTTTAGGCCTGGCCGGAGTCGTCGTCTTGGCGAGTACTGTTCTGTCGTCGGGTCTATC
+
FFFFFFFFFFFIIHHHIIIIIIIIIIIIIIIIIIIIIIIIIIIIIIIIIIIIFFFFFFFFFFFFFFFFFFFFFFFFFFFFF?????FFFFFFFFFFFFFDDDDFFFFFFDDDADDAAAD:6666?DFFFFFFFFFFFFFFFFFFFFFFFFFFFFD:6
@JI6ZREA02I5GIB
ATATCGCGTTGGAGGGCAAGTCTGGTGCCAGCAGCCGCGGTAATTCCAGCTCCAATAGCGTATATTAAAGTTGTTGCAGTTAAAAAGCTCGTAGTTGAATTTCGGGATCAATATATCGGTCGTGCTTCGGTAGTGTACTGGTATTAGTTGTATTTC
+
FFFFFFFFFFFIIHHHIIIIIIIIIIIIIIIIIIIIIIIIIIIIIIIIIIIIFFFFFFFFFFFFFFFFFFFFFFFFFFFFF88888FFFFFFFFFFFFFC??:663??>=>AA?41111??>=<4244422:666944/..3499==65213221.
@JI6ZREA02GBVTM
ATATCGCGTTGGAGGGCAAGTCTGGTGCCAGCAGCCGCGGTAATTCCAGCTCCAATAGCGTATATTAAAGTTGTTGCAGTTAAAAAGCTCGTAGTTGAATTTTAGGCCTGGCCGGACGTCGGTCTCTTGGCGAGTACTGTTCTGTCGTCGGGTCTATC
+
FFFFFFFFFFFIIHHHIIIIIIIIIIIIIIIIIIIIIIIIIIIIIIIIIIIIFFFFFFFFFFFFFFFFFFFFFFDDDDD::66666CFFFFFFFFFFFFBBDDFFFFFFFFDBB898<<53335::BDDDDFFFFFFFFFFFFFFFFFFFFFFFFF63
@JI6ZREA02JW2B5
ATATCGCGTTGGAGGGCAAGTCTGGTGCCAGCAGCCGCGGTAATTCCAGCTCCAATAGCGTATATTAAAGTTGTTGCAGTTAAAAAGCTCGTAGTTGAATTTCGGGATCAATTTATCGGTCGTGCCTCTGGTATGCACTGGTATTATTGATTTCTACCTTCTGACGAACCATGATGTCATTAATTTGGTGTCATGGGGAATCAGGACTAGTTACTTTGAAAAAATTAGAGTGTTTAAAGCAAGCACGCGCTTGAATACATTAGCATGGAATAATGAAATAGGACGTTTGACCCTATTTTGTTGGTTTCTAGGATCGACGTAATGATTAATAGGGATAGTTGGGGGCATTAGTATTCAATTGTCAGAGGTGAAATTCTTGGATTTATTGAAGACTAACTACTGCGAAAGCATTTGCCAAGGATGTTTTCATTAATCAAGAACGAAAGTTAGGGATCGAAGACGATCAGATACCGTCGTAGTCTTAACCATAAACTATGCCGACTAGGGGATCGGATGATGTTAATTTTTTAATGTACTCA
+
IIIIIIIIIIIIIHHHIIIIIIIIIIIIIIIIIIIIIIIIIIIIIIIIIIIIIIIIIIIIIIIIIIHHHIIIIIIIIIIFF88888HIIIIIIIIIIIIHHF:666BIIHHHHHIIIIIIIIIIIIIIHIIIIIIIIIIIIIIIIIIIIIHHHID>::::IIIIIIIIIIIIIIIIIIIIIII:::IIIIFGGG7999DDGEEGGF<<==;DFG@??C22222253,;GGGG777BEEIDDD@@;;;;;G;;;@@GGII;;;GGIGGGGGDDDFD777@:IIIIH@@@IIHHHIIBBA?@//76BBBI<D;;;HIIIIIDDDIIIII@@@@E@@@HIIII88==8@@;;;;IIIIIEEDDDDEEBB4448=BBEEEHHHHHHHHHHHEEBBBDB00048?===?<<B444;;<=>>AA4303:1311:;;;665::994441...,,,,,,,/,,,44/.207:::3131::::9::;:8:7720,,,1,,,,,,,,0311.1/,,,,/11,,,4462---99//55..44)9451//1
@JI6ZREA02F9NA9
ATATCGCGTTGGAGGGCAAGTCTGGTGCCAGCAGCCGCGGTAATTCCAGCTCCAATAGCGTATATTAAAGTTGTGCAGTTAAAAAGACTCGTAGTTGAATTTCGGGATCAATTATAGTCGGTCG
+
FFFDCC???DDFF666EFIIIIIIIIIIIIIIIIIIHHFFHFF66668EFFFFFFFFFFFFFFFFFFFF654866::4--,,,,-3-:<==??ABBAAA=:89888<<44468866797556//
@JI6ZREA02FVOHN
ATATCGCGTTGGAGGGCAAGTCTGGTGCCAGCAGCCGCGGTAATTCCAGCTCCAATAGCGTATATTAAAGTTGTTGCAGTTAAAAAGCTCGTAGTTGAATTTAG
+
FFFFFDD???A?@666ADDDFFFDDIIIIIIIIIIIIIIIIDDBBBBHHHHGFFFFFFFFFFFFDD:::FFDBA><<<?44//---3:<<==>==><<<6662/
@JI6ZREA02GEA7S
ATATCGCGTTGGAGGGCAAGTCTGGTGCCAGCAGCCGCGGTAATTCCAGCTCCAATAGCGTATATTAAAGTTGTTGCAGTTAAAAAGCTCGTAGTTGAATTTTAGGCCTGGTCCGGATGGTCCGTCTTTGGCGAGTACTGTTCTGTCGTCGGGTCTATCCTTCTGGTGAGCCGGGATGCCCTTTATTGGGTGTGTCGGGGAACCAGGACCAGTTACCTTGAAAAAATTAGAGTGTTTAAAGACAGGCACACGCTTGAATACATTAGCATGGAATAATAAAATAGGAC
+
FFFFFF:655::9111<>AADDGFFFFFHHHFFF888CCC@??DFDFFFEEDDFFFFFFFFFFFDD@@?FDBBBB=:556=75555BBBBAAAAABA5411008>>><<44456DBBDAAAFFFFDDDFFFFFDDFFFA666:ABBBAAA===AAAAABB=<<<:::D??::::=BBB===444<44862/-/337222224888<<??AA944555==B22222/==0=6332,,,,,,2.3---743444?=>?BBAAAAAABBA@>===<43300055<5;;9:
@JI6ZREA02I42WF
ATATCGCGTTGGAGGGCAAGTCTGGTGCCAGCAGCCGCGGTAATTCCAGCTCCAATAGCGTATATTAAAGTTGTTGCAGTTAAAAAGCTCGTAGTTGAATTTCGGGATCAATTTATCGGTCGTGCCTCTGGTATGCACTGGTATTATTGATTTCTACCTTCTGACGAACCATGATGTCATTAATTTGGTGTCATGGGAAATCAGGACTGTTACTTTGAAAAAATTAGAGTGTTTAAAGCAAGCACACGCTTGAATACATTAGCATGGAATAATGAAATAGGACGTTTGACCCTATTTTGTTGGTTTCTAGGATCGACGTAATGATTAATAGGGATAGTTGGGGGCATTAGTATTCAATTGTCAGAGGTGAAATTCTTGGATTTATTGAAGACTAACTACTGCGAAAGCATTTGCCAAAGGATGTTTTCATTAATCAAGAACGAAAGTTAGGGATCGAAGACGATCAGATACCGTCGTAGTCTTAACCATAAACTAT
+
IIIIIIIIIIIIIHHHIIIIIIIIIIIIIIIIIIIIIIIIIIIIIIIIIIIIIIIIIIIIIIIIIIHHHIIIIIIIIIIII?????IIIIIIIIIIIIIHHHI@@@IIIIIHHHIIIIIIIIIIIIIIIIIIIIIIIIIIIIIIIIIIIIHHHIIIIIIIIIIIIIIIIIIIIIIIIIIIIIIHHHIIIIIIII;;;BBBIIIIIIIIBBBBGHHHI;;;;99;;,IIIIIHHHHHHIIGGGIIIIIIIIIIIIIIIIIIIIIIIIIIIIIIIIEEEF@IIIIIHHHIIAAAFDBB=<8//88HHHIIIHHHHIIIHD<<<IIIIIDDDDAAAAEDEII===88EEEEIIIIIHHHHHDBBBCCC::;=;;;DDEDDBBBEEEB::EE@?=@BDEBBBBABBDBB>455777?.....220791100::;;110333300<6556<==4992233388603047883138;;;:9::;66311;;400300330-0
@JI6ZREA02J0RWJ
ATATCGCGTTGGAGGGCAAGTCTGGTGCCAGCAGCCGCGGTAATTCCAGCTCCAATAGCGTATATTAAAGTTGTTGCAGTTAAAAAGCTCGTAGTTGAATTTTAGGCCTGGCCGGATGGTCCGTCTTTGGCGAGTACTGTTCTGTCGTCGGGTCTATCCTTCTGGTGAGCCGGGATGCCCTTTATTGGGTGTGTCGGGGAACCAGGACCATTACCTTGAAAAAATTAGAGTGTTTAAAGCGGGCATTTGCTTGAATAGATTAGCATGGAATAATAGAATAGGACGTTGGTTCTATTTTGTTGGTTTTAGGACCACCGTAATGATTAATAGGGATAGTTGGGGGCATTAGTATTCAATTGTCAGAGGTGAAATTCTTGGATTTATTGAAGACTAACTATTGCGAAAGCATTTGCCAAGGATGTTTTCATTAATCAAGAACGAAAGTTAGGGGATCGAAGACGATCAGATACCGTCGTAGTCTTAACC
+
IIIIIIIIIIIII:::IIIIIIIIIIIIIIIIIIIIIIIIIIIIIIIIIIIIIIIIIIIIIIIIIIHHHIIIIIIIIIIII;;;;;IIIIIIIIIIIIICCCCIIIIIIIIIIIIIIIIIIIIIIHHHIIIIIIIIIIIIIIIIIIIIIHHHIIIIIIIIIIIIIIIIIIIHHHIIIHHHHHHIIIHHHIIIIII@@@@IIIIIGGGGIIIIIIIIII666666BB5IIIIIHHHHHHHIHHHII>>>BIIIIGGGGIHHHIIIIIIIIIIIIIIIIIIIIIIIIIIIIIIIIIB>=<A66;;2///?<<>;;;?DFFDIIIIIIIIIIHHHHIIIHH::=::GGHIIIIIIIIGGCCFEFFFF??@BBBBCCFHEHHHHHHHHHHHCBBCHFBBBBFFCC?@@HBC@@@HHHHHHCCB>>7777>>>><<<==>><<=:7552335333268888820368;;<<68688;989<<;;8446644
@JI6ZREA02JE2H7
ATATCGCGTTGGAGGGCAAGTCTGGCGCCTTACGGGAAACAGTCGACTGCC
+
IIIIIIIIIIIIIHHHIIIIIIIIIII;;666?DDDCCCIFIIIEEEEE99
@JI6ZREA02IWAN6
ATATCGCGTTGGAGGGCAAGTCTGGTGCCAGCAGCCGCGGTAATTCCAGCTCCAATAGCGTATATTAAAGTTGTTGCAGTTAAAAAGCTCGTAGTTGAATTTCGGGATCAATATATTGGTCGTGCCTCGTGTNGACTGGTATTATTGATTTCTACCTTCTGACGAACTGTGATGTCATTAATTTGGTGTCATGGGGAATCAGGACTAGTTACTTTGAAAAAATTAGAGTGTTTAAAGCAAGGCACACGCTTGAATACATTAGCATGGAATAATGAAATAGGACGTTTGACCCTATTTTGTTGGTTTCTAGGATCGACGTAATGATTAATAGGGATAGTTGGGGGCATTAGTATTCAATTGTCAGAGGTGAAATTCTTGGATTTATTGAAGACTAACTACTGCGAAAGCATTTGCCAAGGATGTTTTCATTAATCAAGAACGAAAGTTAGGGATCGAAGACGATCAGATACCGTCGTAGTCTTAACCATAAACTATGCCGACTAGGGATCGGATGATGTTAA
+
IIIIIIIIIIIIIHHHIIIIIIIIIIIIIIIIIIIIIIIIIIIIIIIIIIIIIIIIIIIIIIIIIIHHHIIIIIIIIIIGG88888IIIIIIIIIIIIIHHHIHHHIIIIIIIIIIIIIIIIIHHC@?@?73!357=HHHIIIIIIIIHHHIIIIIIIIIIIIIIIIIIIIIIIIIIIIIIHHHIIIIIIIIBBBBIIHHHGGGA66666HIHHCI7;;;;;GG5IIIIIHHHHHHH>;;;;BFHIIIIIIIIIIIIIIIIIIIIIIIIIIIIIHHHIIIIIIHHHHIHGAAAF????=22FFAAAHIIHHHHIIIIIIIIIIIIIIHGAAABGGGG??44555AACEEGGGIIIA@@@HHHHHFFFHHBBBHH@==HHHHHHHH>FFC?>AE55553A:;;:B>;ACC>>>?1111559=<3444==;;2208;;3008;777<=<3222633388;9<;;;;;32368886466869=;;==965899>><-233;<=9=<888;=;33388888<<==
@JI6ZREA02JYQTY
ATATCGCGTTGGAGGGCAAGTCTGGTGCCAGCAGCCGCGGTAATTCCAGCTCCAATAGCGTATATTAAAGTTGTTGCAGTTAAAAAGACTCGTAGTTGAATTTCGGGA
+
FDDDBB8100224...422444<>>?AAAAAFFFFFD???FCCCCA?@@FFDDF?A@FFFFFFFFFFFFF@@@DFFFFFFF????=F>FFFFFFFFFFFD::::;;89
@JI6ZREA02JBXUW
ATATCGCGTTGGAGGGCAAGTCTGGTGCCAGCAGCCGCGGTAATTCCAGCTCCAATAGCGTATATTAAAGTTGTTGCAGTTAAAAAGCTCGTAGTTGAATTTC
+
FFFFFFFFFFFIIHHHIIIIIIIIIIIIIIIIIIIIIIIIIIIIIIIIIIIIFFFFFFFFFFFFFFFFFFFFFFFFFFFFF88888FFFFFFFFDDDB@961.
@JI6ZREA02J6T86
ATATCGCGTTGGAGGGCAAGTCTGGTGCCAGCAGCCGCGGTAATTCCAGCTCCAATAGCGTATATTAAAGTTGTTGCAGTTAAAAAGCTCGTAGTTGAATTTCGGGG
+
FFFFFFFFFFFHH666HHHHIIIIIIIIIIIIIIIIIIIIIIIIIIIIIIIIFFFFFFFFFFFFFFFFFFFFFFFFFFFFF???;;EFFFFFFFDA?>;661.,,,,
@JI6ZREA02JGSA9
ATATCGCGTTGGAGGGCAAGTCTGGTGCCAGCAGCCGCGGTAATTCCAGCTCCAATAGCGTATATTAAAGTTGTTGCAGTTAAAAAGCTCGTAGTTGAATTTTAGGCCTGGCCGGACGGTCCGTCTCTGGCGAGTACTGTTCTGTCGTCGGGTCTATCTTTCTGGTGAATCGGTATGTTCTTAATTGGGCGTGCCGGGGAGCCAGGACCATTACCTTGAAAAAATTAGAGTGTTTAAAGCAGGCTTTTGCTTGAATAGATTAGCATGGAATAATAGAATAGGACGTCGTGGTTCTATTTTGTTGGTTCAAGGACCACCGTAATGATTAATAGGGATAGTTGGGGGCATTAGTATTCAATTGTCAGAGGTGAAATTCTTGGATTTATTGAAGACTAACTACTGCGAAAGCATTTGCCAAGGATGTTTTCATTAATCAAGAACGAAAGTTAGGGATCGAAGACGATCAGATACCGTCGTAGTCTTAACCATAAACTATG
+
IIIIIIIIIIIIIHHHIIIIIIIIIIIIIIIIIIIIIIIIIIIIIIIIIIIIIIIIIIIIIIIIIIHHHIIIIIGGGGI8833333=GIHIHIIIIIIICCCCIIIIIIIIIIIIIIIIIIIIIIIIIIIIIIIIIIIIIIIIIIIIIIHHHIIIIII@@@IIIIIIIIIIIIIIIIIIIGGGGIIHHHIIIIIICCCCIIIIIIIIIIIGGCAA=;=-----,110===A@155==EIIIIIIBBBBIIIHIB==<AAAAFFIIIIIIIIIIIIIIIIIIIIIIIIAAAAGGGGI@@@?I66AADDGGG775=DGDDFIIIIGAAAIIIIHHHIIIIAA66655AAGGGGDEEIIHHIIIHHHHI666>@@@DDECCEED>><<44@@@@>DDC@@@CECDDC@@@C@<666@@DDDE=:==3322;;2211488440031444<=4-///7<====<9=>>??8878:>>=;577<:>?<<==22089;987124
@JI6ZREA02JGWHH
ATATCGCGTTGGAGGGCAAGTCTGGCGCCTTACGGGAAACAGTCGACT
+
FFFFFFEEDFFHHHHHHFHHHHHFB@<<AAAAD==;444<9?:72424
@JI6ZREA02HU12P
ATATCGCGTTGGAGGGCAAGTCTGGTGCCAGCAGCCGCGGTAATTCCAGCTCCAATAGCGTATATTAAAGTTGTTGCAGTTAAAAAGCTCGTAGTTGAATTTTAGGCCTGGCCGGACGGTCCGTCTCTGGCGAGTACTGTTCTGTCGTCGGGTCTATCTTTCTGGTGAATCGGTATGTTCTTAATTGGGCGTGCCGGGGAGCCAGGACCATTACCTTGAAAAAATTAGAGTGTTTAAAGCAGGCTTTTGCTTGAATAGATTAGCATGGAATAATAGAATAGGACGTTGTGGTTCTATTTTGTTGGTTCAAGGACCACCGTAATGATTAATAGGGATAGTTGGGGGCATTAGTATTCAATTGTCAGAGGTGAAATTCTTGGATTTATTGAAGACTAACTACTGCGAAAGCATTTGCCAAGGATGTTTTCATTAAATCAAAGAACGAAAAGTTAGGGATCGAAGACGATCAGATACCGTCGTAGTCTTAACCATAAACTATGCCGACTAGGAATCGGGCGACGTTATTTTCACGACTCGCTCGGCGCCTTACGGGAAACAGTCGAC
+
IIIIIIIIIIIII:::IIIIIIIIIIIIIIIIIIIIIIIIIIIIIIIIIIIIIIIIIIIIIIIIIIGGGIIIIIIIIII;;36663DIIIIIIIIIIII@@@@IIIIIIIIIIIIIIIIIIIIIIIIIIIIIIIIIIIIIIIIIIIIIIHHHIIIIIIHHHIIIIIIIIIIIIIIIIIIIIIHHHH???ICII??6666HIIIIIIIIIIIIIIIIII666666II6IIIIH;;;HHHIIIIIICCCCIIIIIIIIIIIIIIIIIIIIIIIIIIIIIIIIIIIIIIIHD???;IIIBBBBH>>HHIIIIIIIIIIIIIIIIIIIIIIIIII542@ECA;;...11BGDDEEEEIIIIIIIIIIIIIIIE7777??IIIIIIFHHIIIICCDIIIIIIIIIIIEC;99FA?222@@@@@A@@@@6666??//...;8,,,80296....46@6;;;@CCEEEEIEEEEEEEEEEEEEEDEEEEEC7777===?000149CAAACC@CCCCCC@722270<CCCCC9999EEEEEEEEEEEEEC@===//11///...;3=??>@=
@JI6ZREA02H398X
ATATCGCGTTGGAGGGCAAGTCTGGTGCCAGCAGCCGCGGTAATTCCAGCTCCAATAGCGTATATTAAAGTTGTTGCAGTTAAAAAGCTCGTAGTTGAATTTCGGGGTA
+
FFFFFFFFFFFIIHHHIIIIIIIIIIIIIIIIIIIIIIIIIHHHHFHHHHHDDDDFFFFFFFFFFFFFFFFFFFFFFFFFF==???FFFFFFFFFFDBA9984..,,,.
@JI6ZREA02IDN69
ATATCGCGTTGGAGGGCAAGTCTGGTGCCAGCAGCCGCGGTAATTCCAGCTCCAATAGCGTATATTAAAGTTGTTGCAGTTAAAAAGCTCGTAGTTGAATTTCGGGATTAGTACGCTGGTCGTGCCTTCGGTACGTACTGGTGTTACTGATTTCTACCTTCTGACGAACCATCATGTCATTAATTTGGTGTGGTGGGGAATCAGGACTGTTACTTTGAAAAAATTAGAGTGTTTAAAGCAGGCTCGCGCTTGAATACATTAGCATGGAATAATGAAATAGGACGTTGATCCTATTTTGTGGTTTCTAGGATTGACGTAATGATTAATAGGGATAGTTGGGGCATTAGTATTCAATTGTCAGAGGTGAAATTCTTGGATTTATTGAAGACTAACTACTGCGAAAGCATTTGCCAAGGATGTTTTCATTAATCAAAGAACGAAAGTTAGGGATCGAAGACGATCAGATACCGTCGTAGTCTTAACCNTAAACTATGCCGACTAGGAATCGGGCGACGTTA
+
IIIIIIIIIIIIIGGGIIIIIIIIIIIIIIIIIIIIIIIIIIIIIIIIIIIIIIIIIIIIIIIIIIHHHIIIIIIIIIIII?????IIIIIIIIIIIIIHHHIHHHIIIIIIIIIIIIIIIIIIIIIIIIIIIIIIIIIIIIIIIIIIIIHHHIIIIIIIIIIIIIIIIIIIIIIIIIIIIIIHHHIIIIIIII>>>>IIIIIIIIIIGGGGG999I466666;;,IIIIIHHHHHHIIIIIIIIIIIIIIIIIIIIIIIIIIIIIIIIIIIIIHHHIIIIGG???IIIIIII????G7CCHHHIIIIIIIIIIIIIIIIIIIIIIIIHHHIIIIIIAAAAIIIIIIIIIIIIIIIIIIIIF999EHHHIIIIIIII???IH@IIGCBCI999?;IICC???FEGGHHHIIIIIIIIII==99AAAA;;75.,,3,,30,,,4990444:AAAAA@@AAAAAA>=>=AAA<;<>?>4522337/!.,,.52.7::=??=A?AA>?A>5552.<=6732
@JI6ZREA02J16I9
ATATCGCGTTGGAGCGCAAGTCTGGTGCCAGCAGCCGCGGTAATTCCAGCTCCAATAGCGTATATTAAAGTTGTTGCAGTTAAAAAGCTCGTAGTTGAATTTTAGGCCTGGCCGGATGGTCCGTCTTTGGCGAGTACTGTTCTGTCGTCGGGTCTATCTTTCTGGTGAATCGGTATGTTCTTAATTGGGCGTGCCGGGGAGCCAGGACCATTACCTTGAAAAAATTAGAGTGTTTAAAGCAGGCTTTTGCTTGAATAGATTAGCATGGAATAATAGAATAGGACGTCGTGGTTCTATTTTGTTGGTTCAAGGACCACCGTAATGATTAATAGGGATAGTTGGGGGCATTAGTATTCAATTGTCAGAGGTGAAATTCTTGGATTTATTGAAGACTAACTACTGCGAAAGCATTTGCCAAGGATGTTTTCATTAATCAAAGAACGAAAGTTAGGGATCGAAGACGATCAGATACCGTCGTAGTCTTAACCATAAACTATGCCGACTAGGGATCGGATGATGTTAATTTTATAATGACTC
+
IIIIIIIIIIIIIIIIIIIIIIIIIIIIIIIIIIIIIIIIIIIIIIIIIIIIIIIIIIIIIIIIIIHHHIIIIIIIIIIGG88888HIIIIIIIIIIIIBBCCIIIIIIIIIIIIIIIIIIIIIIHHHIIIIIIIIIIIIIIIIIIIIIHHHIIIIIIHHHIIIIIIIIIIIIIIIIIIIIIIIIIHHHIIIIIICCCCIIIIIGGGGIHIIIIIIII666666GG5IIIIIHHHHHHIIIIIIBBBBIG>>>BHHIIIIIIIIHHHIIIIIIIIIIIIIIIIIIIIIIIIIHGFG9999;22;;::;AD;;:CE?2257DGHIHHHIIIIHHHIAAAGH77777DDGHHIHHHIIFHHHFHHHHHHHHHHHHHHHBBCCEB>>E:7??552;>@9998@9;;@;;;>;5445?>AAA>;8<<2222389;;;8;...815=8336;==52226;;3338486;888;686;;=<<<<;::=<>==8603276..-238;;<486888;888;83333328<<44445.688<<;81
@JI6ZREA02IW81C
ATATCGCGTTGGAGGGCAAGTCTGGTGCCAGCAGCCGCGGTAATTCCAGCTCCAATGGCGTATATTAAAGTTGTTGCAGTTAAAAAGCTCGTAGTTGAATTTCGGGATCAATATATTGGTCGTGCCTCCGGTATGCACTGGTATTATTGATTTCTACCTTCTGACGAACTGTGATGTCATTAATTTGGTGTCATGGGGAATCAGGACTGTTACTTTGAAAAAATTAGAGTGTTTAAAGCAGGCACACGCTTGAATACATTAGCATGGAATAATGAAATAGGACGTTTGACCCTATTTTGTTGGTTTCTAGGATCGACGTAATGATTAATAGGGATAGTTGGGGGCATTAGTATTCAATTGTCAGAGGTGAAATTCTTGGATTTATTGAAGACTAACTACTGCGAAAGCATTTGCCAAGGATGTTTTCATTAATCAAGAACGAAAGTTAGGGATCGAAGACGATCAGATACCGTCGTAGTCTTAAC
+
HHHHHHHHHHHIIHHHIIIIIIIIIIIIIIIIIIIIIIIIIIIIIIIIIIIIHHHFFFHHHHHHHHHHHHHHHHHHHHHEE88888HHHHHHHHHHHHHHHHHHHHHHG<<=B600/446>6444460222EDGGHHHHHHHHHHHHHHHHHHHHHHHHHHHHHHH>>>>>FHHHHHHHHHHH999HHHHHHHHCCBBHHHHHHHHHEB@@HHHHHH;;;;99@@-HHHHHHHHHHHHE999HHHHHHHHHHHHHHHHHHHHHHHHHHHHHHHHHHHHHHHHHHHHHHHHHHHH6666;22@@@@@HHH;;;BHHHHB;;;HHHHHHHHHHBBBHHHHH88885B@@@BBEGGGGBA9998AHHHHHHHHHHHHHHHHHHHHH@88HHH@@ADB?========;;;999;<;>>===A=6::1111;;;;11077;;99;6334<;;49966222:::<;::;;;;:;<;;;:9::;::700--,
@JI6ZREA02JIOYC
ATATCGCGTTGGAGGGCAAGTCTGGTGCCAGCAGCCGCGGTAATTCCAGCTCCAATAGCGTATATTAAAGTTGTTGCAGTTAAAAAGCTCGTAGTTGAATTTTAGGCCTGGCCGGATGGTCCGTCTTTGGCGAGTACTGTTCTGTCGTCGGGTCTATCCTTCTGGTGAGCCGGGATGCCCTTTATTGGGTGTGTCGGGGAACCAGGACCATTACCTTGAAAAAATTAGAGTGTTTAAAGCGGGCATTTGCTTGAATAGATTAGCATGGAATAATAGAATAGGACGTTGGTTCTATTTTGTTGGTTTTAGGACCACCGTAATGATTAATAGGGATAGTTGGGGGCATTAGTATTCAATTGTCAGAGGTGAAATTCTTGGATTTATTGAAGACTAACTATTGCGAAAGCATTTGCCAAGGATGTTTTCATTAATCAAGAACGAAAGTTAGGGGATCGAAGACGATCAGATACCGTCGTAGTCTTAACC
+
FFFFFFFFFFFIIHHHIIIIIIIIIIIIIIIIIIIIIIIIIIIIIIIIIIIIFFFFFFFFFFFFFFFFFFFFFFFFFFFFF=====FFFFFFFFFFFFFEEEEFFFFFFFFFFFFFFFFFFFFFFFFFFFFFFFFFFFFFFFFFFFFFFFFFFFFFFFFFFFFFFFFFFDD<<<FFF??????D99666CFFFFF=AAAFFFFDEDDFFFFFFDDAAC666666AA/DDACCFFFFFFDD???AA666?AAADDDDDFDDDGGGGIIIIIIDDDIIIIIIIIIIIGGGGGGFDA64427//21,,,,3551111164448?@@BBBBDDBBBAAAADD88888DDDDDDDDDDDDDDBDDDDDD///8>>>DDBBBDDD888=88@@@@88333333>@>><=====888=BBDBB8886:4441:666448886---21---167000117:622210697::::7:7::65455:99:446684
@JI6ZREA02G6E6J
ATATCGCGTTGGAGGGCAAGTCTGGTGCCAGCAGCCGCGGTAATTCCAGCTCCAATAGCGTATATTAAAGTTGTTGCAGTTAAAAAGCTCGTAGTTGAATTTTAGGCCTGGCCGGACGGTCCGTCTCTGGCGAGTACTGTCTGTCGTCGGTCTATCTTTCTGGTGAATCGGTATGTTCTTAATTGGGCGTG
+
FFFFFFFFFFFIIHHHIIIIIIIIIIIIIIIIIIIIIIIIIIIIIIIIIIIIFFFFFFFFFFFFFFFFFDDDFFFFFFFFF;;;;;FFFFFFFFFFFFF=;96=42227----,,3,,,31555669=9640004=?9734379:63/../3<:9:336600003489>?<898=DD:::::AA<86<773
@JI6ZREA02JQ4F7
ATATCGCGTTGGAGGGCAAGTCTGGTGCCAGCAGCCGCGGTAATTCCAGCTCCAATAGCGTATATTAAAGTTGTTGCAGTTAAAAAGCTCGTAGTTGAATTTTAGGCCTGGCCGGATGGTCCGTCTTTGGCGAGTACTGTTCTGTCGTCGGGTCTATCCTTCTGGTGAGCCGGGATGCCCTTTATTGGGTGTGTCGGGGAACCAGGACCATTACCTTGAAAAAATTAGAGTGTTTAAAGCGGGCATTTGCTTGAATAGATTAGCATGGAATAATAGAATAGGACGTTGGTTCTATTTTGTTGGTTTTAGGACCACCGTAATGATTAATAGGGATAGTTGGGGGCATTAGTATTCAATTGTCAGAGGTGAAATTCTTGGATTTATTGAAGACTAACTATTGCGAAAGCATTTGCCAAGGATGTTTTCATTAATCAAGAACGAAAGTTAGGGGATCGAAGACGATCAGATACCGTCGTAGTCTTAACCATAAACTATGCCG
+
FFFFFFFFFFFIIHHHIIIIIIIIIIIIIIIIIIIIIIIIIIIIIIIIIIIIFFFFFFFFFFFFFFFFFFFFFFFFFFFFF88888FFFFFFFFFFFFFDDDBFFFFFFFFFFFFFFFFFFFFFF@@@FFFFFFFFFFFFFFFFFFFFFFFFFFFFFFFFFFFFFFFFFFFFFFFFFFFFFFFFFFFFFFFFFFFDDDDFFFFFFFFFFFFDBAAAAA222222==/AADDDFFFFFFFF;;;;?FFFFFFFFFGGGGDDDIGFFFGIIIIDDDDFGGIIGGDFDDBBB<898<4444<13;;2444900044<>BBABBAAAADAAAA????DDDAA55555==A@ABA==5558<<><>>:8223888886;;;;:8///8228::<<>:8888=B<<<<;;====;;;=?DBB443::4444::::998666:88610039::211117666::75:97:::6464::61011:88:4466440200001-.0220
@JI6ZREA02GPT72
ATATCGCGTTGGAGGGCAAGTCTGGTGCCAGCAGCCGCGGTAATTCCAGCTCCAATAGCGTATATTAAAGTTGTTGCAGTTAAAAAGCTCGTAGTTGAA
+
F=;;::==FFFGI=??IIIIIIIIIIIIIIIIIIIIIIIIIIIIIIIIIIIIFFFFFFFFFDDDFFFFFFFFFDB=<<?<</111189<A?????A?88
@JI6ZREA02F25RN
ATATCGCGTTGGAGGGCAAGTCTGGTGCCAGCAGCCGCGGTAATTCCAGCTCCAATAGCGTATATTAAAGTTGTTGCAGTTAAAAAGCTCGTAGTTGAATTTCGGGATCAATATATTGGTCGTGCCTCTGGTATGAACTGGTATTATTGATTTCTACCTTCTGACGAACTGTGATGTCATTAATTTGGTGTCATGGGGAATCAGGACTGTTACTTTGAAAAAATTAGAGTGTTTAAAGCAGGCACACGCTTGAATACATTAGCATGGAATAATGAAATAGGACGTTTGACCCTATTTTGTTGGTTTCTAGGATCGACGTAATGATTAATAGGGATAGTTGGGGGCATTAGTATTCAATTGTCAGAGGTGAAATTCTTGGATTTATTGAAGACTAACTACTGCGAAAGCATTTGCCAAGGATGTTTTCATTAATCAAGAACGAAAGTTAGGGATCGAAGACGATCAGATACCGTCGTAGTCTTAACCATAAACTATGCCGACTAGGAATCGGG
+
IIIIIIIIIIIIIHHHIIIIIIIIIIIIIIIIIIIIIIIIIIIIIIIIIIIIIIIIIIIIIIIIIIHHHIIIIIIIIIIBD:::::IIIIIIIIIIIIIHHHIHHHIIIIIIIIIIIIIIIIIIIIIIIIIIIIIIIIIIIIIIIIIIIIHHHIIIIIIIIIIIIIIIIIIIIIIIIIIIIGG666IIIIIIIICCCCIIIIIIIIIIIIIIIHHHI999988II5IIIIIHHHHHHIIIIIIIIIIIIIIIIIIIIIIIIIIIIIIIIIIIIIHBBH?EA>61111>@555:=6899D88==555A?IFFGIIIIIIIIIIIIIIIIIH===AFIIEE88;88GGGIIIIIIGAA@HHHEFFEE??ACAAA@@DCCFFFEEEHHHHHDCCDHFFFEEC<<<CB@><;;===@991111252,,,,253322.222404=63002887;722444==><?><===<:<>?>=<==>?>>?>>AA77589>>?:-2448784=8::7:;8..,
@JI6ZREA02I80FS
ATATCGCGTTGGAGGGCAAGTCTGGTGCCAGCAGCCGCGGTAATTCCAGCTCCAATAGCGTATATTAAAGTTGTTGCAGTTAAAAAGCTCGTAGTTGAATTTTAGGCCTGGCCGGATGGTCCGTCTTTGGCGAGTACTGTTCTGTCGTCGGGTCTATCCTTCTGGTGAGCCGGGATGCCCTTTATTGGGTGTGTCGGGGAACC
+
FFFFFFFFFFFIIHHHIIIIIIIIIIIIIIIIIIIIIIIIIIIIIIIIIIIIFFFFFFFFFFFFFFFFFEDDFFFFFFFFF???==FFFFFFFFFDBBB5555931119AABBDDDFFFFFFFFFFFFFFFDDDFFFFFFFFFFFFFFFFFFFFFFFFFFFFFCCC????A??==========?::;888:<<<>46668888
@JI6ZREA02GG6XF
ATATCGCGTTGGAGGGCAAGTCTGGTGCCAGCAGCCGCGGTAATTCCAGCTCCAATAGCGTATATTAAAGTTGTTGCAGTTAAAAAGCTCGTAGTTGAATTTTAGGCCTGGCCGGATGGTCCGTCTTTGGCGAGTACTGTTCTATCGTCGGGTCTATCCTTTCTGGTGAGCCGGAATGCCCTTTATTGGGTGTGTCGGGGGAACCAGGACCGATTACCTTGAAAAAATTAAGAGTGTTTAAAGTACGGGCAGTTTGTCTTGAATAGATTAGCATGGAATAATAGAATAGGACGTTGGTTCTATTTTGTTGGTTTTTAGG
+
FFFFFFFFFFFIIIIIIIIIIIIIIIIIIIIIIIIIIIIIIIIIIIIIIIIIFFFFFFFFFFFFFFFFFFFFFFFFFFFFF==???FFFFFFFFFFFFFEEE=FFFFFDDBBBB@9444844388111BBDDFFFFFFFFFFFFFFFFFFFFFFFFF8663389???=78885444?98869444992.,,.8=2.,,,,,1151111=-./6559551,.,,----560-769:<;;;8844224<<;84444;B4988444A>A?===<<<>444448<<<<;;334449344<<>=>=?22227//--,,,,,-,,
@JI6ZREA02G7A8V
ATATCGCGTTGGAGGGCAAGTCTGGTGCCAGCAGCCGCGGTAATTCCAGCTCCAATAGCGTATATTAAAGTTGTTGCAGTTAAAAAGCTCGTAGTTGAATTTCGGGGTA
+
FFFFFFFFFFFIIHHHIIIIIIIIIIIIIIIIIIIIIIIIIIIIIIIIIIIIFFFFFFFFFFFFFFFFFA@@FFFFFFFFF?????FFFFFFFFFFFFFFFFFAAA@F8
@JI6ZREA02GJLLV
ATATCGCGTTGGAGGGCAAGTCTGGTGCCAGCAGCCGCGGTAATTCCAGCTCCAATAGCGTATATTAAAGTTGTTGCAGTTAAAAAGCTCGTAGTTGAATTTTAGGCCTGGCCGGATGGTCCGTCTTTGGCGAGTACTGTTCTGTCGTCGGGTCTATCCTTCTGGTGAGCCGGGATGCCCTTTATTGGGTGTGTCGGGGAACCAGGACCATTACCTTGAAAAAATTAGAGTGTTTAAAGCGGGCATTTGCTTGAATAGGTTAGCATGGAATAATAGAATAGGACGTTGGTTCTATTTTGTTGGTTTTAGGACCACCGTAATGATTAATAGGGATAGTTGGGGGCATTAGTATTCAATTGTCAGAGGTGAAATTCTTGGATTTATTGAAGACTAACTATTGCGAAAGCATTTTGCCAAGGATGTTTTCATTAATCAAGAACGAAAGTTAGGGGATCGAAAGACGATCAGATACCGTCGTAGTCTTAACCATAAACTATGCCGACTAGGGATCGGATGATGTTAATTTTATAATGACTCATTCGGCGCTTTTTACGGGAAACTGT
+
IIIIIIIIIIIII:::IIIIIIIIIIIIIIIIIIIIIIIIIIIIIIIIIIIIIIIIIIIIIIIIIIHHHIIIIIIIIIIFF88888HIIIIIIIIIIIICCCCIIIIIIIIIIIIIIIIIIIIIIHHHIIIIIIIIIIIIIIIIIIIIIHHHIIIIIIIIIIIIIIIIIIIHHHIIIHHHHHHIDDFFHIIIIIICCCCIIIIHIIHIIIIIIIIHHI666666II5IIIIIHHHHHHII;;;BD===DIIIIIIIDEEIIIIIIIIIIIIIIIIIIIIIIIDDDHHDDDDDDI=>==G66??4442?:633332455:ABBBBDFHHIHHHIIIIII==?=8DDDHIIHDDDDHIEDDDHHHH>>@BHHHIED==@@B@==B::BB@:8:BDC@@?A@A92..,673,,,,300007725,,,,,,5,,,,112296654000/0,,,,,,,1,,,,,/,5747799:;:<=81018<<:;::;;...3688;:-133::;4302246;9223338;;::;;33305-68688871533533/,,,,,,,1/111,,,,,,,
@JI6ZREA02IG1Y6
ATATCGCGTTGGAGGGCAAGTCTGGTGCCAGCAGCCGCGGTAATTCCAGCTCCAATAGCGTATATTAAAGTTGTTGCAGTTAAAAAGCTCGTAGTTGAATTTTCGGG
+
FFFFFFFFFFFII:::IIIIIIIIIIIIIIIIIIIIIIIIIIIIIIIIIIIIFFFFFFFFFFFF@@@@@FFFDBAAAAA4533111<AAAAAAB====A750./..1
@JI6ZREA02GZPZ1
ATATCGCGTTGGAGGGCAAGTCTGGTGCCAGCAGCCGCGGTAATTCCAGCTCCAATAGCGTATATTAAAGTTGTTGCAGTTAAAAAGCTCGTAGTTGAATTTTAGGCCTGGCCGGATGGTCCGTCTTTGGCGAGTACTGTTCTGTCGTCGGGTCTATCTTTCTGGTGAATCGGTATGTTCTTAATTGGGCGTGCCAGGGAGCCAGGACCATTACCTTGAAAAAATTAGAGTGTTTAAAGCAGGCTTTTGCTTGAATAGATTAGCATGGAATAATAGAATAGGACGTTGGTTCTATTTTGTTGGTTTTAGGACCACCGTAATGATTAATAGGGATAGTTGGGGGCATTAGTACTCAATTGTCAGAGGTGAAATTCTTGGATTTATTGAAGACTAACTATTGCGAAAGCATTTGCCAAGGATGTTTTCATTAATCAAGAACGAAAGTTAGGGGATCGAAGACGATCAGATACCGTCGTAGTCTTAACCATAAACTATGCCGACTAGGAATCGGG
+
IIIIIIIIIIIII@@@IIIIIIIIIIIIIIIIIIIIIIIIIIIIIIIIIIIIIIIIIIIIIIIIIIHHHIIIIIIIIIIBB88888GIIIIIIIIIIIICCCCIIIIIIIIIIIIIIIIIIIIIIHHHIIIIIIIIIIIIIIIIIIIIIHHHIIIIIIHHHIIIIIIIIIIIIIIIIIIIHHIIIIHHEE>BBFII;;;BIIIIIIIIIIIIIIIIII866888BB0IHIIIHHHHHHIIIIII@@@@FIIIIIHHHIIIIIIIIIIIIIIIIIIIIIIGDB664??33116<D88876//689999A??@AEBBB;<<<DDDDDGGGGAAAFGFGDD55666EEIIIIIIID<<<HHEDCCCC55521//::C<<>>?555B::CCDDDD?>>>>=A@=5....;:5444=;;==>=;:3....389988476884532...1:;444226::<<<<;><<:::><=9:882029<::=<<==::8:999:928::8130;:8866;;932
@JI6ZREA02JA8OJ
ATATCGCGTTGGAGGGCAAGTCTGGTGCCAGCAGCCGCGGTAATTCCAGCTCCAATAGCGTATATTAAAGTTGTTGCAGTTAAAAAGCTCGTAGTTGAA
+
FFFEEEEEEFFIIHHHIIIIIIIIIIIIIIIIIIIIIIIIIIIIIIIIIIIIFFFFFFFFFFFFFFFFFA@@FFFFFFFFF?????FFFFDB??<98--
@JI6ZREA02GX8IK
ATATCGCGTTGGAGGGCAAGTCTGGTGCCAGCAGCCGCGGTAATTCCAGCTCCAATAGCGTATATTAAAGTTGTTGCAGTTAAAAAGCTCGTAGTTGAATTTTAGGCCTGGCCGGATGGTCCGTCTTTGGCGAGTACTGTTCTGTCGTCGGGTCTATCCTTCTGGTGAGCCGGGATGCCCTTTATTGGGTGTGTCGGGGAACCAGGACCATTACCTTGAAAAAATTAGAGTGTTTAAAGCGGGCATTTGCTTGAATAGATTAGCATGGAATAATAGAATAGGACGTTGGTTCTATTTTGTTGGTTTTAGGACCACCGTAATGATTAATAGGGATAGTTGGGGGCATTAGTATTCAATTGTCAGAGGTGAAATTCTTGGATCTATTGAAGACTAACTATTGCGAAAGCATTTGCCAAGGATGTTTTCATTAATCAAGAACGAAAGTTAGGGGATCGAAGACGATCAGATACCGTCGTAGTCTTAACCATAAACTATGCCGACTAGGAATCGGGCGACGTTATTTCATGACT
+
IIIIIIIIIIIIIDDDIIIIIIIIIIIIIIIIIIIIIIIIIIIIIIIIIIIIIIIIIIIIIIIIIIHHHIIIIIIIIIIII88888HIIIIIIIIIIIICCCCIIIIIIIIIIIIIIIIIIIIIIHHHIIIIIIIIIIIIIIIIIIIIIHHHIIIIIIIIIIIIIIIIIIIHHHIIIHHHHHFBAABBHIIIIIICCCCIIIIIFFFIIIIIIIIIII;;;;6699,@FHIHHHHHHHHIHFFFFHHHIIIIIID@@@HIIIIIIIIIIIIIIIIIIIIIIIDDDDDIIIFGFGABB@;22@@BB;;GDDD@;;556;FI@@@DGIIIIHHHIIIIII===88HHIIHHHIIIIIIHHHHHHHHBBBHHHHHHHHHHHBBBBHHHHHB===BEDBBBB?=:40//?=444<BDEHH===;;4444;;;=<<9;;7300:85558::64444:;;;=:6576:;;:7678:::65667::;::;;...361120-799913031328899533.-.167772226677777
@JI6ZREA02HN6A8
ATATCGCGTTGGAGGGCAAGTCTGGTGCCAGCAGCCGCGGTAATTCCAGCTCCAATAGCGTATATTAAAGTTGTTGCAGTTAAAAAGCTCGTAGTTGAA
+
=6666688ADDFHHHHIIIIIIIIIIIIIIIIIIIIIIIIIIIIIIIIIIIIFFFFFFFFFFFFFFFFFFFFFFFFFFFFF?????FFFFFFDDBAA<9
@JI6ZREA02HTNL9
ATATCGCGTTGGAGGGCAAGTCTGGTGCCAGCAGCCGCGGTAATTCCAGCTCCAATAGCGTATATTAAAGTTGTTGCAGTTAAAAAGCTCGTAGTTGAATTTTAGGCCTGGCCGGATGGTCCGTCTTTGGCGAGTACTGTTCTGTCGTCGGGTCTATCCTTCTGGTGAGCCGGGATGCCCTTCAGTTGGGTGTGTCGGGGAACCAGGACCATTACCTTGAAAAAATTAGAGTGTTTAAAGCGGCATTTGCTCGAATAGATTAGCATGGAATAATAGAATAGGACGTTGGTTCTATTTTGTTGGTTTTAGGACCACCGTAATGATTAATAGGGATAGTTGGGGGCAGTTAGTATTCAATTGTCAGAGGTG
+
FFFFFFFFFFFII???IIIIIIIIIIIIIIIIIIIIIIIIIIIIIIIIIIIIFFFFFFFFFFFFFF@@@FFFFFFFFFFFF=====FFFFFFFFFFFFFBBBBFFFFFFFFFFFFFFFFFFFFFFDDDFFFFFFFFFFFFFFFFFFFFFFFFFFFFFEDDDDFFFFFCCCC??=BA?88800/4/..6139.2234....6666;;99<=?;631166:,,,,,-..,:<===888888@41114111@BBBDFGFDFDGGIIIIIIIIIIIGDDFIIGGDDB=5544433<=?4444<66AA4444>888<<4../4;=43369443<8444<<9::55755AAABB==<<8444888<<;;;;;;76
@JI6ZREA02F2WF6
ATATCGCGTTGGAGGGCAAGTCTGGTGCCAGCAGCCGCGGTAATTCCAGCTCCAATAGCGTATATTAAAGTTGTTGCAGTTAAAAAGCTCGTAGTTGAATTTCGGGATC
+
FFFFFFFFFFFIIHHHIIIIIIIIIIIIIIIIIIIIIIIIIIIIIIIIIIIIFFFFFFFFFFFFFFFFFFFFFFFFFFFFF=====FFFFFFFFFFFFFFFFD=<<A44
@JI6ZREA02HCP6N
ATATCGCGTTGGAGGGCAAGTCTGGTGCCCGCAGCCGCGGTAATTCCAGCTCCAATAGCGTATATTAAAGTTAGTTGCAGTTAAAAAGACTCGTAGTTGAATTTCGGGTAGTCAATTTATCGGTCGTGCCTCTGGTATGCACTGGTATTATTGATTTCTACC
+
FEE???@EFFFIIHHHIIIIIIIIIHIHFFFFAA=<<===?440000447<;<;89899<????==8889442444899<>>223355/5AAA??A?>===6244...-418:551128/4../329=889<<<AABBBBDDDDFCCCCAAAAA<984000.
@JI6ZREA02GPW9X
ATATCGCGTTGGAGGGCAAGTCTGGTGCCAGCAGCCGCGGTAATTCCAGCTCCAATGGCGTATATTAAAGTTGTTGCAGTTAAAAAGCTCGTAGTTGAATTTCGGGATCAATATATTGGTCGTGCCTCTGGTATGCACTGGTATTATTGATTTCTACCTTCTGATGAACTGTGATGTCATTAATTTGGTGTCATGGGGAATCAGGACTGTTACTTTGAAAAATTAGAGTGTTTAAAGCAGGCACACGCTTGAATACATTAGCATGGAATAATGAAATGGGACGTTTGACCCTATTTTGTTGGTTTCTAGGATCGACGTAATGATTAATAGGGATAGTTGGGGGCATTAGTATTCAATTGTCAGAGGTGAAATTCTTGGATTTATTGAAGACTAACTACTGCGAAAGCATTTGCCAAGGATGTTTTCATTAACCAAGAACGAAAGTTAGGGATCGAAGCGATCAGATACCGTCGTAGTCTTAACCNTAAACTATGCCGACTAGGGATCGGATGATGTTTAATTTTTTAATGTAC
+
FFFFFFFFFFFIIHHHIIIIIIIIIIIIIIIIIIIIIIIIIIIIIIIIIIIIFFFFFFFFFFFFFFFFFFFFFFFFFFFFF????=FFFFFFFFFFFFFFFFFFFFFFEEEFFFFFFFFFFFFFFFFFFFFFFFFFFFFFFFFFFFFFFFFFFFFFFFFFFFFFFFFFFFFFFFFFFFFFFFFFFFDDDFFFFF@@AAFFFFFFFFFC666;DFFFF<<<==66-;FFFFFFFFFFFFDCCFFCCCFF???FFFGGIIIGFFFFIGDDDDDDFGGGD?GG::155DCF??=BD===55//::G??DADAAAADDDDDDDDAAADDAAADBBBDAAADD55552998>??@?<898<@<888:888888666999222236200//;;6...328<<88233888823388884444<<:::111162----6666644----04::02227:622212422226464::21015:79:99::1-!--55:7-12228:5:7632022333300,--------222200)28--
@JI6ZREA02GSWX5
ATATCGCGTTGGAGGGCAAGTCTGGTGCCAGCAGCCGCGGTAATTCCAGCTCCAATAGCGTATATTAAAGTTGTTGCAGTTAAAAAGCTCGTAGTTGAATTTTAGGCCTGGCCGGACGGTCCGTCTCTGGCGAGTACTGTTCTGCCGTCGGGTCTATCTTTCTGGTGAATCGGTATGTTCTTAATTGGGCGTGCCGGGGAGCCAGGACCATTACCTTGAAAAAATTTAGAGTAGTTTAAAGCAGGCTTTTGCTTGAATAGATTAGCATGGAATAATAGAATAGGACGTTGTGGTTCTATTTTGTTGGTTCAAGGACCACCGTAATGATTAATAGGGATAGTTGGGGGCAGTTAGTATCCAA
+
F@@===DDDFFFFFHHIIIIIIIIIIIIIIIIIIIIIIIIIIIIIIIIIIIIFFFFFFFFFFFFFFFFFFFFFFFFFFFFF==??=FFFFFFFFFFFFFDAA=::888F:::8>>?AA>91114888?>@@@BBBDDDDDDDACCC??866?DFFCA????DAA><<44494.//<<;64....;=88894988<7766?644448A8888<=2221:----,,,..,49676=668444=??8894444==BBBBBDDGGDDDDDFIIIIIGGGIIIIIFDDDDBBAAAA441103>45444--88<<<;9--,--52,----6778=444=??BADDDDD85722<<988442226622
@JI6ZREA02I6YEG
ATATCGCGTTGGAGGGCAAGTCTGGTGCCAGCAGCCGCGGTAATTCCAGCTCCAATAGCGTATATTAAAGTTGTTGCAGTTAAAAAGCTCGTAGTTGAATTTCGGGATCAATTTATCGGTCGTGCCTCTGGTATGCACTGGTATTATTGATTTCTACCTTCTGACGAACCATGATGTCATTAATTTGGTGTCATGGGGAATCAGGACTGTTACTTTGAAAAAATTAGAGTGTTTAAAGCAAGCACACGCTTGAATACATTAGCATGGAATAATGAAATAGGACGTTTGACCCTATTTTGTTGGTTTCTAGGATCGACGTAATGATTAATAGGGATAGTTGGGGGCATTAGTATTCAATTGTCAGAGGTGAAATTCTTGGATTTATTGAAGACTAACTACTGCGAAAGCATTTGCCAAGGATGTTTTCATTAATCAAGAACGAAAGTTAGGGATCGAAGACGATCAGATACCGTCGTAGTCTTAACCATAAACTATGCCGACTAGGGATCGGATGATGTTAATTTTTTAATGTACTCA
+
IIIIIIIIIIIIIHHHIIIIIIIIIIIIIIIIIIIIIIIIIIIIIIIIIIIIIIIIIIIIIIIIIIHHHIIIIIIIIIIDD66666EIIIIIIIIIIIIHHHIFFFIIHBBBBBIIIIIIIIIIIIIIIIIIIIIIIIIIIIIIIIIIIIHHHIIIIIIIIIIIIIIIIIIIIIIIIIIIIIIHHHIIIIIIIICCCCIIIIIIIIIIIIIIIEBBD44444477,DDIIHHHHHHHIFFFIIIIIIIIIIIIIEDEIIIIIIIIIIIIIIIIIHHHIIIIIIIHHHIIHHHIIBB@@D22<<99BG?G@@@HIIIIIHHHIIIIID@@@IIHIDDDDF65655GEE?664;E?;;:::A=AA>>>>?;000BBBBBBBBBEEEHHHH543:BDDDDB@>?:4447;==...52888;;4981131::;;1108:;855<:555<<;28866333:810347999813-..31068:88;::;;:64733030--..203.30555477223733331122//55//00)77991,,
@JI6ZREA02HF4TH
ATATCGCGTTGGAGGGCAAGTCTGGTGCCAGCAGCCGCGGTAATTCCAGCTCCAATAGCGTATATTAAAGTTGTTGCAGTTAAAAAGCTCGTAGTTGAATTTCGGGATTAGTACGCTGGTCGTGCCTTCGGTACGTACTGGTGTTACTGATTTCTACCTTCTTGACGAACCAATCATGTCATTAATTTAGGTTGTGGTGGGAATCG
+
FFFFFFFFFFFIIHHHIIIIIIIIIIIIIIIIIIIIIIIIIIIIIIIIIIIIFFFFFFFFFFFFFFFFFFFFFFFFFFFFF?????FFFFFFFFFFFFFFF?B:88?><<42343341127798----,--,.2166==<<<<<A9:9::8940/0<?8433149@AAA??<<<<<<<?9722226222..--22;99...;;=74
@JI6ZREA02FHVL2
ATATCGCGTTGGAGGGCAAGTCTGGTGCCAGCAGCCGCGGTAATTCCAGCTCCAATAGCGTATATTAAAGTTGTTGCAGTTAAAAAGCTCGTAGTTGAATTTTAGGCCTGGCCGGATGGTCCGTCTTTGGCGAGTACTGTTCTGTCGTCGGGTCTATCCTTCTGGTGAGCCGGGATGCCCTTTATTGGGTGTGTCGGGGAACCAGGACCATTACCTTGAAAAAATTAGAGTGTTTAAAGCGGGCATTTGCTTGAATAGATTAGCATGGAATAATAGAATAGGACGTTGGTTCTATTTTGTTGGTTTTAGGACCACCGTAATGATTAATAGGGATAGTTGGGGGCATTAGTATTCAATTGTCAGAGGTGAAATTCTTGGATTTATTGAAGACTAACTATTGCGAAAGCATTTGCCAAGGATGTTTTCATTAATCAAGAACGAAAGTTAGGGGATCGAAGACGATCAGATACCGTCGTAGTCTTAACCATAAACTATGCCGACTAGGAATCGGGCACGTTATTTCATGACTCGCTCGGCGCCTTACGGG
+
IIIIIIIIIIIIIHHHIIIIIIIIIIIIIIIIIIIIIIIIIIIIIIIIIIIIIIIIIIIIIIIIIIHHHIIIIIIIIIIII<<<<<IIIIIIIIIIIIICCCCIIIIIIIIIIIIIIIIIIIIIIHHHIIIIIIIIIIIIIIIIIIIIIHHHIIIIIIIIIIIIIIIIIIIHHHIIIBBBHHHI>>BBHIIIIIIBBCCIIHG>>>GIIIIIGAAAAG444446AA5GGGIIHGG666BIEEBGG778=BBAAAAADIIIIIIIIIIIIIIIIIIIIIIIIIHHGGGIIIHAAA99976//::////;?AC;;;BEDFDHIIIHHHHIHHBEIIIIAA77777GFIIIIIIIHGGGCCCDFFFF555BHHEFECBBEFC222:;>CCA?>CEEEBBBEE;;:;;B?A;;;>ECCBB442;3....8<<=<<9>>>><<=;333122---,,,55543/.388;;;8686=;;:8:<=>>><<==220862232-486<;<83-..88;:2,,,-,560,,,,.33339:8<;=<==:5649992100
@JI6ZREA02GQUON
ATATCGCGTTGGAGGGCAAGTCTGGTGCCAGCAGCCGCGGTAATTCCAGCTCCAATAGCGTATATTAAAGTTGTTGCAGTTAAAAAGCTCGTAGTTGAATTTTAGGCCTGGCCGGATGGTCCGTCTTTGGCGAGTACTGTTCTGTCGTCGGGTCTATCCTTCTGGTGAGCCGGGATGCCCTTTATTGGGTGTGTCGGGGAACCAGGACCATTACCTTGAAAAAATTAGAGTGTTTAAAGCGGGCATTTGCTTGAATAGATTAGCATGGAATAATAGAATAGGACGTTGGTTCTATTTTGTTGGTTTTAGGACCACCGTAATGATTAATGGGGATAGTTGGGGGCATTAGTATTCAATTGTCAGAGGTGAAATTCTTGGATTTATTGAAGACTAACTATTGCGAAAGCATTTGCCAAGGATGTTTTCATTAATCAAGAACGAAAGTTAGGGGATCGAAGACGATCAGATACCGTCGTAGTCTTAACCATAAACTATGCCGACTAGGAATCGGGCGACGTTATTTCATGACTCGTTCGGCGCCTTACGGG
+
IIIIIIIIIIIIIHHHIIIIIIIIIIIIIIIIIIIIIIIIIIIIIIIIIIIIIIIIIIIIIIIIIIHHHIIIIIIIIIIII?????IIIIIIIIIIIIIAAAAIIIIIIIIIIIIIIIIIIIIIIHHHIIIIIIIIIIIIIIIIIIIII@@@IIIIIIIIIIIIIIIIIIIHHHIIIHHHHHHIAABBHIIIIII@@@@IIIIIIIIIIIIIIGGGGI9<;;88GG5IIIIIHEEBBBGIGGGGGHHHIIIIIIIIIIIIIIIIIIIIIIIIIIIIIIIIIIIIAAAHHDA<:<97997//@>7999DA?<776?E@@@ABAA;;::?11116@EHEE777;9IIHHIIAAAGFFIFFEEEFDC??@CBBBEEEEEFFF<<<F>>EED?>AEE???>EEED?AAAFD@@@HHHHIIEEE?=777788==;;9::940082...28=44443:<<<<8758:<====68788<202;=<:<:;==7758799<:3:;;;684824455896221-855661---.3889::8=;;777<9886681222
@JI6ZREA02IW0OQ
ATATCGCGTTGGAGGGCAAGTCTGGTGCCAGCAGCCGCGGTAATTCCAGCTCCAATAGCGTATATTAAAGTTGTTGCAGTTAAAAAGCTCGTAGTTGAATTTAGGCTG
+
FFFFFFFFFFFIIHHHIIIIIIIIIIIIIIIIIIIIIIIIIIIIIIIHHHHHFFFFFFFFFFFFFFFFFFFFFFDDDDD::88888CFFDDBAAAAA@>0.,,--33.
@JI6ZREA02HQSKZ
ATATCGCGTTGGAGGGCAAGTCTGGTGCCAGCAGCCGCGGTAATTCCAGCTCCAATAGCGTATATTAAAGTTGTTGCAGTTAAAAAGCTCGTAGTTGAATTTTAGGCCTGGCCGGATGGTCCGTCTTTGGCGAGTACTGTTCTGTCGTCGGGTCTATCCTTCTGGTGAGCCGGGATGCCCTTTATTGGGTGTGTCGGGGAACCAGGACCATTACCTTGAAAAAACTAGAGTGTTTAAAGCGGGCATTTGCTTGAATAGATTAGCATGGAATAATAGAATAGGACGTTGGTTCTATTTTGTTGGTTTTAGGACCACCGTAATGATTAATAGGGATAGTTGGGGGCATTAGTATTCAATTGTCAGAGGTGAAATTCTTGGATTTATTGAAGACTAACTATTGCGAAAGCATTTGCCAAGGATGTTTTCATTAATCAAGAACGAAAGTTAGGGGATCGAAAGACGATCAGATACCGTCGTAGTCTTAACCATAAACTATGCCGACTAGGAATCGGGCGACGTTATTTCATGACTCGCTCGGCGCC
+
IIIIIIIIIIIIIHHHIIIIIIIIIIIIIIIIIIIIIIIIIIIIIIIIIIIIIIIIIIIIIIIIIIHHHIIIIIIIIIIII<<<<<IIIIIIIIIIIIICCCCIIIIIIIIIIIIIIIIIIIIIIHHHIIIIIIIIIIIIIIIIIIIIIHHHIIIIIIIIIIIIIIIIIIIHHHIIIHHHHHHIIIHHHIIIIIICCBBIIIIIFFFIIIIIIFFFFF666666DI5GGGIIHFF>>>BIHEEII@@BIDDDDB<<<DIIIIIIIIIIIIIIIIIIIIIIIIIIIIIIIIIHDD9553?5588//,,-12388;225;;EEDDDDGGGF<;;?EEE;;22222?BEEEEEFFD@@@BBDBBBEEBBBDBE=CDA<<A::////47AAAA=>:::::BBBBBBBBBDB@@@EEBBBBB?=:>777188::::9;;<855;6000463-,,,,/51,,,,/,1/4999713188;:9:<><:;::==6603116::047661303022447;8331-3189973303333339794746931//
@JI6ZREA02GRG0Z
ATATCGCGTTGGAGGGCAAGTCTGGCGCCTTACGGGAAACAGTCGACTGCCAAGGCACACAGGGGATA
+
IIIIIIIIHGF@=442?DGIHGDDDEEEEEEDA6663337=DDEEEEGHIIIIIIIIIIII@@@@BEE
@JI6ZREA02J3EZ1
ATATCGCGTTGGAGGGCAAGTCTGGTGCCAGCAGCCGCGGTAATTCCAGCTCCAATAGCGTATATTAAAGTTGTTGCAGTTAAAAAGCTCGTAGTTGAATTTCGGGGATCAAG
+
FFFFFFFFFFFIIHHHIIIIIIIIIIIIIIIIIIIIIIIIIIIIIIIIIIIIFFFFFFFFFFFFFFFFFFFFFFFFFFFFF?????FFFFFFFDB>===662/.,,,377513
@JI6ZREA02FYBZQ
ATATCGCGTTGGAGGGCAAGTCTGGTGCCAGCAGCCGCGGTAATTCCAGCTCCAATAGCGTATATTAAAGTTGTTGCAGTTAAAAAGCTCGTAGTTGAATTCTAGGCCTGGCCGGATGGTCCGTCTTTGGCGAGTACTGTTCTGTCGTCGGGTCTATCCTTCTGGTGAGCCGGGATGCCCTTTATTGGGTGTGTCGGGGAACCAGGACCATTACCTTGAAAAAATTAGAGTGTTTAAAGCGGGCATTTGCTTGAATAGATTAGCATGGAATAATAGAATAGGACGTTGGTTCTATTTTGTTGGTTTTAGGACCACCGTAATGATTAATAGGGATAGTTGGGGGCATTAGTATTCAATTGTCAGAGGTGAAATTCTTGGATTTATTGAAGACTAACTATTGCGAAAGCATTTGCCAAGGATGTTTTCATTAATCAAGAACGAAAGTTAGGGGATCGAAGACGATCAGATACCGTCGTAGTCTTAACCATAAACTATGCCGACTAGGAATCGGGCGACGTTA
+
IIIIIIIIIIIII@@@IIIIIIIIIIIIIIIIIIIIIIIIIIIIIIIIIIIIIIIIIIIIIIIIIIHHHIIIIIIIIIIII88888GIIIIIIIIIIIIIIIIIIIIIIIIIIIIIIIIIIIIIIHHHIIIIIIIIIIIIIIIIIIIIIHHHIIIIIIIIIIIIIIIIIIIHHHIIIHHHHHHIFFGGHIIIIIIBBBBIIIIGGGGIIIIIIIIIII666666BB0IIIIIHHHHHHIIHHHIIHHHIIGGGGIIIIIIIIIIIIIIIIIIIIIIIIIIIIIIIII::97ADH;;998//==9999GEEGDDD;;=IIHHIFGGIIIIHHHIIIIII::=::IIIIIIIIIIIIIHHHHHHHFFCDCBBBD@@>CDDFBBB?;;FF@?8<<<<FFE??AACBBEC@@@@HHFFHHDDC==7777????>>588<=9:81---1690----1344;9648:<==<<:<:888:9<<=<:<2244::9=72242-688;<=481227788,,,/,-,/00/
@JI6ZREA02IJAWW
ATATCGCGTTGGAGGGCAAGTCTGGTGCCAGCAGCCGCGGTAATTCCAGCTCCAATAGCGTATATTAAAGTTGTTGCAGTTAAAAAGCTCGTAGTTGAATTTCGGGGTTAGCAGGTCGGTCGTGCCAATGGTATGCACTGGCTCGCTGACTCCTCCTTCTTGTAGAACCGTAATGCCATTAATTTGGTGTTGCGGGGAAACGGGACTGTTACTTTGAAAAAATTAGAGTGTTTAAAGCAAGCACACGCTTGAATACATTAGCATGGAATAATGAAATAGGACGTTTGACCCTATTTTGTTGGTTTCTAGGATCGACGTAATGATTAATAGGGATAGTTGGGGGCATTAGTATTCAATTGTCAGAGGTGAAATTCTTGGATTTATTGAAGACTAACTACTGCGAAAGCATTTGCCAAGGATGTTTTCATTAATCAAGAACGAAAGTTAGGGATCGAAGACGATCAGATACCGTCGTAGTCTTAACC
+
IIIIIIIIIIIIIHHHIIIIIIIIIIIIIIIIIIIIIIIIIIIIIIIIIIIIIIIIIIIIIIIIII;;;IIIIGEBEEE7733333@GHHHHIIIIIIIHHHIAAAAIIIIIIIIIIIIIIIIIIIIIIIIHIIIIIIIIIIIIIIIIIIIIIIIIIIIIIIIIIIIIIIIIIIIIIIFFFFHHHIIHIIIIICCBBHHHB4449FFFFDIIEEEI66666666,>HIIIHHHHHHIIIIIIIIIIIIIIIII><<DIIIIIIIIIIIIIIIIHHHIIIIIIDEEHIIHHEIIBB@<5//<<EEEIIIDDDHIIIIIIIIIIIIIDDDD666<IIIII8==88DDDD@@@IIHIHHHHHHHHHHHHBBBB=DDC;;???000>77AA>98:?9:::8D>>>@;;;@:5000:::::AA=;;3333;;<<885888:89>:555:<=498668888888:88;;83131::;646:;:8:88::.-
@JI6ZREA02JSRSP
ATATCGCGTTGGAGGGCAAGTCTGGTGCCAGCAGCCGCGGTAATTCCAGCTCCAATAGCGTATATTAAAGTTGTTGCAGTTAAAAAGCTCGTAGTTGAATTTCGGGATCAATATATTGGTCGTGCCTCCGGTATGCACCGGTATTATTGATTTCTACCTTCTGACGAACTGTGATGTCATTAATTTGGTGTCATGGGGAATCAGGACTGTTACTTTGAAAAAATTGAGTGTTTAAAGCAGGCACACGCTTGAATACATTAGCATGGAATAATGAAATAGGACGTTTGACCCTATTTGTTGGTTTCTAGGATCGACGTAATGATTAATAGGGATAGTTGGGGGCATTAGTATTCAATTGTCAGAAGTGAAATTCTTGGATTTATTGAAGACTAACTACTGCGAAAGCATTTGCCAAGGATGTTTCATTAATCAAGAACGAAAGTTAGGGATCGAAGACGATCAGATACCGTCGTAGTCTTAACCATAAACTATGCCGACTAGGGATCGGATGATGTTAATTTTTATAATGACTC
+
IIIIIIIIIIIIIBBBIIIIIIIIIIIIIIIIIIIIIIIIIIIIIIIIIIIIIIIIIIIIIIIIIIHHHIIIIIIIIIIII;;<<<IIIIIIIIIIIIIHHHIHHHIIIIIIIIIIIIIIIIIIIIIIIIIIIIIIIIIIIIIIIIIIIIHHHIIIIIIIIIIIIIIIIIIIIIIIIIIIIIIHHHIIHHIIIICCAAIIIIIIIIII>>=IIEBBG446666BBBIIIIHHHHHHIIIIIIIIIIIIIIIIIIIIIIIIIIIIIIIIIHHHIHHHIIIIIIGAAAGHAAA?;33372255;;;GAI===GIIIIIIIIIIIIIHHHHHHHIIIIII::877GIHHDFDIIDAAAIFC>AA@??EA>;;;CC;88;;C>>>E44;AA?>AEE???>::;;?B>>>;;;;>B><<<2225.---..36375998.//36<<<>>>6>>96888;82036<=<;;9;<=;32028<;8978221103111340/2044:631...2339::;;;;><<==115518+---3333/
@JI6ZREA02I6W3P
ATATCGCGTTGGAGGGCAAGTCTGGTGCCAGCAGCCGCGGTAATTCCAGCTCCAATAGCGTATATTAAAGTTGTTGCAGTTAAAAAGCTCGTAGTTGAATTT
+
FFFFFFFFFFFIIIIIIIIIIIIIIIIIIIIIIIIIIIIIIIIIIIIIIIIIFFFFFFFFFFFFFFFFFFFFFFFFFFFFF?????FFFFFFFBAA?<<0..
@JI6ZREA02GIX7M
ATATCGCGTTGGAGGGCAAGTCTGGTGCCAGCAGCCGCGGTAATTCCAGCTCCAATAGCGTATATTAAAGTTGTTGCAGTTAAAAAGCTCGTAGTTGAATTTCGGGATCAAGTA
+
FFFFFFFFFFFIIHHHIIIIIIIIIIIIIIIIIHHHHBBBHHFFFFHHHHHHFFFFFFFFFFFFFFFFFDDDDDDFFFFFF?????FFFFFFFFFFFFFF?=A444=:7--..,
@JI6ZREA02J508O
ATATCGCGTTGGAGGGCAAGTCTGGTGCCAGCAGCCGCGGTAATTCCAGCTCCAATAGCGTATATTAAAGTTGTTGCAGTTAAAAAGCTCGTAGTTGAATTTCGGGATCAAGT
+
FFFFFFFFFFFIIHHHIIIIIIIIIIIIIIIIIIHHHHHHHHHHHFHHHIIHFFFFFFFFFFFFDDDDFFFFFFFFFFFFF?????FFFFFFFFBAA<<882/.,,37311..
@JI6ZREA02IYNE7
ATATCGCGTTGGAGGGCAAGTCTGGTGCCAGCAGCCGCGGTAATTCCAGCTCCAATAGCGTATATTAAAGTTGTTGCAGTTAAAAAGCTCGTAGTTGAATTTCGGGGTTAGCAGGTCGGTCGTGCCAATGGTATGCACTGGCTCGCTGACCCCTCCTTCTTGTAGAACCGTAATGCCATTAATTTGGTGTTGCGGGGAAACAGGACTGTTGCTTTGAAAAAATTAGAGTGTTTAAAGCAGGCTAGCGCCTGAATACATTAGCATGGAATAATGAAATAGGACGTTCGAACCTATTTTGTGGTTTCTAGGATTGACGTAATGATTAATAGGGATAGTTGGGGCATTAGTATTCAATTGTCAGAGGTGAAATTCTTGGATTTATTGAAGACTGACTACTGCGAAAGCATTTGCCAAGGATGTTTTCATTAATCAAGAACGAAAGTTAGGGATCGAAGACGATCAGATACCGTCGTAGTCTTAACCATAAACTATAGCCGACTAGGGATCGGATGATGTTAATTTTTAATG
+
AGGGEEGGIIIHG666IIIIIIIIIIIIIIIIIIIIIIIIIIIIIIIIIIIIIIIIIIIIIIIIIIHHHIIIIIIIIIIII=====IIIIIIIIIIIIIHHHICCCCIIIHIIIIIIIIIIIIIIIIIIIIHIIIIIIIIIIIIIIIIICCCBIFFIIIIIIIIIIIIIIIIIIIIIIIIIIHHHIIHIIIIG<<<9888D7;;EEEEGGGDBAAA444244AA0FGIIIHHHGGGHIIIIIIIIGFFFIIIIIIIIIIIIIIIIIIIIIIIIHHHIIEEAAAIIIIIIIIIIBBB<</88AAAIIIIIIIIIIIIIHHHIIIIIIIH<<<HIIIIIBB@@EEIIHHHHHIIIIIIHHHHHH??@HHHHHHHHHHHHHHHHHHHHHHHHBBBHHHHHBB?@@HHHDBBB???AAA>85/..1199;;660338888:6...68:2996688>==<<><9::<><><=;<:9:::803--,,//.1///1/,,,.26874868::9::==:::971//44,,,,,,,*1
@JI6ZREA02GUJML
ATATCGCGTTGGAGGGCAAGTCTGGTGCCAGCAGCCGCGGTAATTCCAGCTCCAATAGCGTATATTAAAGTTGTTGCAGTTAAAAAGCTCGTAGTTGAATTTTAGGCCTGGCCGGATGGTCCGTCTTTGGCGAGTACTGTTCTGTCGTCGGGTCTATCCTTCTGGTGAGCCGGGATGCCCTTTATTGGGTGTGTCGGGGAACCAGGACCATTACCTTGAAAAAATTAGAGTGTTTAAAGCGGGCATTTGCTTGAACAGATTAGCATGGAATAATAGAATAGGACGTTGGTTCTATTTTGTTGGTTTTAGGACCACCGTAATGATTAATAGGGATAGTTGGGGGCATTAGTATTCAATTGTCAGAGGTGAAATTCTTGGATTTATTGAAGACTAACTATTGCGAAAGCATTTGCCAAGGATGTTTTCATTAATCAAGAACGAAAGTTAGGGGATCGAAGACGATCAGATACCGTCGTAGTCTTAACC
+
IIIIIIIIIIIIIBBBIIIIIIIIIIIIIIIIIIIIIIIIIIIIIIIIIIIIIIIIIIIIIIIIIIHHHIIIIIIIIIIGH:::::HIIIIIIIIIIIICCCCIIIIIIIIIIIIIIIIIIIIIIHHHIIIIIIIIIIIIIIIIIIIIIHHHIIIIIIIIIIIIIIIIIIIHHHIIIHHHHHHIDDGGHIIIIIICCCCIIHHF@@@GIIIIIIIIII;;;;88;;,BHIIIHHHHHHIIHFFFIGGGIIIIIIHHHIIIIIIIIIIIIIIIIIIIIIIIIIIIIIIIIIHFDF=>99C86::////9::;888:<666<GGGHIIIIIHIIDIIIII88=88HHIIIIIIIDEEEBBBDEDEE::;BHHBDCDDDDEB555::=CCB?=@@EBBBBEDB;:;;B?@?BBBDBBBB;;8:<7422::::998;;6300;6300032311107::::8648668:<8232==:988:;8890/,,,,
@JI6ZREA02F9N9V
ATATCGCGTTGGAGGGCAAGTCTGGTGCCAGCAGCCGCGGTAATTCCAGCTCCAATAGCGTATATTAAAGTTGTTGCAGTTAAAAAGCTCGTAGTTGAATTCCGGGATCAATATATTGGTCGTGCCTCCGGTATGCACTGGTATTATTGATTTCTACCTTCTGACGAACTATGATGTCATTAATTTGGTGTCATGGGGAATCAGGACCGTTACTTTGAAAAAATTAGAGTGTTTAAAGCAGGCACACGCTTGAATACATTAGCATGGAATAATGAAATAGGACGTTTGACCCTATTTGTTGGTTTCTAGGATCGACGTAATGATTAATAGGGATAGTTGGGGGCATTAGTATTCAATTGTCAGAGGTGAAATTCTTGGATTTATTGAAGACTAACTACTGCGAAAGCATTTGCCAAGGATGTTTTCATTAATCAAGAACGAAAGTTAGGGATCGAAGACGATCAGATACCGTCGTAGTCTTAACCATAAACTATGCCGACTAGGGATCGGATGATGTTAATTTTTTAATGTACTC
+
IIIIIIIIIIIIIHHHIIIIIIIIIIIIIIIIIIIIIIIIIIIIIIIIIIIIIIIIIIIIIIIIIIHHHIIIIIIIIIIII?????IIIIIIIIIIIIIIIIIHHHIIIIIIIIIIIIIIIIIIIIIIIIIIIIIIIIIIIIIIIIIIIIHHHIIIIIIIIIIIIIIIIIIIIIIIIIIIIIIHHHIIIIIIIICCCCIIIIIIIIIIIIIIIGGGG666666BB0GGIIIHHHHHHIIIIIIIIIIIIIIIIIIIIIIIIIIIIIIIIIIIIIHHHIIIIIIIHHHIIBBBC;355827;;@??GIIGGGGIIIIIIIIIIGIGFF:55556AGGGG77:;8IIIHA=:=HHAAAFFFHHHHHHHFHHHHHC@==@@FEBBB;:CCA?>??A:::8EACCE>>;:;;444>88882229311118868888;;;=99<;663233----13339984868;;;;8;;<<86022326866<<220367786--..2484:4100/89...333389;<<//55..00)398311
@JI6ZREA02JV1WA
ATATCGCGTGGGAGGGCAAGTCTGGTGCCAAGTCAGCCGCGGTAATTCCAGCTCCGAATAGCGTATATTAAAGTTGTTAGCA
+
DBB=??C<66635<==BBDDFFF::8FDDDB9999<<><000/2=4444??>98:B<<<>?>=??4444448422<..0=<9
@JI6ZREA02GWE5W
ATATCGCGTTGGAGGGCAAGTCTGGTGCCAGCAGCCGCGGTAATTCCAGCTCCAATA
+
C<<:::==@FFIIHHHIIIIIIIIIIIIIIIIIIIIIIIIIIIIIIIIIIIGFDB94
@JI6ZREA02GYY05
ATATCGCGTTGGAGGGCAAGTCTGGTGCCAGCAGCCGCGGTAATTCCAGCTCCAATAGCGTATATTAAAGTTGTTGCAGTTAAAAAGCTCGTAGTTGAATTTTAGGCCTGGCCGGATGGTCCGTCTTTGGCGAGTACTGTTCTGTCGTCGGGTCTATCCTTCTGGTGAGCCGGGATGCCCTTTATTGGGTGTGTCGGGGAACCAGGACCATTACCTTGAAAAAATTAGAGTGTTTAAAGCGGGCATTTGCTTGAATAGATTAGCATGGAATAATAGAATAGGACGTTGGTTCTATTTTGTTGGTTTTAGGACCACCGTAATGATTAATAGGGATAGTTGGGGGCATTAGTATTCAATTGTCAGAGGTGAAATTCTTGGATTTATTGAAGACTAACTATTGCGAAAGCATTTGCCAAGGATGTTTTCATTAATCAAGAACGAAAGTTAGGGGATCGAAGACGATCAGATACCGTCGTAGTCTTAACCATAAACTATGCCGACTAGGAATCGGGCGACGTTATTTCATGACTCGCTCGGCGCCTTAC
+
IIIIIIIIIIIIIHHHIIIIIIIIIIIIIIIIIIIIIIIIIIIIIIIIIIIIIIIIIIIIIIIIIIHHHIIIIIIIIIIII:::::IIIIIIIIIIIIICCCCIIIIIIIIIIIIIIIIIIIIIIHHHIIIIIIIIIIIIIIIIIIIIIHHHIIIIIIIIIIIIIIIIIIIHHHIIIHHHHHHIAABBBIIIIIIAAAAIIIIIIIIIIIIIIIIHHI666666FF5IIHIHGGGHHHIIHHHIIBBBIIIIIGGGGGIIIIIIIIIIIIIIIIIIIIIIIIIIIIIIIIIIII?=99;22>>////;;<:;;:<A???BE?===DDFHAAAGIIIII==?==IIIIIIIIIIIIIFFFDFFC?555BBBEFFH==@@CHHHHHHHH@?>CHFFHHHFFCC?@ABB@;;;;EFFFE;;8==7777===>>>8833300=;77668854432233;;86486;<<832328882026=<;=<>==220867732-1322185312221385512-5/,,,--,,.3858::8;8;686442233-,
@JI6ZREA02I9PUK
ATATCGCGTTGGAGGGCAAGTCTGGTGCCAGCAGCCGCGGTAATTCCAGCTCCAATAGCGTATATTAAAGTTGTTGCAGTTAAAAAGCTCGTAGTTGAATTTCGGGATCAATA
+
FFFFFFFFFFFIIHHHIIIIIIIIIIIIIIIIIIIIIIIIIIIIIIIIIIIIFFFFFFFFFFFFDDDDFA@@FFFFFFFFF???==FFFFFFFFFFFFFDDDC654??=<<4,
@JI6ZREA02GUY8Z
ATATCGCGTTGGAGGGCAAGTCTGGTGCCAGCAGCCGCGGTAATTCCAGCTCCAATAGCGTATATTAAAGTTGTTGCAGTTAAAAAGCTCGTAGTTGAATTTTAGGGCCTGGCCGGAGTCGGTCGTCTTGGCGAGTACTGTTCTGTCGTCGGGTCTATCTTCT
+
F@@;;;DDFFFIIHHHIIIIIIIIIIIIIIIIIIIIIIIIIIIIIIIIIIIIFFFFFFFFFFFFFFFFFFFFFFFFFFFFF;;;;;FFFFFFFFFDBA>66643...21:99111175/.--521222266424376=9/..4279<<9<222369<2.--21
@JI6ZREA02HRZU1
ATATCGCGTTGGAGGGCAAGTCTGGTGCCAGCAGCCGCGGTAATTCCAGCTCCAATAGCGTATATTAAAGTTGTTGCAGTTAAAAAGCTCGTAGTTGAATTTCGGGA
+
FFFFFFFFFFEIIHHHIIIIIIIIIIIIIIIIIIIIIIIIIIIIIIIIIIIIFFFFFFFFFFFFFFFFFFFFFFFFFFFFF???==FFFFFFFFFFFFF?;8?6333
@JI6ZREA02IGOUW
ATATCGCGTTGGAGGGCAAGTCTGGTGCCAGCAGCCGCGGTAATTCCAGCTCCAATAGCGTATATTAAAGTTGTTGCAGTTAAAAAGCTCGTAGTTGAATTTT
+
5556566?ADDFHFHHIIIIIIIIIIIIIIIIIIIIIIIIIIIIIIIIIIIIFFFFFFFFFFFF@@@@DFFFFDDBDDDCC66666CFFFDDBBDDDBA44..
@JI6ZREA02G5528
ATATCGCGTTGGAGGGCAAGTCTGGTGCCAGCAGCCGCGGTAATTCCAGCTCCAATAGCGTATATTAAAGTTGTTGCAGTTAAAAAGCTCGTAGTTGAATTTCGGGGTTCTACCGTTGGTCAGGCAATAGTCTGTACTGGCGTGTGGAATTTCTACCTTCTGGGGAACCATCATGTTATTAATTTAGCGTGGTGGGAAACCAGGACCTTTACCTTGAAAAAATTAGAGTGTTCAAAGCAGGCTTACGTCTGAATACATTAGCATGGAATAATAAAATAGGACAGTGGTCCTGTTTTGTTGGTTTCTGAATCACCGTAATGATTAATAGGGATAGTTGGGGGCATTAGTATTCAATTGTCAGAGGTGAAATTCTTGGATTTATTGAAGACTAACTTCTGCGAAAGCATTTGCCAAGGATGTTTTCATTAATTAAAACAAAGTTAGGGGATCGAAGACGATCAGATACCGTCGTAGTCTTAACCATAAACT
+
IIIIIIIIIIIII@@@IIIIIIIIIIIIIIIIIIIIIIIIIIIIIIIIIIIIIIIIIIIIIIIIIIHHHIIIIIIIIII==66666@IIIIIIIIIIIIHHHICCCCHHIIIIIIIIIIIIIIIIIIIIIIIIIIIIIIIIIIIIIIIIHHHIIIIIIIIICCCCIIIIIIIIIIIIIHHFF:::FIIIIIIIHHHHHHIIIIIIIIHHHHFF@@I666666II3IIIIIIIIHHHIIIIIIIIIIIIIHF@@@@IIIIIIIIIIIIII@@@@BCCIIIIIIIIIIIIIIHHAB@=;22@@BBBG@;;;HIIIIIIIIHHGHIDDD@555;DIIII77;88D@;;;DGFF@;;;@@BDDDBBBBBBBBBDB===:::=B<B77AA>=:A======?:==;:<<9:::::AAAAA442==10006600//......1)))100,..../22---04;::::::8:8==:888:;:<;<:;;1103122--
@JI6ZREA02F27CB
ATATCGCGTTGGAGGGCAAGTCTGGTGCCAGCAGCCGCGGTAATTCCAGCTCCAATAGCGTATATTAAAAGTTGTTGCAGTTAAAAAGACTCGTAGTTGAATTTCGGGTAGTCAATTTATCGGTCGTGCCTCTGGTATGCACTGGTATTATTTGACTTTCTACCTTCTGACGAACCATGAT
+
@@@FDEEFFFFIIHHHIIIIIIIIIIIIIIIIIIIIIBBBIIHHHHHIIIIIFFFFFDAA????00000.76<=<<=<9988336310-04446<<97222.../.224=/34888888044===88444<<<<<67699<9:../46;6000494449?:?@@55555:=<<===<<<>9
@JI6ZREA02H51OH
ATATCGCGTTGGAGGGCAAGTCTGGTGCCAGCAGCCGCGGA
+
FFFFFFFFFFFII@@@IIIIIIIIIIIIIIIIIIIIIGA:9
@JI6ZREA02GX8H9
ATATCGCGTTGGAGGGCAAGTCTGGTGCCAGCAGCCGCGGTAATTCCAGCTCCAATAGCGTATATTAAAGTTGTTGCAGTTAAAAAGCTCGTAGTTGAATTTCGGGA
+
?88:::==FFFIIHHHIIIIIIIIIIIIIIIIIIIIIIIIIIIIIIIIIIIIFFFFFFFFFFFFFFFFFFFFFFFFFFFCD88888DFDDBBAAAAA<<...71113
@JI6ZREA02IGLK7
ATATCGCGTTGGAGGGCAAGTCTGGTGCCAGCAGCCGCGGTAATTCCAGCTCCAATAGCGTATATTAAAGTTGTTGCAGTTAAAAAGCTCGTAGTTGAA
+
FFFFFFFFFFFIIHHHIIIIIIIIIIIIIIIIIIIIIIIIIIIIHHIIHIIIFFFFFFFFFFFFDDDDDFFDBAA@@@A441////<><<====999--
@JI6ZREA02J6HLX
ATATCGCGTTGGAGGGCAAGTCTGGTGCCAGCAGCCGCGGTAATTCCAGCTCCAATAGCGTATATTAACGTTGTTGCAGTTAAAAAGCTCGTAGTTGAATTTCGGGATCAATATATTGGTCGTGCCTCCGGTATGCACTGGTATTATTGATTTCTACCTTCTGACGAACTATGATGTCATTAATTTGGTGTCATGGGGAATCAGGACTGTTACTTTGAAAAA
+
FFFFFFFFFFFIIHHHIIIIIIIIIIIIIIIIIIIIIIIIIIIHHIIIIIIIFFFFFFFFFFFFFF===DFFFFFFFFFFF???;;@FFFFFFFFFFFFFFFFFFFFFFFFFFFFFFFFFFFFFFFFDD@=<<FFFCAA<<=FFFFFDDD?FC<9<<<<<DDDDDFFFFFFFFFFFFDD????CC?BB>AAAAA110044>>?22377=8844.,,:./2,,
@JI6ZREA02HJTOC
ATATCGCGTTGGAGGGCAAGTCTGGTGCCAGCAGCCGCGGTAATTCCAGCTCCAATAGCGTATATTAAAGTTGTTGCAGTTAAAAAGCTCGTAGTTGAATTTTAGGCCTGGCCGGATGGTCCGTCTTTGGCGAGTACTGTTCTGTCGTCGGGTCTATCCTTCTGGTGAGCCGGGATGCCTTTTATTGGGTGTGTCGGGGAACCAGGACCATTACCTTGAAAAAATTAGAGTGTTTAAAGCAAGCACACGCTTGAATACATTAGCATGGAATAATGAAATAGGACGTTTGACCCTATTTTGTTGGTTTCTAGGATCGACGTAATGATTAATAGGGATAGTTGGGGGCATTAGTATTCAATTGTCAGAGGTGAAATTCTTGGATTTATTGAAGACTAACTACTGCGAAAGCATTTGCCAAGGATGTTTTCATTAATCAAGAACGAAAGTTAGGGATCGAAGACGATCAGATACCGTCGTAGTCTTAACCATAAACTATGCCGACTAGGGATCGGATGATGTTAATTTTATAATGACTCATTCGGCGCCTTACGGGAAAC
+
IIIIIIIIIIIII???IIIIIIIIIIIIIIIIIIIIIIIIIIIIIIIIIIIIIIIIIIIIIIIIIIGGGIIIIIIIIII??66666DIIIIIIIIIIIICCCCIIIIIIIIIIIIIIIIIIIIIIHHHIIIIIIIIIIIIIIIIIIIIIHHHIIIIIIIIIIIIIIIIIIIHHHIIIIICCCBIFFHHHIIIIIIBBBBIIIIIIIIIIIIIIIIIII888888HH?IIIIIHHHHHHIIIIIIIIIIIIIIIIIIIIIIIIIIIIIIIIIIIIIHHHIIIIIIHGGHIIHHFII>>>>?22??GGGIIIIIIIIIIIIIIIIIIIIIIIIHHHIIIIII==?==IIIIIIHHHIIIIIIIIIIII;;;=;;;HHIIIIIIHHHIIIIIHHHHIIHHHHIIIHHHHFIHD;;;IIIIGGA?AC7777@A@@CC?@<<<99@@888>@<0222;@A@@@C@EEECCCCACAEEEEIEEEEEEEEEE<<9@AB?@@9ACCEEEBEECC?@@@CCAAAA??==@@66///-4==?@?=8:88?==/...//565551114
@JI6ZREA02HW3XW
ATATCGCGTTGGAGGGCAAGTCTGGTGCCAGCAGCCGCGGTAATTCCAGCTCCAATAGCGTATATTAAAGTTGTTGCAGTTAAAAAGCTCGTAGTTGAATTTCGGGATCAATATATTGGTCGTGCCTCCGGTATGCACTGGTATTATTGATTTCTACCTTCTGACGAACTATGATGTCATTAATTTGGTGTCATGGGGAATCAGGACTGTTACTTTGAAAAAATTAGAGTGTTTAAAGCAGGCACACGCTTGAATACATTAGCATGGAATAATGAAATAGGACGTTTGACCCTATTTTGTTGGTTTCTAGGATCGACGTAATGATTAATAGGGATAGTTGGGGGCATTAGTATTCAATTGTCAGAGGTGAAATTCTTGGATTTATTGAAGACTAACTACTGCGAAAGCATTTGCCAAGGATGTTTTCATTAATCAAGAACGAAAGTTAGGGATCGAAGACGATCAGATACCGTCGTAGTCTTAACCATAAACTAT
+
IIIIIIIIIIIIIHHHIIIIIIIIIIIIIIIIIIIIIIIIIIIIIIIIIIIIIIIIIIIIIIIIIIHHHIIIIIIIIIIII;;;;;IIIIIIIIIIIIIHHHIHHHIIIIIIIIIIIIIIIIIIIIIIIIIIIIIIIIIIIIIIIIIIIIHHHIIIIIIIIIIIIIIIIIIIIIIIIIIIIIIHHHIIIIIIIICCCCIIIIIFFFIIFBBBFHHHI7;;;66;;,FIIIIHHHHHHIIIIIIIIIIIIIIIIIIIIIIIIIIIIHHHHIIIIIHHHIIIIIIIHHHIIEEEID<<<77//<<BBBIIIIIIIIHHHIIIIIIIIIIIIIIIIDHIIII66666@@DGFIFIIDDDBDDBDCCCC>>:2000::C<<AAC=BB>44:@BBBBDBB>>=>:::BB=<455:;<C4444449;900018888664888:89;8333896-...1...6686;888883138;;31016868:646811073337400
@JI6ZREA02J19XL
ATATCGCGTTGGAGGGCAAGTCTGGTGCCCGCAGCCGCGGTAATTCCAGCTCCAATAGCGTATATTAAAGTTAGTTGCAGTTAAAAGGACTCGTAGTTGAATTTCGGGGTCAGTAGGTTGGTCGTGCCAATGGTGTGTACTGGCTTTACTGATTCCTCCTTCTTGAAG
+
FFFFFFFFFFFIIHHHIIIIIIIIIIH;;:EFDAAAA@>>=========BBDD????FFFFFDDDD???=33268<??ADDDAAAAFFFFFFFFFCCCDDD?:::674409:=7322.-,,,358966689::ACDDDFFFFFF???=B:<<0...22211,,,=512
@JI6ZREA02HERYI
ATATCGCGTTGGAGGGCAAGTCTGGTGCCAGCAGCCGCGGTAATTCCAGCTCCAATAGCGTATATTAAAGTTGTTGCAGTTAAAAAGCTCGTAGTTGAATTTCGGGATCAATATATCGGTCGTGCCTTCGGTACGTACTGGTATTATTGGTTTCTCCTTTCTGACAAACTATGATGTCATTAATTTGGTGTCATGGGGAATCAGGACTGTTACTTTGAAAAAATTAGAGTGTTTAAAGCAGGCACACGCTTGAATACATTAGCATGGAATAATGAAATAGGACGTTTGACCCTATTTTGTGGTTTCTAGGATCGACGTAATGATTAATAGGGATAGTTGGGGCATTAGTATTCAATTGTCAGAGGTGAAATTCTTGGATTTATTGAAGACTAACTACTGCGAAAGCATTTGCCAAGGATGTTTTCATTAATCAAGAACGAAAGTTAGGGATCGAAGACGATCAGATACCGTCGTAGTCTTAACCATAAACTATGCCGACTAGGGATCGGATGATGTTTAATTTTTAATGTACTCTATTCGGCG
+
IIIIIIIIIIIIIHHHIIIIIIIIIIIIIIIIIIIIIIIIIIIIIIIIIIIIIIIIIIIIIIIIIIHHHIIIIIIIIIIII?????IIIIIIIIIIIIIHHHIHHHIIIIIIIIIIIIIIIIIIIIIIIIIIIIIIIIIIIIIIIIIIIIHHHIIIIHHHIIIIIHHHIIIIIIIIIIIIIIIHHHIIIIIIIICCCCIIIIIIIIIIIIIIIBBBI66666688,GIIIIHHHHHHIIIIIIIIIIIIIIIIIIIIIIIIIIIHHHIIIIIIIHHHIIIIAAAHHHIIHHHIICCB@A2==HHHIIIHHHHIIIIIIIIIHHHIIIIIB??@D@;::0000;;>>@B?@BGGIIA@@BHHHHHHHHHHHHFIDD@@@555B;>IFCBBFHHHHHHB?@@BHEEBCCBBBCCCCC@@>C>7;77===>:9486630081---16<3777688;>>><=<<888;9;233388<;<;2311::--,-,,,2/,/200/34<6888688>>888;;;<>9881111100*34..-11317:2210
@JI6ZREA02JKCIB
ATATCGCGTTGGAGGGCAAGTCTGGTGCCAGCAGCCGCGGTAATTCCAGCTCCAATAGCGTATATTAAAGTTGTTGCAGTTAAAAAGCTCGTAGTTGAATTTTAGGCCTGGCCGGATGGTCCGTCTTTGGCGAGTACTGTTCTGTCGTCGGGTCTATCTTTCTGGTGAATCGGTATGTTCTTAATTGGGCGTGCCGGGGAGCCAGGACCATTACCTTGAAAAAATTAGAGTGTTTAAAGCAGGCTTTTGCTTGAATAGATTAGCATGGAATAATAGAATAGGACGTTGTGGTTCTATTTTGTTGGTTCAAGGACCACCGTAATGATTAATAGGGATAGTTGGGGGCATTAGTATTCAATTGTCAGAGGTGAAATTCTTGGATTTATTGAAGACTAACTACTGCGAAAGCATTTGCCAAGGATGTTTTCATTAATCAAGAACGAAAGTTAGGGATCGAAGACGATCAGATACCGTCGTAGTCTTAACCATAAACTA
+
IIIIIIIIIIIIIHHHIIIIIIIIIIIIIIIIIIIIIIIIIIIIIIIIIIIIIIIIIIIIIIIIIIHHHIIIIIIIIIIII:::::IIIIIIIIIIIIICCCCIIIIIIIIIIIIIIIIIIIIIIHHHIIIIIIIIIIIIIIIIIIIIIHHHIIIIIIGGGIIIIIIIIIIIIIIIIIIIIIIIIIHHHIIIIIICCCCIIIIIIIGGGIIIIIIIII9<<<99II5IIIIIHHHHHHIIIIIICCCCIIIIIIIIIIIIIIIIIIIIIIIIIIIIIIIIIIIIIIIIGGGIIHFD<<<<://@@EEGGG775AIIGGGIIIIIGGGIIIGGGHIIIIII==?==IIIIGGGGIIIHHIIIHHHHHHCDCHHHHHHHHHHHHHHC;;HHDCCDDCCCCEFEDD@===@;5...:311173153----3399886944400=<333<=<5222;888==<:=<<<<<<:<<>=>>=>>?::<:=A?::9<<><87-
@JI6ZREA02I8BKO
ATATCGCGTTGGAGGGCAAGTCTGGTGCCAGCAGCCGCGGTAATTCCAGCTCCAATAGCGTATATTAAAGTTGTTGCAGTTAAAAAGCTCGTAGTTGAATTTTAGGCCTGGCCGGATGGTCCGTCTTTGGCGAGTACTGTTCTGTCGTCGGGTCTATCCTTCTGGTGAGCCGGGATGCCCTTTATTGGGTGTGTCGGGGAACCAGGACCATTACCTTGAAAAAATTAGAGTGTTTAAAGCGGGCATTTGCTTGAATAGATTAGCATGGAATAATAGAATAGGACGTTGGTTCTATTTTGTTGGTTTTAGGACCACCGTAATGGTTAATAGGGATAGTTGGGGGCATTAGTATTCAATTGTCAGAGGTGAAATTCTTGGATTTATTGAAGACTAACTATTGCGAAAGCATTTGCCAAGGATGTTTTCATTAATCAAGAACGAAAGTTAGGGGATCGAAGACGATCAGATACCGTCGTAGTCTTAACCATAAACTATGCCGACTAGGAATCGGGCGACG
+
IIIIIIIIIIIIIHHHIIIIIIIIIIIIIIIIIIIIIIIIIIIIIIIIIIIIIIIIIIIIIIIIIIHHHIIIIIIIIIIII:::::IIIIIIIIIIIIICCCCIIIIIIIIIIIIIIIIIIIIIIHHHIIIIIIIIIIIIIIIIIIIIIHHHIIIIIIIIIIIIIIIIIIIHHHIIIHHHHHHIIIHHHIIIIIICCCCIIIIIIIIIIIIIIIIIII666666BB0BBHIIHHHHHHIIHBBBGHHHIIIIIIEFDHIIIIIIIIIIIIIIIIIIIIIIIIIIIIIIIHHGFD6666;22:84445B885666?EBBDGGGG<<<<GFA<<<BEEAA55667EEEEIIIIIHAAAHHHHEEBB??@BBEEECBBBBBBBBBB::DDB?=@HDHHHHHHHH?@@HBBBBBHHHHHHHHH>>7777><;;<<8::3...32006:991131113....14;88::;;:=:;;32029=<9:99==220866630-0322494848688:9550/,1/,
@JI6ZREA02GT8S7
ATATCGCGTTGGAGGGCAAGTCTGGTGCCAGCAGCCGCGGTAATTCCAGCTCCAATAGCGTATATTAAAGTTGTTGCAGTTAAAAAGCTCGTAGTTGAATTTTAGGCCTGGCCGGATGGTCCGTCTTTGGCGAGTACTGTTCTATCGTCGGGTCTATCCTTCTGGTGAGCCGGAATGCCCTTTATTGGGTGTGTCGGGGAACCAGGACCATTACCTTGAAAAAATTAGAGTGTTTAAAGCGGGCATTTGCTTGAATAGATTAGCATGGAATAATAGAATAGGACGTTGGTTCTATTTTGTTGGTTTTAGGACCACCGTAATGATTAATAGGGATAGTTGGGGGCATTAGTATTCAATTGTCAGAGGTGAAATTCTTGGATTTATTGAAGACTAACTATTGCGAAAGCATTTGCCAAGGATGTTTTCATTAATCAAGAACGAAAGTTAGGGGATCGAAGACGATCAGATACCGTCGTAGTCTTAACCATAAACTATGCCGACTAGGAATCGGGCGACGTTATTTCGTGACTCGCTCGGCGCC
+
IIIIIIIIIIIIIHHHIIIIIIIIIIIIIIIIIIIIIIIIIIIIIIIIIIIIIIIIIIIIIIIIIIHHHIIIIIIIIII==66666=IIIIIIIIIIIICCCCIIIIIIIIIIIIIIIIIIIIIIHHHIIIIIIIIIIIIIIIIIIIIIHHHIIIIIIIIIIIIIIIIIIIIIIIIIHHHHHHIDDGGHIIIIIICCCCIIHHHIIHIIHGGFIIIII777788;;,>HIIIHHHHHHIIHHHHB655AA???;;;9<DDDGGGGIHHIIFDDHIIIIIIIIIIIIIIIIIIII9883A33//,///522338;=EEEEEBAAAAAADD666BEEEDD55566EEEIIIIIIHHHIHHHHHHHHHHHHHHHHHHHHBBBBEEB::B@@?=HIEDDDDED@;:;;B???>;>?????4428;33118:88669;;;:8890...230,,,,,,55100/.148998313288<:9::;:::668821086103404766030302200395..--3779200003:0133;774789940--
@JI6ZREA02JMYZH
ATATCGCGTTGGAGGGCAAGTCTGGTGCCAGCAGCCGCGGTAATTCCAGCTCCAATAGCGTATATTAAAGTTG
+
FFFFFFFFFFFIIHHHIIIIIIIIIIIIIIIIIIIIIIIIIIIIIIIIIIIHFFFFFFFFFFFDAA544><72
@JI6ZREA02IS1V9
ATATCGCGTTGGAGGGCAAGTCTGGTGCCAGCAGCCGCGGTAATTCCAGCTCCAATAGCGTATATTAAAGTTGTTGCAGTTAAAAAGCTCGTAGTTGAATTTCGGGATCAATACGTCGGTCGTGCTTTTTTGGTACGCACTGGCGTCATTGGTTTCTCCTTTCTGACGAACCATGATGTCATTAATTTGGTGTTATGGGGAGTTAGGACTGTTACTTTGAAAAAATTAGAGTGTTTAAAGCAGGCATTAGCTTGAATACATTAGCATGGAATAATGAAATAGGACGTTCGATCCTATTTTGTGGTTTCTAGGATCAACGTAATGATTAATAGGGATAGTTGGGGCATTAGTATTCAATTGTCAGAGGTGAAATTCTTGGATTTATTGAAGACTAACTACTGCGAAAGCATTTGCCAAGGATGTTTTCATTAATCAAGAACGAAAGTTAGGGATCGAAGACGATCAGATACCGTCGTAGTCTTAACCATAAACTATAGCCGACTAGGGATCGGATGATGTTTAATTTTTAATGTACTC
+
HHHHHHHHHHHIIHHHIIIIIIIIIIIIIIIIIIIIIIIIIIIIIIIIIIIIHHHHHHHHHHHHHHHHHHHHHHHHHHHBB88888HHHHHHHHHHHHHHHHHHHHHHHHHHHHHHHHHGHHHGD333333EE8GGGHHHHHHHHHHHHHHHHHHHHHHHHHHHHHHHHHHHHHHHHHHHHHHHHHHHHHHHHHGG8888D188@EHHHHHHHHHHHHH;;;;6666,<EHHHHHHHHHHHHHHE@<<<EHIGGDDDDHDDDDHHHHHHHHHHHHHHHHHHHHDDDDDHHHHHHHH====@6@@@@@HHH666;BBEGE@@@GGGGG@;99;;@@EGGBB9999BBHHHEEGGHHHHHD989=A@D?====>HHHHHHHHHHHHHHDDA@@BB93338@@B=999<?=====A====BB9;;4111:;;;:70-,,1.1,---,.26022272227786:::;9721267771016;7794444,,,,,,,,,,,,103.1.1.00002104566666---77112--00*2462,,
@JI6ZREA02FU9Z5
ATATCGCGTTGGAGGGCAAGTCTGGTGCCAGCAGCCGCGGTAATTCCAGCTCCAATAGCGTATATTAAAGTTGTTGCAGTTAAAAAGCTCGTAGTTGAA
+
FFFFFFFFFFFIIHHHIIIIIIIIIIIIIIIIIIIIIIIIIIIIIIIIIIIIFFFFFFFFFFFFFFFFFFFFFFFFFFC<<88888FFFDBA???AA44
@JI6ZREA02J48O3
ATATCGCGTTGGAGGGCAAGTCTGGTGCCAGCAGCCGCGGTAATTCCAGCTCCAATAGCGTATATTAAAGTTGTTGCAGTTAAAAAGCTCGTAGTTGAATTTTAGGCCTGGCCGGATGGTCCGTCTTTGGCGAGTACTGTTCTGTCGTCGGGTCTATCCTTCTGGTGAGCCGGGATGCCCTTTATTGGGTGTGTCGGGGAACCAGGACCATTACCTTGAAAAAATTAGAGTGTTTAAAGCGGGCATTTGCTTGAATAGATTAGCATGGAATAATAGAATAGGACGTTGGTTCTATTTTGTTGGTTTTAGGACCACCGTAATGATTAATAGGGATAGTTGGGGGCATTAGTATTCAATTGTCAGAGGTGAAATTCTTGGATTTATTGAAGACTAACTATTGCGAAAGCATTTGCCAAGGATGTTTTCATTAATCAAGAACGAAAGTTAGGGGATCGAAGACGATCAGATACCGTCGTAGTCTTAACCATAAACTATGCCGACTAGGAATCGGGCACGTTATTTCATGACTCGCTCGGCGCCTT
+
IIIIIIIIIIIIIHHHIIIIIIIIIIIIIIIIIIIIIIIIIIIIIIIIIIIIIIIIIIIIIIIIIIHHHIIIIIIIIIIII????=IIIIIIIIIIIIICCCBHIIIIIIIIIIIIIIIIIIIIIHHHIIIIIIIIIIIIIIIIIIIIIHHHIIIIIIIIIIIIIIIIIIIHHHIIIHHHHHHIHHHHHIIIIIICCCCIIHF>@@FIIIIIIIIIII666866FG5IHIIIHHHHHHIIHFFFGGGGGIIIIIHHHIIIIIIIIIIIIIIIIIIIIIIIIIDFDEEIIDA<<<<<=96//;;9999BAEB;<<??666AGGGDDDDIIAAAIIIIHH88=88HHHIHHHIIHIHHB??=@BDD??@HHHHHHHHHHHHHHHHHHHHHBBBHEEBBBDC;555559;;;;>CCCCCCC=;8....:7..--1543,,,52----,,....089983314::<<<:82328:><<<<><<<<<==998<<223939888<>83233<<==:331323:86...;;===:8686;8964123,,
@JI6ZREA02GDH3G
ATATCGCGTTGGAGGGCAAGTCTGGTGCCAGCAGCCGCGGTAATTCCAGCTCCAATAGCGTATATTAAAGTTGTTGCAGTTAAAAAGCTCGTAGTTGAATTTT
+
FFFFFFFFFFFIIHHHIIIIIIIIIIIIIIIIIIIIIIIIIIIIHHHHHIHHFFFFFFFFFFFFFFFFFFFFFFFFFFFFF;;?==FFFFFDBA>>=99.,,,
@JI6ZREA02FK8HQ
ATATCGCGTTGGAGGGCAAGTCTGGTGCCAGCAGCCGCGGTAATTCCAGCTCCAATAGCGTATATTAAAGTTGTTGCAGTTAAAAAGCTCGTAGTTGAATTTCGGGATCAATTATCGGTCGTGCCTC
+
======?FFFFIIHHHIIIIIIIIIIIIIIIIIIIIIIIIIIIIIIIIIIIIFFFFFFFFFFFFFFFFFFFFFFFFFFFFF?????FFFFFFFFFFDDDFFF?633BBB==5555?BBAAAAB::66
@JI6ZREA02J2DWB
ATATCGCGTTGGAGGGCAAGTCTGGTGCCAGCAGCCGCGGTAATTCCAGCTCCAATAGCGTATATTAAAGTTGTTGCAGTTAAAAAGCTCGTAGTTGAATTTCGGGATCAGTC
+
88:::;;DDFFIIHHHIIIIIIIIIIIIIIIIIIIIIIIIIIIIIIIIIIIIFFFFFFFFFFFFFFFFFFFFFFFFFFFFF=====FFFFFFFFFFFFFFF?B<<9<4000//
@JI6ZREA02GFRFF
ATATCGCGTTGGAGGGCAAGTCTGGTGCCAGCAGCCGCGGTAATTCCAGCTCCAATAGCGTATATTAAAGTTGTTGCAGTTAAAAAGCTCGTAGTTGAATTTTAGGCCTGGCCGGATGGTCCGTCTTTGGCGAGTACTGTTCTGTCGTCGGGTCTATCTTTCTGGTGAATCGGTATGTTCTTAATTGGGCGTGCCGGGGAGCCAGGACCATTACCTTGAAAAATTAGAGTGTTTAAAGCAGGCTTTTGCTTGAATAGATTAGCATGGAATAATAGAATAGGACGTTGTGGTTCTATTTTGTTGGTTCAAGGACCACCGTAATGATTAATAGGGATAGTTGGGGGCATTAGTATTCAATTGTCAGAGGTGAAATTCTTGGATTTATTGAAGACTAACTACTGCGAAAGCATTTGCCAAGGATGTTTTCATTAATCAAGAACGAAAGTTAGGGATCGAAGACGATCAGATACCGTCGTAGTCTTAACCATAAA
+
IIIIIIIIIIIIIHHHIIIIIIIIIIIIIIIIIIIIIIIIIIIIIIIIIIIIIIIIIIIIIIIIIIHHHIIIIIEEHHH6611111;EEEFEEGIIIIIAAAAHIIIIIIIIIIIIIIIIIIIII@@@IIIIIIIIIIIIHIIIIIIII>>>FIIIIH99:HHIIHIIIIIIIIIIIIIIIIIIIIHHHIIIIII>>>>FFIIIIIIIIIGEEEEEEC11111??5GGGGIHHHHHHIIIIII@@@@HHIIIG@;<;HIIIHHHIIIIIDDDDHIIIIIIGFG@@@D9;;::>:=35555//45<<DDD02266G@@@DGFDDDIIIIIIHHHIIIIHH85555DGIID@@@@DIIEDDDBBDBB99:8:=EHHHHHHHHHHHHHHHH====BBBHHHHHHHHHHHHBBBBEDAA;;;;42---,,1444441223745:6555:;;69998777::88:::;;;7131;;;:444647:10220/.6200
@JI6ZREA02FOE8Y
ATATCGCGTTGGAGGGCAAGTCTGGTGCCAGCAGCCGCGGTAATTCCAGCTCCAATAGCGTATATTAAAGTTGTTGCAGTTAAAAAGCTCGTAGTTGAATTTCGGGATCAA
+
FFFFFFFFFFFIIHHHIBBBIIIIIIIIIIIIIIIIIIIIIIIIIIIIIIIIFFFFFFFFFFFFFFFFFFFFFFFFFFFFF;;;;;FFFFFFFFFFFFD?=;40..::721
@JI6ZREA02JPVKE
ATATCGCGTTGGAGGGCAAGTCTGGTGCCAGCAGCCGCGGTAATTCCAGCTCCAATAGCGTATATTAAAGTTGTTGCAGTTAAAAAGCTCGTAGTTGAATTTCGGGGTATC
+
FFFFFFFFFFFIIHHHIIIIIIIIIIIIIIIIIIIIIIIIIIIIIIIIIIIIFFFFFFFFFFFFFFFFFFFFFFFFFFFFF?????FFFFFFFFFFFFFFFFF?;962444
@JI6ZREA02JNMKK
ATATCGCGTTGGAGGGCAAGTCTGGTGCCAGCAGCCGCGGTAATTCCAGCTCCAATAGCGTATATTAAAGTTG
+
::::66886?DFHFFHIIIIIIIIIIIIIIIIIIIIIIIIIIIIIIIIIIIIFFFDCA=899A?00...4883
@JI6ZREA02J4G1T
ATATCGCGTTGGAGGGCAAGTCTGGTGCCAGCAGCCGCGGTAAATTCCAGCTCCAATAGCGTATATTAAAACGTTGTTG
+
FFFFFFFFFDFFFFFFFBBBFIIHHHIHHHHHHHFFF?888<C?BBAAABBB554444A<<<988>@6644444=AA=8
@JI6ZREA02F32D0
ATATCGCGTTGGAGGGCAAGTCTGGTGCCAGCAGCCGCGGTAATTCCAGCTCCAATAGCGTATATTAAAGTTGTTGCAGTTAAAAAGCTCGTAGTTGAATTTCGGGATCAAGT
+
FFFFFFFFFFFIIHHHIIIIIIIIIIIIIIIIIIIIIIIIIIIIIIIIIIIIFFFFFFFFFFFFFFFFFFFFFFFFFFFFF88888FFFFFFFFFFFFFFFF=663@??><7.
@JI6ZREA02FY7C6
ATATCGCGTTGGAGGGCAAGTCTGGTGCCAGCAGCCGCGGTAATTCCAGCTCCAATAGCGTATATTAAAGTTGTTGCAGTTAAAAAGCTCGTAGTTGAATTTTAGGCCTGGCCGGATGGTCCGTCTTTGGCGAGTACTGTTCTGTCGTCGGGTCTATCCTTCTGGTGAGCCGGGATGCCCTTTATTGGGTGTGTCGGGGAACCAGGACCATTACCTTGAAAAAATTAGAGTGTTTAAAGCGGGCATTTGCTTGAATAGATTAGCATGGAATAATAGAATAGGACGTTGGTTCTATTTTGTTGGTTTTAGGACCACCGTAATGATTAATAGGGATGGTTGGGGGCATTAGTATTCAATTGTCAGAGGTGAAATTCTTGGATTTATTGAAGACTAACTATTGCGAAAGCATTTGCCAAGGATGTTTTCATTAATCAAGAACGAAAGTTAGGGGGATCGAAGACGATCAGATACCGTCGTAGTCTTAACC
+
IIIIIIIIIIIIIHHHIIIIIIIIIIIIIIIIIIIIIIIIIIIIIIIIIIIIIIIIIIIIIIIIIIHHHIIIIIIIIIIII?????IIIIIIIIIIIIICCCCIIIIIIIIIIIIIIIIIIIIIIHHHIIIIIIIIIIIIIIIIIIIIIHHHIIIIIIIIIIIIIIIIIIIHHHIIIHHHHHHIIIHHHIIIIIICCCCIIIIIIIIIIIIIIIIIII866666;;,BHIGGBBB<<<AGBBBDD335ADHIIIHHHIIIIIIIIIIIIIIIIIIIIIIIIIIIIHHHHIIIIG=9876//::////=::;8::<E<<<<FGIHIHHHIHHHHIIIII===88HEEEDEDDDDDDGCCCCCCDE555D@??CCC;;??B11157:CCCCCCCB:::8CC::444;9:5///?==;74867.----3999842540,,,1/,,,,,,-,,,,,25732244:<<=;=:686;::656<=<6866;;66
@JI6ZREA02G5ITD
ATATCGCGTTGGAGGGCAAGTCTGGTGCCAGCAGCCGCGGTAATTCCAGCTCCAATAGCGTATATTAAAGTTGTTGCAGTTAAAAAGCTCGTAGTTGAATTTCGGGATCAATATATTGGTCGTGCCTCTGGTATGAACTGGTATTATTGATTTCTACCTTCTGACGAACTGTGATGTCATTAATTTGGTGTCATGGGGAATCAGGACTGTTACTTTGAAAAAATTAGAGTGTTTAAAGCAGGCACACGCTTGAATACATTAGCATGGAATAATGAAATAGGACGTTTGACCCTATTTTGTTGGTTTCTAGGTTCGACGTAATGATTAATAGGGATAGTTGGGGGCATTAGTATTCAATTGTCAGAGGTGAAATTCTTGGATTTATTGAAGACTAACTACTGCGAAAGCATTTGCCAAGGATGTTTTCATTAATCAAGAACGAAAGTTAGGGATCGAAGACGATCGGATACCGTCGTAGTCTTAACCATAAACTATGCCGACTAGGGATCGGATGATGTTAATTTTTAATG
+
IIIIIIIIIIIIIHHHIIIIIIIIIIIIIIIIIIIIIIIIIIIIIIIIIIIIIIIIIIIIIIIIIIHHHIIIIIIIIIIII?????IIIIIIIIIIIIIHHHIHHHIIIIIIIIIIIIIIIIIIIIIIIIIIIIIIIIIIIIIIIIIIIIHHHIHIIIIIIIIIIIIIIIIIIIIIIIIIIII>>>IIIIIIIICCCCIIIIIIIIII;;;;BHHHI777;;;;;,>>IIIHHHHHHIIIIIIIIIIIIIIIIIIIIIIIIIIIIIIIIIIIIIHHHIIIIIIIHHHIIEEEIH5555<26DDBBBIIIIIIHHDEDDEDDDEEIIHHHIB<<<GFEAA54444?BBEEGFEDAAA@EE@8;;DEEECB??>??C88;;C;;;?:<CD??=?E??::8BBBBC>>>9;;;;;AAAA=884770000332277488::88;6333862-----.33332.3047;;::::::865<<><:<::==....1668606788688:<:88688;;<>::::9:;;225//..)3
@JI6ZREA02HQ643
ATATCGCGTTGGAGGGCAAGTCTGGTGCCAGCAGCCGCGGTAATTCCAGCTCCAATAGCGTATATTAAAGTTGTTGCAGTTAAAAAGCTCGTAGTTGAATTTCGGGATCAATTTATCGGTCGTGCCTCTGGTATGCACTGGTATTATTGATTTCTACCTTCTGACGAACCATGATGTCATTAATTTGGTGTCATGGGGAATCAGGACTGTTACTTTGAAGAAATTAGAGTGTTTAAAGCAAGCACACGCTTGAATACATTAGCATGGAATAATGAAATAGGACGTTTGACCCTATTTTGTTGGTTTCTAGGATCGACGTAATGATTAATAGGGATAGTTGGGGGCATTAGTATTCAATTGTCAGAGGTGAAATTCTTGGATTTATTGAAGACTAACTACTGCGAAAGCATTTGCCAAGGATGTTTTCATTAATCAAGAACGAAAGTTAGGGATCGAAGACGATCAGATACCGTCGTAGTCTTAACCATAAACTATGCCGACTAGGGATCGGATG
+
IIIIIIIIIIIIIHHHIIIIIIIIIIIIIIIIIIIIIIIIIIIIIIIIIIIIIIIIIIIIIIIIIIHHHIIIIIIIIIIII;;;;;IIIIIIIIIIIIIHHHIHHHIIIIIHHHIIIIIIIIIIIIIIIIIIIIIIIIIIIIIIIIIIIIHHHIIIIIIIIIIIIIIIIIIIIIIIIIIIIII@@@IIIIIIIICCCCIIIIIIIIIGGBBBIHHHIIII666GGCIIIIIHHHHHHIIIIIIIIIIIIIIIIIIIIIIIIIIIIIIIIIIIIIHHHIIIIIIIHFEG=544=C9999=2:HHEEHIIIIIIIIIIIIIIIIIIIIIID<4116@=:88--.11==DGEHGIID>><IIIIIIIIHHIIHHHIIIDDGGGBFFF??IIID@BBDDDDDDABBIHHHIIIHDBBBGEEEE;==////4:::::6<;=<88=:...;44-678=>>:::=;?????>4343?>><<>>?>=?A>??887:=>>?<18::?=:5:;62224800222
@JI6ZREA02I2I50
ATATCGCGTTGGAGGGCAAGTCTGGTGCCAGCAGCCGCGGTAATTCCAGCTCCAATAGCGTATATTAAAGTTGTTGCAGTTAAAAAGCTACGTAGTTGAATTTCGGGATCAATATATTGGTCGTGCCTCTGGTATGCACTGGTATTATTGATTTCTACCTTCTGATGAACTGTGATG
+
=???88866=BDD???FBBBFHHFFFFDDEFFFFFFFFFFF????FFFFFFFFFFFFFFFFFFFFFFFFFFFFFFFFDD==55555B5666<FFFFFFFFFFFC<::A:555BBBAAADDDDBBBDBDD?6666BBBBBBBBB===BAA::655A>BBBBBA9::AA<<<??=<74/
@JI6ZREA02HGBO8
ATATCGCGTTGGAGGGCAAGTCTGGTGCCAGCAGCCGCGGTAATTCCAGCTCCAATAGCGTATATTAAAGTTGTTGCAGTTAAAAAGCTCGTAGTTGAATTTCGGGGTATCAAGTACGTCGGTCGTCGACTTTTTGGTACGTCACTGGCGTCATTGGTTTCTCCTTTCTCGTACGTAACCATACGAATGTCATTAATTTGGTGTTATGGGGAATTAGGACTGTTACTTTGAAAAAATTAGAGTGTTTAAAGCAGGCATAGCTTGAATACATTAGCATGGAATAATGAAATAGGACGTTCG
+
FFFFFFFFFFFIIHHHIIIIIIIIIIIIIIIIIIIIIIIIIIIIIIIIIIIIFFFFFFFFFFFFFFFFFFFFFFFFFFFFF????=FFFFFFFDB@==;2223,,,,,.27573313366;785558832,,,,,---331223231-.,3-.--126667/24888849:8:552----,.2..--33237....888>>:892422244000008ABBBAAAAB=;;?11111188-?@AAB?FF???DDBBB55555???DDDDGGIIIIGGGGIIIIIIIGGGGGC4544429995
@JI6ZREA02JZPJB
ATATCGCGTTGGAGGGCAAGTCTGGTGCCAGCAGCCGCGGTAATTCCAGCTCCAATAGCGTATATTAAAGTTGTTGCAGTTAAAAAGCTCGTAGTTGAATTTCGGGATTAGTACGCTGGTCGTGCCTTCGGTACGTACTGGTGTTACTGGTTCCTACCTTCTGACGAACCATCATGTCATTCATTTGGTGTGGCGGGGAATCAGGACTGTTACTTTGAAAAAATGAGAGTGTTTAAAGCAGGCTCGCGCTTGAATACATTAGCATGGAATAATGAAATAGGACGTTGATCCTATTTTGTGGTTTCTAGGATTGACGTAATGATTAATAGGGATAGTTGGGGCATTAGTATTCAATTGTCAGAGGTGAAATTCTTGGATTTATTGAAGACTAACTACTGCGAAAGCATTTGCCAAGGATGTTTTCATTAATCAAGAACGAAAGTTAAGGGATCGAAGACGATCAGATACCGTCGTAGTCTTAACCATAAACTATGCCGACTAGGGATCGGATGATGTTAATTTTTAATGTACTC
+
IIIIIIIIIIIIIHHHIIIIIIIIIIIIIIIIIIIIIIIIIIIIIIIIIIIIIIIIIIIIIIIIIIHHHIIIIIIIIIIII=====IIIIIIIIIIIIIHHHIHHHIIIIIIIIIIIIIIIIIIIIIIIIIIIIIIIIIIIIIIIIIIIIIIIIIIIIIIIIIIIIIIIIIIIIIIIIIFFFIHHHIGAGGD@@7777;;EEEEEEGGG5336?@?E222222DGGFIIIIHHHHHHIIIIIIIHIIIIIIFFFIIIIIIIIIHHDDDDIIIIHHHHIIIIIIIIIGGEEEB>11116/<<::;?AIDDDHIIIHHDDDIIIIIDDDHEB?EEEE:;0000::==A=:;<BBBGGG:344BBBDDDBBBB=======BBBB::BBBB8:444998B?===;=<===<444:=>>;8644....3999878::73003622279900--.03229974:::::::8:8;;:88::;:8:8:;;...361131-0223670313338:;;;:9644444,,,,,,,,,+1/11,,
@JI6ZREA02F8OSI
ATATCGCGTTGGAGGGCAAGTCTGGTGCCAGCAGCCGCGGTAATTCCAGCTCCAATAGCGTATATTAAAGTTGTTGCAGTTAAAAAGACTCGTAGTTGAATTTTAGGCCTGACCGGATGGTCCGTCTTTGGCGG
+
FFFFFFFFFFFIIHHHIIIIIIIIIIIIIIIIIIIIIIIIIIIIIIIIHIIIFFFFFFFFFFFFFFFFFFFDBAA?<<:22-----3-44?AABDDDFFF@=999==8894444@@AAAAABDDB=444;;=,,
@JI6ZREA02GPT8Z
ATATCGCGTTGGAGGGCAAGTCTGGTGCCAGCAGCCGCGGTAATTCCAGC
+
??:6366:ABBDD666IIIIIIIIIIIIIIIIIIIIIIIIHFDBB>800/
@JI6ZREA02FPFCO
ATATCGCGTTGGAGGGCAAGTCTGGTGCCAGCAGCCGCGGTAATTCCAGCTCCAATAGCGTATATTAAAGTTGTTGCAGTTAAAAAGCTCGTAGTTGAATTTTAGGCCTGGCCGGACGGTCCGCTCTGGCGAGTACTGTTCTGTCGTCGGGTCTATCTTTCTGGTGAATCGGTATGTTCTTAATTGGGCGTGCCGGGGAGCCAGGACCATTACCTTGAAAAAATTAGAGTGTTTAAAGCAGGCTTTTGCTTGAATAGATTAGCATGGAATAATAGAATAGGACGTTGTGGTTCTATTTTGTTGGTTCAAGGACCACCGTAATGATTAATAGGGATAGTTGGGGGCATTAGTATTCAATTGTCAGAGGTGAAATTCTTGGATTTATTGAAGACTAACTACTGCGAAAGCATTTGCCAAGGATG
+
FFFFFFFFFFFII666IIIIIIIIIIIIIIIIIIIIIIIIIIIIIIIIIIIIFFFFFFFFFFFFFFFFFFFFFFFFFFFFF;;;;;FFFFFFFFFFFFFDDDDFFFFFFFFFFFFFFFFFF:::=FFFFFFFFFFFFFFFFFFFFFFF===FFFFFF:::DFFFFFFFFFFFFFFFFFFFFFFFFFFFFFFFFFDDBBFFFFFFFFFFFFFDDDBBA111111<</AAABD???FFFFFFFFF@@@@FFFFFFFFDIIIDDFFFIIIIIIIIIIIIIIIIIIIIGGGIIIDCAAB9:975//55=<AAA888AAAAADDDDD????DDDDBBBDDDDDD==?=8DDDIDDDDDDDDDDDDDDDDD===>=====B88888=>>B::BBDDD?888DDDBBB?====><<;;;:422299662
@JI6ZREA02JHVHX
ATATCGCGTTGGAGGGCAAGTCTGATGCCAGCAGCCGCGGTAATTCCAGCTCCAATAGCGTATATTAAAGTTGTTGCAGTTAAAAAGCTCGTAGTTGAATTTCGGGATCAATATATTGGTCGTGCCTCCGGTATGCACTGGTATTATTGATTTCTACCTTCCGACGAACTGTGATGTCATTAATTTGGTGTCATGGGGAATCAGGACTGTTACTTTGAAAAAATTAGAGTGTTTAAAGCAAGCACACGCTTGAATACATTAGCATGGAATAATGAAATAGGACGTTTGACCCTATTTTGTTGGTTTCTAGGATCGACGTAATGATTAATAGGGATAGTTGGGGGCATTAGTATTCAATTGTCAGAGGTGAAATTCTTGGATTTATTGAAGACTGACTACTGCGAAAGCATTTGCCAAGGATGTTTTCATTGATCAAGACGAAAGTTAGGGATCGAAGACGATCAGATACCGTCGTAGTCTT
+
IIIIIIIIIIIIIHHHIIIIIIIIIIIIIIIIIIIIIIIIIIIIIIIIIIIIIIIIIIIIIIIIIIHHHIIIIIIIIIIII?????IIIIIIIIIIIIIHHHIHHHIIIIIIIIIIIIIIIIIIIIIIIIIIIIIIIIIIIIIIIIIIIIGGGI>>>>HHHIIIIIIIIIIIIIIHEG<7766222<<?EGIII@BBBIIIIBBBGGG7656@;;8A--//11<=-DHIIIHHHHHHIBBBGIGGGIIIIIIIIIIIIGGGIIIIAAAAIIIII===IAGGAA<==EIHB<<<@99963//>@:::GCIFGGIIIIIIIIIIIIAAAAHGBBBE<<76677444@BGGEDAAAAAA@FFIEIIHH666H<<<HHHCCDHIHHHHHHHHHHHHHHFIIFFF@<566AEEE>>>DDDDDDD<=?7777?<<<<=???84042;;;;44-229:====82047;<<<<:<:???><>>=::<22
@JI6ZREA02JIRRR
ATATCGCGTTGGAGGGCAAGTCTGGTGCCAGCAGCCGCGGTAATTCCAGCTCCAATAGCGTATATTAAAGTTGTTGCAGTTAAAAAGCTCGTAGTTGAATTTCGGGATCAATATATTGGTCGTGCCTCTGGTATGAACTGGTATTATTGATTTCTACCTTCTGACGAACTGTGATGTCATTAATTTGGTGTCATGGGGAATCAGGACTGTTACTTTGAAAAAATTAGAGTGTTTAAAGCAGGCACACGCGTTGAAGTACGTTAGCATGGAATAATGAAATAGGACGTTTGACCCTATTTGTTGGTTTCTAGGATCGACGTAATGATTAATAGGGATAGTTGGGGGCATTAGTATTCAATTGTCAGAGGTGAAATTCTTGGATTTATTGAAGACTAACTACTGCGAAAGCATTTGCCAAGGATGTTTTCATTAATCAAGAACGAAAGTTAGGGATCGAAGACGATCAGATACCGTCGTAGTCTTAACCATAAACTNTGACCGACTAGGGATCGGATGATGTTAATTTTTTAATGTACTCTA
+
IIIIIIIIIIIIIHHHIIIIIIIIIIIIIIIIIIIIIIIIIIIIIIIIIIIIIIIIIIIIIIIIIIHHHIIIIIIIIIIII:::::IIIIIIIIIIIIIHHHIHHHIIIIIIIIIIIIIIIIIIIIIIIIIIIIIIIIIIIIIIIIIIIIHHHIIIIIIIIIIIIIIIIIIIIIIIIIIIIIIHHHIIIIIIIICCCCIIIIIIIIIIIIIIIF;;=62222266,CEECB;;;;;;DE???CCEEEEBB666;;332????@GGIIIIIIIHHHHHHHI@DDIIIE@@<:::::8///4/7;;///><E;;;DGIIID;;;IIIII@@@D?:68??A11,,,,,4488896<<EEAABBBBB=:999==<<<BA=::::::::988DDBBBBBDBBBBB====BB<=:::=::::>=A;9;7111137;;::8::;;99;6333:33----0299920068:7777:;8::7646674120099-,,1,,,2/!,,,0011141002021334444410022---...64)9:9974--
@JI6ZREA02JPF6F
ATATCGCGTTGGAGGGCAAGTCTGGTGCCAGCAGCCGCGGTAATTCCAGCTCCAATAGCGTATATTAAAGTTGTTGCAGTTAAAAAGCTCGTAGTTGAATTTCGGGATCAATTTATCGGTCGTGCCTCTGGTATGCACTAGTATTATTGATTTCTACCTTCTGACGAACCATGATGTCATTAATTTGGTGTCATGGGGAATCAGGACTGTTACTTTGAAAAAATTAGAGTGTTTAAAGCAGGCACACGCTTGAATACATTAGCATGGAATAATGAAATAGGACGTTTGACCCTATTTTGTTGGTTTCTAGGATCGACGTAATGATTAATAGGGATAGTTGGGGGCATTAGTATTCAATTGTCAGAGGTGAAATTCTTGGATTTATTGAAGACTAACTACTGCGAAAGCATTTGCCAAGGATGTTTTCATTAATCAAGAACGAAAGTTAGGGATTCGAAGACGATCAGATACCGTCGTAGTC
+
HHHHHHHHHHHIIHHHIIIIIIIIIIIIIIIIIIIIIIIIIIIIIIIIIIIIHHHHHHHHHHHHHHHHHHHHHHHHHHHHH?????HHHHHHHHHHHHHHHHH>>>HHHHHEEEHHHHHHHHHHHHHHHHHHHHHHHHHHHHHHHHHHHHEEEHHHHHHHHHHHHHHHHHHHHHHHHHEEEHH666EEHHHHHHCCCCHHHHHDDDGE<888<888G77777788,EHE@8886BBDGGEFFD@@@@HGIGHFDDDDHHHHHHHHHHHHHHHHHHHHHHHH@@@@@HHHHDDGG;;996//66555BAGBBBHHHHHHHHHHHHHHHHHH@>;;>=>;;-----49>>;;:=AEGEBA99899A???AB>>HHD===BBE==4/--99A@?AA=;;;=;2332444999999999AAAA9;;441177:;::6::;744;:444:;;27761----7674644666646497----47776
@JI6ZREA02GGS4Q
ATATCGCGTTGGAGGGCAAGTCTGGTGCCAGCAGCCGCGGTAATTCCAGCTCCAATAGCGTATATTAAAGTTGTTGCAGTTAAAAAGCTCGTAGTTGAATTTCGGGATCAATATATTGGTCGTGCCTCCGTAGTGCACTGGTATTATTGATTTCTACCTTCTGACGAACCATGATGTCATTAATTTGGTGTTAT
+
FFFFFFFFFFFIIHHHIIIIIIIIIIIIIIIIIIIIIIIIIIIIIIIIIIIIFFFFFFFFFFFFFFFFFFFFFFFFFFF??66666CFFFFFFFFFFFFFFFFFFFFFFFFFFFFFFFFFFDDB>8900049440014@DDFFFFFFFFFFFFFDDDFFDBBBBBB553335ABBBBDFFFFF?=<?<72--.,
@JI6ZREA02JZ5KR
ATATCGCGTTGGAGGGCAAGTCTGGTGCCAGCAGCCGCGGTAATTCCAGCTCCAATAGCGTATATTAAAGTTGTTGCAGTTAAAAAGCTCGTAGTTGAATTTC
+
FFFFFFFFFFFIIHHHIIIIIIIIIIIIIIIIIIIIIIIIIIIIIIIIIIIIFFFFFFFFFFFFFFFFFFFFFFFFFFFFF=====FFFFFFFFFFFFD;96=
@JI6ZREA02FXRGJ
ATATCGCGTTGGAGGGCAAGTCTGGTGCCAGCAGCCGCGGTAATTCCAGCTCCAATAGCGTATATTAAAGTTGTTGCAGTTAAAAAGCTCGTAGTTGAATTTCGGGGTANC
+
FFFFFFFFFFFIIHHHIIIIIIIIIIIIIIIIIIIIIIIIIIIIIIIIIIIIFFFFFFFFFFFFFFFFFFF<6668?FFFF;====FFFFFFFFFFFFFFFFD6555?9!4
@JI6ZREA02H0WHX
ATATCGCGTTGGAGGGCAAGTCTGGTGCCAGCAGCCGCGGTAATTCCAGCTCCAATAGCGTATATTAAAGTTGTTGCAGTTAAAAAGCTCGTAGTTGAATTTCGGGATCAATTTATCGGTCGTGCCTCGTGGTATGCAC
+
FFFFFF;;;:DDFHHHIIIIIIIIIIIIIIIIIIIIH==?IIIIHHHIIIIIFFFFFFFFFFFF???@FF???DDBBDB==57777AAADDFFDDDDDD??=4100<<?4400049AAAA?>?A4448444437<==:6
@JI6ZREA02F7MFX
ATATCGCGTTGGAGGGCAAGTCTGGTGCCAGCAGCCGCGGTAATTCCAGCTCCAATAGCGTATATTAAAGTTGTTGCAGTTAAAAGCTCGTAGTTGAATTTCGGGATCAATACGTCGGTCGTGCTTTTTTGGTACGCACTGGCGTCATTGGTTTCTCCTTTCTGACGAACCATGATGTCATTAATTTGGTGTTATGGGGAGTTAGGACTGTTACTTTGAAAAAATTAGAGTGTTTAAAGCAGGCATTAGCTTGAATACATTAGCATGGAATAATGAAATAGGACGTTCGATCCTATTTTGTGGTTTCTAGGATCAACGTAATGATTAATAGGGATAGTTGGGGCATTAGTATTCAATTGTCAGAGGTGAAATTCTTGGATTTATTGAAGACTAACTACTGCGAAAGCATTTGCCAAGGATGTTTTCATTAATCAAGAACGAAAGTTAGGGATCGAAGACGATCAGATACCGTCGTAGTCTTAACCATAAACTATGCCGACTAGGGATCGGATGATGTTTAATTTTTAATGTACTCTATTCGGCG
+
IIIIIIIIIIIIIHHHIIIIIIIIIIIIIIIIIIIIIIIIIIIIIIIIIIIIIIIIIIIIIIIIIIHHHIIIIIIIIIIIICCCCIIIIIIIIIIIIIHHHIHHHIIIIIIIIIIIIIIIIIII888888II<IIIIIIIIIIIIIIIIIIHHHIIIIHHHIIIIIIIIIIIIIIIIIIIIIHH:::IIIIIIIICCCBI?BBHHHIIIIIIIIHHHI;;;;;;>>-GGIIIHHHHHHIIIIIIIIIIIIIIIIIIIIIIIIIIIIIIIIIIIIIHHHIIIIGGGGGIIIIHHHI=???A2==668FIIFFGGHHIIHHHIIIIIIHG::===AIIGFF;;;@GGIIIIIDGGGGGHHHHHHHHBBCHHHEFEECCF@@222:;:EEEECEA?:::8EEA;555>BCCB>>AA@@@CCB>=474488886658;<844820009==3777;;8333203;;<<88686==;656>=<<=;;<<22-.....10486:;<9=;:::68866895222,,,00,,,,,,,+5465,--368<3324
@JI6ZREA02J1NUI
ATATCGCGTTGGAGGGCAAGTCTGGTGCCAGCAGCCGCGGTAATTCCAGCTCCAATAGCGTATATTAAAGTTGTTGCAGTTAAAAAGCTCGTAGTTGAATTTCGGGATCAATATATTGGTCGTGCCTTTGGTATGTACTGGTATTATTGGTTTCTCCTTTCTGACAAACTATGATGTCATTAATTTGGTGTCATGGGGAATCAGGACTGTTACTTTGAAAAAATTAGAGTGTTTAAAGCAGGCACACGCTTGAATACATTAGCATGGAATAATGAAATAGGACGTCTGACCCTATTTGTTGGTTTCTAGGATCGACGTAATGATTAATAGGGATAGTTGGGGGCATTAGTATTCAATTGTCAGAGGTGAAATTCTTGGATTTATTGAAGACTAACTACTGCGAAAGCATTTGCCAAGGATGTTTTCATTAATCAAGAACGAAAGTTAGGGATCGAAGACGATCAGATACCGTCGTAGTCTTAACC
+
IIIIIIIIIIIIIHHHIIIIIIIIIIIIIIIIIIIIIIIIIIIIIIIIIIIIIIIIIIIIIIIIIIHHHIIIIIIIIIIII???==IIIIIIIIIIIIIHHHIHHHIIIIIIIIIIIIIIIIIIIIHHHIIIIIIIIIIIIIIIIIIIIIHHHIICC???GIIIIGGGIIIIIIIIIIIIIBB:::IIIIIIIIAAAAIIIIIIIIIIIIIIIHHHI888888II5IIIIIHHHHHHIIIIIIIIIIIIIIIIIIIIIIIIIIIIIIIIIIIIIHHHIIIIIIIIGGDB===B<333=:?EE@BBIIIIGGGIIIIIIIIIIIIIIIIC:::AIIGGG44777GGIIDGDHIGBBBIIIIIIIIIIIIHHHIIIHHIIIHDDDCCIIGDDGIHDDDDIFIIIEEFIGB777BDECCAA>=4////::??=;;????>;:877=???<><<8:::::87:8=????=?>??:87<>?>>?==:://
@JI6ZREA02FNTNO
ATATCGCGTTGGAGGGCAAGTCTGGTGCCAGCAGCCGCGGTAATTCCAGCTCCAATAGCGTATATTAAAGTTGTTGCAGTTAAAAAGCTCGTAGTTGAATTT
+
FFFFFFFFFFFIIHHHIIIIIIIIIIIIIIIIIIIIIIIIIIIIIIIIIIIIFFFFFFFFFFFFFFFFFFFFFFFFFFFFF?????FFFFFFFBBAA==...
@JI6ZREA02JSXZ7
ATATCGCGTTGGAGGGCAAGTCTGGTGCCAGCAGCCGCGGTAATTCCAGCTCCAATAGCGTATATTAAAGTTGTTGCAGTTAAAAAGCTCGTAGTTGAATTTCGGGATCAATTAGTCGGTCGTGC
+
::888::@?FFGIHHHIIIIIIIIIIIIIIIIIIIIIIIIIIIIIIIIIIIIFFFFFFFFFFFFFFFFF===FFFFFFFFF?????FFFFFFFFFFFFF<<<D544<??==400//49952122.
@JI6ZREA02GKZLK
ATATCGCGTTGGAGGGCAAGTCTGGTGCCAGCAGCCGCGGTAATTCCAGCTCCAATAGCGTATATTAAAGTTGTTGCAGTTAAAAAGCTCGTAGTTGAATTTTAGGCCTGGCCGGATGGTCCGTCTTTGGCGAGTACTGTTCTGTCGTCGGGTCTATCCTTCTGGTGAGCCGGGATGCCCTTTATTGGGTGTGTCGGGGAACCAGGACCATTACCTTGAAAAAATTAGAGTGTTTAAAGCGGGCATTTGCTTGAATAGATTAGCATGGAATAATAGAATAGGACGTTGGTTCTATTTTGTTGGTTTTAGGACCACCGTAATGATTAATAGGGATAGTTGGGGGCATTAGTATTCAATTGTCAGAGGTGAAATTCTTGGATTTATTGAAGACTAACTATTGCGAAAGCATTTGCCAAGGATGTTTTCATTAATCAAGAACGAAAGTTAGGGGATCGAAGACG
+
FFFFFFFFFFFIIHHHIIIIIIIIIIIIIIIIIIIIIIIIIIIIIIIIIIIIFFFFFFFFFFFFFFFFFFFFFFFFFFFFF88888FFFFFFFFFFFFFBBDBFFFFFFFFFFFFFFFFFFFFFFFFFFFFFFFFFFFFFFFFFFFFFFFFFFFFFFFFFFFFFFFFFFFFFFFFFFFFFFFFFFFFFFFFFFFFDDDDFFFFFFFFFFFFFFFFFFF666662BB0BBA???FFFFFFFFFFFF666CFFDDAAACFGGGGFFFGIIIIIIIIIIIGFDDDGGGDDDBBAA><42223..66..,.7889688889<<@@@?>>>AAA555:DDDDD====5AADIIDDDDAAAA???DD=88888D>>=BBBBBB?8///>77::88888222;<<<<8888=>?>;;;===DD443::5544::::998::6---653349::444449666:61024
@JI6ZREA02GGNSD
ATATCGCGTTGGAGGGCAAGTCTGGTGCCTTACGGGAAACAGTCGACTGCCAAGGCACACAGGGGATA
+
IIIIIIIIIIIII???IIIIIIIIIIICCCCGIF??555<DIIIIIIIIIIIIIIIIIIIICCCCIIH
@JI6ZREA02H1TR6
ATATCGCGTTGGAGGGCAAGTCTGGTGCCAGCAGCCGCGGTAATTCCAGCTCCAATAGCGTATATTAAAGTTGTTGCAGTTAAAAAGCTCGTAGTTGAATTTTAGGCCTGACCGGATGGTCCGTCTTTGGCGAGTACTGTTCTGTCGTCGGGTCTATCCTTCTGGTGAGCCGGGATGCCCTTTATTGGGTGTGTCGGAGGAACCAGGACCATTACCTTAGAAAAATTAGAGTAGTTTAAAGCGGGCATTTGCTTGAATAGATTAGCATGGAATAATAGAATAGGACGTTGGTTCTATTTTGTTGGTTTTAGGACCACCGTAATGATTAATAGGGATAGTTGGGGGCATTAGTATTCAATTGTCAGAGGTGAACTTCTTGGATTTATTGAAGACTAACTATTGCGAAAGCATTTGCCAAGGNTGTTTTCATTAATCAAGAACGAAAGTTAGGGGATCGAAGACGATCAGATACCGTCGTAGTCCTAACCATAAACTNTGCCGACTAGGAATCGGGCGACGTTATTTCATGACTCGCTCGGCGCC
+
FFFFFFFFFFFIIHHHIIIIIIIIIIIIIIIIIIIIIIIIIIIIIIIIIIIIFFFFFFFFFFFFFFFFFFFFFFFFFFFFF;;;;;FFFFFFFFFFFFFBBEEFFFFFFFFFFFFFFFFFFFFFFFFFFFFFFFFFFFFFFFFFFFFFFFFFFFFFFFFFFFFFFFFFFFFFFFFFFFFFFFFFFFFF?B>A?<9400....22669<;999;=222237-----661==2326222.../766667688<<889=BBBAAABBBA??::::DBBBDA???D:::ADDBBB99:9=5444966<<4444BBBA:::8??BBB<<<@><<<=///44444422225AAADDDDDD??==DDD>??DDDD==<<@@>822443888<2/348@@@@@@>>===??888=>=888;@8888:2!22000076,,--6962---274449::55511122:::70215:::6565:::9677:99:64660002200--!026202.63630026---0-2077600026:666::464:8::1---
@JI6ZREA02I4ZX3
ATATCGCGTTGGAGGGCAAGTCTGGTGCCAGCAGCCGCGGTAATTCCAGCTCCAATAGCGTATATTAAAGTTGTTGCAGTTAAAAAGCTCGTAGTTGAATTTCGGGGTATC
+
FFFFFFFFFFFIIHHHIIIIIIIIIIIIIIIIIIIIIIIIIIIIIIIIIIIIFFFFFFFFFFFFFFFFFFFFFFFFFFFFF=====FFFFFFFFFFFFFF?;40000/4//
@JI6ZREA02FVWXZ
ATATCGCGTTGGAGGGCAAGTCTGGTGCCAGCAGCCGCGGTAATTCCAGCTCCAATAGCGTATATTAAAGTTGTTGCAGTTAAAAAGCTCGTAGTTGAATTTCGGGATCAATTATA
+
FFFEEEFFFFFIIHHHIIIIIIIIIIIIIIIIIIIIIIIIIIIIIIIIIIIIFFFFFFFFFFFFFFFFFFFFFFFFFFFFF;;;;;FFFFFFFFFFFFF???C???BA?>???;2/
@JI6ZREA02J36LX
ATATCGCGTTGGAGGGCAAGTCTGGTGCCAGCAGCCGCGGTAATTCCAGCTCCAATAGCGTATATTAAAGTTGTTGCAGTTAAAAAGCTCGTAGTTGAATTTCGGGATCAATATATTGGTCGTGCCTCTGGTATGCACTGGTATTATTGATTTCTACCTTCTGATGAACTGTGATGTCATTAATTTGGTGTCATGGGGAATCAGGACTGTTACTTTGAAAAATTAGAGTGTTTAAAGCAGGCACACGCTTGAATACATTAGCATGGAATAATGAAATAGGACGTTTGACCCTATTTTGTTGGTTTCTAGGATCGACGTAATGATTAATAGGGATAGTTGGGGGCATTAGTATTCAATTGTCAGAGGTGAAATTCTTGGATTTATTGAAGACTAACTACTGCGAAAGCATTTGCCAAGGATGTTTTCATTAATCAAGAACGAAAGTTAGGGATCGAAGACGATCAGATACCGTCGTAGTCTT
+
IIIIIIIIIIIIIHHHIIIIIIIIIIIIIIIIIIIIIIIIIIIIIIIIIIIIIIIIIIIIIIIIIIHHHIIIIIIIIIIII?????IIIIIIIIIIIIIFFFIHHHIIIIIIIIIIIIIIIIIIIIIIIIIIIIIIIIIIIHIIIIIIIIHHHIIIIIIIIIIIIIIIIIIIIIIIIIIIIII::8==7DGHGG<===FFIIIIIIIIIFFFIHHEI:::::88-@DFGFB@@555DGGGGGGDDDDIBBBBBIIID<<<IIIHHHIIIIHHHHHHIIIIIG@@@BG@533;?7755:26?@222@?GDDDDIIIHHHIIIIIIIIIFF522@ABD::.....::>ABD?BB@<<<BDC?C?:9445;<;;??C;;??B=;;944CDD>8::9999;A9::9;;;9::444:::AA4428;3311338:865888300<:333:83-...68832264:::::8868:;;;:6789403-,
@JI6ZREA02JFBYC
ATATCGCGTTGGAGGGCAAGTCTGGTGCCAGCAGCCGCGGTAATTCCAGCTCCAATAGCGTATATTAAAGTTG
+
FFFFFFFFFFFII???IIIIIIIIIIIIIIIIIIIIIIIIIIIIIIIIIIIIFFFFFFFFFFFFFF?=;?>><
@JI6ZREA02IUGKK
ATATCGCGTTGGAGGGCAAGTCTGGTGCCAGCAGCCGCGGTAATTCCAGCTCCAATAGCGTATATTAAAGTTGTTGCAGTTAAAAAGCTCGTAGTTGAATTTCGGGATCAGCAGGTTGGTCGTGCCACTGGTATGCACTGGCTTTGCTGGTTCCTCCTTTCTGAAGAACTGTAATGCCATTAATTTGGTGTTGCAGGGAAACAGGACTGTTACTTTGAAAAAATTGAGTGTTTAAAGCAGGCTAACGCTTGAATACATTAGCATGGAATAATGAAATAGGACGTTCGATCCTATTTGTTGGTTTCTAGGATTGACGTAATGATTAATAGGGATAGTTGGGGGCATTAGTATTCAATTGTTCAGAGGTGAAATTCTTGGATTTATTGAAGACTAACTACTGCGAAAGCATTTGCCAAGGATGTTTTCATTAATCAAGAACGAAAATTAGGGATCGAAGACGATCAGATACCGTCGTAGTCTTAACCATAAACTAT
+
IIIIIIIIIIIIIHHHIIIIIIIIIIIIIIIIIIIIIIIIIIIIIIIIIIIIIIIIIIIIIIIIIIHHHIIIIIIIIIIII:::::HIIIIIIIIIIIIHHHIHHHIIIIIIIIIIIIIIIIIIIIIIIIIIIIIIIIIIII@@@IIIIIIIIIIBBBBHIIIIIIIIIIIIIIIIIIIIIIIHHHFFDFHIIII===BBFFDHHIIIIHHIIHHHI666666>>>IIIIHHHHHHHIIIIIIIIIIIBBBII><<HIIIIIIIIIIIIIIIIEEEIIIIIIIHHHIIGDB?>111514@@112B?I@@@IIIIIIIIIIIIIIIIIIH@@@IIIFF66555DDDDGGDBB????GB5000:BBBDB==@BHH@==HHHHHHB88BBEBBBB44442@>>>87778:5...=::::>>;::4777;;;;<<8:::>;981000088-3...33:;;:9;:8888:8:<<<;:9:8:88:7799-,,1/,,,/,,
@JI6ZREA02GP0OT
ATATCGCGTTGGAGGGCAAGTCTGGTGCCAGCAGCCGCGGTAATTCCAGCTCCAATAGCGTATATTAAAGTTGTTGCAGTTAAAAAGCTCGTAGTTGAATTTCGGGCTGA
+
444:555::BBDFFFHIIIIIIIIIIIIIIIIIIIIIIIIIBBBBIIIIIIIFFFFFFFFFFFFFFFFFFFFDBAAAAA44111118???????AA?<<44246112...
@JI6ZREA02F1HNA
ATATCGCGTTGGAGGGCAAGTCTGGTGCCAGCAGCCGCGGTAATTCCAGCTCCAATAGCGTATATTAAAGTTAGTTGCAGTTAAAAAGACTCGTAGTTGAATTTAGGCCGTGACCGGATGGTCCGTCTTTGGCGAGTACTGTTCTGTCGTCGGGTCTATCCTTCTGGTGAGCCGGGATGCCCTTTATTGGGTGTGTCGGGGAACCAGGACCGATTACCTTGAAAAAATTAGAGTAGTTTAAAAGCGGGCAATTTGCTTGAATAGATTAGCATGGAATAATAGAATAGGACGTTGGTTACTATTTTGTTGGTTCAAGGTACCACCGTAATGATTAATAGGGATAGTTGGGGGCTTAGTATTCAATTGTCAGAGGTGAAATTCTTGGATTTATTGAAGACTAACTACTGCGAAAGCATTTGCCAAGGATGTTTTCATTAATCAAGAACGAAAGTTAGGGGATCGAA
+
FFF???CA?=4449<;98899:ADDDDDDDFFHHFFF888GCCCADDBDDDDDA:::DDDDBB@>>;;;<111448@@AAAA55777C6ADDA????><66.../22.-,.5=999<?@566655=B???DF??A@DFFFFFFFFFFFFFFFFFFFFFFDDBBB=33354<<<<;;<::::??=;<66::?:8654?4744;;222222--,211---117,,,,,,11+789===422,,,,2731,---248>?>>?<<<A?888<999?4444<<<98:;;<34200.229911371-,,,,-+,551131512....92233269776<8888...189711,,,,,--1730069;6666968888///2;;;B@>>>BBB=;;8223442273000005033....697666;77777742-----2977778::::88:0002--------722043
@JI6ZREA02GNAGX
ATATCGCGTTGGAGGGCAAGTCTGGTGCCCGCAGCCGCGGTAATTCCAGCTCCAATAGCGTATATTAAAGTTGTTGCAGTTAAAAAGCTCGTAGTTGAATTTCGGGATCAATTTATCGGTCGTGCCTCTGGTATGCACTGGTATTATTGATTTCTACCTTCTGACGAACCATGATGTCATTAATTTGGTGTCATGGGGAATCAGGACTGTTACTTTGAAAAAATTAGGGTGTTTAAAGCAAGCACACGCTTGAATACATTAGCATGGAATAATGAAATAGGACGTTTGACCCTATTTTGTGGTTTCTAGGATCGACGTAATGATTAATAGGGATAGTTGGGGCATTAGTATTCAATTGTCAGAGGTGAAATTCTTGGATTTATTGAAGACTAACTACTGCGAAAGCATTTGCCAAGGATGTTTCATTAATCAAGAACGAAAGTTAGGGATCGAAGACGATCAGATACCGTCGTAGTCTTAACCATAAACTATGACCG
+
FFFFFFFFFFFIIHHHIIIIIIIIIIIHHHIIIIIIIIIIIIIIIIIIIIIIFFFFFFFFFFFFFFFFFFFFFFFFFFFFF;;;;;FFFFFFFFFFFFFFFFFFFFFFFFFFFFFFFFFFFFFFFFFFFFFFFFFFFFFFFFFFFFFFFFFFFFFFFFFFFFFFFFFFFFFFFFFFFFFFFFFFFFFFFFFFFF@@@@FFFFFFFFFFFFFFFFFFF67777766,6666255===?FFFFFFFFFFFFDDDFFIIIIIIIGGGGGIIIIDDDGDDDFAGGGFDC??BB;;8>=....3......34<244<<<=?DAAABBBBB??==4444<>>66.///99=>?<;<>AA55548888BB@@@B===?888=<<>86694432...3322995;93.///82338669999966832----274334762---:432288:23111222::446446662121:::88412-----::100222284--,,,,.
@JI6ZREA02FRT1D
ATATCGCGTTGGAGGGCAAGTCTGGTGCCAGCAGCCGCGGTAATTCCAGCTCCAATAGCGTATATTAAAGTTGTTGCAGTTAAAAAGCTCGTAGTTGAATTTTAGGCCTGGCCGGACGGTCCGTCTCTGGCGAGTACTGTTCTGTCGTCGGGTCTATCTTTCTGGTGAATCGGTATGTTCTTAATTGGGTGTGCCGGGGAGCCAGGACCATTACCTTGAAAAAATTAGAGTGTTTAAAGCAGGCTTTTGCTTGAATAGATTAGCATGGAATAATAGAATAGGACGTCGTGGTTCTATTTTGTTGGTTCAAGGACCACCGTAATGATTAATAGGGATAGTTGGGGGCATTAGTATTCAATTGTCAGAGGTGAAATTCTTGGATTTATTGAAGACTAACTACTGCGAAAGCATTTGCCAAGGATGTTTTCATTAATCAAGAACGAAAGTTAGGGATCGAAGACGATCAGATACCGTCGTAGTCTTAACCATAAACTATGCCGACTAGGGATCGGG
+
IB@:::>>IIIIF666IIIIIIIIIIIIIIIIIIIIIIIIIIIIIIIIIIIIIIIIIIIIIIIIIIHHHIIIIIIIIIIII????=IIIIIIIIIIIIICCCCFFFIIIIIIIIIIIIIIIIIIIIIIIIIIIIIIIIIIIIIIIIIIIHHHIIIIIIHHHIIIIIIIIIIIIIIIIIIIIIHHHHHHB>9>FFFBBBBIFIIFBBBFIIIIIIIIII;;;;6699,@IIIIHHH@@@HIIIIIA??AHHFFDGDDDIIIIIIIIIIIIIIIIIIIIIIIII;;:@@?:8888?;=///15/2??GEEGIGHHII@5566@DIHDDDIIIIHHHIIIIII==?==IIIIHHHIIHDBBBBEDDDBBBB=8444::DDDDDD===B88EE=98:=BDEDBBBA:444<B:4444AA>>>=943.....3699884::::88:1005;;;3666:77777:9;::;;;763...3686631176:==665:66676002---2444000111000
@JI6ZREA02J4FVA
ATATCGCGTTGGAGGGCAAGTCTGGTGCCAGCAGCCGCGGTAATTCCAGCTCCAATAGCGTATATTAAAGTTGTTGCAGTTAAAAAGCTCGTAGTTGAATTTTAGGCCTGGCCGGATGGTCCGTCTTTGGCGAGTACTGTTCTGTCGTCGGGTCTATCCTTCTGGTGAGCCGGGATGCCCTTTATTGGGTGTGTCGGGGAACCAGGACCATTACCTTGAAAAAATTAGAGTGTTTAAAGCGGGCATTTGCTTGAATAGATTAGCATGGAATAATAGAATAGGACGTTGGTTCTATTTTGTTGGTTTTAGGACCACCGTAATGATTAATAGGGATAGTTGGGGGCATTAGTATTCAATTGTCAGAGGTGAAATTCTTGGATTTATTGAAGACTAACTACTGCGAAAGCATTTGCCAAGGATGTTTTCATTAATCAAGAACGAAAGTTAGGGGATCGAAGACGATCAGATACCGTCGTAGTCTTAACCATAAACTATGCCGACTAGGGATCGGATGATGTTAATTTTTTAATG
+
IIIIIIIIIIIIIHHHIIIIIIIIIIIIIIIIIIIIIIIIIIIIIIIIIIIIIIIIIIIIIIIIIIHHHIIIIIIIIIIII=====IIIIIIIIIIIIIAAAAIIIIIIIIIIIIIIIIIIIIIIHHHIIIIIIIIIIIIIIIIIIIIIHHHIIIIIIIIIIIIIIIIIIIHHHIIIHHHHHHIHHHHHIIIIII====HHIF>>>FIIIIIIIIIII;;;;88>>-FGGGGB<<555ADBBBDE888BIIIIIHHHIIIIIIIIIIIIIIIIIIIIIIIIIIIDEEIIIIIII==99;22;;2///:<AB>??BFIIIIIIIHIIIII<<<DGGGDD65566ADIIHIDDDDEHIHHHHHHHH555BHHEEDDCDDHH555:::CCA>;??>9998@=>54///>AA;;;A:;;;;;8<>7774::::<<;===<99820001:;211118:::=;98:<<>>><<<<==:989:><<><<;;220361131-:;;;:;88233:688;;==<:::99==//555599)3
@JI6ZREA02ITCUB
ATATCGCGTTGGAGGGCAAGTCTGGTGCCAGCAGCCGCGGTAATTCCAGCTCCAATAGCTTATATTAAAGTTGTTGCAGTTAAAAAGCTCGTAGTTGAATTTC
+
FFFFFFFFFFFIIHHHIIIIIIIIIIIIIIIIIIIIIIIIIIIIIIIIIIIIFFFFFA666:DFFFFFFFFFFFBBBBA8813331<AA?????<><66....
@JI6ZREA02JCUM8
ATATCGCGTTGGAGGGCAAGTCTGGTGCCAGCAGCCGCGGTAATTCCAGCTCCAATAGCGTATATTAAAGTTGTTGCAGTTAAAAAGACTCGTAGCTGAATTTCGGGATCAGTACGTTGGTCGTGCCTTAGGTACGTACTGGTGTTACTGGTTCCTACCTTCTGACGAACCATCATGTCATTCATTTGGTGTGGCGGGGAATCAGGACTGTTACTTTGAAAAAAATTGAGTGTTTAAAGCAGGCTCGCGCTTGAATACATTAGCATGGAATAATGAAATAGGACTTGATCCTATTTTGTGGTTTCTAGGATTGACGTAATGATTAATAGGGATAGTTGGGGCATTAGTATTCAATTGTCAGAGTGAAATTCTTGGATTTATGAAGCTAATACTGCGAAAGCATTTGCCAAGGATGTTTCATTAATCAAGAACGAAAGTT
+
FFDDBB=<88000...422479=<<=AAAAEFFFFFFFFFGB?????EEFFFDFCDDFFFFFFFFFFFFFFFDBA@??<..-----3-77===?@@BBBB====:::DA???DFFFFFFFFFFFFFFFFFFFFFFFFFFFFFFFFFDDCFFFFFFF::<<<FDDDAAAAFFFCCCFFFFCCADB==<<84444444444<=BBBDDFFFB<<::1113,,,,,,,11:===9688111<998>????AAAADDDDDDFDDDDFFFFDGGDDBBBB:::5155<<99===1123,,,,3---,,,37??AAABDDDDDBBB<<884000488<???>>4664998<84228=988<<::>@83238888<:3224476622-72...3,,,,777,....988888:::<<:::>>////2665446:::88:10001--
@JI6ZREA02I6KAG
ATATCGCGTTGGAGGGCAAGTCTGGTGCCAGCAGCCGCGGTAATTCCAGCTCCAATAGCGTATATTAAAGTTGTTGCAGTTAAAAAGCTCGTAGTTGAATTTCGGGTA
+
FFFFFFFFFF==6666EFGHHHIIIIIIIIIIIIIIIIIIIIIIIIIIIIIIFFFFFFFFFFFFFFFFFFFFFFFFFFFFF?????FFFFFFFFFFFFF?=84..,17
@JI6ZREA02FMZQS
ATATCGCGTTGGAGGGCAAGTCTGGTGCCAGCAGCCGCGGTAATTCCAGCTCCAATAGCGTATATTAAAGTTGTTGCAGTTAAAAAGCTCGTAGTTGAATTTCGGGATCAATTATCGTCGTGCTCTCGGTATGCACTGTATTATTGATTTCTACCTTCTGACGAACCATGATGTCATTAATTTGGTGTCATGGGGAATACAGGACGTATTAC
+
FFFFFFFFFFFIIHHHIIIIIIIIIIIIIIIIIIIIIIIIIIIIIIIIIIIIFFFFFFFFFFFFFFFFFFFFFFFFFFFFF?????FFFFFFFFFFFFFFFFFFFFFDB<<4430///3333444<888BDDDFF=:;;DFFFFFFFFFFFFFFFFFFFDFFD666314<????>94444<88<<7==999442296724/.-2313557-.
@JI6ZREA02JFE1W
ATATCGCGTTGGAGGGCAAGTCTGGTGCCAGCAGCCGCGGTAATTCCAGCTCCAATAGCGTATATTAAAGTTGTTGCAGTTAAAAAGCTCGTAGTTGAATTTCGGGATCAATACGTCGGTCGTGCTTTTTTGGTACGCACTGGCGTCATTGGTTTCTCCTTTCTGACGAACCATGATGTCATTAATTTGGTGTTATGGGGAGTTAGGACTGTTACTTTGAAAAAATTAGAGTGTTTAAAGCAGGCATTAGCTTGAATACATTAGCATGGAATAATGAAATAGGACGTTCGATCCTATTTTGTGGTTTCTAGGATCAACGTAATGATTAATAGGGATAGTTGGGGCATTAGTATTCAATTGTCAGAGGTGAAATTCTTGGATTTATTGAAGACTAACTACTGCGAAAGCATTTGCCAAGGATGTTTTCATTAATCAAGAACGAAAGTTAGGGATCGAAGACGATCAGATACCGTCGTAGTCTTAACCATAAACTATGCCGACTAGGGATCGGATGATGTTTAATTTT
+
IIIIIIIIIIIIIHHHIIIIIIIIIIIIIIIIIIIIIIIIIIIIIIIIIIIIIIIIIIIIIIIIIIHHHIIIIIIIIIIII?????IIIIIIIIIIIIIHHHIHHHIIIIIIIIIIIIIIIIIII<<<<<<IIFIIIIIIIIIIIIIIIIIIHHHIIIIHHHIIIIIIIIIIIIIIIIIIIIIIIHHHIIIIIIIICCCCI?BBIIIIIIIIIIIHHHI888888>>-IIIIIHHHHHHIIIIIIIIIIIIIIIGGGIIIHHHIIIIIIIIIIIIIHHHHHHHIIGGGIIIIGGGICCC@G6AAHGGGIIGGGGGGIIIIIIIIHHHGGGGHBEGGIIFH9999AFIIIIIIIIIIHHHCBCHHHFFFBAA@@@@88;;CEEHHHHHHHBBHHHHHHHHBCCBBBBEC?>>>>4444AA9==4444====<<033284481,,,/260333499;;;;9=99888;9;;;;;9899<;63//44//,-,,,-/,/2368:9=<::8688====888;777<<11--
@JI6ZREA02F1UIO
ATATCGCGTTGGAGGGCAAGTCTGGTGCCAGCAGCCGCGGTAATTCCAGCTCCAATAGCGTATATTAAAGTCGTTGCAGTTAAAAAGCTCGTAGTTGAATTTTAGGCCTGACCGGATGGTCCGTCTTTGGCGAGTACTGTTCTGTCGTCGGGTCTATCCTTCTGGTGAGCCGGGATGCCCTTTATTGGGTGTGTCGGGGAACCAGGACCATTACCTTGAAAAAATTAGAGTGTTTAAAGCGGGCATTTGCTTGAATAGATTAGCATGGAATAATAGAATAGGACGTTGGTTCTATTTTGTTGGTTTTAGGACCACCGTAATGATTAATAGGGATAGTTGGGGGCATTAGTATTCAATTGTCAGAGGTGAAATTCTTGGATTTATTGAAGACTAACTATTGCGAAAGCATTTGCCAAGGATGTTTTCATTAATCAAGAACGAAAGTTAGGGGATCGAAGACGATCAGATACCGTCGTAGTCTTAACC
+
HHHHHHHHHHHIIHHHIIIIIIIIIIIIIIIIIIIIIIIIIIIIIIIIIIIIHHHHHHHHHHHHHHHHH;:;>HHHHHHHH;;;;;HHHHHHHHHHHHHAAAAHHHHE>;;;BHHHHHHHHHHHHHHHHHHHHHHHHHHHHBBBBHHHHHHHHHHHHHHHHHHHHHHHHHHB>>>EHHHHHHHHDFEEHHHHHHHCCCCHHHHHFFFHHHHHHHHHHH666666<<-EEHHHHHHHHHHHHHHHH@@@HHHHHEDDHHHHHHHHHHHHHHHHHHHHHHHHHHHHHHHHHGGGEE97755/.44////46:;3336A:;;>BBBBBGGGG@@@EGHHBB55888HHHHHHHHHHBBBHHHHHHHHDDDD>HHHA===AAD>==B88AB9989=B===?BBA=3444=========HHA==:;4744;;;;::9;;;200;:444:;;444748777:210268;;7767:=;:868:;::7448800
@JI6ZREA02H3IH1
ATATCGCGTTGGAGGGCAAGTCTGGTGCCAGCAGCCGCGGTAATTCCAGCTCCAATAGCGTATATTAAAGTTGTTGCAGTTAAAAAGCTCGTAGTTGAATTTCGGGATCAATACGTCGGTCGTGCTTTTTTGGTACGCACTGGCGTCATTGGTTTCTCCTTTCTGACGAACCATGATGTCATTAATTTGGTGTTATGGGGAGTTAGGACTGTTACTTTGAAAAAATTAGAGTGTTTAAAGCAGGCATTAGCTTGAATCG
+
FFFFFFFFFFFIIHHHIIIIIIIIIIIIIIIIIIIIIIIIIIIIIIIIIIIIFFFFFFFFFFFFFFFFFFFFFFFFDDD??66666FFFFFFFFFFFFFFFFFFFFFFFFFFFFFFFFFFFFFFF666666DD6FFFFFFFFFFFFFFFFFFFFFFFDD::;DFFFFFFFFFFFFFFFFFFFFCC666AAADBA@@9;;;:166?FFFFFFFFFFFFFF666666;;-DDFFFFFFFFFFFFFFFFDBAA><<:62---
@JI6ZREA02GXCNX
ATATCGCGTTGGAGGGCAAGTCTGGTGCCAGCAGCCGCGGTAATTCCAGCTCCAATAGCGTATATTAAAGTTGTTGCAGTTAAAAAGCTCGTAGTTGAATTTCGGGGATTA
+
FFFFFFFFFFFIIIIDIIIIIIIIIIIIIIIIIIIIIIIIIIIIIHIIIIIIFFFFFFFFFFFFFFFFFFFFFBAAAA?44/////8:======<;666621.,,,,3---
@JI6ZREA02GT5JK
ATATCGCGTTGGAGGGCAAGTCTGGTGCCAGCAGCCGCGGTAATTCCAGCTCCAATAGCGTATATTAAAGTTGTTGCAGTTAAAAAGCTCGTAGTTGAA
+
FFFFFFFFFFFIIHHHIIIIIIIIIIIIIIIIIIHIHHGFFBBBBDDFFFFFFFFFFFFFFFCCCFFFF<::DDDBBBBAA55555AAAA??<999=11
@JI6ZREA02IVSAA
ATATCGCGTTGGAGGGCAAGTCTGGTGCCAGCAGCCGCGGTAATTCCAGCTCCAATAGCGTATATTAAAGTTGTTGCAGTTAAAAAGCTCGTAGTTGAATTTTAGGCCTGGCCGGATGGTCCGTCTTTGGCGAGTACTGTTCTGTCGTCGGGTCTATCCTTCTGGTGAGCCGGGATGCCCTTTATTGGGTGTGTCGGGGAACCAGGACCATTACCTTGAAAAAATTAGAGTGTTTAAAGCGGGCATTTGCTTGAATAGATTAGCATGGAATAATAGAATAGGACGTTGGTTCTATTTTGTTGGTTTTTAGGACCACCGTAATGATTAATAGGGATAGTTGGGGGCATTAGTATTCAATTGTCAGAGGTGAAATTCTTGGATTTATTGAAGACTAACTATTGCGAAAGCATTTGCCAAGGATGTTTTCATTAATCAAGAACGAAAGTTAGGGGATCGAAGACGATCAGATACCGTCGTAGTCTTAACCATAAACT
+
FFFFFFFFFFFIIHHHIIIIIIIIIIIIIIIIIIIIIIIIIIIIIIIIIIIIFFFFFFFFFFFFFFFFFFFFFFFFFFFFF;;;;;FFFFFFFFFFFFFBBDDFFFFFFFFFFFFFFFFFFFFFFFFFFFFFFFFFFFFFFFFFFFFFFFFFFFFFFFFFFFFFFFFFFFFFFFFFFFFFFFFFFFFFFFFFFFF@AAAFFFF@@@FFFFFFD::9;;666666DF0FFFFFFFFFFFFFFDDDFFFFFFFFFFGGGGDDDIGFFFDGGGIDDDDIGGGGGGGGGDD::<<CDD:999=66??52222?A@<4444<=BBB===?ADDDB=;;<?@<88111119<>>??<<<<<<<<<>:<=888=?>>=;@<><<<88///2/49;;;63.//22<<88888;;333888>88666202200006222006::::88:40008:6--,,,.60,,,,,2487776464::64447840200001113.,,,,
@JI6ZREA02ITDX6
ATATCGCGTTGGAGGGCAAGTCTGGTGCCAGCAGCCGCGGTAATTCCAGCTCCAATAGCGTATATTAAAGTTGTTGCAGTTAAAAAGCTCGTAGTTGAATTTTAGGCCTGGCCGGATGGTCCGTCTTTGGCGAGTACTGTTCTGTCGTCGGGTCTATCCTTCTGGTGAGCCGGGATGCCCTTTATTGGGTGTGTCGGGGAACCAGGACCATTACCTTGAAAAAATTAGAGTGTTTAAAGCGGGCATTTGCTTGAATAGATTAGCATGGAATAATAGAATAGGACGTTGGTTCTATTTTGTTGGTTTTAGGACCACCGTAATGATTAATAGGGATAGTTGGGGGCATTAGTATTCAATTGTCAGAGGTGAAATTCTTGGATTTATTGAAGACTAACTATTGCGAAAGCATTTGCCAAGGATGTTTTCATTAATCAAGAACGAAAGTTAGGGGATCGAAGACGATCAGATACCGTCGTAGTCTTAACCNTAAACTATGCCGACTAGGAATCGGGCGACGTTA
+
IIIIIIIIIIIII@@@IIIIIIIIIIIIIIIIIIIIIIIIIIIIIIIIIIIIIIIIIIIIIIIIIIHHHIIIIIIIIIIGG;;;;;IIIIIIIIIIIIICCCCIIIIIIIIIIIIIIIIIIIIIIHHHIIIIIIIIIIIIIIIIIIIIIHHHIIIIIIIIIIIIIIIIIIIHHHIIIHHHHHHIIIHHHIIIIIICCCCIIIIGGGIIIIIIIIIIII66666666,=FIIIDBDEHHIIGGGIIHHHIIIIIIIIIIIIIIIIIIIIIIIIIIIIIIIIIIIIIIIIIIIIII?=>=A66@@5555D??AAADHIIIIIIIIIIIIIIHHHIIIIII=====IIIIIIGGGIIIIEEEEEEA<656CEBBEEEEEHHD<<<FHHHH@<8<DFFCCCEE@<666BC@@@BEIHHHHHHH??7777A???>>9==8/..<70002;;433777444==:9<;<===>>>>??=:9:;8668212211!862442-:;;;<=942447788;;650857:86
@JI6ZREA02I05EG
ATATCGCGTTGGAGGGCAAGTCTGGTGCCAGCAGCCGCGGTAATTCCAGCTCCAATAGCGTATATTAAAGTTGTTGCAGTTAAAAAGCTCGTAGTTGAATTTCGGGGTATCAAGTA
+
FFFFFFFFFFFIIHHHIIIIIIIIIIIIIIIIIIIIIIIIIIIIIIIIIIIIFFFFFFFFFFFFFFFFFFFFFFFFFFFDD;;;;;FFFDDBBDDDCCA633:9777/434294//
@JI6ZREA02GWJCR
ATATCGCGTTGGAGGGCAAGTCTGGCGCCTTACGGGAAACAGTCGACTGCC
+
FFFFFFEDDFFFFFFFECDFFFFFDEEDFIHHHHHFFFFGADB?4449944
@JI6ZREA02JQMCN
ATATCGCGTTGGAGGGCAAGTCTGGTGCCAGCAGCCGCGGTAATTCCAGCTCCAATAGCGTATATTAAAGTTGTTGCAGTTAAAAAGCTCGTAGTTGAATTTTAGGCCTGGCCGGATGGTCCGTCTTTGGCGAGTACTGTTCTATCGTCGGGTCTATCCTTCTGGTGAGCCGGAATGCCCTTTATTGGGTGTGTCGGGGAACCAGGACCATTACCTTGAAAAAATTAGAGTGTTTAAAGCGGGCATTTGCTTGAATAGATTAGCGTGGAATAATAGAATAGGACGTTGGTTCTATTTTGTTGGTTTTAGGTACCACCGTAATGATTAATAGGGATAGTTGGGGGTCGATTAGTATTCAATTGTCAGAGGTGAAATTCTTGGATTTATTGAAGACTAACTATTGCGAAAGCATTTGCCAAGGATGTTTTCATTAATCAAGAACGAAAGCTAGGGGATCGAAAGACGATCAGATACCGTCGTAGTCTTAACCATAAACTATGCCGACTAGGAATCGGG
+
FFFFFFFFFFFIIHHHIIIIIIIIIIIIIIIIIIIIIIIIIIIIIIIIIIIIFFFFFFFFFFFFFFFFFFFFFFFFFFDAC66666FFFFFFFFFFFFFBBBBFFFFFFFFFFFFFFFFFFFFFFFFFFFFFFFFFFFFFFFFFFFFFFFFFFFFFFFFFFFFFFFFFFFFFFFFFFFFFFFFFFFFFFFFFFFFAA??FFFFFDDDFFFFDBAAAA?1111//880==??@=?????DD?=?AD666DAAADDDDDDBAAABB<<111143>?=>==@=??ABBBBBBB===A77<<?96BB44:5A55-44448<::999:76622......32<99013000:.A>BAA>=>8888843288;;2232266443262236669//344888><;22226992..,03362232266774980000226740026::889722242--,,,,3440,,,,,-4844444602220001844677::888:75521-56::9:8:8::1126622
@JI6ZREA02FXI49
ATATCGCGTTGGAGGGCAAGTCTGGTGCCAGCAGCCGCGGTAATTCCAGCTCCAATAGCGTATATTAAAGTTGTTGCAGTTAAAAAGCTCGTAGTTGAATTTTAGGCCTGGCCGGATGGTCCGTCTTTGGCGAGTACTGTTCTGTCGTCGGGTCTATCCTTCTGGTGAGCCGGGATGCCCTTTATTGGGTGTGTCGGGGAACCAGGACCATTACCTTGAAAAAATTAGAGTGTTTAAAGCGGGCATTTGCTTGAATAGATTAGCATGGAATAATAGAATAGGACGTTGGTTCTATTTTGTTGGTTTTAGGACCACCGTAATGATTAATAGGGATAGTTGGGGGCATTAGTATTCAATTGTCAGAGGTGAAATTCTTGGATTTATCGAAGACTAACTATTGCGAAAGCATTTGCCAAGGATGTTTTCATTAATCAAGAACGAAAGTTAGGGGATCGAAGACGATCAG
+
IIIIIIIIIIIIIHHHIIIIIIIIIIIIIIIIIIIIIIIIIIIIIIIIIIIIIIIIIIIIIIIIIIHHHIIIIIIIIIIII66666FIIIIIIIIIIIICCCCIIIIIIIIIIIIIIIIIIIIIIHHHIIIIIIIIIIIIIIIIIIIIIHHHIIIIIIIIIIIIIIIIIIIHHHIIIHHHHHHIAABBHIIIIIICCCCIIIIIIIIIIIIIIIIHHI888888>>-FHIIIHHHBBBFIHHHIIBBBIIIIIBAADIDEEIIIIIIIIIIIIIIIIIIIIIIF<<<DDDDDFE8887A2255////5:==33388EAAAFDDDGIIII<<<HEDEHI===88HHHIIIIIIIIIIHHHHHHBB::;BHHHHHEHHHHHHEBB:DEE@?=@@EBBBHHHBBBBBHHBBBBEEHHHD5538:7777>>==<<88883008655798802274:<<=;3...2:;;88
@JI6ZREA02JJGUS
ATATCGCGTTGGAGGGCAAGTCTGGTGCCAGCAGCCGCGGTAATTCCAGCTCCAATAGCGTATATTAAAGTTGTTGCAGTTAAAAAGCTCGTAGTTGAATTTCGGGATCAATATATTGGTCGTGCCTCCGGTATGCACTGGTATTATTGATTTCTACCTTCTGACGAACTGTGATGTCATTAATTTGGTGTCATGGGGAATCAGGACTGTTACTTTGAAAAAATTAGAGTGTTTAAAGCAGGCACACGCTTGAATACATTAGCATGGAATAATGAAATAGGACGTTTGACCCTATTTTGTTGGTTTCTAGGATCGACGTAATGATTAATAGGGATAGTTGGGGGCATTAGTATTCAATTGTCAGAGGTGAAATTCTTGGATTTATTGAAGACTAACTACTGCGAAAGCATTTGCCAAGGATGTTTTCATTAATCAAGAACGAAAGTTAGGGATTCGAAGACGATCAGATACCGTCGTAGTCTTAACCATAAACTATGCCGACTAGGGATCGGATGATGTTAATTTTT
+
IIIIIIIIIIIIIHHHIIIIIIIIIIIIIIIIIIIIIIIIIIIIIIIIIIIIIIIIIIIIIIIIIIHHHIIIIIIIIIIII;;;;;IIIIIIIIIIIIIHHHIHHHIIIIIIIIIIIIIIIIIIIIIIIIIIIIIIIIIIIIIIIIIIIIHHHIIIIIIIIIIIIIIIIIIIIIIIIIIIIHH>>>IIIIIIIICCCCIIIIIIIIIIIHHIIHHHI77;;;;;;,BBIIIHHHHHHIIIIIIIIIIIIIIIIIIIIIEEDIIIIIIIIIIIIIHHHIIHHHIIHHHIIIAAAACC@?<22AAHHHIIIAAAHIIIIIIIIIHHHIIIIIHHHIIHEDD77=88EEEEAAAIIHEEBHHBBBHEEEHED;;;@@HBBBBB>>>>77C?5525599AA89455>;;;255...98;22220382332::<=<<;>==>;;=:633-..0--,/,,,143/03077833178;;30000744.--22000333398003224743-...479:;9::333<<88//1.-
@JI6ZREA02JQA31
ATATCGCGTTGGAGGGCAAGTCTGGTGCCAGCAGCCGCGGTAATTCCAGCTCCAATAGCGTATATTAAAGTTGTTGCAGTTAAAAAGCTCGTAGTTGAATTTCGGGATCAATATATCGGTCGTGCCTTCGGTATGTACTGGTATTATTGGTTTCTCCTTTCTGACAAACTATGATGTCATTAATTTGGTGTCATGGGGAATCAGGACTGTTACTTTGAAAAAATTAGAGTGTTTAAAGCAGGCACACGCTTGAATACATTAGCATGGAATAATGAAATAGGACGTTTGACCCTATTTGTGGTTTCTAGGATCGACGTAATGATTAATAGGGATAGTTGGGGCATTAGTATTCAATTGTCAGAGGTGAAATTCTTGGATTTATTGAAGACTAACTACTGCGAAAGCATTTGCCAAGGATGTTTTCATTAATCAAGAACGAAAGTTAGGGATCGAAGACGATCAGATACCGTCGTAGTCTTAACCATAAACTATGCCGACTAGGGATCGGATGATGTTAATTTTTAATGTACTC
+
IIIIIIIIIIIIIHHHIIIIIIIIIIIIIIIIIIIIIIIIIIIIIIIIIIIIIIIIIIIIIIIIIIHHHIIIIIIIIIIII;;;;;IIIIIIIIIIIIIHHHIHHHIIIIIIIIIIIIIIIIIIIIIIIIIIIIIIIIIIIIIIIIIIIIHHHIIIIHHHIIIIIHHHIIIIIIIIIIIIIIIHHHIIIIIIII@@@@IIIIIIIIIIIIIIIHHHI;;;;;;II9IIIIHHHHHHHIIIIIIIIIIIIIIIIIIIIIIIIIIIIIIIIIIIIIHHHIIIIIIIHBAE?555;:1116155@@CGAIGGGGIIIIIIIIIIIIIIIIGB??EDCD::0///55<<;=;=@BDDFIIFHHFHHHHFHEBBCCA;;CC>000>44;;>@=>;::::?E>??>>>>5555;>?>=?;8=;:5----33::8859;8300>:77<>>><>><:;;=>;:8;>>==;868<>>>><><=<:;:<>>2203999861233898031555788333833386;<<1111184+8883..
@JI6ZREA02G7M2G
ATATCGCGTTGGAGGGCAAGTCTGGTGCCAGCAGCCGCGGTAATTCCAGCTCCAATAGCGTATATTAAAGTTGTTGCAGTTAAAAAGCTCGTAGTTGAATTTTAGGCCTGGCCGGATGGTCCGTCTTTGGCGAGTACTGTTCTATCGTCGGGTCTATCCTTCTGGTGAGCCGGAATGCCCTTTATTGGGTGTGTCGGGGAACCAGGACCATTACCTTGAAAAAATTAGAGTGTTTAAAGCGGGCATTTGCTTGAATAGATTAGCATGGAATAATAGAATAGGACGTTGGTTCTATTTTGTTGGTTTTAGGACCACCGTAATGATTAATAGGGATAGTTGGGGGCATTAGTATTCAATTGTCAGAGGTGAAATTCTTGGATTTATTGAAGACTAACTATTGCGAAAGCATTTGCCAAGGATGTTTTCATTAATCAAGAACGAAAGTTAGGGGATCGAAGACGATCAGATACCGTCGTAGTCTTAACC
+
FFFFFFFFFFFII???IIIIIIIIIIIIIIIIIIIIIIIIIIIIIIIIIIIIFFFFFFFFFFFFFFDDDFFFFDBAAAB5533333=DDBBDFFFFFFFDDDDFFFFFFFFFFFFFFFFFFFFFFFFFFFFFFFFFFFFFFFFFFFFFFDDDFFFFFFFFFFFFFFFFFFFFFFFFFFFFFFFFDDDDFFFFFFF==@@FFFFFFFFFFFFFDDDBBB222222::-AABBB??????DD666?D666DDDDFFDFDIDDDIGGGIIIIG@??DDIIIIIIIIIDDDGGDDFDG===9:00AA5444>888888444ABBBBDDDDDDDBBBDDDIDD====8AAAAADDDDDDDDDDDDDDDDDDDD>>>DDDDDDDD>>>D::DD?>>?DDDDDDDDDD>>=>>=3444DBBBBBBB::44116:::998:::200:73338::21111122::744647:::612166:75788873,,,,,,
@JI6ZREA02JE9RK
ATATCGCGTTGGAGGGCAAGTCTGGTGCCAGCAGCCGCGGTAATTCCAGCTCCAATAGCGTATATTAAAGTTGTTGCAGTTAAAAAGCTCGTAGTTGAATTTCGGGGTTCTACCGTTGGTCGGGCTAACCAGTCTGTACTAGCGTGTAGAATTCCTACCTTCTGGGGAACCATCATGTTATTAATTTAGCGTGGTGGGAAACCAGGACCTTTACCTTGAAAAAATTAGAGTGTTCAAAGCAGGCTTACGTCTGAATACATTAGCATGGAATAATAAAATAGGACGGTGGTCCTGTTTTGTTGGTTTCTGAATCACCGTAATGATTAATAGGGATAGTTGGGGGCATTAGTATTCAATTGTCAGAGGTGAAATTCTTGGATTTATTGAAGACTAACTTCTGCGAAAGCATTTGCCAAGGATGTTTTCATTAATCAAGAACGAAAGTTAGGGGATCGAAGACGATCAGATACCGTCGTAGTCTTAACCATAAACTATGCCGAC
+
FFFFFFFFFFFIIHHHIIIIIIIIIIIIIIIIIIIIIIIIIIIIIIIIIIIIFFFFFFFFFFFFFFFFFFFFFFFFFFFFF?????FFFFFFFFFFFFD???6666633DDDDDFDDDEFFFFFFFFFFFFFFFFFFFFFFFFFFFFFFFFFFFFFFFFFFFFAAAAFFFFFFFFFFFFFFFFFFFFFFFFFFFFFFFFFFFF9::=>>861511..3,,,,,,550===?ABDFFFFFFCCCFFFFDCCFFFFDFDGGGIGGGGFDDDGF99:5566D:AA::9@?><=<;6.....3-399116<49:::ABDDDDDDDDDDD????????ADBAA55755??=ABBAAA===A?>>>@B=========B@>::<<>44482276962332288;<688;888888888>4444:886600006666740222646:53359::211115-----78:88:::6465::200109742006644462..0.,.00,,,.
@JI6ZREA02J1LAK
ATATCGCGTTGGAGGGCAAGTCTGGTGCCAGCAGCCGCGGTAATTCCAGCTCCAATAGCGTATATTAAAGTTGTTGCAGTTAAAAAGCTCGTAGTTGAATTTTAGGCCTGGCCGGAGTCGTCGTCTTGGCGAGTACTGTTCTGTCGTCGGGTCTATCCTTTCTGGTG
+
FFFFFFFFFFFIIHHHIIIIIIIIIIIIIIIIIIIIIIIIIIIIIIIIIIIIFFFFFFFFFFFFFFFFFFFFFFFFFFFFF==?==FFFFFFFFFFFFFBEAAFFFFFFDDB@A8989944133=BBDDFFFFFFFFFFFFFFFFFFFF??BBB=8110..637786
@JI6ZREA02GU2RW
ATATCGCGTTGGAGGGCAAGTCTGGTGCCAGCAGCCGCGGTAATTCCAGCTCCAATAGCGTATATTAAAGTTGTTGCAGTTAAAAAGCTCGTAGTTGAATTTTAGGCCTGGCCGGAGTC
+
FFFFFFFFFFFIIHHHIIIIIIIIIIIIIIIIIIIIIIIIIIIIIIIIIIIIFFFFFFFFFFFFEE;;;FFFFFFFFFFFF?????FFFFFFFFFFFFFDDDDFFFFFFFFFDD=====
@JI6ZREA02JS95Y
ATATCGCGTTGGAGGGCAAGTCTGGTGCCAGCAGCCGCGGTAATTCCAGCTCCAATAGCGTATATTAAAGTTGTTGCAGTTAAAAAGCTCGTAGTTGAATTTCGGGATCAATATATTGGTCGTGCCTCCGTAGT
+
FFFFFFFFEE@BBHHHIIIIIIIIIIIIIIIIIIIIIIIIIIIIIIIIIIIIFFFFFFFFFFFFFFFFFFFFFFFDDDDAA88886ADDDDDDFFFFFF???:555====A@@AA@@@@@<<<922311323--
@JI6ZREA02JPWNN
ATATCGCGTTGGAGGGCAAGTCTGGTGCCAGCAGCCGCGGTAATTCCAGCTCCAATAGCGTATATTAAAGTTGTTGCAGTTAAAAAGCTCGTAGTTGAATTTCGGGATCAATATATTGGTCGTGCCTCCGGTATGCACTGGTATTATTGATTTCTACCTTCTGACGAACTGTGATGTCATTAATTTGGTGTCATGGGGAATCAGGACTGTTACTTTGAAAAAATTAGAGTGTTTAAAGCAGGCACACGCTTGAATACATTAGCATGGAATAATGAAATAGGACGTTTGACCCTATTTTGTTGGTTTCTAGGATCGACGTAATGATTAATAGGGATAGTTGGGGGCATTAGTATTCAATTGTCAGAGGTGAAATTCTTGGATTTATTGAAGACTAACTACTGCGAAAGCATTTGCCAAGGATGTTTTCATTAATCAAGAACGAAAGTTAGGGATCGAAGACGATCAGATACCGTCGTAGTCTTAACCATAAACTATAGCCGACTAGGGATCGGATGATGTTAATTTTTTAATGTAC
+
IIIIIIIIIIIIIHHHIIIIIIIIIIIIIIIIIIIIIIIIIIIIIIIIIIIIIIIIIIIIIIIIIIHHHIIIIIIIIIIFF88888IIIIIIIIIIIIIHHHIHHHIIIIIIIIIIIIIIIIIIIIIIIIIIIIIIIIIIIIIIIIIIIIHHHIIIIIIIIIIIIIIIIIIIIIIIIIFFFHH666IIIIIIIIBCCCIIIIIIIIIH;;;;BHEEI677766;;,BHIIIHHHHHHIIFFFIIHHHIIIIIIIIIIIIIIIIIIIIIIIIIIIHHHIIIIIIIEBBGD777@?9955>66??222<9G@@@@DDIID@@@IIIGIFFFF6666?EE??44445BBBEEEEEG<<<:BBD?CCCC99:?:::>>>;;A>>///447???@?CCDD::344::BB=;455427922.,,.033000077;;::8::;;99<:3001232...-333888697488;863...3:9<:;:8:88;;1103666:1-...33:96975421336633388311::2255//00)....
@JI6ZREA02JYOUC
ATATCGCGTTGGAGGGCAAGTCTGGTGCCAGCAGCCGCGGTAATTCCAGCTCCAATAGCGTATATTAAAGTTGTTGCAGTTAAAAAGCTCGTAGTTGAATTTCGGGATCA
+
FFFFFFFFFFFIIHHHIIIIIIIIIIIIIIIIIIIIIIIIIIIIIIIIIIIIFFFFFFFFFFFFFFFFFFFFFFFFFFFFF?????FFFFFFFFFFFFFFFFD===BA41
@JI6ZREA02J1QJH
ATATCGCGTTGGAGGGCAAGTCTGGTGCCAGCAGTCGCGGTAATTCCAGCTCCAATAGCGTATATTAAAGTTGTTGCAGTTAAAAAGCTCGTAGTTGAATTTCGGGATCAATATATTGGTCGTGTCCTCTGGTATGACTGGTATTATTGATTTCTACCTTCTGACGAACTGTGATGTCA
+
FFFFFFFFFFFIIHHHIIIIIIIIIIIIIIIIIIIIIIIIIIIIIIIIIIIIFFFFFFFFFFFFFFFFFFFFFFFFFFFFF????=FFFFFFFFFFFFFFFFF@@@FFDDFDA:655<<AA>?832232622373///42239>8433:7669?24....26:4432237<88:=:23.
@JI6ZREA02HO6VZ
ATATCGCGTTGGAGGGCAAGTCTGGTGCCAGCAGCCGCGGTAATTCCAGCTCCAATAGCGTATATTAAAGTTGTTGCAGTTAAAAAGCTCGTAGTTGAATTTCGGGATCAATTATA
+
FFFFFFFFFFFIIHHHIIIIIIIIIIIIIIIIIIIIIIIIIIIIIIIIIIIIFFFFFFFFFFFFFFFFFFFFFFFFFFFFF?????FFFFFFFFFFFFFF???633<?<<<<9;23
@JI6ZREA02HK5D1
ATATCGCGTTGGAGGGCAAGTCTGGTGCCAGCAGCCGCGGTAATTCCAGCTCCAATAGCGTATATTAAAGTTGTTGCAGTTAAAAAGCTCGTAGTTGAATTTCGGGATCAATATATCGGTCGTGCTTCGGTATGTACTGGTATTATTGATTTCTCCCTTCTGACGAACTATGATGTCATTAATTTGGTGTTATGGGGAATCAGGACTGTTACTTTGAAAAAATTAGAGTGTTCAAAGCAGGCACACGCTTGAATACATTAGCATGGAATAATGAAATAGGACGTTTGATCTATTTTGTTGGTTTCTAGGATCGACGTAATGATTAATAGGGATAGTTGGGGGCATTAGTATTCAATTGTCAGAGGTGAAATTCTTGGATTTATTGAAGACTAACTACTGCGAAAGCATTTGCCAAGGATGTTTTCATTAATCAAGAACGAAAGTTAGGGATCGAAGACGATCAGATACCGTCGTAGTCTTTAACCATAAACTATGCCGACTAGGGATCGGATGATGTTAATTTTTTAATGTACTCA
+
IIIIIIIIIIIIIHHHIIIIIIIIIIIIIIIIIIIIIIIIIIIIIIIIIIIIIIIIIIIIIIIIIIHHHIIIIIIIIIIII?????IIIIIIIIIIIIIHHHIHHHIIIIIIIIIIIIIIIIIIIIIIIIIIIIIIIIIIIIIIIIIIIHHHIIHHHIIIIIIIIIIIIIIIIIIIIIIIIIHHHIIIIIIIIAAAAIIIIIGFFIIIBBBBABBG444244<<-GFGGGBBBDFFIIIIIIIIIIIIIIIIIIIIIIIIIIIIIIIIIIIIIHHHIIIIGA7888DE?6667799D22<<BBBIIIEEDEHHIIIIIIIIIIIHHHHHHHIIIIII===77EEEEIIDDDDEHIIEDDDD;:555;;;;CA:88??C>>;5//;?;98;CA>>>?CCC;111;9;:::;A==88222:7----3999874333855:0003896-----..,443.104333:8::;;941235321,,,,,,,.1//,,,,/10329694552033;:33383326==//555555):<>>668
@JI6ZREA02IIIO3
ATATCGCGTTGGAGGGCAAGTCTGGTGCCAGCAGCCGCGGTAATTCCAGCTCCAATAGCGTATATTAAAGTTGTTGCAGTTAAAAAGCTCGTAGTTGAATTTCGGGATCAATACGTCGGTCGTGCTTTTTGGTACGCACTGGCGTCATTGGTTTCTCCTTTCTGACGAACCATGATGTCATTAATTTGGGGTTATGGGGAGTTAGGACTGTTACTTTGAAAAAATTAGAGTGTTTAAAGCAGGCATTAGCTTGAATACATTAGCATGGAATAATGAAATAGGACGTTCGATCCTATTTTGTGGTTTCTAGGATTCAAGTAATGATTAATAGGGATAGTTGGGGCATTAGTATTCAATTGTCAGAGGTGAAATTCTTGGATTTATTGAAGACTAACTACTGCGAAAGCAATTTGCCAAGGATGTTTTCATTAATCTAAAGAACGAAAGTTAGGGATACGAAGACGATCAGATACCGTC
+
CCC???<<:BBBD?FF<@@BEFFIIHHHHIIIIIIIIIHHIHHHHHHHHHHHFFFFFFFFFFFFFFFFFFFFFFFFFFFFF????=FFFFFFFFFFFFFFFFD===FFFFFFFFFFFFFFFFFA:66665AA9BBBDDFFFFFFCCDFFFFFFFFFFFFFFFFFFA@@@FFFCCDFFFFFDBBA9999933113=9;;;D;DDFFFFFA6544>886<------66-:9676688444<<:::?ADDFFFFFFFDDDDGGGDFFFGCCCADDDB:111@<@>00000<???44444554</00///:7<2222244444AAAAABBBDD?:::D???AB9999BBBB5000:A<=<@<>;999;......,44300447,...-/769203...2226633,,,16322,,,7446600.0200006677776843332,,,---,.,,,0024---28998:88:::646462210
@JI6ZREA02IM98M
ATATCGCGTTGGAGGGCAAGTCTGGTGCCAGCAGCCGCGGTAATTCCAGCTCCAATAGCGTATATTAAAGTTGTTGCAGTTAAAAAGCTCGTAGTTGAATTTAGGCTGACGTATGGTCG
+
FFFFFFFFFFFIIHHHIIIIIIIIIIIIIIIIIIIIIIIIIIIIIIIIIIIIFFFFFFFFFFFFFF@@@FFFFFFFFFFFF????=FFFFFFFDDBBA>1111004::775<<622231
@JI6ZREA02J183F
ATATCGCGTTGGAGGGCAAGTCTGGTGCCAGCAGCCGCGGTAATTCCAGCTCCAATAGCGTATATTAAAGTTGTTGCAGTTAAAAAGCTCGTAGTTGAATTTTAGGCCTGGCCGGATGGTCCGTCTTTGGCGAGTACTGTTCTGTCGTCGGGTCTATCCTTCTGGTGAGCCGGGATGCCCTTTATTGGGTGTGTCGGGGAACCAGGACCATTACCTTGAAAAAATTAGAGTGTTTAAAGCGGGCATTTGCTTGAATAGATTAGCATGGAATAATAGAATAGGACGTTGGTTCTATTTTGTTGGTTTTAGGACCACCGTAATGATTAATAGGGATAGTTGGGGGCATTAGTATTCAATTGTCGGAGGTGAAATTCTTGGATTTATTGAAGACTAACTATTGCGAAAGCATTTGCCAAGGATGTTTTCATTAATCAAGAACGAAAGTTAGGGGATCGAAGACGATCAGATACCGTCGTAGCCTTAACCATAAACTATGCCGACTAGGAATCGGGCGACGTTATTTCATGACTCGCTCGGCGCCTT
+
IIIIIIIIIIIIIHHHIIIIIIIIIIIIIIIIIIIIIIIIIIIIIIIIIIIIIIIIIIIIIIIIIIHHHIIIIIIIIIIII?????IIIIIIIIIIIIIAAAAIIIIIIIIIIIIIIIIIIIIIIHHHIIIIIIIIIIIIIIIIIIIIIHHHIIIIIIIIIIIIIIIIIIIHHHIIIHHHHHHIDDFFHIIIIIICCCCIIIIBBBHIIIIIIIIHHI666666BB0FFHHIEEEBBBDID==<@777GGGGGDDDDIIIIIIIIIIIIIIHHHIIIIIIIIIIHHHIIDD@@@99;96//55////=;=;:::9@@@@FFIHIIIIIIHIIDIIIII==?==IIIIIIIIIH@@@BBDDDB::0008<==CD:88555BBBE::EH::8:@EEHHHEBBB>@@EB@@@BEBBBBBD@=::1333;<320008;93--.-33346600011883333:9;:::::8686:;81016::;;;;;;0008611.--0362034748866:;9881-38::81...38::9997977/020.//,,
@JI6ZREA02F8PRZ
ATATCGCGTTGGAGGGCAAGTCTGGTGCCACGCAGCCGCCGGTAAGTTACCTA
+
FFFFFFFFFFFIIHHHFFFDDBBBB8444439=976692244:9986666623
@JI6ZREA02GKFU2
ATATCGCGTTGGAGGGCAAGTCTGGTGCCAGCAGCCGCGGTAATTCCAGCTCCAATAGCGTATATTAAAGTTGTTGCAGTTAAAAAGCTCGTAGTTGAATTTCGGGATCAATATATTGGTCGTGCCTCCGGTATGCACTGGTATTATTGATTTCTACCTTCTGACGAACTATGATGTCATTAATTTGGTGTCATGGGGAATCAGGACTGTTACTTTGAAAAAATTAGAGTGTTTAAAGCAGGCACACGCTTGAATACATTAGCATGGAATAATGAAATAGGACGTTTGACCCTATTTTGTTGGTTTCTAGGATCGACGTAATGATTAATAGGGATAGTTGGGGGCATTAGTATTCAATTGTCAGAGGTGAAATTCTTGGATTTATTGAAGACTAACTACTGCGAAAGCATTTGCCAAAGGATGTTTTCATTAATCAAGAACGAAAGTTAGGGATCGAAGACGATCAGATACCGTCGTAGTCTTAACCATAAACTAT
+
IIIIIIIIIIIIIHHHIIIIIIIIIIIIIIIIIIIIIIIIIIIIIIIIIIIIIIIIIIIIIIIIIIHHHIIIIIIIIIIII;;;;;IIIIIIIIIIIIIHHHIHHHIIIIIIIIIIIIIIIIIIIIIIIIIIIIIIIIIIIIIIIIIIIIHHHIIIIIIIIIIIIIIIIIIIIIIIIIIIIIIHHHIIIIIIIICCCCIIIIIIIIIIGGGIIHHHI;;;;99II5IIIIIHHHHHHIIIIIIIIIIIIIIIIIIIIIIIIIIIIIIIIIIIIIHHHIIIIIIIHHHIH===DD99997//==555G?IIIIHHHIIIIIIIIIIIGGAA552;GBDBB24455=;CEEGEEFAA=;;;FDFFHHHHHHHEBEEE?<>;;0015/4;;CECEE???FB?:;;?>>;455777:22...220881111336:110862.--84000230,---1...9985866;==;:;;==;656<=;:;::==6658777<;1-
@JI6ZREA02FWHGT
ATATCGCGTTGGAGGGCAAGTCTGGTGCCAGCAGCCGCGGTAATTCCAGCTCCAATAGCGTATATTAAAGTTGTTGCAGTTAAAAAGCTCGTAGTTGAATTTCGGGATCAATATATTGGTCGTGCCTCTGGTATGAACTGGTATTATTGATTTCTACCTTCTGACGAACTGTGATGTCATTAATTTGGTGTCATGGGGAATCAGGACTGTTACTTTGAAAAAATTAGAGTGTTTAAAGCAGGCACACGCTTGAATACATTAGCATGGAATAATGAAATAGGACGTTTGACCCTATTTTGTTGGTTTCTAGGATCGACGTAATGATTAATAGAGATAGTTGGGGGCATCAGTATTCAATTGTCAGAGGTGAAATTCTTGGATTTATTGAAGACTAACTACTGCGAAAGCATTTGCCAGGGGATGTTTTCATTAATCAGGAACGAAGTTAGGGATCGAAGACGATCAGATACCGTCGTAGTCTTAACCATAAACTATGCCGACTAGGGATCGGATGATGTTAATTTTTT
+
IIIIIIIIIIIIIHHHIIIIIIIIIIIIIIIIIIIIIIIIIIIIIIIIIIIIIIIIIIIIIIIIIIHHHIIIIIIIIIIII;;;;;IIIIIIIIIIIIIHHHIHHHIIIIIIIIIIIIIIIIIIIIIIIIIIIIIIIIIIIIIIIIIIIIHHHIIIIIIIIIIIIIIIIIIIIIIIIIIIIIIHHHIIIIIIIICCCCIIIIIIIIIIG>>>GHHHI888888BB0IIIIIHHHHHHIIIIIIIIIIIIIIIIIIIIIIIIIIIIIIIIIIIIIHHHA4::GIIHHHIIHHHIICCC@://::HHHIIIIIIIIIIIIIIIIIIIIIIIIIIIIIIIII==??=GGGGGIIIIIIIHHD646FHF??@CBEEHDDCEFFFBBBC;;ED<<8@<<<CC>;;<<@@@><;:889??>;000//8:2221522211152,,,,2.../00.044583...102/25555/.-..424:<=<;=;<=?220876641-132613031426588:::9444////.0055--
@JI6ZREA02F1QWG
ATATCGCGTTGGAGGGCAAGTCTGGTGCCAGCAGCCGCGGTAATTCCAGCTCCAATAGCGTATATTAAAGTTGTTGCAGTTAAAAAGCTCGTAGTTGAATTTTAGGCCTGGCCGGATGGTCCGTCTTTGGCGAGTACTGTTCTGTCGTCGGGTCATCCTTCTGGTGAGCCGGGATGCCCTTTATTGGGTGTGTCGGGGAACCAGGACCATTACCTTGAAAAAATTAGAGTGTTTAAAGCGGGCATTTGCTTGAATAGATTAGCATGGAATAATAGAATAGGACGTTGGTTCTATTTTGTTGGTTTTAGGACCTCCGTAATGATTAATAGGGATAGTGGGGGCATTAGTATTCAATTGTCAGAGGTGAAATTCTTGGATTTATTGAAGACTAACTATTGCGAAAGCATTTGCCAAAGGATGTTTTCATTAATCAAGAACGAAAGTTAGGGGATCG
+
HHHHHHHHHHHIIHHHIIIIIIIIIIIIIIIIIIIIIIIIIIIIIIIIIIIIHHHHHHHHHHHHHHHHHHHHHHHHHHHHH;;;;;HHHHHHHHHHHHHCCCCHHHHHHHHHHHHHHHHHHHHHHHHHHHHHHHHHHHHHHHHHHHHHHHHE>??BHHHHHHHHHHHHHHHHHHHHHHHHHHE@@BBHHHHHHG==A=GG@@;<<@DGGGGGGGGGG222222;;-BBBBB@CC888@HCHHHHHHHHHHHHHE@@@HHHHHHHHHHHHHHHHHHHHGGGG@6466;986;:;3333/--8822.2>=;333///;>>BEBEEEGGGGHHHHH;6655;55BHHGHHHHHHHHHGGDBBBDD3338==;AAA<<AA9///347>A>=:>BEBBDBBBB=9999999666>89///994971511;;::889;;;:66;8333:7700000462-
@JI6ZREA02JIMKZ
ATATCGCGTTGGAGGGCAAGTCTGGTGCCAGCAGCCGCGGTAATTCCAGCNCCAATAGCGTATATTAAAGTTGTTGCAGTTAAAAAGCTCGTAGTTGAATTTTAGGCCTGGCCGGATGGTCCGTCTTTGGCGAGTACTGTTCTGTCGTCGGGTT
+
FFFFFFFFFFFIIHHHIIIIIIIIIIIIIIIIIIIIIIIIIHHHHHHII;!;;FFFFFFFFFFFFFFFFFFFFFFFFFDAA66666DFDDAA?AABBA>11114>@==>==AAFFFDAAADFFFF666??FFFFFFFFDDDFFFDBBA?866.-
@JI6ZREA02GY5BT
ATATCGCGTTGGAGGGCAAGTCTGGTGCCAGCAGCCGCGGTAATTCCAGCTCCAATAGCGTATATTAAAGTTGTTGCAGTTAAAAAGCTCGTAGTTGAATTTTAGGCCTGGCCGGATGGTCCGTCTTTGGCGAGTACTGTTCTGTCGTCGGGTCTATCCTTCTGGTGAGCCGGGATGCCCTTTATTGGGTGTGTCGGGGAACCAGGACCATTACCTTGAAAAAATTAGAGTGTTTAAAGCGGGCATTTGCTTGAATAGATTAGCATGGAATAATAGAATAGGACGTTGGTTCTATTTTGTTGGTTTTAGGACCACCGTAATGATTAATAGGGATAGTTGGGGGCATTAGTATTCAATTGTCAGAGGTGAAATTCTTGGATTTATTGAAGACTAACTATTGCGAAAGCATTTGCCAAGGATGTTTTCATTAATCAAGAACGAAAGTTAGGGGATCGAAGCGATCAGATACCGTCGTAGTCTTAACCATAAACTACGCCGCTAGGAATCGGGCGACGTTATTTCATGACTCGCTCGGCGCCTTACGGGAAC
+
IIIIIIIIIIIII@@@IIIIIIIIIIIIIIIIIIIIIIIIIIIIIIIIIIIIIIIIIIIIIIIIIIHHHIIIIIIIIII==66666FIIIIIIIIIIIICCCCIIIIIIIIIIIIIIIIIIIIIIBBBIIIIIIIIIIIIIIIIIIIIIHHHIIIIIIIIIIIIIIIIIIIHHHIIIHHHHHHIIIHHHIIIIIIAAAAIIIIIIIHIIIIIIIIIII999988II5IIIIIEEEDDBDA555AG??AGDDDIGGGGIIIIIIIIIHHHHIIIIIIIIIIIIIG<==HHIIGGG88876//:8////=6688;><BDGHHDFFHIIIIIEBBDGEG??1....?AAABA?BDHIIIFFFHHHHH??@HHHHHHHHHHHHHHHHHHIFFB8;;::::8EEC5555BFCCBBBEEFEE;;88;4444<833228888855;655<>>>64444983333...9::33236===98:;=<>>>>>>2208699=;3;<2...3333448:555/,2,,..,,,,2555588498312675442230555441
@JI6ZREA02FLE5J
ATATCGCGTTGGAGGGCAAGTCTGGTGCCAGCAGCCGCGGTAATTCCAGCTCCAATAGCGTATATTAAAGTTGTTGCAGTTAAAAAGCTCGTAGTTGAATTTTAGGCCTGGCCGGATGGTCCGTCTTTGGCGAGTACTGTTCTGTCGTCGGGTCTATCCTTCTGGTGAGCCGGGATGCCCTTTATTGGGTGTGTCGGGGAACCAGGACCATTACCTTGAAAAAATTAGAGTGTTTAAAGCGGGCATTTGCTTGAATAGATTAGCATGGAATAATAGAATAGGACGTTGGTTCTATTTTGTTGGTTTTAGGACCACCGTAATGATTAATAGGGATAGTTGGGGGCATTAGTATTCAATTGTCAGAGGTGAAATTCTTGGATTTATTGAAGACTAACTATTGCGAAAGCATTTGCCAAGGATGTTTTCATTAATCAAGAACGAAAGTTAGGGGATCGAAGACGATCAGATACCGTCGTAGTCTTAACCATAAACTATGCCGA
+
IIIIIIIIIIIII@@@IIIIIIIIIIIIIIIIIIIIIIIIIIIIIIIIIIIIIIIIIIIIIIIIIIHHHIIIIIIIIIIFF66666HIIIIIIIIIIIICCCCIIIIIIIIIIIIIIIIIIIIIIHHHIIIIIIIIIIIIIIIIIIIIIHHHIIIIIIIIIIIIIIIIIIIFFFIIIHHHHHHIHHHHHIIIIIICCCCIIIIH@@@BIIIIIGGFFG444444?@0GGGGIDHHHHHIIHHHHIHHHIIIIIIIIIIIIIIIIIIIIIIIIIIIIIIIIIIHHHHH<<<<IFG97755//::////9223;;;88666DFDDDGGIIIHHHH@@@DI=8;88IIIID@@@@@@DDBBBBEB@>>HHHHHHHHHHHHHHHHHHHHHHB>8::DBBBBDDBB:::B>??BB<CBBBB??=;811;7>;;;<<;>;8300;8555133311118:::<8648::;;33...88;:9::;:68102244430--.--03697;
@JI6ZREA02JHY6T
ATATCGCGTTGGAGGGCAAGTCTGGTGCCAGCAGCCGCGGTAATTCCAGCTCCAATAGCGTATATTAAAGTTGTTGCAGTTAAAAAGCTCGTAGTTGAATTTTAGGGCCTGGCCGG
+
F==;;;==DFFIIHHHIIIIIIIIIIIIIIIIIIIIIIIIIIIIIIIIIIIIFFFFFFFFFFFFFFFFFFFFFFFFFFFFF?????FFFFFFFDBAA>>00../,1155311--,,
@JI6ZREA02FIGPN
ATATCGCGTTGGAGGGCAAGTCTGGTGCCAGCAGCCGCGGTAATTCCAGCTCCAATAGCGTATATTAAAGTTGTTGCAGTTAAAAAGCTCGTAGTTGAATTTCGGGATCAATTTATCGGTCGTGCCTCTGGTATGCACTAGTATTATTGATTTCTACCTTCTGACGAACCATGATGTCATTAATTTGGTGTCATGGGGAATCAGGACTATTACTTTGAAAAAATTAGAGTGTTTAAAGCAAGCACACGCTTGAATACATTAGCATGGAATAATGAAATAGGACGTTTGACCCTATTTTGTTGGTTTCTAGGATCGACGTAATGATTAATAGGGATAGTTGGGGGCATTAGTATTCAATTGTCAGAGGTGAAATTCTTGGATTTATTGAAGACTAACTACTGCGAAAGCATTTGCCAAGGATGTTTTCATTAATCAAGAACGAAATTAGGGGATCGAAGACGATCAGATACCGTCGTAGTCTTAACCATAAACTATGCCGACTAGGGATCGGATGATGTTAATTTTTTAATGTACTCA
+
IIIIIIIIIIIIIHHHIIIIIIIIIIIIIIIIIIIIIIIIIIIIIIIIIIIIIIIIIIIIIIIIIIHHHIIIIIIIIIIII88888HIIIIIIIIIIIIHHHIHHHIIIIIHHHIIIIIIIIIIIIIIIIIIIIIIIIIIIIIIIIIIIIHHHIFHHIIIIIIIIIIIIIIIIIIIIIIIIIIBBBIIIIIIIICCCCIIIIIIIIIB=888BCBBG444666>>-GFIIIHHHHHHIGGGGIIIIIIIIIIIIIIIIIIIIIIIIIHHIIIII555F?IIIIIHHHIIHHHIIAA<<8//AAEEHIIIIIIHHHIIIIIIIIIIIIDDDIHHIIIIII=====EEAAAEHHHDDDBCCDDDDBB::;DE@@@@EDDHHHHHHB::EEDBBBD555:=C>>>;777=5..,,74444,,,33000099;;998::;8549730020,,,,,/,,,33/,.-1:9:8686;;3...6:6631099000730030-032989697...68:;;<;;99:::::.-----66,5255//1
@JI6ZREA02GBEXG
ATATCGCGTTGGAGGGCAAGTCTGGTGCCAGCAGCCGCGGTAATTCCAGCTCCAATAGCGTATATTAAAGTTGTTGCAGTTAAAAAGCTCGTAGTTGAATTTCGGGG
+
FFFFFFFFFFFIIHHHIIIIIIIIIIIIIIIIIIIIIIIIIIIIIIIIIIIIFFFFFFFFFFFFFFFFFFFFFFFFFFFFD87755BBB@AA?8::B<<10094742
@JI6ZREA02ITONN
ATATCGCGTTGGAGGGCAAGTCTGGTGCCAGCAGCCGCGGTAATTCCAGCTCCAATAGCGTATATTAAAGTTGTTGCNGTTAAAAAGCTCGTAGTTGAATTTTCGGGGCTAGACGTAT
+
<=:::::DDFFIIIIIIIIIIIIIIIIIIIIIIIIIIIIIIIIIIIIIIIIIFFFFFFFFFFFFFFFFFA@?FFFF=!=<C;;;77BBBB:::=<<4422222/....3:7757232-
@JI6ZREA02IZC0X
ATATCGCGTTGGAGGGCAAGTCTGGTGCCAGCAGCCGCGGTAATTCCAGCTCCAATAGCGTATATTAAAGTTGTTGCAGTTAAAAAGCTCGTAGTTGAATTTTAGGCCTAGCCGGACGGTCCGTCTCTGGCGAGTACTGTTCTGTCGTCGGGTCTATCTTTCTGGTGAATCGGTATGTTCTTAATTGGGCGTGCCGGGGAGCCAGGACCATTACCTTGAAAAAATTAGAGTGTTTAAAGCAGGCTTTTGCTTGAATAGATTAGCATGGAATAATAGAATAGGACGTCGTGGTTCTATTTTGTTGGTTCAAGGACCACCGTAATGATTAATAGGGATAGTTGGGGGCATTAGTATTCAATTGTCAGAGGTGAAATTCTTGGATTTATTGAAGACTAACTATGCGAAAGCATTTGCCAAGGATGTTTTCATTAATCAAGAACGAAAGTTAGGGATCGAAGACGATCAGATACCGTCGTAGTCTTAACCATAAACTATGCCGACTAGGAATCGGGCGACGTTATTTTCACGACTCGCTCGGCGCCTTACGGG
+
IIIIIIIIIIIIIHHHIIIIIIIIIIIIIIIIIIIIIIIIIIIIIIIIIIIIIIIIIIIIIIIIIIHHHIIIIIIIIIIBB66666FIIIIIIIIIIIICCCCIIIII;;;@BIIIIIIIIIIIIIIIIIIIIIIIIIIIIIIIIIIIIHHHIIIIIIHHHIIIIIIIIIIIIIIIIIIIIIIIIIHHHIIIIIICCCCIFIIIGGFGIHHHGGGGGG466644DD5IIIIIHHHHHHIIIIIICCAAIIIIIIIIIIIIIIIIIIIIIIIIIIIIIIIIIIIIIIIHHHHIHIFG===<<226644BBB665<IIHHHIIIIIIIIIIIIIIIDIIIDD77887EEHIIIHHHIHHHHDEDEEEB::;8BBBEEEEEHHHBBBE:<DDA98;;999524:==;;;@>5///58;;777473....38;;::9;;8300;:333022-...8:::;;:9<<:333::><==<6566:99866;;11031...404768684889988992..-,,/233/.000786866;<:9:<=;:88866761,,
@JI6ZREA02IT966
ATATCGCGTTGGAGGGCAAGTCTGGTGCCAGCAGCCGCGGTAATTCCAGCTCCAATAGCGTATATTAAAGTTGTTGCAAGTTAAAAAGCTCGTAGTTGT
+
@@@@AEEFFFFIIHHHIIIIIIIHHFB<::<A??;63/..4222222::9444ABDFFFFFA@@DFFFFFFF===FFFDDAA77775?A?===:21--,
@JI6ZREA02GWGXZ
ATATCGCGTTGGAGGGCAAGTCTGGTGCCAGCAGCCGCGGTAATTCCAGCTCCAATAGCGTGTATTAAAGTTGTTGCAGTTAAAAAGCTCGTAGTTGAATTTCGGGGATCAAATACGTACGTTCGGTCGTCGTTTTCGGTACCGGTACTACGTCGGACCGTTCGGTAATTTAGGTTTTCGTACCTTTTTTCCTACCGTTACCGTAACCGAACGTAACGTAATTGGTACTAGTTTAACTTTAGGTTAAGTTTTAGGTGGGGGTA
+
FFFFFFFFFFFII???IIIIIIIIIIIIIIIIIIIIIIIIIIIIIIIIIIIHFFFFFFF:8888FFFFFAAAAA>???<..-----6<====:9963....,..///73.,,,.,.3----112111-,---,,.,---,3--,,--,3<=:6444>888>=822388422222311/.,,3--,,,,,,,,,311369?>AABDDD?<666CDDDDDD???@DDFFFBA?888>44///0484266844517--,,,,,,--
@JI6ZREA02HHT22
ATATCGCGTTGGAGGGCAAGTCTGGTGCCAGCAGCCGCGGTAATTCCAGCTCCAATAGCGTATATTAAAGTTGTTGCAGTTAAAAAGCTCGTAGTTGAATTTTAGGCCTGGCCGGATGGTCCGTCTTTGGCGAGTACTGTTCTGTCGTCGGGTCTATCCTTCTGGTGAGCCGGGATGCCCTTTATTGGGTGTGTCGGGGGAACCA
+
FFFFFFFFFFFII???IIIIIIIIIIIIIIIIIIIIIIIIIIIIIIIIIIIIFFFFFFFFFFFFFFFFFFFFFFFDDDD::66666AFFFFFFFFFFFFBBDDFFFFFFFFFFFFFFFFFFFFFFFFFFFFFFFFFFFFFFFFFFFFFFFFFFFFFFFFFFFFFFFFFFFD???DB=11144;@:9..,67==83,,,,,11116
@JI6ZREA02HFGO0
ATATCGCGTTGGAGGGCAAGTCTGGTGCCAGCAGCCGCGGTAATTCCAGCTCCAATAGCGTATATTAAAGTTGTTGCAGTTAAAAAGCTCGTAGTTGAATTTCGGGATCAATACGTC
+
FFFFFFFFFFFIIHHHIIIIIIIIIIIIIIIIIIIIIIIIIIIIIIIIIIIIFFFFFFFFFFFFDDDDF<<:BA>????4411111?AAAABBBDFFCCC??A??=B@<<<?>?943
@JI6ZREA02JPFIV
ATATCGCGTTGGAGGGCAAGTCTGGTGCCAGCAGCCGCGGTAATTCCAGCTCCAATAGCGTATATTAAAGTTGTTGCAGTTAAAAAGCTCGTAGTTGAATTTCGGGATCAATATATCGGTCGTGCTTCGGTATGTACTGGTATTATTGATTTCTCCCTTCTGACGAACTATGATGTCATTAATTTGGTGTTATGGGGAATCAGGACTGTTACTTTGAAAAAATTAGAGTGTTTAAAGCAGGCACACGCTTGAATACATTAGCATGGAATAATGAAATAGGACGTTTGATCTATTTGTTGGTTTCTAGGATCGACGTAATGATTAATAGGGATAGTTGGGGGCATTAGTATTCAATTGTCAGAGGTGAAATTCTTGGATTTATTGAAGACTAACTACTGCGAAAGCATTTGCCAAAGGATGTTTTCATTAATCAAGAACGAAAGTTAGGGGATCGAAGACGATCAGATACCGTCGTAGTCTTAACCATAAACTNTGCCGACTAGGGATCGGATGATGTTAATTTTTTAATGTACTCA
+
IIIIIIIIIIIIIHHHIIIIIIIIIIIIIIIIIIIIIIIIIIIIIIIIIIIIIIIIIIIIIIIIIIHHHIIIIIIIIIIII<<<<<IIIIIIIIIIIIIHHHIHHHIIIIIIIIIIIIIIIIIIIIIIIIIIIIIIIIIIIIIIIIIIIHHHIIGGGIIIIIIIIIIIIIIIIIIIIIIIIIHHHIIIIIIIICCCCIIIIIIIIIIIIIIIHHHI<<<<99;;,GIIIIHHHHHHIIIIIIIIIIIIIIIIIIIIIIIIIIIIIIIIIIIIIHHHIFGGGIIBBBFH;73333372:EE@BBIIIIIIIIIIIIIIIIIIIIIIIIHHBGGGG<<11...@@>>CDBEGA===IIHHHHHHHHHHHHHHHDCHHHHHHHHHHHH@<8<DECCC>??AA?B@B>@=877=.....334=:111188==<<9888=988500023,,,,,,,2556686=;<888=<=>??82027===?>>??::9=>><42!//4=8:681...53300555222//00,--,,,11*9862,,-
@JI6ZREA02JWFX4
ATATCGCGTTGGAGGGCAAGTCTGGTGCCAGCAGCCGCGGTAATTCCAGCTCCAATAGCGTATATTAAAGTTGTTGCAGTTAAAAAGCTCGTAGTTGAATTTTAGGCCTGGCCGGACGGTCCGTCTCTGGCGAGTACTGTTCTGTCGTCGGGTCTATCTTTCTGGTGAATCGGTATGTTCTTAATTGGGCGTGCCGGGGAGCCAGGACCATTACCTTGAAAAAATTAGAGTGTTTAAAGCTAGGCTTTTGCTTGAATAGATTAGCATGGAATAATAGAATAGGACGTTGTGGTTCTATTTTGTTGGTTCAAGGACCACCGTAATGATTAATAGGGATAGTTGGGGGCATTAGTATTCAATTGTCAGAGGTGAAATTCTTGGATTTATTGAAGACTAACTACTGCGAGAGCATTTGCCAAGGATGTTTTCATTAATCAAAGAACGAGAGTTAGGGATCGAAGCGATCAGATACCGTCGTAGTCTTAACCATAACTATGCCGACTAGGAATCGGGCGACGTTATTTCATGACTCGCTCGGCGCCTTACGGGAAC
+
FFFFFFFFFFFIIHHHIIIIIIIIIIIIIIIIIIBBBFBBBHHIIIIIIIIIFFFFFFFFFFFFFF@@@DDDDFFFFFFFF;;???FFFFFFFFFFFFFDDAEDDDFFFFFFFCCCFFD???ADDA::::=AAABBBB???CC???FDD===BBBB=911086A@<8889:DFFFFFFFFFFFFFFFF?635:BB666696>>?888<==;9611117,,,,,,--+.--.8,,,666=4448;?44427:44444439<@>??@@@BBBB:998<@@=<<666722232226231322223.-4444?>>>>ABBDDDDDD?:::=BBAA>88:::=55555755?DDDD???ADDDDB?===?B>333<8444432288>866944764/...2996669976766;93...7;;;740.00--,,33,,,,.42222-,474777------7877721216666:874---1444777447660002---0272227746477776632,,,,,.360-,-278999777861220044882,,,,000
@JI6ZREA02FPENK
ATATCGCGTTGGAGGGCAAGTCTGGTGCCAGCAGCCGCGGTAATTCCAGCTCCAATAGCGTATATTAAAGTTGTTGCAGTTAAAAAGCTCGTAGTTGAATTTCGGG
+
FFFFFFFFFFFIIHHHIIIIIIIIIIIIIIIIIIIIIIIIIIIHHHHHHIIHFFFFFFFFFFFFFFFFFDDDFFFFFFFFF?????FFFFFFFFFFDDB=<;400.
@JI6ZREA02GPZMO
ATATCGCGTTGGAGGGCAAGTCTGGTGCCAGCAGCCGCGGTAATTCCAGCTCCAATAGCGTATATTAAAGTTGTTGCAGTTAAAAAGCTCGTAGTTGAATTTCGGGATCAATTTATCGGTCGTGCCTCTGGTATGCACTGGTATTATTGATTTCTACCTTCTGACGAACCATGATGTCATTAATTTGGTGTCATGGGGAATCAGGACTGTTACTTTGAAAAAATTAGAGTGTTTAAAGCAAGCACACGCTTGAATACATTAGCATGGAATAATGAAATAGGACGTTTGACCCTATTCTGTTGGTTTCTAGGATCGACGTAATGATTAATAGGGATAGTTGGGGGCATTAGTATTCAATTGTCAGAGGTGAAATTCTTGGATTTATTGAAGACTAACTACTGCGAAAGCATTTGCCAAGGATGTTTTCATTAATCAAGAACGAAAGTTAGGGATCGAAGACGATCAGATACCGTCGTAGTCTTAACCATAAACTAT
+
FFFFFFFFFFFIIHHHIIIIIIIIIIIIIIIIIIIIIIIIIIIIIIIIIIIIFFFFFFFFFFFFFFFFFFFFFFFFFFF@@88888FFFFFFFFFFFFFFFFFFFFFFFFFFFFFFFFFFFFFFFFFFFFFFFFFFFFFFFFFFFFFFFFDDDFFFFFFFFFFFFFFFFFFFFFFFFFFFFFFDDDFFFFFFFF=@@@FFFFFFFFFFFFFFFFDDD677777;;-DFDDDFFFFFFFFFFFFFFFFFFDDDDDGGGIIIIFFFFDDGGGGDDF555?8CCGGGG??DD???A?5559A::88;;;A8=====ABBB:::=BBBDB=<<A==;?<<44422222??@@?A>@<:::=BB====BBBDDD=====?>B???=;;>77<<@@@<888BB@>8888;;;333888888882402602002266444666:66:10038::255552226688:88:::6121:72001167777788000200020,.
@JI6ZREA02J0Q5Q
ATATCGCGTTGGAGGGCAAGTCTGGTGCCAGCAGCCGCGGTAATTCCAGCTCCAATAGCGTATATTAAAGTTGTTGCAGTTAAAAAGCTCGTAGTTGAATTTTAGGCCTGGCCGGATGGTCCGTCTTTGGCGAGTACTGTTCTGTCGTCGGGTCTATCCTTCTGGTGAGCCGGGACGCCCTTTATTGGGTGTGTCGGGGAACCAGGACCATTACCTTGAAAAAATTAGAGTGTTTAAAGCGGGCATTTGCTTGGATAGATTAGCATGGAATAATAGAATAGGACGTTGGTTCTATTTTGTGGTTTTAGGACCACCGTAATGATTAATAGGGATAGTTGGGGGCATTAGTATTCAATTGTCAGAGGTGAAATTCTTGGATTTATTGAAGACTAACTATTGCGAAAGCATTTGCCAAGGATGTTTTCATTAATCAAGAACGAAAGTTAGGGGATCGAAGACGATCAGATACCGTCGTAGTCTTAACCATAAACTATGCCGACTAGGGATCGGATGATGTTAATTTTTTAATG
+
IIIIIIIIIIIIIBBBIIIIIIIIIIIIIIIIIIIIIIIIIIIIIIIIIIIIIIIIIIIIIIIIIIHHHIIIIIIIIIIII:::::IIIIIIIIIIIII;;;;>IIIIFFGIIIIIIIIIIIIIIHHHIIIIIIIIIHIIIIIIIIIIIHHHIIIIIIIIIIIIIIIIIIIHHHIHIFFFFFHI99<<BGCGIDD6688A?EB788<=IIGGEEEEGG444444AA3EEEEE@AA555AGB===BDDHIIIIIIHFDFIIIIIIIIIIIIIIIIIIIIIIGG<321/8876:13,,,,3.11,,,,==;3555<9666;BBEEEEE?A555DDAAAA56;88EEEHIIIIIIAAAHHHHHHB?::;HHHEEEEEEHHH;;;B:=DD;:8;?D>>>;CC>54444A?;555;?BDDCA?C82244::::999==;84486633...-0111683...:9=<:<<<<<<<==<<9<<><:<::;;8743---.-079:;:;9<9::=<><;;:888:.-,33,,,,,,,,)1
@JI6ZREA02IXPVJ
ATATCGCGTTGGAGGGCAAGTCTGGTGCCAGCAGCCGCGGTAATTCCAGCTCCAATAGCGTGTATTAAAGTTGTTGCAGTTAAAAAGCTCGTAGTTGAATTTCGGGATCAATATATTGGTCGTGCCTCCGGTATGCACTGGTATTATTGATTTCTACCTTCTGACGAACTGTGATGTCATTAATTTGGTGTCATGGGGAATCAGGACTGTTACTTTGAAAAAATTAGAGTGTTTAAAGCAGGCACACGCTTGAATACATTAGCATGGAATAATGAAATAGGACGTTTGACCCTATTTTGTTGGTTTCTAGGATCGACGTAATGATTAATAGGGATAGTTGGGGGCATTAGTATTCAATTGTCAGAGGTGAAATTCTTGGATTTATTGAAGGCTAACTACTGCGAAAGCATTTGCCAAGGATGTTTTCATTAATCAAGAACGAAAGTTAGGGATCGAAGACGATCAGATACCGTCGTAGTCTTAACCATAAACTATGCCGACTAGGGATCGGATGATGTTAATTTTTATAATGAC
+
IIIIIIIIIIIIIHHHIIIIIIIIIIIIIIIIIIIIIIIIIIIIIIIIIIIIIIIIIIIIIIIIIIHHHIIIIIIIIII==66666EIIIIIIIIIIIIHHHIHHHIIIIIIIIIIIIIIIIIIIIF::;;IIIIIIIIIIIIIIIIIIIHHHI>;;;>>HHIIIIIIIIIIIIIIIIIIIHHBBBGGDIIIIICCCCIIIIIIIHIIIIIGGB@?E24444488,FIIIIHHHHHHIIIIIIIFFFIIIIIIIIIIIIIIIIIIIIIIIIHHHHHHIIIIHHHHHHIIHEEGG<<966//>>//2?<GEEDHIIIIIIIIIIIIIIHDA5225?BD>>----.:?A:50/0;?GGDDEDHHHHHHHHHHHHHHBBBHHHHEBB::CAAA@>:4444289::>;;;9::;;;>::44444:;310188:;::5333:88<:776:;:29962...:::9;:::::3131;;3000030470022000733394-0104/1.1,,,0/114477333369;;0050/8-640333
@JI6ZREA02GN9WV
ATATCGCGTTGGAGGGCAAGTCTGGTGCCAGCAGCCGCGGTAATTCCAGCTCCAATAGCGTATATTAAAGTTGTTGCAGTTAAAAAGCTCGTAGTTGAATTTTAGGCCTGGCCGGAGTCGTCGTCTTGGCGAGTACTGTTCTGTCGTCGGGTCTATCTTCTGGTGA
+
FFFFFFFFFFFIIHHHIIIIIIIIIIIIIIIIIIIIIIIIIIIIIIIIIIIIFFFFFFFFFFFFFFFFFFFFFFFFFFF@@;;;;;FFFFFFFFFFFFFBBDDFFFFFFFFFFD???A:66666DDDDDDFFFFFFFFFFFFFFFFFFFFFFFFF=661A><<<8/
@JI6ZREA02HIX3X
ATATCGCGTTGGAGGGCAAGTCTGGTGCCAGCAGCCGCGGTAATTCCAGCTCCAATAGCGTATATTAAAGTTGTTGCAGTTAAAAAGCTCGTAGTTGAATTTTAGGCCTGGCCGGACGGTCCGTCTCTGGCGAGTACTGTTCTGTCGTCGGGCCTATCTTTCTGGTGAATCGGTATGTTCTTAATTGGGTGTGCCGGGGAGCCAGGACCATTACCTTGAAAAAATTAGAGTGTTTAAAGCAGGCTTTTGCTTGAATAGATTAGCATGGAATAATAGAATAGGACGTCGTGGTTCTATTTTGTTGGTTCAAGGACCACCGTAATGATTAATAGGGATAGTTGGGGGCATTAGTATTCAATTGTCAGAGGTGAAATTCTTGGATTTATTGAAGACTAACTACTGCGAAAGCATTTGCCAAGGATGTTTCATTAATCAAAGAACGAAAGTTAGGGATCGAAGACGATCAGATACCGTCGTAGTCTTAACCATAAACTATGCCGACTAGGAATCGGGCGACGTTATTTTCACGACTCGCTCGGCGCCTTACGGGAAACAGTCGAC
+
IIIIIIIIIIIIIBBBIIIIIIIIIIIIIIIIIIIIIIIIIIIIIIIIIIIIIIIIIIIIIIIIIIHHHIIIIIIIIIIII?????IIIIIIIIIIIII;;;;GIIIIIIIIIIIIIIIIIIIIIIIIIIIIIIIIIIIIIIIIIIIIIHHHIIIIIG;;;IIIIIIIIIIIIIIIIIIIIIIIIIHHHIIIIIICCCCIIIIIIIIIIHIIIIIHHI;;;;88>>-GIIIIHHHHHHIIIGGGAAAAIIIIIIIIIIIIIIIIIIIIIIIIIIIIIHFFDD??AAADA==;;CEG99995//==A??EG?AAFGGGGHHIIIIIIIIIIIHBAEGE?661....?BDDBCBDDHIHHHIIHFHHH::;8BBEFFEHHFFC;;;:44CE?>8;;>>CC@B=?5..004>:...?8;??22083--,2500//12,..;1291000;<8-...8888=<88;><====9;9;;32022;99;9;<=;98;77632-23336848;<<;;=<8832-3223310011;;2329;9;9;;==9566<:95555-----.3886/
@JI6ZREA02J3L1A
ATATCGCGTTGGAGGGCAAGTCTGGTGCCAGCAGCCGCGGTAATTCCAGCTCCAATAGCGTATATTAAAGTTGTTGCAGTTAAAAACGCTCGTAGTTGAATTTCGGGTATCAATTATCGGTCGTGCTCTGGTATGCACTGGTATTATTCGATTCTA
+
@@?FDDDBBBBBA636:?==ABD???DDDDDDDA363A:::ABBBAAABBAAABB<89989>8888888986=88=::4----,,,.2=====<<=>?<9.../,,.-.-:-..03;?>@@@@@:544AA==98744449964223667<=75713
@JI6ZREA02GQIP7
ATATCGCGTTGGAGGGCAAGTCTGGTGCCAGCAGCCGCGGTAATTCCAGCTCCAATAGCGTATATTAAAGTTGTTGCAGTTAAAAAGCTCGTAGTTGAATTTCGGGATCAATATATTGGTCGTGCCTCCGGTATGCACTGGTATTATTGATTTCTACCTTCTGACGAACTATGATGTCATTAATTTGGTGTCATGGGGAATCAGGACTGTTACTTTGAAAAAATTAGAGTGTTTAAAGCAGGCACACGCTTGAATACATTAGCATGGAATAATGAAATAGGACGTTTGACCCTATTTTGTTGGTTTCTAGGATCGACGTAATGATTAATAGGGATAGTTGGGGACATTAGTATTCAATTGTCAGAGGTGAAATTCTTGGATTTATTGAAGACTAACTACTGCGAAAGCATTTGCCAAGGATGTTTTCATTAATCAAGAACGAAAGTTAGGGATCGAAGACGATCAGATACCGTCGTAGTCTTTAACCATAAACTATGCCGACTAGGGATCGGATGATGTTAATTTTTTAATGTACTCA
+
BFIIIIIIIIIII:::IIIIIIIIIIIIIIIIIIIIIIIIIIIIIIIIIIIIIIIIIIIIIIIIIIHHHIIIIIIIIIIII;;;;;IIIIIIIIIIIIIHHHIHHHIIIIIIIIIIIIIIIIIIIIIIIIIIIIIIIIIIIIIIIIIIIIHHHIIIIIIIIIIIIIIIIIIIIIIIIIIIIIIHHHIIIIIIIICCCCIIIIGBBBGIFD@AB==:=------88-??BHEBDHHHHIIIIIIIIIIIIIIIIIIIIIIIIIIIIIIIIHGGGIHHHIFGGIIIHHHIIHHHIICC@@=22GGHHHIIIIHHHIIIIIAAAAAAAHHHHIBBBGGGGDD5222?CEEEB;:=AAAFFHFIHFFFIFFCB555CCCBBEEE>;;:;;EEA?>AEFFBBBE?AABBBB:;;;;;B<<2222033221288<<<<8;;;855><776;<<2...6...8640328888=;=<==84478971.---,.332600132-6888684:888868833333;;;<>>>//555588)=>;;223
@JI6ZREA02HOQJ7
ATATCGCGTTGGAGGGCAAGTCTGGTGCCAGCAGCCGCGGTAATTCCAGCTCCAATAGCGTATATTAAAGTTGTTGCAGTTAAAAAGCTCGTAGTTGAATTTTAGGCCTGACCGGATGGTCCGTCTTTGGCGAGTACTGTTCTGTCGTCGGGTCTATCCTTCTGGTGAGCCGGGATGCCCTTTATTGGGTGTGTCGGGGAACCAGGACCATTACCTTGAAAAAATTAGAGTGTTTAAAGCGGGCATTTGCTTGAATAGATTAGCATGGAATAATAGAATAGGACGTTGGTTCTATTTTGTTGGTTTTAGGACCACCGTAATGATTAATAGGGATGGTTGGGGGCATTAGTATTCAATTGTCAGAGGTGAAATTCTTGGATTTATTGAAGACTAACTATTGCGAAAGCATTTGCCAAGGATGTTTTCATTAATCAAGAACGAAAGTTAGGGGATCGAAAGACGATCAGATACCGTCGTAGTCTTAACCATAAACTACGCCGACTAGGAATCGGGCGACGTTATTTCATGACTCGCTCGGCGCCTTACGGG
+
IIIIIIIIIIIIIHHHIIIIIIIIIIIIIIIIIIIIIIIIIIIIIIIIIIIIIIIIIIIIIIIIIIHHHIIIIIIIIIIII=====IIIIIIIIIIIIICCCCIIIIIIIIIIIIIIIIIIIIIIHHHIIIIIIIIIIIIIIIIIIIIIHHHIIIIIIIIIIIIIIIIIIIHHHIIIHHHHHHHAACCHIIIIIICCCCIIIIIIIIIIIIIIIIIII<<<<88HH5IIIIIEDD;;;HD666HIFFHIIIIIIIIIIIIIIIIIIIIIIIIIIIIIIIIIIIIIIIIIIHHHH>@@>;22CC>>>>IIIIIIIIIHHHHIIIIIIIIICCCHIIIII==?==IIIIIIIIIIIIIIIIIIIIIIIIH999HHIHHHHIHHHIHHIIIIIIH????HIIIC?;;;EECCCEIEEEEIIIE@<<<<EEEEEE@C@@@;;:4,,,-110,,,,-88/,,,3/:?>????=<;<<<747=@@@CCCCC<<9@?AAEE@@@@@EEB<797EEEEB=881=;;///...1<????@>@@@466:6;5--/,,13
@JI6ZREA02HR8ZQ
ATATCGCGTTGGAGGGCAAGTCTGGTGCCAGCAGCCGCGGTAATTCCAGCTCCAATAGCGTATATTAAAGTTGTTGCAGTTAAAAAAGCTCGTAGTTGAATTTTACGGGACTCGACGTATAGTTCGGTCGTTTGGCCGTACGTACGGTTAGTTCGTCGTACCGTTCGGGGTTACTTTAATTTCCGTTACTTTTCGGTTACCGTTACGTCCGGGGAATTGGAACCCCTTTTAGTTTGGGGTAGTTGGTTCCGGGGAAACCTTAAAGGTTTACCGGTAGTTTACCCTTAGTAAAAAAGGGGTTAAAGTACGTAGGGTTTAAAACGTCGGGGTTACCTTTAGTTTAAAAAAGTTACGTTAGGTAAGTTTTAAAAGGACTTAAGGGCCAACTACGGGAACTTTAAGTAAAGTAAACTAAGGTTAAACGGTTCGGTTACTTAGGTTTTAAGTTTAAGGTTTTTAGGGAAAACCTAACCGGGTAAACGTTTGGAACCCTTTAAATTTTTAGGGTTAGGTTTTACGTTTAGGGGGGACTACGTTAACGGTTAAATTTCGAAATTTTAATTACGGGAAGTAAGGTTTGGGGGGAAACTTAC
+
FFFFFFFFFFFII???IIIIIIIIIIIIIIIIIIIIIIIIIIIIIIIIIIIIFFFFFFFFFFFFDD666FFDA>>===<..------6<=====<;9622..,,,.,,122.-..--3222311311,-,13311--,.3,--------2,,,.212253---11,,,,,,,:911155227>=40/003355?==//455BBBBA@<==;999<<@@8:5444444477>1///55:9>@6<<<<@@88333344488;=444AA555>GGGGADDDIIGG::44<@<11////4444==/+*-=:@?88888842.,,,3111,,,,--31111157,,,,,,,,,114/99233338>DD77774444=8-344<<//.2222<;;6...200,,,,,3,,,,04///70--00,.--,0.224822..0111100,,,,,,,))),,..-----62231111222--22000,,,,,,,,,..00,--226222/////---,))1,,..,,,,,))),,---,,,04846-----1488333344:::::6622-----6666880644442//,,,,,,300000-4
@JI6ZREA02GG3WV
ATATCGCGTTGGAGGGCAAGTCTGGTGCCAGCAGCCGCGGTAATTCCAGCTCCAATAGCGTATATTAAAGTTGTTGCAGTTAAAAAGCTCGTAGTTGAATTTT
+
FFFFFFFFFFFII@@@IIIIIIIIIIIIIIIIIIIIIIIIIIIIIIIIIIIIFFFFFFFFFFFFFFFFFFFFFFFFFFF??88888FFFFDBAAAAA>=0...
@JI6ZREA02H11TY
ATATCGCGTTGGAGGGCAAGTCTGGTGCCTTACGGGAAACAGTCGACTGCCAAGGCACACAGGGGATA
+
IIIIIIIIIIIIIGGGIIIIIIIIIIIHHHHIIHHHCCCIIIIIIIIIIIIIIIIIIIIIICCCCIII
@JI6ZREA02I51F0
ATATCGCGTTGGAGGGCAAGTCTGGTGCCAGCAGCCGCGGTAATTCCAGCTCCAATAGCGTATATTAAAGTTGTTGCAGTTAAAAAGCTCGTAGTTGAATTTCGGGATTAGTACGCTGGTCGTGCCTTCGGTACGTACTGGTGTTACGTGATTTCGTACCTTCTTGACGAACCAATCATGTCATTAATTTGGTGTGGTGGGAATCGAGACTGTTACTTGAAAAATTGAAGTGTTAAAGCTAAGGCTCGCGCTTGAA
+
FFFFFFFFFFFIIHHHIIIIIIIIIIIIIIIIIIIIIIIIIIIIIIIIIIIIFFFFFFFFFFFFFFFFFFFFFFFFFFFFF?????FFFFFFFFFFFFFFFFD==;A>=84///3641127558----,../46668??><<<=B94448<;88//-/6?8400.49??>>883344<998<:9<<<8331114AAA?888>>?>74334/.--33113-----114223469;66694/..224.-.255../21
@JI6ZREA02GO9TO
ATATCGCGTTGGAGGGCAAGTCTGGTGCCAGCAGCCGCGGTAATTCCAGCTCCAATAGCGTATATTAAAGTTGTTGCAGTTAAAAAGCTCGTAGTGATTT
+
5553336:BBBDFCDDIIIIIIIIIIIIIIIIIIIIIIIIIIIIIIIIIIIIFFFFFFFFFFFFFFFFFFFFFFFFFFF@@88865BAA?==73334.,,
@JI6ZREA02J3FDQ
ATATCGCGTTGGAGGGCAAGTCTGGTGCCAGCAGCCGCGGTAATTCCAGCTCCAATAGCGTATATTAAAGTTGTTGCAGTTAAAAAGCTCGTAGTTGAATTTTA
+
@@@FDDEFFFFIIHHHIIIIIIIIIIIIIIIIIIIIIIIIIIIIIIIIIIIIFFFFFFFFFFFFFFFFF===FDBBAAA==33363=DDDDFFFFDBB>551.,
@JI6ZREA02F9R27
ATATCGCGTTGGAGGGCAAGTCTGGTGCCAGCAGCCGCGGTAATTCCAGCTCCAATAGCGTATATTAAAGTTGTTGCAGTTAAAAAGCTCGTAGTTGAATTTTAGGCCTGACCGGATGGTCCGTCTTTGGCGAGTACTGTTCTGTCGTCGGGTCTATCCTTCTGGTGAGCCGGGATGCCCTTTATTGGGTGTGTCGGGGAACCAGGACCATTACCTTGAAAAAATTAGAGTGTTTAAAGCGGGCATTTGCTTGAATAGATTAGCATGGAATAATAGAATAGGACGTTGGTTCTATTTTGTTGGTTTTAGGACCACCGTAATGATTAATAGGGATAGTTGGGGGCATTAGTATTCAATTGTCAGAGGTGAAATTCTTGGATTTATTGAAGACTAACTATGCGAAAGCATTTGCCAAGGATGTTTTCATTAATCAAGAACGAAAGTTAGGGGATCGAAGACGATCAGATACCGTCGTAGTCTTAACC
+
FFFFFFFFFFFIIHHHIIIIIIIIIIIIIIIIIIIIIIIIIIIIIIIIIIIIFFFFFFFFFFFFFFFFFFFFFFFFFFFFF=====FFFFFFFFFFFFF@===FFFFA:88::FFFFFFFFFFFFFFFFFFFFFFFFFFFFFFFFFFFFFFFFFFFFFFFFFF@@@@AFFFFFFFFFFFFFFFF99<<DFFFFFD;;==FFFC;:::ADBBA?<<<<A222//244,?@?AA??FFFFFFFFFFFDDDDFFFFFCDDDDDDGFFFFGGGGIDDDDFIGGGGGGGDCCAAA>A=>22223..21,,,,3;;92448AAAADBDDDDDDDDBBBDDDDDD55755DA===554<>@8888<:BBBB333=>>>DDDDDDDD>>>D88=?88888>>@32238<;88888444@<;;75587------04411177::66:9333566211117666621027799660212221018:88:77::51
@JI6ZREA02HPRDB
ATATCGCGTTGGAGGGCAAGTCTGGTGCCAGCAGCCGCGGTAATTCCAGCTCCAATAGCGTATATTAAAGTTGTTGCAGTTAAAAAGCTCGTAGTTGAATTTCGGGATCAATTA
+
FFFFFFFFFFFIIHHHIIIIIIIIIIIIIIIIIIIIIIIIIIIIIIIIIIIIFFFFFFFFFFFFFFFFFFFFFFFFFFF??88888DFFFFFFFFFFFFFFFFFFFFFFFFF::
@JI6ZREA02I6BNI
ATATCGCGTTGGAGGGCAAGTCTGGTGCCAGCAGCCGCGGTAATTCCAGCTCCAATAGCGTATATTAAAGTTGTTGCAGTTAAAAAGCTCGTAGTTGAATTTTAGGCCTGGCCGGATGGTCCGTCTTTGGCGAGTACTGTTCTGTCGTCGGGTCTATCCTTCTGGTGAGCCGGGATGCCCTTTATTGGGTGTGTCGGGGAACCAGGACCATTACCTTGAAAAAATTAGAGTGTTTAAAGCGGGCATTTGCTTGAATAGATTAGCATGGAATAATAGAATAGGACGTTGGTTCTATTTTGTTGGTTTTAGGACCACCGTAATGATTAATAGGGATAGTTGGGGGCATTAGTATTCAATTGTCAGAGGTGAAATTCTTGGATTTTATTGAAGACTAACTATTGCGAAAGCATTTGCCAAGGATGTTTTCATTAATCAAGAACGAAAGTTAGGGGATCGAAAGACGATCAGATACCGTCGTAGTCTTAACC
+
FFFFFFFFFFFIIIIIIIIIIIIIIIIIIIIIIIIIIIIIIIIIIIIIIIIIFFFFFFFFFFFFFFFFFFFFFFFFFFFCC66666CCFFFFFFFFFFFDDDDFFFFFFFFFFFFFFFFFFFFFFFFFFFFFFFFFFFFFFFFFFFFFFFFFFFFFFFFFFFFFFFFFFFFFFFFFFFFFFFFFFFFFFFFFFFFBAAAFFFFFDDDFFFFFDAAAAA222222==-BBBBB===:::AA633:=;;=BBBDFFDFDGGGGIGFFFDDIIIIIIIIIIIIIIGF???DDDBB@@42223..22....3;;9666689::<???>ABBBA:::?DDDDD88==8DDDDDDDDD?:::DDD>??DD===D>>=@<><<<83////2/0;;;;<>@83333=@??>;;;>??===888??==6::44112:::77466:644:53349::55551722-----,,.34462125:::5459:84600001.
@JI6ZREA02J1W2O
ATATCGCGTTGGAGGGCAAGTCTGGTGCCAGCAGCCGCGGTAATTCCAGCTCCAATAGCGTATATTAAAGTTGTTGCAGTTAAAAAGCTCGTAGTTGAATTTCGGAATCTGTCCGTTGGTCGGGCTTCATTGTCCGTACTGGCGTAGTGGGTTCTTACCTTCTGAATAACCAGCATGCCATTTACTTGGTGCGCTGGGGAAGCAGGACTATTACCTTGAAAAAATTAGAGTGCTCAAAGCAGGCCAGTGCCTGAATACATTAGCATGGAATAATAAAATAGGACGGCATGGTCTATTTTGTTGGTTTCTAGGATCACCGTAATGATTAATAGGGATAGTTGGGGGCATTAGTATTCAATTGTCAGAGGTGAAATTCTTGGATTTATTGAAGACTAACTACTGCGAAAGCATTTGCCAAGGATGTTTTCATTAATCAAGAACGAAAGTTAGGGATCGAAG
+
IIIIIIIIIIIIIHHHIIIIIIIIIIIIIIIIIIIIIIIIIIIIIIIIIIIIIIIIIIIIIIIIIIHHHIIIIIIIIIIII????;IIIIIIIIIIIIIHFFFFFIIIIIIIFFFIIIIIIHHHIIIIIIIIIIIIIIIIIIIIIIIIHHHIIIIIIBBBBHHIIIIIIIIIIIIIIIIIEEH>955@@IIIIFGAAAAIIFIIIIIIF@@@@IIHHI;;;;66FF3IIIIIIIIHHHIIIIIIIIIIFFFIIIIIIIIIIIIIHDDDIII@@@===:;2;;;BEEBBB66665A66655//5699?B<EEEFGD@@@@@@?B?::;??99;666DFGFI77;88IIHH@@@IIIIBBBBBBBHBBBEDBBBHHH:88DDDBB:4//4>A??=:4244==8::4///9:::::AAAAA:757:3331::;;110777:89;:555<=;46698333::6
@JI6ZREA02F3SJ0
ATATCGCGTTGGAGGGCAAGTCTGGTGCCAGCAGCCGCGGTAATTCCAGCTCCAATAGCGTATATTAAAGTTGTTGCAGTTAAAAAGCTCGTAGTTGAATTTCGGGATCAATATATTGGTCGTGCCTCCGGTATGCACTGGTATTATTGATTTCTACCTTCTGACGAACTATGATGTCATTAATTTGGTGTCATGGGGAATCAGGACTGTTACTTTGAAAAAATTAGAGTGTTTAAAGCAGGCATTTGCTTGAATAGATTAGCATGGAATAATAGAATAGGACGTTGGTCTATTTTGTTGGTTTTAGGACCACCGTAATGATTAATAGGGATAGTTGGGGCATTAGTATTCAATTGTCAGAGGTGAAATTCTTGGATTTATTGAAGACTAACTACTGCGAAAGCATTTGCCAAGGATGTTTTCATTAATCAAGAACGAAAGTTAGGGATCGAAGACGATCAGATACCGTCGTAGTCTTAACCATAAACTATGCCGACTAGGAATCGGGCGACGTTATTTTCACGACTCGCTCGGCGCCTTAC
+
IIIIIIIIIIIIIHHHIIIIIIIIIIIIIIIIIIIIIIIIIIIIIIIIIIIIIIIIIIIIIIIIIIHHHIIIIIIIIIIII;;;;;IIIIIIIIIIIIIHHHIHHHIIIIIIIIIIIIIIIIIIIIIIIIIIIIIIIIIIIIIIIIIIIIHHHIIIIIIIIIIIIIIIIIIIIIIIIIIIIIIHHHIIIIIIIICCCCIIIIIIIIIIIIIIIHHHI888888GG5IIIIIHHHHHHIIIIIIIHHHIIIIIIIIIIIIIIIIIIIIIIIIIIIIIIG<==GHFFD55276G86645./::///,388563//027<EEGGEGGIIIBBBDGGGAA6666DIIHHIHIIIIIIIIIHHHHHHHHHHHHHHHHHHHHHBBC;;FH<<8<AECCCCEED61110@AA===:99<<==;;0.--/48==;;9==<400=;6642442222:;;;==:8<::<==8787=?<757:=<<=>>==2204777871232;<=882442248;861-42:=;61111;;6855973131652122002.
@JI6ZREA02IWL3O
ATATCGCGTTGGAGGGCAAGTCTGGTGCCAGCAGCCGCGGTAATTCCAGCTCCAATAGCGTATATTAAAGTTGTTGCAGTTAAAAAGCTCGTAGTTGAATTTCGGGATCAATTATA
+
FFFFFFFFFFFIIHHHIIIIIIIIIIIIIIIIIIIIIIIIIIIIIIIIIIIIFFFFFFFFFFFFFFFFFDDCDA>????44111118AA????A?A?>>888000.4::99;9;23
@JI6ZREA02JUKJM
ATATCGCGTTGGAGGGCAAGTCTGGTGCCAGCAGCCGCGGTAATTCCAGCTCCAATAGCGTATATTAAAGTTGTTGCAGTTAAAAAGCTCGTAGTTGAATTTCGGGATTAGTACGCTGGTCGTGCCTTCGGTACGTACTGGTGTTACTGATTTCTACCTTCTGACGAACCATCATGTCATTAATTTGGTGTGGTGGGGAATCAGGACTGTTACTTTGAAAAAATTAGAGTGTTTAAAGCAGGCTCGCGCTTGAATACATTAGCATGGAATAATGAAATAGGACGTTGATCCTATTTTGTGGTTTCTAGGATTGACGTAATGATTAATAGGGATAGTTGGGGCATTAGTATTCAATTGTCAGAGGTGAAATTCTTGGATTTATTGAAGACTAACTACTGCGAAAGCATTTGCCAAGGATGTTTTCATTAATCAAGAACGAAAGTTAGGGATCGAAGACGATCAGATACCGTCGTAGTCTTAACCAT
+
IIIIIIIIIIIIIHHHIIIIIIIIIIIIIIIIIIIIIIIIIIIIIIIIIIIIIIIIIIIIIIIIIIHHHIIIIIIIIIIII???==IIIIIIIIIIIIIHHHIHHHIIIIIIIIIIIIIIIIIIIIIIIIIIIIIIIIIIIIIIIIIIIIHHHIIIIIIIIIIIIIIIGGGIIIIIIIIIIIIHHHIIIIIIII::88IIIIIIIIIIIIIIIHHHI66776666,:BGGIEEEEHHIIIIIIIGGGIIHIIIIIIIGGGIIIIIIIIIIIIIIHHHIIIIIIIIIIIIAAAI????F:DDBBBIII===AGIIIIIIIIIIIIGGGIHBBGHGHDD5555AFIIIIIIIIIIIIIHHHHHHHHHHHHHFFHEE@@@<<<C;>EED?>@DFC??>IFFHCBBHHHHHHHHHHHHDDCHH7777<<==::9<<=<9882...:44-667<==8887587><<<>:<:===<:858512,,,,//.-
@JI6ZREA02IRW7A
ATATCGCGTTGGAGGGCAAGTCTGGTGCCAGCAGCCGCGGTAATTCAGCTCCAATAGCGTATATTAAAGTTGTTGCAGTTAAAAAGCTCGTAGTTGAATTTCGGGGATCAAT
+
FFFFFFFFFFFII@@@IIIIIIIIIIIIIIIIIIIIIIIIIII;;;??IIIIFFFFFFFFFFFFFFFFFFFFFFFFFFFF?????FFFFFFFFFBBAA;;8100..7::997
@JI6ZREA02GTNXS
ATATCGCGTTGGAGGGCAAGTCTGGTGCCAGCAGCCGCGGTAATTCCAGCTCCAATAGCGTATATTAAAGTTGTTGCAGTTAAAAAGCTCGTAGTTGAA
+
FFFFFFFFFFFIIHHHIIIIIIIIIIIIIIIIIIIIIIIIIIIIIIGHHHHHF=:::;FFFFFFFFFFFFFFFFFFFEDDF==??=FFFFFDB?==<99
@JI6ZREA02IBUSR
ATATCGCGTTGGAGGGCAAGTCTGGTGCCAGCAGCCGCGGTAATTCCAGCTCCAATAGCGTATATTAAAGTTGTTGCAGTTAAAAAGCTCGTAGTTGAATTTTAGGCCTGGCCGGATGGTCCGTCTTTGGCGAGTACTGTTCTGTCGTCGGGTCTATCCTTCTGGTGAGCCGGGATGCCCTTTATTGGGTGTGTCGGGGAACCAGGACCATTACCTTGAAAAAATTAGAGTGTTTAAAGCGGGCATTTGCTTGAATAGATTAGCATGGAATAATAGAATAGGACGTTGGTTCTATTTTGTTGGTTTTAGGACCACCGTAATGATTAATAGGGATAGTTGGGGGCATTAGTATTCAATTGTCAGAGGTGAAATTCTTGGATTTATTGAAGACTAACTATTGCGAAAGCATTTGCCAAGGATGTTTTCATTAATCAAGAACGAAAGTTAGGGGATCGAAGACGATCAGATACCGTCGTAGTCTTAACCATAAACTATGCCGACTAGGAATCGGGCACGTTTATTTCATGACTCGCTCGGCGCCTTACGGG
+
IIIIIIIIIIIIIHHHIIIIIIIIIIIIIIIIIIIIIIIIIIIIIIIIIIIIIIIIIIIIIIIIIIHHHIIIIIIIIIIII;;;;;IIIIIIIIIIIIICCCCIIIIIIIIIIIIIIIIIIIIIIHHHIIIIIIIIIIIIIIIIIIIIIHHHIIIIIIIIIIIIIIIIIIIHHHIIIHHHHHHIHHHHHIIIIIICCCCIIIIF@@@BIIIGEBA??D11////:;-CBEGIHHHHHHIIHHHHIHHHIIIIIFEFDIHHHIIIIIIIIIIIIIIIIIIIIIIIDEEDDDDHII???=A66DD5554B??B:::<E?AADDAAAEHHHIHHHHIIIII==?=8HHHIIIIIIHIAA;;;8CDDD::;BBBBBBB==??C;;;?::EEDDDDDHHHHHHBBBBHHE:;;@BBB??>>>>;:3....3<==<<9>==:88<977<<==677742333::6488:::33232==:989<><<:99==965896931-1388684702244551,,,,/,,,,,,,,,15555979::8::7444331.,,,
@JI6ZREA02IVIE3
ATATCGCGTTGGAGGGCAAGTCTGGTGCCAGCAGCCGCGGTAATTCCAGCTCCAATAGCGTATATTAAAGTTGTTGCAGTTAAAAAGCTCGTAGTTGAATTTT
+
FFFFFFFFFFFIIHHHIIIIIIIIIIIIIIIIIIIIIIIIIIIIIIIIIIIIFFFFFFFFFFFFFFFFFFFFFFFFFFFFF=====FFFFFFDBAA?<9..,,
@JI6ZREA02J3UCV
ATATCGCGTTGGAGGGCAAGTCTGGTGCCAGCAGCCGCGGTAATTCCAGCTCCAATAGCGTATATTAAAGTTGTTGCAGTTAAAAAGCTCGTAGTTGAATTTCGGGGT
+
FFFFFFDDDDFFH@@@HHIIIIIIIIIIIIIIIIIIIIIIIIIIIIIIIIIIFFFFFFFFFFFFFFFFFFFFFFFFFFFFF=====FFFFFFFFFFFFFF?=A7540/
@JI6ZREA02IERR2
ATATCGCGTTGGAGGGCAAGTCTGGTGCCAGCAGCCGCGGTAATTCCAGCTCCAATAGCGTATATTAAAGTTGTTGCAGTTAAAAAAGCTCGTAGTTGAATTTT
+
FFFFFFFFFFFIIHHHIIIIIIIIIIIIIIIIIIIIIIIIIIIIIIIIIIIIFFFFFFFFFFDD::663:88=88=:::--,,,,,,2:======;632222..
@JI6ZREA02GHD2M
ATATCGCGTTGGAGGGCAAGTCTGGTGCCAGCAGCCGCGGTAATTCCAGCTCCGAATAGCGTATATTAACGTAAGTTTGTCGACGTAAAAAGTAAAACGTCCGTACGTTAGTAAGTTTAACGGGGTTTTACGGGACTACGGTAACGGTTCGGTCGGTCCCGGTAACGTTGGGTACTTTTTTTGGGTACCGACCTACGGTCGGTCCGGTCCTAGTTACGGTTTCCCTTCCCCTTTTTCC
+
FFFFFFFFFFFIIHHHIIIIIIIIIIIIIIIIIIIHHIHDB?=A>>>>?<4../.6:8:4244<<<9--//,11/,,,/,//.--.-/5/---,-/-.------.,-----,---,,,,,3/111111330///48AA?>>?BFFFFFDDBDDBB8411133=42/655666673,,,,,,,1,,+3294<>=>?>==?DDAAADDBBAA?==;634...,,11322//,,,,,,,,,
@JI6ZREA02G7KC4
ATATCGCGTTGGAGGGCAAGTCTGGTGCCAGCAGCCGCGGTAATTCCAGCTCCAATAGCGTATATTAAAGTTGTTGCAGTTAAAAAGCTCGTAGTTGAATTTAGGGCCT
+
::<?===@@FFIIHHHIIIIIIIIIIIIIIIIIIIIIIIIIIIIIIIIIIIIFFFFFFFFFFFFFFFFFFFFFFFFFFFFF=====FFFFFFDBAA?>;..,,,,,113
@JI6ZREA02JGQEY
ATATCGCGTTGGAGGGCAAGTCTGGTGCCAGCAGCCGCGGTAATTCCAGCTCCAATAGCGTATATTAAAGTTGTTGCAGTTAAAAAGCTCGTAGTTGAATTTCGGGATCAGCAGGTTGGTCTTGCCACTGGTATGTACTAGCTTGCTGATTCCTCCTTCTTGTAGAACCGTAATGCCATTAATTTGGTGTTGCGGGGAAACAGGACTGTTACTTTGAAAAAATTAGAGTGTTTAAAGCAGGCTAGCGCCTGAATACATTAGCATGGAATAATGAAATAGGACGTTCGAACCTATTTTGTGGTTTCTAGGATTGACGTAATGATTAATAGGGATAGTTGGGGCATTAGTATTCAATTGTCAGAGGTGAAATTCTTGGATTTATTGAAGACTGACTACTGCGAAAGCATTTGCCAAGGATGTTTCATTAATCAAGAACGAAAGTTAGGGATCGAAGACGATCAGATACCGTCGTAGTCTTAACCNTAAACTATGCCGACTAGGGATCGGATGATGTTAATTTTTAATGTACTC
+
IIIIIIIIIIIIIBBBIIIIIIIIIIIIIIIIIIIIIIIIIIIIIIIIIIIIIIIIIIIIIIIIIIHHHIIIIIIIIIIII;;;;;IIIIIIIIIIIIIHHHIHHHIIIIIIIIIIIIIIIIIIIIIIIIIIIIIIIIIIIIIIIIIIIIIIIIIIIIIIIIIIIIIIIIIIIIIIIIIIIIHHHIIIIIIIICCAAGGGIIIIIIIIIIIIHHHI666668GG5IIIIIHHHHHHIIIIIIIIIIIIIIIIIIIIIIIIIIIIIIIIIIIII===IIIIIIGGGIIIIIIII>>>>?4?????GIIIIIIIIIIIIIIIIIIIIIIIHHHIIIIII::::CIIIIIIIIIIIIIIIIIIII???IHHHIIIIIIIIHHHIIIIIIIIIIIIIIIIIGGCCCFEEECEEB<<99==@<1..00599??;?A:522:=AAAAAA=>AAAAAAAA==>?@AA554:=AAA?===AAAAA@AA?:!55>554.9::=??254::?<>>AA>::::A?@AA2262277*54:>44
@JI6ZREA02JV4U9
ATATCGCGTTGGAGGGCAAGTCTGGTGCCAGCAGCCGCGGTAATTCCAGCTCCAATAGCGTATATTAAAGTTGTTGCAGTTAAAAAGCTCGTAGTTGAATTTTAGGCCTGACCGGATGGTCCGTCTTTGGCGAGTACTGTTCTGTCGTCGGGTCTATCCTTCTGGTGAGCCGGGATGCCCTTTATTGGGTGTGTCGGGGAACCAGGACCATTACCTTGAAAAAATTAGAGTGTTTAAAGCAGGCCAGCGCCTGAATACATTAGCATGGAATAATGAAATAGGACGTTCGAACCTATTTTGTTGGTTTCTAGGATTGACGTAATGATTAATAGGGATAGTTGGGGGCATTAGTATTCAATTGTCAGAGGTGAAATTCTTGGATTTATTGAAGACTAACTACTGCGAAAGCATTTGCCAAGGATGTTTTCATTAATCAAGAACGAAAGTTAGGGATCGAAGACGATCAGATACCGTCGTAGTCTTAACCATAAACTATGCCGACTAGGATCGGGCACGTTATTTCATGACTCATTCGGCGTCCTTACGGGAAAC
+
IIIIIIIIIIIIIHHHIIIIIIIIIIIIIIIIIIIIIIIIIIIIIIIIIIIIIIIIIIIIIIIIIIHHHIIIIIIIIII>>88888FIIIIIIIIIIIICCCCIIIIIIIIIIIIIIIIIIIIIIHHHIIIIIIIIIIIIIIIIIIIIIHHHIIIIIIIIIIIIIIIIIIIHHHIIIHHHHHHIFFGGHIIIIIICCBBIIIIHGGFGIIIIIFFFFF666666FG5IIIIIHHHHHHIIIIIIIIIIHHHIIIIFDFHIIIIIIIIIIIIIIIIHHHIHHHIIDEEIIIIIGEE77756/./////57DDBBBGIHIIIIIIIIIIIIIIHHHHEDEHH88888EEEEIIIIIHEBBHH;8;HHD??@DEEEBB@==?@E??>C::CABBB?;::::BDDCCCBBBCB???BC:888;9251,,,,15,,--49::855><<<7<=;06669333:::8:99=<::68688<:9::;:1...2200033//1/,2530,,,,,,,,,,,,,/1/533433388888;;::::333658666696522---4
@JI6ZREA02G140L
ATATCGCGTTGGAGGGCAAGTCTGGTGCCAGCAGCCGCGGTAATTCCAGCTCCAATAGCGTATATTAAAGTTGTTGCAGTTAAAAAGCTCGTAGTTGAATTTTAGGCCTGACCGGATGGTCCGTCTTTGGCGAGTACTGTTCTGTCGTCGGGTCTATCCTTCT
+
DDD===@DFFFIIHHHIIIIIIIIIIIIIIIIIIIIIIIIIIIIIIIIIIIIFFFFFFFFFFFFFFFFFFFFFFFFFFFCC88888FFFFFFFFFFFFF@;=;55544<>>;;;;<9011443<<8;<<:556AADAAADDBAAADDDD:311<<AA888888
@JI6ZREA02IZAFM
ATATCGCGTTGGAGGGCAAGTCTGGTGCCAGCAGCCGCGGTAATTCCAGCTCCAATAGCGTATATTAAAGTTGTTGCAGTTAAAAAGCTCGTAGTTGAATTTTAGGCCTGGCCGGATGGTCCGTCTTTGGCGAGTACTGTTCTGTCGTCGGGTCTATCCTTCTGGTGAGCCGGGATGCCCTTTATTGGGTGTGTCGGGGAACCAGGACCATTACCTTGAAAAAATTAGAGTGTTTAAAGCGGGCATTTGCTTGAATAGATTAGCATGGAATAATAGAATAGGACGTTGGTTCTATTTTGTTGGTTTTAGGACCACCGTAATGATTAATAGGGATAGTTGGGGGCATTAGTATTCAATTGTCAGAGGTGAAATTCTTGGATTTATTGAAGACTAACTATTGCGAAAGCATTTGCCAAGGATGTTTTCATTAATCAAGAACGAAAGTTAGGGGATCGAAGACGATCAGATACCGTCGTAGTCTTAACCNTAAACTATGCCGACTAGGGATCGGATGATGTTAATTTTTTAATGACTTCATTTCGGCGTCTTAC
+
IIIIIIIIIIIIIHHHIIIIIIIIIIIIIIIIIIIIIIIIIIIIIIIIIIIIIIIIIIIIIIIIIIHHHIIIIIIIIIIBB66666BIIIIIIIIIIIICCCCIIIIIIIIIIIIIIIIIIIIIIHHHIIIIIIIIIIIIIIIIIIIIIHHHIIIIIIIIIIIIIIIIIIIHHHIIIHHHHHHIAABBHIIIIIG<<==GGBB<==HIIHHGGGEEEE22222266,CEEGIEHHHHHHIEDDGD333;666?6669<IIIIIIIIIIIIIIIIIIIIIIIIIF<<<AA<<<9E87535..44////36533336<?BBEGGIHIHHHIHHHIIIIII88=77EHIIIIIIIIIIIEEEHHH;:111=HHHHHHHHHHHHHHH=:BB;:8;?>999;AA;;9;;B:;;@@EDHHHHHHH>>;;77:888<<;>;8...=<6001331100007732200778::;:686:::6566=::82233:6!88333601338:969452207...395511/233,,,,,,..)5554421,,,1042,,,//,,
@JI6ZREA02FXAVU
ATATCGCGTTGGAGGGCAAGTCTGGTGCCAGCAGCCGCGGTAATTCCAGCTCCAATAGCGTATATTAAAGTTGTTGCAGTTAAAAAGCTCGTAGTTGAATTTC
+
5566668?ADDGHHHHIIIIIIIIIIIIIIIIIIIIIIIIIIIIIIIIIIIIFFFFFFFFFFFFEEDDFEDDFFFFFFFFF;;;;;FFFFFFFFFDBA?966.
@JI6ZREA02ISWP8
ATATCGCGTTGGAGGGCAAGTCTGGTGCCAGCAGCCGCGGTAATTCCAGCTCCAATAGCGTATATTAAAGTTGTTGCAGTTAAAAAGCTCGTAGTTGAATTTTAGGCCTGGCCGGATGGTCCGTCTTTGGCGAGTACTGTTCTGTCGTCGGGTCTATCCTTCTGGTGAGCCGGGATGCCCTTTATTGGGTGTGTCGGGGAACCAGGACCATTACCTTGAAAAAATTAGAGTGTTTAAAGCGGGCATTTGCTTGAATAGATTAGCATGGAATAATAGAATAGGACGTTGGTTCTATTTTGTTGGTTTTAGGACCACCGTAATGATTAATAGGGATAGTTGGGGGCATTAGTATTCAATTGTCAGAGGTGAAATTCTTGGATTTATTGAAGACTAACTATTGCGAAAGCATTCGCCAAGGATGTTTTCATTAATCAAGAACGAAAGTTAGGGGATCGAAGACGATCAGATACCGTCGTAGTCTTAACCATAAACTATGCCGACTAGGAATCGGGCGACGTTATTTCATGACTCGCTCGGCGCCTTACGGGAAC
+
IIIIIIIIIIIIIHHHIIIIIIIIIIIIIIIIIIIIIIIIIIIIIIIIIIIIIIIIIIIIIIIIIIHHHIIIIIIIIII==66666BHIIIIIIIIIIICCCCIIIIIIIIIIIIIIIIIIIIIIHHHIIIIIIIIIIIIIIIIIIIIIHHHIIIIIIIIIIIIIIIIIIIHHHIII@@@HHHIHHHHHIIIIIICCCCIIIIIIIIIIIIIIGGGEE111111;<5GGGGIEHHHHHIF;;;BI===IIIIIFDDDIIIIIIHHHIIIIIIIIIIIIIIIIIIIHHHHIIIII?>==G8865////966888:<?@GFDDDDHIIIIIHHHIIIIII88=88DD<<<DIIIID@@??BBBB?>445=BEBDDDDDEED:::@7:??:425:@BBBBBDDB>@@E>@@BEB@>>BBBBB;>7;74::::888;;6.--303000220001003338864744999903-..864689779::::.--30003400...7:884694477510,,,,,,,/,,,,,15577474779;8444.,,.111,,,
@JI6ZREA02HAR2A
ATATCGCGTTGGAGGGCAAGTCTGGTGCCAGCAGCCGCGGTAATTCCAGCTCCAATAGCGTATATTAAAGTTGTTGCAGTTAAAAAGCTCGTAGCTGAATTTAGGCCTGACCGGATGGTCCGTCTTTGGCGAGTACTGTTCTGTCGTCGGGTCTATCCTTCTGGTGAGCCGGGATGCCCTTTATTGGGTGTGTCGGGGAACCAGGACCATTACCTTGAAAAAATTAGAGTGTTTAAAGCGGGCATTTGCTTGAATAGATTAGCATGGAATAATAGAATAGGACGTTGGTTCTATTTTGTTGGTTTTAGGACCACCGTAATGATTAATAGGGATAGTTGGGGGCAGTTAGTATTCGAATTGTCAGAGGTGAAATTCTTGGATTTTATTGAAGACTAACTATTGCGAAAGCATTTGCCAAGGATGTTTTCATTAATCAAGAACGAAAGTTAGGGGATCGAAGACGAGTCAGATACCGTCGTAGTCTTAACCATAAACTATGCCGACTAGGAATCGGGCGACGTTATTTCATGACTCGCTCGGCG
+
FFFFFFFFFFFIIHHHIIIIIIIIIIIIIIIIIIIIIIIIIIIIIIIIIIIIFFFFFFFFFFFFFFFFFFFFFFFFFFFFF;;;;;FFDB???=<44...../2;;;<<<@ABBB@A=84444811188>>ABAAAA668FFF<::::===AA<<8::AA89:===AAAA===BBB=;;4444998444:A?AA9:99DD:::::::BBBBABBA>922222244,55AAB????FDDDDFFFF??=B=::::::9:BBBBA<==DDDA555:9GGGDDDDCCCDDDB889=?4222.-,11,,,,8,,--551233266776>>><88888???<<1111559444?AAAA::554BB?888===>?>==;<<>66669..,,,*,30443799<><:<888>;;;883444@8886;88:6----6:::885::::55653334---1111466:::76:11122:6464::6---4:88:88::1102133:8212229:8:96655:::::72:99:610002226722.0.3144..
@JI6ZREA02GNQQG
ATATCGCGTTGGAGGGCAAGTCTGGTGCCAGCAGCCGCGGTAATTCCAGCTCCAATAGCGTATATTAAAGTTGTTGCAGTTAAAAAGCTCGTAGTTGAA
+
FFFFFFFFFFFII:::IIIIIIIIIIIIIIIIIIIIIIIIIIIIIIIIIIIIFFFFFFFFFFFFFFFFFFFFFDAAAAA11/////8=======<<=22
@JI6ZREA02ID0TE
ATATCGCGTTGGAGGGCAAGTCTGGTGCCAGCAGCCGCGGTAATTCCAGCTCCAATAGCGTATATTAAAGTTGTTGCAGTTAAAAAGCTCGTAGTTGAACTTTAGGCCTGGCCGGATGGTCCGTCTTTGGCGAGTACTGTTCTGTCGTCGGGTCTATCCTTCTGGTGAGCCGGGATGCCCTTTATTGGGTGTGTCGGGGAACCAGGACCATTACCTTGAAAAAATTAGAGTGTTTAAAGCGGGCATTTGCTTGAATAGATTAGCATGGAATAATAGAATAGGACGTTGGTTCTATTTTGTTGGTTTTAGGACCATCGTAATGATTAATAGGGATAGTTGGGGGCATTAGTATTCAATTGTCAGAGGTGAAATTCTTGGATTTATTGAAGACTAACTATTGCGAAAGCATTTGCCAAGGATGTTTTCATTAATCAAGAACGAAAGTTAGGGGATCGAAGACGATCAGATACCGTCGTAGTCTTAACCATAAACTATGCCGACTAGGAATCGGGCGACGTTATTTTCATGACTCG
+
IIIIIIIIIIIIIHHHIIIIIIIIIIIIIIIIIIIIIIIIIIIIIIIIIIIIIIIIIIIIIIIIIIHHHIIIIIIIIIIII:::::IIIIIIIIIIIIIIHHHIIIIIIIIIIIIIIIIIIIIIIHHHIIIIIIIIIIIIIIIIIIIIIHHHIIIIIIIIIIIIIIIIIIIHHHIIIHHHHHHIDDGGGIIIIIICCCCIIIIIIIIIIIIIIIIIII666666GG6IIIIIHHHHHHIIHHHIIGGGIIIIIIIIIIIIIIIIIIIIIIIIIIIIIIIIIIIIIIIIIIIIII<999E88;;1111B;;=CCCIIIIIIIIIIIIIIIHHFIIII??77111EEIIIIIIIIIIIIIIIIIIIIIIIHHHIIIEECCCHHHIHHIIIIIIIIIIIIIIIIIHHHIIGHHHIIIIGGG@?500005:::777535?==::222:>A@9777?>>>AA=;><?>>:::::>ABAAAAA@@AA@5500/5:99:939<=?9:252339;==...20<66<72----55<<<==2/
@JI6ZREA02FM7KG
ATATCGCGTTGGAGGGCAAGTCTGGTGCCAGCAGCCGCGGTAATTCCAGCTCCAATAGCGTATATTAAAGTTGTTGCGG
+
FFFFFFFFFFFII@@@IIIIIIIIIIIIIIIIIIIIIIIIIIIIIIIIIIIIFFFFFFFFFFFFFFDDCDBBBBB800.
@JI6ZREA02IMTLJ
ATATCGCGTTGGAGGGCAAGTCTGGTGCCAGCAGCCGCGGTAATTCCAGCTCCAATAGCGTATATTAAAGTTGTTGCAGTTAAAAAGCTCGTAGTTGAATTTCGGGATCAATATATCGGTCGTGCTTCGGTATGTACTGGTATTATTGATTTCTACCTTCTGACGAACTGTGATGTCATTAATTTGGTGTCATGGGGAATCAGGACTGTTACTTTGAAAAAATTGAGTGTTTAAAGCAGGCACACGCTTGAATACATTAGCATGGAATAATGAAATAGGACGTTTGACCCTATTTGTTGGTTTCTAGGATCGACGTAATGATTAATAGGGGTATTGGGGGCATTAGTATTCAATTGTCAGAGGTGAAATTCTTGGATTTATTGAAGACTAACTACTGCGAAAGCATTTGCCAAGGATGTTTTCATTAATCAAGAACGAAAGTTAGGGATCGAAGACGATCAGATACCGTCGTAGTCTTAACC
+
FFFFFFFFFFFIIHHHIIIIIIIIIIIIIIIIIIIIIIIIIIIIIIIIIIIIFFFFFFFFFFFFFFFFFFFFFFFFFFFFF;;;;;FFFFFFFFFFFFFFFFFDDDFFFFFFFFFFFFFFFFFFFFFFFFFFFFFFFFFFFFFFFFFFFFFFFFFFFFFFFFFFFFFFFFFFFFFFFFFFFF;:;FF>CCCCC=A??FFFFFFFFFFF@@@D666D677777;;;FFFFFFFFFFFFFFFF????FFFFFFFFFGD???FFD?==AAB99::??CF>DDGIGGGGDB<<<<80000//..666>9A455?DDDAAAADDBBBB@@>8/...9965,,,,-339;<<==>>BAA>>A>?>>>3338;8888<::==?===822BBB>>?@<3332<8779666973....246644377.-,-0333..,,-2200673359::45597666::40200666212066:8887:71214::--
@JI6ZREA02GY5W8
ATATCGCGTTGGAGGGCAAGTCTGGTGCCAGCAGCCGCGGTAATTCCAGCTCCAATAGCGTATATTAAAGTTGTTGCAGTTAAAAAGCTCGTAGTTGAATTTC
+
FFFFFFFFFFFIIHHHI???IIIIIIIIIIIIIIIIIIIIIIIIIIIIIIIIFFFFFFFFFFFFFFFFFEDDFFFFFFDAA88886ADDDBBBA>>?==862/
@JI6ZREA02FDZ5I
ATATCGCGTTGGAGGGCAAGTCTGGTGCCAGCAGCCGCGGTAATTCCAGCTCCAATAGCGTATATTAAAGTTGTTGCAGTTAAAAAGCTCGTAGTTGAATTTTAGGGCCTGACC
+
::66555=ABBBD666HHIIIIIIIIIIIIIIIIIIIIIIIIIIIIIIIIIIFFFFFFFFFFFFFFFFFFFFFFFFFFFFF;;;;;FFFFFFFFFFFFFA@@;?=;;8844442
@JI6ZREA02HP2R4
ATATCGCGTTGGAGGGCAAGTCTGGTGCCAGCAGCCGCGGTAATTCCAGCTCCAATAGCGTATATTAAAGTTGTTGCAGTTAAAAAGCTCGTAGTTGAATTTCGGGATCAATTTATCGGTCGTGCCTCTGGTATGCACTGGCTTTGCTGGTTCCTCCTTTCTGAAGAACTGTAATGCCATTAATTTGGTGTTGCAGGGAAACAGGACTGTTACTTTGAAAAAATTAGAGTGTTTAAAGCAGGCTAACGCTTGAATACATTAGCATGGAATAATGAAATAGGACGTTCGATCCTATTTGTGGTTTCTAGGATTGACGTAATGATTAATAGGGATAGTTGGGGCATTAGTATTCAATTGTCAGAGGTGAAATTCTTGGATTTATTGAAGACTAACTACTGCGAAAGCATTTGCCAAGGATGTTTTCATTAATCAAGAACGAAAGTTTGGGGTCGAAGACGATCAGATACCGTCGTAGTCTTAACCNTGAACTATGCCGACTAGGGATCGGATGATGTTAATTTTT
+
HHHHHHHHHHHIIHHHIIIIIIIIIIIIIIIIIIIIIIIIIIIIIIIIIIIIHHHHHHHHHHHHHHHHHHHHHHHHHHHHH;;;;;HHHHHHHHHHHHHHHHHHHHHHHHHEEEHHHHHHHHHHHHHHHHHHHHHHHHHHHHHHHHHHHHHHHHHHHHHHHHHHHHHHHHHHHHHHHHHHHHHHHHHHHFFFHHHHHHHHHHHHHHHHHHHHHHCCG222222;;-BEEDG@@CCHHHHHEEEEHHHHHHHHEEDHHHHHHHHHDDDHHHDDDHHHHHHHHHHDDBEEDDBB?;22261>>;=;><HEBBBBBHHHBBBHHHHHHHHH@@>BBED9900005:AA?>?ABEEBBBBD@AAA??BBB========AAB===D88=AA@@ADE9998B;999///999966;;;;;...33----77;;::6:::;99;633382------04-30,,-046772121;;98687770---,,..!110066446678:5:8722127;;:722224863,,,,,
@JI6ZREA02JVBYN
ATATCGCGTTGGAGGGCAAGTCTGGTGCCAGCAGCCGCGGTAATTCCAGCTCCAATAGCGTATATTAAAGTTGTTGCAGTTAAAAAGCTCGTAGTTGAATTTTAGGCCTGGCCGGATGGTCCGTCTTTGGCGAGTACTGTTCTGTCGTCGGGTCTATCCTTCTGGTGAGCCGGGATGCCCTTTATTGGGTGTGTCGGGGAACCAGGACCATTACCTTGAAAAAATTAGAGTGTTTAAAGCGGGCATTTGCTTGAATAGATTAGCATGGAATAATAGAATAGGACGTTGGTTCTATTTTGTTGGTTTTAGGACCACCGTAATGATTAATAGGGATAGTTGGGGGCATTAGTATTCAATTGTCAGAGGTGAAATTCTTGGATTTATTGAAGACTAACTATTGCGAAAGCATTTGCCAAGGATGTTTTCATTAATCAAGAACGAAAGTTAGGGGATCGAAGACGATCAGATACCGTCGTAGTCTTAACCNTAAACTATGCCGACTAGGAATCGGGCGACGTTATTTTCATGACTCGCTCGGCGCCTTACGGGAAC
+
IIIIIIIIIIIII@@@IIIIIIIIIIIIIIIIIIIIIIIIIIIIIIIIIIIIIIIIIIIIIIIIIIHHHIIIIIIIIIIGG66666GIIIIIIIIIIIICCCCIIIIIIIIIIIIIIIIIIIIIIHHHIIIIIIIIIIGGGIIIIIIIIHHHIIIIIIIIIIIIIIIIIIIHHHIIIHHHHHHIAA???IIIIIIBBBBIIIIIIIIIIIIIIIHFFF666666>>-IIIIIHHHHHHIIHHHII>>>BIIIIIIIIIIIIIIIIIIIIIIIIIIIIIIIIIIIIIIIIIIIIIB@@?I;;AA5555GDDDAAAHHIIIIIIIIIIIIIHHHIIIIII==?=:IIIIIIIIIIIIIHHHHHHHHHHHHHHBEE@<<DD@11114>EEEEEEEFEECC?@A<<666?AA@@BEEFHH<<88877;;A??A==<?>??<<<7///7==77222:<<<<<:8;;<===82424482011857:110211!31112/-13268903122558962,,,-,363/,,,,389::::8:;=<=:741/002,,,,/,,
@JI6ZREA02JSU1C
ATATCGCGTTGGAGGGCAAGTCTGGTGCCAGCAGCCGCGGTAATTCCAGCTCCAATAGCGTATATTAAAGTTGTTGCAGTTAAAAAGCTCGTAGTTGAATTTCGGGATCAATATATCGGTCGTGCCTTCGGTATGTACTGGTATTATTGGTTTCTCCTTTCTGACAAACTATGATGTCATTAATTTGGTGTCATGGGGAATCAGGACTGTTACTTTGGAAAAATTAGAGTGTTTAAAGCAGGCACACGCTTGAATACATTAGCATGGAATAATGAAATAGGACGTTTGACCCTATTTGTGGTTTCTAGGATCGACGTAATGATTAATAGGGATAGTTGGGGCATTAGTATTCAATTGTCAGAGGTGAAATTCTTGGATTTATTGAAGACTAACTACTGCGAAAGCATTTGCCAAGGATGTTTTCATTAATCAAGAACGAAAGTTAGGGATCGAAGACGATCAGATACCGTCGTAGTCTTAACCATAAACTATGCCGACTAGGAATCGGGCGACGTT
+
IIIIIIIIIIIIIHHHIIIIIIIIIIIIIIIIIIIIIIIIIIIIIIIIIIIIIIIIIIIIIIIIIIHHHIIIIIIIIIIII?????IIIIIIIIIIIIIHHHIHHHIIIIIIIIIIIIIIIIIIIIIIIIIIIIIIIIIIIIIIIIIIIIHHHIIIIHHHIIIIIHHHIIIIIIIIIIIIIII>>?IIIIIIIICCCCIIIIIIIIIIIIIIIHHHII<<<<<II@IIIIIHHHHHHIIIIIIIIIIIIIIIIIIIIIIIIIIIIIIIIIIIIIHHHIIIIGGD511:::::=8///0-8:><;B7AAGGIIIIIIIIIIIIHHHHIIBAABD@?:;20006;>ABDABEFIHHIIHHFFIIFECBBBBC@;88CCIEEBB;;CEFFDC;555:>EECC>;;>:;;>>;;;8==886:.----38444448883008<<<<>>><>>><;;;;;:8;99;;;;68688=656;=;;<;;<<2103---31013268;03288668;88570988..
@JI6ZREA02GUS36
ATATCGCGTTGGAGGGCAAGTCTGGTGCCAGCAGCCGCGGTAATTCCAGCTCCAATAGCGTATATTAAAGTTGTTGCAGTTAAAAAGCTCGTAGTTGGATTTTAGGGCCTGGTCGGATGGTCCGTC
+
F@@;;;?@FFFIIHHHIIIIIIIIIIIIIIIIIIIIIIIIIIIIIIIIIIIIFFFFFFFFFFFFFFFFFFFFFFFFFFFFF==???FFFFFFFFFF???;96640..66788342344;<=66692
@JI6ZREA02GGFKK
ATATCGCGTTGGAGGGCAAGTCTGGTGCCAGCAGCCGCGGTAATTCCAGCTCCAATAGCGTATATTAAAGTTGTTGCAGTTAAAAAGCTCGTAGTTGAATTTCGGGATTAGTACGCTGGTCGTGCCTTCGGTACGTACTGGTGTTACTGATTTCTACCTTCTGACGAACCAATCATGTCATTAATTTGGTGTGGTGGGAATCG
+
FFFFFFFFFFFIIHHHIIIIIIIIIIIIIIIIIIIIIIIIIIIIIIIIIIIIFFFFFFFFFFFFFFFFFFFFFFFFFFFFF;;===FFFFFFFFDDB==::840007;;9:234667223755922222222:<====?><<=AA99889;844248A=55449ABBA8889:?A==<?>=>@@<88443=A><<666<<<44
@JI6ZREA02ISABL
ATATCGCGTTGGAGGGCAAGTCTGGTGCCAGCAGCCGCGGTAATTCCAGCTCCAATAGCGTATATTAAAGTTGTTGCAGTTAAAAAGCTCGTAGTTGAATTTCGGGATCAATACGTCGGTCGTGCTTTTTTGGTACGCACTGGCGTCATTGGTTTCTCCTTTCTGACGAACCATGATGTCATTAATTTGGTGTTATGGGGAGTTAGGACTGTTACTTTGAAAAAATTAGAGTGTTTAAAGCAGGCACACGCTTGAATACATTAGCATGGAATAATGAAATAGGACGTTTGACCCTATTTTGTTGGTTTCTAGGATCGACGTAATGATTAATAGGGATAGTTGGGGCATTAGTATTCAATTGTCAGAGGTGAAATTCTTGGATTTATTGAAGACTAACTACTGCGAAAGCATTTGCCAAGGATGTTTTCATTAATCAAGAACGAAGTTAGGGATCGAAGACGATCAGATACCGTCGTAGTCTTAACCATAAACTATGCCGACTAGGGATCGGATGATGTTAATTCTTTAATGTACCCTA
+
FFFFFFFFFFFIIHHHIIIIIIIIIIIIIIIIIIIIIIIIIIIIIIIIIIIIFFFFFFFFFFFFFFFFFFFFFFFFFFFFF=====FFFFFFFFFFFFF@@@FFFFFFFFFFFFFFFFFFFFFFD666666FF<FFFFFFFFFFFFFFFFFFFFFFFFFFFFFFFFFFFFFFFFFFFFFFFFFFFFFFFFFFFFFF?@??F6<<FFFFFFFFFFFFFFF99999966,DDFFFFFFFFFFFFFFFFDDDFFFFFCCCDGGGGGGGFFCCCCGGDDD?CCF>DDDFDDDIIIIDDFIDD@@F66AABBBD<A555:AADDDDDDDDDDD?:88=;;?AA@>>000099@>??@AB=?=?DB?>?B?>>=8888;@<:888888842//769987...28<<;88888;<=====?====B:8::1111:622100222:882----6:875546666698:99:::6565:::989765464784..,,,,,,.,,,004469733346662222206442200---3770434000,,
@JI6ZREA02JKU5Z
ATATCGCGTTGGAGGGCAAGTCTGGTGCCAGCAGCCGCGGTAATTCCAGCTCCAATAGCGTATATTAAAGTTGTTGCAGTTAAAAAGCTCGTAGTTGAATTTTAGGCCTGGCCGGATGGTCCGTCTTTGGCGAGTACTGTTCTGTCGTCGGGTCTATCCTTCTGGTGAGCCGGGATGCCCTTTATTGGGTGTGTCGGGGAACCAGGACCATTACCTTGAAAAAATTAGAGTGTTTAAAGCGGGCATTTGCTTGAATAGATTAGCATGGAATAATAGAATAGGACGTTGGTTCTATTTTGTTGGTTTTAGGACCACCGTAATGATTAATAGGGATAGTTGGGGGCATTAGTATTCAATTGTCAGAGGTGAAATTCTTGGATTTATTGAAGACTAACTATTGCGAAAGCATTTGCCAAGGATGTTTTCATTAATCAAGAACGAAAGTTAGGGGATCGAAAGACGATCAGATACCGTCGTAGTCTTAACC
+
IIIIIIIIIIIIIHHHIIIIIIIIIIIIIIIIIIIIIIIIIIIIIIIIIIIIIIIIIIIIIIIIIIHHHIIIIIIIIII>>66666EIIIIIIIIIIIICCCCIIIIIIIIIIIIIIIIIIIIIIHHHIIIIIIIIIIIIIIIIIIIIIHHHIIIIIIIIIIIIIIIIIII:::IIIHHHHHHIDDFFHIIIFFFBCCCIIIIHIIIIIIHHFDDDDG222226DD3GFIIIHHH>>>IIHHHIIHHHIIIIIIIIIIIIIIIIIIIIID@@@DIIIIIIIIII@@@IIIIIIG=9951//::////9;;=88:89;;;@GGGGIDDDHHHHHIIIII==?=8HHHIIIIIFDD@@==DDAADD====444AAA:8=::///477AAA=:=EEDDDDDBB4444:=:4444AAABBBBB;;4444;;;;:88:;:300;:222022,,,,,151,,,,,,13455996767:;656:;:8:88;;11
@JI6ZREA02JNXU0
ATATCGCGTTGGAGGGCAAGTCTGGTGCCAGCAGCCGCGGTAATTCCAGCTCCAATAGCGTATATTAAAGTTGTTGCAGTTAAAAAGCTCGTAGTTGAA
+
FFFFFFFFFFFIIHHHIIIIIIIIIIIIIIIIIIIIIIIIIIIIIIIIIIIIFFFFFFFFFFFFFFFFFFFFFFFFFFFFF?????FFFFFFDBBAA88
@JI6ZREA02JUZDB
ATATCGCGTTGGAGGGCAAGTCTGGTGCCAGCAGCCGCGGTAATTCCAGCTCCAATAGCGTATATTAAAGTTGTTGCAGTTAAAAAGCTCGTAGTTGAATTTTAGGGCCTGGCCGG
+
FDD=<<CCDDDF@666FHIIIIIIIIIIIIIIIIIIIIIIIIIIIIIIIIIIFFFFFFFFFFFFFFFFFFFFFFFFFFFFF==???FFFFFFD=865AA:764300.9972222.0
@JI6ZREA02F662Y
ATATCGCGTTGGAGGGCAAGTCTGGTGCCAGCAGCCGCGGTAATTCCAGCTCCAATAGCGTATATTAAAGTTGTTGCAGTTAAAAAGCTCGTAGTTGAATTTCGGGATCAATATATTGGTCGTGCCTCTGGTATGAACTGGTATTATTGATTTCTACCTTCTGACGAACTGTGATGTCATTAATTTGGTGTCATGGGGAATCAGGACTGTTACTTTGAAAAAATTAGAGTGTTTAGAGCAGGCACACGCTTGAATACATTAGCATGGAATAATGAAATAGGACGTTTGACCCTATTTTGTTGGTTTCTAGGATCGACGTAATGATTAATAGGGATAGTTGGGGGCATTAGTATTCAATTGTCAGAGGTGAAATTCTTGGATTTATTGAAGACTAACTATTGCGAAAGCATTTGCCAAGGATGTTTTCATTAATCAAGAACGAAAGTTAGGGATCGAAGACGATCAGATACCGTCGTAGTCTTAACCATAAACTATGCCGACTAGGAATCGGGCGACG
+
IIIIIIIIIIIIIHHHIIIIIIIIIIIIIIIIIIIIIIIIIIIIIIIIIIIIIIIIIIIIIIIIIIHHHIIIIIIIIIIII=====IIIIIIIIIIIIIHHHIHHHIIIIIIIIIIIIIIIIIIIIIIIIIIIIIIIIIIIIIIIIIIIIHHHIIIIIIIIIIIIIIIIIIIIIIIIIIIIIIHHHIIIIIIIICCCCIIIIIIIIIIIIIII@@?@111111DD3HEEIIHHHIIIIIIIIIIIIIIIIIGGGIIIIIIIIIIIIIIIIIIIIHEEIADDE@?<<<@;11/:>77797//88BEEIIIIGGGIIIIIIIIIIIIIIIDA888=IIIEE88=9:GGIIIIIIIIIA@<<<8DFFFFCDCEHEHEE<<@AD1114/4;>A@<@644@@>@;;;;5538::333:,,,,,,.52,,,,22,,,,26699663----5:6--,,/2332020326;;<4247??====>?>===>??775<>99<<12448<=9=;==6688...2-5/,
@JI6ZREA02F8R9Z
ATATCGCGTTGGAGGGCAAGTCTGGTGCCAGCAGCCGCGGTAATTCCAGCTCCAATAGCGTATATTAAAGTTGTTGCAGTTAAAAAGCTCGTAGTTGAATTT
+
FFFFFFFFFFFIIHHHIIIIIIIIIIIIIIIIIIIIIIIIIIIIIIIIIIIIFFFFFFFFFFFFFFFFFFFFFFFDDDD::66666FFFFDBBAAAAA?4..
@JI6ZREA02I3MR7
ATATCGCGTTGGAGGGCAAGTCTGGTGCCAGCAGCCGCGGTAATTCCAGCTCCAATAGCGTATATTAAAGTTGTTGCAGTTAAAAAGCTCGTAGTTGAATTCTAGGCCTGGCCGGATGGTCCGTCTTTGGCGAGTACTGTTCTGTCGTCGGGTCTATCCTTCTGGTGAGCCGGGATGCCCTTTATTGGGTGTGTCGGGGAACCAGGGACCATTACCTTGAAAAAATTAGAGTGTTTAAAAGCGGGCATTTGCTTGAATAGATTAGCATGGAATAATAGAATAGGACGTTGGTTCTATTTTGTGGCTTTAGGACCACCGTAATGATTAATAGGGATAGTTGGGGGCATTAGTATTCAATTGTCAGAGGTGAAATTCTTGGATTTATGAAGACTAACTACTGCGAAAGCAATTTGCCAAGGATGTTTTCATTAATCAAGAACGAAAGTTTAGGGGATCGAAGACGATCAGATACCGTCGTAGTCTTAACCATAAACC
+
FFFFFFFFFFFHHHHHHDDFFHHHHHIIFHHIIIHII:;;IHHHHIIIIIIIFFFFFFFFFFFFFFFFFFFFFFFFFFFFF????;EEEFFFFFFFDFFFCA666:::BAAAAFFFF@@@FFFFFFFFFFFFFFFDDDDFFFFFFFFFF???FFFF?6666DFFFFFFFFFFFFFFFFF????B3242361552.,,,,--95,,,,36====?===>A2/////00,79676666.000<>8888>;;===BBBA???CGDDDGGGGGGGG?????DDBA>>>...22.-,,313..223.24?666>==84400044==?>>=@ABA8555ADDDDD5588=?555DD???DDDD===::>><<;3.////.;;;;;;68882;;6223.,,,0044730,,,4300,,,30077,,,,-----6988888::::4488220-----,.//1,,,7740---22::8:12265899:75654:88864.,,,,
@JI6ZREA02GY6VQ
ATATCGCGTTGGAGGGCAAGTCTGGTGCCAGCAGCCGCGGTAATTCCAGCTCCAATAGCGTATATTAAAGTTGTTGCAGTTAAAAAGCTCGTAGTTGAATTTTAGGCCTGGCCGGATGGTCCGTCTTTGGCGAGTACTGTTCTATCGTCGGGTCTATCCTTCTGGTGAGCCGGAATGCCCTTTATTGGGTGTGTCGGGGAACCAGGACCATTACCTTGAAAAAATTAGAGTGTTTAAAGCGGGCATTTGCTTGAATAGATTAGCATGGAATAATAGAATAGGACGTTGGTTCTATTTTGTTGGTTTTAGGACCACCGTAATGATTAATAGGGATAGTTGGGGGCATTAGTATTCAATTGTCAGAGGTGAAATTCTTGGATTTATTGAAGACTAACTATTGCGAAAGCATTTGCCAAGGATGTTTTCATTAATCAAGAACGAAAGTTAGGGGATCGAAGACGATCAGATACCGTCGTAGTCTTAACCATAAACTATGCCGACTAGGAATCGGGCGACGTTATTTTCATGACTCGCTCGGCGCCTT
+
IIIIIIIIIIIII???IIIIIIIIIIIIIIIIIIIIIIIIIIIIIIIIIIIIIIIIIIIIIIIIIIHHHIIIIIIIIIICC66666CIIIIIIIIIIII;;;;FCIIIIIIIIIIIIIIIIIIIIHHHIIIIIIIIIIIIIIIIIIIIIHHHIIIIIIIIIIIIIIIIIIIIIIIIIHHHHHHIFFGGHIIIIIICCCCIIIIIIIIIIIIIIIIIII<<<<88II6IIIIIGGGHHHIIGGGIIHHHIIIIIIIIIIIIIIIIIIIIIIIIIIIIIIIIIIIIIIIIIIIIIIBBC@=22CCBBBBIIII???GIIIIIIIIIIIIIIHHHIIIIII==?==IIIIIIIIIIIGGGGGEGIGECCCI???IIIEEGGI???C@@IE??;?EICCCEEEE????EIECCCBGGDDD@@==:0000:=????;:::?;;=9...4573442225555542:??AAAA?AAAAA===AAAAAA@AA===>===A@6:::::>@A:::??AAA:::6??>??9....5:=??????????A<742..
@JI6ZREA02IMS91
ATATCGCGTTGGAGGGCAAGTCTGGTGCCAGCAGCCGCGGTAATTCCAGCTCCAATAGCGTATATTAAAGTTGTTGCAGTTAAAAAGCTCGTAGTTGAATTTTAGG
+
FFFFFFFFFFFIIHHHIIIIIIIIIIIIIIIIIIIIIIIIIIIIIIIIIIIIFFFFFFFFFFFFFFFFFFFFFFFFFFFFF=====FFFFFFFFFDDBA422./.-
@JI6ZREA02JPC8C
ATATCGCGTTGGAGGGCAAGTCTGGTGCCAGCAGCCGCGGTAATTCCAGCTCCAATAGCGTATATTAAAGTTGTTGCAGTTAAAAAGCTCGTAGTTGA
+
FFFFFFFFFFFII666IIIIIIIIIIIIIIIIIIIIIIIIIIIIIIIIIIIIFFFFFFFFFFFFFFFFFFFFFFFFFFFFF???==FFFFBA???>3/
@JI6ZREA02ILRYV
ATATCGCGTTGGAGGGCAAGTCTGGTGCCAGCAGCCGCGGTAATTCCAGCTCCAATAGCGTATATTAAAGTTGTTGCAGTTAAAAAGCTCGTAGTTGAATTTT
+
:66666::DFFIIHHHIIIIIIIIIIIIIIIIIIIIIIIIIIIIIIIIIIIIFFFFFFFFFFFFFFFFFFFFFFFFFFFFF?????FFFFFFFFFF:::6442
@JI6ZREA02GR9O9
ATATCGCGTTGGAGGGCAAGTCTGGTGCCAGCAGCCGCGGTAATTCCAGCTCCAATAGCGTATATTAAAGTTGTTGCAGTTAAAAAGCTCGTAGTTGAATTTCGGGATCAATATATTGGTCGTGCCTCCGGTATGCACTGGCATTATTGATTTCTACCTTCTGACGAACTATGATGTCATTAATTTGGTGTCATGGGGAATCAGGACTGTTACTTTGAAAAATTAGAGTGTTTAAAGCAGGCACACGCTTGAATACATTAGCATGGAATAATGAAATAGGACGTTTGACCCTATTTTGTTGGTTTCTAGGATCGACGTAATGATTAATAGGGATAGTTGGGGGCATTAGTATTCAATTGTCAGAGGTGAAATTCTTGGGTTTATTGAAGACTAACTACTGCGAAAGCATTTGCCAAGGATGTTTTCATTAATCAAGAACGAAAGTTAGGGATCGAAGACGATCAGATACCGTCGTAGTCTTAACCATAAACTATGCCGACTAGGGATCGGATGATGTTAATTTTTTAATGTAC
+
IIIIIIIIIIIIIHHHIIIIIIIIIIIIIIIIIIIIIIIIIIIIIIIIIIIIIIIIIIIIIIIIIIHHHIIIIIIIIIIII:::::IIIIIIIIIIIIIHHHIHHHIIIIIIIIIIIIIIIIIIIIIIIIIIIIIIIIIIIIIIIIIIIIHHHIIIIIIIIIIIIIIIIIIIIIIIIIIIIIIHHHIIIIIIIIBBBBIIIIIIIIIIG===D@@@G5557755.=FGIIEHHHHHIGGGGIIIIIIIFFGIIIIIFAAAIIIIGGGGIIIIIEEBI;AAFA<==BGGBBBHG<??:://::EEEIIIIIIIIIIIIAAAIIIIIGGGGHBBEIIDDD88888FFGGGIIIIGAAADDFEFEEEECDCB<<;;A>>953...04453386:A;<<<8@@AAEBBB<<<BBBD@@;;;;<;8222288<=<<9<<<<99=<<<<>==59997444==;9=;;8884247===;9;:;::<7688664844497-24486848788;;992239=;4/////00550000).-.2
@JI6ZREA02I3UL2
ATATCGCGTTGGAGGGCAAGTCTGGTGCCAGCAGCCGCGGTAATTCCAGCTCCAATAGCGTATATTAAAGTTGTTGCAGTTAAAAAGCTCGTAGTTGAATTTC
+
FFFFFFFFEE???@@@IIIIIIIIIIIIIIIIIIIIIIIIIIIIIIIIIIIIFFFFFFFFFFFFFFFFF;::FFFFFFFFF???==FFFFFFFFFDDDB===3
@JI6ZREA02F5PL8
ATATCGCGTTGGAGGGCAAGTCTGGTGCCAGCAGCCGCGGTAATTCCAGCTCCAATAGCGTATATTAAAGTTGTTGCAGTTAAAAAGCTCGTAGTTGAATTTCGGGATCAATTAT
+
FFFFFFFFFFFIIHHHIIIIIIIIIIIIIIIIIIIIIIIIIIIIIIIIIIIIFFFFFFFFFFFFFFFFFA@@FFFFFFFFF;;;;;FFFFFFFFFFFFFFFFD==<DBA>>><2/
@JI6ZREA02GMU5F
ATATCGCGTTGGAGGGCAAGTCTGGTGCCAGCAGCCGCGGTAATTCCAGCTCCAATAGCGTATATTAAAGTTGTTGCAGTTAAAAAGCTCGTAGTTGAATTTTAGGCCTGGCCGGATGGTCCGTCTTTGGCGAGTACTGTTCTGTCGTCGGGTCTATCCTTCTGGTGAGCCGGGATGCCCTTTATTGGGTGTGTCGGGGAACCAGGACCATTACCTTGAAAAAATTAGAGTGTTTAAAGCGGGCATTTGCTTGAATAGATTAGCATGGAATAATAGAATAGGACGTTGGTTCTATTTTATTGGTTTTAGGACCACCGTAATGATTAATAGGGATAGTTGGGGGCATTAGTATTCAATTGTCAGAGGTGAAATTCTTGGATTTATTGAAGACTAACTATTGCGAAAGCATTTGCCAAGGATGTTTTCATTAATCAAGAACGAAAGTTAGGGGATCGAAGACGATCAGATACCGTCGTAGTCTAACCATAAACTATGCCGACTAGGAATCGGGCGACGTTATTTCATGACTCGCTCGGCGCCTT
+
FFFFFFFFFFFIIHHHIIIIIIIIIIIIIIIIIIIIIIIIIIIIIIIIIIIIFFFFFFFFFFFFFFFFFFFFFFFFFFFFF;;;;;FFFFFFFFFFFFFDDDDFFFFFFFFFFFFFFFFFFFFFFFFFFFFFFFFFFFFFFFFFFFFFFFFFFFFFFFFFFFFFFFFFFFFFFFFFFFFFFFFFFFFFFFFFFFFAA==CCCCFCAADDDBBB<<<=B222222AA0BBBDFFFFD;;;FFFFFD???A;;:?????DDDGGFFFFGIGGFDDDGFDDFDDDAAA::::99?@A55220//<<....3689666234448AAAABBDDDBBBA???DD====8DDDDDDDDDDDDDD?===?DDDD?>>>=DBB>>???888@::><42233888888;::>;;;<83444><<;;22272-----2664447::644:83331---0000720222746402262121:864447:41---27446..----,0031312---4466442----02270,,,22779740.03020...,,
@JI6ZREA02FG307
ATATCGCGTTGGAGGGCAAGTCTGGTGCCAGCAGCCGCGGTAATTCCAGCTCCAATAGCGTATATTAAAGTTGTTGCAGTTAAAAAGCTCGTAGTTGAATTTCGGGACTCAACGTTATCGGTCCGTGTCCGTCTGGTATGTCACTGGTAGTTATTGACTTTCTACCGTTCTAGACCGGAACC
+
FFFFFFFFFFFIIHHHIIIIIIIIIIIIIIIIIIIIIIIIIIIIIIIIIIIIFFFFFFFFFFFFFFFFFFFFFFFFFFFFF=====FFFDBAA?><442...42317232113311163112111565---21211232334434263438<<<<<<?;;;@99889@<434769;;;--,,
@JI6ZREA02HIFLZ
ATATCGCGTTGGAGGGCAAGTCTGGTGCCAGCAGCCGCGGTAATTCCAGCTCCAATAGCGTATATTAAAGTTGTTGCAGTTAAAAAGCTCGTAGTTGAATTTCGGGATCAATATATCGGTCGTGCTTCGGTATGTACTGGTATTATTGATTTCTCCCTTCTGACGAACTATGATGTCATTAATTTGGTGTTATGGGGAGTTAGGACTGTTACTTTAAAAAAATTAGAGTGTTTAAAGCAGGCATTAGCTTGAATACATTAGCATGGAATAATGAAATAGGACGTTCGATCCTATTTTGTGGTTTCTAGGATCAACGTAATGATTAATAGGGATAGTTGGGGCATTAGTATTCAATTGTCAGAGGTGAAATTCTTGGATTTATTGAAGACTAACTACTGCGAAAGCATTTGCCAAGGATGTTTTCACTAATCAAGAACGAAAGTTAGGGATCGAGGACGATCAGATACCGTCGTAGTCTTAACCATAAACTATGCCGACTAGGGATCGGATGATGTTAATTTTA
+
IIIIIIIIIIIIIHHHIIIIIIIIIIIIIIIIIIIIIIIIIIIIIIIIIIIIIIIIIIIIIIIIIIHHHIIIIIIIIIIGG88888HIIIIIIIIIIIIHHHIHHHIIIIIIIIIIIIIIIIIIIIIIIIIIIIIIIIIIIIIIIIIIIHHHIIHHHIIIIIIIIIIIIIIIIIIIIIIIIIFFFIIIIIIII@@@@E499HHIIGEE@@=?511,,,,,,,,,+38:?@?BEHHHIIIIIIIIIIIIIIIIIGDFHIIIIIIIIIIIIIIIIHHHIIHHDFDEEIIIGGGFE9999?6??666B?EGDDEEEIIIIIIIIIIIIIIIHHHIIHAAACBAAHHIIAAADHIIIIIIEHHHHH::;8;BHHHBBBHHHHHHB::HHBBBB?55558C>::9::;@>>445;;;;;CCCCD7777<<:<<:9::;9447/,,,/,.---049;;;:<<=9<<<<868688:98:::99<::;90003--,,,,/100/1.1/00073...997733009911.,,
@JI6ZREA02HV8KK
ATATCGCGTTGGAGGGCAAGTCTGGTGCCAGCAGCCGCGGTAATTCCAGCTCCAATAGCGTATATTAAAGTTGTTGCAGTTAAAAAGCTCGTAGTTGAATTTCGGGGTA
+
FFFFFFFFFFFIIHHHIIIIIIIIIIIIIIIIIIIIIIIIIIIIIIIIIIIIFFFFFFFFFFFFFFFFFFFFFFFFFFFFF=====FFFFFFFFFFFFFF?=A4442/4
@JI6ZREA02GR82A
ATATCGCGTTGGAGGGCAAGTCTGGTGCCAGCAGCCGCGGTAATTCCAGCTCCAATAGCGTATATNT
+
FFFFFFFFFFFIIHHHIIHHHHIHHHIHFHHHHHFFC<<<D????AABDDAAAAADDBB<<<<44!/
@JI6ZREA02HJHY4
ATATCGCGTTGGAGGGCAAGTCTGGTGCCAGCAGCCGCGGTAATTCCAGCTCCAATAGCGTATATTAAAGTTGTTGCAGTTAAAAAGCTCGTAGTTGAATTTCGGGATCAATATATTGGTCGTGCCTCCGTAGTGCACTGGTATTATTGATTTCTACCTTCTGACGAACTATGATGTCATTAATTTGGTGTCATGGGGAATCAGGACTGTTACTTTGAAAAAATTAGAGTGTTTAAAGCAGGCACACGCTTGAATACATTAGCATGGAATAATGAAATAGGACGTTTGACCCTATTTTGTTGGTTTCTAGGATCGACGTAATGATTAATAGGGATAGTTGGGGGCATTAGTATTCAATTGTCAGAGGTGAAATTCTTGGATTTATTGAAGACTAACTACTGCGAAAGCATTTGCCAAGGATGTTTTCATTAATCAAGAACGAAAGTTAGGGATCGAAGACGATCAGATACCGTCGTAGTCTTAACCATAAACTAT
+
HHHHHHHHHHHIIHHHIIIIIIIIIIIIIIIIIIIIIIIIIIIIIIIIIIIIHHHHHHHHHHHHHHHHHHHHHHHHHHHHH=====HHHHHHB::::>HHHHHHHHHHHHHHHHHHHHHHGGGEB<;//006440006ABBBDEGGGHHH9::EHHHHHHHHHHHHHHHFFFFHHHHHHHHEE666HFEGGGGH>AAAHHHHHHHHHH999@HHHHH66666699,EEHHHHHHHHHHHEEEHHHHHGGHHHHEDDDHHHHHHHHHHHHHHHHHHCCGEGG@;5666BD>;;DB0222;22;;99;G=B@@@GGBBBG@@@HBBBBEEEE@@@BEGDEE22222>>BB>>>BGBBBAHHHHHHHHHHH===>DDBBBBB=444347AAA==AB33332@?AA;444=AA999=222222476000077:;::6:::;99;:333776000,,-,,0010207:::7676;;76461211211776647666;:00
@JI6ZREA02GZAG5
ATATCGCGTTGGAGGGCAAGTCTGGTGCCAGCAGCCGCGGTAATTCCAGCTCCAATAGCGTATATTAAAGTTGTTGCAGTTAAAAAGCTCGTAGTTGAATTTCGGGAATC
+
FFFFFFFFFFFIIIIIIIIIIIIIIIIIIIIIIIHHHB==@BFFFFFHHIIIFFFFFFFFFFFFFFFFF===DDDFFFFFF==???FFFFFFFFFFFFFF?=A<;88840
@JI6ZREA02FXJQI
ATATCGCGTTGGAGGGCAAGTCTGGTGCCAGCAGCCGCGGTAATTCCAGCTCCAATAGCGTATATTAAAGTTGTGCAGTTAAAAAGACTCGTAGTTGAA
+
@@@=:;;@FFFIIIIIIIIIIIIIIIIIIIIIIIIIIIIIIIIIIIIIIIIIFFFFFFFFFFFD653119<=88894444337738.44=?A?<;9855
@JI6ZREA02FT609
ATATCGCGTTGGAGGGCAAGTCTGGTGCCAGCAGCCGCGGTAATTCCAGCTCCAATAGCGTATATTAAAGTTGTTGCAGTTAAAAAGCTCGTAGTTGAATTTCGGGATCAATATATTGGTCGTGCCTCCGGTATGCACTGGTATTATTGATTTCTACCTTCTGACGAACTATGATGTCATTAATTTGGTGTCATGGGGAATCAGGACTGTTACTTTGAAAAAATTAGAGTGTTTAAAGCAGGCACACGCTTGAATACATTAGCATGGAATAATGAAATAGGACGTTTGACCCTATTTTGTTGGTTTCTAGGATCGACGTAATGATTAATAGGGATAGTTGGGGGCATTAGTATTCAATTGTCAGAGGTGAAATTCTTGGATTTATTGAAGACTAACTACTGCGAAAGCATTTGCCAAGGATGTTTTCATTAATCGAGAACGAAAGTTAGGGATTCGAAGACGATCAGATACCGTCGTAGTCTTAACCATAAACTATGCCGACTAGGGATCGGATGATGTTAATTTTTT
+
IIIIIIIIIIIIIHHHIIIIIIIIIIIIIIIIIIIIIIIIIIIIIIIIIIIIIIIIIIIIIIIIIIHHHIIIIIIIIIIII?????IIIIIIIIIIIIIHHHIHHHIIIIIIIIIIIIIIIIIIIIIIIIIIIIIIIIIIIIIIIIIIIIHHHIIIIIIIIIIIIIIIIIIIIIIIIIIIIIIGGGIIIIIIIICCCCIIIIIIIIIG?>>BIHHEI666888GG5IIIIIHHHHHHIIIIIIIIIIIIGGGIIIIIIIIIIIIIIIIIIIIIIHHHIFGGIIIHHHIIHHHIICCA>://::AAAGIIIIIIIIIIIIIIIIIIIIIIIHHHIIIIDD77777GIIIIIIIIIIGGGGIEIIIIFFG@BBBIIIHHIIIHHDA;;IIB<;<BEAAA@ECBBABBB<;;==>A777777:??7777????<<;??>888?>===???6<<830//4>;;:=<<===4343==42079<7....22:748444<82220002152,,,,-22248::::>>??2255..
@JI6ZREA02IIE62
ATATCGCGTTGGAGGGCAAGTCTGGTGCCAGCAGCCGCGGTAATTCCAGCTCCAATAGCGTATATTAAAGTTGTTGCAGTTAAAAAGCTCGTAGTTGAATTTTAGGCCTGGCCGGATGGTCCGTCTTTGGCGAGTACTGTTCTGTCGTCGGGTCTATCCTTCTGGTGAGCCGGGATGCCCTTTATTGGGTGTGTCGGGGAACCAGGTCCATTACCTTGAAAAAATTAGAGTGTTTAAAGCGGGCATTTGCTTGAATAGATTAGCATGGAATAATAGAATAGGACGTTGGTTCTATTTTGTTGGTTTTAGGACCACCGTAATGATTAATAGGGATAGTTGGGGGCATTAGTATTCAATTGTCGGAGGTGAAATTCTTGGATTTATTGAAGACTAACTATTGCGAAAGCATTTGCCAAGGATGTTTTCATTAATCAAGAACGAAAGTTAGGGGATCGAAGACGATCAGATACCGTCGTAGTCTTAACCATAAACTATGCCGACTAGGAATCGGGCGACGTTATTTCATGACTCGTTC
+
HHHHHHHHHHHIIHHHIIIIIIIIIIIIIIIIIIIIIIIIIIIIIIIIIIIIHHHHHHHHHHHHHHHHHHHHHHHHHHHHH=====HHHHHHHHHHHHHCCCCHHHHHHHHHHHHHHHHHHHHHHHHHHHHHHHHHHHHHHHHHHHHHHHHHHHHHHHHHHHHHHHHHHHHHHHHHHHHHHHEB@@EEHHHHHHHCCCCHHHHHFFFHHHHHHHHHHH67776699,@HEEECCCEEHHD666<@@@@GGBBDDDDDDHHHHHHHHHHHHHHHHHHHHHHHHHHHHHHHHHHHHB??=@66BB2222>?AE;;;>>@@@GEBBBHHHHHHHHHHB@@@88==8HHHHHHHHHHBBBBBA?A?=9///8==<BBA??>==999=77<<<;899;=??:==A>999<=999=>A9999BDD=;4444:;;;::9;;;:66;:433::701000462---00787777:671227646:;:::88;;110200066046664649822---242200470220200226612245300
@JI6ZREA02H6GZ4
ATATCGCGTTGGAGGGCAAGTCTGGTGCCAGCAGCCGCGGTAATTCCAGCTCCAATAGCGTATATTAAAGTTGTTGCAGTTAAAAAGCTCGTAGTTGAATTTCGGGGATCAAT
+
FFFFFFFFFFFHH:::HIIIIIIIIIIIIIIHHHIIHHDDFHHHHHHIIIIIFFFFFFFFFFFFFFFFFA@@FFFFFFFFF=====FFFFFFFFBA?==886/..,,373113
@JI6ZREA02IUDKQ
ATATCGCGTTGGAGGGCAAGTCTGGTGCCAGCAGCCGCGGTAATTCCAGCTCCAATAGCGTATATTAAAGTTGTTGCAGTTAAAAAGCTCGTAGTTGAATTTTAGGCCTGGCCGGATGGTCCGTCTTTGGCGAGTACTGTTCTATCGTCGGGTCTATCCTTCTGGTGAGCCGGAATGCCCTTTATTGGGTGTGTCGGGGAACCAGGACCATTACCTTGAAAAAATTAGAGTGTTTAAAGCGGGCATTTGCTTGAATAGATTAGCATGGAATAATAGAATAGGACGTTGGTTCTATTTTGTTGGTTTTAGGACCACCGTAATGATTAATAGGGATAGTTGGGGGCATTAGTATTCAATTGTCAGAGGTGAAATTCTTGGATTTATTGAAGACTAACTATTGCGAAAGCATTTGCCAAGGATGTTTTCATTAATCAAGAACGAAAGTTAGGGGATCGAAGACGATCAGATACCGTCGTAGTCTTAACCNTAAACTNTGCCGACTGGAATCGGGCACGTTATTTCATGACTCGCTCGGCGCCTTA
+
HHHHHHHHHHHIIHHHIIIIIIIIIIIIIIIIIIIIIIIIIIIIIIIIIIIIHHHHHHHHHHHHHHHHHHHHHHHHHHH>>66666EHHHHHHHHHHHHBBBBHHHHHHHHHHHHHHHHHHHHHHHHHHHHHHHHHHHHHHHBBBFHHHHHHHHHHHHHHHHHGGGGGG444444@E>>>DDEH@@BBHHHHHHG====GGDD;<<@@HHHHGFFEEG66666698,@BGGG@@@333@GC@@@B@@@EEHHHHHDDDHHHHHHHHHHHH@@@DDHHHHHHHHHDDDHE@@?>B99=:6//;;;;;;GEB@;;;@@666BBBBHHHHHHHHHHHHHBB55888HHHGEBBBGGB@@==ADDDDD999D>>>DDD8899=>>>@88BBA@@DBE=998@BA3344;99999=BDHHHHHH;;4444;777889;;7200;:222022-----066662.02487762021:;:10117:87647787!62---,!0100.4.,,,14674-----28870006777;:767:;:;;100080,
@JI6ZREA02J4GNA
ATATCGCGTTGGAGGGCAAGTCTGGTGCCAGCAGCCGCGGTAATTCCAGCTCCAATAGCGTATATTAAAGTTGTTGCAGTTAAAAAGCTCGTAGTTGAATTTTAGGCCTGGCCGGATGGTCCGTCTTTGGCGAGTACTGTTCTGTCGTCGGGTCTATCCTTCTGGTGAGCCGGGATGCCCTTTATTGGGNGTGTCGGGGAACCAGGACCATTACCTTGAAAAAATTAGAGTGTTTAAAGCGGGCATTTGCTTGAATAGATTAGCATGGAATAATAGAATAGGACGTTGGTTCTATTTTGTTGGTTTTAGGACCACCGTAATGATTAATAGGGATAGTTGGGGGCATTAGTATTCAATTGTCAGAGGTGAAATTCTTGGATTTATTGAAGACTA
+
FFFFFFFFFFFIIIIIIIIIIIIIIIIIIIIIIIIIIIIIIIIIIIIIIIIIFFFFFFFFFFFFFFFFFFFFFFFFFFFFF???==FFFFFFFFFFFFFBBDDFFFFFFFFFFFFFFFFFFFFFFFFFFFFFFFFFFFFFFFFFFFFFFFFFFFFFFFFFFFFFFFFFFFFFFFFFFFFFFFFFFFF66!36DDD;;=;FFFFDDDFFFFFFDDBBBB22222244-<=?@B==?????D???CD666CCFFFFDFDGGGGIIIIIIIIIIGGGGIIIIIIIGGDDCCADBA=<4444<1186....7===<<<<<=DDAAADDDDDDDBBBDDDDDD55555?DDDD????ADDDDDDDDDDD888D>>>DDDDDDDD>>>D:8<:998;3,
@JI6ZREA02GKDIX
ATATCGCGTTGGAGGGCAAGTCTGGTGCCAGCAGCCGCGGTAATTCCAGCTCCAATAGCGTATATTAAAGTTGTTGCAGTTAAAAAGCTCGTAGTTGAATTTTAGGCCTGGCCGGAGTCGGTCCGTCTTGGCGAGTACTGTTCTGTCGTCGGGTCTATCCTTCTGGTGAG
+
FFFFFFFFFFFIIHHHIIIIIIIIIIIIIIIIIIIIIIIIIIIIIIIIIIIIFFFFFFFFFFFFFFDDDFFFFFFFFFFFF88888FFFFFFFFFFFFFBBDAFFFFFDAAA>>89890..80004<<<>ABBDFFFFFFFFFFFFFFFFFFFFFFF@66118;<<81.-
@JI6ZREA02IVFUQ
ATATCGCGTTGGAGGGCAAGTCTGGTGCCAGCAGCCGCGGTAATTCCAGCTCCAATAGCGTATATTAAAGTTGTTGCAGTTAAAAAGCTCGTAGTTGAATTTCGGGATCAGTACGTTGGTCGTGCCTTAGGTACGTACTGGTGTTACTGGTTCCTACCTTCTGACGAACCATCATGTCATTCATTTGGTGTGGCGGGGAATCAGGACTGTTACTTTGAAAAAATTAGAGTGTTTAAAGCAGGCTCGCGCTTGAATACATTAGCATGGAATAATGAAATAGGACGTTGATCCTATTTTGTGGTTTCTAGGATTGACGTAATGATTAATAGGGATAGTTGGGGCATTAGTATTCAATTGTCAGAGGTGAAATTCTTGGATTTATTGAAGACTAACTACTGCGAAAGCATTTGCCAAGGATGTTTTCATTAATCAAAGAACGAAAGTTAGGGATCGAAGACGATCAGATACCGTCGTAGTCTTAACCAT
+
IIIIIIIIIIIIIHHHIIIIIIIIIIIIIIIIIIIIIIIIIIIIIIIIIIIIIIIIIIIIIIIIIIHHHIIIIIIIIIIII=====IIIIIIIIIIIIIHHHIHHHIIIIIIIIIIIIIIIIIIIIIIIIIIIIIIIIIIIIIIIIIIIIIIIIIIIIIIIIIIIIIIHHHIIIIIIIIIIIIHHHIIIIIIIIBBCCIIIIIIIIIIIIIIIHEEI666666BB0IIIIIHHHHHHIIIIIIIHIHIIIIIIIHHIIIIIIIIIIIIIIIIIIHHHIIIIIIIIIIIIHHHICCC@G6AAGGGIIIAAAGGGIIIIIIIIIIIID::777AGGAAA99<<HHHIIIIIIIHHHIIHHFFFFFHC>@@HHHHHHHHHHHHHHHFFFFH@;22258EEEEA;;;>?>;;;;;;;;;;8?E4442;;::8803.,,-,,2/,,,/00,,,,/58899403178888131668202687797466//,-
@JI6ZREA02FZEH4
ATATCGCGTTGGAGGGCAAGTCTGGTGCCAGCAGCCGCGGTAATTCCAGCTCCAATAGCGTATATTAAAGTTGTTGCAGTTAAAAAGCTCGTAGTTGAATTTCGGGGATC
+
B:::866666DGGFHHIIIIIIIIIIIIIIIIIIIIIIIIIBBBBIDIIIIHFFFFFFFFFFFF8888?<<<FDDFFFFFF=====FFFFFFFFDA544866722..3..
@JI6ZREA02JQQS8
ATATCGCGTTGGAGGGCAAGTCTGGTGCCAGCAGCCGCGGTAATTCCAGCTCCAATAGCGTATATTAAAGTTGTTGCAGTTAAAAAGCTCGTAGTTGAATTTCGGGGTTAGCAGGTCGGTCGTGCCAATGGTATGCACTGGCTCGCTGACTCCTCCTTCTTGTAGAACCGTAATGCCATTAATTTGGTGTTGCGGGGAAACAGGACTGTTACTTTGAAAAAATTAGAGTGTTTAAAGCAGGCCAGCGCCTGAATACATTAGCATGGAATAATGAAATAGGACGTTCGATCCTATTTTGTGGTTTCTAGGATTGACGTAATGATTAATAGGGATAGTTGGGGCATTAGTATTCAATTGTCAGAGGTGAAATTCTTGGATTTATTGAGGACTGACTACTGCGAAAGCATTTGCCAAGGATGTTTTCATTAATCAAGAACGAAAGTTAGGGATCGAAGACGATCAGATACCGTCGTAGTCTTAACCATAAACTATGCCGA
+
IIIIIIIIIIIIIHHHIIIIIIIIIIIIIIIIIIIIIIIIIIIIIIIIIIIIIIIIIIIIIIIIIIHHHIIIIIIIIIIII???==IIIIIIIIIIIIIHHHICCCCIIIIIIIIIIIIIIIIIIIIIIIIIIIIIIIIIIIIIIIIIIIIIIIIIIIIIIIBBBHIIIIIIIIIIIIIIFF:::IIIIIIIICCBBHHHIDFFIIIIIIIIHHHI686666;;,FHIHHFFFHHHIIIIIIIIIIFFFIIIIIIIIIIIIIIIIIIIIIIIIIEEHHII@@@HGGGGEEEBD5555<2??@@BGIIDDDDDIIIIHHHIDDDDHDDDB@@@GFGFF99<;DDDDDHHIIIIIIIIHHHH:::::8HHHIEBDDDHHB@::44DDDDDCCC???>>>::9::=D?::::BCCCAAAAC:....3:;;::4888300;6555<==68888:::=<<9<88::::8;688;8888;::;:<==1108811380032903
@JI6ZREA02IILFB
ATATCGCGTTGGAGGGCAAGTCTGGTGCCAGCAGCCGCGGTAATTCCAGCTCCAATAGCGTATATTAAAGTTGTTGCAGTTAAAAAGCTCGTAGTTGAATTTTAGGCCTGGCCGGATGGTCCGTCTTTGGCGAGTACTGTTCTGTCGTCGGGTCTATCCTTCTGGTGAGCCGGGATGCCCTTTATTGGGTGTGTCGGGGAACCAGGACCATTACCTTGAAAAAATTAGAGTGTTTAAAGCGGGCATTTGCTTGAATAGATTAGCATGGAATAATAGAATAGGACGTTGGTTCTATTTTGTTGGTTTTAGGACCACCGTAATGATTAACTAGGGATAGTTGGGGGCATTAGTATTCAATTGTCAGAGGTGAAATTCTTGGATTTATTGAAGACTAACTATTGCGAAAGCATTTGCCAAGGATGTTTTCATTAATCAAGAACGAAAGTTAGGGGATCGAAGACGATCAGATACCGTCGTAGTCTTAACC
+
IIIIIIH@@@IIIHHHIIIIIIIIIIIIIIIIIIIIIIIIIIIIIIIIIIIIIIIIIIIIIIIIIIHHHIIIIIIIGGH8833333AGHHHIIIIIIIICCCCIIIIIIIIIIIIIIIIIIIIIIHHHIIIIIIIIIIIIIIIIIIIIIHHHIIIIIIIIIIIIIIIIIIIHHHIIIHHHHHHIHHHHHIIIIIICC@@GGIIIIIIIIIIIIIGGGG444444??3EEEGGEHHFFFHIHHEIGAABFIIIF><<DIIIIIIIIIIIIIIIIIIIIIIIIIIIIEEDDIIIII9888D8544//,,31111111;998;;=AAA//0/////3=AA=@24456AAHIIIIIIIIIHHDDDEDDD::;8?B>CCC;;?;;11157:AAAA?CDB:::BEEEB:;;EDB@@@B@@@BBCB9<>7777<<==<<<>==855=8000-..0----7333::88:9<==<:9:9==81010977933,,,,
@JI6ZREA02H6SEI
ATATCGCGTTGGAGGGCAAGTCTGGTGCCAGCAGCCGCGGTAATTCCAGCTCCAATAGCGTATATTAAAGTCGTTGCAGTTAAAAAGCTCGTAGTTGAATTTCGGGATCAATATATCGGTCGTGCCTTCGGTATGTACTGGTATTATTGGTTTCTCCTTTCTGACAAACTATGATGTCATTAATTTGGTGTCATGGGGAATCAGGACTGTTACTTTGAAAAAATTAGAGTGTTTAAAGCAGGACACACGCTTAGAATACATTAGCATGGAATAATGAAATAGGACGTTTGACCCTATTTTGT
+
FFFFFFFFFFFIIHHHIIIIIIIIIIIIIIIIIIIIIIIIIIIIIIIIIIIIFFFFFFFFFFFFFFFFFFFDDDFFFFFFF=====FFFFFFFFFFFFFFFFD886DDDAAAAAA???ABDDDDAA???ADD==:::BAAA?<<<@B@<<333998800034?>9888@96:<???=??>>44333BB<>?AAB:=::566::DBB???ABB?999A22222255,?DAAA=====?AAA5444<=<<:9..048<<<??<<=BDDDDDGDDAAAB=;;40448:2..,5:11132,,..7.
@JI6ZREA02G3BI4
ATATCGCGTTGGAGGGCAAGTCTGGTGCCAGCAGCCGCGGTAATTCCAGCTCCAATAGCGTATATTAAAGTTGTTGCAGTTAAAAAGCTCGTAGTTGAA
+
FFFFFFFFFFFII:::IIIIIIIIIIIIIIIIIIIIIIIIIIIIIIIIIIIIFFFFFFFFFFFFFFFFFFFFFFFFFFFFF?????FFFFFFDAA??86
@JI6ZREA02JX1QP
ATATCGCGTTGGAGGGCAAGTCTGGTGCCAGCAGCCGCGGTAATTCCAGCTCCAATAGCGTATATTAAAGTTGTTGCAGTTAAAAAGCTCGTAGTTGAATTTC
+
FFFFFFFFFFFII@@@IIIIIIIIIIIIIIIIIIIIIIIIIIIIIIIIIIIIFFFFFFFFFFFFEEDDFFFFFFFEEEFFF?????FFFFFFFFFFFFF=;9?
@JI6ZREA02GHQ8X
ATATCGCGTTGGAGGGCAAGTCTGGTGCCAGCAGCCGCGGTAATTCCAGCTCCAATAGCGTATATTAAAGTTGTTGCAGTTAAAAAGCTCGTAGTTGAATTTCGGGATCAATATATTGGTCGTGCCTCTGGTATGAACTGGTATTATTGATTTCTACCTTCTGACGAACTGTGATGTCATTAATTTGGTGTCATGGGGAATCAGGACTGTTACTTTGAAAAAATTAGAGTGTTTAAAGCAGGCACACGCTTGAATACATTAGCATGGAATAATGAAATAGGACGTTTGACCCTATTTTGTTGGTTTCTAGGATCGACGTAATGATTAATAGGGATAGTTGGGGGCATTAGTATTCAATTGTCAGAGGTGAAATTCTTGGATTTATTGAAGACTAACTACTGCGAAAGCATTTGCCAAGGATGTTTTCATTAATCAAGAACGAAAGTTAGGGATCGAAGACGATCAGATACCGTCGTAGTCTTAACATAAACTATGCCGACTAGGGATCGGATGATGTTAATTTTTTAATGTAC
+
IIIIIIIIIIIIIHHHIIIIIIIIIIIIIIIIIIIIIIIIIIIIIIIIIIIIIIIIIIIIIIIIIIHHHIIIIIIIIIIII?????IIIIIIIIIIIIIHHHF666IIIIIIIIIIIIIIIIIIIIIIIIIIIIIIIIIIIIIIIIIIIIHHHIFFFIIIIIIIIIIIIIIIIIIIIIIIIIIHHHIIIIIIIICCCCIIIIIIIIIIIIIIIHHHI8;;;99>>-IHIIIHHHHHHIIIIIIIIIHIHIIIIIIIIIIIIIIII@@@@DFGFG@@@D7;;FIIEEHII@@@DI====D66@@BBBIIIDDDHIIIHHHIIIIIIIHHHIHHHHIIGFF55755DD@;;;?BEBBBAAABBBB=999BBBEEHHHHH:::BHBB88BBBDDB===ED==9::?:::44444::::::A=499020022----46662006000079906611333::769:87773131;;;:9::;86311.----222640/1003521,,,,,1400111111//44....,,,,)1441
@JI6ZREA02GVCRZ
ATATCGCGTTGGAGGGCAAGTCTGGTGCCAGCAGCCGCGGTAATTCCAGCTCCAATAGCGTATATTAAAGTTGTTGCAGTTAAAAAGCTCGTAGTTGAATTTTAGGCCTGGCCGGATGGTCCGTCTTTGGCGAGTACTGTTCTGTCGTCGGGTCTATCCTTCTGGTGAGCCGGGATGCCCTTTATTGGGTGTGTCGGGGAACCAGGACCATTACCTTGAAAAAATTAGAGTGTTTAAAGCGGGCATCTGCTTGAATAGTTTAGCATGGAATAATAGAATAGGACGTTGGTTCTATTTTGTTGGTTTTTAGGACCACCGTAATGATTAATAGGGATAGTTGGGGGCATTAGTATTCAATTGTCAGAGGTGAAATTCTTGGATTTATTGAAGACTAACTATTGCGAAAGCATTTGCCAAGGATGTTTTCATTAATCAAGAACGAAAGTTAGGGGATCGAAGACGATCAGATACCGTCGTAGTCTTAACCATAAACTATGCCGA
+
FFFFFFFFFFFIIHHHIIIIIIIIIIIIIIIIIIIIIIIIIIIIIIIIIIIIFFFFFFFFFFFFFFFFFFFFFFFFFFFFF;;;;;FFFFFFFFFFFFFBBAEFFFFFFFFFFFFFFFFFFFFFFDDDFFFFFFFFFFFFFFFFFFFFFFFFFFFFFFFFFFFFFFFFFFFDDDFFFCCCFFFD@@@@FFFFFFFADDDFFFFFEDDFFFFFFFFFFF677766FF0FFFFFFFFFFFFFFFFFFFFFFFFFFFIIIIDDDIDFFFIIIIFDDGIGGGGGGGGFD??@?DDGGD7552=55..-,,,,31555558;444:BAAAADDDDBBBDDDAAA55888DDDDDDDDD:554DDDDDD?>===D==;@<>22448///877<<=BBBDDDDDDD=888=>>D8344>D======6::4544::::776::6200:94459::2111152222274644:::2121:::9888770200----.0...31-.000.0
@JI6ZREA02JK21G
ATATCGCGTTGGAGGGCAAGTCTGGTGCCAGCAGCCGCGGTAATTCCAGCTCCAATAGCGTATATTAAAGTTGTTGCAGTTAAAAAGCTCGTAGCTGAATTTCGGGATCAATATATTGGTCGTGCCTCTGGTATGCACTGGTATTATTGATTTCTACCTTCTGATGAACTGTGATGTCATTAATTTGGTGTCATGGGGAATCAGGACTGTTACTTTGAAAAATTAGAGTGTTTAAAGCAGGCACACGCTTGAATACATTAGCATGGAATAATGAAATGGGATGTTTGACCCTATTTTGTTGGTTTCTAGGATCGACGTAATGATTAATAGGGATAGTTGGGGGGCATTAGTATTCAATTGTCAGAGGTGAAATTCTTGGATTTATTGAAGACTAACTACTGCGAAAGCAATTTGCCAAGGATGTTTTCATTAATCAAGACCGAAGTTAGGGGATCGAAGACGATCAGATACCGTCGTAGTCTTAACCATAAACTATGCCGACTAGGGATCGGATGAT
+
IIIIIIIIIIIIIHHHIIIIIIIIIIIIIIIIIIIIIIIIIIIIIIIIIIIIIIIIIIIIIIIIIIHHHIIIIIIIIIIDD66666EIIIIIIIIIIIIHHHIHHHIIIIIIIIIHHIIIIIIIIIIIIIIIIIIIIIIIIIIIIIIIIIHHHIIIIIIIHHIIIIIIIIIIIIIIIIIIIIIHHHIIIIIIIICCCCIIIIIIFFFI>>>BBHHHI<<<==66->FHIHHHHHHHIIFFFIIFFFIIIIIIIIIIIIIIHHHIIIIIIIIHD777E@?=>55///8944475.333935::989?9@DGFGIIIIIHHHHIIIIIIIIB?=??5711,,,,,,-799A=8;<@HHHHEDBBB@:::?8554A>?;;>;9...22/...003=;;;;;9955277745,,...92222;:9<=7734::::<<83339490,,,,,,,,,,,/15100/.3489993131883101797474766000300031-/12603030224011441111,
@JI6ZREA02JA9MD
ATATCGCGTTGGAGGGCAAGTCTGGTGCCAGCAGCCGCGGTAATTCCAGCTCCAATAGCGTATATTAAAGTTGTTGCAGTTAAAAAGCTCGTAGTTGAATTTTAGGCCTGGCCGGATGGTCCGTCTTTGGCGAGTACTGTTCTGTCGTCGGGTCTATCCTTCTGGTGAGCCGGGATGCCCTTTATTGGGTGTGTCGGGGAACCAGGACCATTACCTTGAAAAAATTAGAGTGTTTAAAGCGGGCATTTGCTTGAATAGATTAGCATGGAATAATAGAATAGGACGTTGTGGTTCTATTTTGTTGGTTCAAGGACCACCGTAATGATTAATAGGGATAGTTGGGGGCATTAGTATTCAATTGTCAGAGGTGAAATTCTTGGATTTATTGAAGACTAACTACTGCGAGAGCATTTGCCAAGGATGTTTTCATTAATCAAAGAACGAAAGTTAGGGATCGAAGACGATCAGATACCGTCGTAGTCTTAACCNTAAACTATGCCGACTAGGAATCGGGCGACGTTA
+
IIIIIIIIIIIIICCCIIIIIIIIIIIIIIIIIIIIIIIIIIIIIIIIIIIIIIIIIIIIIIIIIIHHHIIIIIIIIII9933333AIIIIIIIIIIIICCCCIIIIIIIIIIIIIIIIIIIIIIHHHIIIIIIIIIIIIIIIIIIIIIHHHIIIIIIIIIIIIIIIIIIIHHHIIIHHHHHHIIIHHHIIIGGG????IIIIIIIIIIIIEFDDBAA/////-993BABEC9;;HHHIIHHHIIGGGIIIIIIGGGIIIIIIIIIIIIIIIIIIIIIIIIIIIIIIG=>>IIIGI===<B//6644EB>666=EIGGDDIIIIIIIHIIIHHHIIIIII=9;97BBGIIIGGGIIIIIIIIIIIIDDGIDDBIEEEEEGG777A;=IIIIIIIHHIIIDABBEGCCCDB444DEEBBB>;??8;77?:::;;84...4--43555<??7>>>=?????<;>=?::::8><???<:<==;7:772232!862242-;===?>7:8::==??;:78-20030,
@JI6ZREA02IN3A9
ATATCGCGTTGGAGGGCAAGTCTGGTGCCAGCAGCCGCGGTAATTCCAGCTCCAATAGCGTATATTAAAGTTGTTGCAGTTAAAAAGCTCGTAGTTGAATTTCGGGATCA
+
DBBB?<8444444333<<>BBDDDAAABDBBBB@111148988<<>ABBAAADDDDDDDDBBBBBB:::336===DDDDDF;;;;;FFFFFFFFFFFFFFF=5444?>40
@JI6ZREA02HG97K
ATATCGCGTTGGAGGGCAAGTCTGGTGCCAGCAGCCGCGGTAATTCCAGCTCCAATAGCGTATATTAAAGTTGTTGCAGTTAAAAAGCTCGTAGTTGAATTTTAGGCCTGGCCGGATGGTCCGTCTTTGGCGAGTACTGTTCTGTCGTCGGGTCTATCCTTCTGGTGAGCCGGGATGCCCTTTATTAGGTGTGTCGGGGAACCAGGACCATTACCTTGAAAAAATTAGAGTGTTTAAAGCGGGCATTTGCTTGAATAGATTAGCATGGAATAATAGAATAGGACGTTGGTTCTATTTTGTTGGTTTTAGGACCACCGTAATGATTAATAGGGATAGTTGGGGGCATTAGTATCCAATTGTCAGAGGTGAAATTCTTGGATTTATTGAAGACTAACTATTGCGAAAGCATTTGCCAAGGATGTTTTCATTAATCAAGAACGAAAGTTAGGGGATCGAAGACGATCAGATACCGTCGTAGTCTTAACCATAAACTATGCCGACTAGGAATCGGGC
+
IIIIIIIIIIIIIHHHIIIIIIIIIIIIIIIIIIIIIIIIIIIIIIIIIIIIIIIIIIIIIIIIIIHHHIIIIIIIIIIII<<<<<IIIIIIIIIIIIICCCCIIIIIIIIIIIIIIIIIIIIIIHHHIIIIIIIIIIIIIIIIIIIIIHHHIIIIIIIIIIIIIIIIIIIHHHIIIHHHHHHIFFFIIIIIIIICCCCIIIIIIIIIIIIHDDDFFG444446DD3EEBEE@;;333;C???BE<<>IIIIIIIIIIIIIIIIIIEEEEIIIIIIIIIIIIIIHHH@@<<<@G???=D22<<BBBBIFHH<<<@IDDDIDDDDHIIIIH@@@IIIII66;66@@@@@DIIF@@@@EEEDDDBBBB@=@=BDDDBBBBB555B88CDDABBB>>>>=B@BB>=;<B??==BD@@@@BBB>>7774::;=::9;:8300><775:880111168833365;::;;:3136<<;60118:8:8:9940030--.40476903.91330033,,,/
@JI6ZREA02HBKV3
ATATCGCGTTGGAGGGCAAGTCTGGTGCCAGCAGCCGCGGTAATTCCAGCTCCAATAGCGTATATTAAAGTTGTTGCAGTTAAAAAGCTCGTAGTTGAATTTTAGGCCTAGCCGGACGGTCCGTCTCTGGCGAGTACTGTTCTGTCGTCGGGTCTATCTTTCTGGTGAATCGGTATGTTCTTAATTGGGCGTGCCGGGGAGCCAGGACCATTACCTTGAAAAAATTAGAGTGTTTAAAGCAGGCTTTTGCTTGAATAGATTAGCATGGAATAATAGAATAGGACGTCGTGGTTCTATTTTGTTGGTTCAAGGACCACCGTAATGATTAATAGGGATAGTTGGGGGCATTAGTATTCAATTGTCAGAGGTGAAATTCTTGGATTTATTGAAGACTAACTATTGCGAAAGCATTTTGCCAAGGATGTTTTCATTAATCAAGAACGAAAGTTAGGGATCGAAGACGATCAGATACCGTCGTAGTCTTAACCATAAACT
+
IIIIIIIIIIIIIDDDIIIIIIIIIIIIIIIIIIIIIIIIIIIIIIIIIIIIIIIIIIIIIIIIIIHHHIIIIIIIIIIII;;;;;IIIIIIIIIIIII>>==IIID@999>>IIIIIIIIIIIIIIIIIIIIIIIIIIIIIIIIIIIIHHHIIIIIIHHHIIIIIIIIIIIIIIIIIIIIIIIIIHHHFFFIIICCCCIFIIIFFFIIIIIIIIIII;;;;6666,>HIIIHHHHHHIIIIIICCBBIIIIIF;;<@IIIIIIIIIIIIIIDDDDDDDDDDGEEBD;;;@??><?99995//66GGGGE665;HFD@@@@FGGGGIIG@9;;;FG@66644455GGDD@;9;@IGDDEEEDHH======BB<AAA?<A::///977=>=;:AA??@4./.930,,,433,,,,744444426200006967668::::89;:555:7706611333;;88:::;;;;87133;:888;::;<<==665797731
@JI6ZREA02FSGAX
ATATCGCGTTGGAGGGCAAGTCTGGTGCCAGCAGCCGCGGTAATTCCAGCTCCAATAGCGTATATTAAAGTTGTTGCAGTTAAAAAGCTCGTAGTTGAATTTCGGG
+
5566888<<FFGIHHHIIIIIIIIIIIIIIIIIIIIIIIIIIIIHHHHHIIIFFFFFFFFFFFFFFFFFFFFFFFFFFFFF;;;;;FFFFDBAA???<9..,3,,,
@JI6ZREA02JQ9AA
ATATCGCGTTGGAGGGCAAGTCTGGTGCCAGCAGCCGCGGTAATTCCAGCTCCAATAGCGTATATTAAAGTTGTTGCAGTTAAAAGCTCGTAGTTGAATTTTAGGCCTGGCCGGATGGTCCGTCTTTGGCGAGTACTGTTCTGTCGTCGGGTCTATCCTTCTGGTGAGCCGGGATGCCCTTTATTGGGTGTGTCGGGGAACCAGGACCATTACCTTGAAAAATTAGAGTGTTTAAAGCGGGCATTTGCTTGAATAGATTAGCATGGAATAATAGAATAGGACGTTGGTTCTATTTTGTTGGTTTTAGGACCACCGTAATGATTAATAGGGATAGTTGGGGGCATTAGTATTCAATTGTCAGAGGTGAAATTCTTGGATTTATTGAAGACTAACTATTGCGAAAGCATTTGCCAAGGATGTTTTCATTAATCAAGAACGAAATTAGGGGATCGAAGACGATCAGATACCGTCGTAGTCTTAACCNTAAACTATGCCGACTAGGAATCGGGCGACGTTA
+
IIIIIIIIIIIII:::IIIIIIIIIIIIIIIIIIIIIIIIIIIIIIIIIIIIIIIIIIIIIIIIIIHHHIIIIIIIIIIFF6666GIIIIHHHIIIII6666>EIIIIIIIIIIIIIIIIIIIIHHHIIIIIIIIIIIIIIIIIIIIIHHHIIIIIIIIIIIBBBHIIIIHHHIIIHHHHHHIDDFFHHFEEEI<>>>IIEEEEEHID?><?<A=;5----/555HBBFDBEHHBBAA866??555????ADDDHIIIIIIIIIIIIIIIIIIIIIIIIIIIDEEIIIHFDF=?B?8//<<==<;E??;;;?99666?AAEEIHHHIHHHIIIIII88877AEIIIIDDDDEEEHHEDDDEE555B;;;??C??AAC;54447CA:425599@@=@@=>>::;AC51//AAACC?;8;52277<<==<<8::830088300220222279976600388;:33186:::989:><<><<==66!8:333606333:;63-..888...0/,53440/
@JI6ZREA02H4ET0
ATATCGCGTTGGAGGGCAAGTCTGGTGCCAGCAGCCGCGGTAATTCCAGCTCCAATAGCGTATATTAAAGTTGTTGCAGTTAAAAAGCTCGTAGTTGAATTTTAGGGCCTGGCCGGATGGTCCGTCTTTGGCGAGTACTGTTCTGTCGTCGGGTCTATCCTTCTGGTGAGCCGGGATGCCCTTTA
+
FDE@AAFFFFFIIHHHIIIIIIIIIIIIIIIIIIIIIIIIIIIIIIIIIIIIFFFFFFFFFFFFFFDDDFFFFFFFFFFFF==???FFFFFFFFFDB@@44442..,--756555677;;<22232...2276:9=9<<9:::?FFFFFFFFFFFDDCCFDDAA6339:B@@;88<<<;888889
@JI6ZREA02H14RN
ATATCGCGTTGGAGGGCAAGTCTGGTGCCAGCAGCCGCGATAATTCCAGCTCCAATAGCGTATATTAAAGTTGTTGCAGTTAAAAAGCTCGTAGTTGAATTTCGGGATCAATTTATCGGTCGTGCCTCTGGTATGCACTGGTATTATTGATTTCTACCTTCTGACGAACCATGATGTCATTAATTTGGTGTCATGGGAAATCAGGACTGTTACTTTGAAAAAATTAGAGTGTTTAAAGCAAGCACACGCTTGAATACATTAGCGTGGAATAATGAAATAGGACGTTTGACCCTATTTTGTTGGTTTCTAGGATCGACGTAATGATTAATAGGGATAGTTGGGGGCATTAGTATTCAATTGTCAGAGGTGAAATTCTTGGATTTATTGAAGACTAACTACTGCGAAAGCATTTGCCAAGGATGTTTTCATTAATCAAGAACGAAAGTTAGGGATCGAAGACGATCAGATACCGTCGTAGTCTTAACCATAAACTATGCCGACTAGGGATCGGA
+
IIIIIIIIIIIIIBBBIIIIIIIIIIIIIIIIIIIIIIIIIIIIIIIIIIIIIIIIIIIIIIIIIIHHHIIIIIIIIIIII=====IIIIIIIIIIIIIHHHIHHHIIIIIHHHIIIIIIIIIIIIIIIIIIIIIIIIIIIIIIIIIIIIHHHIFGGGHHHIIIIIIIIIIIIIIIIIIIIIIHHHIIIIIIIIHHHHHHIIIIIHIIIE@A?5533,,,,,,--+7==?=;;;<<=GIIIIIIIIIIIIIIIIIIIIIIIIIIIAAAAADGGG888F:AAHIIHHHIIHHHID?=<<<6:FFBBBIIIHHHHIIIIIEDDIIIIIIHHHHHHIIIIII88866EEEEA<9<DGGHDHDEBBBBBHHHHHEEEDBBB;;;??>>::CCA?=?;::::;CACC>554@>>7779::44448;;443288:;::9<;:30081---7990----373220030::::8686;;86461312321::664:969860688868470222079967
@JI6ZREA02JO4RH
ATATCGCGTTGGAGGGCAAGTCTGGTGCCAGCAGCCGCGGTAATTCCAGCTCCAATAGCGTATATTAAAGTTGTTGCAGTTAAAAAGCTCGTAGTTGAATTTCGGGATCAGTACGTTGGTCGTGCCTTAGGTACGTACTGGTGTTACTGGTTCCTACCTTCTGACGAACCATCATGTCATTCATTTGGTGTGGCGGGGAATCAGGACTGTTACTTTGAAAAAATTAGAGTGTTTAAAGCAGGCTCGCGCTTGAATACATTAGCATGGAATAATGAAATAGGACGTTGATCCTATTTTGTGGTTTCTAGGATTGACGTAATGATTAATAGGGATAGTTGGGGCATTAGTATTCAATTGTCAGAGGTGAAATTCTTGGATTTATTGAAGACTAACTACTGCGAAAGCATTTGCCAAGGATGTTTTCATTAATCAAGAACGAAAGTTAGGGATCGAAGACGATCAGATACCGTCGTAGTCTTAACCAT
+
IIIIIIIIIIIIIHHHIIIIIIIIIIIIIIIIIIIIIIIIIIIIIIIIIIIIIIIIIIIIIIIIIIHHHIIIIIIIIIIII;;;;;IIIIIIIIIIIIIHHHIHHHIIIIIIIIIIIIIIIIIIIIIIIIIIIIIIIIIIIIIIIIIIIIIIIIIIIIIIIIIIIIIIHHIIIIIIIIIIIII>>>FFAHHIII<>>>IIIIIIIIIIIHHIIHHHI666666>>-IIIIIHHHHHHIIIIIIIIIGGGIIIIIIIIIIIIIIIIIIIIIIIIIHHHIIIIIIIIIIHHGGGI????A2==BBBIII===GHIIIIIIIIIIIIIHHDG===HIIIICCCAHHIIIIIIIIIIIIIHHHHHH??@BBHEFFFHHCCC;;;F>>EEEFDFFF?::8FFCCBBBBF@@@BBCCEEEAA??52244;;<=8803223052,,,,/00,,,,,5886644:;;;;;8232===:8::;<>=<;<<220.
@JI6ZREA02GSMSP
ATATCGCGTTGGAGGGCAAGTCTGGTGCCAGCAGCCGCGGTAATTCCAGCTCCAATAGCGTATATTAAAGTTGTTGCAGTTAAAAAGCTCGTAGTTGAATTTCGGGATCAATT
+
FFFFFFFFFFFIIHHHIIIIIIIIIIIIIIIIIIIIIIIIIIIIIIIIIIIIFFFFFFFFFFFFFFFFFEDDFFFFFFFFF=====FFFFFFFFFDDDD==800..7::221-
@JI6ZREA02GZTJN
ATATCGCGTTGGAGGGCAAGTCTGGTGCCAGCAGCCGCGGTAATTCCAGCTCCAATAGCGTATATTAAAGTTGTTGCAGTTAAAAAGCTCGTAGTTGAATTTTAGGCCTGGCCGGATGGTCCGTCTTTGGCGAGTACTGTTCTGTCGTCGGGTCTATCCTTCTGGTGAGCCGGGATGCCCTTTATTGGGTGTGTCGGGGAACCAGGACCATTACCTTGAAAAAATTAGAGTGTTTAAAGTGGGCATTTGCTTGAATAGATTAGCATGGAATAATAGAATAGGACGTTGGTTCTATTTTGTTGGTTTTAGGACCACCGTAATGATTAATAGGGATAGTTGGGGGCATTAGTATTCAATTGTCAGAGGTGAAATTCTTGGATTTATTGAAGACTAACTATTGCGAAAGCATTTGCCAAGGATGTTTTCATTAATCAAGAACGAAAGTTAGGGGATCGAAGACGATCAGATACCGTCGTAGTCTTAACCATAAACTATGCCGACTAGG
+
IIIIIIIIIIIIIHHHIIIIIIIIIIIIIIIIIIIIIIIIIIIIIIIIIIIIIIIIIIIIIIIIIIHHHIIIIIIIIIIII;;;;;IIIIIIIIIIIIICCCCIIIIIIIIIIIIIIIIIIIIIIHHHIIIIIIIIIIIIIIIIIIIIIHHHIIIIIIIIIIIIIIIIIIIBBBIIIHHHHHHIFFFFHIIIIIICCCCIIFFFIIIIIIIIIIIIII666666FF5IIIIIHHHHHHH@FFHII888DIIIIFDEDIIIIIIIIIIIIIIIIIIIIIIIIIIIHHHIIIFGDC96635..88////5:?:555<EDDDIFDDDHIIIIHHHIIIIII77666IIIGDDDDDFI@@??BBDDBB0008BEBCCCCCDD@000477CAA@8:544448A>??@<BBBBBBBBBBHEEEED>>11118;<<<<5333;99;6...68;31000633333649::;;83131:;8101:><<><<==8858699:8268898947000
@JI6ZREA02J3TQT
ATATCGCGTTGGAGGGCAAGTCTGGTGCCAGCAGCCGCGGTAATTCCAGCTCCAATAGCGTATATTAAAGTTGTTGCAGTTAAAAAGCTCGTAGTTGAATTTTAGG
+
FFFFFF@;;;EIIHHHIIIIIIIIIIIIIIIIIIIIIIIIIIIIIIIIIIIIFFFFFFFFFFFFFFFFFFFFFFFFFFFFF????=FFFFFFFFDBA8810..2--
@JI6ZREA02GKKS2
ATATCGCGTTGGAGGGCAAGTCTGGTGCCAGCAGCCGCGGTAATTCCAGCTCCAATAGCGTATATTAAAGTTGTTGCAGTTAAAAAGCTCGTAGTTGAATTTCGGGATCAATAC
+
FFFFFFFFFFFIIHHHIIIIIIIIIIIIIIIIIIIIIIIIIIHHHHHHHIHHFFFFFFFFFFFFFFFFFFFFFFFFFFFFF?????FFFFFFFFFFFFFFFFA663AA?><:2/
@JI6ZREA02GQODE
ATATCGCGTTGGAGGGCAAGTCTGGTGCCAGCAGCCGCGGTAATTCCAGCTCCAATAGCGTATATTAAAGTTGTTGCAGTTAAAAAGCTCGTAGTTGAATTTCGGGGATCAAGTATATTGGTCGTGCCTCTGGTATGAACTGGTATTATTGATTTCTACCTTCTGACGAACTGTGATG
+
FFFFFFFFFFFIIHHHIIIIIIIIIIIIIIIIIIIIIIIIIIIIIIIIIIIIFFFFFFFFFFFFFFFFFFFFFFFFFFFFF;;;;;FFFFFFFFFDBBB=;800...7::55..,6666622438=44469;;=984444444?>444>>?>;88?49000038999<<9???==<44
@JI6ZREA02GVF42
ATATCGCGTTGGAGGGCAAGTCTGGTGCCAGCAGCCGCGGTAATTCCAGCTCCAATAGCGTATATTAAAGTTGTTGCAGTTAAAAAGCTCGTAGTTGAATTT
+
C<=:::==FFFIIHHHIIIIIIIIIIIIIIIIIIIIIIIIIIIIIIIIIIIIFFFFFFFFFFFFFFFFFFFFFDBAAAB==66666ADDDAA?AAAA<<...
@JI6ZREA02GO62J
ATATCGCGTTGGAGGGCAAGTCTGGTGCCAGCAGCCGCGGTAATTCCAGCTCCAATAGCGTATATTAAAGTTGTTGCAGTTAAAAAGCTCGTAGTTGAATTTTCGGG
+
FFFFFFE@@@FIIHHHIIIIIIIIIIIIIIIIIIIIIIIIIIIIIIIIIIIIFFFFFFFFFFFFFFFFFFFFFDBBBBA3311111?????A??>>===222..,,,
@JI6ZREA02HM8YL
ATATCGCGTTGGAGGGCAAGTCTGGTGCCAGCAGCCGCGGTAATTCCAGCTCCAATAGCGTATATTAAAGTTGTTGCAGTTAAAAAGCTCGTAGTTGAATTTCGGGATCAATTTATCGGTCGTGCCTCTGGTATGCACTAGTATTATTGATTTCTACCTTCTGACGAACCATGATGTCATTAATTTGGTGTCATGGGGAATCAGGACTAGTTACTTTGAAAAAATTAGAGTGTTTAAAGCAAGCACACGCTTGAATACATTAGCATGGAATAATGAAATAGGACGTTTGACCCTATTTTGTTGGTTTCTAGGATCGACGTAATGATTA
+
FFFFFF6666EIIHHHIIIIIIIIIIIIIIIIIIIIIIIIIIIIIIIIIIIIFFFFFFFFFFFFFFFFFFFFFFFFFFFFF?????FFFFFFFFFFFFFFFFFFFFFFFFFFFFFFFFFFFFFFFFFFFFFFFFFFF=6666?FFFFFFFFFFFFFFFFFFFFFFFFFFFFFFFFFFFFFFFFFFFFFFFFFFFDD@@FFDDDDBB<11100=<666=--////44,?AAAB=??FFDDDDFFFFFFFFFFFFFIIIIIIIIGGGGIIIIIIIIIIIIIIIIIIIIDDDGIDDFD@@@@F;;GDIIBDAIDDDDDDDA??=;<981--
@JI6ZREA02HI2MH
ATATCGCGTTGGAGGGCAAGTCTGGTGCCAGCAGCCGCGGTAATTCCAGCTCCAATAGCGTATATTAAAGTTGTTGCAGTTAAAAAGCTCGTAGTTGAATTTCGGGGAT
+
=56666666:DGGFFHHIIIIIIIIIIIIIIIIIIIIIIIIIIIIIIIIIIIFFFFFFFFFFFFFFFFFFFFFFFFFFFFF?????FFFFDBBAA@<00...3////7.
@JI6ZREA02HDRIM
ATATCGCGTTGGAGGGCAAGTCTGGTGCCAGCAGCCGCGGTAATTCCAGCTCCAATAGCGTATATTAAAGTTGTTGCAGTTAAAAAGCTCGTAGTTGAATTTCGGGATCAATATATTGGTCGTGCCTCCGGTATGCACTGGTATTATTGATTTCTACCTTCTGACGAACTGTGATGTCATTAATTTGGTGTCATGGGGAATCAGGACTGTTACTTTGAAAAAATTAGAGTGTTTAAAGCAGGCACACGCTTGAATACATTAGCATGGAATAATGAAATAGGACGTTTGACCCTATTTTGTTGGTTTCTAGGATCGACGTAATGATTAATAGGGATAGTTGGGGGCATTAGTATTCAATTGTCAGAGGTGAAATTCTTGGATTTATTGAAGACTAACTACTGCGAAAGCATTTGCCAAGGATGTTTTCATTAATCAAGAACGAAAGTTAGGGATCGAAGACGATCAGATACCGTCGTAGTCTTAACCATAAACTATGCCGACTAGGGATCGGATGATGTTAATTTTTATAATGACT
+
IIIIIIIIIIIIIHHHIIIIIIIIIIIIIIIIIIIIIIIIIIIIIIIIIIIIIIIIIIIIIIIIIIHHHIIIIIIIIIIII;;;;;IIIIIIIIIIIIIHHHIHHHIIIIIIIIIIIIIIIIIIIIIIIIIIIIIIIIIIIIIIIIIIIIHHHIIIIIIIIIIIIIIIIIIIIIIIIIIIIIIHHHIIIIIIIICCCCIIIIIIIIIIHCCDIHHHI999999CC2IIIIIHHHHHHIIIIIIIIIIIIIIIIIIIIIIIIIIIIIIIIIIIII???IIIIIIIHHHIIHHHIICCBAH>>CCCCGIIIIIIIIIIIIIIIIIIIIIIIIHHHIHHHHH77555IIIIIHHHIIIIIIIIIIIIIIIID999CCIIIIIIHHHIIIIIIIIIIIIHHHIHHHIHFFIIIEEEIDA9999;51....6<@@@@@CEEED@EE;;;@<<000045:<@@:8<<@EEEEEEEEE@@@@<<<AEEEEEEEDEDDA@@9@@@EEC@@7222;A<<<<@C@@?::<<111.-..8<?;984
@JI6ZREA02IZC2R
ATATCGCGTTGGAGGGCAAGTCTGGTGCCAGCAGCCGCGGTAATTCCAGCTCCAATAGCATATATTAAAGTTGTTGCAGTTAAAAAGCTCGTAGTTGAATTTCGGGATCAGTACGTTGGTCGTGCCTTAGGTACGTACTGGTGTTACTGGTTCCTACCTTCTGACGAACCATCATGTCATTCATTTGGTGTGGCGGGGAATCAGGACTGTTACTTTGAAAAAATTAGAGTGTTTAAAGCAGGCTCGCGCTTGAATACATTAGCATGGAATAATGAAATAGGACGTTTGACCCTATTTTGTGGTTTCTAGGATCGACGTAATGATTAATAGGGATAGTTGGGGCATTAGTATTCAATTGTCAGAGGTGAAATTCTTGGATTTATTGAAGACTAACTACTGCGAAAGCATTTGCCAAGGATGTTTTCATTAATC
+
FFFFFFFFFFFIIHHHIIIIIIIIIIIIIIIIIIIIIIIIIIIIIIIIIIIIFFFFFFFFFFFFFFFFFFFFFFFFCCDDD88888FFFFFFFFFFFFFFFFF@@@FFFFFFFFFFFFFFFFFF@@@@FFFFFFFFFFFFFFFFFFFFDDDDFFFFFDDDFFDD:::?DDD???ABBB=:89@333A<68:ABB9999DDDDA<<<?FCCCFD?==B22222211,4==>=888.01<A@<<9455DDBBBDDDD???CCDDDDDDDGD:<<?CGGGGADDDA555;?9666:6.....-6622279?<=====?DDDDBBBBBDA==<8444??>88////49>>=98888==>A<323<?>///88;;@<888<<>444322@@<888:@@==233333;886776667..,,00030....267777.0
@JI6ZREA02GEK05
ATATCGCGTTGGAGGGCAAGTCTGGTGCCAGCAGCCGCGGTAATTCCAGCTCCAATAGCGTATATTAAAGTTGTTGCAGTTAAAAAGCTCGTAGTTGAATTTCGGGATCAGCAGGTTGGTCTTGCCACTGGTATGTACTAGCTTGCTGATTCCTCCTTCTTGTAGAACCGTAATGCCATTAATTTGGTGTTGCGGGGAAACAGGACTGTTACTTTGAAAAAATTAGAGTGTTTAAAGCAGGCTAGCGCCTGAATACATTAGCATGGAATAATGAAATAGGACGTTCGAACCTATTTTGTGGTTTCTAGGATTGACGTAATGATTAATAGGGATAGTTGGGGCATTAGTATTCAATTGTCAGAGGTGAAATTCTTGGATTTATTGAAGACTAACTATTGCGAAAGCATTTGCCAAGGATGTTTTCATTAATCAAGAACGAAAGTTAGGGATCGAAGACGATCAGATACCGTCGTAGTCTTAACCATAAACTATGCCGACTAGGAATCGGGCGACGTTA
+
IIIIIIIIIIIIIBBBIIIIIIIIIIIIIIIIIIIIIIIIIIIIIIIIIIIIIIIIIIIIIIIIIIHHHIIIIIIIIII::66633AIIIIIIIIIIIIHHHIHHHIIIIIIIIIIIIIIIIIIIIIIIIIIIIIIIIIIIIIIIIIIIIIIIIIIIIGGGIIIIIIIIIIIIIIIIIIIIIHHHIIIIIIIIBB@@GGHIIIIIIIIIIGG@@@H111111<<5GGGIIHHHHHHIIIIIIIIIIIIIIIIIIIIIIIIIIIIIIIIIIIIIGGGIIII==<==GGIIIIIG@@>?A6AA===IIIHHIIIIIGGGIIIIIIIIIIIHHHIIHFAA>>>>FFFIGGGIIIIIIIIHHHH@?<<<>HHHIIIHHHHH@@@HH>FFD<8<<ECCC>>>=53337;:5..0:;>CCAACD622778=??<;9==:3003-----.2-14489;;==758:<==<<:=<==3---,52,-,,,,,,,-,//97013298:7:5221244220/-54430/
@JI6ZREA02HDPY1
ATATCGCGTTGGAGGGCAAGTCTGGTGCCAGCAGCCGCGGTAATTCCAGCTCCAATAGCGTATATTAAAGTTGTTGCAGTTAAAAAGCTCGTAGTTGAATTTCGGGATCAATTACGTCGGTCGTG
+
FFFFFFFFFFFIIHHHIIIIIIIIIIIIIIIIIIIIIIIIIIIIIIIIIIIIFFFFFFFFFFFFFFFFFFFFFFFFFFFFF;;;;;FFFFFFFFFFFFFFFFD???BBB::5566:8?<<==9=6
@JI6ZREA02J2ZTZ
ATATCGCGTTGGAGGGCAAGTCTGGTGCCAGCAGCCGCGGTAATTCCAGCTCCAATAGCGTATATTAAAGTTGTTGCAGTTAAAAAGCTCGTAGTTGAATTTTAGGCCTGGCCGGATGGTCCGTCTTTGGCGAGTACTGTTCTGTCGTCGGGTCTATCCTTCTGGTGAGCCGGGATGCCCTTTATTGGGTGTGTCGGGGAACCAGGACCATTACCTTGAAAAAATTAGAGTGTTTAAAGCGGGCATTTGCTTGAATAGATTAGCATGGAATAATAGAATAGGACGTTGGTTCTATTTTGTTGGTTTTAGGACCACCGTAATGATTAATAGGGATAGTTGGGGGCATTAGTATTCAATTGTCAGAGGTGAAATTCTTGGATTTATTGAAGACTAACTACTGCGAAAGCATTTGCCAAGGATGTTTTCATTAATCAAGAACGAAAGTTAGGGGATCGAAGACGATCAGATACCGTCGTAGTCTTAACCATAAACCTATGCCGACCTAGGG
+
HHHHHHHHHHHIIHHHIIIIIIIIIIIIIIIIIIIIIIIIIIIIIIIIIIIIHHHHHHHHHHHHHHHHHHHHHHHHHHHHH???==HHHHHHHHHHHHHBBCCHHHHHHHHHHHHHHHHHHHHHHHHHHHHHHHHHHHHHHHHHHHHHHHHHHHHHHHHHHHHHHHHHH>>666>HHEEEECCB@<ECCEAGGEE;;;<;;EEEBBBGGDDDG<<;;H222666<<-EGGGGCCC<<<<GCCCGG668@DFF@866@HHHHHHHHHHHHHHHDDDDDDDHHHHGGGGGGBB>89300.3----,,,,-589>>;68;;;@EGB@@@@@BHHHHHHHHH88=55BHHHHBBBHHHHHDDDHHHHH===HHH>BBBBDDDA///98:IDDD@AA??HHHDDAA@>>>@AA===AAAA=22272-----69;64469;:5564..,,,,-,,,,029976447::;:::8::2228577644777-----266266406778420094-,,
@JI6ZREA02HV5CX
ATATCGCGTTGGAGGGCAAGTCTGGTGCCAGCAGCCGCGGTAATTCCAGCTCCAATAGCGTATATTAAAGTTGTTGCAGTTAAAAAGCTCGTAGTTGAATTTTAGGCCTGGCCGGATGGTCCGTCTTTGGCGAGTACTGTTCTGTCGTCGGGTCTATCCTTCTGGTGAGCCGGGATGCCCTTTATTGGGTGTGTCGGGGAACCAGGACCATTACCTTGAAAAAATTAGAGTGTTTAAAGCGGGCATTTGCTTGAATAGATTAGCATGGAATAATAGAATAGGACGTTGGTTCTATTTTGTTGGTTTTAGGACCACCGTAATGATTAATAGGGATAGTTGGGGGCATTAGTATTCAATTGTCAGAGGTGAAATTCTTGGATTTATTGAAGACTAACTACTGCGAAAGCATTTGCCAAGGATGTTTTCATTAATCAAGAACGAAAGTTAGGGGATCGAAGACGATCAGATACCGTCGTAGTCTTAACCATAAACTATGCCGACTAGGAATCGGGCGACGTTATTTCATGACTCGCTCGGCGCC
+
HHHHHHHHHHHIIHHHIIIIIIIIIIIIIIIIIIIIIIIIIIIIIIIIIIIIHHHHHHHHHHHHHHHHHHHHHHHHHHHBB66666EHHHHHHHHHHHHCCCCHHHHHHHHHHHHHHHHHHHHHHHHHHHHHHHHHHHHHHHHHHHHHHHHHHHHHHHHHHHHHHHHHHHHHHHHHHHHHHHHHFFEEEHHHHHHCCCCHHHHHHHHHHHHHHIGGEE111111>>3BBBEGHHHHHHHHHHHHG<<<EHHHHHHHHHHHHHHHHHHHHHHHHHHHHHHHHHHHHDDDDHHHHH?977D6655////4668888<BEGEEEBDGGGGB@222;;EGGG55;85BBBHHHBBBBBBBDBBDDDA=999=>>>DDDDDDAA>==D84344??BBBB998@@======?A===>DAAAADDD;;4744;;;;::477774474222022000004667:210278999972---20007777977;;----166;700102770---,--224220,2489740-----2299797778872..
@JI6ZREA02GFMHF
ATATCGCGTTGGAGGGCAAGTCTGGTGCCAGCAGCCGCGGTAATTCCAGCTCCAATAGCGTATATTAAAGTTGTTGCAGTTAAAAAGCTCGTAGTTGAATTTTAGGCCTGGCCGGATGGTCCGTCTTTGGCGAGTACTGTTCTGTCGTCGGGTCTATCCTTCTGGTGAGCCGGGATGCCCTTTATTGGGTGTGTCGGGGAATCAGGACCATTACCTTGAAAAAATTAGAGTGTTTAAAGCGGGCATTTGCTTGAATAGATTAGCATGGAATAATAGAATAGGACGTTGGTTCTATTTG
+
FFFFFFFFFFFIIHHHIIIIIIIIIIIIIIIIIIIIIIIIIIIIIIIIIIIIFFFFFFFFFFFFEEDDDFFFFFFFFFFFF?????FFFFFFFFFFFFFDDDDFFFFFF@@@@FFFFFFF@@@FFFFFFFF@A@DFFFDDDFFFFFFFFFFFFFFFFFFFFFCCCFFFCCCFFFFFFFFFFFFFD>?==A>A<44000022<<<99988888<=>><=-////200,46<<=888000<<66667...494448><<==BDDGFCCCDGGGGDDBBBA?>8884322665576711,-
@JI6ZREA02JHMF3
ATATCGCGTTGGAGGGCAAGTCTGGTGCCAGCAGCCGCGGTAATTCCAGCTCCAATAGCGTATATTAAAGTTGTTGCAGTTAAAAAGCTCGTAGTTGAATTTTAGGCCTGGCCGGACGGTCCGTCTCTGGCGAGTACTGTTCCGTCGTCGGGTCTATCTTTCTGGTGAATCGGTATGTTCTTAATTGCGCGTGCCAGGGAGCCAGGACCATTACCTTGAAAAAATTAGAGTGTTTAAAGCGGGCATTTGCTTGAATAGATTAGCATGGAATAATAGAATAGGACGTTGGTTCTATTTTGTTGGTCTTAGGACCACCGTAATGATTAATAGGGATAGTTGGGGGCATTAGTATTCAATTGTCAGAGGTGAAATTCTTGGATTTATTGAGGACTAACTATTGCGAAAGCATTTGCCAAGGATGTTTTCATTAATCAAGAACGAAAGTTAGGGATCGAAGACGATCAGATACCGTCGTAGTCTTAACCATAAACTATGCCGACTAGGAATCGGGCGACGTTATTTCATGACTCGCTCGGCGCCTTACGGGAAAC
+
IIIIIIIIIIIIIHHHIIIIIIIIIIIIIIIIIIIIIIIIIIIIIIIIIIIIIIIIIIIIIIIIIIHHHIIIIIIIIIIII;;;;;IIIIIIIIIIIIICCCCIIIIIIIIIIIIIIIIIIIIIIIIIIIIIIIIIIIIIIIIIIIIIIHHHIIIIIIHHHIIIIIIIIIIIIIIIIIIIIIIIIIIIIIIIIIIIHGGGIIIIIIIIIIIIIGGGGI666666GG5GGIIIHHHHHHIG;;;BIGGDIIIIIIGGGGIIIIIIIIIIIIIIIIIIIIIFGGD=7888875<CH9;=<://AAIIEEDGFEAAADIIIIIAAAAGIIIIHHHIIIIGG8:;98GGGGIIIIIGGGIHHIEFFFEECA8<<AA@DCCDDE>><<44EE<<<DFFCCCHHFFEEBBBC<6221@@>><==>=<222248==<<5844455?<777<=8-///:44488<:=<><<887<<?><757<=<<=2244220467786178<=<?9<:<<224888650:8/221---333339989:;;<<757788=9;66444-
@JI6ZREA02JZ5T1
ATATCGCGTTGGAGGGCAAGTCTGGTGCCAGCAGCCGCGGTAATTCCAGCTCCAATAGCGTATATTAAAGTTGTTGCAGTTAAAAAGCTCGTAGTTGAATTTTAGGCCTGGCCGGATGGTCCGTCTTTGGCGAGTACTGTTCTGTCGTCGGGTCTATCCTTCTGGTGAGCCGGGATGCCCTTTATTGGGTGTGTCGGGGAACCAGGACCATTACCTTGAAAAAATTAGAGTGTTTAAAGCGGGCATTTGCTTGAATAGATTAGCATGGAATAATAGAATAGGACGTTGGTTCTATTTTGTTGGTTTTAGGACCACCGTAATGATTAATAGGGATAGTTGGGGGCATTAGTATTCAATTGTCAGAGGTGAAATTCTTGGATTTATTGAAGACTAACTATTGCGAAAGCATTTGCCAAGGATGTTTTCATTAATCAAGAACGAAAGTTAGGGGATCGAAGACGATCAGATACCGTCGTAGTCTTAACCATAAACTATGCCGACTAGGAATCGGGCGACGTTATTTCA
+
IIIIIIIIIIIIIHHHIIIIIIIIIIIIIIIIIIIIIIIIIIIIIIIIIIIIIIIIIIIIIIIIIIHHHIIIIIIIIIIII=====IIIIIIIIIIIIICCCCIIIIIIIIIIIIIIIIIIIIIIHHHIIIIIIIIIIIIIIIIIIIIIHHHIIIIIIIIIIIIIIIIIIIHHHIIIHHHHHHIFFFFHIIIIIIBBBBIIIIHFFFIIIIIIIIHHI9;;;66BB0IHIIIHHHHHHIIHHHIIHHHIIIIIIIIIIIIIIIIIIIIIIIIIIIIIIIIIIIIIHHDDDDIII=999E8<;:////>88:>>>?B<<<@FGGGIIFDD<<<<HIIHH88=88DDDIIIIIIHD@@@@BDDDED445BBEEEEEDEHHH@@@D:<EB5435BEEEED>>@B>@@EB@@@@EE::::DDH>>7774::;;<<9;83...::777:<=5;7778::8831036<==83131=<>656<<<8:88;;110866631-1323::497664479222-,,,143/.0033
@JI6ZREA02JJ2PE
ATATCGCGTTGGAGGGCAAGTCTGGTGCCAGCAGCCGCGGTAATTCCAGCTCCAATAGCGTATATTAAAGTTGTTGCAGTTAAAAAGCTCGTAGTTGAATTT
+
FFFFFFFFFFFIIHHHIIIIIIIIIIIIIIIIIIIIIIIIIIIIIIIIIIIIFFFFFFFFFFFFFFFFFFFFFFFCCCC??;;777FFFFDBA?<<=99,,,
@JI6ZREA02IH2ZN
ATATCGCGTTGGAGGGCAAGTCTGGTGCCAGCAGCCGCGGTAATTCCAGCTCCAATAGCGTATATTAAAGTTGTTGCAGTTAAAAAGCTCGTAGTTGAATTTTAGGCCTGGCCGGATGGTCCGTCTTTGGCGAGTACTGTTCTGTCGTCGGGTCTATCCTTCTGGTGAGCCGGGATGCCCTTTATTGGGTGTGTCGGGGAACCAGGACCATTACCTTGAAAAAATTAGAGTGTTTAAAGCGGGCATTTGCTTGAATAGATTAGCATGGAATAATAGAATAGGACGTTGGTTCTATTTTGTGGTTTTAGGACCACCGTAATGATTAATAGGGATAGTTGGGGGCATTAGTATTCAATTGTCAGAGGTGAAATTCTTGGATTTATTGAAGACTAACTATTGCGAAAGCATTTGCCAAGGATGTTTTCATTAATCAAGAACGAAAGTTAGGGGATCGAAGACGATCAGATACCGTCGTAGTCTTAACCATAAA
+
FFFFFFFFFFFIIHHHIIIIIIIIIIIIIIIIIIIIIIIIIIIIIIIIIIIIFFFFFFFFFFFFFFFFFFFFFFFFFFFFF????=FFFFFFFFFFFFFDDDDFFFFFF@@@@FFFFFFFFFFFFFFFFFFFFFFFFFFFFFFFFFFFFFFFFFFFFFFFFFFFFEDEEFFFFFFFFFFFFFFF<@@@F@@@DDFAAAAFFFFFFFFFDDDDFDDDDF67776666,CFCCA?==336=B=??AA???CFFFFFDFDFDDDGFFFGGGGD:<<??GGGDBBA<<<>>443232322223-..2222<;;24444>BBBBBBBDDDDDD:::ADDDAA55555BBBB??><8898=888::<883338;;=B@<======;;822;;:8.....228;9732248888884344;;;;;8---1126::888:::644610039::2112192222244688:::21212::9899:75655::100220-
@JI6ZREA02F9N6U
ATATCGCGTTGGAGGGCAAGTCTGGTGCCAGCAGCCGCGGTAATTCCAGCTCCAATAGCGTATATTAAAGTTGTTGCAGTTAAAAAGCTCGTAGTTGAATTTCGGGATCAGCAGGTTGGTCTTGCCACTGGTATGTACTAGCTTGCTGATTCCTCCTTCTTGTAGAACCGTAATGCCATTAATTTGGTGTTGCGGGGAAACAGGACTGTTACTTTGAAAAAATTAGAGTGTTTAAAGCAGGCCAGCGCCTGAATACATTAGCATGGAATAATGAAATAGGACGTTCGAACCTATTTTGTGGTTTCTAGGATTGACGTAATGATTAATAGGGATAGTTGGGGCATTAGTATTCAATTGTCAGAGGTGAAATTCTTGGATTTATTGAAGACTAACTACTGCGAAAGCATTTGCCAAGGATGTTTTCATTAATCAAGAACGAAAGTTAGGGATCGAAGACGATCAGATACCGTCGTAGTCTTAACCATAACTATGCCGACTAGGGATCGGATGA
+
IIIIIIIIIIIIIIIIIIIIIIIIIIIIIIIIIIIIIIIIIIIIIIIIIIIIIIIIIIIIIIIIIIHHHIIIIIIIIIIII;;;;;IIIIIIIIIIIIIHHHIHHHIIIIIIIIIIIIIIIIIIIIIIIIIIIIIIIIIIIIIIIIIIIIIIIIIIIIIIIIIIHHHIIIIIIIIIIIIIIIHHHIIIIHHHICCAAGGGFFIIIIIIHHIIHHHI888688;;,GIIIIHHHHHHIIIIIIIIIIHHHIIIIIIIIIIIIIIIIIIIIIIIIAAAA:AADFAAAEE????C<5666?6??;<<DIIHHHHIIIIIHHHIHHHHIHHHHHHIIIIIICCCBHHHHAAADHIIIIIIHHHH@?5558EEEEB;88BBE??;:44CC;98;C>999;CC;5555>???BBBDDDDD553@@7777>===::4322.--3----4993666:888:::9<::::::9:9==:2022:::98894//-.-,,,./10345474555799997733
@JI6ZREA02F9X48
ATATCGCGTTGGAGGGCAAGTCTGGTGCCAGCAGCCGCGGTAATTCCAGCTCCAATAGCGTATATTAAAGTTGTTGCAGTTAAAAAGCTCGTAGTTGAATTT
+
FFFFFFFFFFFII@@@IIIIIIIIIIIIIIIIIIIIIIIIIIIHHHHHHHHHFFFFFFFFFFFFFFFFFFFFFFFCAADDF88888CFFFDBAAAAA==..,
@JI6ZREA02G84EC
ATATCGCGTTGGAGGGCAAGTCTGGTGCCAGCAGCCGCGGTAATTCCAGCTCCAATAGCGTATATTAAAGTTGTTGCAGTTAAAAAGCTCGTAGTTGAATTTTAGGCCTGGCCGGATGGTCCGTCTTTGGCGAGTACTGTTCTGTCGTCGGGTCTATCCTTCTGGTGAGCCGGGATGCCCTTTATTGGGTGTGTCGGGGAACCAGGACCATTACCTTGAAAAAATTAGAGTGTTTAAAGCGGGCATTTGCTTGAATAGATTAGCATGGAATAATAGAATAGGACGTTGGTTCTATTTTGTTGGTTTTAGGACCACCGTAATGATTAATAGGGATAGTTGGGGGCATTAGTATTCAATTGTCAGAGGTGAAATTCTTGGATTTATTGAAGACTAACTACTGCGAAAGCATTTGCCAAGGATGTTTTCATTAATCAAGAACGAAAGTTAGGGGATCGAAGACGATCAGATACCGTCGTAGTCTTAACCATAAACTATGCCGACTAGGGATCGGATGATG
+
IIIIIIIIIIIIIHHHIIIIIIIIIIIIIIIIIIIIIIIIIIIIIIIIIIIIIIIIIIIIIIIIIIHHHIIIIIIIIIIFF88888BIIIIIIIIIIIICCCCIIIIIIIIIIIIIIIIIIIIIIHHHIIIIIIIIIIIIIIIIIIIIIFFFIIIIIIIIIIIIIIIIIIIFFFIIIHHHHHHIDFFFHIIIIIICCCCIIIIBBBIIIIIIIIIIII;;;;99II5IHHIHHHHHHHIIBBBBIHHHIIIIIIHHHIIIIIIIIIIIIIIIIIIIIIIIIIIIHHHIIIFIFG9999;22::4444A<<>:::<B????D@@@@GIIIIIIHIIIII==?87DDHIIIHDDDHHHHHHHHHBB:::BHEEEEDBB@@@BBBE<<DDBB=??>:::8A>::9::=B@:::BBBBHEEDH>>7777;;==::9><<855310056;<444311333:::9;::<<;3131;=>6566><<><<==665:89831-1338<=53133::;;999888..
@JI6ZREA02FIC4J
ATATCGCGTTGGAGGGCAAGTCTGGTGCCAGCAGCCGCGGTAATTCCAGCTCCAATAGCGTATATTAAAGTTGTTGCAGTTAAAAAGCTCGTAGTTGAATTTCGGGATCAATATATCGGTCGTGCCTTCGGTATGTACTGGTATTATTGGTTTCTCCTTTCTGACAAACTATGATGTCATTAATTTGGTGTCATGGGGAATCAGGACTGTTACTTTGAAAAAATTAGAGTGTTTAAAGCAGGCACACGCTTGAATACATTAGCATGGAATAATGAAATAGGACGTTTGACCCTATTTGTGGTTTCTAGGATCGACGTAATGATTAATAGGGATAGTTGGGGGCATTAGTATTCAATTGTCAGAGGTGAAATTCTTGGATTTATTGAAGACTAACTACTGCGAAAGCATTTGCCAAGGATGTTTTCATTAATCAAGAACGAAAGTTAGGGATCGAAGACGATCAGATACCGTCGTAGTCTTAACCNTAAACTATGCCGACTAGGGATCGGATGATGTTAATTTTTAATGTACTCTATTCGGC
+
IIIIIIIIIIIIIHHHIIIIIIIIIIIIIIIIIIIIIIIIIIIIIIIIIIIIIIIIIIIIIIIIIIHHHIIIIIIIIIIII=====IIIIIIIIIIIIIHHHIHHHIIIIIIIIIIIIIIIIIIIIIIIIIIIIIIIIIIIIIIIIIIGGGGHIIIIHHHIIIIB;;;GIIIIIIIIIIIIGG666IIIIIIII@@@@IIIIIIIIIIIIIIIHHHI888888II?IIIIIHHHHHHIIIIIIIIIIIIIIIIIIIIIIIIIIIIIIIIIIIIIHHHIIIIIIIHFEIHBBBB<33382A>???DCIIIIIIIIIIIIIIIIIIIIIIHEBCEBA66-----:=A=;=:>EIGGGIIIIIIIIHHIIFBBIEG@@BBEB<<<;;EEIFEIIFECCCEEEB<444AGDBBBDAADA<<;D433334:??==;???:77:=:::744-336;<<<=:3043=::44343???>;<:<;??=;44//!/277870244::<487777884/..888887999/////00*88<<...4774422
@JI6ZREA02I69LQ
ATATCGCGTTGGAGGGCAAGTCTGGTGCCAGCAGCCGCGGTAATTCCAGCACCAATAGCGTATATTAAAGTTGTTGCAAGTTAAAAAGCTCGTAGTTGAAGTTTCGGGGTTAGCTAGGTCGGTCGTGCCAATGGTATGCACTGGCTCGCTGACTCCTCCTTCTTGTAGAACCGTAATGCCATTAATTTGGTGTTGCGGGGAAACAGGGACTGTTACTTTGAAAAAAA
+
FFFFFFFFFFFCE666BBAAABB=::9=BAAA@?4243444424266????>>>====BBBA::::===BA>433<<<<944223338A??????<88441114>474497</45==A81114?A@=4445B:::ABBBBBBBBA<<<?444942238;;62224/004444=?AAABBBBAAAA999==9<<<??4744000408669:=:21331117,,,,,,,
@JI6ZREA02J14KV
ATATCGCGTTGGAGGGCAAGTCTGGTGCCAGCAGCCGCGGTAATTCCAGCTCCAATAGCGTATATTAAAGTTGTTGCAGTTAAAAAGCTCGTAGTTGAATTTTAGGCCTGGCCGGATGGTCCGTCTTTGGCGAGTACTGTTCTGTCGTCGGGTCTATCCTTCTGGTGAGCCGGGATGCCCTTTATTGGGTGTGTCGGGGAACCAGGACCATTACCTTAGAAAAAATTAGAGTGTTTAAAGCGGGCATTTGCTTGAATAGATTAGCATGGAATAATAGAATAGGACGTTGGTTCTATTTTGTTGGTTTTAGGACCACCGTAATGATTAATAGGGATAGTTGGGGGCATTAGTATTCAATTGTCAGAGGTGAAATTCTTGGATTTATTGAAGACTAACTATTGCGAAAGCATTTGCCAAGG
+
FFFFFFFFFFFIIHHHIIIIIIIIIIIIIIIIIIIIIIIIIIIIIIIIIIIIFFFFFFFFFFFFFFFFFFFFFFFFFFFFF===;;FFFFFFFFFFFDD@@==FFFFFFDEDDFFFFFFFFFFFFFFFFFFFFFFFFFFFFFFFFFFFF@@@DFFFFFFFFFFFFFFFFFFFFFFFFFFF665526===>9=::<====FFFFFFFFCCADBA==0./:------..,799<<888;88:=555:==;;ABBBDCC???DDDDDDAA????C???ADDDFGDDDFDDBBAA>9890...7//66....<<AA<==ABDDDDAAA??5558;99?944442521149AABDDDA???=BBB===333338;88<:888<88///227@@<<:@BBD888=888===;>??;443886640
@JI6ZREA02HYXMT
ATATCGCGTTGGAGGGCAAATCTGGTGCCAGCAGCCGCGGTAATTCCAGCTCCAATAGCGTATATTAAAGTTGTTGCAGTTAAAAAGCTCGTAGTTGAATTTTAGGCCTGGCCGGATGGTCCGTCTTTGGCGAGTACTGTTCTATCGTCGGGTCTATCCTTCTGGTGAGCCGGAATGCCCTTTATTGGGTGTGTCGGGGAACCAGGACCATTACCTTGAAAAAATTAGAGTGTTTAAAGCGGGCATTTGCTTGAATAGATTAGCATGGAATAATAGAATAGGACGTTGGTTCTATTTTGTTGGTTTTAGGACCACCGTAATGATTAATAGGGATAGTTGGGGGCATTAGTATTCAATTGTCAGAGGTGAAATTCTTGGATTTATTGAAGACTAACTACTGCGAAAGCATTTGCCAAGGATGTTTTCATTAATCAAGAACGAAAGTTAGGGGATCGAAGACGATCAGATACCGTCGTAGTCTTAACCATAAACTATGCCGACTAGGGATCGGATGATGTTTAATTTTTTAATGTACTC
+
HHHHHHHHHHHIIHHHI;;;IIIIIIIIIIIIIIIIIIIIIIIIIIIIIIIIHHHHHHHHHHHHHHHHHHHHHHHHHHHEE;;;;;HHHHHHHHHHHHHCCCCHHHHHHHHHHHHHHHHHHHHHHHHHHHHHHHHHHHHHHHHHHHHHHHHHHHHHHHHHHHHHHHHHHHHHHHHHHHHHHHHHFFEEHHHHHHHCCCCHHHHHHFFFFHHHHHHHHH;;;;66@@-EHHHHHHHEEEHHHEEEHHHHHHHHHHHHHHHHHHHHHHHHHD;<<DDHHHHHHHHHHHHHHHHHHH?;;9@22;9////4;:30003BBBBEGGGHHHHHHHHHH@@@BH88;88HHHHHHHHHHEEEDDDDDA99999@>>=BBE====A444?::AA4329A@=998?=3339;<=9999=AAAAA<<:771111:777669::::66;60006;;21111122277:9:88:::7121;;;:9::;::;::;;610266621-12278:4::722122::::2227699;;//555544)2066.,
@JI6ZREA02JC9K4
ATATCGCGTTGGAGGGCAAGTCTGGTGCCAGCAGCCGCGGTAATTCCAGCTCCAATAGCGTATATTAAAGTTGTTGCAGTTAAAAAGCTCGTAGTTGAATTTTAGGCCTGGCCGGATGGTCCGTCTTTGGCGTAGTACTGTTCTGTCGTCGGGTCTATCCTTCTGGTGAGCCGGGATGCCCTTTATTGGGTGTGTCGGGGAACCAGGACCATTACCTTGAAAAAATTAGAGTGTTTAAAGCGGGCATTTGCTTGAATAGATTAGCATGGAATAATAGAATAGGACGTTGGTTCTATTTTGTTGGTTTTAGGACCACCGTAATGATTAATAGGGATAGTTGGGGGCAATAGTATTCAATTGTCAGAGGTGAAATTCTTGGATTTATTGAAGACTAACTATTGCGAAAGCATTTGCCAAGGATGTTTTCATTAATCAAG
+
FFFFFFFFFFFIIHHHIIIIIIIIIIIIIIIIIIIIIIIIIIIIIIIIIIIIFFFFFFFFFFFFFFFFFFFFFFFFFFFFF????=FFFFFFFFFFFFFDDDDFFFFFFFFFFFFFFFFFFFFFFFFFFF<888<FFFFFFFFFFFFFFFFFFFFFFFFFFFFF@@@FFFFFFFFFFFFFFFFFD88:8;868<?>4444<<<834444<===BAA>>A55552211,04<<<8220018@==?AA??FFFFFDAC555DDDGDDDDDDDDFDDDDGGGGGDD::9AABA8898442223..222222<889888=84444<998<888====AB===A55555A>>?@AA?88988::888>32///:;;=88888DBB=;;>7234432389;998;9332448233448>;;;;;;42-----2333332486-
@JI6ZREA02GS551
ATATCGCGTTGGAGGGCAAGTCTGGTGCCAGCAGCCGCGGTAATTCCAGCTCCAATAGCGTATATTAAAGTTGTTGCAGTTAAAAAGCTCGTAGTTGAATTTTAGGCCTGGCCGGACGTCGTCTCTTGGCGAGTACTGTTCTGTCGTCGGGTCTATCTTTCTGGTGAATCGGTATGTTCCTTAATTGGGCGTGCCGGGGAGCCGAGGACCATTACCTTAGAAAAAATTAGAGTTAGTTTAAAGGCAGGTCTTTTGCTTAGAATA
+
FFFFFFFFFFFII:::IIIIIIIIIIIIIIIIIIIIIIIIIIIIIIIIIIIIFFFFFFFFFFFFFFFFFFFFFFFFFFFFF;;;;;FFFFFFFFFFFFFA@@?F???=A>>==>=4224//0<=44488BDFFFFFFFFFFFFFFFFFFFFFFFEE===FDAB@@@A>40..279311--,,--55,,,71:911,,,,.,---31181----211,,-.,,,,,,11/:85669=011;8888998<??44449400044876
@JI6ZREA02HQLRE
ATATCGCGTTGGAGGGCAAGTCTGGTGCCAGCAGCCGCGGTAATTCCAGCTCCAATAGCGTATATTAAAGTTGTTGCAGTTAAAAAGCTCGTAGTTGAATTTTAGGCCTGGCCGGATGGTCCGTCTTTGGCGAGTACTGTTCTGTCGTCGGGTCTATCCTTCTGGTGAGCCGGGATGCCCTTTATTGGGTGTGTCGGGGAACCAGGACCATTACCTTGAAAAAATTAGAGTGTTTAAAGCGGGCATTTGCTTGAATAGATTAGCATGGAATAATAGAATAGGACGTTGGTTCTATTTTGTTGGTTTTAGGACCACCGTAATGATTAATAGGGATAGTTGGGGGCATTAGTATTCAATTGTCAGAGGTGAAATTCTTGGATTTATTGAAGACTAACTATTGCGAAAGCATTTGCCAAGGATGTTTTCATTAATCAAGAACGAAAGTTAGGGGATCGAAGACGATCAGATACCGTCGTAGTCTTAACCATAAACTNTGCCGACTAGGAATCGGGCACGTTATTTCATGACTCGCTCGGCGCCTTACGGG
+
HHHHHHHHHHHIIBBBIIIIIIIIIIIIIIIIIIIIIIIIIIIIIIIIIIIIHHHHHHHHHHHHHHHHHHHHHHHGGGH<<66333@GGGGHHHHHHHHCCCCHHHHHHHHHHHHHHHHHHHHHHHHHHHHHHHHHHHHHH>=>>EHHHBBBHHHHHHHHHHGGGECDG664442;B>>>>DBG@@BBHHHHHHHCCCCHHEE;>>BEHHHFHGGGGG22222233,;BBEB===BBBGE666;B656?BBBE;;;@DHHHHHHHHHHHHHHHHHHHHHHHHHHDDDHHEBB>?56655//442233A<855558BDBBB>;;;@@@EG@>>BDED>>00000>>BDEDBGGGEEEDDD@AAHH===D>>=BBB====A999=::AAA===AD===@DDDD@>>>@=999>BBAAAAA=7-----27777769;7---7:444:;;211416222220020877620217:21011;::;::;;1107611--!12:;67460224666322---7720000277::;;:;:;:72001300,,,,,
@JI6ZREA02FWK32
ATATCGCGTTGGAGGGCAAGTCTGGTGCCAGCAGCCGCGGTAATTCCAGCTCCAATAGCGTATATTAAAGTTGTTGCAGTTAAAAAGCTCGTAGTTGAATTTCGGGGTATA
+
FFFFFFFFFFFIIHHHIIIIIIIIIIIIIIIIIIIIIIIIIIIIIIIIIIIIFFFFFFFFFFFFFFFFFFFFFFFFFFFFF?????FFFFFFFFFFDBB;867,,,,,3--
@JI6ZREA02INMIB
ATATCGCGTTGGAGGGCAAGTCTGGTGCCAGCAGCCGCGGTAATTCCAGCTCCAATAGCGTATATTAAAGTTGTTGCAGTTAAAAAGCTCGTAGTTGAATTTCGGGATCAATTACGTCGGTCGTGCC
+
FFFFFFFFFFFIIHHHIIIIIIIIIIIIIIIIIIDDEFFFFCCAADDDDA@<<<<FFDDDDDDD?????:99@><==?>00//111<@@@BBBDDDDDB==810..4431151,.//6778868911
@JI6ZREA02JE5YT
ATATCGCGTTGGAGGGCAAGTCTGGTGCCAGCAGCCGCGGTAATTCCAGCTCCAATAGCGTATATTAAAGTTGTTGCAAGTTAAAAGCTCGTAGTTGAAGTTTCGGGATCAATTATCGGTCGTGCCTTTCGTAGGT
+
FFFFFFFEEEFIIIIIIIIIIIIIIIIIIIIIIIIIIIIIIIIIIIIIIIIIFFFFFFFFFFFFFF@@?FDBA>>64224......2:====:222322/..17,,,:::;;22334888<<<9<<6635.,.---
@JI6ZREA02FVF92
ATATCGCGTTGGAGGGCAAGTCTGGTGCCAGCAGCCGCGGTAATTCCAGCTCCAATAGCGTATATTAAAGTTGTTGCAGTTAAAAAGCTCGTAGTTGAATTTTAGGCCTGGACCGGTATGGTCCGTCTTTGGCGAGTACTGTTCTGTCGTCGGGTCTATCCTTCTGGTGAGCCGGGATGCCCTTTATTGGGTGTGTCGGGGTAACCAGGACCATTACCGTTAGAAAAAATTAGAGTGTTTAAAGCGGGACATTTGCTTAGAATAGATTAGCATGGAATAATAGAATAGGACGTTGGTT
+
FFFEEEFFFFFIIHHHIIIIIIIIIIIIIIIIIIIIIIIIIIIIIIIIIIIIFFFFFFFFFFFFFFFFFFFFFFFFFFFFF;;;;;FFFFFFFFFFFFF=;9632211:--.-.../3=99=<<?<3111447676:9=<00.46:=<<63.../39:85556620./39?>>88899==?====A>>==;<7<88964443888884444<@A??<<=.006----,,55-755752.....3761132266673...36676<6888@99:BBBBB???A:::BA><<<899--,,
@JI6ZREA02F6PFE
ATATCGCGTTGGAGGGCAAGTCTGGTGCCAGCAGCCGCGGTAATTCCAGCTCCAATAGCGTATATTAAAGTTGTTGCAGTTAAAAAGCTCGTAGTTGAATTTCGGGATCAATTTATCGGTCGTGCCTCTGGTATGCACTGGTATTATTGATTTCTACCTTCTGACGAACCATGATGTCATTAATTTGGTGTCATGGGGAATCAGGACTGTTACTTTGAAAAAATTAGAGTGTTTAAAGCAAGCACACGCTTGAATACATTAGCATGGAATAATGAAATAGGACGTTTGACCCTATTTTGTTGGTTTCTAGGATCGACGTAATGATTAATAGGGATAGTTGGGGGCATTAGTATTCAATTGTCAGAGGTGAAATTCTTGGATTTATTGAAGACTAACTACTGCGAAAGCATTTGCCAAGGATGTTTTCATTAATCAAGAACGAAAGTTAGGGATTCGGAAGACGATCAGATACCGTCGTAGTCTTAACCATAAACTATGCCGACTAGGGATCGGATGATGTTAATTTTTTAATGTACT
+
IIIIIIIIIIIIIHHHIIIIIIIIIIIIIIIIIIIIIIIIIIIIIIIIIIIIIIIIIIIIIIIIIIHHHIIIIIIIIIIII=====IIIIIIIIIIIIIHHHIHHHIIIIIBBBHHIIIIIIIIIIIIIIIIIIIIIIIIIIIIIIIIIIHHHIIIBBBBIIIIIIIIIIIIIIIIIIIIIIIHHHIIIIIIIICCCCIIIIIIIIIIF>>>HFFFI66668899,FFIIIHHHHHHIFFFIIIHHIIIIIIIIIIIIIIIIIIIIIIIHHHIIHHHIIIIIIIHHHIIHHHHH====D66@@@@BG@IIIIIIIIIIIIIIIIIIIIIIHEBDDD@@?44455;@@DGGGGIFHHHHHHHHEEHHHHH===BBHHHHDDBEHHH:DB====DB=998A9::=B<<444::7?222222022....446977033374897202440,,,,,,,,,000..1111222---6620040200200667446//041,,-----.1/000799222677771132..22----)2461,
@JI6ZREA02FEYR9
ATATCGCGTTGGAGGGCAAGTCTGGTGCCAGCAGCCGCGGTAATTCCAGCTCCAATAGCGTATATTAAAGTTGTTGCAGTTAAAAAGCTCGTAGTTGAATTTTAGGCCTGGCCGGATGGTCCGTCTTTGGCGAGTACTGTTCTGTCGTCGGGTCTATCCTTCTGGTGAGCCGGGATGCCCTTTATTGGGTGTGTCGGGGAACCAGGACCATTACCTTGAAAAAATTAGAGTGTTTAAAGCGGGCATTTGCTTGAATAGATTAGCATGGAATAATAGAATAGGACGTTGGTTCTATTTTGTTGGTTTTAGGACCACCGTAATGATTAATAGGGATAGTTGGGGGCATTAGTATTCAATTGTCAGAGGTGAAATTCTTGGATTTATTGAAGCTAACTATTGCGAAAGCATTTGCCAAGGATGTTTTCATTAATCAAGAACGAAAGTTAGGGGATCGAAGACGATCAGATACCGTCGTAGTCTTAACC
+
IIIIIIIIIIIID666IIIIIIIIIIIIIIIIIIDDDIIIIIIIIIIIIIIIIIIIIIIIIIIIII;;;IIIIIGHHHH<<33333<DGEIEIEEHHBB6666<AGGGHGGIIIIIIIIIIIIIIHHHIIIIIIIIIIIIIIIIIIIIIHHHIIIIIIIIIIIIIIIIIIIHHHIIIHHHHBBBHHHHHIIIIII??9988AA<<<?EE@A=AAA=;9-,,---44-?==?B@BBBBBBIEDHHI88;BFIIIFEFHIIIIIIIIIEEEEIIIAAADGIHHDDAAAEDDDB;9:33303----,,,,.15111922666BGGGGGFHIIBA=@A@A::.....6ADABBAEAAAEHBBBBDDDD??@B111@@DDDEEEBHHHH=IE@?@BB;::8?>?CBBBBCB???BDDDCCAA=A:11113333::9;;930077333-..0----4999:::9=<<<<<<<><==><;<<><<><<3322
@JI6ZREA02J4P5D
ATATCGCGTTGGAGGGCAAGTCTGGTGCCAGCAGCCGCGGTAATTCCAGCTCCAATAGCGTATATTAAAGTTGTTGCAGTTAAAAAGCTCGTAGTTGAATTTCGGGATCAATATATTGGTCGTGCCTCTGGTATGAACTGGTATTATTGATTTCTACCTTCTGACGAACTGTGATGTCATTAATTTGGTGTCATGGGGAATCAGGACTGTTACTTTGAAAAAATTAGAGTGTTTAAAGCAGGCACACGCTTGAATACATT
+
FFFFFFFFFFFHH===HIIIIIIIIIIIIIIIIIIIIIIIIIIIIIIIIIIIFFFFFFFFFFFFFFFFFFFFFFFFFFFFF???==FFFFDDDDCAADD???F866DDDDFFD<<==@@FFFFFFFFFDDDFFFF@@AFFFFFFFFFFFFFFF?9<<<??FDDDDDFFFFFDDDDDDDD6666???AA>ADDFF;;;;??BA@<<<??90./4666=,,,,--22-789:<622.0044<8899<BDDFDDDDFFDDB55
@JI6ZREA02GEBRA
ATATCGCGTTGGAGGGCAAGTCTGGTGCCAGCAGCCGCGGTAATTCCAGCTCCAATAGCGTATATTAAAGTTGTTGCAGTTAAAAAGCTCGTAGTTGAATTTTAGGCCTGGCCGGACGTCGTCTCTTGGCGAGTACTGTTCTGTCGTCGGGTCTATCTTTCTGGTGAATC
+
FFFFFFFFFFFIIHHHIIIIIIIIIIIIIIIIIIIIIIIIIIIIIIIIIIIIFFFFFFFFFFFFFFFFFFFFFFFDDDB::33333=DDDDFFFFFFFFDDDDFFFFFDCABBA>4444455:=?DDFFFFFFFFFFFFFFFFFFFFFFFFFFFD<6631=7<99711..
@JI6ZREA02GVDQS
ATATCGCGTTGGAGGGCAAGTCTGGTGCCAGCAGCCGCGGTAATTCCAGCTCCAATAGCGTATATTAAAGTTGTTGCAGTTAAAAAGCTCGTAGTTGAATTTCGGGAT
+
FFFFFFFFFFFIIHHHIIIIIIIIIIIIIIIIIIIIIIIIIIIIIIIIIIIIFFFFFFFFFFFFFFFFFDDDFFFFFFFFF=====FFFFFFFFFFFDB9663,,,7.
@JI6ZREA02HQ8MR
ATATCGCGTTGGAGGGCAAGTCTGGTGCCAGCAGCCGCGGTAATTCCAGCTCCAATAGCGTATATTAAAGTTGTTGCAGTTAAAAGCTCGTAGTTGAATTTTAGGCCTGGCCGGATGGTCCGTCTTTGGCGAGTACTGTTCTGTCGTCGGATCTATCCTTCTGGTGAGCCGGGATGCCCTTTATTGGGTGTGTCGGGGAACCAGGACCATTACCTTGAAAAAATTAGAGTGTTTAAAGCGGGCATTTGCTTGAATAGATTAGCATGGAATAATAGAATAGGACGTTGGTTCTATTTTGTTGGTTTTAGGACCACCGTAATGATTAATAGGGATAGTTGGGGGCATTAGTATTCAATTGTCAGAGGTGAAATTCTTGGATTTATTGAAGGCTAACTATTGCGAAAGCATTTGCCAAGGATGTTTTCATTAATCAAGAACGAAAGTTAGGGGATCGAAGACGATCAGATACCGTCGTAGTCTTAACCATAAACTATGCCGACTAGGAATCGGGCACGTTATATCATGACTCGCTCGGCGCC
+
IIIIIIIIIIIIIHHHIIIIIIIIIIIIIIIIIIIIIIIIIIIIIIIIIIIIIIIIIIIIIIIIII;;;IIIIGGEGGH796665<DIIIIIIIIIIICCCCIIIIIIIIIIIIIIIIIIIIIIHHHIIIIIIIIIIIIIIIIIIIIIIIIIIIIIIIIIIIIIIIIIIIHHHIIFBBBFFFB99>>HIIIIIICCCCIIIIIFFFIIIIGEBA??B//////56,CGDDDDHHHHHIFBBBFD887GG??@GGGGD<<<@DIIIIIIIIIIIIIIIIIIIIHH@@@@DDDEE9665:22>>4444A445:DB456@IIDDDIIIHHHHHBFIFG@@66656@@DGIIIIIIDDDIHHHHHBBBBBBBBBB::22555;=;>77CDD:::::?B>;>>??BBBEBBBBBEEEHHH553@>7777<;;;::5883300;<3338::333111888=:6486<;;88131<<><<<<>::;::==11086...0-47664703022447922.-.-9920044777889979794660000
@JI6ZREA02IW3EU
ATATCGCGTTGGAGGGCAAGTCTGGTGCCAGCAGCCGCGGTAATTCCAGCTCCAATAGCGTATATTAAAGTTGTTGCAGTTAAAAAGCTCGTAGTTGAATTTCGGGGATCAATTACTCGGTCGTGCCTTTTTCGTACGGTACTACGTCGGACCGTTACGTAATTTAGGTTTTCGTACCTTTTTCCTTACCGTTACCGTAACCGAACGTAACCGAATTGGTACTAGTTTAACTTTAGGTTTAAGTTTTTAGGTTGGGGGTACGTTAAGGTACGGGGTAAGTTTACCTTTAGGGAAAAAAACTTTAGTTAACGTTTTAGGTTTAAAAAAAAAGTTACG
+
FFFFFFFFFFFIIHHHIIIIIIIIIIIIIIIIIIIIIIIIIIIIIIIIIIIIFFFFFFFFFFFFFF@@@FFFFFFFFFFFF;;;;;FFFFFFDDBA?==422.,,,,.77----,.,----212555,,,,,,.,.------22575---.--,-1562/..668><<22//75/7--,,,,,,,//:88<;=@BBA:::::DDDBBB@BBAA=<8888<<<<<@;::::A;;;A><544<2/-----,55..//522ABB4BB5444<>>5552..0/486<66222=622--,,,,,7111)3,,--79,,,,,153,,,,,,,,,,,,,,)3-
@JI6ZREA02IK16V
ATATCGCGTTGGAGGGCAAGTCTGGTGCCAGCAGCCGCGGTAATTCCAGCTCCAATAGCGTATATTAAAGTTGTTGCAGTTAAAAAGCTCGTAGTTGAATTTCGGGATCAATATATTGGTCGTGCCTCCGGTATGCACTGGTATTATTGATTTCTACCTTCTGACGAACTGTGATGTCATTAATTTGGTGTCATGGGGAATCAGGACTGTTACTTTGAAAAAATTAGAGTGTTTAAAGCAGGCACACGCTTGAATACATTAGCATGGAATAATGAAATAGGACGTTTGACCCTATTTTGTTGGTTTCTAGGATCGACGTAATGATTAATAGGGATAGTTGGGGGCATTAGTATTCAATTGTCAGAGGTGAAATTCTTGGATTTATTGAAGACTAACTACTGCGAAAGCATTTGCCAAGGATGTTTTCATTAATCAAGAACGAAAGTTAGGGATCGAAGACGATCAGATACCGTCGTAGTCTTAACCATAAACTATGCCGACTAGGGATCGGATGATGTTAATTTTTT
+
IIIIIIIIIIIIIHHHIIIIIIIIIIIIIIIIIIIIIIIIIIIIIIIIIIIIIIIIIIIIIIIIIIHHHIIIIIIIIIIII?????IIIIIIIIIIIIIHHHIHHHIIIIIIIIIIIIIIIIIIIIIIIIIIIIIIIIIIIIIIIIIIIIHHHIHIHIIIIIIIIIIIIIIIIIIIIIIIIIIHHHIIIIIIIICCCCIIIIIIIIIIIIIIIHHHI;;;;98>>-IHII>666BBEIIIIIIIHHHIIIIIIIHHIIIIIIIIIIIIIIIIIIHHHIIIIIIIHHHIIHHHIICC@@A66DDHHHIIIEEDHIIIIIIIIIIIIIIIII<<<AEIIHH55555EGHI<<9<DHIHHHHD=??CCDDB3111;;CCC;;;>BBE==DDBBBDD????=D>555?>>9;;;;;A44422247700007333::4333=99<6557233-6966333;:98:::;;;31368:81016866:99==2208996;:013386803055568;=:3338>><<==//55..
@JI6ZREA02J5INJ
ATATCGCGTTGGAGGGCAAGTCTGGTGCCAGCAGCCGCGGTAATTCCAGCTCCAATAGCGTATATTAAAGTTGTTGCAGTTAAAAAGCTCGTAGTTGAATTTCGGGATCAATTTATCGGTCGTGCCTCTGGTATGCACTGGTATTATTGATTTCTACCTTCTGACGAACCATGATGTCATTAATTTGGTGTCATGGGAAGT
+
FFFFFFFFFFFII@@@IIIIIIIIIIIIIIIIIIIIIIIIIIIIIIIIIIIIFFFFFFFFFFFFFFFFFFFFFFFFFFFFF????=FFFFFFFFFFFFFFFFFFFFFFFFFFFFFFFFFFFFFFFFFFFFFFFFFFFFD@@@FFFFFFFFFFFFFF@@@@FFFFFFFFFFFFFFFFFFFFFFFFF?BBAAAA@<1104449
@JI6ZREA02FNLYF
ATATCGCGTTGGAGGGCAAGTCTGGTGCCAGCAGCCGCGGTAATTCCAGCTCCAATAGCGTATATTAAAGTTGTTGCAGTTAAAAAGCTCGTAGTTGAATTTCGGGATCAATTAT
+
FFFFFFFFFFFIIHHHI???IIIIIIIIIIIIIIIIIIIIIIIIIIIIIIIIFFFFFFFFFFFFDDDDF===FFFFFFFFF?????FFFFFFFFFFFFF===FC?=AA?>;992,
@JI6ZREA02HIR5Q
ATATCGCGTTGGAGGGCAAGTCTGGTGCCAGCAGCCGCGGTAATTCCAGCTCCAATAGCGTATATTAAAGTTGTTGCAGTTAAAAAGCTCGTAGTTGAATTTTAGGCCTGGCCGGATGGTCCGTCTTTGGCGAGTACTGTTCTGTCGTCGGGTCTATCCTTCTGGTGAGCCGGGATGCCCTTTATTGGGTGTGTCGGGGAACCAGGACCATTACCTTGAAAAAATTAGAGTGTTTAAAGCGGGCATTTGCTTGAATAGATTAGCATGGAATAATAGAATAGGACGTTGGTTCTATTTTGTTGGTTTTAGGACCACCGTAATGATTAATAGGGATAGTTGGGGGCATTAGTATTCAATTGTCAGAGGTGAAATTCTTGGATTTATTGAAGACTAACTATTGCTAAAGCATTTGCCAAGGATGTTTTCATTAATCAAGAACGAAAGTTAGGGGATCGAAGACGATCAGATACCGTCGTAGTCTTAACCATAAACTATGCCGACTAGGAATCGGGC
+
IIIIIIIIIIIII@@@IIIIIIIIIIIIIIIIIIIIIIIIIIIIIIIIIIIIIIIIIIIIIIIIIIHHHIIIIIIIIIIII=====IIIIIIIIIIIIICCCCIIIIIIIIIIIIIIIIIIIIII@@@IIIIIIIIIIIIIIIIIIIIIHHHIIIIIIIIIIIIIIIIIIIHHHIIIHEEDDDI>>???IIIIIICCCCIIIIIIIIIIIIIIBBBBI888666II5IIIIIHEEEEEIB666:B===IIHIIIIIIIIIIIIIIIIIIIIIIIIIIIIIIIIIIIIIIIIIHD<999<22>>0002DCCCDDCEGDDDDGA===DDEE===GIEAAA99=9:IIIIIIIIIIGGGHHHHHHHFFFDC@A>AAA>>A>;00057:DDDCCDEEE??>EEED<<<>D@@>>>E@AAAA<88=7777=>?=<;9==840082007:==777777888><758;;==842428==:9:<=<:877>>775896686158661308100//89600,
@JI6ZREA02F6YXO
ATATCGCGTTGGAGGGCAAGTCTGGTGCCAGCAGCCGCGGTAATTCCAGCTCCAATAGCGTATATTAAAGTTGTTGCAGTTAAAAAGCTCGTAGTTGAATTTCGGGATCAATTACGTCGGTCGTGCTTTTTGGTAC
+
FFFFFFFFFFFIIHHHIIIIIIIIIIIIIIIIIIIIIIIIIIIIIIIIIIIIFFFFFFFFFFFFFFFFFEDDFFFFFFFFF?????FFFFFFFFFDDDD?=;41009??884444:ABAAAAABA5223118844/
@JI6ZREA02G75VG
ATATCGCGTTGGAGGGCAAGTCTGGTGCCAGCAGCCGCGGTAATTCCAGCTCCAATAGCGTATATTAAAGTTGTTGCAGTTAAAAAGCTCGTAGTTGAATTTCGGGGAT
+
44133335:BBBDFFFIIIIIIIIIIIIIIIIIIIIIIIIIIIIIIIIIIIIFFFFFFFFFFFFFFFFFFFFFFFFFFFFF;;;;;FDDDBAAABBA8800.7222/3.
@JI6ZREA02H8B7K
ATATCGCGTTGGAGGGCAAGTCTGGTGCCAGCAGCCGCGGTAATTCCAGCTCCAATAGCGTATATTAAAGTTGTTGCAGTTAAAAAGCTCGTAGTTGAATTTTAGGCCTGGCCGGATGGTCCGTCTTTGGCGAGTACTGTTCTGTCGTCGGGTCTATCCTTCTGGTGAGCCGGGATGCCCTTTATTGGGTGTGTCGGGGAACCAGGACCATTACCTTGAAAAAATTAGAGTGTTTAAAGCAAGCACACGCTTGAATACATTAACATGGAATAATGAAATAGGACGTTTGACCCTATTTTGTTGGTTTCTAGGATCGACGTAATGATTAATAGGGATAGTTGGGGGCATTAGTATTCAATTGTCAGAGGTGAAATTCTTGGATTTATTGAAGACTAACTACTGCGAAAGCATTTGCCAAGGATGTTTTCATTAATCAAGAACGAAAGTTAGGGGATCGAAGACGATCAGATACCGTCGTAGTCTTAACCATAAACTATGCCGACTAGGGATCGGGAT
+
IIIIIIIIIIIIIHHHIIIIIIIIIIIIIIIIIIIIIIIIIIIIIIIIIIIIIIIIIIIIIIIIIIHHHIIIIIIIIIIII88888HIIIIIIIIIIIICCCCIIIIIIIIHHIIIIIIIIIIIIHHHIIIIIIIIIIIIIIIIIIIIIHHHIIIIIIIIIIIIIHIIIIIHHHIIIHHHHHHIAABBHHHIIII>>??IIIIBBBFIIIIIGGEEEE222224<<-GGGIIHHHHHHIIIIIIIIIIIIIIIIIIIIIIIIIIIIIIIIIIIIIAAAIIGE?:1111A9///98//11911:::??G><<<<EIIIIIIIIIEEEEDDDDE??BDBE??00000?BEEEEGIIHEBBHHHHHHHHHHBBBBBED@==BBDEEBB88?BDHDEBAAAACC>55///4>C?;;;>>AA>>967.----.399221768848;8333:;;322226888::<;><<888:9:<==><<<<<<<<::==2103116:7001027943/,,,255,,,51
@JI6ZREA02J5L4M
ATATCGCGTTGGAGGGCAAGTCTGGTGCCAGCAGCCGCGGTAATTCCAGCTCCAATAGCGTATATTAAAAGTTG
+
FFFFFFFFFFFHHHHHHHHHHIIIIIIIIIIHFFFDDDA6633:8A>????8:5559BAAA=:::=::96?>84
@JI6ZREA02I9Z1G
ATATCGCGTTGGAGGGCAAGTCTGGTGCCAGCAGCCGCGGTAATTCCAGCTCCAATAGCGTATATTAAAGTTGTTGCAGTTAAAAAGCTCGTAGTTGAATTTC
+
FFFFFFFFFFFIIHHHIIIIIIIIIIIIIIIIIIIIIIIIIIIIIIIIIIIIFFFFFFFFFFFFFFFFFDDDFDDDAAAB@55333?<<<>=<999811,,,.
@JI6ZREA02IPV33
ATATCGCGTTGGAGGGCAAGTCTGGTGCCAGCAGCCGCGGTAATTCCAGCTCCAATAGCGTATATTAAAGTTGTTGCAGTTAAAAAGCTCGTAGTTGAATTTTAGGCCTGGCCGGATGGTCCGTCTTTGGCGAGTACTGTTCTGTCGTCGGGTCTATCCTTCTGGTGAGCCGGGATGCCCTTTATTGGGTGTGTCGGGGAACCAGGACCATTACCTTGAAAAAATTAGAGTGTTTAAAGCGGGCATTTGCTTGAATAGATTAGCATGGAATAATAGAATAGGACGTTGGTTCTATTTTGTTGGTTTTAGGACCACCGTAATGATTAATAGGGATAGTTGGGGGCATTAGTATTCAATTGTCAGAGGTGAAATTCTTGGATTTATTGAAGACTAACTATTGCGAAAGCATTTGCCAAGGATGTTTTCATTAATCAAGAACGAAAGTTAGGGGATCGAAGACGATCAGATACCGTCGTAGTCTTAACCATAAACTATGCCGACTAGGAATCGGGCACGTTATTTCATGACTCGCTCGGCGCCTTACGGG
+
IIIIIIIIIIIIIHHHIIIIIIIIIIIIIIIIIIIIIIIIIIIIIIIIIIIIIIIIIIIIIIIIIIHHHIIIIIIIIIIGG88888HIIIIIIIIIIIICCCCIIIIIIIIIIIIIIIIIIIIIIHHHIIIIIIIIIIIIIIIIIIIIIHHHIIIIIIIIIIIIIIIIIIIHHHIIIHHHHHHIIIHHHIIIIIICCCCIIIIIIIIIIIIIIIIIII;;;;88GG5IIIIIHHHHHHIIHHHHIGGGIIIIIIIIIIIIIIIIIIIIIIIIIIIIIIIIIIIIIIIIIIIIII?=99?65::////6??@;;;BGIIIIHHHHIIIIIGGGGIIIHH::?::IIIIIIIIIHHHHHFFHFFFF555>HHHHHHHHHHHHHHHHHHHH?8;;BFFFDFEAA?@@BF@;;;BFFHHFCCB>>7777>>>>>><====<<=:5556;;33111488333208;;<<<;68688;656<<;;<6633220313387048666848222448952.,--2:61--,.3888::8:8<;<<20112052100
@JI6ZREA02HA54N
ATATCGCGTTGGAGGGCAAGTCTGGTGCCAGCAGCCGCGGTAATTCCAGCTCCAATAGCGTATATTAAAGTTGTTGCAGTTAAAAAGCTCGTAGTTGAATTTCGGGATCAATATATCGGTCGTGCTTCGGTATGTACTGGTATTATTGATTTCTCCCTTCTGACGAACTATGATGTCATTAATTTGGTGTTATGGGGAATCAGGACTGTTACTTTGAAAAAATTAGAGTGTTTAAAGCAGGCACACGCTTGAATACATTAGCATGGAATAATGAAATAGGACGTTTGATCTATTTGTTGGTTTCTAGGATCGACGTAATGATTAATAGGGATAGTTGGGGGCATTAGTATTCAATTGTCAGAGGTGAAATTCTTGGATTTATTGAAGACTAACTACTGCGGAAGCATTTGCCAAGGATGTTTTCATTAATCAAGAACGAAAGTTAGGGATCGAAGACGATCAGATACCGTCGTAGTCTTAACCNTAAACTNTGCCGACTAGGGATCGGATGATGTTAATTTTTTAATGTACTCATTC
+
IIIIIIIIIIIIICCCIIIIIIIIIIIIIIIIIIIIIIIIIIIIIIIIIIIIIIIIIIIIIIIIIIHHHIIIIIIIIIIII???==IIIIIIIIIIIIIHHHIHHHIIIIIIIIIIIIIIIIIIIIIIIIIIIIIIIIIIIIIIIIIIIHHHIIHHHIIIIIIIIIIIIIIIIIIIIIIIIIHHHIIIIIIIICCCCIIIIIIIIIIIIIIIHHHI888888GG?IIIIIHHHHHHIIIIIIIIIIIIIIIIIIIIIIIIIIIIIIIIIIIIIHHHIIIIIIIFEEIIB888333=7?GGBBDIIIIIIIIIIIIIIIIIIIIIIIH775=GDDAA44777IIIIIIIIIIIIIIIIDGGIIHHIIFBBEGB;;<<GBBBF>>EIBA@BIHDDDDIIIIAABBDGGBBBD;;;9=96;5..//4:=;;9;=?>422:7558;22-2247888992.//7<==<:<;:::323<??=><<??83!44;;43!3422346<87767::::<:::8<99::......00*<==82244;=
@JI6ZREA02JN5CA
ATATCGCGTTGGAGGGCAAGTCTGGTGCCAGCAGCCGCGGTAATTCCAGCTCCAATAGCGTATATTAAAGTTGTTGCAGTTAAAAAGCTCGTAGTTGAATTTTAGGCCTGGCCGGATGGTCCGTCTTTGGCGAGTACTGTTCTGTCGTCGGGTCTATCCTTCTGGTGAGCCGGGATGCCCTTTATTGGGTGTGTCGGGGAACCAGGACCATTACCTTGAAAAAATTAGAGTGTTTAAAGCGGGCATTTGCTTGAATAGATTAGCATGGAATAATAGAATAGGACGTTGGTTCTATTTTGTTGGTTTTAGGACCACCGTAATGATTAATAGGGATAGTTGGGGGCATTAGTATTCAATTGTCAGAGGTGAAATTCTTGGATTTATTGAAGACTAACTATTGCGAAAGCATTTGCCAAGGATGTTTTCATTAATCAAGAACGAAAGTTAGGGGATCGAAGACGATCAGATACCGTCGTAGTCTTAACCATAAACTATGCCGACTAGGAATCGGG
+
IIIIIIIIIIIIIHHHIIIIIIIIIIIIIIIIIIIIIIIIIIIIIIIIIIIIIIIIIIIIIIIIIIHHHIIIIIIIIIIBB66666FIIIIIIIIIIIICCCCIIIIIIIIIIIIIIIIIIIIIIHHHIIIIIIIIIIIIIIIIIIIIIHHHIIIIIIIIIIIIIIIIIIIHHHIIIHHHHHHIFDGFHIIIIII====EEIIIEEEIIIIIIIIIII66666688,ADFGHEBD888BIEDDGD888BIIIIHHHHIIIIIIIIIIIIIIIIIIIIIIIIIDFDIIIIIIIIIBBB@8//AA9999GGGG<<<ADAAAFFDDDIIIIHIIIHHHHHI==?=8IIIIHHHIIIHEEBBBHHHHHHHHHHHHEEEDDEHB555C::CCBBBBBBBEEEEE??555BBB;;;;BBBEEBBB>>7;77>>==<<9>=8...8:633688322229:::;;88::9::83131;83202:<:<=<:;;21086...1-476:8:9;:;944795,,
@JI6ZREA02IBLGV
ATATCGCGTTGGAGGGCAAGTCTGGTGCCAGCAGCCGCGGTAATTCCAGCTCCAATAGCGTATATTAAAGTTGTTGCAGTTAAAAAGCTCGTAGTTGAATTTCGGGATCAATATATTGGTCGTGCCTCTGGTATGCACTGGTATTATTGATTTCTACCTTCTGATGAACTGTGATGTCATTAATTTGGTGTCATGGGGAATCAGGACTGTTACTTTGAAAAATTAGAGTGTTTAAAGCAGGCACACGCTTGAATACATTAGCATGGAATAATGAAATAGGACGTTTGACCCTATTTTGTTGGTTTCTAGGATCGACGTAATGATTAATAGGGATAGTTGGGGGCATTAGTATTCAATTGTCAGAGGTGAAATTCTTGGATTTATTGAAGACTAACTACTGCGAAAGCATTTGCCAAGGATGTTTTCATTAATCAAGAACGAAAGTTAGGGATCGAAGACGATCAGAT
+
HHHHHHHHHHHIIHHHIIIIIIIIIIIIIIIIIIIIIIIIIIIIIIIIIIIIHHHHHHHHHHHHHHHHHHHHHHHHHHHHH;;;;;HHHHHHHHHHHHHHHHHHHHHHHHHHHHHHHHHHHHHHHHHHHHHHHHHHHHHHHHHHHHHHHHHHHHHHHHHHHHHHHHHHHHHHHHHHHHHHHHHHHHHHHHHHHHCCCCHHHHHFFFHHHHHHHHHHH???==99-DGGGG@;;666EGGGGGGGHHHHEEEHHHHHHHHHDDDHHHHHHHDDDHHHHHHHHH@@@@DHDDBGG===63//;;@@;D<E;;;@@@@BHHHHHHHHHHHEG@@@@@B>>>44224;;;>>>BEEBBBBAAABBA>=999899;AAA?BBAA===B:8>=>=:9998;;882330.,,0330003000044555,,,,1,,---4668745;:4436772966122277:99777772--
@JI6ZREA02GQBNN
ATATCGCGTTGGAGGGCAAGTCTGGTGCCAGCAGCCGCGGTAATTCCAGCTCCAATAGCGTATATTAAAGTTGTTGCAGTTAAAAAGCTCGTAGTTGAATTTCGGGATCAATATATTGGTCGTGCCTCCGGTATGCACTGGTATTATTGATTTCTACCTTCTGACGAACTGTGATGTCATTAATTTGGTGTCATGGGGAATCAGGACTGTTACTTTGAAAAAATTAGAGTGTTTAAAGCAGGCACACGCTTGAATACATTAGCATGGAATAATGAAATAGGACGTTTGACCCTATTTTGTTGGTTTCTAGGATCGACGTAATGATTAATAGGGATAGTTGGGGGCATTAGTATTCAATTGTCAGAGGTGAAATTCTTGGATTTATTGAAGACTAACTACTGCGAAAGCATTTGCCAAGGATGTTTTCATTAATCAAGAACGAAAGTTAGGGATCGAAGACGATCAGATACCGTCGTAGTCTTAACCATAAACTATGCCGACTAGGGATCGGATGATGTTAATTTTTATAATGAC
+
IIIIIIIIIIIIIHHHIIIIIIIIIIIIIIIIIIIIIIIIIIIIIIIIIIIIIIIIIIIIIIIIIIHHHIIIIIIIIIIII=====IIIIIIIIIIIIIHHHIHHHIIIIIIIIIIIIIIIIIIIIIIIIIIIIIIIIIIIIIIIIIIIIHHHIIICCCCIIIIIIIIIIIIIIIIIIIIIII:::IIIIIIIICCCCIIIIIIIIIIIIIIIHHHI888888BB0IIIIIHHHHHHIIIIIIIIIIIIIIIIIIIIIIIIIIIIIIIIIIIIIHHHG=BBIIIHHHIIHGGGGBB@>B66DDHHHIIIIIIIIIIIIIIIIIIGGGGGGHHHIIIIII:::99IIIIIDDDIIB><<<GCEEEECCG@444GGEEEIIIFHHIHHIIGA@BGFFDD@AABBFFEEABBBBBG<<<<<<;>?7777????<<;>??>;;?<;;:??>13338444?;75:8=????<><??:878>><<>==??330>333::-2429<=54///4<>=========;;22///-,,*//0522
@JI6ZREA02IOXY1
ATATCGCGTTGGAGGGCAAGTCTGGTGCCAGCAGCCGCGGTAATTCCAGCTCCAATAGCGTATATTAAAGTTGTTGCAGTTAAAAAGCTCGTAGTTGAATTTCGGGATCAATTTATCGGTCGTGCCTCTGGTATGCACTGGTATTATTGATTTCTACCTTCTGACGAACCATGATGTCATTAATTTGGTGTCATGGGGAATCAGGACTGTTACTTTGAAAAAATTAGAGTGTTTAAAGCAAGCACACGCTTGAATACATTAGCATGGAATAATGAAATAGGACGTTTGACCCTATTTTGTTGGTTTCTAGGATCGACGTAATGATTAATAGGGATAGTTGGGGGCATTAGTATTCAATTGTCAGAGGTGAAATTCTTGGATTTATTGAAGACTAACTACTGCGAAAGCATTTGCCAAAGGATGTTTTCATTAATCAAGAACGAAAGTTAGGGATT
+
IIIIIIIIIIIIIHHHIIIIIIIIIIIIIIIIIIIIIIIIIIIIIIIIIIIIIIIIIIIIIIIIIIHHHIIIIIIIIIIFF:::::IIIIIIIIIIIIIHHHIHHHIIIIIHHHIIIIIIIIIIIIIIIIIIIIIIIIIIIIIIIIIIIIHHHIHIHHHHIIIIIIIIIIIIIIIIIIIIIIIHHHFFFFFIIIBCCCIIIIIIIIIIB>>>IHHHI66666699,@@IIIHHHEHHH>>>@F@@@FIIIIIIIIIIIIIIIIIIIIIIIIIIIHHHIIIIIIIHHHIIHHHIIBBB@;22;;HHHIIIHHHHIIIIIHHHIHDDDIIII?;8?=;=88-----49==??=????@BBB===DEEEEDDBBHHHH=====BHHHHHHHB===EDDDD244:444274730029,...,220691100:777::8:::755:6000:;900004--
@JI6ZREA02JMI9Z
ATATCGCGTTGGAGGGCAAGTCTGGTGCCAGCAGCCGCGGTAATTCCAGCTCCAATAGCGTATATTAAAGTTGTTGCAAGTTAAAAAGCTCGTAGTTGTAATTTTAGGCCTGGCCGGATGGTCCGTCTTTGGCGAGTACCTGTTCTGTCGTACGGGTCTATCCTTCTGGTGAGCCGGGATGCCCTTTATTCGGGTAGTGTCGGGGTAACCTAGGACCATTACCTTGAAAAAATTTAGAGTGTTTAAAAGCGGGCATTTGCTTGAATAGATTAGCATGGAATAAATAGAATAGGACGTTGGTTCTATTTTGTTGGTTTTAGGACCACCGTAAATGATTAATAGGGATAGTTGGGGGGCATTAGTA
+
FFFFFFFDDBB:533148<<?AAABAAAFDDDDDA=:::::AAAABBDD@<<<FFFFFFFDA:::??==55548@<444A<<55533<BBBBBA???FFFD;;=9A4444?88....47999;43455;<???>??40104000><:9==<<<888444984444<<====@?::::===<;;;;;892244588434?@A7775@44440004888444<BBBBB227722555,4487<666.0008>888=>8;=AB??????AAABBBBA==5555A554AABBBA?::::DDBBBA9:8=7:99A33>>4444<62...2.,--,,,998----86..,131799,,,--,77444700
@JI6ZREA02G8FMQ
ATATCGCGTTGGAGGGCAAGTCTGGTGCCAGCAGCCGCGGTAATTCCAGCTCCAATAGCGTATATTAAAGTTGTTGCAGTTAAAAAGCTCGTAGTTGAATTTCGGGATCAATATATTGGTCGTGCCTCCGGTATGCACTGGTATTATTGATTTCTACCTTCTGACGAACTGTGATGTCATTAATTTGGTGTCATGGGGAATCAGGACTGTTACTTTGAAAAAATTAGAGTGTTTAAAGCAGGCATTAGCTTGAATACATTAGCATGGAATAATGAAATAGGACGTTCGATCCTATTTTGTTGGTTTCTAGGATCAACGTAATGATTAATAGGGATAGTTGGGGGCATTAGTATTCAATTGTCAGAGGTGAAATTCTTGGATTTATTGAAGACTAACTACTGCGAAAGCATTTGCCAAGGATGTTTTCATTAATCAAGAACGAAAGTTAGGGATCGAAGACGATCAGATACCGTCGTAGTCTTAACCATAAACTAT
+
IIIIIIIIIIIIIHHHIIIIIIIIIIIIIIIIIIIIIIIIIIIIIIIIIIIIIIIIIIIIIIIIIIHHHIIIIIIIIIIII?????IIIIIIIIIIIIIHHHIHHHIIIIIIIIIIIIIIIIIIIIIIIIIIIIIIIIIIIIIIIIIIIIHHHIIIIIIIIIIIIIIIIIIIIIIIIIIIIIIHHHIIIIIIIICCCCIIIIIIIIIIIHHIIHHHI888866>>-IIIIIHHHHHHIIIIIIIIIIIIIIIIIIIIIIIIIIIIIIIIIIIIIHHH@7;;DDDGGEBDD<<::1133;26??:::EAG666;;;@IIGDDDGGGIIIFF;;;@DGEBB22255;@DDEEGGIHDDBHHHHHHHHHHHHHHHHDBB?AAA::44//44>;:=A=;==:A9::9::6;==76444444==999231122220042222006422289;261113777200977666202066644663117669;644621131-1
@JI6ZREA02H1CDV
ATATCGCGTTGGAGGGCAAGTCTGGTGCCAGCAGCCGCGGTAATTCCAGCTCCAATAGCGTATATTAAAGTTGTTGCAGTTAAAAAGCTCGTAGTTGAATTTCGGGATCAATTTATCGGTCGTGCCTCTGGTATGCACTGGTATTATTGATTTCTACCTTCTGACGAACCATGATGTCATTAATTTGGTGTCATGGGGAATCAGGACTAGTTACTTTGAAAAAATTAGAGTGTTTAAAGCAAGCACACGCTTGAATACATTAGCATGGAATAATGAAATAGGACGTTTGACCCTATTTTGTTGGTTTCTAGGATCGACGTAATGATTAATAGGGATAGTTGGGGGCATTAGTATTCAATTGTCAGAGGTGAAATTCTTGGATTTATTGAAGACTAACTACTGCGAAAGCATTTGCCTAAGGATGTTTTCATTAATCAAGAACGAAAGTTAGGGATCGAAGACGATCAGATACCGTCGTAGTC
+
FFFEEEFFFFFHIHHHIIIIIIIIIIIIIIIIIIIIIIIIIIIIIIIIIIIIFFFFFFFFFFFFFFFFFFFFFFFFFFFFF;;;;;FFFFFFFFFFFFFFFC:633=BB===??AAFFFFFFFF@@AFFFFFFFFFDDA@@FFFFFFFFF<=<FFD??<:<CFFFFDDDDDDDBAAAB@<<88000<<7<<<<?6666>=<<<===9444444?;;;A222266::-DDA???FF???FDFFC?;;;?FFFFFFGGGGGGGC???:88@@@>=8411194>>?>888=<<88879222..--22...72>;==444?AAA>>A===BB:88886<<<<22-----77;;<<;=>A===DD===?DDDD?>>>=??B>><88///=88>BB>>?BB=====8333;;8;83226;64,,,,,,00,,,,,0,,,,.0000..3.,,,-26022289::::88:872222020000...10.,,
@JI6ZREA02F8H3M
ATATCGCGTTGGAGGGCAAGTCTGGTGCCAGCAGCCGCGGTAATTCCAGCTCCAATAGCGTATATTAAAGTTGTTGCAGTTAAAAAGCTCGTAGTTGAATTTCGGGG
+
FFFFFFFFFFFIIIIIIIIIIIIIIIIIIIIIIIIIIIIIIIIIIIIIIIIIFFFFFFFFFFFFFFFFFFFFFFFFFFFDD;;=;;FFFFFFFFFBAA?9984.,,,
@JI6ZREA02GH4HC
ATATCGCGTTGGAGGGCAAGTCTGGTGCCAGCAGCCGCGGTAATTCCAGCTCCAATAGCGTATATTAAAGTTGTTGCAGTTAAAAAGCTCGTAGTTG
+
FFFFFFFFFFFII:::IIIIIIIIIIIIIIIIIIIIIIIIIDDDDHHHHHHFFFFFFDDDDDAA88666DBBAAA???A5522211=?==:<<?>81
@JI6ZREA02G31IQ
ATATCGCGTTGGAGGGCAAGTCTGGTGCCAGCAGCCGCGGTAATTCCAGCTCCAATAGCGTATATTAAAGTTGTTGCAGTTAAAAAGCTCGTAGTTGAATTTCGGGATCAATACGTCGGTCGTGCTTTTTTGGTACGCACTGGCGTCATTGGTTTCTCCTTTCTGACGAACCATGATGTCATTAATTTGGTGTTATGGGGAGTTAGGACTGTTACTTTGAAAAAATTAGAGTGTTTAAAGCAGGCATTAGCTTGAATACATTAGCATGGAATAATGAAATAGGACGTTCGATCCTATTTTGTGGTTTCTAGGATCAACGTAATGATTAATAGGGATAGTTGGGGCATTAGTATTCAATTGTCAGAGGTGAAATTCTTGGATTTATTGAAGACTAACTACTGCGAAAGCATTTGCCAAGGATGTTTTCATTAATCAAGAACGAAAGTTAGGGATCGAAGACGATCAGGTACCGTCGTAGTCTTAACCNTAAACTNTGCCGACTAGGGATCGGATGATGTTAATTTT
+
IIIIIIIIIIIIIDDDIIIIIIIIIIIIIIIIIIIIIIIIIIIIIIIIIIIIIIIIIIIIIIIIIIHHHIIIIIIIIIIBB88888EIIIIIIIIIIIIHHHIHHHIIIIIIIIIIIFFFIIIII666666HH8IIIIIIIIIIIIIIII>>:::IIIIHHHIIIIIIIIIIIIIIIIIIIIIIIHHHIIIIIIII@@@@B2::IIIIIIIIIIIHHHI66666677,DFGIDFFHHHHIIIIIII@@@IIIIIIIHHHHIIIIIIIIIIIIIIIIHHHIIII777;;IIIG@@@@====D:DD;;;GII@@@@HHIIIIIIIIIIIIIIIEB?E;;;::0///9==<5546@IIIDDDEHHH44444BHHHHEEHHHHHHH=944BBA??:4////2;@==9::;BBBBBBBBAAAAA9;;....37;;::4992..-9400.0660---7223;;:9:88777;;:13306566;::9779900!1,,,,,!,,00496:677:8::;;::::2-,,33..,,
@JI6ZREA02F6FAQ
ATATCGCGTTGGAGGGCAAGTCTGGTGCCAGCAGCCGCGGTAATTCCAGCTCCAATAGCGTATATTAAAGTTGTTGCAGTTAAAAAGCTCGTAGTTGAATTTCGGGATCAGCAGGTTGGTCGTGCCACTGGTATGCACTGGCTTTGCTGGTTCCTCCTTTCTGAAGAACTGTAATGCCATTAATTTGGTGTTGCAGGGAAACAGGACTGTTACTTTGAAAAAATTAGAGTGTTTAAAGCAGGCTAACGCTTGCATACATTAGCATGGAATAATGAAATAGGACGTTCGATCCTATTTTGTTGGTTTCTAGGATTGACGTAATGATTAATAGGGATAGTTGGGGGCATTAGTATTCAATTGTCAGAGGTGAAATTCTTGGATTTATTGAAGACTAACTACTGCGAAAGCATTTGCCAAGGATGTTTTCATTAATCAAGAACGAAAGTTAGGGATCGAAGACGATCAGATACCGTCGTAGTCTTAACCATAAACTATGCCGACTAGGGATCGGATGATGTTAATTTTTTAATGTACTC
+
IIIIIIIIIIIII@@@IIIIIIIIIIIIIIIIIIIIIIIIIIIIIIIIIIIIIIIIIIIIIIIIIIHHHIIIIIIIIII::66666>IIIIIIIIIIIIHHHIDDDIIIIIIIIIIIIIIIIIIIIIIIIIIIIIIIIIIIIHHHIIIIIIIIII>>@@GIIIIIIIIIIIIIIIIIIIIIIIGGGIID>??GIIHHHHHHIIIIIIIIIGGH@==A//////11,:=BHC@BBBBBIIIIIIIIIIIIIIIIIIIIGAAAIIIIIIIIIIIII:::IIIIIIIIIIIIIIFFF>>>>F;;FFBBHIIIIGGGIIIIG===HIIHIIIIH888AIIIHH99999IIIIIIIIIEFFDHHDCDDDCCFFEB@@@@EEEEEEAAAF>;<<<EEEEFFFF8<<<<FBBB<<<ABBA<<<<DD<>>7777==<<2208;840042000<==3;;72///<<;9=;;===<:<;=<4207787<=<<886204667=6-244=:<9=<;;<:<==;8888842244//55..44*8;=4//
@JI6ZREA02HR04K
ATATCGCGTTGGAGGGCAAGTCTGGTGCCAGCAGCCGCGGTAATTCCAGCTCCAATAGCGTATATTAAAGTTGTTGCAGTTAAAAAGCTCGTAGTTGAATTTCGGGATCAATTTATCGGTCGTGCCTCTGGTATGCACTAGTATTATTGATTTCTACCTTCTGACGAACCATGATGTCATTAATTTGGTGTCATGGGGAATCAGGACTATTACTTTGAAAAAATTAGAGTGTTTAAAGCAAGCACACGCTTGAATACATTAGCATGGAATAATGAGATAGGACGTTTGACCCTATTTTGTTGGTTTCTAGGATCGACGTAATGATTAATAGGGATAGTTGGGGGCATTAGTATTCAATTGTCAGAGGTGAAATTCTTGGATTTATTGAAGACTAACTACTGCGAAAGCATTTTGCCAAGGATGTTTTCATTAATCAAGAACGAAAGTTAGGGATCGAAGACGATCAGATACCGTCGTAGTCTTAACCATAAACTATGCCGAC
+
HHHHHHHHHHHIIHHHIIIIIIIIIIIIIIIIIIIIIIIIIIIIIIIIIIIIHHHHHHHHHHHHHHHHHHHHHHHHHHHHH?????HHHHHHHHHHHHHHHHHHHHHHHHHHHHHHHHHHHHHHHHHHHHHHHHHHHHHHHHHHHHHHHHHHHHHHHHHHHHHHHHHHHHHHHHHHHHHHHEE666HHHHHHHHCCCCHHHHHHHHHF><<DGCC@G22226689,@HHHHHHHHHHHEEEHHHHHHHHEEEHHHHHHHHHHHHHHHHHHHHHHHHHHHHHGG@@@DGB;555:56550//56;;;GAG;;;BHHHHHHHHHHHHHHBBBBHHHHHHHH88=;8HHHEB@@@BBB;99998<A<;999=///44A@@AAA<<;?77AA9989999998B=<;=66683...,.32222864671511:7----07:;:557---0:;;477662222264648666----22774777702006600022.020-4433141
@JI6ZREA02JDPC7
ATATCGCGTTGGAGGGCAAGTCTGGTGCCAGCAGCCGCGGTAATTCCAGCTCCAATAGCGTATATTAAAGTTGTTGCAGTTAAAAAGCTCGTAGTTGAATTTCGGGATCAATATATTGGTCGTGCCTCCGGTATGCACTGGTATTATTGATTTCTACCTTCTGACGAACTATGATGTCATTAATTTGGTGTCATGGGGAATCAGGACTGTTACTTTGAAAAAATTAGAGTGTTTAAAGCAAGCACACGCTTGAATACATTAGCATGGAATAATGAAATAGGACGTTTGACCCTATTTTGTTGGTTTCTAGGATCGACGTAATGATTAATAGGGATAGTTGGGGGCATTAGTATTCAATTGTCAGAGGTGAAATTCTTGGATTTATTGAAGACTAACTACTGCGAAAGCATTTGCCAAGGATGTTTTCATTAATCAAGAACGAAAGTTAGGGATCGAAGACGATCAGATACCGTGTAGTCTTAACCATAAACTATGCCGACTAGGGATCGGATGATGTTAATTTTTT
+
IIIIIIIIIIIIIHHHIIIIIIIIIIIIIIIIIIIIIIIIIIIIIIIIIIIIIIIIIIIIIIIIIIHHHIIIIIIIIIIII;;;;;IIIIIIIIIIIIIHHHIHHHIIIIIIIIIIIIIIIIIIIIIIIIIIIIIIIIIIIIIIIIIIIIHHHIIIIIIIIIIIIIIIIIIIIIIIIIIIIIIHHHBBAFHIIICBBBIIIIIIIIIII;88BCBBG444466;;,GIIIIHHHHHHIGBBBIIIIIIIIIIIIIIIIAAAIIIIIIHHHIIIIHHHIIIIHF<<<HIIEEBGG6668;28BB444EAGAAAIIIIIIIIIDEEEIIIII<666AAAAA88:86EAAA<656AIGIEBBB?CCCCAA;8//1;:A88::>>>BC:8???DCCCA>55255>>@;;7899...7000000.1,,,,,,14422478=>;9;:33389.-----.,,0044768888;:;:8331118447446600033337400322474985220338833388:::;;//00--
@JI6ZREA02JJBIX
ATATCGCGTTGGAGGGCAAGTCTGGTGCCAGCAGCCGCGGTAATTCCAGCTCCAATAGCGTATATTAAAGTTGTTGCAGTTAAAAAGCTCGTAGTTGAATTTCGGGATC
+
FFFFFFFFFFFD@666BHIIIHIIIIIIIIIIIIIIIIIIIIIIIIIIIIIIFFFFFFFFFFFFFFFFFFFFFFFFFFFFF?????FFFFFFFFFFFFFFFFD=;9?:4
@JI6ZREA02H5UUP
ATATCGCGTTGGAGGGCAAGTCTGGTGCCAGCAGCCGCGGTAATTCCAGCTCCAATAGCGTATATTAAAGTTGTTGCAGTTAAAAAGCTCGTAGTTGAATTTTAGGCCTGGCCGGATGGTCCGTCTTTGGCGAGTACTGTTCTGTCGTCGGGTCTATCCTTCTGGTGAGCCGGGATGCCCTTTATTGGGTGTGTCGGGGAACCAGGACCATTACCTTGAAAAAATTAGAGTGTTTAAAGCGGGCATTTGCTTGAATAGATTAGCATGGAATAATAGAATAGGACGTTGGTTCTATTTTGTTGGTTTTAGGACCACCGTAATGATTAATAGGGATAGTTGGGGGCATTAGTATTCAATTGTCAGAGGTGAAATTCTTGGATTTATTGAAGACTAACTATTGCGAAAGCATTTGCCAAGGATGTTTTCATTAATCAAGAACGAAAGTTAGGGGATCGAAGACGATCAGATACCGTCGTAGTCTTAACCATAAACTATGCCGACTAGGAATCGGGCGACGTTA
+
IIIIIIIIIIIIIHHHIIIIIIIIIIIIIIIIIIIIIIIIIIIIIIIIIIIIIIIIIIIIIIIIIIHHHIIIIIIIIII??66666?IIIIGIGIIIHH6666?IIIIIIIIIIIIIIIIIIIIIHHHIIIIIIIIIIIIIIIIIIIIIHHHIIIIIIIIIIIIIIIIIIIHHHIIIHHHHHHIIIHHHIIIIIICCCCIIIIIIIIIIIIIIIIIII666666EE6IIIII???HHHIIHHHIIHHHIIIIIIIIIIIIIIIIIIIIIIIIIIIIIIIIIIIIIIIIIIIIIICCCCICCIICCCCIHHHIIIIIIIIIIIIIIIIIIHHHIIIIII==?==IIIIIIIIIIIIIHHHHHIIIIIIIHHHIIIIIIIIHHHIHHHHHIIIIIHHHHIIIIIHHHIIIHHHIIIIIIIIEE==<<EEEEEEBCAAA>>@:///466<2222?@@77774<@EEEEEEEEEEEABAACEEEEEEE@@@C<<<<@9EEEEEEBE@CAEEEC?<64/58>?34
@JI6ZREA02GD7V2
ATATCGCGTTGGAGGGCAAGTCTGGTGCCAGCAGCCGCGGTAATTCCAGCTCCAATAGCGTATATTAAAGTTGTTGCAGTTAAAAAGCTCGTAGTTGAATTTCGGGATCAATTTACCGGTCGTGCCTCTGGTATGCACTGGTATTATTGATTTCTACCTTCTGACGAACCATGATGTCATTAATTTGGTGTCATGGGGAATCAGGACTGTTACTTTGAAAAAATTAGAGTGTTTAAAGCAAGCACACGCTTGAATACATTAGCATGGAATAATGAAATAGGACGTTTGACCCTATTTGTTGGTTTCTAGGATCGACGTAATGATTAATAGGGATAGTTGGGGGCATTAGTATTCAATTGTCAGAGGTGAAATTCTTGGATTTATTGAAGACTGACTACTGCGAAAGCATTTGCCAAGGATGTTTTCATTAATCAAGAACGAAAGTTAGGGATCGAAGACGATCAGATACCGTCGTAGTCTTAACCATAAACTATGCCGACTAGGGATCGGATGATGTTAATTTTTTAATGTACTC
+
IIIIIIIIIIIIIHHHIIIIIIIIIIIIIIIIIIIIIIIIIIIIIIIIIIIIIIIIIIIIIIIIIIHHHIIIIIIIIIIII=====IIIIIIIIIIIIIHHHIHHHIIIIIHHHIIIIIIIIIIIIIIIIIIIIIIIIIIIIIIIIIIIIHHHIIIIIIIIIIIIIIIIIIIIIIIIIIIIIIHHHIIIIIIIIAAAAIIIIIIIIIIHBB@G???C000222?@0IIIIIHHHHHHIFFFIIIIIIIIIIIIIIIIIIIIIIIIIIIIIHHDEEEEIIDDDGG@==:9///94///5/4@@=::EIIDDDDIHHHIIIIIIIIIIIII<<<@III@@66666DDGGEGFFD6666BBEBBBDDDDDDB==?:53255C===@78BBBBBBBCCCCA@@A:444;9::::;AABBBBBB>>7;718888<:8:::855><7551333886688333648868883138;::88:<><8:88==6658886860/103/1.,,,,,,,5435577886688//552200).-.3//
@JI6ZREA02GNAJZ
ATATCGCGTTGGAGGGCAAGTCTGGTGCCAGCAGCCGCGGTAATTCCAGCTCCAATAGCGTATATTAAAGTTGTTGCAGTTAAAAAGCTCGTAGTTGAATTTCGGGATCAATATATTGGTCGTGCCTCCGGTATGCACTGGTATTATTGATTTCTACCTTCTGACGAACTGTGATGTCATTAATTTGGTGTCATGGGGAATCAGGACTGTTACTTTGAAAAAATTAGAGTGTTTAAAGCGGGCATTTGCTTGAATAGATTAGCATGGAATAATAGAATAGGACGTTGGTTCTATTTGTTGGTTTTTAGGACCACCGTAATGATTAATAGGGATAGTTGGGGCATTAGTATTCAATTGTCAGAGGTGAAATTCTTGGATTTATTGAAGACTAACTATTGCGAAAGCATTTGCCAAGGATGTTTTCATTAATCAAAGAACGAAGTTAGGGATCGAAGACGATCAGATACCGTCGTAGTCTTAACCATAAACTATGCCGACTAGGAATCGGGCGACGTTTATTTCATGACTCGCTC
+
IIIIIIIIIIIIIIIIIIIIIIIIIIIIIIIIIIIIIIIIIIIIIIIIIIIIIIIIIIIIIIIIIIHHHIIIIIIIIIIII=====IIIIIIIIIIIIIHHHIHHHIIIIIIIIIIIIIIIIIIIIIIIIIIIIIIIIIIIIIIIIIIIIHHHIIIIIIIIIIIIIIIIIIIIIIIIIIIIIIHHHIIIIIIIICCCCIIIIIIIIIIIIIIIHHCI66666666,>IIIIEBEEDDDD===@D555GGGGIDDDDHIHHHIGGHDDDDIIIIIIIGGBBBBB<;;///,757,,,3..--,,,,,3871111//02?BBEEGGFDDDHHHIIIIIIBBB;@@@@D@@@DFGIIIG:8:HHH===BBHHHHHDDBBBEBB=87=>:98:==;;;:==A4////;==:::=;;==...9.-,,,,4441111,,,1,,1,,,/,,,//03,,--,002079922024992----67741133//,,,,,,/,/130/14649911377731-2785331---377999979761
@JI6ZREA02IBFZA
ATATCGCGTTGGAGGGCAAGTCTGGTGCCAGCAGCCGCGGTAATTCCAGCTCCAATAGCGTATATTAAAGTTGTTGCAGTTAAAAAGCTCGTAGTTGAATTTTAGGCCTGGCCGGATGGTCCGTCTTTGGCGAGTACTGTTCTGTCGTCGGGTCTATCCTTCTGGTGAGCCGGGATGCCCTTTATTGGGTGTGTCGGGGAACCAGGACCATTACCTTGAAAAAATTAGAGTGTTTAAAGCGGGCATTTGCTTGAATAGATTAGCATGGAATGATAGAATAGGACGTTGGTTCTATTTTGTTGGTTTTAGGACCACCGTAATGATTAATAGGGATAGTTGGGGGCATTAGTATTCAATTGTCAGAGGTGAAATTCTTGGATTTATTGAAGACTAACTATTGCGAAAGCATTTGCCAAGGATGTTTTCATTAATCAAGAACGAAAGTTAGGGGATCGAAGACGATCAGATACCGTCGTAGTCTTAACCATAAACTATGCCGACTAGGAATCGGGCGACGTTA
+
IIIIIIIIIIIII@@@IIIIIIIIIIIIIIIIIIIIIIIIIIIIIIIIIIIIIIIIIIIIIIIIIIHHHIIIIIIIIIIII;;;;;IIIIIIIIIIIIICCCCIIIIIIIIIIIIIIIIIIIIIIHHHIIIIIIIIIIIIIIIIIIIIIHHHIIIIIIIIIIIIIIIIIIIHHHIIIHHHHHHIIIHHHIIIIIICCCCIIIIGGGIIIIIGCAAAAA//////553DCBGFBEHHHHII;;;=FBBBGGDDF===AIIIIIIIIIIIIIIIIIIIIIIIIIIIIIIIIIIIIICBBBI==FF5555C::;;;BBDFIHHAAAGHIIIIHHHIIIIII==?=:GGGIIIIIIIIIICCCHHHHHHHHHHHEFFEBBAAA22257:EEEA?CCBBBBCBACC:;;BBAAAABEEEEE??>>>4444;;==<<5888=<<=:777<==544226333;;6032;<=;823238=<9<;<;;=668822031113618;;;9;8>>>>::;=>>:;3<;822-
@JI6ZREA02HT9O4
ATATCGCGTTGGAGGGCAAGTCTGGTGCCAGCAGCCGCGGTAATTCCAGCTCCAATAGCGTATATTAAAGTTGTTGCAGTTAAAAAGCTCGTAGTTGAATTTCGGGATCAATACGTCGGTCGTGCTTTTTTGGTACGCACTGGCGTCATTGGTTTCTCCTTTCTGACGAACCATGATGTCATTAATTTGGTGTTATGGGGAGTTAGGACTGTTACTTTGAAAAAATTAGAGTGTTTAAAGCAGGCATTAGCTTGAATACATTAGCATGGAATAATGAAATAGGACGTTCGATCCTATTTTGTGGTTTCTAGGATCAACGTAATAATTAATAGGGATAGTTGGGGCATTAGTATTCAATTGTCAGAGGTGAAATTCTTGGATTTATTGAAGACTAACTACTGCGAAAGCATTTGCCAAGGATGTTTTCATTAATCAAGAACGAAAGTTAGGGATCGAAGACGATCAGATACCGTCGTAGTCTTAACCATAAACTATGCCGACTAGGGATCGGATGATGTTAATTTTA
+
IIIIIIIIIIIIIHHHIIIIIIIIIIIIIIIIIIIIIIIIIIIIIIIIIIIIIIIIIIIIIIIIIIHHHIIIIIIIIIIII;;;;;IIIIIIIIIIIIIHHHIHHHIIIIIIIIIIIIIIIIIII<<<<99II;IIIIIIIIIIIIIIIIIIHHHIIGGCCCGFIIIIIIIIIIIIIIIIIIIII???IIIIIIIIBBBBG4;;IIIIIIIIIIIHHHI888888CC0IIIIIHHHHHHIIIIIIIIIIIIIIIIIIIIIIIIIIIIIIIIIIIIIHHHIIIIIIIIIIIIIIIIIBBB>G7CC777CIIIIIIIIIIIIIIIIIIIIIIIHHHIIIIIIBBCCIIIIGGGGIIIIIIIIIIIIIIIIEHHHIIGBBCCIFE??77?CIIIIIIECCBIIIICCCHIIIHHFIGGDDDD;:5....58777768:::;=?>888<55/000:AAAAA>=AAAAA>>=AAAAAA?AABAA><;??>>15.../2.43006<;=4111:AAAAAAAAAA????22---
@JI6ZREA02J54CO
ATATCGCGTTGGAGGGCAAGTCTGGTGCCAGCAGCCGCGGTAATTCCAGCTCCAATAGCGTATATTAAAGTTGTTGCAGTTAAAAAGCTCGTAGTTGAATTTTAGGCCTGGCCGGATGGTCCGTCTTTGGCGAGTACTGTTCTGTCGTCGGGTCTATCCTTCTGGTGAGCCGGGATGCCCTTTATTGGGTGTGTCGGGGAACCAGGACCATTACCTTGAAAAAATTAGAGTGTTTAAAGCGGGCATTTGCTTGAATAGATTAGCATGGAATAATAGAATAGGACGTTGGTTCTATTTTGTTGGTTTTAGGACCACCGTAATGATTAATAGGGATAGTTGGGGGCATTAGTATTCAATTGTCAGAGGTGAAATTCTTGGATTTATTGAAGACTAACTATTGCGAAAGCATTTGCCAAGGATGTTTTCATTAATCAAGAACGAAAGTTAGGGGATCGAAGACGATCAGATACCGTCGTAGTCTTAACCNTAAACTATGCCGACTAGGAATCGGGCGACGTTATTTTCATGACTCGCTCGGCGCCTTC
+
IIIIIIIIEE???444EEEIIIIIIIIIIIIIIIIIIIIIIIIIIIIIIIIIIIIIIIIIIIIIIIHHHIIIIIIIIIIII=====IIIIIIIIIII??55552>GGGIGIIIIIIIIIIIIIIIHHHIIIIIIIIIIIIIIIIIIIIIHHHIIIIIIIIIIIIIIIIIIIGGGIIIHHHHHHIIIHHHIIIIIICCCCIIGG???IIIIIIEEEEEE111111BB6IEEIIHHHHHHIIHHHIG;;;GIIIIIIIIIIIIIIIIIIIIIIIIIIIIIIIIIICFCCIIIIIII===<?44EE6666E;;=BIEEEIIIIIIIIIIIIIHHFIIIICC77771CIIIIIIIIIGGGIIIIIIIIIIIIHHHIIIIIIIIHHHIHIIIICBCCIIIIIIIIIIHHHIIIHHHIIIIIIIE>50000:<332239=951134,,,000,,...7<=??977:@@AA:::::A>>=7:::@?A??::99!55555209??A?A;5000==<5.../-/229<=-...AAAAAAA@AAA@A?975540.
@JI6ZREA02J2PF9
ATATCGCGTTGGAGGGCAAGTCTGGTGCCAGCAGCCGCGGTAATTCCAGCTCCAATAGCGTATATTAAAGTTGTTGCAGTTAAAAAGCTCGTAGTTGAATTTTAGGCCTGGCCGGATGGTCCGTCTTTGGCGAGTACTGTTCTGTCGTCGGGTCTATCCTTCTGGTGAGCCGGGATGCCCTTTATTGGGTGTGTCGGGGAACCAGGACCATTACCTTGAAAAAATTAGAGTGTTTAAAGCGGGCATTTGCTTGAATAGATTAGCATGGAATAATAGAATAGGACGTTGGTTCTATTTTGTTGGTTTTAGGACCACCGTAATGATTAATAGGGATAGTTGGGGGCATTAGTATTCAATTGTCAGAGGTGAAATTCTTGGATTTATTGAAGACTAACTATTGCGAAAGCATTTGCCAAGGATGTTTTCATTAATCAAGAACGAAAGTTAGGGGATCGAAGACGATCAGATACCGTCGTAGTCTTAACCATAAACTATGCCGACTAGGAATCGGG
+
IIIIIIIIIIIIIHHHIIIIIIIIIIIIIIIIIIIIIIIIIIIIIIIIIIIIIIIIIIIIIIIIIIHHHIIIIIIIIIIII???==IIIIIIIIIIIIIBBBBIIIIIIIIIIIIIIIIIIIIIIHHHIIIIIIIIIIIIIIIIIIIIIHHHIIIIIIIIIIIIIIIIIFF;;;FIIHHHHHHIIIHHHIIIIIICCCCIIIIIIIIIIIIIIIIIII;;;;66BB0IHIIIHHH>>>FIHHHIIFFFIIIIIFEEHIIIIIIIIIIIIIIDDDDIIIIIIII@777DDFFDDC9666A66>>////>BBB???DDDIIIDDDIIDDDIHIIDIIIII===88HHDDDD@@@DDGIEEEEDDDDHEDDBBBDDC??A??00048:CCDDDDEEBBBBDBBB>@@B::555EEEHEEBBB;;7744:;<<:88::8300><777:<=<;;;76888::88:::99981313831018;::;:<==110866686-03264749022--.3540
@JI6ZREA02GTRUA
ATATCGCGTTGGAGGGCAAGTCTGGTGCCAGCAGCCGCGGTAATTCCAGCTCCAATAGCGTATATTAAAGTTGTTGCAGTTAAAAAGCTCGTAGTTGAATTTCGGGATCAATATATTGGTCGTGCCTCTGGTATGAACTGGTATTATTGATTTCTACCTTCTGACGAACTGTGATGTCATTAATTTGGTGTCATGGGGAATCAGGACTGTTACTTTGAAAAAATTAGAGTGTTTAAAGCAGGCACACGCTTGAATACATTAGCATGGAATAATGAAATAGGACGTTTGACCCTATTTTGTTGGTTTCTAGGATCGACGTAATGATTAATAGGGATAGTTGGGGGCATTAGTATTCAATTGTCAGAGGTGAAATTCTTGGATTTATTGAAGACTAACTACTGCGAAAGCATTTGCCAAGGATGTTTTCATTAATCAAGAACGAAAGTTAGGGATCGAAGACGATCAGATACCGTCGTAGTCTTAACCATAAACTATGCCGACTAGGAATCGGG
+
IIIIIIIIIIIIIHHHIIIIIIIIIIIIIIIIIIIIIIIIIIIIIIIIIIIIIIIIIIIIIIIIIIHHHIIIIIIIIIIHH;;;;;IIIIIIIIIIIIIHHHIHHHIIIIIIIIIIIIIIIIIIIIIHHIIIIIIIIIIIIIIIIIIIIIHHHIDGGHHHIIIIIIIIIIIIIIIIIIIIIIIHHHIIIIIIIICCCCIIIIIIIIIGBBBGIHHHI;;;;88;;,BIIIIFFFHHHIIIIIIIIHHIIIIIIIIIIIIIIIIIIIIIIIIIIIHHHIIIIDFDEIEIGBB?EE66666/6BB???D?IHEDEHHIIIHHHIIIIIDDDIAAADIIIHH88=77EEEHIIIIIIIIHHHHHEEDDDEDB555BBBBBCCCBEB?88DEDDDCCC???BCBBBBBB>>>>;77?......-3300009:;=2108;=<993...3:;:-.--0333;944747:;8313133:889::96866==:658999<2-2338::8::;;668:855
@JI6ZREA02IC2V2
ATATCGCGTTGGAGGGCAAGTCTGGCGCCTTACGGGAACAGTCGACTGCCAAGGCACACAGGGGATA
+
FFFFFFFFFFFIIHHHIIIIIIIIIIIIGF@<<?C?665A=@@AFAEECFGGFFFFFDDDEAAAFFF
@JI6ZREA02G9UGU
ATATCGCGTTGGAGGGCAAGTCTGGTGCCAGCAGCCGCGGTAATTCCAGCTCCAATAGCGTATATTAAAGTTGTTGCAGTTAAAAAGCTCGTAGTTGAATTTCGGGATCA
+
FFFFFFFFFFFIIHHHIIIIIIIIIIIIIIIIIIIIIIIIIIIIIIIIIIIIFFFFFFFFFFFFFFFFFFFFFFFFFFFFF?????FFFFFFFFFFFFFFF?B;88=74.
@JI6ZREA02JQ4P7
ATATCGCGTTGGAGGGCAAGTCTGGTGCCAGCAGCCGCGGTAATTCCAGCTCCAATAGCGTATATTAAAGTTGTTGCAGTTAAAAAGCTCGTAGTTGAATTTCGGGATCAAGGTGCCAGTCATGCCTTTGGTATGTACTGACATCATTGATTTCTCCCTTCTGATGAACTGTGATGTCATTAATTTGGTGTCATGGAGAATCAGGACTGTTACTTTGAAAAAATTAGAGTGTTTAAAGCAAGCACACGCTTGAATACATTAGCATGGAATAATGAAATAGGACGTTTGATCCTATTTTGTTGGTTTCTAGGATCGACGTAATGATTAATAGGGATAGTTGGGGGCATTAGTATTCAATTGTCAGAGGTGAAATTCTTGGATTTATTGAAGACTAACTACTGCGAAAAGCATTTGCCAAGGATGTTTTCATTAATCAAGAACGAAAGTTAGGGGATCGAAGACGATCAGATACCGTCGTAGTCTTAACC
+
HHHHHHHHHHHIIHHHIIIIIIIIIIIIIIIIIIIIIIIIIIIIIIIIIIIIHHHHHHHHHHHHHHHHHHHHHHHHHHHHH=====HHHHHHHHHHHHHHHHHHHHHHHHHHHHHHHHHHHHHHHHHHHFFFHHHHHHHHHHHHHHHHHHHHHHFEEHHHHHHHHHHHHHHHHHHHHHHHHHHHHHEE@EEHHHHHHHHHHHHHHHHHGEAAD3337,,,,,,--+78==;566BCHHHHHHHHHHEEEEEDFGGEGG;;;HHHDDDHHHHHHHHHHHHHGED566@BBBBBBB99996//;;@@@GAGBBBH@@@@BBBBGGGEEBBBBH;;;B@66655;55BBBB6656BEEEDDD333AHHHHHH>>=AA<::A93....,08880,,.2000350330,,,,033,,,,00222207:11117777669;;;:66;6334:;;211118---22402077722020662000020067344,,
@JI6ZREA02IBL13
ATATCGCGTTGGAGGGCAAGTCTGGTGCCAGCAGCCGCGGTAATTCCAGCTCCAATAGCGTATATT
+
FFFFDDDBAAA::1114>AABBBBDFHHHHHHHHHHHHFFFFFHFBBBEEFFFFFDBA???><9..
@JI6ZREA02J0E0Z
ATATCGCGTTGGAGGGCAAGTCTGGTGCCAGCAGCCGCGGTAATTCCAGCTCCAATAGCGTATATTAAAGTTGTTGCAGTTAAAAAAGCTCGTAGTTGAATTTTCGGGACTTAGTACCGCTGGTCCGTGTCGTCGGTACGTACTGGTGTTAC
+
FFFFFFFFFFFIIHHHIIIIIIIIIIIIIIIIIIIIIIIIIIIIIIIIIIIIFFFFFFFFFFFFFFFFFFFFDA>====..------3:=====?ADDDD9610/21132---.,----,3978776823///322332589881--,--..
@JI6ZREA02I74WK
ATATCGCGTTGGAGGGCAAGTCTGGTGCCAGCAGCCGCGGTAATTCCAGCTCCAATAGCGTATATTAAAGTTGTTGCAGTTAAAAAGCTCGTAGTTGAATTTTAGGCCTGACCGGATGGTCCGTCTTTGGCGAGTACTGTTCTGTCGTCGGGTCTATCCTTCTGGTGAGCCGGGATGCCCTTTATTGGGTGTGTCGAGGAACCAGGACCATTACCTTGAAAAAATTAGAGTGTTTAAAGCGGGCATTTGCTTGAATAGATTAGCATGGAATAATAGAATAGGACGTTGGTTCTATTTTGTTGGTTTTAGGACCACCGTAATGATTAATAGGGATAGTTGGGGGCATTAGTATTCAATTGTCAGAGGTAAAATTCTTGGATTTATTGAAGACTAACTATTGCGAAAGCATTTGCCAAGGATGTTTTCATTAATCAAGAACGAAAGTTAGGGGATCGAAAGACGATCAGATACCGTCGTAGTCTTAACCATAAACTATGCCGACTAGGAATCGGGCGACGTTA
+
IIIIIIIIIIIIIHHHIIIIIIIIIIIIIIIIIIIIIIIIIIIIIIIIIIIIIIIIIIIIIIIIIIHHHIIIIIIIIIIGG88888HIIIIIIIIIIIICCCCIIIIIIIIIIIIIIIIIIIIIIHHHIIIIIIIIIIIIIIIIIIIIIHHHIIIIIIIIIIIIIIIIIIIHHHIIIHHHHHHIIIHHHIIIIIIII@@@@IIIIIIIIIIIGEEE?;//////::3HDEGIHHHHHHIIHHHHGGGGIIIIIIIIIIIIIIIIIIIIIIIIIIIIIIIIIIHIHIGAAA???E6688D:8DD;;;;G556<AADDA??DDAAAHIIIIHIIDIIIII88=87AAAAIIIIIHAAAHHHHHB;::HE<<<8CBB88;;C>;;944::>@=>>>>@>;99::9:;;9;;;;>???AAAA?><2222::==988:::844820006::231218::3...1-3479993031:;8...6:89=<<::2208999=<26888688<:;;88995520,1//002
@JI6ZREA02F0S87
ATATCGCGTTGGAGGGCAAGTCTGGTGCCAGCAGCCGCGGTAATTCCAGCTCCAATAGCGTATATTAAAGTTGTTGCAGTTAAAAAGCTCGTAGTTGAATCTCGGGATCAATTTATCGGTCGTGCCTCTGGTATGCACTGGTATTATTGATTTCTACCTTCTGACGAACCATGATGTCATTAATTTGGTGTCATGGGGAATCAGGACTGTTACTTTGAAAAATTAGAGTGTTTAAAGCAAGCACACGCTTGAATACATTAGCATGGAATAATGAAATAGGACGTTTGACCCTATTTTGTTGGTTTCTAGGATCGACGTAATGATTAATAGGGATAGTTGGGGGCATTAGTATTCAATTGTCAGAGGTGAAATTCTTGGATTTATTGAAGACTAACTACTGCGAAAGCATTTGCCAAGGATGTTTTCATTAATCAAGAACGAAAGTTAGGGATCGAAGACGATCAGATACCGTCGTAGTCTTAACCATAAACTATGCCGACTAGGGATCGGATGATGTTTAATTTTTTAATT
+
IIIIIIIIIIIIIHHHIIIIIIIIIIIIIIIIIIIIIIIIIIIIIIIIIIIIIIIIIIIIIIIIIIHHHIIIIIIIIIIII?????IIIIIIIIIIIIIIIIIHHHIIIIIHHHIIIIIIIIIIIIIIIIIIIIIIIIIIIIIIIIIIIIHHHIIIIIHHHHIIIIIIIIIIIIIIIIIIIIIHHH@@9FIIIIBBBBIIIIIIIIIFDB?AB=885-----44-=>BBD@EEHHHIFFFIHHHIIIIII@@@FDIIIIIIIIIIIIIIIHHHHHHD:@@HIIHHHIIHHHIICCBAH66@@HBBIII@@@@HIIIIIIIIGGGGFFDD2005=AA88-....::<AADBEE@;;;===BBBABBBBBB====DDDDBB;;;?77AA:424==;;;:;8998220577,,,3000044245//.,,,,,001436---;83338;;37111337;;:9;667::767677788:7971...33.--2202640----02141000/122----22666677--///...))
@JI6ZREA02J4MN3
ATATCGCGTTGGAGGGCAAGTCTGGTGCCAGCAGCCGCGGTAATTCCAGCTCCAATAGCGTATATTAAAGTTGTTGCAGTTAAAAAGCTCGTAGTTGAATTTTAGGCCTGGCCGGATGGTCCGTCTTTGGCGAGTACTGTTCTGTCGTCGGGTCTATCCTTCTGGTGAGCCGGGATGCCCTTTATTGGGTGTGTCGGGGAACCAGGACCATTACCTTGAAAAAATTAGAGTGTTTAAAGCGGGCATTTGCTTGAATAGATTAGCATGGAATAATAGAATAGGACGTTGGTTCTATTTTGTTGGTTTTAGGACCACCGTAATGATTAATAGGGATAGTTGGGGGCATTAGTATTCAATTGTCAGAGGTGAAATTCTTGGATTTATTGAAGACTAACTATTGCGAAAGCATTTGCCAAGGATGTTTTCATTAATCAAGAACGAAAGTTAGGGGATCGAAGACGATCAGATACCGTCGTAGTCTTAACC
+
IIIIIIIIIIIIIHHHIIIIIIIIIIIIIIIIIIIIIIIIIIIIIIIIIIIIIIIIIIIIIIIIIIBBBIIIIIIIIIIII???==IIIIIIIIIIIHH;;;;GIIIIIIIIIIIIIIIIIIIIIHHHIIIIIIIIIIIIIIIIIIIIIHHHIIIIIBBBBIIIIIIIIFF666FIIHHHHHHIIIHHHIIIIHI9999EEEFFFFIIIIIIIIIHHI;;;;88;;,FIIIIEBB666FIHHHIIHHHIIIIIIHHHIIIIIIIIIIIIIFDDHIIIIIIIIIHAAAIIDDCBE97776//>>4444?446??BGGIIIIHEEEIIIIIAAADEAAAH88=?=IIIIIIIIIIIEEB@@=HHBBBBBHHHHHHBBBHHHHHHHHHHH;:8;@D?::8CCC;5555???>>>CDD55558:>7777<<<<<<;>===953....28:31142:;83....36:;;;8232=::989<><<><<==66
@JI6ZREA02GZ98K
ATATCGCGTTGGAGGGCAAGTCTGGTGCCCGCAGCCGCCGGTAAGTTACCTACGC
+
FFFFFFFFFFFIIHHHIIIIHFF<::A<;88044../66557--,16/..231:9
@JI6ZREA02H7P1E
ATATCGCGTTGGAGGGCAAGTCTGGTGCCAGCAGCCGCGGTAATTCCAGCTCCAATAGCGTATATTAAAGTTGTTGCAGTTAAAAAGCTCGTAGTTGAATTTCGGGATCAATACGTCGGTCGTGCTTTTTGGTACGCACTGGCGTCATTGGTTTCTCCTTTCTGACGAACCATGATGTCATTAATTTGGTGTTATGGGGAGTTAGGACTGTTACTTTGAAAAAATTAGAGTGTTTAAAGCAGGCATTAGCTTGAATACATTAGCATGGAATAATGAAATAGGACGTTCGATCCTATTTTGTGGTTTCTAGGATCAACGTAATGATTAATAGGGATAGTTGGGGCATTAGTATTCAATTGTCAGAGGTGAAATTCTTGGATTTATTGAAGACTAACTACTGCGAAAGCATTTGCCAAGGATGTTTTCATTAATCAAGAACGAAGTTAAGGATCGAAGACGATCAGATACCGTCGTAGTCTTAACCATAAACT
+
FFFFFFFFFFFIIHHHIIIIIIIIIIIIIIIIIIIIIIIIIIIIIIIIIIIIFFFFFFFFFFFFFFFFFFFFFFFFFFFFF=====FFFFFFFFFFFFFFFFFFFFFFFFFFFFFFFFFFFFFFF>??>>FFFFFFFFFFFFFFFFFFFFD???DF<<888FFFFFFFFFFFFFFFFFFFFFFFFFFDDDFFFFFAAAAF?@@FFFFFFFFFFFFFFF67776666,DFDDDFFFFFFFFFFFFFFFFFFFFFFDFDFIIIIGFFFDGIIIIIIIGGDF>DD??555@A?<88872222:1.....32>;68998===BBABAAAA::8????D:::::===9AAAADDDDDDDDDDDDDDD?>33388==BB?>>===>>>>88>@@>>>@;8888<;3324488888;8>::9922222--,-204841.022:542---06800...02222..2079972121:::5455:4421088-,,0,,,0.
@JI6ZREA02GQHWF
ATATCGCGTTGGAGGGCAAGTCTGGTGCCAGCAGCCGCGGTAATTCCAGCTCCAATAGCGTA
+
FFFFFFFFFFFDF666FFFFHHHGGHHFFFFFDD:::B:::::AABB==<=<>>=>>?><44
@JI6ZREA02JLN01
ATATCGCGTTGGAGGGCAAGTCTGGTGCCAGCAGCCGCGGTAATTCCAGCTCCAATAGCGTATATTAAAGTTGTTGCAGTTAAAAAGCTCGTAGTTGAATTTTAGGCCTGGCCGGACGGTCCGTCTCTGGCGAGTACTGTTCTGTCGTCGGGTCTATCTTTCTGGTGAATCGGTATGTTCTTAATTGGGCGTGCCGGGGAGCCAGGACTATTACCTTGAAAAAATTAGAGTGTTTAAAGCAGGCTTTTGCTTGAATAGATTAGCATGGAATAATAGAATAGGACGTCGTGGTTCTATTTTGTTGGTTCAAGGGCCACCGTAATGATTAATAGGGATAGTTGGGGGCATTAGTATTCAATTGTCAGAGGTGAAATTCTTGGATTTATTGAAGACTAACTACTGCGAAAGCATTTGCCAAGGATGTTTTCATTAATCAAGAACGAAAGTTAGGGATCGAAGACGATCAGATACCGTCGTAGTCTTAACCATAAACTATGCCGACTAGGGATC
+
IIIIIIIIIIIIIHHHIIIIIIIIIIIIIIIIIIIIIIIIIIIIIIIIIIIIIIIIIIIIIIIIIIHHHIIIIIIIIIIII;;;;;IIIIIIIIIIIIIAAAAIIIIIIIIIIIIIIIIIIIIIIIIIIIIIIIIIIIIIIIIIIIIIIHHHIIIIIIGGGIIIIIIIIIIIIIIIIIIIIIIIIIGGGIIIIIICCCCIIIIIIIIIIIIIIIIIII66666688,GHIIIHHHHHHIIIIIIBCAAIIGGGIHHHHIIIIIIIIIIIIIIIIIIIIIIIIHHGGGGGGGFFGFI????7//==IIHHHHHHIII::=HIIHGGGGGGGHHHHHIIIII::=88HHGGAAAGDHIFFFEEHFFFFB:;8AABCCECCEFF@AAF>>EA;:8CFFBBBHFBCCEBBBBA5222;CA???:7:3----.39977433388<><<<<>>><>>><===>>><=;;===823233;888;:888663322033339704863-.-34511222
@JI6ZREA02INYF9
ATATCGCGTTGGAGGGCAAGTCTGGTGCCAGCAGTCGCGGTAATTCCAGCTCCAATAGCGTATATTAAAGTTGTTGCAGTTAAAAAGCTCGTAGTTGAATTTCGGGGTTAGCAGGTCGGTCGTGCCAATGGTATGCACTGGCTCGCTGACTCCTCCTTCTTGTAGAACCGTAATGCCATTAATTTGGTGTTGCGGGGAAACAGGACTGTTACTTTGAAAAAATTAGAGTGTTTAAAGCAGGCATTAGCTTGAATACATTAGCATGGAATAATGAAATAGGACGTTCGATCCTATTTTGTGGTTTCTAGGATCAACGTAATGATTAATAGGGATAGTTGGGGCATTAGTATTCAATTGTCAGAGGTGAAATTCTTGGATTTATTGAAGACTAACTACTGCGAAAGCATTTGCCAAGG
+
FFFFFFFFFFFII@@@IIIIIIIIIIIIIIIIIIIIIIIIIIIIIIIIIIIIFFFFFFFFFFFFFFFFFFFFFFFFFFFFF????=FFFFFFFFFFFFFFFFFEEEEFFFFFFFFFFFFFFFFFFFFFFFFFFFFFFFFFFFFFFFFFFFFFFFFFFFFFFFFFFDDDDDDFFFFFFFFFFFFFFCC>???FF=;;;???A8::DDFC<;:CFF?D77776666,@FFFFFFFFFFFFFFFFFDDDFFFFDDDDDFDIIIIGGGIIIIFDDDFGGGGAGG??<::GGFDAAAA9997?0::===BAB===??DD:::88@@@@A<<880//8>??==//00:=AAA?BBDDDDDAA?>BBBB333344===DDDDDD>>>D::DD?>>?DD>>>=====>=;;<<:888::<88//
@JI6ZREA02H7138
ATATCGCGTTGGAGGGCAAGTCTGGTGCCAGCAGCCGCGGTAATTCCAGCTCCAATAGCGTATATTAAAGTTGTTGCAGTTAAAAAGCTCGTAGTTGAATTTTAGGCCTGGCCGGAGTCGT
+
FFFFFFFFFFFIIHHHIIIIIIIIIIIIIIIIIIIIIIIIIIIIIIIIIIIIFFFFFFFFFFFFFFFFFFFFFFFFDDD??66666AFFFFFFFFFFFFDDDAFFFDCC?=<<=<<<9900
@JI6ZREA02GRKMO
ATATCGCGTTGGAGGGCAAGTCTGGTGCCAGCAGCCGCGGTAATTCCAGCTCCAATAGCGTATATTAAAGTTGTTGCAGTTAAAAAGCTCGTAGTTGAATTTTAGGCCTGGCCGGATGGTCCGTCTTTGGCGAGTACTGTTCTATCGTCGGGTCTATCCTTCTGGTGAGCCGGGAATGCCCTTTATTGGGTGTGTCGGGGAACCAGGACCATTACCTTGAAAAAATTAGAGTGTTTAAAGCGGGCATTTGCTTGAATAGATTAGCATGGAATAATAGAATAGGACGTTGGTTCTATTTTGTTGGTTTTAGGACCACCGTAATGATTAATAGGGATAGTTGGGGGCATTAGTATTCAATTGTCAGAGGTGAAATTCTTGGATTTATTGAAGACTAACTATTGCGAAAGCATTTGCCAAGGATGTTTTCATTAATCAAGAACGAAAGTTAGGGGATCGAAGACGATCAGATACCGTCGTAGTCTTAACCNTAAACTATGCCGACTGGAATCGGGCGACGTTATTTCATGACTCGCTCGGCGCCTTACGGG
+
HHHHHHHHHHHIIHHHIIIIIIIIIIIIIIIIIIIIIIIIIIIIIIIIIIIIHHHHHHHHHHHHHHHHHHHHHHHHHHHHH?????H;;;;BHHHHHHHCCCCHHHHHHHHHHHHHHHHHHHHHHHHHHHHHHHHHHHHHHF????HHHHHHHHHHHHHHHHHGDECDE6622222BD>>>>BHHHHHHHHHHHHHCCCCHHHHHHHHHHHHHHHHHHH;;;;66EE3HHHHHHHHHHHHHHEEEHHHHHHHHHDDDDHHHHHHHHHHHHHHDDDDHHHHHHHHHDDDHHHGGGD7333/--43,,,,3568888<BEEEGGHHHHHHHHHHHHHHHHH88??=HHHHHHHHHHHHHAAAHDD===DDD>>>DHA====AHH>DH8AAHH@AA?HHHHHHHHHHHH====>HHAAAAHH<;;4744::::886;;;200;8444:;;211111222776478:;;72121;;;:466::<;<<;;61!27777601227:;6777::;;:720-20892-,,,,222699777787744..001.0,,
@JI6ZREA02JYW7V
ATATCGCGTTGGAGGGCAAGTCTGGTGCCAGCAGCCGCGGTAATTCCAGCTCCAATAGCGTATATTAAAGTTGTTGCAGTTAAAAAGCTCGTAGTTGAATTTCGGGATCAATATATCGGTCGTGCTTCGGTATGTACTGGTATTATTGATTTCTCCCTTCTGACGAACTATGATGTCATTAATTTGGTGTTATGGGGAATCAGGACTGTTACTTTGAAAAAATTAGAGTGTTTAAAGCAGGCACACGCTTGAATACATTAGCATGGAATAATGAAATAGGACGTTTGATCTATTTGTTGGTTTCTAGGATCGACGTAATGATTAATAGGGATAGTTGGGGGCATTAGTATTCAATTGTCAGAGGTGAAATTCTTGGATTTATTGAAGACTAACTACTGCGAAAGCATTTGCCAAGGATGTTTCATTAATCAAGAACGAAAGTTAGGGATCGAAGACGATCAGATACCGTCGTAGTCTTAACCNTAAACTATGCCGACTAGGGATCGGATGATGTTAATTTTTTAATGTACT
+
IIIIIIIIIIIIIHHHIIIIIIIIIIIIIIIIIIIIIIIIIIIIIIIIIIIIIIIIIIIIIIIIIIHHHIIIIIIIIIIII=====IIIIIIIIIIIIIHHHIHHHIIIIIIIIIIIIIIIIIIIIIIIIIIIIIIIIIIIIIIIIIIIHHHIA;;;GGIIIIIIIIIIHHIIIIIIIIIIIHHHIIIIIIIICCCCIIIIIIIIIIIIIIIHHHI;;;;;;BB0IIIIIHHHHHHIIIIIIIIIIIIIIIIIIIIIIIIIIIIIIIIIIIIIAAAIIIIIIIEEEIIA=88555=;IGGBEEIII===GHGGGIIIIIIIHHAAAD5556DEGGG777;7IIHHGAAADIIIIIGC?CCEE::;2111;;C??EEEBHHHHHHHHHHFF???BBE>?AA;;;>??>>>AAAAA<<;>.--.3899775::;30034330/,,,,,/22222274847:::98823332027:87866<<22!388832-238<8;8<6833283338<;;8322;;////--00);893-
@JI6ZREA02GSFKM
ATATCGCGTTGGAGGGCAAGTCTGGTGCCAGCAGCCGCGGTAATTCCAGCTCCAATAGCGTATATTAAAGTTGTTGCAGTTAAAAAGCTCGTAGTTGAATTTTAGGCCTGGCCGGATGGTCCGTCTTTGGCGAGTACTGTTCTGTCGTCGGGTCTATCCTTCTGGTGAGCCGGGATGCCCTTTATTGGGTGTGTCGGGGAACCAGGACCATTACCTTGAAAAAATTAGAGTGTTTAAAGCGGGCATTTGCTTGAATAGATTAGCATGGAATAATAGAATAGGACGTTGGTTCTATTTTGTTGGTTTTAGGACCACCGTAATGATTAATAGGGATAGTTGGGGGCATTAGTATTCAATTGTCAGAGGTGAAATTCTTGGATTTATTGAAGACTAACTATTGCGAAAGCATTTGCCAAGGATGTTTTCATTAATCAAGAACGAAAGTTAGGGGATCGAAGACGATCAGATACCGTCGTAGTCTTAACCATAAACTATGCCGACTAGGAATCGGGCGACGTT
+
IIIIIIIIIIIIIBBBIIIIIIIIIIIIIIIIIIIIIIIIIIIIIIIIIIIIIIIIIIIIIIIIIIHHHIIIIIIIIII??88888IIIIIIIIIIIIICCCCIIIIIIIIIIIIIIIIIIIIIIHHHIIIIIIIIIIIIIIIIIIIIIHHHIIIIIIIIIIIIIIIIIIIHHHIIIHHHHHHIFFGGHIIIIIICCCCIIIIIIIIIIIIIIIIIII9<<<88BB0IIIIIHHHHHHIIHGGGIHHHIIIIIIIIIIIIIIIIIIIIIIGGGGIIIIIIIIIIIIIGGGFDFD99998//889999HEGIGGGIIIIIIIIIIIIIIIHGGGIGBDD::===IIIIIIIIIIIIIIIIIIIII<<<DDBBEEECCEB74447;>EEEEEEIFFCCCEEG77444<BBBBBEEEEEEGC>:4444:>???=;??>422:32228:;44444<>>:4430:=====:7:8>?:323<>=>?>>??==<?===><6<>::8?:=:;9334:;4..-.2<:7
@JI6ZREA02JNOJH
ATATCGCGTTGGAGGGCAAGTCTGGTGCCAGCAGCCGCGGTAATTCCAGCTCCAATAGCGTATATTAAAGTTGTTGCAGTTAAAAAGCTCGTAGTTGAATTTTAGGCCT
+
FFFFFFFFFFFIIHHHIIIIIIIIIIIIIIIIIIIIIIIIIIIIIIIIIIIIFFFFFFFFFFFFFFFFFFFFFFFFFFFFF=====FFFFFFFFFDDA>4422611113
@JI6ZREA02IW4NN
ATATCGCGTTGGAGGGCAAGTCTGGTGCCAGCAGCCGCGGTAATTCCAGCTCCAATAGCGTATATTAAAGTTGTTGCAGTTAAAAAGCTCGTAGTTGAATTTCGGGATCAATATAG
+
FFFFFFFFFFFIIHHHIIIIIIIIIIIIIIIIIIIIIIIIIIIIIIIIIIIIFFFFFFFFFFFFFFFFFA@@FFFFFFFFF?????FFFFFFFFFFFFFFF?:331<==;<712-.
@JI6ZREA02IVSHQ
ATATCGCGTTGGAGGGCAAGTCTGGTGCCAGCAGCCGCGGTAATTCCAGCTCCAATAGCGTATATTAAAGTTGTTGCAGTTAAAAAGCTCGTAGTTGAATTTTAGGCCTGGCCGGATGGTCCGTCTTTGGCGAGTACTGTTCTATCGTCGGGTCTATCCTTCTGGTGAGCCGGAATGCCCTTTATTGGGTGTGTCGGGGAACCAGGACCATTACCTTGAAAAAATTAGAGTGTTTAAAGCGGGCATTTGCTTGAATAGATTAGCATGGAATAATAGAATAGGACGTTGGTTCTATTTTGTTGGTTTTAGGACCACCGTAATGATTAATAGGGATAGTTGGGGGCATTAGTATTCAATTGTCAGAGGTGAAATTCTTGGATTTATTGAAGACTAACTATTGCGAAAGCATTTGCCAAGGATGTTTTCATTAATCAAGAACGAAAGTTAGGGGATCGAAGACGATCAGATACCGTCGTAGTCTTAACCATAAACTATGCCGACTAGGGATCGGATGATGTTTAATTTTTAATGTACTCATTTCGGCG
+
HHHHHHHHHHHIIHHHIIIIIIIIIIIIIIIIIIIIIIIIIIIIIIIIIIIIHHHHHHHHHHHHHHHHHHHHHHHHHHHHH?????HHHHHHHHHHHHHCCCCHHHHHHHHHHHHHHHHHHHHHHHHHHHHHHHHHHHHHHHHHHHHHHHHHHHHHHHHHHHHHHHHHHHHHHHHHHHHHHHEEDDHHHHHHHHHCCCCHHHHHHHHHHHHHHHHHHH9;;;66EE3HHEEEHHHHHHHHHHHHHHHHHHHHHHHHHHHHHHHHHHHHHHHHHHHHHHHHHHHHHHHHHHHHHH;976>3344/////6;=888:?BBBEHHHHHHHHHHHHHHHHHH==?==HHBBBBHHHHHHHHHHHHHHDHHHHH>=AABBBBAA///988AA>=:ABB??@?BBAA====999===DDDDBA==:;4444;;;;::6:::200:6333:;;247116777::64768::;21217:;:9::;:8766::110222220-1222024974---2266662114...00,,,,,,,)145500234478;00
@JI6ZREA02GB73R
ATATCGCGTTGGAGGGCAAGTCTGGTGCCAGCAGCCGCGGTAATTCCAGCTCCAATAGCGTATATTAAAGTTGTTGCAGTTAAAAAGCTCGTAGTTGAATTTTAGGCCTGACCGGATGGTCCGTCTTTGGCGAGTACTGTTCTGTCGTCGGGTCTATCCTTCTGGTGAGCCGGGATGCCCTTTATTGGGTGTGTCGGGGAACCAGGACCATTACCTTGAAAAAATTAGAGTGTTTAAAGCGGGCATTTGCTTGAATAGATTAGCATGGAATAATAGAATAGGACGTTGGTTCTATTTTGTTGGTTTTAGGACCACCGTAATGATTAATAGGGATAGTTGGGGGCATTAGTATTCAATTGTCAGAGGTGAAATTCTTGGATTTATTGAAGACTAACTATTGCGAAAGCATTTGCCAAGGATGTTTTCATTAATCAAGAACGAAAGTTAGGGGATCGAAGACGATCAGATACCGTCGTAGTCTTAACCATAAACTATGCCGACTAGGAATCGGGCGACGTTATTTCATGACTCGCTCGGCGCCTTACGGG
+
IIIIIIIIIIIIIHHHIIIIIIIIIIIIIIIIIIIIIIIIIIIIIIIIIIIIIIIIIIIIIIIIIIHHHIIIIIIIIIIII88888FIIIIIIIIIIIICCCCIIIIIIIIIIIIIIIIIIIIIIHHHIIIIIIIIIIIIIIIIIIIIIHHHIIIIIIIIIIIIIIIIIIIHHHIIIHHHHHHF99>>HIIIIIIBBBBIIIIIIIIIIIIIIIIHHI666666;;,BIIIIHHHBBBIIHHHFB;;;FIIIIFDDHHIIIIIIIIIIIIIIIIIIIIIIIIDD@@@7777<@G==?=7//<<>>>>EEG<66699<<<FFIIIIIIIIHHHIIHHDD76655GGGD;;9<@@GBB????CC?>000BBBBBBCBBEHH:::>88DDB@?C?94442@=?92444>::::;ACC::553:>;;44:><=<<;>=8...:6500188333338::::3103:899330318331888;<<><<==6603111..-6888:;9:8:;<:;;:83--.07960--,115555511,.-..1.//331.000
@JI6ZREA02GESWW
ATATCGCGTTGGAGGGCAAGTCTGGTGCCCGCAGCCGCGGTAATTCCAGCTCCAATAGCGTATATTAAAGTTGTTGCAGTTAAAAAGCTCGTAGTTGAATTTTAGGCCTGGCCGGATGGTCCGTCTTTGGCGAGTACTGTTCTGTCGTCGGGTCTATCCTTCTGGTGAGCCGGGATGCCCTTTATTGGGTGTGTCGGGGAACCAGGACCATTACCTTGAAAAAACTAGAGTGTTTAAAGCGGGCATTTGCTTGAATAGATTAGCATGGAATAATAGAATAGGACATTGGTTCTATTTTGTTGGTTTTTAGGACCACCGTAATGATTAATAGGGATAGTTGGGGGCATTAGTATTCAATTGTCAGAGGTGAAATTCTTGGATTTATTGAAGACTAACTATTGCGAAAGCATTTGCCAAGGATGTTTTCATTAATCAAGAACGAAAGTTAGGGGATCGAAGACGATCAGATACCGTCGTAGTCTTAACCATAAACTATGCCGACTAGGAATCGGGCACGTTATTTCATGACTCGCTCGGCG
+
IIIIIIIIIIIIIHHHIIIIIIIIIIIHHHIIIIIIIIIIIIIIIIIIIIIIIIIIIIIIIIIIIIGGGIIIIIIIIIIII?????IIIIIIIIIIIIICCCCIIIIIIIIIIIIIIIIIIIIIIHHHIIIIIIIIIIIIIIIIIIIIIHHHIIIIIIIIIIIIIIIIIIIHHHIIIHHHHHHI>ABBGGIIIIICCCCIIIIIIIIIIIIIIIIIII9<<<99II5IIIIIHHHHHHIIHHHIIHHHIIIIIGGGGIIIIIIIIIIIIIIIIIIIIIIIIIIII====GGIII=;88A5544---,,355513468<<=GGGIIIIIIIGGGIIIIGG::=::GGGIIIIIIIAA@DDHHHHHFCCDEEEHHD@>>@@DBEEF>>FFFHCDDF???>HFHHHHHEHHDBBHHFEEEEB:=4////486655259630022...,,,-,,,,35582.--36<==8878:???><<<=><=::<<775=722471788<;=98688;;=8...131930/,,-39999:3138975631
@JI6ZREA02H2D0V
ATATCGCGTTGGAGGGCAAGTCTGGTGCCAGCAGCCGCGGTAATTCCAGCTCCAATAGCGTATATTAAAGTTGTTGCAGTTAAAAAGCTCGTAGTTGAATTTCGGGATCAATTTATCGGTCGTGCCTCTGGTATGCACTGGTATTATTGATTTCTACCTTCTGACGAACCATGATGTCATTAATTTGGTGTCATGGGGAATCAGGACTGTTACTTTGAAAAAATTAGAGTGTTTAAAGCAAGCACACGCTTGAATACATTAGCATGGAATAATGAAATAGGACGTTTGACCCTATTTTGTTGGTTTCTAGGATCGACGTAATGATTAATAGGGATAGTTGGGGGCATTAGTATTCAATTGTCAGAGGTGAAATTCTTGGATTTATTGAAGACTAACTACTGCGAAAGCATTTGCCAAGGATGTTTTCATTAATCAAGAACGAAAGTTAGGGATCGAAGACGATCAGATACCGTCGTAGTCTTAACCATAAACTATGCCGACTAGGGATCGGATGATGTTAATTTTTTAATGTACTC
+
IIIIIIIIIIIIIHHHIIIIIIIIIIIIIIIIIIIIIIIIIIIIIIIIIIIIIIIIIIIIIIIIIIHHHIIIIIIIIIIII88888IIIIIIIIIIIIIHHHIHHHIIIIIHHHIIIIIIIIIIIIIIIIIIIIIIIIIIIIIIIIIIIIHHHIHIHHHHIIIIIHHHIIIIIIIIIIIIIIIHHHFF@HIIII;;;;IIIIIIIIIG>>>>IEBBG44446688,FHIIIHHHHHHIIIIIGGFHHIIIIIIIIIIIIIIIIIIIIIIIIIIIHHHIIHH<<<AAEIGBAAEB66666//6599:EAGAAAEEEIIIIIIIHHHIIIIIHHEHEDDDD55544??BBEGGFDAAABHEEDEEDD??@DBEEDB@==EEEEEEE:8@@BDDDE??::8::BBDBBB>??>:::::....03700007799880...300;:333633-9961338:::986688886742231016868:::;;66493--.6--...4769:852038;9771111/200,,,,,,,,)1255//
@JI6ZREA02JMYY6
ATATCGCGTTGGAGGGCAAGTCTGGTGCCAGCAGCCGCGGTAATTCCAGCTCCAATAGCGTATATTAAAGTTGTTGCAGTTAAAAAGCTCGTAGTTGAATTTCGGGATTAGTACGTCTGGTCGTGCCTTCGGTACGTACTGGTGTTACTGATTTCTACC
+
FFFFFFFFFFFIIHHHIIIIIIIIIIIIIIIIIIIIIIIIIIIIIIIIIIIIFFFFFFFFFFFFFFFFFFFFFFFFFFFFF?????FFFFFFFFFFFFFCC?:311@A@@<44456?BBBBBBBBBDD?:::=543<???=<434449;77122=13--
@JI6ZREA02IQF9L
ATATCGCGTTGGAGGGCAAGTCTGGTGCCAGCAGCCGCGGTAATTCCAGCTCCAATAGCGTATATTAAAGTTGTTGCAGTTAAAAAGCTCGTAGTTGAATTTCGGGATCAATTTATCGGTCGTGCCTCTGGTATGCACTGGTATTATTGATTTCTACCTTCTGACGAACCATGATGTCATTAATTTGGTGTCATGGGGAATCAGGACTGTTACTTTGAAAAAATTAGAGTGTTTAAAGCAAGCACACGCTTGAATACATTAGCATGGAATAATGAAATAGGACGTTTGACCCTATTTTGTTGGTTTCTAGGATCGACGTAATGATTAATAGGGATAGTTGGGGGCATTAGTATTCAATTGTCAGAGGTGAAATTCTTGGATTTATTGAAGACTAACTACTGCGAAAGCATTTGCCAAGGATGTTTTCATTAATCAAGAACGAAAGTTAGGGATCGAAGACGATCAGATACCGTCGTAGTCTTAACCATAAACTATGCCGACTAGGGATCGGATGATGTTAATTTTTTAATGTACTC
+
IIIIIIIIIIIIIHHHIIIIIIIIIIIIIIIIIIIIIIIIIIIIIIIIIIIIIIIIIIIIIIIIIIHHHIIIIIIIIIIII;;;;;IIIIIIIIIIIIIHHHIHHHIIIIIHHHIIIIIIIIIIIIIIIIIIIIIIIIIIIIIIIIIIIIHHHIIIIIIIIIIIIIIIIIIIIIIIIIIIIIIHHHIIIIIIIIBBBBIIIIIIIIIIGFFIIHFFF688888>>-GHIIIHHHHHHIGBBBGIHIIIIIIIIIIIIIIIIIIIIHHEEFIIII<<<IIIIIIIHHEGGBAAC@11//5.188///??E??AAIIIID<<<IIIIIIIID552?BED@@...00????BBBEGIIIEHHHHHHHHDDDDBBBBBHHHHHHEEEE::DD;535?999>=A;>>4///9::;;798;===;4330000336911088;:88=<666:;8-1---...6686987999977-...----,,074499010896689-2338<;9=9883137699333110466------11)545,,,
@JI6ZREA02I3TZW
ATATCGCGTTGGAGGGCAAGTCTGGTGCCAGCAGCCGCGGTAATTCCAGCTCCAATAGCGTATATTAAAGTTGTTGCAGTTAAAAAGCTCGTAGTTGAATTTTAGGCCTGGCCGGATGGTCCGTCTTTGGCGAGTACTGTTCTGTCGTCGGGTCTATCATTCTGGTGAGCCGGGATGCCCTTTATTGGGTGTGTCGGGGAACCAGGACCATTACCTTGAAAAAATTAGAGTGTTTAAAGCGGGCATTTGCTTGAATAGATTAGCATGGAATAATAGAATAGGACGTTGGTTCTATTTTGTTGGTTTTAGGACCACCGTAATGATTAATAGGGATAGTTGGGGGCATTAGTATTCAATTGTCAGAGGTGAAATTCTTGGATTTATTGAAGACTAACTATTGCGAAAGCATTTGCCAAGGATGTTTTCATTAATCAAAGAACGAAAGTTAGGGGATCGAAGACGATCAGATACCGTCGTAGTCTTAACCATAAACTATGCCGACTAGGAATCGGGCGACGTT
+
IIIIIIIIIIIIIHHHIIIIIIIIIIIIIIIIIIIIIIIIIIIIIIIIIIIIIIIIIIIIIIIIIIHHHIIIIIIIIIIII;;;;;HIIIIIIIIIIII@@@@IIIIIIIIIIIIIIIIIIIIIIHHHIIIIIIIIIIIIIIIIIIIIIHHHIIIIIIIIIIIIIIIIIIIHHHIIIHHHHHHIFFGGHIIIIII>>>>BBIIIIIIIIIIIIBBBBB866666II5IIFBBBFFHHHIIHHHIIHHHIIIIIIIIIIIIIIIIIIIIIIHHHIIIIIIIEDDIGAA8877?DG9999G:;HH<<99IIII<<655<AIIBBABBEEB92005:>?@@24456EEEIIIIIIDAAABBHBBBDDEE@=?BBCCC??;;;>>;944?CC>;?CCCB?=>ACC9;;;>??>>>CABCCCCC<<77218:9;8843...3-081006:==677226:::;86589<888:686;=8202289:><<;;::9<66681-03..-345/0074332224-98346
@JI6ZREA02G9O1I
ATATCGCGTTGGAGGGCAAGTCTGGTGCCAGCAGCCGCGGTAATTCCAGCTCCAATAGCGTATATTAAAGTTGTTGCAGTTAAAAAGCTCGTAGTTGAATTTCGGG
+
FFFFFFFFFFFIIIIIIIIIIIIIIIIIIIIIIIIIIIIIIIIIIHIIIIIIFFFFFFFFFFFFFFFFFFFFFFFFFFF<<88866FFFFFFFFFFFDD???5110
@JI6ZREA02GL8DW
ATATCGCGTTGGAGGGCAAGTCTGGTGCCAGCAGCCGCGGTAATTCCAGCTCCAATAGCGTATATTAAAGTTGTTGCAGTTAAAAAGCTCGTAGTTGAATTTTAGGCCTGGCCGATGGTCCGTCTTTGGCGAGTACTGTTCTGTCGTCGGGTCTATCCTTCTGGTGAGCCGGGATGCCCTTTATTGGGTGTGTCGGGGAAACCAGGACCATTACCTTGAAAAAATTAGAGTGTTTAAAGCGGGCATTTGCTTGAATAGATTAGCATGGAATAATAGAATAGGACGTTGGTTCTATTTTGTTGGTTTTAGGACCACCGTAATGATTAATAGGGATAGTTGGGGGCATTAGTATTCAATTGTCAGAGGTGAAATTCTTGGATTTATTGAAGACTAACTATTGCGAAAGCATTTGCCAAGGATGTTTTCATTAATCAAGAACGAAAGTTAGGGGATCGAAGACGATCAGATACCGTCGTAGTCTT
+
HHHHHHHHHHHII???IIIIIIIIIIIIIIIIIIIIIIIIIIIIIIIIIIIIHHHHHHHHHHHHHHHHHHHHHHHHHHHHH=====HHHHHHHHHHHHHBBCCHHHHHHHH666>>HHHHHHHHHHHHHHHHHHHHHHHHHHHHHHHHHHHHHHHHHHHHHHHHHHHHHHHHHHHHHHHHHHHHHHB>B9@=:3--///////7BBCDGGHHHHHHHH6;;;66<<-HHEEEHHHHHHHH@@@EHHHHHHHHHHHHHHHHHHHHHHHHHH;<<@@HHHHHHHHHHHHHHHHHHH?999B88;;////:??<5558B@@@@EEEEHBBBHH@@GGGGBB55525>BDB>>@GGBBBBBBBDDA===?====>DDD??AAAH>>D::DD====ABB@@?B?AA?===?=999=AAAAAAA?;;4444;;;;::9;;;:66;:333122-11118777:::97667777678;;:4---6477..
@JI6ZREA02HKEJJ
ATATCGCGTTGGAGGGCAAGTCTGGTGCCAGCAGCCGCGGTAATTCCAGCTCCAATAGCGTATATTAAAGTTGTTGCAGTTAAAAAGCTCGTAGTTGAATTTCGGGATCAATTAT
+
FFFFFFFFFFFIIHHHIIIIIIIIIIIIIIIIIIIIIIIIIIIIIIIIIIIIFFFFFFFFFFFFFFFFFFFFFFFFDDFCC66666CFFFFFFFFFFFFFFFFFFFFFFDBBA80
@JI6ZREA02IJ6UW
ATATCGCGTTGGAGGGCAAGTCTGGTGCCAGCAGCCGCGGTAATTCCAGCTCCAATAGCGTATATTAAAGTTGTTGCAGTTAAAAAGCTCGTAGTTGAATTTCGGGATCAATATATTGGTCGTGCCTCCGGTATGCACTGGTATTATTGATTTCTACCTTCTGACGAACTATGATGTCATTAATTTGGTGTCATGGGGAATCAGGACTGTTACTTCGAAAAAATTAGAGTGTTTAAAGCAGGCACACGCTTGAATACATTAGCATGGAATAATGAAATAGGACGTTTGACCCTATTTTGTTGGTTTCTAGGATCGACGTAATGATTAATAGGGATAGTTGGGGCATTAGTATTCAATTGTCAGAGGTGAAATTCTTGGATTTATTGAAGACTAACTACTGCGAAAGCATTTGCCAAAGGATGTTTTCATTAATCAAGAACGAAAGTTAGGGATTCGAAGACGATCAGATACCGTCGTAGTCTTAACCATAAACTAT
+
HHHHHHHHHHHIIIIIIIIIIIIIIIIIIIIIIIIIIIIIIIIIIIIIIIIIHHHHHHHHHHHHHHHHHHHHHHHHHHHHH88888EHHHHHHHHHHHHHHHHHHHHHHHHHHHHHHHHHHHHHHHHBBBBFHHHHHHHHHHHHHHHHHHHHHHHHHHHHHHHHHHHHHHHHHHHHHHHHHHH666HHHHHHHHBCAAHHHHGFFGGG<666<@HHH;777;;99,EEEEEEHHHHHHHHHHHHEEEHHHHHHHHHHHDDDHHHHHHHHHHHHGDDBB<BB;65665BA666>A02226//;;@@@HHH@@@BHHHHHHHHHHHHHHBB@@>>?AAA??00005:<AAA??BEBBBAADDHHHH===HHHHHHD??AAA>>=3//99A@:>>=;998=9993449899666700,,,,,,11....6669770227200:633388806611----:::9:88777;:;:;;:6468;:6766;;664622260-,
@JI6ZREA02JUMYT
ATATCGCGTTGGAGGGCAAGTCTGGTGCCAGCAGCCGCGGTAATTCCAGCTCCAATAGCGTATATTAAAGTTGTTGCAGTTAAAAAGCTCGTAGTTGAATTTTAGGCCTGGCCGGACGGTCCGTCTCTGGCGAGTACTGTTCTGTCGTCGGGTCTATCTTTCTGGTGAATCGGTATGTTCTTAATTGGGCGTGCCGGGGAGCCAGGACCATTACCTTGAAAAAATTAGAGTGTTTAAAGCAGGCTTTTGCTTGAATAGATTAGCATGGAATAATAGAATAGGACGTCGTGGTTCTATTTTGTTGGTTCAAGGACCACCGTAATGATTAATAGGGATAGTTGGGGGCATTAGTATTCAATTGTCAGAGGTGAAATTCTTGGATTTATTGAAGACTAACTATTGCGAAAGCATTTGCCAAGGATGTTTTCATTAATCAAGAACGAAAGTTAGGGATCGAAGACGATCAGATACCGTCGTAGTCTTAACCATAAACTATGCCGACTAGGAATCGGGCGACGTTATTTTCACG
+
IIIIIIIIIIIIIHHHIIIIIIIIIIIIIIIIIIIIIIIIIIIIIIIIIIIIIIIIIIIIIIIIIIHHHIIIIIIIIIIII;;;;;IIIIIIIIIIIIICCCCIIIIIIIIIIIIIIIIIIIIIIIIIIIIIIIIIIIIIIIIIIIIIIHHHIIIIIIBBBIIIIIIIIIIIIIIIIIIIIIIIIIHHHIIIIIICCCCIFIIIIIFIIIIIGDBBBE11////55,:;EEGEHHHHHIIIIII===<@@@@DD@@@DIIIIIIIIIIIIIIIIIIIIIIIIIIDEDHHHHIHIFG>>==<//66@@GGG665<IIHHHHHIHHHHIIHHHHHHIHHHHH88888IIIIHHDDDHDBBEEDDDHHH>::8@@BDDC=;??@55597:CCCC85544HHHHDDHHHHHHB@@@EB544286693----399988478:855:1005688288888888865:::;;8868633369<:;:6868==1103166860678;8:8813366895420-81...000109903
@JI6ZREA02JKDQW
ATATCGCGTTGGAGGGCAAGTCTGGTGCCAGCAGCCGCGGTAATTCCAGCTCCAATAGCGTATATTAAAGTTAGTTGCAGTTAAAAAGACTCGTAGTTGAATTTCGGGATCAAGGTGCCAGTCATGCCTTTGGTATGTACTGACATCATTGATTTCTCCCTTCTGATGAACTGTGATGTCATTAATTGGNGTCATGGAGAATCAGGACTGTTACTTGAAAAATTGAGTGTTAAAGCAAGCACACGCTTGAATACATTAAGCATGGAATAATGAAATAGGACGTTTGATCCCATTTGTGGTTCTAGGATCGACGTAATGATTAATAGGGATAGTTGGGGCATTAG
+
FFFFFFD<::555;<;444449AAAABBBDDFGDDFF666ECAAADAAADDFFF?A@FFFFFDDDD???D662:8>????==11333A6BAA??AABB@<<111484444<<<<<?@@>??????@::555DD>DBBBBDDDFC???AAAAB;;;:6::?663?DDDDDBBBAA==:989966666622!,.4:=213/..:::---4:/../467=//---224764/.0869?>==?94454<A=<<<<>=>=0000997:7777:563....3/998:1112=33,,,-,,,-,-----19222<>>?AA???D???ADDDDBBBD:::?D99669988<0
@JI6ZREA02IUI67
ATATCGCGTTGGAGGGCAAGTCTGGTGCCAGCAGCCGCGGTAATTCCAGCTCCAATAGCGTATATTAAAGTTGTTGCAGTTAAAAAGCTCGTAGTTGAATTTTAGGCCTGACCGGATGGTCCGTCTTTGGCGAGTACTGTTCTGTCGTCGGGTCTATCCTTCTGGTGAGCCGGGATGCCCTTTATTGGGTGTGTCGGGGAACCAGGACCATTACCTTGAAAAAATTAGAGTGTTTAAAGCGGGCATTTGCTTGAATAGATTAGCATGGAATAATAGAATAGGACGTTGGTTCTATTTTGTTGGTTTTTAGGACCACCGTAATGATTAATAGGGATAGTTGGGGGCATTAGTATTCAATTGTCAGAGGTGAAATTCTTGGATTTATTGAAGACTAACTATTGCGAAAGCATTTGCCAAGGATGTTTTCATTAATCAAGAACGAAAGTTAGGGGATCGAAGACGATCAGNTACCGTCGTAGTCTTAACCNTAAACTATGCCGACTAGGAATCGGGCGAC
+
IIIIIIIIIIIIIHHHIIIIIIIIIIIIIIIIIIIIIIIIIIIIIIIIIIIIIIIIIIIIIIIIIIHHHIIIIIIIIIIII???==IIIIIIIIIIIIICCCCIIIIIIIIIIIIIIIIIIIIIIHHHIIIIIIIIIIIIIIIIIIIIIHHHIIIIIIIIIIIIIIIIIIIHHHIIIHHHHHHIDDFFHIIIIIICCCCIIIIHIIHIIIIIIIIIII666666BB0IIIIIHHH>>>FIHFFFHFFFIIIIIIIIIIIIIIIIIIIIIIIIIIIIIIIIIIIIHEEDDFFGEE63003--11,,,,,-555---,25566??EGGIIII@@@DGBBBB00000;;EEEEEGID@@@EDBBBBBBB>@===BEEEDDEEEBBBHH8:::HHHHEH>>=BBHHBBBE>@@@@BEBBBBDD<>:4477;;<<::9;997441,,,,,,,,,,,,,111661478:;;;3!33;<;888:;::;64..--!32..,1-032649481320038522/,1/
@JI6ZREA02J1PZM
ATATCGCGTTGGAGGGCAAGTCTGGTGCCAGCAGCCGCGGTAATTCCAGCTCCAATAGCGTATATTAAAGTTGTTGCAGTTAAAAAGCTCGTAGTTGAATTTTAGGCCCTACGGCGTAGTCGGTCCGTTCGTTGGCGAGTACTGTTCTGTCGGTCGGTCTACTTCCTTCGTGGTGACGG
+
FFFFFFFFFFFIIHHHIIIIIIIIIIIIIIIIIIIIIIIIIIIIHHIIIIIIFFFFFFFFFFFF@@@@FFFFDDBBBDB==66665=BBAAA??>A@8844222112213.,---,..-5:77=66222;=66224///4///467313237;3/,,-/3766666<<=>;;986::11
@JI6ZREA02I1KAI
ATATCGCGTTGGAGGGCAAGTCTGGTGCCAGCAGCCGCGGTAATTCCAGCTCCAATAGCGTATATTAAAGTTGTTGCAGTTAAAAAGCCCGTAGTTGAATTTTAGGCCTGGCCGGACGGTCCGTCTCTGGCGAGTACTGTTCTGTCGTCGGGTCTATCTTTCTGGTGAATCGGTATGTTCTTAATTGGGCGTGCCGGGGAGCCAGGACCATTACCTTGAAAAAATTAGAGTGTTTAAAGCAGGCTTTTGCTTGAATAGATTAGCATGGAATAATAGAATAGGACGTTGTGGTTCTATTTTGTTGGTTCAAGGACCACCGTAATGATTAATAGGGATAGTTGGGGGCATTAGTATTCAATTGTCAGAGGTGAAATTCTTGGATTTATTGAAGACTAACTATTGCGAAAGCATTTGCCAAGGATGTTTTCATTAATCAAGAACGAAAGTTAGGGGATCGAAGACGATCAGATACCGTCGTAGTCTTAACCATAAACTATGCCGACTA
+
HHHHHHHHHHHIIHHHIIIIIIIIIIIIIIIIIIIIIIIIIIIIIIIIIIIIHHHHHHHHHHHHHHHHHHHHHHHHHHHHH;;;;;HHHHHHHHHHHHHCCCCHHHHHHHHHHHHHHHHHHHHHHHHHHHHHHHHHHHHHHHHHHHHHHHHHHHHHHHHHHHHHHHHHHHBBBFHHHHHHHHHHHHHHHE@EHHHAA>>D=GHHEDDGD@@>BAA;;@------//,98>AA==@>>>EDBB>?00005>ADD99546GGHHHHHHHHHHHHHHHHHHHHHHHH@@;;<;;HGGEB99;9G//2222A<;///5DB2226;GGGGGIGHHHHHHHHHHHH===88HHHHBBBBHHHHDDDDDDD=========DBBBBDDD>>9944HHHHHHDDDDDDBBB9344;?=9999AAA>>;642-----2677775;;:200;:200022-00---222667021::::767677789::;::;::;;86462002.,,,,,.2020
@JI6ZREA02GFWXE
ATATCGCGTTGGAGGGCAAGTCTGGTGCCAGCAGCCGCGGTAATTCCAGCTCCAATAGCGTATATTAAAGTTGTTGCAGTTAAAAAGCTCGTAGTTGAATTTCGGGGTTAGCAGGTCGGTCGTGCCAATGGTATGCACTGGCTCGCTGACTCCTCCTTCTTGTAGAACCGTAATGCCATTAATTTGGTGTTGCGGGGAAACAGGACTGTTACTTTGAAAAAATTGAGTGTTTAAAGCAGGCTCGCGCTTGAATACATTAGCATGGAATAATGAAATAGGACGTTGATCCTATTTTGTGGTTTCTAGGATTGACGTAATGATTAATAGGGATAGTTGGGGCATTAGTATTCAATTGTCAGAGGTGAAATTCTTGGATTTATTGAAGACTAACTACTGCGAAAGCATTTGCCAAGGATGGTTTCATTAATCAAAGAACGAAGTTA
+
FFFFFFFFFFFIIHHHIIIIIIIIIIIIIIIIIIIIIIIIIIIIIIIIIIIIFFFFFFFFFFFFFFFFFFFFFFFFFFFFF?????FFFFFFFFFFFFFFFFFDDBBFFFFFFFFFFFFFFFFFFFFFF@@@FFFFFFFFFFFFFFFFFFFFFFFFFFDDDFFFFFFFFFA@?FFFFFCCCCFFFFFFFDDDF??==FFCC@@@FFFFFFFFFFFF777766666@FFFFFFFFFFFFFDAAAAA=:88988989AAAABDDDDDGGGCCAD====:BB::555DBBBBDD9==55/::G??DAD555DDDBB@988A994444888888<<<>>9997===AAAABB===<@@?=>>88///2888<<>::==B===>88??=888B@@@@>>>883448;:96663222222236662262227702---600600.1320
@JI6ZREA02HWXC6
ATATCGCGTTGGAGGGCAAGTCTGGTGCCAGCAGCCGCGGTAATTCCAGCTCCAATAGCGTATATTAAAGTTGTTGCAGTTAAAAAGCTCGTAGTTGAATTTCGGGATCAATATATTGGTCGTGCCTCTGGTATGAACTGGTATTATTGATTTCTACCTTCTGACGAACTGTGATGTCATTAATTTGGTGTCATGGGGAATCAGGACTGTTACTTTGAAAAAATTAGAGTGTTTAAAGCAGGCACACGCTTGAATACATTAGCATGGAATAATGAAATAGGACGTTTGACCCTATTTTGTTGGTTTCTAGGATCGACGTAATGATTAATAGGGATAGTCGGGGGCATTAGTATTCAATTGTCAGAGGTGAAATTCTTGGATTTATTGAAGACTAACTACTGCGAAAGCATTTGCCAAGGATGTTTTCATTAATCAAGAACGAAAGTTAGGGATCGAAGACGATCAGATACCGTCGTAGTCTTAACCATAAACTATGCCGACTAGGGATCGGATGATGTTAATTTTTTAATGTACTCA
+
IIIIIIIIIIIIIHHHIIIIIIIIIIIIIIIIIIIIIIIIIIIIIIIIIIIIIIIIIIIIIIIIIIHHHIIIIIIIIIIFF88888HIIIIIIIIIIIIHHHI;;;IIIIIIIIIIIIIIIIIIIIIIIIIIIIIIIIIIIIIIIIIIIIFFFIHIHHHHIIIIIIIIIIIIIIIIIIIIIIIHHHIFDFHIII@@@@IIIIIFFFIII>>>FHHHI;;;;;;;;,FHIIIFFFHHHIIIIIIIHHHIHIIIIIIIIIIIIIIIIIIIIIIIH@777E@EDFIIEEEGD777@F7777<6<GGBBBIII@@@@DDIFIIFFIIIIIHHHIH@@@DIDDD58545DD<66645ABD??:::;??DDDDB=:::BBD??:::;;=>44:::DDDDDEEED>:::BB;;455:;;>4422884881311338:::8::::5531003:;;36668::88888:88888868<<<865<8:88:88==865898886013261...0852033999:83330166------14)3093--.
@JI6ZREA02H2ZE2
ATATCGCGTTGGAGGGCAAGTCTGGTGCCAGCAGCCGCGGTAATTCCAGCTCCAATAGCGTATATTAAAGTTGTTGCAGTTAAAAAGCTCGTAGTTGAATTTTAGGCCTGGCCGGATGGTCCGTCTTTGGCGAGTACTGTTCTGTCGTCGGGTCTATCCTTCTGGTGAGCCGGGATGCCCTTTATTGGGTGTGTCGGGGAACCAGGACCATTACCTTGAAAAAATTAGAGTGTTTAAAGCGGGCATTTGCTTGAATAGATTAGCATGGAATAATAGAATAGGACGTTGGTTCTATTTTGTTGGTTTTAGGACCACCGTAATGATTAATAGGGATAGTTGGGGGCATTAGTACTCAATTGTCAGAGGTGAAATTCTTGGATTTATTGAAGACTAACTATTGCGAAAGCATTTGCCAAGGATGTTTTCATTAATCAAGAACGAAAGTTAGGGGATCGAAGACGATCAGATACCGTCGTAGTCTTAACCNTAAACTATGCCGACTAGGGATCGGATGATGTTAATTTTTTAATGAC
+
FFFFFFFFFFFII:::IIIIIIIIIIIIIIIIIIIIIIIIIIIIIIIIIIIIFFFFFFFFFFFFFFFFFFFFFFFFFFFFF88888DFFFFFFFFFFFFBBDBFFFFFFFFFFFFFFFFFFFFFFFFFFFFFFDDDDFFFFFFFFFFFFFFFFFFFFFFFFFFFFFFFFFFFFFFFFFFFFFFFFFFFFFFFFFFAA@=FFFFF@??CFDDDFDDCAD77776663,5BB?<888888<?444<<000<>==<889=AAACGGGGGGGIIIDD:<:DGGGGGCC???GGDBB@@4522.--22..,,3779222334<=AAAABBDDA?:::DDDDDD55855??AAADDDDDDDBBBB@@@<2///2886;632288>888<77<<8323@@<<<:>BBD===>>??>==B@@<<44262----2266888::6---:9433122011111222:610277::62121:::9677:99:99::74!63-----026777021226466:::666343400,,,,,,,,)000
@JI6ZREA02H8VMT
ATATCGCGTTGGAGGGCAAGTCTGGTGCCAGCAGCCGCGGTAATTCCAGCTCCAATAGCGTATATTAAAGTTGTTGCAGTTAAAAAGCTCGTAGTTGAATTTTAGGCCTGGCCGGATGGTCCGTCTTTGGCGAGTACTGTTCTGTCGTCGGGTCTATCCTTCTGGTGAGCCGGGATGCCCTTTATTGGGTGTGTCGGGGAACCAGGACCATTACCTTGAAAAAATTAGAGTGTTTAAAGCGGGCATTTGCTTGAATAGATTAGCATGGAATAATAGAATAGGACGTTGGTTCTATTTTGTTGGTTTTAGGACCACCGTAATGATTAATAGGGATAGTTGGGGGCATTAGTATTCAATTGTCAGAGGTGAAATTCTTGGATTTATTGAAGACTAACTACTGCGAAAGCATTTGCCAAGGATGTTTTCATTAATCAAGAACGAAAGTTAGGGGATCGAAGACGATCAGATACCGTCGTAGTCTTAACCATAAACTATGCCGACTAGGGATCGGATGATGTTTAATTTTTATG
+
FFFFFFFFFFFII???IIIIIIIIIIIIIIIIIIIIIIIIIIIIIIIIIIIIFFFFFFFFFFFFFFFFFFFFFFFFFFFDD88888DFFFFFFFFFFFFBBAAFFFFFFFFFFFFFFFFFFFFFFFFFFFFFFFFFFFFFFFFFFFFFFFFFFFFFFFFFFFFFFFFFFFFFFFFFFFFFDCCC>>???DADDFC<<<<FFFFFFFCCDFFFFFF???677766@@-FFFFFFFFFFFFC666DF???FFFFFFGFDFIIIIIIIIIIIIIIIIIIIIIIIIGGDDDDDDDFDD9999A66AA5555ABBB===ADAAAAAAAADDDDDBBBD??:::55555===ABBDAAAAADDDDDDD?>===>>>=B?888<=>444B88=====BBBBBBDB8333446;7322232222222221111:777774772----0222877001114222224497466:61216661017777:7766110222220-000042.0.,,---278877433...33,,,,,,)0
@JI6ZREA02HC6YL
ATATCGCGTTGGAGGGCAAGTCTGGTGCCAGCAGCCGCGGTAATTCCAGCTCCAATAGCGTATATTAAAGTTGTTGCAGTTAAAAAGCTCGTAGTTGAATTTTAGGCCTGGCCGGAGTCGGTCGTCTTGGCGAGTACTGTTCTGTCGTCGGGTCTATCCTTCTGGTGAGTCGGGTATGTCCTTTATTGGGTGTGTCGGGGAACCAGGACCATTACCTTGAAAAAATTAGAGTGTTTAAAGCGGGCATTTGCTTGAATAGATTAGCATGGAATAATAGAATAGGACGTTGGTTCTATTTTGTTGGTTTTAGGACCACCGTAATGATTAATAGGGATAGTTGGGGGCATTAGTATTCAATTGTCAGAGGTGAAATTCTTGGATTTATTGAAGACTAACTATTGCGAAAGCATTTGCCAAGGATGTTTTCATTAATCAAGAACGAAAGTTAGGGGATCGAAGACGATCAGATACCGTCGTAGTCTTAACCATAAACCTAT
+
FFFFFFFFFFFIIHHHIIIIIIIIIIIIIIIIIIIIIIIIIIIIIIIIIIIIFFFFFFFFFFFFFFFFFFFFFFFFFFFFF;;;;;FFFFFFFFFFFFFBBAEFFFFFFAAA>>>?><4411113BBBBBDFFFFFFFFFFFFFFFFFF???BBB=:10..869981.-..,..//9==<<8<=C@@<<<C>DDBB999:?=BBBB<<<<<<<=<<<<?//////<</><<<B=?????AD????D???CFFFFDDFDFDGGGFFFFDDGGGGGCD???FGDDDDDDDGD?==AA99965//555555AAA?5548<4449633221151...23444422555AADDA?8::==ABB@@BBB=========BB?>>??B888<77>@88888;8888<;832444883448><<<<:<6::11116:::988::6200:53339::2111112266210:88:::6565:::9899:99:99::4447200---,.
@JI6ZREA02JKD6T
ATATCGCGTTGGAGGGCAAGTCTGGTGCCAGCAGCCGCGGTAATTCCAGCTCCAATAGCGTATATTAAAGTTGTTGCAGTTAAAAAGCTCGTAGTTGAATTTCGGGATCAATTTATCGGTCGTGCCTCTGGTATGCACTGGTATTATTGATTTCTACCTTCTGACGAACCATGATGTCATTAATTTGGTGTCATGGGGAATCAGGACTGTTACTTTGAAAAAATTAGAGTGTTTAAAGCAAGCACACGCTTGAATACATTAGCATGGAATAATGAAATAGGACGTTTGATCTTATTTGTTGGTTTCTAGGATCGACGTAATGATTAATAGGGATAGTTGGGGGCATTAGTATTCAATTGTCAGAGGTGAAATTCTTGGATTTATTGAAGACTAACTACTGCGAAAGCATTTGCCAAGGATGTTTTCATTAATCAAGAACGAAGTA
+
FFFFFFFFFFFIIHHHIIIIIIIIIIIIIIIIIIIIIIIIIIIIIIIIIIIIFFFFFFFFFFFFFFFFFFFFFFFFFFF@@88888FFFFFFFFFFFFFFFFFFFFFFF@@@@DFFFFFFFFFFFFFFFFFFFFFFFFFFFFFFFFFFFFFFFF9==@DDFFFFFFFFFFFFFFFFFFFFFFFFFFFEDDFFFFAAAAFFFFDDCFFDCCCFD666C677766;;-FFFFFFFFFFFF???FFFFFDDDDF???FDFDGGGGGGGDDDDFDGGGDDDGAGGGGDC==AAA@@<9001409==888A<???ADAAAAD???DDDDDDDDD555:ADDDD888=8DDDDDAAADA???DDDDDDDD333>>>>DDDDDDDD>>>D::BD====<8888:@>888;;;<<<444<<>>><<<::1111622211066::66972230.
@JI6ZREA02GRQZ8
ATATCGCGTTGGAGGGCAAGTCTGGTGCCAGCAGCCGCGGTAATTCCAGCTCCAATAGCGTATATTAAAGTTGTTGCAGTTAAAAAGCTCGTAGTTGAATTTCGGGGATCAAGTTTAGTCGGTCGTCGACCTCGTGGTATGCGACTTGGTATTATTCG
+
FFFFFFFFFFFIIIIIIIIIIIIIIIIIIIIIIIIIIIIIIIIIIIIIIIIIFFFFFFFFFFFFFFFFFFFFFDAAAAA441////8?======>><881009454494444?=;88404>>?=<333/0.42799997899<<<8666871121133
@JI6ZREA02IRBG8
ATATCGCGTTGGAGGGCAAGTCTGGTGCCAGCAGCCGCGGTAATTCCAGCTCCAATAGCGTATATTAAAGTTGTTGCAGTTAAAAAGCTCGTAGTTGAATTTC
+
FFFFFFFFFFFIIHHHIIIIIIIIIIIIIIIIIIIIIIIIIIIIIIIIIIIIFFFFFFFFFFFFFFDDDFFFFDBB??A::33311<AAAAAAA><866661.
@JI6ZREA02JRH4R
ATATCGCGTTGGAGGGCAAGTCTGGTGCCAGCAGCCGCGGTAATTCCAGCTCCAATAGCGTATATTAAAGTTGTTGCAGTTAAAAAGCTCGTAGTTGAATTTCGGGATCAGTACGTTGGTCGTGCCTTAGGTACGTACTGGTGTTACTGGTTCCTACCTTCTGACGAACCATCATGTCATTCATTTGGTGTGGCGGGGAATCAGGACTGTTACTTTGAAAAAATTAGAGTGTTTAAAGCAGGCTCGCGCTTGAATACATTAGCATGGAATAATGAAATAGACGTTGATCCTATTTTGTGGTTTCTAGGATTGACGTAATGATTAATAGGGATAGTTGGGGCATTGTATTCAATTGTCAGAGTGAAATTCTTGGATTTATTGAAGCTAACTATGCGAAANCATTTGCCAAGGATGTTTTCATTAGTCAAGAACGAAAGTTGGGGATCGAAGACGATCAGATACCGTCGTAGTCTTAACCATAAACTATAGCGACTAGGGATCGGATGATGTTAATTTTTAAT
+
==::::544><<<;;9:::AAAADDFFFFFFFFFFFFCCCFFFCCCADDDDDDDDCCDDDDDFFFFFFFFFFFFFFFFFFF88888FFFFFFFFDDDDD???:6666?DDDDDFFFFFFFFFFFFFFFFFFFFFFFFDDDCC???AAA>>AAAB911144>>??4444<==AAABBBDDDDDD???BA9<=<>@4444::AAAAFFFFFFFDD???B222222==-<<??B=??665BBBBBA==:556:DDDDDDDGDDDFGGGAAAAAAAA9111419898>>ABBBBDD7776A6AA==550:BBBBBB:555AADDAAADDDDBBBIIIDDD?===DA:::?AAAAA>AAA@@>83333=;;>>>>>@BB4443::><4233200000730,,,!33222;;;<<@<===77///6::96466620027222866----2::::644:77::::565:::5455699:88880002,,,,.-.,,,,,.00000777:::666667777---,,,,*
@JI6ZREA02HPEP9
ATATCGCGTTGGAGGGCAAGTCTGGTGCCAGCAGCCGCGGTAATTCCAGCTCCAATAGCGTATATTAAAGTTGTTGCAGTTAAAAA
+
840000048;667888@BBBDDF<<=FFHHHIIIIIIIIIIIHHHHHFFHHDDDDFFFFFFFFFFFFFFFFFFDBBBA@4422221
@JI6ZREA02JX45B
ATATCGCGTTGGAGGGCAAGTCTGGTGCCNGCAGCCGCGGTAATTCCAGCNCCAATAGCGTATATTAAAGTTGTTGCAGTTAAAAAGCTCGTAGTTGAATTTC
+
FFFFFFFFFFFIIHHHIIIIIIIIIIIIB!BIIIIIIIIIIHIIIIIII;!66FFFFFFFFFFFFFFFFFFFFFFFFFFFF?????FFFFFFFFFFDDD??:6
@JI6ZREA02IX2A7
ATATCGCGTTGGAGGGCAAGTCTGGTGCCAGCAGCCGCGGTAATTCCAGCTCCAATAGCATATATTAAAGTTGTTGCAGTTAAAAAGCTCGTAGTTGAATTTCGGGATCAGTACGTTGGTCGTGCCTTAGGTACGTACTGGTGTTACTGGTTCCTACCTTCTGACGAACCATCATGTCATTCATTTGGTGTGGCGGGGAATCAGGACTGTTACTTTGAAAAAATTGAGTGTTTAAAGCAGGCTCGCGCTTGAATACATTAGCATGGAATAATGAAATAGGACGTTTGACCCTATTTTGTGGTTTCTAGGATCGACGTAATGATTAATAGGGATAGTTGGGGCATTAGTATTCAATTGTCAGAGGTGAAATTCTTGGATTTATTGAAGACTAACTACTGCGAAAGCATTTGCCAAGGATGTTTTCATTAATCAGGAACGAAGTTAGGGATCGAAGACGATCAGATACCGTCGTAGTCTTAACC
+
FFFFFFFFFFFIIHHHIIIIIIIIIIIIIIIIIIIIIIIIIIIIIIIIIIIIFFFFFFFFFFFFFFFFFFFFFFFFFFFFF=====FFFFFFFFFFFFFFFFFFFFFFFFFFFFFFFFFFFFFFFFFFFFFFFFFFFFFFFFFFFFFFFFFFFFFF@@@@FFFC???@FFFFFFFFFFCAAAD???::69:ABB9;;;DFFFFFFFFFFFFFFFFFF997966;;;DFFF??=555BBA==?:::DDDBBDDDACCDDDCFDDDGGGD:<<?DGIGGAGGDFDCC?D=544??444490=>;;;<<@<:::99A==988@BBBB::8?????DDDDD====AAADDDDDDAAAAB>333B88333:;;;BB<88888=;;<2288<8888;<<<<<;83244888888888888@@>?=1111::::44022--,,,,,,.00.00272226675:77::62125::61017970,,,00,,
@JI6ZREA02GYFLJ
ATATCGCGTTGGAGGGCAAGTCTGGTGCCAGCAGCCGCGGTAATTCCAGCTCCAATAGCGTATATTAAAGTTGTTGCAGTTAAAAAGCTCGTAGTTGAATTTCGGGATCAATATATTGGTCGTGCCTCCGGTATGCACTGGTATTATTGATTTCTACCTTCTGACGAACTATGATGTCATTAATTTGGTGTCATGGGGAATCAGGACTGTTACTTTGAAAAAATTAGAGTGTTTAAAGCAGGCACACGCTTGAATACATTAGCATGGAATAATGAAATAGGACGTTTGACCCTATTTTGTTGGTTTCTAGGATCGACGTAATGATTAATAGGGATAGTTGGGGGCATTAGTATTCAATTGTCAGAGGTGAAATTCTTGGATTTATTGAAGACTAACTACTGCGAAAGCATTTGCCAAGGATGTTTTCATTAATCGAGAACGAAAGTTAGGGATCGAAGCGATCAGATACCGTCGTAGTCTTAACCATAAACTATGCCGACTAGGGATCGGATGATGTTAATTTTTTAATGTACTCA
+
IIIIIIIIIIIIIHHHIIIIIIIIIIIIIIIIIIIIIIIIIIIIIIIIIIIIIIIIIIIIIIIIIIHHHIIIIIIIIIIII==?==IIIIIIIIIIIIIHHHIHHHIIIIIIIIIIIIIIIIIIIIIIIIIIIIIIIIIIIIIIIIIIIIHHHIIIIIIIIIIIIIIIIIIIIIIIIIIIIIIHHHGGFFFIIICCCCIIIIIIIIIIIBBBGHHHI99;;;;II5IIFGFFHHHHHIIGGGIGFFFIIIIIIIIIIIIIIIIIIIIIIIIIIIHHHH:AAAFDHHEGGBB?EF8888<//66??BGIEEEDEIIIIIHHHIIHAAAAHIHIIDIIIII88888IIEEAAAIIA<<;HHDCCCCCCDB3111;;DCCBBBBHHHHHEHBBBBDB???BB:;;9>;;9992225200000155,,,,11,,,,1555///543334..-03347732268688;;;8:8::86566;:<=<<88...3666;8-...2476541,,,33...337778:;;//22..00)7793--,
@JI6ZREA02GL7TY
ATATCGCGTTGGAGGGCAAGTCTGGTGCCAGCAGCCGCGGTAATTCCAGCTCCAATAGCGTATATTAAAGTTG
+
:::?<<::8?FFIHHHIIIIIIIIIIIIIIIIIIIIIIIIIIIIIIIIIIIIFFFFFFEEDFFFFD:88?>=4
@JI6ZREA02IVO77
ATATCGCGTTGGAGGGCAAGTCTGGTGCCAGCAGCCGCGGTAATTCCAGCTCCAATAGCGTATATTAAAGTTGTTGCAGTTAAAAAGCTCGTAGTTGAATTTTAGGCCTGACCGGATGGTCCGTCTTTGGCGAGTACTGTTCTGTCGTCGGGTCTATCCTTCTGGTGAGCCGGGATGCCCTTTATTGGGTGTGTCGGGGAACCAGGACCATTACCTTGAAAAAATTAGAGTGTTTAAAGCGGGCATTTGCTTAGAATAGATTAGCATGGAATAATAGAATAGGACGTTGGTTCTATTTTGTTGGTTTT
+
FFFFFFFFFFFII:::IIIIIIIIIIIIIIIIIIIIIIIIIIIIIIIIIIIIFFFFFFFFFFFFFFFFFFFFFFFFFFFFF88888DFFFFFFFFFFFFDDDDFFFFFFFFFFFFFFFFFFFFFFFFFFFFFFFFFFFFFFFFFFFFFFFFFFFFFF@@@@FFFFFFFFFFDDDFFFFFFFFCD@@@@FFFFFFFAAAAFFFF@@@DDFFFFFFFFFF777766??-DDDDD::::88?A<86<<00094../49;<67512379444444?>=?>@>>?@<<<?822222232322224//>>5532
@JI6ZREA02IYBLQ
ATATCGCGTTGGAGGGCAAGTCTGGTGCCAGCAGCCGCGGTAATTCCAGCTCCAATAGCGTATATTAAAGTTGTTGCAGTTAAAAAGCTCGTAGTTGAATTTCGGGGTCAGTAGGTTGGTCGTGCCAATGGTGTGTACTGGCTTTACTGATTCCTCCTTCTTGAAGAACTGTAATGTCATTAATTTGGTGTCATGGAGAATCAGGACTGTTACTTTGAAAAAATTAGAGTGTTTAAAGCAAGCACACGCTTGAATACATTAGCATGGAATAATGAAATAGGACGTTTGATCCTATTTGTTGGTTTCTAGGATCGACGTAATGATTAATAGGGATAGTTGGGGGCATTAGTATTCAATTGTCAGAGGTGAAATTCTTGGATTTATTGAAGACTAACTACTGCGAAAGCATTTGCCAAGGATGTTTCATTAATCAAGAACGAAAGTTAGGGATCGAAGACGATCAGATACCGTCGTAGTCTTAACCATAAACTAT
+
HHHHHHHHHHHIIHHHIIIIIIIIIIIIIIIIIIIIIIIIIIIIIIIIIIIIHHHHHHHHHHHHHHHHHHHHHHHHHHHHH;;;;;HHHHHHHHHHHHHHHHHCCCCHHHHHHHHHHHHHHHHHHHHHHHHHHHHHHHHHHHHHHHHHHHHHEEEHHHHHHHHHHHHHHHHHHHHHHHHHHHHHHHHHHHHHHHHHHHHHHHHHHHHHHHHHHC@=D22222222,;;GGGCHHHHHHHHHHHHHHHHHHHHHHHHHHHHHHHHHHHHHDDDDDHHHH<;;;@DHBDEDDDD<;2226105599:D<D;;;;BGGE6666BDDDD<<342226@EDEE44755@>>;664995555<<A?AAA???A====D933399A>==?77BB998=>92226==93....;;966692222888:9200227977466620-----2822-2266777;;6476677:;:;8::;868:;:8766::---2.//1.,-
@JI6ZREA02JJPYE
ATATCGCGTTGGAGGGCAAGTCTGGTGCCAGCAGCCGCGGTAATTCCAGCTCCAATAGCGTATATTAAAGTTGTTGCAGTTAAAAAGCTCGTAGTTGAATTTTAGGCCTGGCCGGATGGTCCGTCTTTGGCGAGTACTGTTCTGTCGTCGGGTCTATCCTTCTGGTGAGCCGGGATGCCCTTTATTGGGTGTGTCGGGGAACCAGGACCATTACCTTGAAAAAATTAGAGTGTTTAAAGCGGGCATTTGCTTGAATAGATTAGCATGGAATAATAGAATAGGACGTTGGTTCTATTTTGTTGGTTTTAGGACCACCGTAATGATTAATAGGGATAGTTGGGGGCATTAGTATTCAATTGTCAGAGGTGAAATTCTTGGATTTATTGAAGACTAACTATTGCGAAAGCATTTGCCAAGGATGTTTTCATTAATCAAGAACGAAAGTTAGGGGATCGAAGACGATCAGATACCGTCGTAGTCTTAACCNTAAACTATGCCGACTGGGGATCGGGCGACGTTATTTCATGACTCGCTCGGCGCCTTACGGGAAC
+
IIIIIIIIIIIIIHHHIIIIIIIIIIIIIIIIIIIIIIIIIIIIIIIIIIIIIIIIIIIIIIIIIIBBBIIIIIGHHHIBB66666BIIIHIIIIIIII@@@@IIIIIIIIIIIIIIIIIIIIIIHHHIIIIIIIIIIIIIIIIIIIIIHHHIIIIIBBBBIIIIIIIIIIHHHIIIHHHHHFB>>BBHIIHHHIBCAAIIIIFGGFIIIIIIBBBBI677766;;,GHHIHHHHHHHIIHFFFIBBBIIIIIIEFDFIIIIIIIIIIIIIIIIIIIIIIIIIFDEEII<9;?A77776//553355DA?66669IIIHHDEEEHIIIIHHHHHHEDD=8=87EEIIIEDDDD<<<BBIDDD@?::;HHEEEEDDDDDE;;;B44;?;98:>>999;@>::9;;>>;;;;>CAAAACA;831111:;88110:;:300;975568844444:;3.....3::99976323386448988:.-..00!730036047698515,,,,111,,,,,,//444.00:::<<<<<=<=<;86477993,,,0,,,
@JI6ZREA02F1YMK
ATATCGCGTTGGAGGGCAAGTCTGGTGCCAGCAGCCGCGGTAATTCCAGCTCCAATAGCGTATATTAAAGTTGTTGCAGTTAAAAAGCTCGTAGTTGAATTTCGGGATCAATACGTCGGTCGTGCTTTTTTGGTACGCACTGGCGTCATTGGTTTCTCCTTTCTGACGAACCATGATGTCATTAATTTGGTGTTATGGGGAGTTAGGACTGTTACTTTGAAAAAATTAGAGTGTTTAAAGCAGGCATTAGCTTGAATACATTAGCATGGAATAATGAAATAGGACGTTCGATCCTATTTTGTGGTTTCTAGGATCAACGTAATGATTAATAGGGATAGTTGGGGCATTAGTATTCAATTGTCAGAGGTGAAATTCTTGGATTTATTGAAGACTAACTACTGCGAAAGCATTTGCCAAGGATGTTTTCACTAATCAAGAACGAAAGTTAGGGATCGAAGACGATCGGATACCGTCGTAGTCTTAACCAT
+
IIIIIIIIIIIIIHHHIIIIIIIIIIIIIIIIIIIIIIIIIIIIIIIIIIIIIIIIIIIIIIIIIIHHHIIIIIIIIIIII?????IIIIIIIIIIIIIHHHIHHHIIIIIIIIIIIIIIIIIII666666II<IIIIIIIIIIIIIIIIIIHHHIIIIHHHIIIIIIIIIIIIIIIIIIIIIIIHHHIIIIIIIICCCCI?BBBHIIIIIIIHH@@@I666666@@0HIIIIFFFHHHIIIIIHFFFIIIIIIIIIIIIIIIHHHHIIIIIIIIIHHHIIII;;<;;DHIIIIIICCC@D:DDHHHIII;;;HIIIIIIIIIIIHH@@@D@??BEEB??9999DDGDBBBGGGGGAAA:8:A44///8<<BDB===BBHHHHB88HHHHHHHEEHHBBB=====EDDBBBBB:::8;8421,,,,,4/,,,,,,,1.22---.6:;3777:;;;;;88:867777331::;;9;876130099//.1
@JI6ZREA02G2F63
ATATCGCGTTGGAGGGCAAGTCTGGTGCCATCAGCCGCGGTAATTCCAGCTCCAATAGCGTATATTAAAGTTGTTGCAGTTAAAAAGCTCGTAGTTGAATTTCGGGATCAATATAGTCGGTCGTGTTCGTTCGGTATGTACGTGGTATATTGGTTTCTCCTTTCTGACAAACTATGATGTCATTAATTTGGTG
+
F==::;==FFFGIHHHIIIIIIIIIIIIIIIIIIIIIIIIIIIIIIIIIIIIFFFFFFFFFFFFFFFFFFFFFFFFFFFFF88888FFFFFFFFFFFFFFF?B;;8>99664232327555212---321,--1132323322112.-/6999888>9>>888A<<998445:6DDDDFFFFFFFD?==BA:1
@JI6ZREA02JFS0C
ATATCGCGTTGGAGGGCAAGTCTGGTGCCAGCAGCCGCGGTAATTCCAGCTCCAATAGCGTATATTAAAGTTGTTGCAGTTAAAAAGCTCGTAGTTGAATTTCGGGATCAATATATCGGTCGTGCTTCGGTATGTACTGGTATTATTGATTTCTCCCTTCTGACGAACTATGATGTCATTAATTTGGTGTTATGGGGAATCAGGACTGTTACTTTGAAAAAATTAGAGTGTTTAAAGCAGGCACACGCCTGAATACATTAGCATGGAATAATGAAATAGGACGTTTGATCTTATTTTGTTGGTTTCTAGGATCGACGTAATGATTAATAGGGATAGTTGGGGGCATTAGTATTCAATTGTCAGAGGTGAAATTCTTGGATTTTATTGAAGACTAACTATTGCGAAAGCATTTGCCAAGGATGTTTTCATTAATCAAGAACGAAAGTTTAGGGATCGAAGACGATCAGATACCGTCGTAGTCTTAACCATAAACCTATGACCGACTAGGAATC
+
HHHHHHHHHHHIIHHHIIIIIIIIIIIIIIIIIIIIIIIIIIIIIIIIIIIIHHHHHHHHHHHHHHHHHHHHHHHHHHHHH=====HHHHHHHHHHHHHHHHHHHHHHHHHHHHHHHHHHHHHHHHHHHHHHHHHHHHHHHHHHHHHHHHHHHHHHHHHHHHHHHHHHHHHHHHHHHHHHHHHHHHHHHHHHHCCBBHHHHHHHHHHHHHHHHHHH;;;;6666,<@HG<;;@BCHHHHHHHHHHHHHHHHHHHHHHHHHHHHHHHHHHHHHHHHHH<DDGGGDBBBB6620034444..55222><DABBDEEE@;;;;HHHHHHHHHHHHHHHHHH===85BBBBBBBHHHEEEEEEBBA33333:99622368==;....2-/9;2229A?BB?899993449=<<99994444<<5;;1101777766477;964600024-------02228876666::22126;;21016;86767660002200220046---44141341.1-
@JI6ZREA02FZ0PY
ATATCGCGTTGGAGGGCAAGTCTGGTGCCAGCAGCCGCGGTAATTCCAGCTCCAATAGCGTATATTAAAGTTGTTGCAGTTAAAAAGCTCGTAGTTGAATTTTAGGCCTGGCCGGATGGTCCGTCTTTGGCGAGTACTGTTCTGTCGTCGGGTCTATCCTTCTGGTGAGCCGGGATGCCCTTTATTGGGTGTGTCGGGGAACCAGGACCATTACCTTGAAAAAATTAGAGTGTTTAAAGCGGGCATTTGCTTGAATAGATTAGCATGGAATAATAGAATAGGACGTTGGTTCTATTTTGTTGGTTTTAGGACCACCGTAATGATTAATAGGGATAGTTGGGGGCATTAGTATTCAATTGTCAGAGGTGAAATTCTTGGATTTATTGAAGACTAACTATTGCGAAAGCATTTGCCAAGGATGTTTTCATTAATCAAGAACGAAAGTTAGGGGATCGAAGACGATCAGATACCGTCGTGGTCTTAACC
+
IIIIIIIIIIIIIIIIIIIIIIIIIIIIIIIIIIIIIIIIIIIIIIIIIIIIIIIIIIIIIIIIIIHHHIIIIIIIIIIII=====IIIIIIIIIIIEE9999<=EEDHIIIIIIIIIIIIIIIIHHHIIIIIIIIIIIIIIIIIIIIIHHHIIIIIIIIIIIIIIIIIII@@@IIIHHHHHHIDDFFDIIIIGG8899EEIIFFFIIIIIIIIIIII66666688,FIIIIHFF>>>HIHHHII;;;IGGFIIIIHHHIIIIIIIHHHHIIIIIIIIIIIIIIIIIIIIIIIG98876//:8////9:::::>BFGIHIHHHIIIIIIHHHIIIIDD76665DGGGGGFHAAAEIEDEDEED?555=BEBDCC??CDD111:7:CCA>;?BB:::=DDB???@EBB@@@BDAA>>=863.....37998869;83...0333466-----87779900366;;:3136:::60116:68666600
@JI6ZREA02JR5SQ
ATATCGCGTTGGAGGGCAAGTCTGGTGCCAGCAGCCGCGGTAATTCCAGCTCCAATAGCGTATATTAAAGTTGTTGCAGTTAAAAAGACTCGTAGTTGAATTTAGGCCTGCCGGATGGTCCGTCTTTGGCGTAGTACTGTTCTGTCGTCGGTCTATCCTTCTGTGAGCCGGATGCCTTATGGTGTGTCGGGA
+
A=<:94444=<<<333<<==AAADDFFFFHHIIIHHHFDDIHHHHHHHHHHIFFFFFFFFFDCCFF<<<FCCCFFFFFFFF;;==;D/86BBAAAA<4440..6991-//22227799=22232.0044:;776<<??11144??A??<8888<<<886666988<84444???8888@9:888<<<:61,.
@JI6ZREA02IFMA7
ATATCGCGTTGGAGGGCAAGTCTGGTGCCAGCAGCCGCGGTAATTCCAGCTCCAATAGCGTATATTAAAGTTGTTGCAGTTAAAAAGACTCGTAGTTGAATTTTAGGCCTGACCGGATGGTCCGTCTTTGGCGAGTACTGTTCTGTCGTCGGGTCTATCCTTCTGGTGAGCCGGGATGCCCTTTATTGGGTGTGTCGGGGTAACCAGGACCAGTTACCTTGAAAAAATTAGAGTGTTTAAAGACGGGCATTTGCTTGAATAGATTAGCATGGAACAATAGAATAGGACGTT
+
FFFFFFFFFFFIIHHHIIIIIIIIIIIIIIIIIIHHHFFFFFDAA==<<??>A<544<@????=22.00933433=?@BBD7;==;F>FFFFFDDDBAA>44444888899>>AAA??<555:98444;@@@BBB:::=AA@>=>?>8840004<?==6888><44489<8:::==AA?FFFCCC>>FFFD<????;:99<<=555555:AABBABBBAAA22222/<9-:<6432.....<7=22234888444=>889<?<<<<A<944488?AAAA===AAAAA@@42
@JI6ZREA02FIEBM
ATATCGCGTTGGAGGGCAAGTCTGGTGCCAGCAGCCGCGGTAATTCCAGCTCCAATAGCGTATATTAAAGTTGTTGCAGTTAAAAAGCTCGTAGTTGAATTTCGGGGTAT
+
FFFFFFD===FHH===IIIIIIIIIIIIIIIIIIIIHEDDFHFFFFFFFHHDDDDFFFFFFFC?<<::?AAA===A???AA777;;FFFFFFFFFD??==<8444422.-
@JI6ZREA02G96DN
ATATCGCGTTGGAGGGCAAGTCTGGTGCCAGCAGCCGCGGTAATTCCAGCTCCAATAGCGTATATTAAAGTTGTTGCAGTTAAAAAGCTCGTAGTTGAATTTCGGGATCAATACGTCGGTCGTGCTTTTTGGTACGCACTGGCGTCATTGGTTTCTCCTTTCTGACGAACCATGATGTCATTAATTTGGTGTTATGGGGAGTTAGGACTGTTACTTTGAAAAAATTAGAGTGTTTAAAAGCAGGCATTAGCTTGAATACATTAGCATGGAATAATGAAATAGGACGTTCGATCCTATTTTGTGGTTTCTAGGATCAACGTAATGATTAATAGGGATAGTTGGGGC
+
FFFFFFFFFFFIIIIIIIIIIIIIIIIIIIIIIIIIIIIIIIIIIIIIIIIIFFFFFFFFFFFFFFDDDFFFFFFFFFFFF=====FFFFFFFFFFFFFFFFFFFFFFF@@AFFFFFFDBBBBD533111886?><<<?BDDDA===ABBB===B>AA555B>=<988:BBA===@@BBB>>==444A=64449A::99=166FFF???CFFFFFF?D62752/00,3--.21,,,,,,8::924424<?ABBBBBDDFDDGD?==B@@@<4336:...<222...66667:555:,,,,3,--,,,729---376=899<==<<<<A<8455::555@A7766<
@JI6ZREA02H9JXE
ATATCGCGTTGGAGGGCAAGTCTGGTGCCAGCAGCCGCGGTAATTCCAGCTCCAATAGCGTATATTAAAGTTGTTGCAGTTAAAAAGCTCGTAGTTGAATTTCGGGATCAATATATTGGTCGTGCCTCCGGTATGCACTGGTATTATTGATTTCTACCTTCTGACGAACTATGATGTCATTAATTTGGTGTCATGGGGAATCAGGACTGTTACTTTGAAAAAATTAGAGTGTTTAAAGCAGGCACACGCTTGAATACATTAGCATGGAATAATGAAATAGGACGTTTGACCCTATTTTGTTGGTTTCTAGGATCGACGTAATGATTAATAGGGATAGTTGGGGGCATTAGTATTCAATTGTCAGAGGTGAAATTCTTGGATTTATTGAAGACTAACTACTGCGAAAGCATTTGCCAAGGATGTTTTCATTAATCAAGAACGAAAGTTAGGGATCGAAGACGATCAGATACCGTCGTAGTCTTAACCATAAACTATGCCGACTAGGGATCGGATGATGTTTAATTTTTTAA
+
IIIIIIIIIIIIIHHHIIIIIIIIIIIIIIIIIIIIIIIIIIIIIIIIIIIIIIIIIIIIIIIIIIHHHIIIIIIIIIIII88888HIIIIIIIIIIIIHHHIHHHIIIIIIIIIIIIIIIIIIIIIIIIIIIIIIIIIIIIIIIIIIIIHHHGABBGIIIIIIIIIIIIIIIIIIIIIIIIIBBBIIIIIIIICCCCIIIIIIIIIIIBBBIHHHI999999II5IIIIIHHHHHHIIGGGIIIIIIIIIIIIIIIIIIIIIIIIIIIIIIIIHHHIIIIIIIHHHIIHHGGGBBA?A66GGHGGGIIHHHIIIIIIHHHIIIIIIIIIHAAAIIIII77777FFHHIIIHHHFFCCCFHEECBBFFB;;;EEECCEC?010424?=<865.00>>=>9;;@;>>555;;;>5554;;5884444;;==;<5888855=83338:;16222...88;98668==32368886466;86866;;22036768612333;<8;8883233:999888.-.-....////11
@JI6ZREA02FTVBA
ATATCGCGTTGGAGGGCAAGTCTGGTGCCAGCAGCCGCGGTAATTCCAGCTCCAATAGCGTATATTAAAGTTGTTGCAGTTAAAAAGCTCGTAGTTGAATTTCGGGATCAATTAT
+
FFFFFFFFFFFIIHHHIIIIIIIIIIIIIIIIIIIIIIIIIIIIIIIIIIIIFFFFFFFFFFFFFFFFFFFFFFFFFFFFF?????FFFFFFFFFFFFFFFFFFFFFFFFFFF:6
@JI6ZREA02J4WNI
ATATCGCGTTGGAGGGCAAGTCTGGTGCCAGCAGCCGCGGTAATTCCAGCTCCAATAGCGTATATTAAAGTTGTTGCAGTTAAAAAACTCGTAGTTGAATTTCGGGATCAATATATTGGTCGTGCCTCCGGTATGCACTGGTATTATTGATTTCTACCTTCTGACGAACTGTGATGTCATTAATTTGGTGTCATGGGGAATCAGGACTGTTACTTTGAAAAAATTAGAGTGTTTAAAGCAGGCACACGCTTGAATACATTAGCATGGAATAAT
+
FFFFFFFFFFFIIHHHIIIIIIIIIIIIIIIIIIIIIIIIIIIIIIIIIIIIFFFFFFFFFFFFFFFFFFFFFFFFFFFFF999966;@@FFFFFFFFFFFFFDDDFFFFFFFFFFFFFFFFFFFFF=====DFFFFFFFFFFFFFFFFFDDDFFFFFFFFFFFFFFFFFFFFFFFFFFFFFF666FDADDBBB9;6666BBA<<<ABB:544886=------..,422366666644498::::BBDDDDDDDDDBA444<<<9000.7866
@JI6ZREA02JJS95
ATATCGCGTTGGAGGGCAAGTCTGGTGCCAGCAGCCGCGGTAATTCCAGCTCCAATAGCGTATATTAAAGTTGTTGCAGTTAAAAAGCTCGTAGTTGAATTTCGGGATCAATTTATCGGTCGTGCCTCTGGTATGCACTGGTATTATTGATTTCTACCTTCTGACAAACCATGATGTCATTAATTTGGTGTCATGGGGAATCAGGACTGTTACTTTGAAAAAATTAGAGTGTTTAAAGCAAGCACACGCTTGAATACATTAGCATGGAATAATGAAATAGGACGTTTGACCCTATTTTGTTGGTTTCTAGGATCGACGTAATGATTAATAGGGATAGTTGGGGGCATTAGTATTCAATTGTCAGAGGTGAAATTCTTGGATTTATTGAAGACTAACTACTGCGAAAGCATTTGCCAAGGATGTTTTCATTAATCAAGAACGAAAGTTAGGGATCGAAGATGATCAG
+
IIIIIIIIIIIIIHHHIIIIIIIIIIIIIIIIIIIIIIIIIIIIIIIIIIIIIIIIIIIIIIIIIIHHHIIIIIIIIIIII?????IIIIIIIIIIIIIHHHIHHHIIIIIHHHIIIIIIIIIIIIIIIIIIIIIIIIIIIIIIIIIIIIBBBIIIIIIIIIIIIHHHIIIIIIIIIIIIIII>>>IIIIIIIICCCCIIIIIIIIIFBBBFIHCCD666666>>-IIIIIHHHHHHIIFFFFIIIIIIIIIIIHIIIIIIIIIIIIIII@@@DHHHD:@@@HIHHEIIBBBDDAA@@D:;HHHHHIHH<<<DHHHID<<<IIIIIIIIIEEBGDDB??22222>>::::?B;;;<?CDDBBBBB:::==BBBBBBDBBBBBB>88???>=B?>>>>BD>??BBBB45544;A>?>>//..31333;;;<885333:88<<55313338661333;;447797733
@JI6ZREA02JUV66
ATATCGCGTTGGAGGGCAAGTCTGGTGCCAGCAGCCGCGGTAATTCCAGCTCCAATAGCGTATATTAAAGTTGTTGCAGTT
+
444311358AABD68:IIIIIIIIIIIIIIIIIIIFFFFFFFFDDDDFHHIIFFFFFFFFFFFFFFFFF<:94229=::..
@JI6ZREA02HHMUY
ATATCGCGTTGGAGGGCAAGTCTGGTGCCAGCAGCCGCGGTAATTCCAGCTCCAATAGCGTATATTAAAGTTGTTGCAGTTAAAAAGCTCGTAGTTGAATTTTAGGCCTGGCCGGATGGTCCGTCTTTGGCGAGTACTGTTCTGTCGTCGGGTCTATCCTTCTGGTGAGCCGGGATGCCCTTTATTGGGTGTGTCGGGGAACCAGGACCATTACCTTGAAAAAATTAGAGTGTTTAAAGCGGGCATTTGCTTGAATAGATTAGCATGGAATAATAGAATAGGACGTTGGTTCTATTTTGTTGGTTTTAGGACCACCGTAATGATTAATAGGGATAGTTGGGGGCATTAGTATTCAATTGTCAGAGGTGAAATTCTTGGATTTATTGAAGACTAACTATTGCGAAAGCATTTGCCAAGGATGTTTTCATTAATCAAGAACGAAAGTTAGGGGATCGAAGACGATCAGATACCGTCGTAGTCTTAACCATAAACTATGCCGACTAGGAATCGGGCGACGTTA
+
IIIIIIIIIIIIIHHHIIIIIIIIIIIIIIIIIIIIIIIIIIIIIIIIIIIIIIIIIIIIIIIIIIHHHIIIIIIIIIIII=====IIIIIIIIIIIIICCCCIIIIIIIIIIIIIIIIIIIIIIHHHIIIIIIIIIIIIIIIIIIIIIHHHIIIIIIIIIIIIIIIIIIIHHHIIIHHHHHHIAABBHIIIIIICCCCIIIIIIIHIIIIIIFFFFH666666==-DFIGGBBB@@@GD333?C;;<DGGGIGHHIIDEEIIIIIIIIIIIIIIIIIIIIIH@777DDGGEEE66755//654444?==B>>:446<<@FDDDGGIIIHHHHHHHII==888IIIII@9<<<IIIHEEDDBBBBBBD000>>A88::A///424?A:98:54499=@;9:9444>?:::<CBDDDEEH>>;;77;;<<::9;83...;83000220..--0799;976866;;83131:;8101498:;7722---30,,,/,176947481336688882-,,//33/
@JI6ZREA02FRQG5
ATATCGCGTTGGAGGGCAAGTCTGGTGCCAGCAGCCGCGGTAATTCCAGCTCCAATAGCGTATATTAAAGTTGTTGCAGTTAAAAAGCTCGTAGTTGAATTTTAGGGCCTGGCCGG
+
F@@===@@FFFFF666IIIIIIIIIIIIIIIIIIIIIIIIIIIIIIIIIIIIFFFFFFFFFFFFFFFFFFFFFFFFFFFFF;;;;;FFFFFFD==<<??==963000==<4222..
@JI6ZREA02JHQX4
ATATCGCGTTGGAGGGCAAGTCTGGTGCCAGCAGCCGCGGTAATTCCAGCTCCAATAGCGTATATTAAAGTTGTTGCAGTTAAAAAGCTCGTAGTTGAATTTCGGGATCAAGTG
+
FFFFFF@;;;FHH===FFIIIIIIIIIIIIIIIIIIIIIIIIIIHHHHHIIIFFFFFFFFFFFFFFFFFFFFFFFFFFFFF88888CFFFFFFFFFFFFFFF?631??<663.-
@JI6ZREA02IBA1K
ATATCGCGTTGGAGGGCAAGTCTGGTGCCAGCAGCCGCGGTAATTCCAGCTCCAATAGCGTATATTAAAGTTGTTGCAGTTAAAAAGCTCGTAGTTGAATTTCGGGATTAGTACGCTGGTCGTGCCTTCGGTACGTACTGGTGTTACTGATTTCTACCTTCTGACGAACCATCATGTCATTAATTTGGTGTGGTGGGGAATCAGGACTGTTACTTTGAAAAAATTAGAGTGTTTAAAGCAGGCTCGCGCTTGAATACATTAGCATGGAATAATGAAATAGGACGTTGATCCTATTTTGTGGTTTCTAGGATTGACGTAATGATTAATAGGGATAGTTGGGGCATTAGTATTCAATTGTCAGAGGTGAAATTCTTGGATTTATTGAAGACTAACTACTGCGAAAGCATTTGCCAAGGATGTCTCATTAATCAAGAACGAAAGTTAGGGATCGAAGACGATCAGA
+
HHHHHHHHHHHIIHHHIIIIIIIIIIIIIIIIIIIIIIIIIIIIIIIIIIIIHHHHHHHHHHHHHHHHHHHHHHHHHHHHH;;;;;HHHHHHHHHHHHHHHHHHHHHHHHHHHHHHHHHHHHHHHHHHHHHHHHHHHHHHHHHHHHHHHHHHHHHHHHHHHHHHHHHHHHHHHHHHHHHHHFF666HGHHHGEB6666EEGGEEGGHHH999@HHHH6;7766<<-HHHHHHHHHHHHHHHHHHHHHHHHHHHHDDDDHHHHHHHHHHHHHHHHCCC@:@@GGGFHH@@@@@B9999;/66;;;@<DDDG@@@@BBBBE@@@@HHHHHHHHHBBBHHCCBAHHHHHHHHHBBBBGGA?A>9933389;<BBA??999===?77>>4323<;;??=?;///449=A<99999999=A=331211227::9;;:744;:444<;;46698::;;7647:::::21
@JI6ZREA02IPNMV
ATATCGCGTTGGAGGGCAAGTCTGGTGCCAGCAGCCGCGGTAATTCCAGCTCCAATAGCGTATATTAAAGTTGTTGCAGTTAAAAAGCTCGTAGTTGAATTTTAGGCCTGGCCGGATGGTCCGTCTTTGGCGAGTACTGTTCTGTCGTCGGGTCTATCCTTCTGGTGAGCCGGGATGCCCTTTATTGGGTGTGTCGGGGAACCAGGACCATTACCTTGAAAAAATTAGAGTAGTTTAAAGCGGGCATTTGCTTGAATAGATTAGCATGGAATAATAGAATAGGACGTTGGTTCTATTTTGTGGTTTTAGGACCTACCGTAATGATTAATAGGGATAGTTGGGGGCATTAGTATTCAATTGTCAGAGGTGAAATTCTTGGATTTTATTGAAGACTAACTACTGCGAAAGCATTTGCCAAGGATGTTTTCATTAATCAAGAACGAAAGTTAGGGGATCGAAGACGATC
+
FFFFFFFFFFFIIHHHIIIIIIIIIIIIIIIIIIIIIFDDHHHHFFFHHHFFFFFFFFFFFFFFFFFFFFFFDBA????44111118<@A???ABDDAA66559=ABBB:::<FFFFFFFFFFFD:::FFFFFFFFFFDEEFFFFFFFFFFFFFFFFDDDDFFFFFFFFFFFFFFFFDDDFFFF<<=;;<9=?<:....24843229;>?>><0000</------.,46343322288;AA==::;CFFFFFFFGDDDDDIIIIGGGIIIG:<<DDIIIIIGGGGGGGGG<9:=B67669088///.<;<<24//.89<<><<<<AA@@<8:::::::A52555AABA:555ABBDDDDDDDD?>>DDD>>=@<866;93.....,,776537,,....20732226988888>66665442-,,,--044111776---29333122214411222::75:8422
@JI6ZREA02GUJEX
ATATCGCGTTGGAGGGCAAGTCTGGTGCCAGCAGCCGCGGTAATTCCAGCTCCAATAGCGTATATTAAAGTTGTTGCAGTTAAAAAGCTCGTAGTTGAATTTTAGGCCTGGCCGGATGGTCCGTCTTTGGCGAGTACTGTTCTGTCGTCGGGTCTATCCTTCTGGTGAGCCGGGATGCCCTTTATTGGGTGTGTCGGGGAACCAGGACCATTACCTTGAAAAAATTAGAGTGTTTAAAGCGGGCATTTGCTTGAATAGATTAGCATGGAATAATAGAATAGGACGTTGGTTCTATTTTGTTGGTTTTAGGACCACCGTAATGATTAATAGGGATAGTTGGGGGCATTAGTATTCAATTGTCAGAGGTGAAATTCTTGGATTTATTGAAGACTAACTATTGCGAAAGCATTTGCCAAGGATGTTTTCATTAATCAAGAACGAAAGTTAGGGGATCGAAGACGATCAGATACCGTCGTAGTCTTAACCATAAACTATGCCGACTAGGAATCGGGCACGTTATTTCATGACTCGCTCGGCGCCTTACGGGAAC
+
IIIIIIIIIIIIIHHHIIIIIIIIIIIIIIIIIIIIIIIIIIIIIIIIIIIIIIIIIIIIIIIIIIHHHIIIIIIIIIIGG88888GIIIIIIIIIIIICCCCIIIIIIIIIIIIIIIIIIIIIIHHHIIIIIIIIIIIIIIIIIIIIIHHHIIIIIIIIIIIIIIIIIIIHHHIIIHHHHHHIAABBHIIIIIICCCCIIIIIIIIIIIIIIIIIII<<<<99II?IIIIIHHHHHHIIHHHIIHHHIIIIIIIIIIIIIIIIIIIIIIIIIIIIIIIIIIIIIIIIIIIIHG99;98//664444AA?>688?GBBDDIGGGGIIIIGGGGIIIII==??=IIIIIIIIIIBBBIIIIIIIIHHIIHDBGGIEEIII777F??EEGA@BBA<<<EEEDB<<<BAB<<<BGIIIIIII??==88>????>>???>;;:322:???67777<:::?><:>?????<7:7::<2027888<2224775=8334<6=???=?<?>??<<>??4/..24227--,.4444<<987:=??8777;9<622222.
@JI6ZREA02JDV0I
ATATCGCGTTGGAGGCCAAGTCTGGTGCCAGCAGCCGCGGTAATTCCAGCTCCAATAGCGTATATTAAAGTTGTTGCAGTTAAAAAGCTCGTAGTTGAATTTTAGGCCTGGCCGGATGGTCCGTCTTTGGCGAGTACTGTTCTGTCGTCGGGTCTATCCTTCTGGTGAGCCGGGATGCCCTTTATTGGGTGTGTCGGGGAACCAGGACCATTACCTTGAAAAAATTAGAGTGTTTAAAGCGGGCATTTGCTTGAATAGATTAGCATGGAATAATAGAATAGGACGTTGGTTCTATTTTGTTGGTTTTAGGACCACCGTAATGATTAATAGGGATAGTTGGGGGCATTAGTATTCAATTGTCAGAGGTGAAATTCTTGGATTTATTGAAGACTAACTATTGCGAAAGCATTTGCCAAGGATTGTTTTCATTAATCAAGAACGAAAGTTAGGGGAT
+
FFFFFFFFFFFIIBBBBIIIIIIIIIIIIIIIIIIIIIIIIIIIIIIIIIIIFFFFFFFFFFFFFFFFFFFFFFFFFFFFF=====FFFFFFFFFFFFFBBAAFFFFFDDDFFFFFFFFFFFFFFFFFFFFFFFFFFFFFFFFFFFFFFFFFFFFFFFFFFFFFFFFFFFFDDDFFFFFFFFFFDDDDFFFFFFFDDBBFFFFFEEDFFFFFFDDAAA22222255,=BAAA===?==BB554<?111<<<<<<<<=AAAACGGGGGGGGGDDDGGGGGDDDGC???CCGGDDB6646@6644....3<<6668889=AB===?B===A===B5555555555AADDDDDDDAAAADD?>?D?>888===;@><::@<=///877>@@@@<888DDD>===>;;;833448344429662220000666644467620060000----000072
@JI6ZREA02I9MTO
ATATCGCGTTGGAGGGCAAGTCTGGTGCCAGCAGCCGCGGTAATTCCAGCTCCAATAGCGTATATTAAAGTTGTTGCAGTTAAAAAGCTCGTAGTTGAATTTCGGGGATCA
+
<<<=:;;DFFFIIHHHIIIIIIIIIIIIIIIIIIIIIIIIIIIIIIIIIIIIFFFFFFFFFFFFFFFFFFFFFFFFFFFFF==???FFFFFFFF<::<<886422..333.
@JI6ZREA02F4M1E
ATATCGCGTTGGAGGGCAAGTCTGGTGCCAGCAGCCGCGGTAATTCCAGCTCCAATAGCGTATATTAAAGTTGTTGCAGTTAAAAAGCTCGTAGTTGAATTTTAGGCCTGGCCGGATGGTCCGTCTTTGGCGAGTACTGTTCTGTCGTCGGGTCTATCCTTCTGGTGAGCCGGGATGCCCTTTATTGGGTGTGTCGGGGAACCAGGACCATTACCTTGAAAAAATTAGAGTGTTTAAAGCGGGCATTTGCTTGAATAGATTAGCATGGAATAATAGAATAGGACGTTGGTTCTATTTTGTTGGTTTTAGGACCACCGTAATGATTAATAGGGATAGTTGGGGGCATTAGTATTCAATTGTCAGAGGTGAAATTCTTGGATTTATTGAAGACTAACTATTGCGAAAGCATTTGCCAAGGATGTTTTCATTAATCAAGAACGAAAGTTAGGGGATCGAAGACGATCAGATACCGTCGTAGTCTTAACCATAAACTATGCCGACTAGGAATCGGGCGACGTTATTTCATGACTCGCTCGGCGCCTTACGGGAAC
+
IIIIIIIIIIIIIHHHIIIIIIIIIIIIIIIIIIIIIIIIIIIIIIIIIIIIIIIIIIIIIIIIIIHHHIIIIIIIIIIGG88888HIIIIIIIIIIIICCCCIIIIIIIIIIIIIIIIIIIIIIHHHIIIIIIIIIIIIIIIIIIIIIHHHIIIIIIIIIIIIIIIIIIIHHHIIIHHHHHHGFFGGHIIIIIICCCCIIIIIIIIIIIIIIIIHHI;;;;88>>-GIHIHHEHBBBGIHGGGIHHHIIIIIIHHHHIIIIIIIIIIIIIIIIIIIIIIIIIIGGGIIIHHHI===<=22==9999GDDDFFDIIIIIIIIIIIIIIIHHHHHGGGI::=;8HGGGGHIIIIIHHFFFHHCCBBBCBHHHHHHHHHHHHHHB;;HHHHHHHHB??>HF@A?BBBB;;555CHHFFFFE>>7777==>>>><>>=;8882...28;11111188888648;;<<<;8;8;;32026;88=<;<=2208999;;523386=9=9;;6688882--.47661---38;;;<<;<;<;<<;8772230222---
@JI6ZREA02FF2ZP
ATATCGCGTTGGAGGGCAAGTCTGGTGCCAGCAGCCGCGGTAATTCCAGCTCCAATAGCGTATATTAAAGTTGTTGCAGTTAAAAAGCTCGTAGTTGAA
+
FFFFFFFFFFFII:::IIIIIIIIIIIIIIIIIIIIIIIIIIIIIIIIIIIIFFFFFFFFFFFFFFFFFFFFFFFFFFFFF????=FFFFFFBA?<=66
@JI6ZREA02IVURP
ATATCGCGTTGGAGGGCAAGTCTGGTGCCAGCAGCCGCGGTAATTCCAGCTCCAATAGCGTATATTAAAGTTGTTGCAGTTAAAAAGCTCGTAGTTGAATTTCGGGATC
+
FFFFFFFFFFFIIHHHIBBBIIIIIIIIIIIIIIIIIIIIIIIIIIIIIIIIFFFFFFFFFFFFFFFFFFFFFFFFFFFFF?????FFFFFFFFFFFFF=<;>8864//
@JI6ZREA02F00L4
ATATCGCGTTGGAGGGCAAGTCTGGTGCCAGCAGCCGCGGTAATTCCAGCTCCAATAGCGTATATTAAAGTTGTTGCAGTTAAAAAGCTCGTAGTTGAATTTCGGGATCAAGT
+
FFFFFFFFFFFIIHHHIIIIIIIIIIIIIIIIIIIIIIIIIIIIIIIIIIIIFFFFFFFFFFFFFFFFFFFFFFFFFFF@@88888CFFFFFFFFFFFFFFFFFFFDBBA>9/
@JI6ZREA02JSR5H
ATATCGCGTTGGAGGGCAAGTCTGGTGCCAGCAGCCGCGGTAATTCCAGCTCCAATAGCGTATATTAAAGTTGTTGCAGTTAAAAAGCTCGTAGTTGAATTTCGGGGTTAGCAGGTCGGTCGTGCCAATGGTATGCACTGGCTCGCTGACTCCTCCTTCTTGTAGAACCGTAATGCCATTAATTTGGTGTTGCGGGGAAACAGGACTGTTACTTTGAAAAAATTAGAGTGTTTAAAGCAGGCTAGCGCCTGAATACATTAGCATGGAATAATGAAATAGGACGTTCGAACCTATTTTGTTGGTTTCTAGGATTGACGTAATGATTAATAGGGATAGTTGGGGCATTAGTATTCAATTGTCAGAGGTGAAATTCTTGGATTTATTGAAGACTGACTACTGCGAAAGCATTTGCCAAGGATGTTTTCATTAATCAAGAACGAAAGTTAGGGATCGAAGACGATCAGATACCGTCGTAGTCTTAACCATAAACTATGCCGACTAGGGATCGGATGATGTTTAATTTTTAATGTAC
+
HHHHHHHHHHHIIHHHIIIIIIIIIIIIIIIIIIIIIIIIIIIIIIIIIIIHHHHHHHHHHHHHHHHHHHHHHHHHHHHHH?????HHHHHHHHHHHHHHHHHCCCCHHHHHHHHHHHHHHHHHHHHHHHHHHHHHHHHHHHHHHHHHHHHHHHHHHHHHHHHHHHHHHHHHHHHHHHHHHHHHH>>9DDBBG;999@@;;7;;GGGGEEHHHC@G22222236,8@DDDCCHHHHHHHHHHHHHD@@@GE@;;9@@;;;BGGGGGGEGEEED@@@@8GG@@@@@@@DDHHHHBC=@D88DDHH@G@B;;;;BBEEEEEGGEEEEEBB>533;>=;11,,,,37555968<<>>BDBA?AADDBBBB===A9322>>B<<994499B??ABAA===??B=999;?>3449A====AA?A;4114:7776647676442.,,,340,,,,.,,,631.2017:::676;;;:9:676897444..,,,,,,,,.104.107677767:;;;:7777997:://5//--)2441
@JI6ZREA02G9XOF
ATATCGCGTTGGAGGGCAAGTCTGGTGCCAGCAGCCGCGGTAATTCCAGCTCCAATAGCGTATATTAAAGTTGTTGCAGTTAAAAAGCTCGTAGTTGAATTTCGGGATCAATTATAGTGTCGTCGCCTCGGTATGCACTGGTATTATTGATTTCTACCTTCTGACGAACTGTGATGTCATTAATTTGGTGTCATGGGGAAATCAGGACTGTTACTTTGAAAAAATTAGAGTGTTTAAAGCAAGGCACACGCTTGAATACATTAGCATGGAATAATGAAATAGGACGTTTGACCCTATTTTGTTGGTTTCTAGGATCGACGTAATGATTAATAGGGATAGTTGGGGGCATTAGTATTCAATTGTCAGAGGTGAAATTCTTGGATTTATTGAAGACTAACTACTGCGAAAGCATTTGCCAAGGATGTTTTCATTAATCAAG
+
FFFFFFFFFFFIIHHHIIIIIIIIIIIIIIIIIIIIIIIIIIIIIIIIIIIIFFFFFFFFFFFFFFFFFFFFFFFFFFFFF;;;;;FFFFFFFFFFFFFFFC?663?@?>><<;2/.---/////..98ABBDDFFFFFFFFFFFFFFFFFFFFFFFFFDDDDDDD666666CFDDDDFFFFF@@?BA>>===<..0000.<<=<<?AB?;;;?F??D66666666,DFFFF?===??D:6666:?DDDDDFFFIIIIIIIIIGGGIIIIIIIGGGGIDF>DDGGGGGIIIIIGGG@@@@@00::BBBDADAAAAIIDDDDDDDDDDDDDDD=;8???>22/////<<==??>ABDD????DDDDDDDDD>>>>DDDDDDDD>>>D::DD=888D>>>>>D====>==888====8888::8::11112267332440,
@JI6ZREA02II035
ATATCGCGTTGGAGGGCAAGTCTGGTGCCAGCAGCCGCGGTAATTCCAGCTCCAATAGCGTATATTAAAGTTGTTGCAGTTAAAAAGCTCGTAGTTGAATTTCGGGATCAG
+
FFFFFFFFFFFIIHHHIIIIIIIIIIIIIIIIIIIIIIIIIIIIIIIIIIIIFFFFFFFFFFFFFFFFFA@@FFFFFFFFF?????FFFFFFFFFFFDDC?=?999?9400
@JI6ZREA02HPPRF
ATATCGCGTTGGAGGGCAAGTCTGGTGCCAGCAGCCGCGGTAATTCCAGCTCCAATAGCGTATATTAAAGTTGTTGCAGTTAAAAAGCTCGTAGTTGAATTTTAGGCCTGGCCGGAGTCGGTCTCTTGGCGAGTACTGTTCTGTCGTCGGGTCTATCCTTTCTGGTGAA
+
FFFFFFFFFFFIIHHHIIIIIIIIIIIIIIIIIIIIIIIIIIIIIIIIIIIIFFFFFFFFFFFFFFFFFFFFFFFFFFFFF?????FFFFFFFFFFFFFBEEEFFFFFFFDBBAAAAA533666:DFFFFFFFFFFFFFFFFFFFFFFF??DDDA:3310.;49995--
@JI6ZREA02GHNJ5
ATATCGCGTTGGAGGGCAAGTCTGGTGCCAGCAGCCGCGGTAATTCCAGCTCCAATAGCGTATATTAAAGTTGTTGCAGTTAAAAAGCTCGTAGTTGAATTTTAGGCCTGACCGGATGGTCCGTCTTTGGCGAGTACTGTTCTGTCGTCGGGTCTATCCTTCTGGTGAGCCGGGATGCCCTTTATTGGGTGTGTCAGGGAACCAGGACCATTACCTTGAAAAAATTAGAGTGTTTAAAGCGGGCATTTGCTTGAATAGATTAGCATGGAATAATAGAATAGGACGTTGGTTCTATTTTGTTGGTTTTAGGACCACCGTAATGATTAATAGGGATAGTTGGGGGCATTAGTATTCAATTGTCAGAGGTGAAATTCTTGGATTTATTGAAGACTAACTATTGCGAAAGCATTTGCCAAGGATGTTTTCATTAATCAGGAACGAAAGTTAGGGGATCGAAGACGATCAGATACCGTCGTAGTCTTAACCATAAACTATGCCGACTAGGAATCGGGCGACGTTATTTCA
+
IIIIIIIIIIIIIHHHIIIIIIIIIIIIIIIIIIIIIIIIIIIIIIIIIIIIIIIIIIIIIIIIIIHHHIIIIIIIIIIII?????IIIIIIIIIIIIICCCCIIIIIIIIIIIIIIIIIIIIIIHHHIIIIIIIIIIIIIIIIIIIIIHHHIIIIIIIIIIIIIIIIIIIHHHIIIHHHHHHIHHHHHIIIIIIIHHHIIIIIIIIIIIIIIGGFFI9;;;88GG5IIIIIHHHHHHIIHFFFIHHHIIIIIIIIIIIIIIIIIIIIIIIIIIIIIIIIHHHIIIIAAAAFHIBBBBI;;HHCBB<IGGGAAA556<<AAADGIIIIIEBBEEEE;;00000;?EDBEEGIDEEEHHHDEDBBBEDDBBBDDB=;???111>::CCCA;;;9>@@=A@::4///@:5444AAABB??=<>7774::;;<<8::....30336:;943322233333:9866<<<:9:::::<;<:<::<::==220892232-688:896:63311338858194-..40003.
@JI6ZREA02I431K
ATATCGCGTTGGAGGGCAAGTCTGGCGCCTTACGGGAAACAGTCGACTGCCAAGGCACACAGGGGATA
+
IIIIIIIIIIIIIHHHIIIIIIIIIIIIIIIIIHHHHHHIIIIIIIIIIIIIIIIIIIIIICCCCIII
@JI6ZREA02F5TXP
ATATCGCGTTGGAGGGCAAGTCTGGTGCCAGCAGCCGCGGTAATTCCAGCTCCAATAGCGTATATTAAAGTTGTTGCAGTTAAAAAGCTCGTAGTTGAATTTCGGGATCAATATATCGGTCGTGCTTCGGTATGTACTGGTATTATTGATTTCTACCTTCTGACGAACTGTGGTGTCATTAATTTGGTGTCATGGGGAATCAGGACTGTTACTTTGAAAAAATTAGAGTGTTTAAAGCAGGCACACGCTTGAATACATTAGCATGGAATAATGAAATAGGACGTTTGACCCTATTTGTGGTTTCTAGGATCGACGTAATGATTAATAGGGATAGTTGGGGCATTAGTATTCAATTGTCAGAGGTGAAATTCTTGGATTTATTGAAGACTAACTACTGCGAAAGCATTTGCCAAGGATGTTTTCATTAATCAAGAACGGAAGTTAGGGATCGAAGACGATCAGATACCGTCGTAGTCTTAACCNTGAACTATGCCGACTAGGGATCGGATGATGTTAATTTTTTAATGTAC
+
HHHHHHHHHHHIIHHHIIIIIIIIIIIIIIIIIIIIIIIIIIIIIIIIIIIIHHHHHHHHHHHHHHHHHHHHHHHHHHHHH?????HHHHHHHHHHHHHHHHHHHHHHHHHHHHHHHHHHHHHHHHHHHHHHHHHHHHHHHHHHHHHHHHHHHHHHHHHHHHHHHHHHHHHHHHHHHHHHHHHHHBB@HHHHHCCCCHHHHHHHHHHHHHHHHHHH66666699,HHHHHHHHHHHHHHHHHHHHHHHHHHHHHHHHHHHHHHHHHHHHHHHHHHHHHHGGGB>;8;//,,32,,,.,11,,/94DDBBBEEHHHHHHHHHHHHHHHHHHGGGG@@666666;BEDBEEBBBBEEEBBBA@=33344=AAA?@AAA<<;9//34998>A=????B?AA====999;;9AA===22239.---226777477;;99;66449;;6111127::::9;::7777676;;7648:7666449940!1100141,,,,,,.43000,--662222227866------..)1.44
@JI6ZREA02GWHBJ
ATATCGCGTTGGAGGGCAAGTCTGGTGCCAGCAGCCGCGGTAATTCCAGCTCCAATAGCGTATATTAAAGTTGTTGCAGTTAAAAAGCTCGTAGTTGAATTTCGGGG
+
FFFFFFFFFFFIIHHHIIIIIIIIIIIIIIIIIIIIIIIIIIIIIIIIIIIIFFFFFFFFFFFFFFFFFFFFFFFFFFFFF=====FFFFFFFFFFFFD???A1100
@JI6ZREA02GG0TH
ATATCGCGTTGGAGGGCAAGTCTGGTGCCAGCAGCCGCGGTAATTCCAGCTCCAATAGCGTATATTAAAGTTGTTGCAGTTAAAAAGCTCGTAGTTGAATTTCGGGATCAATACGTCGGTCGTGCTTTTTTGGTACGCACTGGCGTCATTGGTTTCTCCTTTCTGACGAACCATGATGTCATTAATTTGGTGTTATGGGGAGTTAGGACTGTTACTTTGAAAAAATTAGAGTGTTTAAAGCAGGCATTAGCTTGAATACATTAGCATGGAATAATGAAATAGGACGTTCGATCCTATTTTGTGGTTTCTAGGATCAACGTAATGATTAATAGGGATAGTTGGGGCATTAGTATTCAATTGTCAGAGGTGAAATTCTAGGATTTATTGAAGACTAACTACTGCGAAAGCATTTGCCAAGGATGTTTTCATTAATCAAAGAACGAAAGTTAGGGATCGAAGACGATCAGATACCGTCGTAGTCTTAACCATAAACTATAGCCGACTAGGGATCGGATGATGTTTAA
+
IIIIIIIIIIIIIHHHIIIIIIIIIIIIIIIIIIIIIIIIIIIIIIIIIIIIIIIIIIIIIIIIIIHHHIIIIIIIIIIII?????IIIIIIIIIIIIIHHHIHHHIIIIIIIIIIIIIIIIIII666666II<IIIIIIIIIIIIIIIIIIHHHIIIIHHHIIIIIIIIIIIIIIIIIIIIIIIHHHIIIIIIIICCCBF6@@IIIIIIIIIIIHHHI;;;;6999,FHIIIHHHHHHHIIIIIIIIIIIIIIIHDDDHIIIIIIIIIIIIIIIIHHHD:@@777;;IIIIIGFHBBCBH:DDHHHIIIIDD@@@DHIIIIIIIIIDDDDHHHHIIIIICCA@DDDHIIHHDDDDDDDA?AA444442<<BDA:8:DEDBBBB:7::442===8886=;33....8:::67A=>>>>>5771311:;;;1106---2-060...8;;3777::733365;::;;;;:;:;;71011;702//00//.,,,,11,,,,,0/2497555:777:777:9902233
@JI6ZREA02G4MXY
ATATCGCGTTGGAGGGCAAGTCTGGTGCCAGCAGCCGCGGTAATTCCAGCTCCAATAGCGTATATTAAAGTTGTTGCAGTTAAAAAGCTCGTAGTTGAATTTCGGGATCAGTACGTTGGTCGTGCCTTAGGTACGTACTGGTGTTACTGGTTCCTACCTTCTGACGAACCATCATGTCATTCATTTGGTGTGGCGGGGAATCAGGACTGTTACTTTGAAAAAATTAGAGTGTTTAAAGCAGGCTCGCGCTTGAATACATTAGCATGGAATAATGAAATAGGACGTTGATCCTATTTTGTGGTTTCTAGGATTGACGTAATGATTAATAGGGATAGTTGGGGCATTAGTATTCAATTGTCAGAGGTGAAATTCTTGGATTTATTGAAGACTAACTACTGCGAAAGCATTTGCCAAGGATGTTTTCATTAATCAAGAACGAAAGTTAGGGATCGAAGACGATCAGATACCGTCGTAGTCTTAACCATAAACTATGCCGACTAGGGATCGGATGATGTTAATTTTTAATG
+
IIIIIIIIIIIIIHHHIIIIIIIIIIIIIIIIIIIIIIIIIIIIIIIIIIIIIIIIIIIIIIIIIIHHHIIIIIIIIIIII=====IIIIIIIIIIIIIHHHIHHHIIIIIIIIIIIIIIIIIIIIIIIIIIIIIIIIIIIIIIIIIIIIIIIIIIIIIIIIIIIIIIIIIIIIIIIIIIIII;;9IGCFGGFG7887DDHHHGGGIG>>>>GHHHI777;99;;,GGIIIHHHHHHIIIIIIIIIIIIIIIIIIIIIIIIIIIIIIIIIIIIIHHHIIIIAA<==HGGAAAC6688A6DD===IIIHHHIIIIIIIIIIIIIIIHHHHHHHIIIIICCBBIIIIIIIIIIIIIIIHHHHC?5558HHHHHHHHHHHHHHHHHHF@:8;C?:553BEFFFEBB?@@BBBC;;;;;;8??4333<<<<;;0...30482...68=5999;;;888><>>>==;8686==82024:813//33,,,2,,,-/,/2,,,2267555488999<;;886688225//00*3
@JI6ZREA02G4MUL
ATATCGCGTTGGAGGGCAAGTCTGGTGCCAGCAGCCGCGGTAATTCCAGCTCCAATAGCGTATATTAAAGTTGTTGCAGTTAAGAAGCTCGTAGTCGAATTTTAGGCCTGGCCGGATGGTCCGTCTTTGGCGAGTACTGTTCTGTCGTCGGGTCTATCCTTCTGGTGAGCCGGAATGCCCTTTATTGGGTGTGTCGGGGAACCAGGACCATTACCTTGAAAAAATTAGAGTGTTTAAAGCGGGCATTTGCTTGAATAGATTAGCATGGAATAATAGAATAGGACGTTGGTTCTATTTTGTTGGTTTTAGGACCACCGTAATGATTAATAGGGATAGTTGGGGGCATTAGTATTCAATTGTCAGAGGTGAAATTCTTGGATTTATTGAAGACTAACTATTGCGAAAGCATTTGCCAAGGATGTTTTCATTAATCAAGAACGAAAGTTAGGGGATCGAAGACGATCAGATACCGTCGTAGTCTTAACCATAAACTATGCCGACTAGGAATCGGGCGACGTTATTTTCATGACTCGCTCGGC
+
IIIIIIIIIIIIIHHHIIIIIIIIIIIIIIIIIIIIIIIIIIIIIIIIIIIIIIIIIIIIIIIIIIHHHIIIIIIIIIIIIIIIIIIIIIIIIIIIIBB;;::BHIIIIIIIIIIIIIIIIIIIIHHHIIIIIIIIIIIIIIIIIIIIIHHHIIIIIIIIIIIIIIIIIIIIIIIIIHHHHHHIIIHHHIIIIIICCCCIIIIIIIIIIIIIIDDCCG21111/44,@>>@E688BDHIIH>>>GHHHIIIIIIIIIIIIIIIIIIIIIIIIIIIIIIIIIIIIFDD8654;<A77793//<=;>>>HDDEFGGGGGGGIIIIIIIIIIHHHIIIIII===::IIIIGAAAGIIIIHHIHHHHHHHHCBBBFFHCCDDH<<<HHHIIHFEFHF???>@@A@;;77;55...?3333<<;882222;===<<9888859<755524477777;=====:0427=>88787???<5778>>?>>?=775=;22//-68;;:;8=<==::;;8421-3/2395,---338999979785662
@JI6ZREA02H885T
ATATCGCGTTGGAGGGCAAGTCTGGTGCCAGCAGCCGCGGTAATTCCAGCTCCAATAGCGTATATTAAAGTTGTTGCAGTTAAAAAGCTCGTAGTTGAATTTCGGGATCAATATATTGGTCGTGCCTCCGGTATGCACTGGTATTATTGATTTCTACCTTCTGACGAACTATGATGTCATTAATTTGGTGTCATGGGGAATCAGGACTGTTACTTTGAAAAAATTAGAGTGTTTAAAGCAAGCACACGCTTGAATACATTAGCATGGAATAATGAAATAGGACGTTTGACCCTATTTTGTTGGTTTCTAGGATCGACGTAATGATTAATAGGGATAGTTGGGGGCATTAGTATTCAATTGTCAGAGGTGAAATTCTTGGATTTATTGAAGACTAACTACTGCGAAAGCATTTGCCAAGGATGTTTTCATTAATCAAGAACGAAAGTTAAGGGATCGAAGACGATCAGATACCGTCGTAGTCTTAACCATAAACTATGCCG
+
IIIIIIIIIIIIIHHHIIIIIIIIIIIIIIIIIIIIIIIIIIIIIIIIIIIIIIIIIIIIIIIIIIHHHIIIIIIIIIIII?????IIIIIIIIIIIIIHHHIHHHIIIIIIIIIIIIIIIIIIIIIBBBBIIIIIIIIIIIIIIIIIIIHHHIIIIIGGGHIIIIIIIIIIIIIIIIIIIIIHHHIIIIIIIICCCCIIIIIFGGIG>;;;BHEEI77776666,=GIIA888BBEIFAAADFBBBIIFGGIIIIIIIIIIIIIIIIIIIIIIHHHH;AAGGAAAHIIHHHIIBB@?8//FF:::IIIGGGGIIIIIIIIIHFFFDDDDA776CEGBB44777FFGDDDHIIIGGCCCHHIIFFFF@8555CCFHDFFFEHHHHHCC@?>CFEBBB?E>A?A>>>:;;;;;>><==<8483----32442215332,,-/,,,/,,,,,,,,5589989<>>==;8686>>=656686:=;;=<6648999;2--.294
@JI6ZREA02GVDR0
ATATCGCGTTGGAGGGCAAGTCTGGTGCCAGCAGCCGCGGTAATTCCAGCTCCAATAGCGTATATTAAAGTTGTTGCAGTTAAAAAGCTCGTAGTTGAATTTCGGGATCAATATATTGGTCGTGCCTCTGGTATGAACTGGTATTATTGATTTCTACCTCCTGACGAACTGTGATGTCATTAATTTGGTGTCATGGGGAATCAGGACTGTTACTTTGAAAAAATTAGAGTGTTTAAAGCAAGCACACGCTTGGATACATTAGCATGGAATAATGAAATAGGACGTTTGACCCTATTTTGTTGGTTTCTAGGATCGACGTAATGATTAATAGGGATAGTTGGGGGCATTAGTATTCAATTGTCAGAGGTGAAATTCTTGGATTTATTGAAGACTAACTACTGCGAAAGCATTTGCCAAGGATGTTTTCATTAATCAAGAACGAAAGTTAGGGACCGAAGACGATCAGATACCGTCGTAGTCTTAACCATAAACTATGCCGACTAGGGATCGGATGATG
+
IIIIIIIIIIIIIGGGIIIIIIIIIIIIIIIIIIIIIIIIIIIIIIIIIIIIIIIIIIIIIIIIIIHHHIIIIIIIIIIII;;;;;IIIIIIIIIIIIIHHHIHHHIIIIIIIIIIIIIIIIIIIIIIIIIIIIIIIIIIIIIIIIIIIIHHHIIIIIIIIIIIIIIIIIIIIIIIIIIIIII:::IIIIIIIICCCCIIIIIIIIIIIIIIIEEBG446666BB0IIIIIHHHHHHIIIIIIIIIIIIIIIIIIIIIIIIIIIIIIIIIIIIIHHHG=AAGIIHHHIIHHHIICC@?=22GGHHHIIIGGGIIIIIIIIIIIIIIIIIIEB@CGEH@>...-.@@A<452:@EG=<<<DCEEEFFED><<<DDHHHHHHHHHHHHFHFCCDD?@@@8<;@<566B466;;BE;;;;;;8==222288;=::4888859>;5002<?79777==177648:74448688993105131185302--,34--.101326796;24442886666663.
@JI6ZREA02J0OGO
ATATCGCGTTGGAGGGCAAGTCTGGTGCCAGCAGCCGCGGTAATTCCAGCTCCAATAGCGTATATTAAAGTTGTTGCAGTTAAAAAGCTCGTAGTTGAATTTCGGGGTTAGCAGGTCGGTCGTGCCAATGGTATGCACTGGCTCGCTGACTCCTCCTTCTTGTAGAACTGTAATGCCATTAATTTGGTGTTGCGGGGAAACAGGACTGTTACTTTGAAAAAATTAGAGTGTTTAAAGCAGGCTAGCGCCTGAATACATTAGCATGGAATAATAGAATAGGACGTTGGTTCTATTTTGTGGTTTTAGGACCACCGTAATGATTAATAGGGATAGTTGGGGGCATTAGTATTCAATTGTCAGAGGTGAAATTCTTGGATTTATTGAAGACTAACTATTGCGAAAGCATTTGCCAAGGATGTTTTCATTAATC
+
FFFFFFFFFFFIIHHHIIIIIIIIIIIIIIIIIIIIIIIIIIIIIIIIIIIIFFFFFFFFFFFFFFFFFFFFFFFFFFFFF=====FFFFFFFFFFFFFFFFFDDDDFFFFFFFFFFFFFFFFFFFFFFFFFFFFFFFFFFFFFFFFFFFFFFFFFFFDDDFFFFFFFFFFFFFFFFFFFFFFFFFFFFFFFFAA==<<<F>AADDDFFFFFFFFF666666DD/FFFFFFFFFFFFFFFFFFFFFFFFFFFFFIGGGGGGGGGIIGGGGGGGIIIIIIIIIIDDDDDDFDG====:/55=::9B>>?>A?8555==???AABBBB:::B===AA55555===ABDDAAAAADDDDBBBBBB<8888896766997...2//3666678<<>>>><<<888;<3348888=>><>>??741126::8802
@JI6ZREA02FNWFF
ATATCGCGTTGGAGGGCAAGTCTGGTGCCAGCAGCCGCGGTAATTCCAGCTCCAATAGCGTATATTAAAGTTGTTGCAGTT
+
A66666::DFFGHHHHIIIIIIIIIIIIIIIIIIIIIIIIIIIIIIIIIIIIFFFFFFFFFFFFFFFFFFFFFFFFFFDBB
@JI6ZREA02FGST6
ATATCGCGTTGGAGGGCAAGTCTGGTGCCAGCAGCCGCGGTAATTCCAGCTCCAATAGCGTATATTAAAGTTGTTGCAGTTAAAAAGCTCGTAGTTGAATTTCGGGATCAATATATTGGTCGTGTCCGTCTGGTATGAACTGGTATTATTGTATTTCTACCTTCTGACGAACTGTGATGTCATTAATTTGGTGTCATGGGGAATCAAGGACTGTTACTTTAGAAAAAATTAGAGTGTTTAAAGCAGGCACACG
+
FFFFFFFFFFFIIHHHIIIIIIIIIIIIIIIIIIIIIIIIIIIIIIIIIIIIFFFFFFFFFFFFFFFFFFFFFFFFFFFDD;;;;;FFFFFFFFFFFFFFFFA:88ADAAADDA??=A>AAA88411188@@>?<<<<<@?>>8944433437666949<<556:DDDDDDDDFFFF666=<>>??3331118899>7766AAAAAB=<<=:4217:,,,-.,,,,,,11-756:<;==???AAA==?ADD55
@JI6ZREA02H303P
ATATCGCGTTGGAGGGCAAGTCTGGTGCCAGCAGCCGCGGTAATTCCAGCTCCAATAGCGTATATTAAAGTTGTTGCAGTTAAAAAGCTCGTAGTTGAATTTCGGGGACT
+
FFFFFFFFFFFIIHHHIIIIIIIIIIIIIIIIIIIIIIIIIIIIIIIIIIIIFFFFFFFFFFFFFFFFFFFFFFFFFFFCC;;;;;DDDBBBABBBB8810.:24..35.
@JI6ZREA02GL6EO
ATATCGCGTTGGAGGGCAAGTCTGGTGCCAGCAGCCGCGGTAATTCCAGCTCCAATAGCGTATA
+
FFFFFFFFFFFIIHHHIIIIIIIIIIIIIIIIIIIDFFFFFFF????@FF@??CCDDBBBBBAA
@JI6ZREA02JKE75
ATATCGCGTTGGAGGGCAAGTCTGGTGCCAGCAGCCGCGGCAATTCCAGCTCCAATAGCGTATATTAAAGTTGTTGCAGTTAAAAAGCTCGTAGTTGAATTTTAGGCCTGGCCGGATGGTCCGTCTTTGGCGAGTACTGTTCTGTCGTCGGGTCTATCCTTCTGGTGAGCCGGGATGCCCTTTATTGGGTGTGTCGGGGAACCAGGACCATTACCTTGAAAAAATTAGAGTGTTTAAAGCGGGCATTTGCTTGAATAGATTAGCATGGAATAATAGAATAGGACGTTGGTTCTATTTTGTTGGTTTTAGGACCACCGTAATGATTAATAGGGATAGTTGGGGGCATTAGTATTCAATTGTCAGAGGTGAAATTCTTGGATTTATTGAAGACTAACTATTGCGAAAGCATTTGCCAAGGATGTTTTCATTAATCAAGAACGAAAGTTAGGGGATCGAAGACGATCAGATACCGTCGTAGTCTTAACCNTAAACTATGCCGACTAGGAATCGGGCGACGTTATTTCATGACTCGCTCGGCGCCTTACGGG
+
IIIIIIIIIIIIIHHHIIIIIIIIIIIIIIIIIIIIIIIIIIIIIIIIIIIIIIIIIIIIIIIIIIHHHIIIIIIIIIIII=====IIIIIIIIIIIII@@@@GIIIIIIIIIIIIIIIIIIIIIHHHIIIIIIIIIIIIIIIIIIIIIHHHIIIIIIIIIIIIIIIIIIIHHHIIIHHHHHHIFDGFHIIIIII>>>>IIIIIIIIIIIIIIFFEEI66666688,FHHFFFHHHHHIIHHHHIHHHIIIIIIIIIIIIIIIIIIIIIIIIIIIIIIIIIIIIIHHHHHDFDC844191/-/----0568=A?;?666AAEIIIHHHIBB?EEEE??00000BBEGGGFHHIIIIHHHEBBBBBHEB555HHHHHBBBHHHHHHHHHHHHHHHHBBBBBBBBBHBBBBBHHHHHEEBB<<4444:<;;::8::830038330/00------3339974::9::83232:=<6569<::<::;;86!852230-03..-74746640338550-347994---33338;;:;:;:;=60106230500
@JI6ZREA02I13LU
ATATCGCGTTGGAGGGCAAGTCTGGTGCCAGCAGCCGCGGTAATTCCAGCTCCAATAGCGTATATTAAAGTTGTTGCAGTTAAAAAGCTCGTAGTTGAATTTCGGGATCAATTTATCGGTCGTGCCTCTGGTATGCACTGGTATTATTGATTTCTACCTTCTGACGAACCATGATGTCATTAATTTGGTGTCATGGGGAATCGGGACTGTTACTTTGAAAAAATTGAGTGTTTAAAGCAAGCACACGCTTGAATACATTAGCATGGAATAATGAAATAGGACGTTTGACCCTATTTGTTGGTTTCTAGGATTGACGTAATGATTAATAGGGATAGTTGGGGGCATTAGTATTCAATTGTCAGAGGTGAAATTCTTGGATTTATTGAAGGCTGACTACTGCGAAAGCATTTGCCAAGGATGTTTTCATTAATCAAGAACGAAAGTTAGGGATCGAAGACGATCAGATACCGTCGTAGTCTTAACCATAAACTATGCCGACTAGGGATCGGATGATG
+
IIIIIIIIIIIIIHHHIIIIIIIIIIIIIIIIIIIIIIIIIIIIIIIIIIIIIGGGIIIIIIIIIIHHHIIIIIIIIIIII;;;;;IIIIIIIIIIIIIHHHIHHHIIIIIGGGIIIIIIIIIIIIIIIIIIIIIIIIIIIIIIIIIIIIHHHIIIIIHHHIIIIHHHIIIIIIIIIIIIIIIGGGIIIIIIIIBBBBIII>666BBIIIIIIHHHI999999BBBIIIIHHHHHHIIIIIIIIIIIIGGGIIIIIIIIIIIIIIIIIIHHHHHHHIIIIIIIHEBEG===;51113/2::@@?GIIAAAGHHIFD766IAAAGGDIIB=9ABAB33-----:7999758:;777FCFDFFFFFFEHBBBC;53254>;;;>77>??>>????CC???FFFHEEFFEB>>E;;;;00.5311119923228<<;;89<8333633-211133396103179:931319;32068866<;;<<66432...2-13298:781...6899:5552--
@JI6ZREA02IXZQ3
ATATCGCGTTGGAGGGCAAGTCTGGTGCCAGCAGCCGCGGTAATTCCAGCTCCAATAGCGTATATTAAAGTTGTTGCAGTTAAAAAGCTCGTAGTTGAATTTCGGGATCAATATATTGGTCGTGCCTCGTGTATGAACTGGTATTATTGATTTCTACCTTCTGACGAACTGTGATGTCATTAATTTGGTGTCATGGGGAATCAGGACTGTTACTTTGAAAAAATTAGAGTGTTTAAAGCAGGCACACGCTTGAATACATTAGCATGGAATAATGAAATAGGACGTTTGACCCTATTTTGTTGGTTTCTAGGATCGACGTAATGATTAATAGGGATAGTTGGGGGCATTAGTATTCAATTGTCAGAGGTGAATTCTTGGATTTATTGAAGACTAACTACTGCGAAAGCATTTGCCAAAGGATGTTTTCATTAATCAAGAACGAAAGTTAGGGATTCGAAGACGATCAGATACCGTCGTAGTCTTAACCATAAACTATGCCGACTAGGGATCGGATGATGTTAATTTTTATAATG
+
FFFFFFFFFFFIIHHHIIIIIIIIIIIIIIIIIIIIIIIIIIIIIIIIIIIIFFFFFFFFFFFFFFFFFFFFFFFFFFFFF?????FFFFFFFFFFFFFFFFF@@@FFFFFFFFFFFFFFFDDBBA984444444<>?BAACFFFFFFFFFFFFFFFFFFFFFFFFFFFFFFFFFFFFFFFFF666FFFFFFDD;===FFDDDDDDDDD::9@;;;?222222A>/BBBDD666???D=555ABA?===ADDDDFDFDGIIFFFGIIIIIGDDFDGGGAIIIGDDDIIIIGGGG====5//55555A<A:::DDDDDDDDDDAAABAA>@4448<<44421222??>>=:8:ABB====@@@@><8832////88<<>>;;;B::BB?>>><;8888;2336000573,,,,00,,,,,,03....3002774662200740008860000-----63466446662121:::4444644:1122000222220,,,,0.010,,,,,0400000000..33,,,,,.*13.0
@JI6ZREA02G38LU
ATATCGCGTTGGAGGGCAAGTCTGGTGCCAGCAGCCGCGGTAATTCCAGCTCCAATAGCGTATATTAAAGTTGTTGCAGTTAAAAAGCTCGTAGTTGAATTT
+
FFFFFFFFFFFIIHHHIIIIIIIIIIIIIIIIIIIIIIIIIIIIIIIIIIIIFFFFFFFFFFFFFFFFFFFFFFFFFFFFF?????FFFFFFDA?<=66..,
@JI6ZREA02G7JQ3
ATATCGCGTTGGAGGGCAAGTCTGGTGCCAGCAGCCGCGGTAATTCCAGCTCCAATAGCGTATATTAAAGTTGTTGCAGTTAAAAAGCTCGTAGTTGAATTTTAGGCCTGGCCGGATGGTCCGTCTTTGGCGAGTACTGTTCTGTCGTCGGGTCTATCCTTCTGGTGAGCCGGGATGCCCTTTATTGGGTGTGTCGGGGAACCAGGACCATTACCTTGAAAAAATTAGAGTGTTTAAAGCGGGCATTTGCTTGAATAGATTAGCATGGAATAATAGAATAGGACGTTGGTTCTATTTTGTGGTTTTAGGACCACCGTAATGATTAATAGGGATAGTTGGGGGCATTAGTATTCAATTGTCAGAGGTGAAATTCTTGGATTTATTGAAGACTAACTATTGCGAAAGCATTTGCCAAGGATGTTTTCATTAATCAAGAACGAAAGTTAGGGGATCGAAGACGATCAGATACCGTCGTAGTCTT
+
FFFFFFFFFFFIIIIIIIIIIIIIIIIIIIIIIIIIIIIIIIIIIIIIIIIIFFFFFFFFFFFFFFFFFFFFFFFFFFFFF;;;;;FFFFFFFFFFFFFDDAAFFFFFF====@@FFFFFFFFFFFFFFFFFFFFFFFFFFFFFFFFFFFFFFFFFFFFFFFFFFFFFFFFFFFFFFFFFFFFFDDDDFFFFFFFAA@@FFFFFFFFFFFFFFFFFFF777766;;-DDFFD?=====A:366:A===ABBDFDDDDDGGGGGFFFGGGC555?=BBB@>>>89555BB<<<<<47664/556666?AAA:::?DAAADDAAADDDDDBB?DDDDAA55555=ABBA==?AADDDDDDDDD==333D>>>DDD>>??D>>>D::BB=8888>3332@<332448>=888;<<:<<<;<>2-----2778868::200213349::555547666:610218::62121:::7588:88:--
@JI6ZREA02FLLID
ATATCGCGTTGGAGGGCAAGTCTGGTGCCAGCAGCCGCGGTAATTCCAGCTCCAATAGCGTATATTAAAGTTGTTGCAGTTAAAAAGCTCGTAGTTGAATTTCGGGGTTCTACCGTTGGTCGGGCAATAGTCTGTACTGGCGTGTGGAATTTCTACCTTCTGGGGAACTATCATGTTATTAATTTAGCGTGGTGGGAAACCAGGACCTTTACCTTGAAAAAATTAGAGTGTTCAAAGCAGGCTTACGTCTGAATACATTAGCATGGAATAATAAAATAGGACGGTGGTCCTGTTTTGTTGGTTTCTGAATCACCGTAATGATTAATAGGGATAGTTGGGGGCATTAGTATTCAATTGTCAGAGGTGAAATTCTTGGATTTATTGAAGACTAACTTCTGCGAAAGCATTTGCCAAGGATGTTTTCATTAATCAAGAACGAAAGTTAGGGGATCGAAGACGATCAGATACCGTCGTAGTCTTAACCATAAACTATGCCGACTAGGG
+
FFFFFFFFFFFIIHHHIIIIIIIIIIIIIIIIIIIIIIIIIIIIIIIIIIIIFFFFFFFFFFFFFF@@@FFFFFFFFFFFF88888FFFFFFFFFFFFFFFFF==8888DFFFFFFFFFFFFFFFFFFFFFFFFFFFFFFFFFFFFFFFFFFFFFFFFFFFAA??FFFFFFFFFFFFFDDDDFFFFFFFFFFFFFFDDD@@@CCFDD=<9?88447------660==??@BDD???DDDDDFCCCCCCDDFFFFGGGIIIIIIIIIIGGDDC7777A6:::AAAA>=<<<<:..,,2-1--,,,3/:9;<:<<>@AAB=:98:==<@;;;<<??::55555===BBBAAA::::=<<@>><<333:888>>@@@4438==B88888DDB?>>>>>D====>>>>??>>>===????>?B4211::2211466::44743338---0000022---00788222:565:::9897:55211::5446335---122679641,,-
@JI6ZREA02G5FA8
ATATCGCGTTGGAGGGCAAGTCTGGTGCCAGCAGCCGCGGTAATTCCAGCTCCAATAGCGTATATTAAAGTTGTTGCAGTTAAAAAGCTCGTAGTTGAATTTCGGGATCAATATATTGGTCGTGCCTCCGGTATGCACTGGTATTATTGATTTCTACCTTCTGACGAACTATGATGTCATTAATTTGGTGTCATGGGGAATCAGGACTGTTGCTTTGAAAAATTAGAGTAGTTTAAAGCAGGTCACACGCTTGAATACATTAGCATGGAATAATGAAATAGGACGTTTAGACCCTATTTTGTTGGTTTCTAGGTATTCGACGTAATGATTAATAGGATAGTTGGGGGCATTAGTATTCAATTGTCAGAGGTGAAATTCTTGGATTTATTGAAGAC
+
FFFFFFFFFFFIIIIIIIIIIIIIIIIIIIIIIIIIIIIIIIIIIIIIIIIIFFFFFFFFFFFFFFFFFFFFFFFFFFFFF=====FFFFFFFFFFFFFFFFFFFFFFF?????:::AABA@<<<<===555=AAAAADDDCD==<FFDB==;?9:5544><<<?<<=ADDDAAA@AAA<<8833222/23447244488A@BAAABDDBBA?;;;?2222244-98???<00088;<<<40004?887=99:88989800099>>>>>@@@<<4448?9888>3400.96661:8..223--.-11172911...23498=>>>?@@@BBB840//9?<99/////3362236242:<>@@@BBDDD888:;88<4/...//2666/2769623
@JI6ZREA02HFPF8
ATATCGCGTTGGAGGGCAAGTCTGGTGCCAGCAGCCGCGGTAATTCCAGCTCCAATAGCGTATATTAAAGTTGTTGCAGTTAAAAAGCTCGTAGTTGAATTTTA
+
:::666:=FFFGIHHHIIIIIIIIIIIIIIIIIIIIIIIIIIIIIIIIIIIIFFFFFFFFFFFFFFFFFFFFFFFFFFFFF?????FFFFFFFFFDBA>422,,
@JI6ZREA02JBHXW
ATATCGCGTTGGAGGGCAAGTCTGGTGCCAGCAGCCGCGGTAATTCCAGCTCCAATAGCGTATATTAAAGTTGTTGCAGTTAAAATGCTCGTAGTTGAATTTCGGGATCAATTTATCGGTCGTGCCTCTGGTATGCACTGGTATTATTGATTTCTACCTTCTGACGAACCATGATGTCATTAATTTGGTGTCATGGGGAATCAGGACTGTTAACTTTGAAAAATTAGAGTGTTTAAAGCAAGCACACGCTTGAATACATTAGCATGGAATAATGAAATAGGACGTTTGACCCTATTTTGTTGGTTTCTAGGATCGACGTAATGATTAATAGGGATAGTTGGGGGCATTAGTATTC
+
FFFFFFFFFFFIIHHHIIIIIIIIIIIIIIIIIIIIIIIIIIIIIIIIIIIIFFFFFFFFFFFFFFFFFFFFFDBBBBB5533314<A?????@BAA::655@888?><443339<BBBDDFFFFFFFFFFFFFFFFFFFFDD===DFFFFFFFFFFFFFFFFFFFFFFFFFFCCCADDAAAA:::FFFF???D?AAAFFDBBBBBB533110?886=//11255-44<<?====??DFFFFFFCCCFF???FFDDDD:::AD????BBDDDBB;;;<:A>4000269:1,,-2,,,,---22...39?>>?<<<BBBBBB=<<8888BB=:::::BBB52225::=====<@@<
@JI6ZREA02J21B7
ATATCGCGTTGGAGGGCAAGTCTGGTGCCAGCAGCCGCGGTAATTCCAGCTCCAATAGCGTATATTAAAGTTGTTGCAGTTAAAAAGCTCGTAGTTGAATTTCGGGA
+
<4531114<AABB636FFIIHFF;;;IIIHHIHHGGFFFFF@@::::FFHIIFFFFFFFFFFFFDDDDF:86AAADDF?::88=;;FFFFFFFFFFFFB<963,,,7
@JI6ZREA02JD51Y
ATATCGCGTTGGAGGGCAAGTCTGGTGCCTTACGGGAAACAGTCGACTGCCAAGGCACACAGGGGATA
+
IIIIIIIIIIIIIHHHIIIIIIIIIIIIIIIIIHCC666?AIIIIIIIIIIIIIIIIIIIIAACCIII
@JI6ZREA02GJ9O8
ATATCGCGTTGGAGGGCAAGTCTGGTGCCAGCAGCCGCGGTAATTCCAGCTCCAATAGCGTATATTAAAGTTGTTGCAGTTAAAAAGCTCGTAGTTGAATTTTAGGCCTGGCCGGATGGTCCGTCTTTGGCGAGTACTGTTCTGTCGTCGGGTCTATCCTTCTGGTGAGCCGGGATGCCCTTTATTGGGTGTGTCGGGGAACCAGGACCATTACCTTGAAAAAATTAGAGTGTTTAAAGCGGGCATTTGCTTGAATAGATTAGCATGGAATAATAGAATAGGACGTTGGTTCTATTTTGTTGGTTTTAGGACCACCGTAATGATTAATAGGGATAGTTGGGGGCATTAGTATTCAATTGTCAGAGGTGAAATTCTTGGATTTATTGAAGACTAACTACTGCGAAAGCATTTGCCAAGGATGTTTTCATTAATCAAGAACGAAAGTTAGGGGATCGAAGACGATCAGATACCGTCGTAGTCTTAACCNTAAACTATGCCGACTAGGAATCGGGCACGTTATTTCATGACTCGCTCGGCGCTTTCGGGAAAC
+
IIIIIIIIIIIIIHHHIIIIIIIIIIIIIIIIIIIIIIIIIIIIIIIIIIIIIIIIIIIIIIIIIIHHHIIIIIIIIIIBB66666GIIIIHIIIIIII6666DGIIIIIIIIIIIIIIIIIIIIHHHIIIIIIIIIIIIIIIIIIIIIHHHIIIIIIIIIIIIIIIIIIIHHHIIIHHHHHHIFFGGHIIIIIICCCCIIIIIIIIIIIIIIIIIII666666BB0GGIIIGGGHHHIIHHHIIHHHIIIIIIIIIIIIIIIIIIIIIIIIIIIIIIIIIIIIIIIIIGGGHI@==<=22DD5555GGGDAAAHIIIIIIIIIIIIIIHHHIIIIII==?::IIIIIIIIIIGAA@@FEEEDC556CBBBHHIHHHHIHHHHHHHEDCCD@44442446@;;;BEA@@@HHHHIIHHH??7777=???><9==840082---56601122688;;8204<;===;6424<42027=;;=<;==;6!888842-23668=9;:44228<;44242==<7534;====;858791002./,,,,,00,,,2
@JI6ZREA02JTBGZ
ATATCGCGTTGGAGGGCAAGTCTGGTGCCAGCAGCCGCGGTGATTCCAGCTCCAATAGCGTATATTAAAGTTGTTGCAGTTAAAAAGCTCGTAGTTGAATTTCGGGATCAATTTATCGGTCGTGCCTCTGGTATGCACTGGTATTATTGATTTCTACCTTCTGACGAACCATGATGTCATTAATTTGGTGTCATGGGAAATCAGGACTGTTACTTTGAAAAATTAGAGTGTTTAAAGCAAGCACACGCTTGAATACATTAGCATGGAATAATGAAATTGGACGTTTGACCCTATTTTGTTGGTTTCTAGGATCGACGTAATGATTAATAGGGATAGTTGGGGGCATTAGTATTCAATTGTCAGAGGTGAAATTCTTGGATTTATTGAAGACTAACTACTGCGAAAGCATTTGCCAAGGATGTTTTCATTAATCAAGAACGAAAGTTAGGGATCGAAGACGATCAGATACCGTCGTAGTCTTAACCA
+
FFFFFFFFFFFIIHHHIIIIIIIIIIIIIIIIIIIIIIIIIIIIIIIIIIIIFFFFFFFFFFFFFFFFFFFFFFFFFFFFF?????FFFFFFFFFFFFFFFFFFFFFFFFFFFFFFFFFFFFFFFFFFFFFFFFFFFFFFFFDDDFFFFFDDDFFFFFFFFFFFFFFFFFFFFFFFFFFFFFF@@@@@@DDFFFFFFFFFFFFFFFFA542476617-----.0-7=??A?FFFFFFFFFFFFFFFFFDDDFFFDFDDDDDDA:::AABBB==8::AABAAAA====B<;8<?66641//88;;;?<A=??ADDDDDBBB8998=<<88....3<<99---//99<<??>AA=:::BBB>??==333====BB?>>??B===@228:<<883222328888<8;8883448:::66222220000276600026:644610049::499992222275:776666467::2104464464466700
@JI6ZREA02FPEQE
ATATCGCGTTGGAGGGCAAGTCTGGTGCCAGCAGCCGCGGTAATTCCAGCTCCAATAGCGTATATTAAAGTTGTTGCAGTTAAAAAGCTCGTAGTTGAATTTTAGGCCTGGCCGGATGGTCCGTCTTTGGCGAGTACTGTTCTGTCGTCGGGTCTATCCTTCTGGTGAGCCGGGATGCCCTTTATTGGGTGTGTCGGGGAACCAGGACCATTACCTTGAAAAAATTAGAGTGTTTAAAGCGGGCATTTGCTTGAATAGATTAGCATGGAATAATAGAATAGGACGTTGGTTCTATTTTGTTGGTTTTAGGACCACCGTAATGATTAATAGGGATAGTTGGGGGCATTAGTATTCAATTGTCAGAGGTGAAATTCTTGGATTTATTGAAGACTAACTATTGCGAAAGCATTTGCCAAGGATGTTTTCATTAATCAAGAACGAAAGTTAGGGGGATCGAAGACGATCAGATACCGTCGTAGTCTTAACC
+
HHHHHHHHHHHIIIIIIIIIIIIIIIIIIIIIIIIIIIIIIIIIIIIIIIIIHHHHHHHHHHHHHHHHHHHHHHHHHHHHH?????HHHHHHHHHHHHHCCCCHHHFFFHHHHHHHHHHHHHHHHHHHHHHHHHHHHHHHHHHHHHHHHHHHHHHHHHHHHHHHHHHHHHHHHHHHHHHHHHHH99>>HHHHHHHCCCCHHBBBHHHHHHHHHHHHHH;;;;66<<-<E@@@C@@DCCGD999@EHCCGGGIHHDDDHHHHGGGGGFFFF@@@DD;;;HHIIHHHFFHH::;BD9665>3399333396:?<<<<<566>EB>@@@@@B@@@EGGGHH88;85@@@@GGGBB;;;;==BBBBBBBBA?===DA98899====B::AA998=DBB???B?A=9444?=>;;;999AAA9622----2500,,-22664453///.00,,,,,,.,,,444240027;712---;:9::;86767990,
@JI6ZREA02FWL5W
ATATCGCGTTGGAGGGCAAGTCTGGTGCCAGCAGCCGCGGTAATTCCAGCTCCAATAGCGTATATTAAAGTTGTTGCAGTTAAAAAGCTCGTAGTTGAATTTCGGGGTTAGCAGGTCGGTCGTGCCAATGGTATGCACTGGCTCGCTGACTCCTCCTTCTTGTAGAACCGTAATGCCATTAATTTGGTGTTGCGGGGAAACAGGACTGTTACTTTGAAAAAATTAGAGTGTTTAAAGCAGGCTAGCGCCTGAATACATTAGCATGGAATAATGAAATAGGACGTTCGAACCTATTTTGTTGGTTTCTAGGATTGACGTAATGATTAATAGGGATAGTTGGGGCATTAGTATTCAATTGTCAGAGGTGAAATTCTTGGATTTATTGAAGACTGACTACTGCGAAAGCATTTGCCAAGGATGTTTTCATTAATCAAGAACGAAGTTAGGGATCGAAGACGATCAGATACCGTCGTAGTCTTAACCNTAAACTNTGCCGACTAGGGATCGGATGATGTTTAATTTTT
+
HHHHHHHHHHHIIHHHIIIIIIIIIIIIIIIIIIIIIIIIIIIIIIIIIIIIHHHHHHHHHHHHHHHHHHHHHHHHHHHHH=====HHHHHHHHHHHHHHHHHBBBBHHHHHHHHHHHHHHHHHHHHHHHHHHHHHHHHHHHHHHHHHHHHHHHHHHHHHHHHHHHHHHHHHHHHHHHEEEEHHHHH@EEEEG??==CC@@588EGGH><<EHHHH77776666,<EHHHCCCHHHHHHHHHHHHDDDDD@@@@@@EGHHHHHHHHHHHHHHH;;;HHHHHHDDDDDHHHHGG=99:;26BB44468D;;;@BBGHHBBBHHHHHHBBBH@@EGGG>>2222;BBBBABBGGGGGGDDDDBBB333:;999998:>>A===D::HHHHHHHDDDDDD@99344=?AA999<9999442<211117:;;::4777:65710012746667222::64647666202.022000.411411441.!,,,,,,!,,0444.,,---02443462222---::115/-
@JI6ZREA02JU8L7
ATATCGCGTTGGAGGGCAAGTCTGGTGCCAGCAGCCGCGGTAATTCCAGCTCCAATAGCGTATATTAAAGTTGTTGCAGTTAAAAAGCTCGTAGTTGAATTTCGGGATCAGCAGGTTGGTCTTGCCGCTGGTATGTACTAGCTTGCTGATTCCTCCTTCTTGTAGAACCGTAATGCCATTAATTTGGTGTTGCGGGGAAACAGGACTGTTACTTTGAAAAAATTAGAGTGTTTAAAGCAGGCTAGCGCCTGAATACATTAGCATGGAATAATGAAATAGGACGTTCGAACCTATTTTGTGGTTTTAGGACCACCGTAATGATTAATAGGGATAGTTGGGGGCATTAGTATTCAATTGTCAGAGGTGAAATTCTTGGATTTATTGAAGACTGACTACTGCGAAAGCATTTGCCAAGGATGTTTTCATTAATCAAAGAACGAAAGTTAGGGATCGAAGACGATCAGNTACCGTCGTAGTCTTAACCATAAACTATGACCGACTAGGGATCGGATGATGTTTAATTTTTAATGTACTCTATTCGG
+
IIIIIIIIIIIIIHHHIIIIIIIIIIIIIIIIIIIIIIIIIIIIIIIIIIIIIIIIIIIIIIIIIIHHHIIIIIIIIIIII<<===IIIIIIIIIIIIIHHHIHHHIIIIIIIIIIIIIIIIIIIIIIIIIIIIIIIIIIIIIIIIIIIIIIIIHHHHIFFFIIIIIIIIIIIIIIIIHHBB>>>IHIIIIIIBB??;;;HIIIIIFFFFIIHHHI9;;;99II5IIIIIHHHHHHIIIIIIIIIIIIIIIIIIIIIIIIIHE@@@IIIHHHIHHHIIGGFD<<<DDBBB@BB33339.4433///22?ADBAE?;<<FGEDDBBBA:77;A;933----.59ADBDEGIDDDHHHHHHHHH:::BEEEDDDBBBBB::::88EEEEEHHBBBHHHHBBBBBEBBBBBBB????>:8:>330077990003...803;:333:<;48666888881031::::3!3388<<986866866;;7443---,1-,,,,,/003455579:33388888888<<115//00*36970//1/15,,
@JI6ZREA02F2SUY
ATATCGCGTTGGAGGGCAAGTCTGGTGCCAGCAGCCGCGGTAATTCCAGCTCCAATAGCGTATATTAAAGTTGTTGCAGTTAAAAAGCTCGTAGTTGAATTTTAGGCCTGACCGGATGGTCCGTCTTTGGCGAGTACTGTTCTGTCGTCGGGTCTATCCTTCTGGTGAGCCGGGATGCCCTTTATTGGGTGTGTCGGGGAACCAGGACCATTACCTTGAAAAAATTAGAGTGTTTAAAGCGGGCATTTGCTTGAATAGATTAGCATGGAATAATAGAATAGGACGTTGGTTCTATTTTGTTGGTTTTAGGACCACCGTAATGATTAATAGGGATAGTTGGGGGCATTAGTATTCAATTGTCAGAGGTGAAATTCTTGGATTTATTGAAGACTAACTATTGCGAAAGCATTTGCCAAGGATGTTTTCATTAATCAAGAACGAAAGTTAGGGGATCGAAGACGATCAGNTACCGTCGTAGTCTTAACCATAAACTATGCCGACTAGGGATCGGATGATGTTTAATTTTATAA
+
IIIIIIIIIIIIIHHHIIIIIIIIIIIIIIIIIIIIIIIIIIIIIIIIIIIIIIIIIIIIIIIIIIBBBIIIIIIIIIIII?????IIIIIIIIIIIIIAAAAIIIIIIIIIIIIIIIIIIIIIIHHHIIIIIIIIIIIIIIIIIIIIIHHHIIIIIIIIIIIIIIIIIIIHHHIIIHHHHHHIIIHHHIIIIIIAAAAIIHHHIIIIIIIIIIIIII999999II5IIIIIHHHHHHIH;;;HIHHHIIIIIIHHHHIIIIIIIIIIIIIIIDDEHIIIIIFD777DDDDDFE99996//664444AEEB666@IIIIIIIIGHIIII@<<<DIDDD88=88IIIIIIIIIHHDDBBHDIDBBBBB=555??A<<AA>444977:::@;??@>::8BB?@>==BBBBBBB@@@HDDDH;;7777;;;<888><83008:55513323753:8888310388;;;3!33;;><;<<><<;::;;110886631-633368531339:==<<:33333198;;33334---
@JI6ZREA02HOSI7
ATATCGCGTTGGAGGGCAAGTCTGGTGCCAGCAGCCGCGGTAATTCCAGCTCCAATAGCGTATATTAAAGTTGTTGCAGTTAAAAAGCTCGTAGTTGAATTTCGGGATCAATATATTGGTCGTGCCTCGTGTATGAACTGGTATTATTGATTTCTACCTTCTGACGAACTGTGATGTCATTAATTTGGTGTCATGGGGAATCAGGACTGTTACTTTGAAAAAATTAGAGTGTTTAAAGCAGGC
+
FFFFFFFFFFFIIHHHIIIIIIIIIIIIIIIIIIIIIIIIIIIIIIIIIIIIFFFFFFFFFFFFFFFFFFFFFFFFFFD::66666AFFFFFFFFFFFFFFFFFFFFFFFFFFFFFFFFFFFDBA=934400000004>AABDFFFFFFFFFFFFFFFFFFFFFFFFFFFFFFFFFFFFFFFFFFFFFFFFFFF@@@@FFFFFFFFF?<;;FFC??D77776666,?ADBB<;8000<:421.
@JI6ZREA02I4SZG
ATATCGCGTTGGAGGGCAAGTCTGGTGCCAGCAGCCGCGGTAATTCCAGCTCCAATAGCGTATATTAAAGTTGTTGCAGTTAAAAAGCTCGTAGTTGAATTTTGGGCCTGGCCGGATGGTCCGTCTTTGGCGAGTACTGTTCTGTCGTCGGGTCTATCCTTCTGGTGAGCCGGGATGCCCTTTATTGGGTGTGTCGGGGAACCAGGACCATTACCTTGAAAAAATTAGAGTGTTTAAAGCAGGCACACGCTTGAATACATCAGCATGGAATAATGAAATAGGACGTTTGACCCTATTTTGTGGTTTCTAGGATCGACGTAATGATTAATAGGGATAGTTGGGGGCATTAGTATTCGATTGTCAGAGGTGAAATTCTTGGATTTATTGAAGACTAACTACTGCGAAAGCATTTGCCAAGGATGTTTTCATTAATCAAGAACGAAAGTTAGGGATCGAAGACGATCAGATACCGTCGTAGTCTTAACCATAAGCTATGCCGACTAGGGATCGGATGATGTTAATTTTATAATG
+
IIIIIIIIIIIIIHHHIIIIIIIIIIIIIIIIIIIIIIIIIIIIIIIIIIIIIIIIIIIIIIIIIIHHHIIIIIIIIII@@66666FFIIIIIIIIIIICCAAHHHIIIIIIIIIIIIIIIIIIIHHHIIIIIIIIIIIIIIIIIIIIIHHHIIIIIIIIIIIIIIIIIIIHHHIIIHHHHHHIIIHHHIIIIIIBBBBIIIIHFFFIIIIIGGEEEE00000011,9;;=A:551116CEEEC??@DIIIIIIH@@@DHIIIIIIIIIIIIIII@@@IIIIDD<;;HHIHEHIICCB<;/77HHHIIIHDDDHIIIIIIIIIIIIIHHHHHHIIIIDD77;88@@@@ID@@@@IIHHHHHHHHHHBBBBHEDDBBBD==4449::AD=98::B?BB=@;=:4///9:3226=;7;;==666----299984.12220060---06732227777:31031:;;;;:;:;;31018;:8:8:;;665:667:;;6773...38777677;;:77777667700000-0702
@JI6ZREA02FH6E2
ATATCGCGTTGGAGGGCAAGTCTGGTGCCAGCAGCCGCGGTAATTCCAGCTCCAATAGCGTATATTAAAGTTGTTGCAGTTAAAAAGCTCGTAGTTGAATTTTAGGCCTGGCCGGATGGTCCGTCTTTGGCGAGTACTGTTCTGTCGTCGGGTCTATCCTTCTGGTGAGCCGGGATGCCCTTTATTGGGTGTGTCGGGGAACCAGGACCATTACCTTGAAAAAATTAGAGTGTTTAAAGCGGGCATTTGCTTGAATAGATTAGCATGGAATAATAGAATAGGACGTTGGTTCTATTTTGTTGGTTTTAGGACCACCGTAATGATTAATAGGGATAGTTGGGGGCATTAGTATTCAATTGTCAGAGGTGAAATTCTTGGATTTATTGAAGACTAACTATTGCGAAAGCATTTGCCAAGGATGTTTTCATTAATCAAGAACGAAAGTTAGGGG
+
IIIIIIIIIIIIIHHHIIIIIIIIIIIIIIIIIIIIIIIIIIIIIIIIIIIIIIIIIIIIIIIIIIHHHIIIIIIIIIIHH888889@HIIIIIIIIIICCCCIIIIIIIIIIIIIIIIIIIIIIFFFIIIIIIIIIIIIIIIIIIIIIHHHIIIIIIIIIIIIIIIIIIIHHHIIIHHHHHHIAABBHIIIIIICCCCIIIHFFFFIIIIIIIIIII;;;;6699,@HFFFEEE==>@IHHHHH@@@IIIIIFDDDHIIIIIIIIIIIIIIIIIIIIIIII@@@@@DDGEE?A63334..85,,,/46683336AEGGFD@@@DIIIIH@@@IIIHH88==8HHHIIIIII@666HHHHHHHE===DBEBDBA88::A444477AA>=:AA?===:B?::444B=====BBAAAA==:72---.362200699;7447100013321111
@JI6ZREA02HEEX1
ATATCGCGTTGGAGGGCAAGTCTGGTGCCAGCAGCCGCGGTAATTCCAGCTCCAATAGCGTATATTAAAGTTGTTGCAGTTAAAAAGCTCGTAGTTGAATTTCGGGATCAATTTATCGGTCGTGCCTCTGGTATGCACTAGTATTATTGATTTCTACCTTCTGACGAACCATGATGTCATTAATTTGGTGTCATGGGGAATCAGGACTATTACTTTGAAAAAATTAGAGTGTTTAAAGCGGGCATTTGCTTGAATAGATTAGCATGGAATAATAGAATAGGACGTTGGTTCTATTTGTTGGTTTTAGGACCACGTAATGATTAATAGGGATAGTTGGGGCATTAGTATTCAATTGTCAGAGTGAAATTCTTGGATTTATTGAAGACTAACTATTGCGAAAGCATTTGCCAAGGATGTTTTCATTAATCAAGAACGAAAGTTAGGGATCGAAGACGATCAGATACCGTCGTAGTCTTAACCAT
+
FFFFFFFFFFFIIHHHIIIIIIIIIIIIIIIIIIIIIIIIIIIIIIIIIIIIFFFFFFFFFFFFFFFFFFFFFFFFFFFFF=====FFFFFFFFFFFFFFFFFFFFFFFFFFFFFFFFFFFFFFFFFFFFFFFFFFFFFFFFFFFFFFFFFFFFFFFFFFFFFFFFFFFFFFFFFFFFFFFFFFFFFFDDDFFF@???FFFFFFFFFF@@?FFFFFF66666666,AADBA;;;;==B53335:==?DDDDFFFFDFIIIIGFFFIIIID???DIGGFDBBAAABA00..76:,,,-,,--,,/.3111222343<<???>@45558888<=?<<////<?AA@988:ADDDAAABDD8888888;@@888@>>///;77:<882332288:<9332886888///:200076573,,,,,,33111330,,,00---4,,,..2822-----6788862---66:7578:8420066441,
@JI6ZREA02JG38A
ATATCGCGTTGGAGGGCAAGTCTGGTGCCAGCAGCCGCGGTAATTCCAGCTCCAATAGCGTATATTAAAGTTGTTGCAGTTAAAAAGCTCGTAGTTGAATTTCGGGATCAATATA
+
FFFFFFFFFFFIIHHHIIIIIIIIIIIIIIIIIIIIIIIIIIIIIIIIIIIIFFFFFFFFFFFFFFFFFEDDFFFFFFFFF?????FFFFFFFFFFFFFDDDFFFFFFFFFFF=<
@JI6ZREA02JF853
ATATCGCGTTGGAGGGCAAGTCTGGTGCCAGCAGCCGCGGTAATTCCAGCTCCAATAGCGTATATTAAAGTTGTTGCAGTTAAAAAGCTCGTAGTTGAATTTC
+
FFFFFFFFFFFII@@@IIIIIIIIIIIIIIIIIIIIIIIIIIIIIIIIIIIIFFFFFFFFFFFFFFFFFFFFFFFFFFFFF?????FFFFFFFFFFFFFFF?6
@JI6ZREA02JLG5R
ATATCGCGTTGGAGGGCAAGTCTGGTGCCAGCAGCCGCGGTAATTCCAGCTCCAATAGCGTATATTAAAGTTGTTGCAGTTAAAAAGCTCGTAGTTGAATTTTAGGCCTGGCCGGATGGTCCGTCTTTGGCGAGTACTGTTCTGTCGTCGGGTCTATCCTTCTGGTGAGCCGGGATGCCCTTTATTGGGTGTGTCGGGGAACCAGGACCATTACCTTGAAAAAATTAGAGTGTTTAAAGCGGGCATTTGCTTGAATAGATTAGCATGGAATAATAGAATAGGACGTTGGTTCTATTTTGTTGGTTTTAGGACCACCGTAATGATTAATAGGGATAGTTGGGGGCATTAGTATTCAATTGTCAGAGGTGAAATTCTTGGATTTATTGAAGACTAACTACTGCGAAAGCATTTGCCAAGGATGTTTTCATTAA
+
FFFFFFFFFFFIIHHHIIIIIIIIIIIIIIIIIIIIIIIIIIIIIIIIIIIIFFFFFFFFFFFFFFFFFFFFFFDDDDD??66666?FDDBBBDFFFFF;:::DFFFFFFFFFFFFFFFFFFFFFFFFFFFFFFFFFFFFFFFFFFFFFDDDFFFFFFFFFFFFFFFFFFFDDDFFFDDDFFFFDDDDFFFFFFF@@@@FFFFFFFFFFFFFFFFFFF999999FF0FFFFFFFFFFFFFFFFFFDDDFFFFFFDFGGIIIIGGGIGGGGIDDDDGGGGGGGDDDDDIIIGGGD97769//44....38;?===@B???DDDDDDDDDIIBBDDDDII==?=8DDDIIIIIIDAAADDDDDD===>?D>>>DDDDDDDD888D::DDDBBBBBB=8.//88<;;;<8344=B?>>><<<66--,,03,,,,
@JI6ZREA02H5NET
ATATCGCGTTGGAGGGCAAGTCTGGTGCCAGCAGCCGCGGTAATTCCAGCTCCAATAGCGTATATTAAAGTTGTTGCAGTTAAAAAGCTCGTAGTTGAATTTT
+
FFFFFFFFFFFIIHHHIIIIIIIIIIIIIIIIIIIIFHIHHHHFFFFHHIHB@@@FFFFFFFFFFFFFFFFFFFDDDDD??66666BDBBAA?===?<<42.,
@JI6ZREA02H214X
ATATCGCGTTGGAGGGCAAGTCTGGTGCCAGCAGCCGCGGTAATTCCAGCTCCAATAGCGTATATTAAAGTTGTTGCAGTTAAAAAGCTCGTAGTTGAATTTC
+
[truncated: 6,834,999 more chars]
