# Supplementary material for: Depression of the soil arbuscular mycorrhizal fungal community by the canopy gaps in a Japanese cedar (Cryptomeria japonica) plantation on Lushan Mountain, subtropical China
Source: PeerJ. 2021 Mar 15;9:e10905. doi: 10.7717/peerj.10905 (PMC7971093; doi:10.7717/peerj.10905)
Supplement: Data S1 [file peerj-09-10905-s001.zip › sample/CGb1.fastq]

@JI6ZREA02JEQHT
AGTCGTCATTGGAGGGCAAGTCTGGTGCCAGCAGCCGCGGTAATTCCAGCTCCAATAGCGTATATTAAAGTTGTTGCAGTTAAAAAGCTCGTAGTTGAATTTCGGGATCAATACGTCGGTCGTGCTTTTTTGGG
+
FFFFDAA===B==336@DGGGHHGIIIIIIIIIIIIIIIIIIIIIIIIIIIIFFFFFFFFFFFFFFFFFFFFFFFFFFFFF;;;;;FFFFFFFFFFFFF????666?::::BBBBB886==9=5.,,,,,,,,,
@JI6ZREA02GRUEE
AGTCGTCATTGGAGGGCAAGTCTGGTGCCAGCAGCCGCGGTAATTCCAGCTCCAATAGCGTATATTAAAGTTGTTGCAGTTAAAAAGCTCGTAGTTGAATTTCGGGGTCAGTAGGTTGGTCGTGCCAATGGTGTGTACTGGCTTTACTGATTCCTCCTTCTTGAAGAACTGTAATGTCATTAATTTGGTGTTGCAGGGAAACAGGACTGTTACTTTGAAAAAATTAGAGTGTTTAAAGCAGGCTAACGCTTGAATACATTAGCATGGAATAATGAAATAGGACGTTCGATCCTATTTTGTTGGTTTCTAGGACTGACGTAATGATTAATAGGGATAGTTGGGGCATTAGTATTCAATTGTCAGAGGTGAAATTCTTGGATTTATTGAAGACTAACTACTGCGAAAGCATTTGCCAAGGATGTTTTCATTAATCAAGAACGAAAGTTAGGGATCGAAGACGATCAGATACCGTCGTAGTCTTAACCATAACTATGCCGACTAGGGATCGGGATGATGTTAATTTTTAATGTACTCATTTCGGCG
+
IIIIIIIIIIIII@@@IIIIIIIIIIIIIIIIIIIIIIIIIIIIIIIIIIIIIIIIIIIIIIIIIIHHHIIIIIIIIGG8833333DGIHIIIIIIIIIHHHI>>>>IIIIIIBBBB<<>IIIIIIIIIIIIIIIIIIIIII??>IGCGGDDDC<88::FFFIIIIIIIIGGGGGIIIIIIIIHHHGGDIIIIIIGGGGGDF>BBIIIB:::=CBBG444466;;,GGIIIHHHHHHIIIIIIIIIIIGGGIIIIIIIIIIIIIIIIIIIIIIIHHHIIIIA=9::IIIIHGGG;;9<8//<<222<?HGGEFGIIIIIIIIIIIIIIIIHHHIIIIIICCCCIIIIIIIIIIIIIHHHHHHHHHHDCBBEHF@>=AADBBA<44FFHHCDDFFFFEIFF@<<<<CDDBBBDDDHHHHH??7;;7===?=:0448<99=<7767881766:888;864;;<==<<:<:=?>><>>>>:<::==5503--.-41-,,2525222243....3855664436-----44+979822486665531
@JI6ZREA02J6A7B
AGTCGTCATTGGAGGGCAAGTCTGGTGCCAGCAGCCGCGGTAATTCCAGCTCCAATAGCGTATATTAAAGTTGTTGCAGTTAAAAAGCTCGTAGTTGAATTTCGGGGTCAGTGGTTGGTCGTGCCACTGGTATGTACTGGCCTACTGATTCCTCCTTCTTGAAGAACTGTAATGCCATTAATTTGGTGTTGCAGGGAAACGA
+
FA@A@DEDFFFHHHHHIIIIIIIIIIIIIIIIIIHHHHHDFDFFFFFFFFFDDDDFFFFFFFFFFFFFFFFFFFFFFFFFF;;;;;@FFFFFFFFFFFFFFFF@;::ABB533311>>>?>?88566AAAA?=???AA4411118?<766<>>133359DDDDDDDFFFFFFFD???DDAA333AA>DDAA?A<;88887/-
@JI6ZREA02GV7OI
AGTCGTCATTGGAGGGCAAGTCTGGTGCCAGCAGCCGCGGTAATTCCAGCTCCAATAGCGTATATTAAAGTTGTTGCAGTTAAAAAGCTCGTAGTTGAATTTCGGGGTCAGCAGGTGTCGTGCC
+
=:66666?DBBDD<==IIIIIIIIIIIIIIIIIIIIIIIIIIIIIIIIIIIIFFFFFFFFFFFFFFFFFA@@FDB@@@@44111//<AAA?<=?FFFFFFFFD=;969<<<<<0./23:??842
@JI6ZREA02F6HLP
AGTCGTCATTGGAGGGCAAGTCTGGTGCCAGACAGCCGCGGTAATTCCAGCTCCAATAGGCGTATATTAAAGTTGTTGCAGTTAAAAAGCTCGTAGTTGAATTTTCGGGGATCAGGT
+
?A@;;;@AEDFIIHHHIIIIIIIIIHID;:865BAA??3444455488@@AABBBDDDDDDD::::?????DBAAA>?A<41111221??=??A<::::::9666<6644<4449<4
@JI6ZREA02HK9GJ
AGTCGTCATTGGAGGGCAAGTCTGGTGCCAGCAGCCGCGGTAATTCCAGCTCCAATAGCGTATATTAAAGTTGTTGCAGTTAAAAAGCTCGTAGTTGAATTTCGGGGAT
+
8955366665DDGFFHIIIIIIIIIIIIIIIIIIIIIIIIIIIIIHHIIIIIFFFFFFFFFFFFFFFFFA@@FFFFFFFFF?????FFFFFFFFFD=:8886<//....
@JI6ZREA02FHANU
AGTCGTCATTGGAGGGCAAGTCTGGTGCCAGCAGCCGCGGTAATTCCAGCTCCAATAGCGTATATTAAAGTTGTTGCAGTTAAAAAGCTCGTAGTTGAATTTCGGGGTTCTACCGTTGGTCGGGCAATAGTCTGTACTGGCGTGTGGAATTTCTATCTTCTGGGGAACCATCATGTTATTAATTTAGCGTGGTGGGAAACCAGGACCTTTACCTTGAAAAAATTAGAGTAGTTACAAAAGCAAGGCTTACGTCTGAATACATTAGCATGGAATAATAAAATAGGACGTAGGTCCTAGTTTGTTGGTTCTGAATCACCGTAATGATTAATAGGGATAGTTGGGGGCATTAGTATTCAATTGTCAGAGTGAAATTCTTGGATTTATTGAAGACTAACTATTGCGAAAGCATTTGCCAAAGGATGTTTTCATTAATCAAGAACGAAAGTTAGGGGATACGAAAGAACGAATCAGATACCGTCGTAGTCTTAACCATAAACTATGCCGACTAGGAAT
+
FF@A====@@FGHFHHIIIIIIIIIIIIIIIIIIIIIIIIIIIIIIIIIIIIFFFFFFFFFFFF=?666FFFDA>==??111111/8<?????BBDDBB=<8<....//5,.--315511362234498??@@@BBBBBAAAD?:::::???B:??<<<?8100000???=====944.....,,,::3422368888666199=11,,,-,,,,3-000--88-::===?>>?@6976410088?44444388<<@@ABBAAA@@AA==::21145533=511--,-------23:,,,-,,--,,317573332699>><776<<<86,,,-77711,,,,,-355985668444<<>888882328889:888<<:844277><:888822263659.....277666;68///??4::1511::221146730..0,,,,,,,,,.//.0.00//.,,,0,--,03314340,,,,14..0..,,,,.0.,,,.-.2227462022702
@JI6ZREA02JNK10
AGTCGTCATTGGAGGGCAAGTCTGGTGCCTTACGGGAAACAGTCGACTGCCAAGGCACACAGGGGATA
+
IIIIIIIIIIIIIHHHIIIIIIIIIIIIIIIIIHGG???IIIIIIIIIIIIIIIIIIIIIICCCCIII
@JI6ZREA02I6W38
AGTCGTCATTGGAGGGCAAGTCTGGTGCCAGCAGCCGCGGTAATTCCAGCTCCAATAGCGTATATTAAAGTTGTTGCAGTTAAAAAGACTCGTAGTTGAATTTCGGGTCAGCAGGTTGGTCGTGCCACTGGTATGCACTGGCTTCGCTGATTCCTCCTTTCTGAAGAACTGTAATGCCATTAATTTGGTGTTAGTGGGGAGTTAGGACTGTTACTTTGAAAAAATTAGAGTGTTTAAAGCAGGCATTAGCTTGAATACATTAGCATGGAATAATGAAATAGGACGTTCGATCCTATTTGTGGTTTCTAGGATCAACGTAATGATTAATAGGGATAGTTGGGGGCATTAGTATTCAATTGTCAGAGGTGAAATTCTTGGATTTATTGAAGACTAACTACTGCGAAAGCAATTTGCCAAAGGATGTTTTCATTAAATCAAGAACGAAAAGTTGGGAATCGAAAGACGATCAGATAACCGTCGTAAGTCTTAACCNTAAACTATGCCGACTAGGGATCGGATGATGTAATTTTTATAATG
+
FCC???DD==444888<<<999?445===DDFFFFFFFFFHDDDDFFFFFHGFFDDDFFFFFFFFFFFFF@???BBBBBA>55566A6AABA????<=99....,,,,2::73--..888>AA?=???FFFDDBBA?<<884443433779911112...30>=>@@AABDDDB@<1114<44...994751321,...4-..=<<=?BD???F???A67776666,??AAB===::;FC;;;FFFFFFFFFFFIIIIIIIIGFFFDGGD:99B?111@<>>443<999:=7123,,,-,--,,,37>>>@@BDDDDDDDDDD????DD??BD555::=8755DDDD?555:D???DBB@@@@@@B=3///88@@@<::;==D:888888@@;6666;93.....9300000766/..860:700006922---14400..0.,,,,,,,,,.,,,00,,,0,31466::82----8860022006,,,,11!0,,,,.0470202020---8666:::::66---/////0+13.,
@JI6ZREA02GWPQS
AGTCGTCATTGGAGGGCAAGTCTGGTGCCAGCAGCCGCGGTAATTCCAGCTCCAATAGCGTATATTAAAGTTGTGCAGTTAAAAGCTCGTAGTTGAATTTCGGGATCAATACGTCGGTCGTGCTTTCGGGTACGTACTGGCGTCATTGGTTTCNCCTTTACTGACGAACCATGATGTCATTAATTTGGNGTTATGGGGATTAGGACTGTACTTTGAAAAAATTGAGTGTTTAAAGCAGGCATTAGCTTGAATCATTAGCATGGAAT
+
FFFFF@@ADFFFE666FHIIIIIIIIIIIIIIIIIHHHHHHHHHHHHHHHHHFFFFFFFDDDBB@@::5443666:==440113:DDBBBDDFFFFFFFF=:88DA===AAAB=633:?=A?A;88:=663=A<AABDB=5558?A?;;,,,7!--,,,.,,:::879;=844449=<=<<99.....!15571.222:96668=><1004888A2///22@@=555:=?????FFFFFFFFFFF;;;CFC666CDDDDDBBBA55
@JI6ZREA02GWUQQ
AGTCGTCATTGGAGGGCAAGTCTGGTGCCAGCAGCCGCGGTAATTCCAGCTCCAATAGC
+
FFDA???@88444000>=>??AB???HFFHHHHHHHHFDDHFFFFFFFDDA<999:6:4
@JI6ZREA02JE5OD
AGTCGTCATTGGAGGGCAAGTCTGGTGCCAGCAGCCGCGGTAATTCCAGCTCCAATAGCGTATATTAAAGTTGTTGCAGTTAAAAAGCTCGTAGTTGAATTTCGGGGTCAGCAGGTTGGTCGTGCCACTGGTATGCACTGGCTTCGCTGATTCCTCCTTTCTGAAGAACTGTAATGTCATTAATTTGGTGTTGCAGGGAAACAGGACTGTTACTTTGAAAAAATTGAGTGTTTAAAGCAGGCTAACGCTTGAATACATTAGCATGGAATAATGAAATAGGACGTTGTGGTTCTATTTGTTGGTTCAAGGACCACCGTAATGATTAATAGGGATAGTTGGGGCATTAGTATTCAATTGTCAGAGGTGAAATTCTTGGATTTATTGAAGACTAACTATTGCGAAGGCATTTGCCAAGGATGTTTTCATTAATCAAGAACGAAAGTTAGGGATCGAAGACGATCAGATACCGTCGTAGTCTTAACCATAAACTATGCCGACTAGGGATCGGATGATGTTAATTTTTAATGTCCTTTATTCGGCGCC
+
IIIIIIIIIIIIIHHHIIIIIIIIIIIIIIIIIIIIIIIIIIIIIIIIIIIIIIIIIIIIIIIIIIHHHIIIIIGHIII8831133AGHHHIIIIIIIIHHHIBBBBIIIIIIIIIIIIIIIIIIIIIIIIIIIIIIIIIIIIIIIIIIIIIIIIIIHHHHHIIIHHHIIIIIIIIIIIGGGGHHHIIIGGGIIIHHHHHHIIIIIIIIIIIIHHHI666666BBBFIIIHHHHHHIIIIIIIIIIIIIIIIIIIIIIIIIIIIIIIIGAAAHHHHIHHHIIIIIHFDDEEG4611161154==BAD??AAAD557AGGIIIIIAAAGHHHIIIIIIBBA@GGIIIIIIIIIHHHHHHHHHHHFFDEBBCA;88EC>0009//5;>>;ACB9552>A?;:;;E>A?>>>;;8??2225.----8500//59;8...3:<<<>;;5<>><888;;<<=<>;;;;:;<==32066>>>>>>>>22089>>861688<;8432...68<::9988886633/////44+8233---5./633/,--
@JI6ZREA02GBHUR
AGTCGTCATTGGAGGGCAAGTCTGGTGCCAGCAGCCGCGGTAATTCCAGCTCCAATAGCGTATATTAAAGTTGTTGCAGTTAAAAAAGCTCGTAGTTGAA
+
566A<8888?FGIHHHIIIIIIIIIIIIIIIIIIIIIIIIIIIIIIIIIIIIFFFFFFFFFFFFFFFFFEDDFBA?===..------6=====:9;9621
@JI6ZREA02IMTDS
AGTCGTCATTGGAGGGCAAGTCTGGTGCCAGCAGCCGCGGTAATTCCAGCTCCAATAGCGTATATTAAAGTTGTTGCAGTTAAAAAGCTCGTAGTTGAATTTCGGGG
+
DDDFFFFDDCFFFHHHIIIIIIIIIIIIIIIIIIIHHHHHHHHHHHIIIIIIFFFFFFFFFFFFFFFFFFFFFFFFFFFFF=====FFFFFFFFFFBBA9664.,,,
@JI6ZREA02FKMGO
AGTCGTCATTGGAGGGCAAGTCTGGTGCCAGCAGCCGCGGTAATTCCAGCTCCAATAGCGTATATTAAAGTTGTTGCAGTTAAAAAGCTCGTAGTTGAATTTCGGGATCAATACGTCGGTCGTGCTTTTT
+
FEEEFFFFFFFIIHHHIIIIIIIIIIIIIIIIIIIIIIIIIIIIIIIIIIIIFFFFFFFFFFFFFFFFFFFFDDDDFFFFF???=;FFFFFFFFFFFFFFF?B:::D?:3666DDDDFFDFFFFF>;755
@JI6ZREA02FP2YP
AGTCGTCATTGGAGGGCAAGTCTGGTGCCAGCAGCCGCGGTAATTCCAGCTCCAATAGCGTATATTAAAGTTGTTGCAGTTAAAAAGACTCGTAGTTGAATTTCGGGGTCAGCAGGTTGGTCGTGCCACTGGTATGCACTGGCTTCGC
+
89844449882240..?>><<<@556ADDDDDDDDDDAAAA??????DDDDDDF@A@CCFFFFFFF<<<FFFFFFFFFFFF???==F>FFFFFDBA?=<<..,.,,,,,2:::31122333<>??4459AAABB@@@@?>==<66672
@JI6ZREA02GWW84
AGTCGTCATTGGAGGGCAAGTCTGGTGCCAGCAGCCGCGGTAATTCCAGCTCCAATAGCGTATATTAAAGTTGTTGCAGTTAAAAAGCTCGTAGTTGAATTTCGGGGTCAGCAGGTTGGTCGTGCCACTGGTATGTACTGGCTTCGCTGATTCCTCCTTTCTGAAGAACTGTAATGTCATTAGTTTGGTGTTGCAGGGAAACAGGACTGTTACTTTGAAAAAATTAGAGTGTTTAAAGCAGGCTAACGCTTGAATACATTAGCATGGAATAATGAAATAGGACGTTCGATCCTATTTGTGGTTCAAGGACCACCGTAATGATTAATAGGGATAGTTGGGGCATTAGTATTCAATTGTCAGAGGTGAAATTCTTGGATTTATTGAAGACTAACTATTGCGAAAGCATTTGCCAAGGATGTTTTCATTAATCAAGAAGGAAGTTAGGGATCGAAGACGATCAGATACCGTCGTAGTCTTAACCNTAAACTATGCCGACTAGGAATCGGGCGACG
+
IIIIIIIIIIIII:::IIIIIIIIIIIIIIIIIIIIIIIIIIIIIIIIIIIIIIIIIIIIIIIIIIHHHIIIIIIIIIIBB66666=IIIIIIIIIIIIHHHI>>>>HIIIIIIIIIIIIIIIIIIIIIIIIIIIIIIIIIIIIIIIIIIIIIIIIIHHHIIIIIIIIIIIHIIIIIIIIIIIHHHIIIIIIIIIHHHHHHIHIIIIIIIIGB888F677766;;,BIIIIHHHHHHIIIII>;;;>FIIIIIIIIIIIIIIIIIIIIIIIIIIHHHIIIIDFDEEGEEEEE?;55581??EEDDE<<9EE<99<AIIIHEEEIIIIHHHIIIIIIBBCAHHHHIIIIIIIIIIIIHHH@:5558@@HEEBBBIIEB??:44BC5525?CAAACCAC;555;>??>>>C??????=BC87228<==<<9=;;84411000...999<<<<==<<><<<<<:6823382029;::;::;;:6!3...780133:8:9=<::88:95220,1//
@JI6ZREA02JGIWK
AGTCGTCATTGGAGGGCAAGTCTGGTGCCAGCAGCCGCGGTAATTCCAGCTCCAATAGCGTATATTAAAGTTGTTGCAGTTAAAAAGCTCGTAGTTGAATTTCGGGATCAATACGTCGGTCGTGCCTTCGGTACGCACTGGCGTCGTTGACTTCTCCCTTCTGATGAACCATGATGTCATTAATTTGGTGTTGTGGGGAGTTCAGGACTGTTACTTTGAAAAAATTAGAGCGTCTAAAGCAGGCAAACGCTTGAATACATTAGCATGGAATAATGAAATAGGACGTTCGAACCTATTTTGTGGTTTCTAGGTACAACGTAATGATTAATAGGGATAGTTGGGGCATTAGTATTCAATT
+
FFFFFFFDBBB=411148>????A<=<>BAA@??111544444AAABAA:::?DBB@??@@94444444ABBBDCDDDFFF???==FFDDDFA:86ADB===::::DAAAABBBDDAAAABAAADDA?888DDFFFFFFDDDDDFFFFFFFFFFFFFFDDABA===55555:A@????@BB??666AAABAA?>6:99513149>>???>45666;9D777777DD/D????DAA===::;CDD???DDDBBBA===?80004???2222<;>?9....-66=<822344444<=24449/88888<:A0005=<=BB===DDAAADDBB===:5555566669?AB=:8::ABBB?>
@JI6ZREA02JAWDM
AGTCGTCATTGGAGGGCAAGTCTGGTGCCAGCAGCCGCGGTAATTCCAGCTCCAATAGCGTATATTAAAGTTGTTGCAGTTAAAAAGCTCGTAGTTGAATTTC
+
FFFDDDFDDDFHHHHHIIIIIIIIIIIIIIIIIIIIIIIIIIIIIIIIIIIIFFFFFFFFFFFFFFFFFFFFFFFFFFFFF==??=FFFFFFFFFFDBA8667
@JI6ZREA02I6XNQ
AGTCGTCATTGGAGGGCAAGTCTGGTGCCTTACGGGAAACAGTCGACTGCCAAGGCACACAGGGGATA
+
IIIIIIIIIIIIIHHHIIIIIIIIIIIIIIIIIHHHCCCIIIIIIIIIIIIIIIIIIIIIIBBCCIII
@JI6ZREA02I37HQ
AGTCGTCATTGGAGGGCAAGTCTGGTGCCAGCAGCCGCGGTAATTCCAGCTCCAATAGCGTATATTAAAGTTGTTGCAGTTAAAAAGCTCGTAGTTGAATTTCGGGGATC
+
FFFFFDDA??FFF===HHHIIIIIIIIIIIIIIIIIIIIIIIIIIIIIIIIIFFFFFFFFFFFFFFFFFFFFFDBB@@@4411111<?AA???ABDAAA:444222/7..
@JI6ZREA02GTEA3
AGTCGTCATTGGAGGGCAAGTCTGGTGCCAGCAGCCGCGGTAATTCCAGCTCCAATAGCGTATATTAGTAGTTGTGCT
+
FFFFFFFFFFFIIHHHIIIIIIIIIIIIIIIIIIIIIIIIIIIIIIIIIIIIFFFFFFFFFFFFFFD:88=>>4////
@JI6ZREA02IPFIH
AGTCGTCATTGGAGGGCAAGTCTGGTGCCAGCAGCCGCGGTAATTCCAGCTCCAATAGCGTATATTAAAGTTGTTGCAGTTAAAAAGACTCGTAGTTGAATTTTAGGCCTGGCCGGATGGTCCGTCTTTGGCGAGTACTGTTCTGTCGTCGGGTCTATCCTTCTGGTGAGCCGGGATGCCCTTTATTGGGTGTGTCGGGGAACCAGGACCATTACCTTGAAAAAATTAGAGTGTTTAAAGCGGGCATTTGCTTGAATAGATTAGCATGGAATAATAGAATAGGACGTTGGTTCTATTTTGTTGGTTTTAGGACCACCGTAATGATTAATAGGGATAGTTGGGGGCATTAGTATTCAATTGTCAGAGGTGAAATTCTTGGATTTATTGAAGACTAACTATTGCGAAAGCATTTGCCAAGGATGTTTTCATTAAATCAAGAAACGAAAAGTTAGGGGAGTCGAAGACGATCAGATACCGTCGTAGTCTTAA
+
IIIIIIIIGG::9888BBBDDDDBBBFGGIIIIIIIIIIIIDDCCGGIIIIIIIIIIIIIIIIIIIHHHIGGFDCIHGD66////18.>@CHBHFFCB>B411116;;;DDEIIIIIIIIIIIIIIHHHIIIIIIIIIIIIIIIIIIIIIHHHIIIIIIIIIIIIIIIIIIIHHHIIIGGGHHHIIIHHHIIIIIIAAAAIIIIIIIIIIIIIIIIGFD444411DD3GEEGIEHHHHHIIHHHIIBBBIBBBIIIIIIIIIIIIIIIIIIIIIIIIIIIIIIIIIIIIIIIIII@@@@IBIIICCCCIIIIIIIIIIGGGIIIIIIIIIHHHIIIIII==?=:IIIIIIIIIIIIIIIIIIIIIHHIIHHHBBBHHIIIHHHIIIIIIIIIIIHIIIHHIID<<<EEE<<<EBBBBBB;?=2222<7,,,,,,-,02,,,22,,,,000),,,,,*72,..76<;=====</00/?<577<997,,,,
@JI6ZREA02J2I57
AGTCGTCATTGGAGGGCAAGTCTGGTGCCAGCAGCCGCGGTAATTCCAGCTCCAATAGCGTATATTAAAGTTGTTGCAGTTAAAAAGCTCGTAGTTGAATTTC
+
?533333=AABBB?CDIIIIIIIIIIIIIIIIIIIIIFFDEDD????FFFFFFFFFFFFFFFFFDDDDFA@@FFFFFFFFF=====FFFFFFFFFFDBB=;<>
@JI6ZREA02JXBRK
AGTCGTCATTGGAGGGCAAGTCTGGTGCCAGCAGCCGCGGTAATTCCAGCTCCAATAGCGTATATTAAAGTTGTTGCAGTTAAAAAGCTCGTAGTTGAATTTCGGGATCAATACGTCGGTCGTGCTTTCGGGTACGTACTGGCGTCATTGGTTTCTCCTTTCTGACGAACCATGATGTCATTAATTTGGTGTTATGGGGAGTTAGGACTGTTACTTTGAAAAAATTAGAGTGTTTAAAGCAGGCATTAGCTTGAATACATTAGCATGGAATAATGAAATAGGACGTTCGATCCTATTTTGTTGGTTTCTAGGATCAACGTAATGATTAATAGGGATAGTTGGGGCATTAGTATTCAATTGTCAGAGGTGAAATTCTTGGATTTATTGAAGACTAACTACTGCGAAAGCATTTGCCAAGGATGTTTTCATTAATCAAGAACGAAAGTTAGGGATCGAAGACGATCAGATACCGTCGTAGTCTTAACCATAAACTATGCCGACTAGGGATCGGATGATGTTAATTTTTAATGTACTC
+
IIIIIIIIIIIIIHHHIIIIIIIIIIIIIIIIIIIIIIIIIIIIIIIIIIIIIIIIIIIIIIIIIIHHHIIIIIIIIIIII?????IIIIIIIIIIIIIHHHIHHHIIIIIIIIIIIIIIIIIIIHHHIHHHIIIIIIIIIIIIIIIIIIIHHHIIIIHHHIIIIIIIIIIIIIIIIIIIIIIIGGGIIIIIIIIAAAAI?GGIIIIIIIIIIIHHHI666668>>-IIIIIHHHHHHIIIIIIIIIIIIIIIIIIIIIIIIIIIIIIIIIIIIIHHHIIIIIIIIIIIIIIIII>>>>G;:DD666BIIGGGIIIIIIIIIIIIIIIIIIHHHIIIIGG>>>>BGIIIIIIIIIIIIIIIIIIIHHIDDDHIIIHHIIIHHHDCCIIIIIIIIHIIIIIIBABBBABBBBBB<<<<EE>??7777::::885:::=:;:3...8??7====?????=<?>>>>>>8:8>>?<;<>?>=><<?=::04/...2-24278<8<???><>>??>>:::>>???33544:<+4///33
@JI6ZREA02HPG7V
AGTCGTCATTGGAGGGCAAGTCTGGTGCCCGCAGCCGCGGTAATTCCAGCTCCAATAGCGTATATTAAAGTTGTTGCAGTTAAAAAGCTCGTAGTTGAATTTCGGGGTCAGCAGGTTGGTCGTGCCACTGGTATGTACTGGCTTCGCTGATTCCTCCTTTCTGAAGAACTGTAATGTCATTAATTTGGTGTTGCAGGGAAACAGGACTGTTACTTTAGAAAAAATTAGAGTGTTTAGAGCAGGCTAACGCTTGAATACATTAGCATGGAATAATGAAATAGGACGTTCGATCCTATTTTGTGGTTTCTAGGATTGACGTAATGATTAATAGGGATAGTTGGGGCATTAGTATTCAATTGTCAGAGGTGAAATTCTTGGATTTATTGAAGACTAACTACTG
+
FFFFFFFFFFFIIHHHIIIIIIIIIIIHHHIIIIIIIIIIIIIIIIIIIIIIFFFFFFFFFFFFFFFFFFFFFFFFFFFFF==??=FFFFFFFFFFFFFFFFFDDBAFFFFFFFFFFFFFFFFFFFDD===FFFFFFFFFFFFFFFDDCCDDDDD:9555=>BBA===?ADAAADFFFF<<<<FFFDD>AAAABB=:::::=9AABBBBBA??80./7------22,:?=>?=??DFFFFFFFD;;;FFFFFFCDDDFGDDDGGGFDDIIIGDDFDDDF>GG??<::DDDDBBBB9:97?0::???A<DAAADDDDDDAAADDDDDDDBB;869<93......3369<<>?ABDDD???>??B@>>>>88886766667...2/2;<:;:8322<<<<88
@JI6ZREA02I3K05
AGTCGTCATTGGAGGGCAAGTCTGGTGCCAGCAGCCGCGGTAATTCCAGCTCCAATAGCGTATATTAAAGTTGTTGCAGTTAAAAAGCTCGTAGTTGAATTTCGGGGTCAGTAGGTTGGTCGTGCCAATGGTATGTACTGGCTTTACTGATTCCTCCTTCTTGAAGAACTGTAATGCCATTAATTTGGTGTTGCAGGGAAACAGGACTGTTACTTTGAAAAAATTAGAGTGTTTAAAGCAGGCAATCGCTTGAATACATTAGCATGGAATAATGAAATAGGACGATCGATCCTATTTGTGGTTTCTAGGATTGACGTAATGATTAATAGGGATAGTTGGGGCATTAGTATTCAATTGTCAGAGGTGAAATTCTTGGATTTATTGAAGACTAATACTGCGAAAGCATTTGCCAAGGATGTTTTCATTAATCAAGAACGAAAGTTAGGGATCGAAGACGATCAGATACCGTCGTAGTCTTAACCNTAAACCTATGCCGACTAGGGATCGGATGATGTTAATTTT
+
EEB>>>>>BEHHHHHHIIIIIIIIIIIIIIIIIIIIIIIIIIIIIIIIIIIIHHHHHHHHHHHHHHHHHHHHHHHHHHHHH==??=HHHHHHHHHHHHHHHHHAA==AGGG@;4444@>CGGEEBDEEEHHHHHHHHHHHHHHHHEE@GGFFFDD;;;;GGGG;;;;@@EE;;;@DDEEHGGGBBBGG74446@@666===D<BBEGHH999<EHHH77776666,;?;;:999022?BDEEEEEGHHHEEEHHHHHHDDDDHHHHHHHHHHHHHHHD:@@;;:;BEDDDA==@6664///000:7DABBGIHHBBBHHHHH6666@HHHHHHHHHHCBAAHH@@@@9;;BGGGDGA@AD==///8<;;44333==H>>>H<<HH9989B/..2;=9.....893226;;<AA442<A400062----0222200273330222666:---22647666666:;:;;640..43.,,,,,,,!1,,,,,.-3533164767776:7889:7622002200--
@JI6ZREA02FZP7R
AGTCGTCATTGGAGGGCAAGTCTGGTGCCAGCAGCCGCGGTAATTCCAGCTCCAATAGCGTATATTAAAGTTAGTTGCAGTTAAAAAGACTCGTAGTTGAATTT
+
84433333==BBD?CDIIIIIIIIIIIIIIIIIIIHHHHHIHHHHHHHHHHFDDDDBBA=::88<<;;;>886@@B:::::B55777A6ACCCFFDDDDBB<;8
@JI6ZREA02HF8KZ
AGTCGTCATTGGAGGGCAAGTCTGGTGCCAGCAGCCGCGGTAATTCCAGCTCCAATAGCGTATATTAAAGTTGTTGCAGTTAAAAAGCTCGTAGTTGAATTTCGGGGAT
+
4455336665DDGFFFIIIIIIIIIIIIIIIIIIIIIIIIIIIIIIIIIIIIFFFFFFFFFFFFFFFFFFFFFFDDDDDDD66666DDDDDDDDDBBAA9864,,,,..
@JI6ZREA02JUP1R
AGTCGTCATTGGAGGGCAAGTCTGGTGCCAGCAGCCGCGGTAATTCCAGCTCCAATAGCGTATATTAAAGTTGTTGCAGTTAAAAAGCTCGTAGTTGAATTTCGGGGAT
+
FFFFFFFFFF@B???IIIIIIIIIIIIIIIIIIIIIIIIIIIIIIIIIIIIIFFFFFFFFFFFFDD;;;FFFFFFFFFFFF==???FFFFFFFFFC?:80..<14....
@JI6ZREA02JUCIU
AGTCGTCATTGGAGGGCAAGTCTGGTGCCAGCAGCCGCGGTAATTCCAGCTCCAATAGCGTATATTAAAGTTGTTGCAGTTAAAAAGCTCGTAGTTGAATTTCGGGGTC
+
FFFFFFFFFFFIIHHHIIIIIIIIIIIIIIIIIIIIIIIIIIIIIIIIIIIIFFFFFFFFFFFFFFFFFFFFFFFFFFFFF???==FFFFFFFFFFFFFFF?B554498
@JI6ZREA02GUV7L
AGTCGTCATTGGAGGGCAAGTCTGGTGCCAGCAGCCGCGGTAATTCCAGCTCCAATAGCGTATATTAAAGTTGTTGCAGTTAAAAAGCTCGTAGTTGAATTTCGGGGTCAGCAGGTTGGTCGTGCCACTGGTATG
+
8989844444<<<88998:@@@?DDDDDDFFFFF@@=EFFHHHHHIHHIIIIFFFFFFFFFFFFFFFFFFFD;::;AFFFF==??=FFFFFFFFFFFFFFFFFBDDDFFFFFFFFFFFFFDDDF??<<@>>==5.
@JI6ZREA02JQ676
AGTCGTCATTGGAGGGCAAGTCTGGTGCCAGCAGCCGCGGTAATTCCAGCTCCAATAGCGTATATTAAAGTTGTTGCAGTTAAAAAGCTCGTAGTTGAATTTC
+
FFFFFFFFFFFII@@@IIIIIIIIIIIIIIIIIIIIIIIIIIIIIIIIIIIIFFFFFFFFFFFFFFFFFFFFFFFFFFFFF?????FFFFFFFFFFFDB;86<
@JI6ZREA02HUM1A
AGTCGTCATTGGAGGGCAAGTCTGGTGCCAGCAGCCGCGGTAATTCCAGCTCCAATAGCGTATATTAAAGTTGTTGCAGTTAAAAAAGACTCGTAGTTGAATTTCGGGGTCAGAC
+
FFD???D=:8444888?>A==@AFFFFFFFHHHHFFF888FCCCADDDDDDDFFDCCAADDDBB::666DDB@><====11,,,,,,2,:=====?BB:::;889421/.2332.
@JI6ZREA02J2X8T
AGTCGTCATTGGAGGGCAAGTCTGGTGCCAGCAGCCGCGGTAATTCCAGCTCCAATAGCGTATATTAAGGTTGTTGCAGTTAAAAAGCTCGTAGTTGAATTTTAGGCCTGGCCGGATGGTCCGTCTTTGGCGAGTACTGTTCTGTCGTCGGGTCTATCCTTCTGGTGAGCCGGGATGCCCTTTATTGGGTGTGTCGGGGAACCAGGACCATTACCTTGAAAAAATTAGAGTGTTTAAAGCGGGCATTTGCTTGAATAGATTAGCATGGAATAATAGAATAGGACGTTGGTTCTATTTTGTTGGTTTTAGGACCACCGTAATGATTAATAGGGATAGTTGGGGGCATTAGTATTCAATTGTCAGAGGTGAAATTCTTGGATTTATTGAAGACTAACTATTGCGAAAGCATTTGCCAAGGATGTTTTCATTAATCAAGAACGAAAGTTAGGGGGTCGAAGACGATCAGATACCGTCGTAGTCTTAACCNTAAACT
+
IIIIIIIIIIIIIHHHIIIIIIIIIIIIIIIIIIIIIIIIIIIIIIIIIIIIIIIIIIIIIIIIIIIIIIIIIIIIIIIII=====IIIIIIIIIIIIICCCCIIIIIIIIIIIIIIIIIIIIIIHHHIIIIIIIIIIIIIIIIIIIIIHHHIIIIIIIIIIIIIIIIIIIHHHIIIHHHHHHI9<@@BIIIIIICCCCIIIIGGGIIIIIIIIIIII888888BB0IIIIIHHHHHHII>>>GI:99DBBBIGGGGIIIIIIIIIIIIIIIIIIIIIIIIIIIIIIIIIIIII>=99G86;;1111=668998<<==<AEDDDDIIGF888CGEGAA11111DDIIEGEIIIIIIBBB@IIII<<<IHHHIIIHHIIIDDDIHHIIGA@BIFFFFEFF<<<<<BABBBBFIIIII<<;>?====????>>>???:77?<:77344411111;4)//75><=?>>><?>???>>????84334422!8766./
@JI6ZREA02JUY7R
AGTCGTCATTGGAGGGCAAGTCTGGTGCCAGCAGCCGCGGTAATTCCAGCTCCAATAGCGTATATTAAAGTTGTTGCAGTTAAAAAGCTCGTAGTTGAATTTC
+
00111335::BBGFFHIIIIIIIIIIIIIIIIIIIIIIIIIIIIIIIIIIIIFFFFFFFFFFFFFFFFFFFFFFFFFFFFF?????FFFFFFFFDAA>>862/
@JI6ZREA02J5BUJ
AGTCGTCATTGGAGGGCAAGTCTGGTGCCAGCAGCCGCGGTAATTCCAGCTCCAATAGCGTATATTAAAGTTGTTGCAGTTAAAAAGCTCGTAGTTGAATTTC
+
FFFFFFFFFFFIIHHHIIIIIIIIIIIIIIIIIIIIIIIIIIIIIIIIIIIIFFFFFFFFFFFFFFFFFFFFFFDBAAA441111119?AAAABBDDBA9667
@JI6ZREA02J0UPB
AGTCGTCATTGGAGGGCAAGTCTGGTGCCAGCAGCCGCGGTAATTCCAGCTCCAATAGCGTATATTAAAGTTGTTGCAGTTAAAAAGCTCGTAGTTGAATTTCGGGGTCAGTAGGTTGGTCGTGCCACTGGTATGCACTGG
+
FFFFFFFFFFFIIHHHIIIIIIIIIIIIIIIIIIIIIIIIIIIIIIIIIIIIFFFFFFFFFFFFFFFFFFFFFFFFFFFFF?????FFFFFFFFFFFFFFFFFDDDDFFFFFFFFFFFFFFFFF=:88:DAA??<<44400
@JI6ZREA02GDWKV
AGTCGTCATTGGAGGGCAAGTCTGGTGCCAGCAGCCGCGGTAATTCCAGCTCCAATAGCGTATATTAAAGTTGTTGCAGTTAAAAAGCTCGTAGTTGAATTTCGGGGTC
+
FFFFFFFFFFFHH===IIIIHHIIIIIIIIIIIIIIIBBBIIIIIHHHFIIIFFFFDDDFFFFFFF?@@FFF???BBBB==55555==ABBBAAADAAA=8892252-/
@JI6ZREA02HTB3O
AGTCGTCATTGGAGGGCAAGTCTGGTGCCAGCAGCCGCGGTAATTCCAGCTCCAATAGCGTATATTAAAGTTGTTGCAGTTAAAAAGCTCGTAGTTGAATTTTCGGGGATC
+
<<<6666FFFFGIDDIIIIIIIIIIIIIIIIIIIIIIIIIIIIIIIIIIIIIFFFFFFFFFFFFFFFFFFFFFFFFFFFDD;;=<<FAAAA??=;;922.,,,3..//:3.
@JI6ZREA02G3RP9
AGTCGTCATTGGAGGGCAAGTCTGGTGCCAGCAGCCGCGGTAATTCCAGCTCCAATAGCGTATATTAAAGTTGTTGCAGTTAAAAAGCTCGTAGTTGAATTTC
+
FFFFFFFFEE@BBHHHIIIIIIIIIIIIIHHIHHDDEFFFFFFDDDDHHIIIFFFFFFFFFFFFFFFFFDDDFFFCCCFDD78888FFFFDDDDFFFAA886<
@JI6ZREA02J30GY
AGTCGTCATTGGAGGGCAAGTCTGGTGCCAGCAGCCGCGGTAATTCCAGCTCCAATAGCGTATATTAAAGTTGTTGCAGTTAAAAAGCTCGTAGTTGAATTTCGGGGTCAGCAGGTTGGTCGTGCCACTGGTATGCACTGGCTTCGCTGATTCCTCCTTTCTGAAGAACTGTAATGTCATTAATTTGGTGTTGCAGGGAAACAGGACTGTTACTTTGAAAAAATTGAGTGTTTAAAGCAGGCTAACGCTTGAATACATTAGCATGGAATAATGAAATAGGACGTTCGATCCTATTTGTTGGTTTCTAGGATTGACGTAATGATTAATAGGGATAGTTGGGGGCATTAGTATTCAATTGTCAGAGGTGAAATTCTTGGATTTATTGAAGCTAACTACTGCGAAAGCATTTGCCAAGGATGTTTTCATTAATCAAGAACGAAAGTTAGGGATCGAAGACGATCAGATACCGTCGTAGTCTTAACCNTAAACTATGCCGACTAGGGATCGGATGATGTAATTTTTTAATGTACTCATTTC
+
IIIIIIIIIIIIIHHHIIIIIIIIIIIIIIIIIIIIIIIIIIIIIIIIIIIIIIIIIIIIIIIIIIHHHIIIIIIIIIIBB;;;;;IIIIIIIIIIIIIHHHICCCCIIIIIIIIIIBBBIIIIIIIIIIIIIIIIIIIIIIIIHIIIIIIIIIHFEDDDE@IIIBBBIIIIIIIIIIBBBFFHHHIHFEEEIIIEDDDD==9EHIIIE@@?A:537,,,,,,113<:?=?@EEHHIIIIIIIIIIIIFFFIIFDFHAAAHIIIIIIIIIIIIHHHIIHHHIIHHHIGGGGB?333;5:;;999GIIAAAHIIIIIEDDIEEEIIIIH666<ADEII66877AAEIIIIIHAAAAIEEDDDBBBEDDB?@@@EBBBBDBBBE<<D;5555CAAA?A>>?>>>>>;;555>>>A>222>5222288;;::9;;;8...13330..-0034233664486833...32==><;<<><<866==66!888830-453325.,,,,,,1100555511/00,,,,,,11,5255003...7
@JI6ZREA02I1RF6
AGTCGTCATTGGAGGGCAAGTCTGGTGCCAGCAGCCGCGGTAATTCCAGCTCCAATAGCGTATATTAAAGTTGTTGCAGTTAAAAAGCTCGTAGTTGAATTTCGGGG
+
FFFFFFFFFFFIIHHHIIIIIIIIIIIIIIIIIIIIIIIIIIIIIIIIIIIIFFFFFFFFFFFFFFFFFFFFFFDDDDD??66666ADDDFFFFFFFDD==84..,,
@JI6ZREA02GNP66
AGTCGTCATTGGAGGGCAAGTCTGGTGCCAGCAGCCGCGGTAATTCCAGCTCCAATAGCGTATATTAAAGTTGTTGCAGTTAAAAAGCTCGTAGTTGAATTTCGGGATCAATACGTCGGTCGTGCTTTTTGGTACGCACTGGCGTCATTGGTTTCTCCTTTCTGACGAACCATGATGTCATTAATTTGGTGTTAGTGGGGAGTTAGGACTGTTACTTTGAAAAAATTAGAGTGTTTAAAGCAGGCATTAGCTTGAATACATTAGCATGGAATAATGAAATAGGACGTTCGATCCTATTTTGTGGTTTCTAGGATCAACGTAATGATTAATAGGGATAGTTGGGGCATTAGTATTCAATTGTCAGAGGTGAAATTCTTGGATTATTGAAGACTAACTACTGCGAAAGCATTTGCCAAGGATGTTTTCATTAAATCAAGAACGAAAGTTAGGGATCGAAGACGATCAGATACCGTGT
+
EEEFEEEFFFFIIHHHIBBBIIIIIIIIIIIIIIIIIIIIIIIIIIIIIIIIFFFFFFFFFFFFFFFFFEDDFFFFFFFFF???==FFFFFFFFFFFFFFFFD;;:FFFDDDFFFFFDBBAAB?11111/446==;=>?ABBBA::9<==;666<2.....30<<><<<ABBAAA?>=?<000....99311-.-1,,,,.,..=<>?ADFFFFFFFFF77776666,?DFFFFFF???FFFFFFF;;;DFFFFIIFDFDIIIIIIIDDDDIGGGIGGGG?DD55555CCCGDAAA:===F6CA:555:DDDD::::DDIIDIIIIIIDDABBBD??:::9999AA:::DDDDDDDBB??>BBB>333>=88443>@B=8///=B888@@@@==888DB<<<;;;@83///888;;;9872----68-----09844223.,,,,,,,,,,.4444744678:96644.,,,,.,
@JI6ZREA02FRRBS
AGTCGTCATTGGAGGGCAAGTCTGGTGCCAGCAGCCGCGGTAATTCCAGCTCCAATAGCGTATATTAAAGTTGTTGCAGTTAAAAAGCTCGTAGTTGAATTTCGGGGTCAGTAGGTTGGTCGTGCCATTGGTATGTACTGGCCTTACTGATTCCTCCTTCTTGAAGAACTGTAATGTCATTAATTTGGTGTTGCAGGGGAAACAGGACTGTTACTTTG
+
3000011114AAB?CDIIIIIIIIIIIIIIIIIIIIIIIIIIIIIIIIIIIIFFFFFFFFFFFFFFFFFFFFFFFFFFFFF?????FFFFFFFFFFFFFFFFFDAE@DDDFFFFFAAA>AAAA?44111<<<?@????ABBBBAAAAA======B99::BDDFFFD:9:DDDFF?6666AFFD???AA>DDAAA?44448889022<<::11371113
@JI6ZREA02F9GZH
AGTCGTCATTGGAGGGCAAGTCTGGTGCCAGCAGCCGCGGTAATTCCAGCTCCAATAGCGTATATTAAAGTTGTTGCAGTTAAAAAGCTCGTAGTTGAATTTCGGGATCAATACGTCGGTCGTGCTTTCGGGTACGTACTGGCGTCATTGGTTTCTCCCTTCTGACGAACCATGATGTCATTAATTTGGTGTTATGGGGAGTTAGGACTGTTACTTTGAAAAAATTAGAGTGTTTAAAGCAGGCATTAGCTTGAATACATTAGCATGGAATAATGAAATAGGACGTTCGATCCTATTTTGTTGGTTCTAGGATCAACGTAATGATTAATAGGGATAGTTGGGGCATTGGTATTCAATTGTCAGAGGTGAAATTCTTGGATTTATTGAAGACTAACTACTGCGAAAGCATTTGCCAAGGATGTTTTCATTAATCTAAAGAACGAAAGTTAGGGATCGAAGACGATCAGATACCGTCGTAGTCTTAACC
+
<<?F@@@ADFFHHHHHIIIIIIIIIIIIIIIIIIIIIIIIIIIIIIIIIIIIFFFFFFFFFFFFFFFFFFFFFFFFFFFFF????=FFFFFFFFFFFFFFFFFFFFFFDDDFFFFFFFFFFFFFD;;;FFFFFFFFFFFFFFBBBAA<<1111094888>>>BDDAAADAAACAAAADBBBA>>133??69889@6::9:133AABBBB5556??=;A20022211,4889888;;=?DDFFFFFFFFFFFFFFIIGGGIIGFFFFGGDD:<<DD===B>::54488??<<443322229//24334>A>8::BBAAAADDAAADDDDA????ADBBAA9977??AAB???ABAAABB@:::></..2...22;22223688;77><><:3322265547,,,,,4330007000044300,,,,0000...0,,,,3-0642224780200022222446442222124:::1018:4120488-,
@JI6ZREA02FJQ7K
AGTCGTCATTGGAGGGCAAGTCTGGTGCCAGCAGCCGCGGTAATTCCAGCTCCAATAGCGTATATTAAAGTTGTTGCAGTTAAAAAGCTCGTAGTTGAATTTCGGGATCAGCAGGTTGGTCGTGCCACTGGTATGCACTGGCTTTGCTGGTTCCTCCTTTCTGAAGAACTGTAATGCCATTAATTTGGTGTTGCAGGGAAACAGGACTGTTACTTTGAAAAAATTAGAGTGTTTAAAGCAGGCTAACGCTTGAATACATTAGCATGGAATAATGAAATAGGACGTTCGATCCTATTTGTTGGTCTCTAGGATTGACGTAATGATTAATAGGGATAGTTGGGGGCATTAGTATTCAATTGTCAGAGGTGAAATTCTTGGATTTATTGAAGACTAACTACTGCGAAAGCATTTGCCAAAGGATGTTTTCATTAATCAAGAACGAAAGTTAGGGATCGAAGACGATCAGATACCGTCGTAGTCTTAACCATAAACTATGCCGACTA
+
IIIIIIIIIIIIICCCIIIIIIIIIIIIIIIIIIIIIIIIIIIIIIIIIIIIIIIIIIIIIIIIIIHHHIIIIIIIIIIII88888B???CIIIIIIIIHHHIHHHIGGGIIIIIIIIIIIIIIIIIIIIIIIIIIGGGIIIHHHIIIIIIIIIICC@@HIIIIIIIIIIIIIIIIGGGIIIIHHH@@<IIIIIIHHHHHHIIIIIIIG;;;G>>>G699999;;,GGIIIHHHHHHIIIIIIIBBBIIIIIIIIIIIIIIIIIIIIIIIIIIIHHHIIBBDGHIGGEHE>>>@///5..//4;>>CDIIIIIIIIIIIIIIIIIIIC=41/;=;:11,,---5=AAB?;@DIIIIIIB@BDEE<<<;444<<E>>CBD;<<700@>;;8AE544;8;8;;5111;==999A<<///442<4....4<:=;;5444::;==433244-///3:::==?;?>>>>>?>?=?>>878>?>A?A>???>>?>><>8178779<6..
@JI6ZREA02H8NZO
AGTCGTCATTGGAGGGCAAGTCTGGTGCCAGCAGCCGCGGTAATTCCAGCTCCAATAGCGTATATTAAAGTTGTTGCAGTTAAAAAGCTCGTAGTTGAATTTCGGGGTCAGCAGGTTGGTCGTGCCACTGGTATGCACTGGCTTCGCTGACTCCTCCTTTCTGAAGAACTGTAATGTCATTAATTTGGTGTTGCAGGGAAACAGGACTGTTACTTTGAAAAAATTAGAGTGTTTAAAGCAGGCTAACGCTTGAATACATTAGCATGGAATAATGAAATAGGACGTTCGATCCTATTTTGTTGGTTTCTAGGATTGACGTAATGATTAATAGGGATAGTTGGGGGCATTAGTATTCAATTGTCAGAGGTGAAATTTTTGGATTTATTGAAGACTAACTACTGCGAAAGCATTTGCCAAGGATGTTTTCATTAATCAAGAACGAAAGTTAGGGATCGAAGACGATCAGATACCGTCGTAGTCTTAACCATAAACTATGCCGACTAGGGATCGGATGATGTTAATTTTTAATGTACTC
+
IIIIIIIIIIIIIHHHIIIIIIIIIIIIIIIIIIIIIIIIIIIIIIIIIIIIIIIIIIIIIIIIIIHHHIIIIIIIIII::66666BIIIIIIIIIIIIHHHICCCCIIIIIIIIIIIIIIIIIIIIIIIIIIIIIIIIIIIIIIIIIIIIIIIIIIHHHIIIIIIIIIIIIIIIIIIIIIIIHHHIIIIIIIIIHHHHHHIIIIIIIIIIIIHHHI888666II5IIIIIHHHHHHIIIIIIIIIIIIIIIIIIIIIIIIIIIIIIIIIIIIIGGGIIIIIIIIIIHIIIIHF5555A;;GGBBBIIIGGGIIIIIIIIIIGGGGAA;;5556=GHGG;;;=:IIIIIIIIIIIIHHHHEHFDCCF@466B66666EEE222?;HHHHHHHHHIIIIHH@@?BBEC@@AAA<<;AAA=688----38..--0348=::=755=>??7;9764444420456==;8686==<702287:=<>??775<=>>A>7788<><042<<<788===;44442:;;1111199+868822
@JI6ZREA02JRV48
AGTCGTCATTGGAGGGCAAGTCTGGTGCCAGCAGCCGCGGTAATTCCAGCTCCAATAGCGTATATTAAAGTTGTTGCAGTTAAAAAGCTCGTAGTTGAATTTCGGGATCAATTACGTCGGTCGTGCCTTTCGGTACGGTACT
+
44113335:BBDDFFFIIIIIIIIIIIIIIIIIIIIIIIIIIIIIIIIIIIIFFFFFFFFFFFFFFFFFFFFFFFFFFFFF?????FFFFFFFFDD==<;;800..4776666244882239?==.....22;33-,,2852
@JI6ZREA02J0OSC
AGTCGTCATTGGAGGGCAAGTCTGGTGCCAGCAGCCGCGGTAATTCCAGCTCCAATAGCGTATATTAAAGTTGTTGCAGTTAAAAAGCTCGTAGTTGAATTTAGGCTGA
+
FFFFFFFFFFDDA666DCCEFFFFFFHGIIIIHH@@=FFFFDDDDFHIIIIIFFFFFFFFFFFFFFFFFA@?===DF====;;???FFFFFFF:::B>>0..,-17::3
@JI6ZREA02F75C6
AGTCGTCATTGGAGGGCAAGTCTGGTGCCAGCAGCCGCGGTAATTCCAGCTCCAATAGCGTATATTAAAGTTGTTGCAGTTAAAAAGCTC
+
11191119<AABF<==IIIIIIIIIIIIIIIIIIIIIIIIIIIIIIIIHHHHFFFFFFFFFFFFFFFFF==<FFFFFFFFF75533???6
@JI6ZREA02G0DBJ
AGTCGTCATTGGAGGGCAAGTCTGGTGCCTTACGGGAAACAGTCGACTGCCAAGGCACACAGGGGATA
+
IIIIIIIIIIIIIHHHIIIIIIIIIIIHHHHIIHHHHHHIIIIIIIIIIIIIIIIIIIIIICCCCIII
@JI6ZREA02HEJYV
AGTCGTCATTGGAGGGCAAGTCTGGTGCCAGCAGCCGCGGTAATTCCAGCTCCAATAGCGTATATTAAAGTTGTTGCAGTTAAAAAGCTCGTAGTTGAA
+
FFFFFFFFFFFIIHHHIIIIIIIIIIIIIIIIIIIIIIIIIIIIIIIIIIIIFFFFFFFFFFFFFFFFFFFFFFFC???DD77775BAA?>=<<99211
@JI6ZREA02GOETQ
AGTCGTCATTGGAGGGCAAGTCTGGTGCCAGCAGCCGCGGTAATTCCAGCTCCAATAGCGTATATTAAAGTTGTTGCAGTTAAAAAGCTCGTAGTTGAA
+
FFFFFFFFFFFIIHHHIIIIIIIIIIIIIIIIIIIIIIIIIIIIIIIHHHIIFFFFFFFFFFFFFFFFFFFFDBA???>44-----6<75757975211
@JI6ZREA02F2VZK
AGTCGTCATTGGAGGGCAAGTCTGGTGCCAGCAGCCGCGGTAATTCCAGCTCCAATAGCGTATATTAAAGTTGTTGCAGTTAAAAAGCTCGTAGTTGAATTTCGGGGTTCTACCGTTGGTCGGGCAATAGTCTGTACTGGCGTGTGGAATTTCTACCTTCTGGGGAACCATCATGTTATTAATTTAGCGTGGTGGGAAACCAGGACCTTTACCTTGAAAAAATTAGAGTGTTCAAAGCAGGCTTACGTCTGAATACATTAGCATGGAATAATAAAATAGGACGGTGGTCCTGTTTTGTTGGTTTCTGAATCACCGTAATGATTAATAGGGATAGTTGGGGGCATTAGTATTCAATTGTCAGAGGTGAAATTCTTGGATTTATTGAAGACTAACTACTGCGAAAGCATTTGCCAAGGATGTTTTCATTAATCAAGAACGAAAGTTAGGGGATCGAAAGACGATCAGATACCGTCGTAGTCTTAACCNTAAACTATGCCGACTAGGGATCGGATGATGTTAATTTTTTATGTACTCATTC
+
IIIIIIIIIIIIIHHHIIIIIIIIIIIIIIIIIIIIIIIIIIIIIIIIIIIIIIIIIIIIIIIIIIHHHIIIIIIIIIIII?????IIIIIIIIIIIIIHHHICCCCIIIIIIIIIIIIIIHHHIIIIIIIIIIIIIIIIIIIIIIIIIHHHIIIIIIIIICCBBIIIIIIIIIIIIIIIIIHHHIIIIIIIIHHHHHHIIIIIIIIHHEG@?::A//////<<3DB?ABDFG@@@IIIIIIIIIIIHHIIHFFDD;777DIIIIIIID@@@@ACCH:DDIIIIGEEEEE?;33335/3??;;?G@I@@@HIIIIIIIIIIIIIIID666@IFGDD55888HHIIIIIHH@@@@IIEHEEEE===HHHHBBBDD===BEBB88BB=98:B44443B?A==::<BA:///:>>BB==:==1111:77788477:;99:4200--,-..,,,1,,,,,/,537999967677;:911316;::9900!222220,/1064642----796---62233169://55..0)7677446441
@JI6ZREA02J6QGS
AGTCGTCATTGGAGGGCAAGTCTGGTGCCAGCAGCCGCGGTAATTCCAGCTCCAATAGCGTATATTAAAGTTGTTGCAGTTAAAAAGCTCGTAGTTGAATTTCGGGGTCAGCCGAGGTTCGGTCGTGCGACTGGTATGTCACTGGCGTTCGCTGTA
+
FFFFFFFFFFFFE666FFHHHIIIIIIIIIIIIIIIIIIIIIIIIIIIIIIIFFFFFFFFFFFFFFFFFFFFFFFFFFFFF???==FFFFFFFDB??;;2.,.,,,,,-..---35551.,,6212243434269:9:<94348896;;///4:53
@JI6ZREA02HIIF9
AGTCGTCATTGGAGGGCAAGTCTGGTGCCAGCAGCCGCGGTAATTCCAGCTCCAATAGCGTATATTAAAGTTGTTGCAGTTAAAAAGCTCGTAGTTGAATTTCGGGGAT
+
FFFFFFFFFFFIIHHHIIIIIIIIIIIIIIIIIIIIIIIIIIIIIIIIIIIIFFFFFFFFFFFFFFFFFFFFFDBBAAA44111118>??===?AB=:800.422/...
@JI6ZREA02HEE2J
AGTCGTCATTGGAGGGCAAGTCTGGTGCCAGCAGCCGCGGTAATTCCAGCTCCAATAGCGTATATTAAAGTTGTTGCAGTTAAAAAGCTCGTAGTTGAATTTCGGGGT
+
FFFFFFFFFFFIIHHHIIIIIIIIIIIIIIIIIIIIIIIIIIIIIIIIIIIIFFFFFFFFFFFFFFFFFFFFFFFFFFFFF?????FFFFFFFFFFFCA=;<?22,,,
@JI6ZREA02IJQUP
AGTCGTCATTGGAGGGCAAGTCTGGTGCCAGCAGCCGCGGTAATTCCAGCTCCAATAGCGTATATTAAAGTTGTTGCAGTTAAAAAGCTCGTAGTTGAATTTCGGGGTCAGTAGTGG
+
FFFFFFFFFFFIIHHHIIIIIIIIIIIIIIIIIIIIIIIIIIIIIIIIIHIIFFFFFFFFFFFFFFFFFA@@FFFFFFFFF?????FFFFFFFFFFFFFFFC=44427=:3.-----
@JI6ZREA02HU6AS
AGTCGTCATTGGAGGGCAAGTCTGGTGCCAGCAGCCGCGGTAATTCCAGCTCCAATAGCGTATATTAAAGTTGTTGCAGTTAAAAAGACTCGTAGTTGAATTTCGGGTCGT
+
DCCFDBBA88444000<<<>??A=??FFFGHHHHGFF:::HFFFFFFFFFFFFF???CFFFFFFFFFFFF@@@DF@AAFFF???==F>FFFFDBA?>866.,,.,,,,-,2
@JI6ZREA02ITO0F
AGTCGTCATTGGAGGGCAAGTCTGGTGCCAGCAGCCGCGGTAATTCCAGCTCCAATAGCGTATATTAAAGTTGTTGCAGTTAAAAAGCTCGTAGTTGAATTTTCGGGACTCG
+
FFFFFFFFFFFII???IIIIIIIIIIIBBBIIIIHHHHHHIHHHHHHHIHHHFFFFFFFFFFFFFFFFFFFFFFDDBBB::33333BBBBAAAAAA@880....,,,32323
@JI6ZREA02JQQRG
AGTCGTCATTGGAGGGCAAGTCTGGTGCCAGCAGCCGCGGTAATCCCAGCTCCAATAGCGTATATTAAAGTTGTTGCAGTTAAAAAGCTCGTAGTTGAATTTCGGGATCAATACGTCGGTCGTGCTTTTTTGGTACGCACTGGCGTCATTGGTTTCTCCTTTCTGACGAACCATGATGTCATTAATTTGGTGTTATGGGGAGTTAGGACTGTTACTTTGAAAAAATTAGAGTGTTTAAAGCAGGCATTAGCTTGAATACATTAGCATGGAATAATGAAATAGGACGTTCGATCCTATTTTGTGGTTTCTAGGATTGACGTAATGGTTAATAGGGATAGTTGGGGCATTAGTATTCAATTGTCAGAGGTGAAATTCTTGGATTTATTGAAGACTAACTACTGCGAAAGCATTTGCCAAGGATGTTTTCATTAATCAAGAACGAAAGTTAGGGATCGAAGACGATCAGATACCGTCGTAGTCTTAACCATAACTATGCCGACTAGGGATCGGATGATGTTAATTTTTAATGTACTCTATTCGG
+
HHHHHHHHHHHIIHHHIIIIIIIIIIIIIIIIIIIIIIIIIIIIHHHIIIIIHHHHHHHHHHHHHHHHHHHHHHHHHHHHH=====HHHHHHHHHHHHHHHHHHHHHHHHHHHHHHHHHHHHHHH666666HH<HHHHHHHHHHHHHHHHHHHHHHHHHHHHHHHHHHHHHHHHHHHHHHHHHHHHHHHHHHHHHHCCCCH?FFHHHHHHHHGGG@@=B111111BB3GGGGHHHHHHHHHHHHHHHHHHHHHHHHHHHHHHHHHHHHHHHHHHHH;;;HHHH@@@@@HHHHHHHH?BBA@2;;666BAG@@@EHHHHHHHHHHHHHHHHHH@@@GED>>0002;;;;>AABBGEEDHHH===HDDDA?999BB=88999;;;?:79943399B???=?9332///===22299>>>>>9;;171177770002221..10002722-2261227;:64687766202---2044464464788-,,,,,,.1,,,,,2497000146-,,222220022//21166+78:20--,..500
@JI6ZREA02JW1UC
AGTCGTCATTGGAGGGCAAGTCTGGTGCCAGCAGCCGCGGTAATTCCAGCTCCAATAGCGTATATTAAAGTTGTTGCAGTTAAAAAGCTCGTAGTTGAATTTC
+
4555366666DDGFFHIIIIIIIIIIIIIIIIIIIIIIIIIIIIIIIIIIIIFFFFFFFFFFFFFFFFFA@@FFFFFFFFF;;;;;FFFFFFFFFFFDB==;9
@JI6ZREA02J21SV
AGTCGTCATTGGAGGGCAAGTCTGGTGCCAGCAGCCGCGGTAATTCCAGCTCCAATAGCGTATATTAAAGTTGTTGCAGTTAAAAAGCTCGTAGTTGAATTTC
+
FFFFFFFFFFFIIHHHIIIIIIIIIIIIIIIIIIIIIIIIIIIIIIIIIIIIFFFFFFFFFFFFFFFFFFFFFFFFFFFFF?????FFFFFFFFFF?=<866=
@JI6ZREA02I90KT
AGTCGTCATTGGAGGGCAAGTCTGGTGCCAGCAGCCGCGGTAATTCCAGCTCCAATAGCGTATATTAAAGTTGTTGCAGTTAAAAAGCTCGTAGTTGAATTTCGGGGCAG
+
8989444444001489BDDGHIIIIIIIIIIHHHHHH===FHHHHIIIIIIIFFFFFFFFFFFFFFFFFFFFFFFFFFFFF????=FFFFFFFFFFDAA100>22..-..
@JI6ZREA02IM2J6
AGTCGTCATTGGAGGGCAAGTCTGGTGCCAGCATCCGCGGTAATTCCAGCTCCAATAGCGTATATTAAAGTTGTTGCAGTTAAAAAGCTCGTAGTTGAATTTCGGGGTCAG
+
FFFFFFFFFFFIIHHHIIIIIIIIIIIIIIIB????HHIIIIGIIIIIIIIIFFFFFFFFFFFF==;;;FFFFFFFFFFFF;;;;;FFFFFFFFFFFFFF?=@6442464/
@JI6ZREA02H4308
AGTCGTCATTGGAGGGCAAGTCTGGTGCCAGCAGCCGCGGTAATTCCAGCTCCAATAGCGTATATTAAAGTTGTTGCAGTTAAAAAGCTCGTAGTTGAATTTCGGGG
+
3444011004>AA==?FFHIIIIIIIIIIIIIIIIIIIIIIIIIIIIIIIIIFFFFFFFFFFFFFFFFFFFFFFFFFFFFF;;;;;FFFFFDDDFFDA>00.:21,,
@JI6ZREA02GXP0Z
AGTCGTCATTGGAGGGCAAGTCTGGTGCCAGCAGCCGCGGTAATTCCAGCTCCAATAGCGTATATTAAAGTTGTTGCAGTTAAAAAGCTCGTAGTTGAATTTCGGGATCG
+
FFFA@@@FFFFIIHHHIIIIIIIIIIIIIIIIIIIIIIIIIIIIHIIIIIIIFFFFFFFFFFFFFFFFFFFFFFFFFFFFF???==FFFFFFDDBBB:810.7666::4/
@JI6ZREA02GXV3V
AGTCGTCATTGGAGGGCAAGTCTGGTGCCAGCAGCCGCGGTAATTCCAGCTCCAATAGCGTATATTAAAGTGTTGCAGTTAAAAAGCTCGTAGTTGAATTTCGGGATCAATACGTCGGTCGTGCTTTTTTGGACGCACTGGCGTCA
+
FFFFFFFFFFFFFDDDFFFHHHHFFFFFHHFFEFHFFHFFHHHHHHHHFFFFFFDDBBBBB94444;;898==>????AA55555BBBDAAAAFFFFFFCCDFFFFDAAABBA<40.-255853,,,,,,113:68:<?A>>=>?7
@JI6ZREA02I6EO4
AGTCGTCATTGGAGGGCAAGTCTGGTGCCCGCAGCCGCGGTAATTCCAGCTCCAATAGCGTATATTAAAGTTGTTGCAGTTAAAAAGCTCGTAGTTGAATTTCGGGGTCAGTAGGCTGGTCGTGCCTATGGTATGTACTGGCTTTACTGATTCCTCCTTCTTGAAGAACTGTAATGTCATTAATTTGGTGTTGCAGGGAAACTAGGACTGTTACTTTGAAAAAAATTAGAGTGTTTAAAGCAGGCTAACGCTTGAATACATTAGCATGGAATAATGAAATAGGACGTTCAAACCTATTTTGTGGTTTCTAGG
+
FFFFFFFFFFFIIIIIIIIIIIIGGHF6668>AAA>A>>@AAA::::::=BBBB=??CFFFFFDDD??FF<:::=FFFFFF<==?;=;;::FFFDB@@@;;;944442344:6224988<<@?=>>ABD:<865=AAAAA@91114<24448>>ABBBA9:<CFFF???FFFFFDDDBBBBA>100662665577,,.22644/29=??=97::1113,,,,,,,--+359:<68;455AA?>>AA8855588<>AAA@A:::AAABBBBAAAABA=;;?:>>?<4555:;;889:99755/55==;?:?88
@JI6ZREA02FG01M
AGTCGTCATTGGAGGGCAAGTCTGGTGCCAGCAGCCGCGGTAATTCCAGCTCCAATAGCGTATATTAAAGTTGTTGCAGTTAAAAAGCTCGTAGTTGAATTTCGGGATCAATACGTCGGTCGTGCTTTCGGGTACGTACTGACGTCATTGGTTTCTCCTTTCTGACGAACCATGATGTCATTAATTTGGTGTTATGGGGAGTTAGGACTGTTACTTTGAAAAAATTAGAGTGTTTAAAGCAGGCATTAGCTTGAATACATTAGCATGGAATAATGAAATAGGACGTTCGATCCTATTTTGTTGGTTTCTAGGATCAACGTAATGATTAATAGGGATAGTTGGGGCATTAGTATTCAATTGTCAGAGGTGAAATTCTTGGATTTATTGAAGACTAACTACTGCGAAAGCATTTGCCAAGGATGTTTTCATTAATCAAGAACGAAAGTTAGGGATCGAAGACGATCAGATACCGTCGTAGTCTTAACCATAAACTATGCCGACTAGGGATCGGATGATGTTAATTTTTAATGTACTCATTCGG
+
IIIIIIIIIIIIIGGGIIIIIIIIIIIIIIIIIIIIIIIIIIIIIIIIIIIIIIIIIIIIIIIIIIHHHIIIIIIIIIIII?????IIIIIIIIIIIIIHHHIHHHIIIIIIIIIIIIIIIIIIIHHHIHHHIIIIIIIIIIIIIIIIIDD666GIIIHHHIIIIIIIIIIIIIIIIIIIIIIIHHHIIIIIIIICCCCIIIIIIIIIIIIIIIHHHI999988BB0IIIIIHHHHHHIIIIIIIIIIIIIIIIIIIIIIIIIIIIIIIIIIIIIAAAIIIIIIIIIIIIIIIIIBBB@G<<GG;;;AIIIIIIIIIIIIIIIIIIIIIIIHHHIIIIIIAA@@GIIIIIIIIIIIIHHHHHHHHHFD8<<@@@E==AADBBBC;;@DHHHHHFEEEEECD<5666@<<;;=ADDDDEE<>>777788<>><5888?==<755<>??7>977888==;9=;<888424288=<<>>?>:<::==620/---3525866588;;;;8:<;44448;;;;;;;1111199+85885588;;44
@JI6ZREA02G9TMT
AGTCGTCATTGGAGGGCAAGTCTGGTGCCAGCAGCCGCGGTAATTCCAGCTCCAATAGCGTATATTAAAGTTGTTGCAGTTAAAAAGCTCGTAGTTGAATTTCGGGATCAATACGTCGGTCGTGCTTTCGGGTACGTACTGGCGTCATTGGTTCTCCTTTCTGACGAACCATGATGTCATTAATTTGGTGTTATGGGGAGTTAGGACTGTTACTTTGAAAAAATTAGAGTGTTTAAAGCAGGCATTAGCTTGAATACATTAGCATGGAATAATGAAATAGGACGTTCGATCCTATTTTGTTGGTTTCTAGGATCAACGTAATGATTAATAGGGATAGTTGGGGCATTAGTATTCAATTGTCAGAGGTGAAATTCTTGGATTTATTGAAGACTAACTACTGCGAAAGCATTTGCCAAGGATGTTTTCATTAATCAAGAACGAAAGTTAAGGGATACGAAGACGATCAGATACCGTCGTAGTCTTAACCATAACTATGCCGACTAGGGATCGGATGATGTTAATTTTTAATGTACTC
+
IIIIIIIIIIIIIHHHIIIIIIIIIIIIIIIIIIIIIIIIIIIIIIIIIIIIIIIIIIIIIIIIIIHHHIIIIIIIIIIII;;;;;IIIIIIIIIIIIIHHHIHHHIIIIIIIIIIIIIIIIIIIHHHIHHHIIIIIIIIIIIIIIIII666457@FDDEIIIIIIIIIIIIIIIIIIIIIII:::IIIIIIIICCCCIBFFIIIIIIIIIIIHHHI66666666,@FIIIEEE@@@HIIIIIIIIIIIIIIIIIIIIIIIIIIIIIIIIIIIIHHHIIIIIIIIIIIIIDDDI===9;22@@999DAG;;;@GHHIIIIIIIIIIIIIIHHHIIIIIIBBA@DDHID@@@IIIIIHHEDDDEEDB=244:AA:88::A<<B=44:A>=:=A;9442?====::<?AA<;;===DD::8:;441177:;86...3359;6333:;;226110313788:9;:::::7678;;;:<<<;:8:88;;110....140222468;:777133;:::72220866-,,,,..*1/,,,,
@JI6ZREA02JXCOD
AGTCGTCATTGGAGGGCAAGTCTGGTGCCAGCAGCCGCGGTAATTCCAGCTCCAATAGCGTATATTAAAGTTGTTGCAGTTAAAAAGCTCGTAGTTGAATTTCGGGGGTCAGTACGTA
+
FFFFFFFFFFFIIHHHIIIIIIIIIIIIIIIIIIIIIIIIIIIIIIIIIIIIFFFFFFFFFFFFFFFFFEDDFFFFFFFFF????=FFFDAA<<<<622.,,3,,,,,.23..-.2--
@JI6ZREA02IH6Q9
AGTCGTCATTGGAGGGCAAGTCTGGTGCCAGCAGCCGCGGTAATTCCAGCTCCAATAGCGTATATTAAAGTTGTTGCAGTTAAAAAGCTCGTAGTTGAATTTCGGGGTATCAAGTTACGTCGGTCGTCGCTTTTTGGGTAC
+
FFD666;=DDFFHHHHIIIIIIIIIIIIIIIIIIIIIIIIIIIIIIIIIIIIFFFFFFFFFFFFFFFFFFFFFFFFFFFFF;;;;;FFFFDDDAAADDD654<664444444494224=8324448844400500..,/3.
@JI6ZREA02FDKM4
AGTCGTCATTGGAGGGCAAGTCTGGTGCCAGCAGCCGCGGTAATTCCAGCTCCAATAGCGTATATTAAAGTTGTTGCAGTTAAAAAGCTCGTAGTTGAATTTCGGGGATCAATACGTCGGTCGTGCTTCGGTTACGGTACTG
+
??8944498888B568HFHHIIIIIIIIIIIIIIIIIIIIIIIIIIIIIIIIFFFFFFFFFFFFFFFFFFFFFFFFFFFFF?????FFFFFFFDB>=880000....7==9<724441004=;==:;99..../-188982.
@JI6ZREA02JXCYF
AGTCGTCATTGGAGGGCAAGTCTGGTGCCAGCAGCCGCGGTAATTCCAGCTCCAATAGCGTATATTAAAGTTGTTGCAGTTAAAAAGCTCGTAGTTGAATTTC
+
FFFFFFFFFFFII???IIIIIIIIIIIIIIIIIIIIIIIIIIIIIIIIIIIIFFFFFFFFFFFFFFFFFFFFFFFFFFFFF==???FFFFFFFFFFD:800.<
@JI6ZREA02FUT8B
AGTCGTCATTGGAGGGCAAGTCTGGTGCCAGCAGCCGCGGTAATTCCAGCTCCAATAGCGTATATTAAAGTTGTTGCAGTTAAAAAGCTCGTAGTTGAATTTCGGGGTCAGCAGGTTGGTCGTGCCACTGGTATGCACTGGCTTCGCTGATTCCTCCTTTCTGAAGAACTGTAATGCCATTAATTTGGTGTTGCAGGGAAACAGGACTGTTACTTTGAAAAAATTGAGTGTTTAAAGCAGGCTAACGCTTGAATACATTAGCATGGAATAATGAAATAGGACGTTTGATCCTATTTTGTGGTTTCTAGGATTGACGTAATGATTAATAGGGATAGTTGGGGGCATTAGTATTCAATTGTCAGAGGTGAAATTCTTGGATTTATTGAAGCTAACACTGCGAAAGCATTTGCCAAGGATGTTTTCATTAATCAAGAACGAAATTAGGGATCGAAGACGATCAGATACCG
+
FFFFFFFFFFFF@666<?CEFFFFGHHGGGGFFD666:633:=BBBDDFFFFFFFFFFFFFA===@FFFFFFDDD???ADD77778FFFFDDDFFFFDD666FAAAAFFFFFFFFFF@@@FFFFFFFFFFFFFFFFFFFFFDCCCDAAADDB:::?????A>DDDFFFFDDF???AAAAABAA44444/66667:.....,319;<<<7../4666<----//<<@@??A?FFFFFFFFFFFD;;;FFFDDD?655C???FFFFGGGGFDDGD555?8??554886===2233....3.22666749ABBDDDDDA???DDDDDDAAABBBDAA55555755BA@>5555:A<<<A@@BBB?>>>@:;;844322::;222622>4///384222>882448@=8///@@<<;;;;73/---26331123622---022366066:9:::::98:71226:964666
@JI6ZREA02JYA7J
AGTCGTCATTGGAGGGCAAGTCTGGTGCCAGCAGCCGCGGTAATTCCAGCTCCAATAGCGTATATTAAAGTTGTTGCAGTTAAAAAGCTCGTAGTTGAATTTCGGGG
+
FFFFFFFFFFFIIHHHIIIIIIIIIIIIIIIIIIIIIIIIIIIIIIIIIIIIFFFFFFFFFFFFFFFFFFFFFFFFFFFFF==???FFFFFFFFFFFFF??=A77..
@JI6ZREA02JPDZ2
AGTCGTCATTGGAGGGCAAGTCTGGTGCCAGCAGCCGCGGTAATTCCAGCTCCAATAGCGTATATTAAAGTTGTTGCAGTTAAAAAGCTCGTAGTTGAATTTCGGGGTCAGACAGGTTGGTCGTGCCACTGGTATGCACTGGTCTCGCTGATTCCTCCCTCTTGTAGAACCGTAATGCCTATTAAGTTGGTGTTGCGGGGAAACAGGACGTGTTACTTT
+
5566888=DDFGIHHHIIIIIIIIIIIIIIIIIIIIIIIIIIIIIIIIIIIIFFFFFFFFFFFFFFFFFFFFFFFFFFFFF?????FFFFFFFFFFFFFF??B970.-/44342----117=986../0044?><<998<<>?>?<98977996622223/2246:=<9996422=<11..-111.,,5111299<2444888?244=>34369:71,,
@JI6ZREA02GCTU6
AGTCGTCATTGGAGGGCAAGTCTGGTGCCAGCAGCCGCGGTAATTCCAGCTCCAATAGCGTATATTAAAGTTGTTGCAGTTAAAAAGCTCGTAGTTGAATTTCGGGGTCAGCAGGTTGGTCGTGCCACTGGTATGTACTGGCTTCGCTGATTCCTCCTTTCTGAAGAACTGTAATGTCATTAATTTGGTGTTGCGGGGAAACAGGACTGTTACTTTGAAAAAATTAGAGTGTTTAAAGCAGGCTAACGCTTGAATACATTAGCATGGAATAATGAAATAGGACGTTCGATCCTATTTTGTGGTTTCTAGGATTGACGTAATGATTAATAGGGATAGTTGGGGCATTAGTATTCAATTGTCAGAGGTGAAATTCTTGGATTTATTGAAGACTAACTACTGCGAAAGCATTTGCCAAGGATGTTTTCATTAATCAAGAACGAAGTTAGGGATCGAAGACGATCAGATACCGTCGTAGTCTTAACCATAACTNTGCCGACTAGGGATCGGATGATTGTTTAATTTTTATGTACTCTATTTCGGC
+
FFFFFFFFFFFIIHHHIIIIIIIIIIIIIIIIIIIIIIIIIIIIIIIIIIIIFFFFFFFFFFFFFFFFFFFFFFFFFFFFF;;;;;FFFFFFFFFFFFFFFFFBBBBFFFFFFFFFF===FFFFFFFFFFFFFFFFFFFFFFEDDFFFFFFFFFFFFFFFFFFFFFFFFFFFFFFFFFFFFFFFFFFF@;<<@FAA??FFDD@@@FFFFFFFFF??B22222211,48AAB====FFFFFFFFFFFFFFFFFFFFDGGGDDFFFFDDGGGDDDD??CC8?????DDDBAA==<A9997:/44;;;A<A445:==AA@<<<?998888>>;;;<445::9999AABDDDDDA?:::A@><>>32///2444::><<>>>888822>4//.//88<<<<<333==;888;;8:664454330,,,,,044111334744-----2642227666::75:78::62---662000467020.44...,,,,,!,,03.0.0022202678962222202266////-0*2777000202.744.
@JI6ZREA02FRYMM
AGTCGTCATTGGAGGGCAAGTCTGGTGCCTGCAGCCGCGGTAATTCCAGCTCCAATAGCGTATATTAAAGTTGTTGCAGTTAAAAAGCTCGTAGTTGAATTTCGGGATCAATACGTCGGTCGTGCTTTCGGGTACGTACTGGCGTCATTGGTTTCTCCTTTCTGACGAACCATGATGTCATTAATTTGGTGTTATGGGGAGTTAGGACTGTTACTTTGAAAAAATTAGAGTGTTTAAAGCAGGCATTAGCTTGAATACATTAGCATGGAATAATGAAATAGGACGTTCGATCCTATTTTGTTGGTTTCTAGGATTGACGTAATGATTAATAGGGATAGTTGGGGCATTAGTATTCAATTGTCAGAGGTGAAATTCTTGGATTTATTGAAGACTAACTACTGCGAAAGCATTTGCCAAGGATGTTTTCATTAATCAAGAACGAAAGTTAGGGATCGAAGACGATCAGATACCGTCGTAGTCTTAACCATAACTATGCCGACTAGGGATCGGATGATGTTAATTTTTAATGTACTC
+
IIIIIIIIIIIIIHHHIIIIIIIIIIIIIIIIIIIIIIIIIIIIIIIIIIIIIIIIIIIIIIIIIIHHHIIIIIIIIIIII;;;;;IIIIIIIIIIIIIHHHIHHHIIIIIIIIIIIIIIIIIIIHHHIHHHIIIIIIIIIIIIIIIIIIIHHHIIIIHHHIIIIIIIIIIIIIIIIIIIIIIIHHHIIIIIIIH6666D153?EHHIF>>>BIHHHI666688;;,GIIIIHHHHHHIIIIIIIIIIIIIIIIIHHHIIIIIIIIIIIIIIIIIHHHIIIIDFDIIIIII<<<<===<D::FH555EIIEEDIIIIIIIIIIIIIIIIIIHIIDIIIHH9999IIIIHEDDDDIHDEEEDEDBB::;CBBBCA?88;;C>;;944CC?98;;CA>>;AAC;:;;>>??>>>C;;;;?;58:7774::;;<<8:::8443100049913337...3384866888:9:9==:98:9:99:7799000.--.-403267:8:<::868:;::::::::<;;005//00*7033,,
@JI6ZREA02GU29L
AGTCGTCATTGGAGGGCAAGTCTGGTGCCAGCAGCCGCGGTAATTCCAGCTCCAATAGCGTATATTAAAGTTGTTGCAGTTAAAAAGCTCGTAGTTGAATTTCGGGGTCAGTAGGTTGGTCGTGCCAATGGTGTGTACTGGCTTTACTGATTCCTCCTTCTTGAAGAACTGTAATGTCATTAATTTGGTGTTGCAGGGAAACAGGACTGTTACTTTGAAAAAATTAGAGTGTTTAAAAGCAGGCTAACGCTTGAATACGTTAGCATGGAATAATGAAATAGGACGTTCGATCCTATTTTGTGGTTTCTAGGATTGACGTAATGATTAATAGGGATAGTTGGGGGCAGTTAGTATTCAATTGTCAGAGGTGAAATTCTTGGATTTATTGAAGTACTAACTACTGCGAAAGCAATTTGCCAAGGATGTTTTCATTAAATCAAAGTAACGAAAGTTAGGGATCGAAGACGAGTCAGATACCGTCGTAGTCTTAACCATAAACTATGCCGACTAGGG
+
FFFFFFFFFFFII:::IIIIIIIIIIIIIIIIIIIIIIIIIIIIIIIIIIIIFFFFFFFFFFFFFFFFFFFFFDDBBBBAA55666??ADDDFFFFFFFFFFF=;999<<<?<4444888>>??<<=????FFFDDFFFFFD?:::A<==<<<<@AAA<444?888<<<<@=<<<<=<A@>==88844/000379444888<688AA?=666?=889/0552210,/<<<93,,,,,,2::997/.015ABBDBBBDGIIIG????DGDDAAA?A888?9<800.22<9:=5523.....-22668?<AAAAAAAAAA:::A???ADDBB=444<<<22--,,,33---55666<<::<<;233740030,,,,,7,,,,7,,,0//7540...2...2564770,,,43,,,,,3000033100,,,,00,,,,,.0,,,0,,,41...,,,,../1,,,,,..6...033649466:1011697:79::110633320-----4743.0,,
@JI6ZREA02JYH4W
AGTCGTCATTGGAGGGCAAGTCTGGTGCCAGCAGCCGCGGTAATTCCAGCTCCAATAGCGTATATTAAAGTTGTTGCAGTTAAAAAGCTCGTAGTTGAATTTCGGGGTCA
+
FFFFFFFFFFFIIHHHIIIIIIIIIIIIIIIIIIIIIIIIIIIIIIIIIIIIFFFFFFFFFFFFFFFFFFFFFFFFFFFDD88888FFFFFFFFFFFFD=<9?440.,-.
@JI6ZREA02IPAR2
AGTCGTCATTGGAGGGCAAGTCTGGTGCCAGCAGCCGCGGTAATTCCAGCTCCAATAGCGTATATTAAAGTTGTTGCAGTTAAAAAGCTCGTAGTTGAATTTC
+
FFF;;;?EFFFIIHHHIIIIIIIIIIIIIIIIIIIIIIIIIIIIIIIIIIIIFFFFFFFFFFFFFFFFFFFFFFFFFFF??66666DBBA??==<<<11,,,.
@JI6ZREA02JVROW
AGTCGTCATTGGAGGGCAAGTCTGGTGCCAGCAGCCGCGGTAATTCCAGCTCCAATAGCGTATATTAAAGTTGTTGCAGTTAAAAAGCTCGTAGTTGAATTTC
+
FFF???EFFFFIIIIIIIIIIIIIIIIIIIIIIIIHHHHHHHHHHIIIIIIIFFFFFFFFFFFFFFFFFDDDFFFFFFFFF=====FFFFFFFFB@?;;331.
@JI6ZREA02GNTEO
AGTCGTCATTGGAGGGCAAGTCTGGTGCCAGCAGCCGCGGTAATTCCAGCT
+
FFFFFFFFFFFIIHHHIIIIIIIIIIIIIIIIIIIIIIIIIIIIIIGHHE@
@JI6ZREA02J1KWB
AGTCGTCATTGGAGGGCAAGTCTGGTGCCAGCAGCCGCGGTAATTCCAGCTCCAATAGCGTATATTAAAGTTGTTGCAGTTAAAAAGCTCGTAGTTGAATTTCGGGATCAATACGTCGGTCGTGCTTTTTTGGTACGCACTGGCGTCATTGGTTTCTCCTTTCTGACGAACCATGATGTCATTAATTTGGTGTTATGGGGAGTTAGGACTGTTACTTTGAAAAAATTAGAGTGTTTAAAGCAGGCATTAGCTTGAATACATTAGCATGGAATAATGAAATAGGACGTTGATCCTATTTTGTGGTTTCTAGGATTGACGTAATGATTAATAGGGATAGTTGGGGCATTAGTATTCAATTGTCAGAGGTGAAATTCTTGGATTTATTGAAGACTAACTACTGCGAAAGCATTTGCCAGGGATGTTTTCATTAATCAAGAACGAAAGTTAGGGATCGAAGACGATCAGATACCGTCGCAGTCTTAACCNTAAACTATGCCGACTAGGGATCGGATGATGTTAATTTTTAATGTACTC
+
IIIIIIIIIIIIIHHHIIIIIIIIIIIIIIIIIIIIIIIIIIIIIIIIIIIIIIIIIIIIIIIIIIHHHIIIIIIIIIIII<<<<<IIIIIIIIIIIIIHHHIHHHIIIIIIIIIIIIIIIIIII999988II9IIIIIIIIIIIIIIIIIIHHHIDGGGHHIIIIIIIIIIIIIIIIIIIIIIIHHHIIIIIIIICCCAI?BBIIIIIIIIIIIHEEI66666688,GGGIIHHHHHHIIIIIIIGFFIIFFFHHHHHIIIIIIIIIIIIIIIIIHHEF@HHAA<<<IIIEEDIAAAAH;HHHHHIIIAAAEEEIIIEDDIEEEEA<99BBBBEEEBD999;EAAAIIIIIIIIIHHBBBHHHHHDDBEEE@533?@EBB;:44BDB?=?B>??BBCB;;:;;BBBBBBBEBBBEEEE><7777<<;;<<88869463--,,/..-000399:::88:99<;:868:8881...38::88;;12!3666860688:<<8868886779977771,,,00,,,,,,,*1/11//
@JI6ZREA02JNWN2
AGTCGTCATTGGAGGGCAAGTCTGGTGCCAGCAGCCGCGGTAATTCCAGCTCCAATAGCGTATATTAAAGTTGTTGCAGTTAAAAAGACTCGTAGTTGAATTTCGGGATCAATACGTCGGTCGTGCTTTCGGGTACGTACTGGCGTCATTGGTTTCTCCTTTCTGACGAACCATGATGTCATTAATTTGGTGTTATGGGGAGTTAGGACTGTTACTTTGAAAAAATTAGAGTGTTTAAAAGCAGGCATTAGCTTGAATACATTAGCATGGAATAATGAAATAGGACGTTCGATCCTATTTTGTGGTTCTAGGATCAACGTAATGATTAATAGGGATAGTTGGGGCATTAGATTCGATTGTCAGAGGTGAAATTCTTGGATTTATTGAAGACTAACTACTGCGAAAGC
+
FDD?:::=<<4448889884448AAAAAAAADDDDDD566D????BBBBBBBBA:::ADDDDBBAA666D????DDAAADD7;<=;D6==DFFFFFFFFF<<<D????<<<<FFFFDDDFFFFFFD@@@FFFFFFDDDFFFFFFDDDDDB88110<:4400084??988<BDDDA?==BBBBB88113AA<B<<<@6999:1314>BA?>44449;887---//-..+:99721,,,,,,5<=624488BBDAAABDA???:::DDDBAAAABBBA?100A:<800.22<=::1233..004/88>>?>?A>AAA844448==9988==88444=>89444444>@A>844489>?88789832267222695766997..../279;9677962228933../8<:
@JI6ZREA02F4BLL
AGTCGTCATTGGAGGGCAAGTCTGGTGCCAGCAGCCGCGGTAATTCCAGCTCCAATAGCGTATATTAAAGTTGTTGCAGTTAAAAAGCTCGTAGTTGAATTTCGGGGTCAGCAGGTTGGTCGTGCCACTGGTATGCACTGGCTTCGCTGATTCCTCCTTTCTGAAGAACTGTAATGTCATTAATTTGGTGTTGCAGGGAAACGGGACTGTTACTTTGAAAAAATTAGAGTGTTTAAAGCAGGCTAACGCTTGAATACATTAGCATGGAATAATGAAATAGGACGTTCGATCCTATTTGTGGTTTCTAGGATTGACGTAATGATTAATAGGGATAGTTGGGGCATTAGTATTCAATTGTCAGAGGTGAAATTCTTGGATTTATTGAAGACTAACTACTGCGAAAGCATTTGCCAAGGATGTTTTCATTAATCAAGAACGAAAGTTAGGGATCGAAGACGATCAGATACCGTCGTAGTCTTAACCATAAACTATGCCGACTAGGGATCGGATGATGTTAATTTTTAATGTACTCTATTCGGC
+
IIIIIIIIIIIIIIIIIIIIIIIIIIIIIIIIIIIIIIIIIIIIIIIIIIIIIIIIIIIIIIIIIIHHHIIIIIIIIIIII?????IIIIIIIIIIIIIHHHICCCCIIIIIIIIIIIIIIIIIIIIIIIIIIIIIIIIIIIIIIIIIIIIIIIHHHHHHIIIIIIIIIIIIIIIIIIIIIIIHHHIIIIIIIIIEEEBED944448GHGEEE:<<F66666688,>IIIIHHHHHHIIIIIIGFFHIIIIIGGFDIIIIIIIIIIIII<<<AIEEEF?EEAA<<;EDDDAA:613361@@<<;E?GHEAAAIIHHEDDIHHHHHHHIHEEIIAAAA9999GEBB<<9ADIIIIGIEDDD@??BB=??BB;;88@@EBBBC::CD;535544>>=>>>?>>BB????BB??>>>==;9.----.144332592..-8:633133-1168;;;;:1032:::83232===<;::<22369=;...3661..-4766130978886999:88883326881152255+<:>8...34:;:20
@JI6ZREA02JICVA
AGTCGTCATTGGAGGGCAAGTCTGGTGCCAGCAGCCGCGGTAATTCCAGCTCCAATAGCGTATATTAAAGTTGTTGCAGTTAAAAAGCTCGTAGTTGAATTTC
+
FFFFFEEEFFFIIHHHIIIIIIIIIIIIDFFFFHFFFFFC@??FFFFFDFFFFFFFFDDDFFFFFFFFFFFF@@@FFFFFF=====FFFFFFFFBA?<9.,,.
@JI6ZREA02GHG9O
AGTCGTCATTGGAGGGCAAGTCTGGTGCCAGACAGCCGCGGTAATTCCAGCTCCAATAGGCGTATATTAAAGTTGTTGCAGTTAAAAAGCTCGTAGTTGAATTTC
+
8444411144==?<=?ECDFFFFGGGFC<665:??>>=34444444<<AAAABBBD??=AAA=??A???@FFFFDBAAABB3333333AAAA???ABFD?=10.4
@JI6ZREA02FS13B
AGTCGTCATTGGAGGGCAAGTCTGGTGCCAGCAGCCGCGGTAATTCCAGCTCCAATAGCGTATATTAAAGTTGTTGCAGTTAAAAAGCTCGTAGTTGAATTTCGGGGTCAGTAGGTTGGTCGTGCCAATGGTTATGTACTGGCTTTACTGATTCCGTTCCTTCTTTGAAGAACTGTAATGTCATTAATTTGGTGTTGTCAGGGGAAACTAGGACTGTTACTTTGAAAAAAATTAGAGTGTTTAAAAGCAGGCTAACGCTTGAATACATTAGCATGGAATAATGAAATAGGACGTTCGATCCTATTTTGTTGGTTTCTAGGTATTGGACGTAATGATTAATAGGGATAGTTGGGGCATTAGTATTCAATTGTCAGAGGTGAAATTCTTGGATTTATTGAAGACTAACT
+
FFFFFFFFFFFII???IIIIIIIIIIIIIIIIIIIIIIIIIIIIIIIIIIIIFFFFFFFFFFFFFFFFFFFFFFFFFFF==88888FFFFFFFFFFFFFFF?B:74404444/...-66;<;966688?444448??@@A@>9889==77422--.,,1185,,,,769?<<7778=>@98998888866..-69<834422448889726;<<=:--.3,,,3,,,,,,,--+39=:5,,,,,,,2731177--.336<<<<?>@BBB===AAAAB=988<<;;;<144?AA8888=?8444////4/199666<23....222233>?<<<<<>BBBA@4555:A9886666===<<>@@@<><><4323388>@@:;;;@@@@@888844242322;2332222
@JI6ZREA02I9N7I
AGTCGTCATTGGAGGGCAAGTCTGGTGCCAGCAGCCGCGGTAATTCCAGCTCCAATAGCGTATATTAAAGTTGTTGCAGTTAAAAAGCTCGTAGTTGAATTTCGGGGTCAGTGGT
+
FFFFFFFFFFFHH666HBBBHIIIIIIIIIIIIIIIIIIIIIIIIIIIIIIIFFFFFFFFFFFFFFFFFFFFFFBBAAA44111118AAA?ABDFFFFFFFFF@@=:>A<00..-
@JI6ZREA02J5FVW
AGTCGTCATTGGAGGGCAAGTCTGGTGCCAGCAGCCGCGGTAAATTCCAGCTCCAAATAGCGTATATT
+
AAA=<<?@AAA<<333:?AADDDFFFHHHIHFFF???D66666=@>>;==>900000//=757:99--
@JI6ZREA02ILUV2
AGTCGTCATTGGAGGGCAAGTCTGGTGCCAGCAGCCGCGGTAATTCCAGCTCCAATAGCGTATATTAAAGTTGTTGCAGTTAAAAAGCTCGTAGTTGAATTTCGGGATCAATACGTCGGTCGTGCCTTCGGTACGCACTGGCGTCGTTGATTTCTCCCTTCTGATGAACCATGATGTCATTAATTTGGTGTTGTGGGGAGTCAGGACTGTTACTTTGAAAAAATTAGAGCGTTTAAAGCAGGCAAACGCTTGAATACATTAGCATGGAATAATGAAATAGGACGTTCGAACCTATTTTGTGGTTTCTAGGTACAACGTAATGATTAATAGGGATAGTTGGGGCATTAGTATTCAATTGTCAGAGGTGAAATTCTTGGATTTATTGAAGACTAACTACTGCGAAAGCATTTGCCAAGGATGTTTTCATTAATCAAGAACGAAGTTAGGGATCGAAGACGATCAGATACCGTCGTAGTCTTAACCATAACTATGCCGACTAGGGATCGGATGAAGTTTAATTTTTAATG
+
IIIIIIIIIIIIIHHHIIIIIIIIIIIIIIIIIIIIIIIIIIIIIIIIIIIIIIIIIIIIIIIIIIHHHIIIIIIIIIIII;;;;;IIIIIIIIIIIIIHHHIHHHIIIIIIIIIIIIIIIIIIIIIIIIIIIIIIIIIIIIIIIIIIIIHHHIIHHHIIIIIIIIIIFFFIIIIIIIIIIIIHHHIIIIIIIIAAAAIFIIIIIIIIIIIIIHHHI;;;;98>>-FFHIHHHHHHHIIIIIIFFFIIIIIIIIIIIIIIIIIIIHHHHIIIIIHHHIIIIIIIIIIIIIIIII>>==@277555<?GDDDFIIIIIIIII@@@DD@@@BBEIIIIFF9;;;IIGD<<9<HIIIIIHHHHHHH>::8@@EED@88::EEBBB88?B::8:?C9998@A:::::=:::=BBD@@@@EDDB;7774::;<<:03227443-,,,0640004333::7486:8883136==><<<<><:;::<;6643--.00030047498888688;977764/,,,..,,,,,22+1
@JI6ZREA02GE31R
AGTCGTCATTGGAGGGCAAGTCTGGTGCCAGCAGCCGCGGTAATTCCAGCTCCAACAGCGTATATTAAAGTTGTTGCAGTTAAAAAGCTCGTAGTTGAATTTC
+
FFFFFFFFFFFIIHHHIIIIIIIIIIIIIIIIIIIIIIIIIIIIIIIIIIIIF;;:==FFFFFFFFFFFFFFFFFFFFFFF==???FFFFFFFFFFF::10.=
@JI6ZREA02JLK0B
AGTCGTCATTGGAGGGCAAGTCTGGTGCCAGCAGCCGCGGTAATTCCAGCTCCAATAGCGTATATTAAAGTTGTTGCAGTTAAAAAGCTCGTAGTTGAATTTCGGGATCAATACGTCGGTCGTGCTTTCGGGTACGTACTGGCGTCATTGGTTCTCCTTTCTGACGAACCATGATGTCATTAATTTGGTGTTATGGGGAGTTAGGACTGTTACTTTGAAAAAATTAGAGTGTTTAAAGCAGGCATTAGCTTGAATACATTAGCATGGAATAATGAAATAGGACGTTCGATCCTATTTTGTGGTTCTAGGATCAACGTAATGATTAATAGGGATAGTTGGGGCATTAGATTCAATTGTCAGAGTGAAATTCTTGGATTATGAAGACTAATACTGCGAAAGCATTTGCCAAGGATGTTTTCATTAAATCTAAAGAACGAAAGTTAGGGATCGAAGACGATCAGATACCGTCGTAGTCTT
+
DDDFF????=BDD???ECDEFHHIIIIIIIIIIIIIIIIIIIIIIIIIIIIIFFFFFFFFFFFFFFFFFFFFFFFFDDB==33333==BBBDDFFFFFFFFFF@@@DDFFFFFFFFFFFFFFFFD666DFFFFFFFFFFFFFFFFFFDB44449>44111A<@BBAAADFFCCCFDFFDDDDD655>>:@=><<1311=/44AAAAAB<889>0..<------.-,36<:9668011ABBDDFFFDFFFFFFFD555?GGGGGGGGGGGGGGDF???DADD55444==<<2237...04/86>>?>?<==?AA????DDDDDDDIDDABBBDDDDDD99=7?DDD::::DDDBDDDDDD33338;;;:832288;2220300,,,,,,,,,433,,,,073..,745;;22037,,,,30,,,,,10,,,,0--44/..,,,-,,,,00,,,.10.022220:7::600088746-,
@JI6ZREA02GEXZS
AGTCGTCATTGGAGGGCAAGTCTGGTGCCAGCAGCCGCGGTAATTCCAGCTCCAATAGCGTATATTAAAGTTGTTGCAGTTAAAAAGCTCGTAGTTGAATTTCGGGGTCTACCGTGGTCGGGCAATAGTCTGTACTGGCGTGTGGAATTTCTACCTTCTGGGGAACCATCATG
+
DDDDDEEFFFFIIHHHIIIIIIIIIIIIIIIIIIIIIIIIIIIIIIIIIIIIFFFFFFFFFFFFFFFFFFFFFFFFFFFFF?????FFFFFFFFFFFFF??=B660.-33751.---23,,,21276<<<<<BDFFFDDDFFFFFFFFFD=9<??==BA44000.;;677:73
@JI6ZREA02GT62U
AGTCGTCATTGGAGGGCAAGTCTGGTGCCAGCAGCCGCGGTAATTCCAGCTCCAATAGCGTATATTAAAGTTGTTGCAGTTAAAAAGCTCGTAGTTGAACTTTC
+
FFFFFFFFFFFIIHHHIIIIIIIIIIIIIIIIIIIIIIIIIIIIIIIIIIIIFFFFFFFFFFFFFFFFFFFFFFFFFFA@@;;???FFFFFFFFDDB100221=
@JI6ZREA02HNX3X
AGTCGTCATTGGAGGGCAAGTCTGGTGCCAGCAGCCGCGGTAATTCCAGCTCCAATAGCGTATATTAAAGTTGTTGCAGTTAAAAAGCTCGTAGTTGAATTTCGGGGTCAGTAGGTTGGTCGTGCCAATGGTGTGTACTGGCTTTACTGATTCCTCCTTCTTGAAGAACTGTAATGTCATTAATTTGGTGTTGCAGGGAAACAGGACTGTTACTTTGAAAAAATTAGAGTAGTTTAAAGCAGGCTAACGCTTGAATACATTAGCATGGAATAATGAAATAGGACGTTCGATCCTATTTTGTTGGTTTCTAGGATTGACGTAATGATTAATAGGGATAGTTGGGGCATTAGTATTCAATTGTCAGAGGTGAAATTCTTGGATTTATTGAAGACTAACTACTGCGAAAGCATTTGCCAAGGANGTTTTCATTAAATTCAAAGAACGAAAGTTAAGGGAATCGAAGACGATCAGATACCGTCGTAGTCTTAACCATAAACTATGCCGACTAGGGATCGGATGATGTTAATTTTTAATGTACTTCATTCGGCGCC
+
IIIIIIIIIIFFF666IIIIIIIIIIIIIIIIIIIIIIIIIIIIIIIIIIIIIIIIIIIIIIIIIIHHHIIIIIIIIIIBB:::::IIIIIIIIIIIIIHHHIBBBBIIIIIIDD@@===HFFFIIIIIIIIIIFFFHIIIIEDDEFIFF====@IIIIEFDEIH@@@GG====@EFGGGEEE@@@??24557<GBB??BBGIIIEE@@877;;;;B00000011,5?<?????BEHHIII>>>>IIIIDDD;=;;:GF;;;DGGDDDDBEFFG@331:9AEE?46555A?>>==...,.,,--,,,30;9;;8:;@G@@@DBDDEAA=:6///84////3333??>D<:9;;;:;:===:=::99==?BBBBBBBD===BBEE::BB====A?;4424==44///=AA::::=>==881!1,,,,11,,,,,..1,,,,,,1/.../,,,,/,,,,1122204;::;;;;:;:;;=:988::6310224446----00422289690...67:777999953763,,,,,,,,,,,,///1445331.,,
@JI6ZREA02J0P4L
AGTCGTCATTGGAGGGCAAGTCTGGTGCCAGCAGCCGCGGTAATTCCAGCTCCAATAGCGTATATTAAAGT
+
FFFFFFFFFFFII???IIIIIIIIIIIIIIIIIIIIIIIIIIIIIIIIIIIIFFFFFFFFFFFFFFF==41
@JI6ZREA02J04ON
AGTCGTCATTGGAGGGCAAGTCTGGTGCCAGCAGCCGCGGTAACTCCAGTCT
+
666?:666:ADFF:::IIIIIIIIIIIIIIIIIIIIIIGFD544499744//
@JI6ZREA02IL1XJ
AGTCGTCATTGGAGGGCAAGTCTGGTGCCAGCAGCCGCGGTAATTCCAGCTCCAATAGCGTATATTAAAGTTGTTGCAGTTAAAAGCTCGTAGTTGAATTTCGGGGTCAGCAGGTTGGTCGTGCCACTGGTATGAACTGGTTTCGCTGATTCCTCCTTTCTGAAGAACTGTAATGTCATTAATTTGGTGTTGCAGGGAAACAGGACTGTTACTTTGAAAAAATTAGAGTGTTTAAAGCAGGCTAACGCTTGAATACATTAGCATGGAATAATGAAATAGGACGTTCAAACCTATTTTGTTGGTTTCTAGGATTGACGTAATGATTAATAGGGATAGTTGGGGCATTAGTATTCAATTGTCAGAGGTGAAATTCTTGGATTTATTGAAGACTAACTACTGCGAAAGCATTTGCCAAGGATGTTTTCATTAATCTAAGAACGAAAGTTAGGGATACGAAGACGATCAGATACCGTCGTAGTCTTAACCAT
+
HHHHHHHHHHHII666IIIIIIIIIIIIIIIIIIIIIIIIIIIIIIIIIIIIHHHHHHHHHHHHHHHHHHHHHHHHGGG886666@GHHHHHHHHHHHHHHE6666>HGGGGGHHHFFFHHHHHHHHHHHHHHHHHHHHHHHHHHHHHHHHBB@@@@@CGAGGGGGHHHE>>>EHHHHHHHHHHHEE@;>>EHHHHHHHEEDHHHHHHGGDD;;;;-////-55,AABDGCHHHHHHHHHHH<<<<BBBBDEB;:;HFHHHHHHHHHHHHHHH;;;HHHHHHH@@@CDDGGG>2222;28BB333><GB;;;;;@HHGGGBBBHHHHBBBHHHHHHHHBBBBHHHH;;9;EGBBBB99899ADDDDD>>>DA===A==///?77AAA==9322228?;<92444=>>;;<A>===BB==:4441:::;::470222001.,,,.00,,,,,,,,,11427462227678;;;:9:6766700221111
@JI6ZREA02HIL0Z
AGTCGTCATTGGAGGGCAAGTCTGGTGCCAGCAGCCGCGGTAATTCCAGCTCCAATAGCGTATATTAAAGTTGTTGCAGTTAAAAAGCTCGTAGTTGAATTTCGGGGTCAGCAGGTTGGTCGTGCCACTGGTATGTACTGGCTTCGCTGATTCCTCCTTTCTGAAGAACTGTAATGTCATTAATTTGGTGTTGCAGGGAAACAGGACTGTTACTTTGAAAAAATTAGAGTGTTTAAAGCAGGCTAACGCTTGAATACATTAGCATGGAATAATGAAATAGGACGTTCGACCCTATTTTGTGGTTTCTAGGATTGACGTAATGATTAATAGGGATAGTTGGGGCATTAGTATTCAATTGTCAGAGGTGAAATTCTTGGATTTATTGAAGACTAACTACTGCGAAAGCATTTTGCCAAGGATGTTTTCATTAATCAAGAACGAAGTTAGGGATCGAAGACGATCAGATACCGTCGTAGTCTTAACCNTAAACTATGCCGACTAGGGATCGGATGATGTTTAATTTTTAATGTACTCTATTCGGCG
+
IIIIIIIIIIIII666IIIIIIIIIIIIIIIIIIIIIIIIIIIIIIIIIIIIIIIIIIIIIIIIIIHHHIIIIIIIIIIII=====IIIIIIIIIIIIIHHHF6666<FIIIHIIII>@@IIIIIIIIIIIIIIIIIIIIIIFFFIIIIIIIIIIIIHHHHHIIIHHHIIFBBBEIIIIGGGG<<<IG98;;FHIHHHHHHIHIIIIIIIIIIHHHI;;;76665,7FEE;666;;?EEEEE?7777<GGGGGGGFIFDDDIID<<<HHIIIIIHHHIIII@@777<<IBBBDG??<<<2@DHHHHIIIDDDHIIIIIIIIII@@@@DHHHHIHHDDDCCA@DDHIIIIIIH@@@IHHHEEHE445=@EEEEEEEEB@555D:<EED>=?BDEBBB>9:9=77785.....9:;==;;8;=3331::331103297441/---.243000333::88:::888868:;;81...86:;889900!.....0,,,,0496942226:;;;833338666:://1//00*3:;:888766:;<1.
@JI6ZREA02HB0UG
AGTCGTCATTGGAGGGCAAGTCTGGTGCCAGCAGCCGCGGTAATTCCAGCTCCAATAGCGTATATTAAAGTTGTTGCAGTTAAAAAGCTCGTAGTTGAAC
+
FFFFFFFFFFFIIIIIIIIIIIIIIIIIIIIIIIIIIIIIIIIIIIIIIIIIFFFFFFFFFFFFFFFFFFFFFFFFFFFFF????=FFFFFDBA><=713
@JI6ZREA02JU78Z
AGTCGTCATTGGAGGGCAAGTCTGGTGCCAGCAGCCGCGGTAATTCCAGCTCCAATAGCGTATATTAAAGTTGTTGCAGTTAAAAAGCTCGTAGTTGAATTTCGGGGTCAGCAGGTTGGTCGTGCCACTGGTATGCACTGGCTTCGCTGATTCCTCCTTTCTGAAGAACTGTAATGTCATTAATTTGGTGTTGCAGGGAAACAGGACTGTTACTTTGAAAAAATTGAGTGTTTAAAGCAGGCTAACGCTTGAATACATTAGCATGGAATAATGAAATAGGACGTTCGATCCTATTTGTTGGTTTCTAGGATTGACGTAATGATTAATAGGGATAGTTGGGGGCATTAGTATTCAATTGTCAGAGGTGAAATTCTTGGATTTATTGAAGACTAACTACTGCGAAAGCATTTGCCAAGGATGTTTTCATTAATCAAGAACGAAAGTTAGGGATCGAAGACGATCAGATACCGTCGTAGTCTTAACCATAAACTATGACCGACTAGGGATCGGATGATGTTAATTTTTTAATGTACT
+
IIIIIIIIIIIIIHHHIIIIIIIIIIIIIIIIIIIIIIIIIIIIIIIIIIIIIIIIIIIIIIIIIIHHHIIIIIIIIIIII==?==IIIIIIIIIIIIIHHHICCCCIIIIIIIIIIIIIIIIIIIIIIIIIIIIIIIIIIIIIIIIIIIIIIIIIIHHHIIIIIFFFIIIIIIIIIIIIIIIHHHIIFFFFIIIHHHHHHIFFFIIIIIIIIHHHI666666=>>FHGFEHHHHHIIIIIIIIIIIIFFFFIIIIIDDDIIIIIIIIIIIIIHHHI@DDIIIHGFEEEEA:4///94244224A<EBBDDDDDD@@@@GEEEEEEFD5556@GGGG55757DDDHIIIIID@@@HHDDBBBBBDB8::;AA=::===///97:BBA??ABBDBB=====?B<<9444:<AAAA===;A:.---269987499620024222022-22663337710368::;7676==;:986766;::;;..-212267002...889;:77:8::::::77771133//000044)979--
@JI6ZREA02FUZSI
AGTCGTCATTGGAGGGCAAGTCTGGTGCCAGCAGCCGCGGTAATTCCAGCTCCAATAGCGTATATTAAAGTTGTTGCAGTTAAAAAGCTCGTAGTTGAATTTCGGGGTC
+
FFFFFFFFFFFIIHHHIIIIIIIIIIIIIIIIIIIIIIIIIIIIIIIIIIIIFFFFFFFFFFFFFFFFFFFFFFFFFFFFF=====FFFFFFFFDBA??996/..,,,2
@JI6ZREA02JAUNU
AGTCGTCATTGGAGGGCAAGTCTGGTGCCAGCAGCCGCGGTAATTCCAGCTCCAATAGCGTATATTAAAGTTGTTGCAGTTAAAAAGCTCGTAGTTGAATTTC
+
FFFFFFFFFFFIIHHHIIIIIIIIIIIIIIIIIIIIIIIIIIIIIIIIIIIIFFFFFFFFFFFFFFFFFFFFFFFFFFFFF=====FFFFFFFFFFFBA866:
@JI6ZREA02IJ0PF
AGTCGTCATTGGAGGGCAAGTCTGGTGCCAGCAGCCGCGGTAATTCCAGCTCCAATAGCGTATATTAAAGTTGTTGCAGTT
+
===F::;=@FFIIHHHIIIIIIIIIIIIIIIIIIIIIIIIIIIIIIIIIIIIFFFFFFFFFFFFDD888DA>?<;==:/--
@JI6ZREA02IWNV8
AGTCGTCATTGGAGGGCAAGTCTGGTGCCAGCAGCCGCGGTAATTCCAGCTCCAATAGCGTATATTAAAGTTGTTGCAGTTAAAAAGCTCGTAGTTGAATTTCGGGGTCAGTAGGTTGGTCGTGCCAATGGTGTGTACTGGCTTTCG
+
FFFFFFFFFFFIIHHHIIIIIIIIIIIIIIIIIIIIIIIIIIIIIIIIIIIIFFFFFFFFFFFFFFFFFFFFDB>????00/////4????AADFFFFFFFFF@@@@FFFFFFFFFFFFFFFFFDDEDFFFFFFDBB@=;;=1112.
@JI6ZREA02GHNIJ
AGTCGTCATTGGAGGGCAAGTCTGGTGCCAGCAGCCGCGGTAATTCCAGCTCCAATAGCGTATATTAAAGTTGTTGCAGTTAAAAAGCTCGTAGTTGAATTTCGGGGTCAGC
+
FFFFFFFFFFFIIHHHIIIIIIIIIIIIIIIIIIIIIIIIIIIIIIIIIIIIFFFFFFFFFFFFFFFFFFFFFFFFFFFFF?????FFFFFFFFFFFFD??=900..4<:4/
@JI6ZREA02J6MY8
AGTCGTCATTGGAGGGCAAGTCTGGTGCCAGCAGCCGCGGTAATTCCAGCTCCAATAGCGTATATTAAAGTTGTTGCAGTTAAAAAGACTCGTAGTTGAA
+
FFFFFFFFFFFCE666EFGGHHHGIIIIIIIHHHHHHIHHBBBFFFFFDDBAAAAAAA98:=ABAA655@A>?<<<74/..,,,,,5/:7576<<=>?<<
@JI6ZREA02J5IHR
AGTCGTCATTGGAGGGCAAGTCTGGTGCCAGCAGCCGCGGTAATTCCAGCTCCAATAGCGTATATTAAAGTTGTTGCAGTTAAAAAGCTCGTAGTTGAATTTCGGGGTCAGCAGGTTGGTCGTGCCACTGGTATGCACTGGCTTCGCTGATTCCTCCTTTCTGAAGAACTGTAATGTCATTAATTTGGTGTTGCAGGGAAACAGGACTGTTACTTTGAAAAAATTAGAGTGTTTAAAGCAGGCTAACGCTTGAATACATTAGCATGGAATAATGAAATAGGACGTTCGATCCTATTTTGTTGGTTTCTAGGATTGACGTAATGATTAATAGGGATAGTTGGGGGCATTAGTATTCAATTGTCAGAGGTGAAATTCTTGGATTTATTGAAGACTGACTACTGCGAAAGCATTTGCCAAGGATGTTTTCATTAATCAAGAACGAAAGTTAGGGATCGAAGACGATCAGATACCGTCGTAGTCTTAACCATAAACTATGCCGACTAGGGATCGGATGATGTTAATTTTTTAATGTAC
+
IIIIIIIIIIIIIBBBIIIIIIIIIIIIIIIIIIIIIIIIIIIIIIIIIIIIIIIIIIIIIIIIIIHHHIIIIIIIIIIII?????IIIIIIIIIIIIIHHHIAAAAIIIIIIIIGGBBDIIIIIIIIIIIIIIIIIIIIIGGGIIIIIIIIGGGIIHHHIIIIIIIIIIIIIIIIIIIIIIIHHHIIIIIIIIIHHHHHHIIIIIIIIIIIIHEEI44444455,BAEGICEEHHHIIIIIIIIIIIIIIIIIBCBIGGGIIIIIIIIIIIIIHHHIIIIIIIIIIIIIIDDD99998//<<<<<GIIIIIIIIIIIIIIIIIIIIIF?444AD<88844777IIIIHBCDHIIIIIIIDGGIFAABIBBDGGIHHIIIHHHDCCIIGDDGIIIIIIIIIIIHHFFIIBBFEBBBB>>:>:3333:>==;;;=?;4...2433...-...7444::70438>>>?<><??>878:=;;<9922//.2,,,-0,02098848866::<877887555//00,,,,,,,,*202-
@JI6ZREA02IGBL7
AGTCGTCATTGGAGGGCAAGTCTGGTGCCAGCAGCCGCGGTAATTCCAGCTCCAATAGCGTATATTAAAGTTGTTGCAGTTAAAAAGCTCGTAGTTGAATTTCGGGGTCAGTAGGTTGGTCGTGCCAATGGTATGTACTGGCTTTACTGATTCCTCCTTCTTGAAGAACTGTAATGTCATTAATTTGGTGTTGCAGGGAAACAGGACTGTTACTTTGAAAAAATTAGAGTGTTTAAAGCAGGCTAACGCTTGAATACATTAGCATGGAATAATGAAATAGGACGTTCGATCCTATTTTGTTGGTTTCTAGGATTGACGTAATGATTAATAGGGATAGTTGGGGCATTAGTATTCAATTGTCAGAGGTGAAATTCTTGGATTTATGAAGACTAACTACTGCGAAAGCATTTGCCAAGGATGTTTTCATTAATCAAGAACGAAAGTTAGGGATCGAAGACGATCAGATACCGTCGTAGTCTTAACC
+
FFFFFFFFFFFIIIIIIIIIIIIIIIIIIIIIIIIIIIIIIIIIIIIIIIIIFFFFFFFFFFFFFFFFFFFFFFFFFFFDD88888DFFFFFFFFFFFFFFFF====FFFFFFFFFFFFFFFFFFFFFFFFFFFFFFFFFFFFFFFFFFFFFFFFFFFFDDDFFFFFFFFFFFFFFFFDDCCCFFFFD>CCCFFF???CCCD9<<FFFFDB??888?///---44,>?=?A?FFFFFFFFFFFFFFFFDFFFFFCCDDDGGGGGGGGGGFDDDFCCCGAGGCC???ADDDBBB@6666<6688000?:A@BBBBDDDA555DDDDDD??????BAA?>>666699888==BBBBAA??B===?B=8888;8<:722229...2/32:;:::<<<<<<888;/..6776623222299:::1111666:754666:66:5333466233342226688:446662121:::888464120433..
@JI6ZREA02F1F11
AGTCGTCATTGGAGGGCAAGTCTGGTGCCAGCAGCCGCGGTAATTCCAGCTCCAATAGCGTATATTAAAGTTGTTGCAGTTAAGAAAGCTCGTAGTTGAAGTTTCGGGATCAGCAAGTTGGTCGTGCCTCTGGTACGTACTGGCTTTACTGGTTCCTCCTTCTTGAAGAACTGTAATGTCATTAATTTGGTGTTGCAGGGAAACAGGACTGTTACTTTGAAAAAAATTAGAGTGTTTAAAGCAAGCTAACGCTTGAATACATTAGCATGGAATAATGAAATAGGACGTTCGATCCTATTTTGTGGTTTCTAGGATCAACGTAATGATTAATAGGGATAGTTGGGGCATTAGTATTCAATTGTCAGAGGTGAAATTCTTGGATTTATTGAAGACTAACTACTGCGAAAGCAATTTGCCTAAGGATG
+
FF@A@@@FFFFIIHHHIIIIIIIIIIIIIIIIIIIIIIIIIIIIIIIIIIIIFFFFFFFFFFFF66666?ABDBBAAAAAABB:3114<>=<<=<6244400.6:6669><<4448AAA@<898<?4445<>>ABDDDFC???CFFF<<8:?DDAA=<<=====<92/.049<44449ABBBBBB???@>9==9944.....6=7;;??A?<9:=1117,,,,,,,11+:8===200000<?>>>><88::B===<>?ABDDB====ABB@<444<<;;89488<<<@>?=<<;;99000.3-..666:4<4449988899@>AABAAAAAD=:::=BB::6676::AAAA>?>>???=888??>>>@@>===84328@@@;44322>><<::322;62223322204,..6667669544410,
@JI6ZREA02JMJR8
AGTCGTCATTGGAGGGCAAGTCTGGTGCCAGCAGCCGCGGTAATTCCAGCTCCAATAGCGTATATTAAAGTTGTTGCAGTTAAAAAGCTCGTAGTTGAATTTCGGGATCAATACGTCGGTCGTGCTTTTTTGGTACGCACTGGCGTCATTGG
+
EDDFFFFFDD=@@FFFECCEEEFFFFFFFFHHIIIHHEDDHDDDDFFFFFFFFFFFFFFFFFFFFFFFFFFFFFFFFFFFF????;@AAFFFFFFFFFFFFFFFFFFFFFFFDDD=84433;=63,,,,,,22,778=98:<>?>AAA>>00
@JI6ZREA02IK49R
AGTCGTCATTGGAGGGCAAGTCTGGTGCCAGCAGCCGCGGTAATTCCAGCTCCAATAGCGTATATTAAAGTTGTTGCAGTTAAAAAGCTCGTAGTTGAATTTTC
+
FFF66666::FGHFFHIIIIIIIIIIIIIIIIIIIIIIIIIIIIIIIIIIIIFFFFFFFFFFFFFFFFFFFFFFFFFFFFF???==FFFFDB@?;9911,,,,.
@JI6ZREA02I9BR3
AGTCGTCATTGGAGGGCAAGTCTGGTGCCAGCAGCCGCGGTAATTCCAGCTCCAATAGCGTATATTAAAGTTGTTAGCAGTTAAAAAGCTACGTAGTTGAATTTCGGGGTCAGGCAGGTTGGTCGTGCCAATGGTATGTACTGGCTTTACTGATTCCTCCTTCTTGAAGAACTGTAATGTCATTAATTTGGTGTTGCAGGGAAACAGGACTGTTACTTTGAAAAAATTGAGTGTTTAAAGCAGGCTAACGCTTGAATACATTAGCATGGAATAATGAAATAGGACGATCGATCCTATTTTGTGGTTTCTAGGGTTNACGTAATGATTAATAGGGATAGTTGGGGCATTAGTATTCAATTGTCAGAGGTGAAATTCTTGGATTTATTGAAGACTAACTACTGCGAAAGCATTTGCCAAGGATGTTTTCATTAATCAAAGAACGAAAGTTAGGGATCGAAGACGATCAGATACCGTCGTAGTC
+
FF@A?=BB@@>=<00048<<<<?>>BB??@AFDDDDBBBBB::::44444<=><<4249<<<<<22226=<8/../4<<>>>11335=:::=BB=:88@AA888<..000442447??<<555?CCFFDDFFFFFFFFFFFFFFFFC?ADAA=<<883329978672./0000??>>=???A>>44000<921115::6.....4488?@AAABBB;;;@//////444000<;==???CCDDFFF;:::D:::?AAAAGDDDFFFGGGGGGGGGGCCCDA??554<????=6233....7......74>688>8!:????ADA???DDDDBBBDDDDDD::99????AAADDDBB@@@@:<<8////2;;;BB?>>??D>==>87>>8333822228<<83///;>=888;=====DD8::4541::::8702,,,,,,3.,,,130,,,,,,,,33.024022::7:7::7764444.,
@JI6ZREA02I5LB8
AGTCGTCATTGGAGGGCAAGTCTGGTGCCCGCAGCCGCGGTAATTCCAGCTCCAATAGCGTATATTAAAGTTGTTGCAGTTAAAAAGCTCGTAGTTGAATTTCGGGGTTCTACCGTTGGTCGGGCAATAGTCTGTACTGGCGTGTGGAATTTCTACCTTCTGGGGAACCATCATGTTATTAATTTAGCGTGGTGGGAAACCAGGACCTTTACCTTGAAAAAATTAGAGTGTTCAAAGCAGGCTTACGTCTGAATACATTAGCATGGAATAATAAAATAGGACGGTGGTCCTGTTTTGTTGGTTTCTGAATCACCGTAATGATTAATAGGGATAGTTGGGGGCATTAGTATTCAATTGTCAGAGGTGAAATTCTTGGATTTATTGAAGACTAACTTCTGCGAAAGCATTTGCCAAGGATGTTTTCATTAATCAAGAACGAAAGTTAGGGGATCGAAGACGATCAGATACCGTCGTAGTCTTAACCATAAACTATGCCGACTAGGGATCGGATGATGTTAATTTTTTAATG
+
IIIIIIIIIIIIIHHHIIIIIIIIIIICCCIIIIIIIIIIIIIIIIIIIIIIIIIIIIIIIIIIIIHHHIIIIIIIIIIHI;;;;;IIIIIIIIIIIIIGGGI@@@@>AIIIIIIIIIIIIHHHIIIIIIIIIIIIIIIIIIIIIIIIIHHHIIIIIHHHIACCCIIIIIIIIIIIIIIIIIHHHIIIIIIIIHHHHHHIIIIIIIIEEBE::55?222222BB5GGGIIIIIHHHIIIIIIIIIHIBBBIIIIHIA<<<FIII<<<<IDDD=>==H;HG<<<9CA?>555?1133?38EE?AAIHIEEEIIIIIIIIIIE6666HI<<<GGGGAA66777EEEGGGGGGA666DDBCBBBBCBBBBHHHHHHHHHHEEEB44;;;:8;BAACCCC;>>>777855...9;;;7==;=:....3;;;:84888855;83330322111118:333:9=<<::::9::==:6566:<6866::2208999:906888685=9:::<=:::::::8322330055//99).
@JI6ZREA02FJE1H
AGTCGTCATTGGAGGGCAAGTCTGGTGCCAGCAGCCGCGGTAATTCCAGCTCCAATAGCGTATATTAAAGTTGTTGCAGTTAAAAAGCTCGTAGTTGAATTTCGGGGTCACGTCG
+
FFFFFFFFFFFII@@@IIIIIIIIIIIIIIIIIIIIIIIIIIIIIIIIIIIIFFFFFFFFFFFFFFFFFFFFFFFFFFFFF==???FFFFFFFDBA?=;...3,,,,,232332-
@JI6ZREA02HZ0DN
AGTCGTCATTGGAGGGCAAGTCTGGTGCCAGCAGCCGCGGTAATTCCAGCTCCAATAGCGTATATTAAAGTTGTTGCAGTTAAAAAGCTCGTAGTTGAATTTCGGGGTCAGTAGGTTGGTCGTGCCAATGGTATGTACTGGCTTTACTGATTCCTCCTTCTTGAAGAACTGTAATGTCATTAATTTGGTGTTGCAGGGAAACAGGACTGTTACTTTGAAAAAATTAGAGTGTTTAAAGCAGGCTAACGCTTGAATACATTAGCATGGAATAATGAAATAGGACGTTCGATCCTATTTTGTTGGTTTCTAGGATTGACGTAATGATTAATAGGGATAGTTGGGGCATTAGTATTCAATTGTCAGAGGTGAAATTCTTGGATTTATTGAAGACTAACTACTGCGAAAGCATTTGCCAAGGATGTTTTCATTAATCAAGAACGAAAGTTAGGGATCGAAGACGATCAGATACCGTCGTAGTCTTAACCAT
+
HHHHHHHHHHHIIHHHIIIIIIIIIIIIIIIIIIIIIIIIIIIIIIIIIIIIHHHHHHHHHHHHHHHHHHHHHHHHHHHHH???==HHHHHHHHHHHHHHHHHCCCCHHHHHHHHHHHHHHHHHHHHHHHHHHHHHHHHHHHBBBHHHHHHHHHHEEEEHHHHGGHHHHHHBBBEHHHBBBEEHHHHHHHHHHHHHBBBBBB@EEHHHHHHHHHHHH66666666,<EEDD@@@EHHHHHHHHEEEEHHHHHHHDDDHHHHHHHHHHHHHHHHGCCCGEFD665@BGEDDAAAA00005/3;;333A<B666@GHHHHHHHHHHHHHHHHHHHHBBBHH=999BBBBGGB@@@BBBHHHDDDDDBBA=;9999988>>A<993//AAA=:>>?@===?=999==<=======4444DDD;;7744:::;::020,,,-2-,,,.340222:72---85;7722221767:::988:::;:8990.,,
@JI6ZREA02I8IVB
AGTCGTCATTGGAGGGCAAGTCTGGTGCCAGCAGCCGCGGTAATTCCAGCTCCAATAGCGTATATTAAAGTTGTTGCAGTTAAAAAGCTCGTAGTTGAATTTCGGGGTCGAGTGT
+
FD;;;;;FFFFIIHHHIIIIIIIIIIIIIIIIIIIIIIIIIIIIIIIIIIIIFFFFFFFFFFFFFFFFFFFFFFFFFFFFF;;;;;FFFFFFFFFFFFFFFFF?;97<8/4/.--
@JI6ZREA02FNJT2
AGTCGTCATTGGAGGGCAAGTCTGGTGCCAGCAGCCGCGGTAATTCCAGCTCCAATAGCGTATATTAAAGTTGTTGCAGTTAAAAAGCTCGTAGTTGAATTTCGGGGTCAGTAGTTGGTCGTGCC
+
FFFFFFFFFFFIIHHHIIIIIIIIIIIIIIIIIIIIIIIIIIIHHHHHHHIIFFFFFFFFFFFFFFFFFFFFFFFFFFFFF?????FFFFFFFFFFFFFFFFD:764044///---1163122--
@JI6ZREA02FXPFH
AGTCGTCATTGGAGGGCAAGTCTGGTGCCAGCAGCCGCGGTAATTCCAGCTCCAATAGCGTATATTAAAGTCTGTG
+
FFFFFFFFFFFDF666FFGHHIHDIIIIIIIIIIIIIIIIIIIIIIIIHIIIFFFFFFFFFFFFFD=;87///7//
@JI6ZREA02JVQW1
AGTCGTCATTGGAGGGCAAGTCTGGTGCCAGCAGCCGCGGTAATTCCAGCTCCAATAGCGTATATTAAAGTTGTTGCAGTTAAAAAGCTCGTAGTTGAATTTCGGGGTCAGTGGGTTGGTCGTGCCACTGGTATGTACTGGCCCTACTGATTCCTCCTTCTTGAAGAACTGTAATGCCATTAATTTGGTGTTGCAGGGAAACAGGACTGTTACTTTGAAAAAATTAGAGTGTTTAAAGCAGGCAATCGCTTGAATACATTAGCATGGAATAATGAGATAGGACGATCGATCCTATTTTGTTGGTTTCTAGGATTGACGTACTGATTAATAGGGATAGTTGGGGGCATTAGTATTCAATTGTCAGAGGTGAAATTCTTGGATTTATTGAAGACTAACTACTGCGAAAGCATTTGCCAAGGATGTTTCATTAATCAAGAACGAAAGTTAGGGATCGAAGACGATCAGATACCGTCGTAGTCTTAACCATAAACTATGCCGACTAGGGATCGGATGATGTTAATTTTTTAATGTACTC
+
IIIIIIIIIIIIIHHHIIIIIIIIIIIIIIIIIIIIIIIIIIIIIIIIIIIIIIIIIIIIIIIIIIHHHIIIIIIIIIIII?????IIIIIIIIIIIIIHHHICCCCIIIIIHHHIIIIIIIIIIIIIIIIIIIIIIIIIIHHHIIIIIIIIIIIIIIIIIIIIIIIIIIIGGGHIIIIIIIIHHHIIIIIIIIIHHHHHHIDGGIIIIIIIIHHHI;;;;99>>-GHHIHHHHHHHIIIIIIIIIIIIIIIIIIIIIIIIIIIIIIIIIIIIIIIIHGGGIIIHFDCGGEC?;1113;22;;?ABIIIIIIIIIIIIIIIIIGGGAAAA5556GGGGG77;77GGIIIIIHHAAACFFFDFC@??BFCBB>ECA;;>>>2222//54>>;>BCEAB>?:;;?>>>:;;;;;><===88483---.39<;;8;;;><<>><<<>>=56662338<860329;;==;=>>>3206<>>:866==964322686-2333;<9=<:88688>===88889;;;//////44)8;8811
@JI6ZREA02IY6IW
AGTCGTCATTGGAGGGCAAGTCTGGTGCCCGCAGCCGCGGTAATTCCAGCTCCAATAGCGTATATTAAAGTTGTTGCAGTTAAAAAGCTCGTAGTTGAATTTCGGGGTCAGTAGGTTGGTCGTGCCAATGGTATGTACTGGCTTTACTGATTCCTCCTTCTTGAAGAACTGTAATGTCATTAATTTGGTGTTGCAGGGAAACAGGACTGTTACTTTGAAAAAATTAGAGTGTTTAAAGCAGGCTAACGCTTGAATACATTAGCATGGAATAATGAAATAGGACGTTCGATCCTATTTTGTTGGTTTCTAGGATTGACGTAATGATTAATAGGGATAGTTGGGGGCATTAGTATTCGATTGTCAGAGGTGAAATTCTTGGATTTATTGAAGACTAACTACTGCGAAAGCATTTGCCAAGGATGTTTTCATTAATCAAGAACGAAAGTTAGGGATCGAAGACGATCAGATACCGTCGTAGTCTTAACCATAAACTATGCCGACTAGGGATCGGATGATGTTAATTTTTAATGACTC
+
IIIIIIIIIIIII@@@IIIIIIIIIII@@@IIIIIIIIIIIIIIIIIIIIIIIIIIIIIIIIIIIIHHHIIIIIIIIIIGG:::::IIIIIIIIIIIIIHHHIAAAAIIIIIIIIIIIIIIIIIIIIIIIIIIIIIIIIIIIHHHIIIIIIIIIIIIIIIIIIIIIIIIIIIIIIIIIIIIIIGGGGGFIIIIIIHHHHHHIIIIIIIIIIIIHHHI998888>>-IIIIIHHHHHHIIIIIIIIIIIIIIIIIIIIIIIIIIIIIIIIIIIIIHHHIIIIGGGGGIIIHGGGG999<=22=<555DCHDFGGGGIIIIIIIIIIIIIIIHHHIIIIGG66666AFIIIIIIIIIIHHIIHHHHHCCDEBBBEDDCC@@@000@77;;<<8@ACCCCCEEAA>555C<6001<@DDDEE<>?7;7788=?><0444448=6333688176458;888;042:<=<<:=<==<757:>>:<::??775<>>>?>5788<;=48244868822355522//33,,,,,,,+5522/
@JI6ZREA02IR0CH
AGTCGTCATTGGAGGGCAAGTCTGGTGCCAGCAGCCGCGGTAATTCCAGCTCCAATAGCGTATATTAAAGTTGTTGCAGTTAAAAAGCTCGTAGTTGAATTTCGGGGTCAGCAGGTTGGTCGTGCCACTGGTATGACT
+
?DDBABBBBDFFE666FHIIIIIIIIIIIIIIIIIIIIIIIIIIIIIIIIIIFFFFFFFFFFFFFFFFFFFFFFFFFFFFF;;===FFFFFFFFFFFFFFFFFEEEEFFFFFFFFDC:88DFFFFFDDBA>?=9743.
@JI6ZREA02I9TNW
AGTCGTCATTGGAGGGCAAGTCTGGTGCCAGCAGCCGCGGTAATTCCAGCTCCAATAGCGTATATTAAAGTTGTTGCAGTTAAAAAAGCTCGTAGTTTGAAATTTTTACGGGGGTCCTAGGTCGGGGTTAGTCGGTTCGGTCCTTTACGGTCGGGTAAGTTACGTTACGTTTCGGTCCCGTTACCGTTCGGGGTACTTTACCTTCCCCTTTTCCTTTGGGTAAGGAAACGTCCGGGGTAAATTGGCCCCCTTTAATTTTAAGGGTTTTGGGTTGGTTTCGGGGGAACCCAAGGGGGAAAACCCAAGGTTAACCCTTTGGTTAAAAAAAACTTTTTAGGAAAAAAAAGTTTAGGTTTAAAAAGGTCGGGGTTTAAAACGACTTTAGGGCCTTAAGTAACGTACGTTAGTTAAAGTACCAATTTAGGGAACTAAATTAGGGAAAAATTAAAGGTACGGTTAAAAGGTTTACGGTAACGTTTTAGTTCGGGTTTTTAAGGTACCCCTTAACCGTTTTTAAGTTTGGGTTTTACTTTAAAGGTAAGGGTTAGTAACGGTTTAAGGGGGTCGTAATTTTAAAGTTAAGGGTTACT
+
FFFFFFFFFFFII666IIHIIIIIIIIIIIIIIHFFD??::::::::BBBAAACCFFDBBBBBB56666AAA@@>??A=5522222/?=====73..,5,,,///-,,.,,,,,,11577123....--.,,.-----,,,,,,,,.,--.5166?=>9566?AFFDDD???AAAA=:84427226682....6:=666322//222///.2....16687442299=BB?>>9;=;:333::BB33111;;=BB1111?==;<55330/1//10333925522=;66686,,,,,,,,,111++--112221111155..,,,,,,,,--.20/-11,,,,,,,,1,,,)59314----,00/7//,,,,,,,..4//4224248=?>@<>>?BBB33333>BD>>>>;;=@@744226320,,,..3,,,,,,-000,,,--22,++332-00000----..222-0.,,,,,,..,,,,)),,..,,,,,,,00,2,,,,,-..)),,-2,,,,,))),,,,,,,,,))),,,00/--...000-00064822244/////-6+00200003332--00//22..,,
@JI6ZREA02IQ0PV
AGTCGTCATTGGAGGGCAAGTCTGGTGCCAGCAGCCGCGGTAATTCCAGCCCAATAGCGTATATTAAAGTTAGTTGCAGTTAAAAGACTCGTAGTTGAATTCGGGTCAGCAGGTTGTCGTGCCACTGGTATGCACTGGCTTCGCTGATTCCTCCTTTCTGAAGAACTGTAATGTCATTAAGTTTGGTGTTGGACAGGGAAACAGGACTGTTACTTAGAAAAATTAGAGTTAGTTAAAGCAGGCTAACGCTTGAATACATTAGCATGGAATAATGAAATAGGACGTTCGATCCTATTTGTGGTTCTAGGATTGACGTAATGATTAATAGGGATAGTTGGGGCATTAGTATTCAATTGTCAGAGGTGAAATTCTTGGATTTATTGAAGACTAACTACTGCGAAAGCATTTGCCAAAGGATGTTTCATTAAATCAAGAACGAAAGTTAGGGATCGAAGACGATCAGATACCGTC
+
FFDD@@@FFFFGF666IIIIIIIIIIIIIIIIIIIDFHHHFFDDBBAAA3335544<<????A44333A884AA@??=55566=9B9BAAAA@<<844400/22229:<7/0088889A@<:::?BBBBB???<444498234347799511,,,,,,,751222:<==;;==23/..21.,,,993;992244<;;;;;8?<>==9442247../4//...--,792---2,,,,,277124788<=BBBBBDDDDG?:::??FDGGGDDDDD==;@78844411049=<<=<66440000078?==?>AADDDDDDDDDDDDDD?0008??988////99=>??==88988A><::::2///>;88667;;;<:..../47666579.....;;73,...6;9666;99...9957,,,,0922,,,27222007830012223338:222254:99::::9:9:::54
@JI6ZREA02JR9JY
AGTCGTCATTGGAGGGCAAGTCTGGTGCCAGCAGCCGCGGTAATTCCA
+
FFFFFFFFFFFIIHHHIIIIIIIIIIIIIIIIIIIIIHFDDDBA>8./
@JI6ZREA02JWQ3R
AGTCGTCATTGGAGGGCAAGTCTGGTGCCAGCAGCCGCGGTAATTCCAGCTCCAATAGCGTATATTAAAGTTGTTGCAGTTAAAAAGCTCGTAGTTGAATTTCGGGGTCAGCG
+
=:688:::@@FGIHHHIIIIIIIIIIIIIIIIIIIIHHIIIHHDDIIIIIIIFFFFFFFFFFFFFFFFFDDDEDDFFFFFF???==FFFFFFFFB@<<<996/..,,.8:732
@JI6ZREA02JL7H4
AGTCGTCATTGGAGGGCAAGTCTGGTGCCAGCAGCCGCGGTAATTCCAGCTCCAATAGCGTATATTAAAGTTGTTGCAGTTAAAAAGCTCGTAGTTGAATTTCGGGGTCAGACTAGTTGGTCGTGCCACTGGTATGCACTGGCTTCGCTGTATTCCTCCTTCTGAACGAACTGTAATGTCATTAATTTGGTGTTG
+
F=:86::666DDA666HHIIIIIIIIIIIIIIIIIIIIIIIIIIIIIIIIIIFFFFFFFFFFFFEEDDFFFFFFFFFFFCC88888FFFFFFFFDBA>>966/..,,,-332332...68>?AA@556?DDDBBB=9::?44486676775311111,,--,,.1132116::888A<=?DFFDD??=BD>?:65
@JI6ZREA02ITG2R
AGTCGTCATTGGAGGGCAAGTCTGGTGCCAGCAGCCGCGGTAATTCCAGCTCCAATAGCGTATATTAAAGTTGTTGCAGTTAAAAAGCTCGTAGTTGAATTTCGGGATCAATACGTCGGTCGTGCTTTTTTGGTACGCACTGGCGTCATTGGTTTCTCCTTTCTGACGAACCATGATGTCATTAATTTGGTGTTATGGGGAGTTAGGACTGTTACTTTGAAAAAATTAGAGTGTTTAAAGCAGGCATTAGCTTGAATACATTAGCATGGAATAATGAAATAGGACGTTCGATCCTATTTTGTGGTTTCTAGGATCAACGTAATGATTAATAGGGATAGTTGGGGCATTAGTATTCAATTGTCAGAGGTGAAATTCTTGGATTTATTGAAGACTAACTACTGCGAAAGCATTTGCCAAGGATGTTTTCATTAATCAAGAACGAAAGTTAGGGATCGAAGACGATCAGATACCGTCGTAGTCTTAACCATAAACTATGCCGACTAGGGATCGGATGATGTTAATTTTNTAATG
+
IIIIIIIIIIIIIHHHIIIIIIIIIIIIIIIIIIIIIIIIIIIIIIIIIIIIIIIIIIIIIIIIIIHHHIIIIIIIIIIII;;<<<IIIIIIIIIIIIIHHHIHHHIIIIIIIIIIIIIIIIIII888888II<IIIIIIIIIIIIIIIIIIHHHIIIIHHHIIIIIIIIIIIIIIIIIIIIIIIGGGIIIIIIIICCCCIBGGIIIIIIIIIIIHHHI999988;;,GIIIIHHHHHHIIIIIIIIIIIIIIIIIIIIIIIIIIIIIIIIIIIIIHHHIIIIIIGGGIIIIGGGI@BBAI6AA888GIIIIIIIIIIIIIIIIIIIIIIIHHHIIIIIICCCCIIGG==;GIIIIIIIHHHHHHC?@>BHHHHHHHHHH<<<HHIIID?>@DFCCCCECA<666AEFFEEEFEEEEEE<<<222289::332530-,,-,,,,/66-117<==?==7042:==44247==<2027877868::1103---31-12354:7::444288====>===<>??4400!-4424
@JI6ZREA02JCCT2
AGTCGTCATTGGAGGGCAAGTCTGGTGCCAGCAGCCGCGGTAATTCCAGCTCCAATAGCGTATATTAAAGTTGTT
+
FFFFFFFFFFFIIHHHIIIIIIIIIIIIIIIIIIIIIIIIIIIIHHIIHHHHFFFFFFFFFFDDDFF==:88A>3
@JI6ZREA02I4WJJ
AGTCGTCATTGGAGGGCAAGTCTGGTGCCAGCAGCCGCGGTAATTCCAGCTCCAATAGCGTATATTAAAGTTGTTGCAGTTAAAAAGCTCGTAGTTGAATTTCGGGATCAATACGTCGGTCGTGCTTTCGGGTACGTACTGGCGTCATTGGTTTCTCCTTTCTGACGAACCATGATGTCATTAATTTGGTGTTATGAGGAGTTAGGACTGTTACTTTGAAAAAATTAGAGTGTTTAAAGCAGGCATTAGCTTGAATACATTAGCATGGAATAATGAAATAGGACGTTCGATCCTATTTTGTGGTTTCTAGGATCAACGTAATGATTAATAGGGATAGTTGGGGCATTAGTATTCAATTGTCAGAGGTGAAATTCTTGGATTTATTGAAGACTAACTACTGCGAAAGCATTTGCCAAGGATGTTTTCATTAATCAAAGAACGAAAGTTAGGGATCGAAGACGATCAGATACCGTCGTAGTCTTAACCNTAAACTATGCCGACTAGGGATCGGATGATGTTTAATTTTTAA
+
IIIIIIIIIIIIIHHHIIIIIIIIIIIIIIIIIIIIIIIIIIIIIIIIIIIIIIIIIIIIIIIIIIHHHIIIIIIIIIIBB;;;;;IIIIIIIIIIIIIHHHIHHHIIIIIIIIIIFFFIIIIIIHHHIHHHIIIIIIIIIIIIIIIIIIIHHHIIIIHHHIIIIIIIIIIIIIIIIIIIIIIIHHHIIIIIIIIIIIIIHIIHIIIIIIIIIICBBG44422477,DFGIIHHHHHHIIIIIIIBBBI>>>IIIIIIIIIIIIIIIIIIIIIIIHHHIIII@@<<<IIIIDDDD=A@?@6@@EEEIIIIHH@@@DID<99IIIHIIIIIH@@@IIIDD@@BAHHHHDDDIIIIIIEB:8:@@:000=EEHHHHHHHHHHHHHHHEEBB8::>::9;CAA>>;;;>:5444>>AAA::8;:1110779984.,,,,,,,1/,,,/,,,,,//799994486<8883136<<<856688:97444//!,,,,,,,/103452514220....378333666==445//..
@JI6ZREA02FOIDF
AGTCGTCATTGGAGGGCAAGTCTGGTGCCAGCAGCCGCGGTAATTCCAGCTCCAATAGCGTATATTAAGGTTGTTGCAGTTAAAAAGCTCGTAGTTGAATTTTAGGCCTGGCCGGATGGTCCGTCTTTGGCGAGTACTGTTCTGTCGTCGGGTCTATCCTTCTGGTGAGCCGGGATGCCCTTTATTGGGTGTGTCGGGGAACCAGGACCATTACCTTGAAAAAATTAGAGTGTTTAAAGCGGGCATTTGCTTGAATAGATTAGCATGGAATAATAGAATAGGACGTTGGTTCTATTTTGTTGGTTTTAGGACCACCGTAATGATTAATAGGGATAGTTGGGGGCATTAGTATTCAATTGTCAGAGGTGAAATTCTTGGATTTATTGAAGACTAACTATTGCGAAAGCATTTGCCAAGGATGTTTTCATTAATCAAGAACGAAAGTTAGGGGGTCGAAGACGATCAGATACCGTCGTAGTCTTAACCATAAACTATGCCGACTAGGAATCGGGC
+
IIIIIIIIIIIIIHHHIIIIIIIIIIIIIIIIIIIIIIIIIIIIIIIIIIIIIIIIIIIIIIIIIIIIIIIIIIIIIIIBB88888HIIIIIIIIIIII>>>>HIIIIIIIIIIIIIIIIIIIIIHHHIIIIIIIIIIIIIIIIIIIIIHHHIIIIIIIIIIIIIIIIIIIHHHIIIHHHHHHIDDGGHIIIIIICCCCIIIIFIIIIIIIIIIIIII666666BB0IIHIHHHHHHHIIBBBHIHHHIIIIIIIIIIIIIIIIIIIIIIIIIIIIIIIIIIIIDEEIIDDFIIBCC@<22AACCCBIHHHAAADIEEDHHIIIIIIIIA<<<GFDAA55556EEEEIIIIIIEEEBBBHHHHH::;HHHHHHBBBBBHBBBB::HHHHHHHEEHHDEDB5555>>;554:CCCCC553:<7777=83311886630030003422-//11103)..88<:::::<:<:==<:899<<<<99::110733330-032203074994479100/
@JI6ZREA02GV2W9
AGTCGTCATTGGAGGGCAAGTCTGGTGCCAGCAGCCGCGGTAATTCCAGCTCCAATAGCGTATATTAAAGTTGTTGCAGTTAAAAAGCTCGTAGTTGAATTTCGGGGTC
+
FFFFFFFFFFDDF===HHHHIIIIIIIIIIIIIIIIIIIIIIHHHFFHHHHB@@@FFFFFFFFFFFFFFFFFFFBBAAA4411111??@ABBDDDDDBA9967.,,,,-
@JI6ZREA02IRUTT
AGTCGTCATTGGAGGGCAAGTCTGGTGCCAGCAGCCGCGGTAATTCCAGCTCCAATAGCGTATATTAAAGTTGTTGCAGTTAAAAAGCTCGTAGTTGAATTTCGGGG
+
FFFFFFFFFFFIIHHHIIIIIIIIIIIIIIIIIIIIIIIIIIIIIIHHHIIIFFFFFFFFFFFFFFFFFFFFFFFFFFFFF?????FFFFFFFFFFA=<421:11/,
@JI6ZREA02JCL1Z
AGTCGTCATTGGAGGGCAAGTCTGGTGCCAGCAGCCGCGGTAATTCCAGCTCCAATAGCGTATATTAAAGTTGTTGCAGTTAAAAAGCTCGTAGTTGAATTTCGGGGTCAGCAGGTTGGTCGTGCCACTGGTATGCACGT
+
FFFFFFFFFFFIIHHHIIIIIIIIIIIIIIIIIIIIIIIIIIIIIIIIIIIIFFFFFFFFFFFFFFFFFFFFFFFFFFF@@88888FFFFFFFFFFFFFFFFFBBBBFFFFFFFFFFFFFFFFFAAA@?===<3...-3.
@JI6ZREA02HPWSH
AGTCGTCATTGGAGGGCAAGTCTGGTGCCAGCAGCCGCGGTAATTCCAGCTCCAATAGCGTATATTAAAGTTGTTGCAGTTAAAAAGCTCGTAGTTGAATTTCGGGATCAGCAGGTTGGTCGTGCCACTGGTATGCACTGGCTTTGCTGGTTCCTCCTTTCTGAAGAACTGTAATGCCATTAATTTGGTGTTGCAGGGAAACAGGACTGTTACTTTGAAAAAATTAGAGTGTTTAAAGCAGGCTAACGCTTGAATACATTAGCATGGAATAATGAAATAGGACGTTCGATCCTATTTTGTTGGTTTCTAGGATTGACGTAATGATTAATAGGGATAGTTGGGGGCATTAGTATTCAATTGTCAGAGGTGAAATTCTTGGATTTATTGAAGACTAACTACTGCGAAAGCATTTGCCAAGGATGTTTTCATTAATCAAGAACGAAAGTTAGGGATCGAAGACGATCAGATACCGTCGTAGTCTTAACC
+
IIIIIIIIIIIIIHHHIIIIIIIIIIIIIIIIIIIIIIIIIIIIIIIIIIIIIIIIIIIIIIIIIIHHHIIIIIIHHHH7733333@GHHHIIIIIIIIHHHIHHHIIIIIIIIIIIIIIIIIIIIIIIIIIIIIIIIIIIIHHHIIIIIIIIIIBBBBHIIIIIIIHIIIIIIHIIIIIIIIFFFIID899EIIHHHBBBIHHHIIIEDDCE@==D/////-44,:@BB?788DHHIIIIIIIIIIIIIIIIIIIIIHHHIIIIIIII@<<<EHHHIIIIIIIEEDIIIGGFG<<<<<//77BBBIII@@@DIIIIIHHHIIIIIIIII6666@HIII55:66@@@DDDDFD@@@@DDDDDDEEEEDBBBBDA:88???000977CCCCCC::::>=DBBBDEEH>@@BBBBDA==8843.-,,-33994449:<;99:1007<==69611333;;<9>88::;;:;<==86588866:8:99--
@JI6ZREA02HE9NG
AGTCGTCATTGGAGGGCAAGTCTGGTGCCAGCAGCCGCGGTAATTCCAGCTCCAATAGCGTATATTAAAGTTGTTGCAGTTAAAAAGCTCGTAGTTGAATTTCGGGG
+
FFFFFFFFFFFIIIIIIIIIIIIIIIIIIIIIIIIIIIIIIIIIIIIIIIIIFFFFFFFFFFFFFFFFFFFFFFFFFFFFF?????FFFFFFFFFFFFF?=;A774.
@JI6ZREA02GEXJG
AGTCGTCATTGGAGGGCAAGTCTGGTGCCAGCAGCCGCGG
+
FFFFFFFFFFFIIHHHIIIIIIIIIIIIIIIIIHHFFD54
@JI6ZREA02G7QYO
AGTCGTCATTGGAGGGCAAGTCTGGTGCCAGCAGCCGCGGTAATTCCAGCTCCAATAGCGTATATTAAAGTTGTTGCAGTTAAAAAGCTCGTAGTTGAATTTCGGGATCAATACGTCGGTCGTGCTTTTTTGGTACGCACTGGCGTCATTGGTTTCTCCTTTCTGACGAACCATGATGTCATTAATTTGGTGTTGCAGGGAAACAGGACTGTTACTTTGAAAAAATTAGAGTGTTTAAAGCAGGCTAACGCTTGAATACATTAGCATGGAATAATGAAATAGGACGTTCGATCCTATTTTGTGGTTTCTAGGATTGACGTAATGATTAATAGGGATAGTTGGGGCATTAGTATTCAATTGTCAGAGGTGAAATTCTTGGATTTATTGAAGACTAACTACTGCGAAAGCATTTGCCAAGGATGTTTTCATTAATCAAGAGCGAGAGTTAGGGA
+
FFFFFFFFFFFIIHHHIIIIIIIIIIIIIIIIIIIIIIIIIIIIIIIIIIIIFFFFFFFFFFFFFFFFFFFFFFDBBBB::66633=BBBBBDDFFFFFFFF?688FFF<==@DFFFBA?=?=9/------211=:69<?A@>9679<;;...,,476622262<?@@>>>AAB@@??<<<22.....6641119:<6240004242===??A94111922222245,;?FFFFFFDDDFFFFFFFFFFFFFFFGIIGGGGGGGGGD::8:98A?9100<:AA??<<<==<<;;97,,,,3-11,,,.4A<==BBBDDDDBBAAA555555===BBBDDD??==DDAAAD????DDDDDDDDD==888D>>>DBB>>??B444822;;66693.///28<88888;>8344;>>><<44066110026780006677476460002200...
@JI6ZREA02FKL96
AGTCGTCATTGGAGGGCAAGTCTGGTGCCAGCAGCCGCGGTAATTCCAGCTCCAATAGCGTATATTAAAGTTGTTGCAGTTAAAAAGCTCGTAGTTGAATTTCGGGATCAATACGTCGGTCGTGC
+
FFFFFFFFFFDDFHHHHHHIIIIIIIIIIIHIIHBBBFFCECCFFFFFFFHFFFFFFFFFFFFFFFFFFFFFFFFFF<<<F;;;;;DDDDFC?544?>>;;400019AAAA<<=?FDB@@A>?=9
@JI6ZREA02FVCT4
AGTCGTCATTGGAGGGCAAGTCTGGTGCCAGCAGCCGCGGTAATTCCAGCTCCAATAGCGTATATTAAAGTTGTTGCAGTTAAAAAGCTCGTAGTTGAATTTCGGGGTCAGCAGGTTGGTCGTGCCACTGGTATGTACTGGCTTCGCTGATTCCTCCTTTCTGAAGAACTGTAATGTCATTAATTTGGTGTTGCAGGGAAACAGGACTGTTACTTTGAAAAAATTAGAGTGTTTAAAGCAGGCTAACGCTTGAATACATTAGCATGGAATAATGAAATAGGACGTTCGATCCTATTTTGTGGTTTCTAGGATTGACGTAATGATTAATAGGGATAGTTGGGGCATTAGTATTCAATTGTCAGAGGTGAAATTCTTGGATTTATTGAAGACTAACTACTGCGAAAGCATTTGCCAAGGATGTTTTCATTAATCAAGAACGAAAGTTAGGGATCGAAGACGATCAGATACCGTCGTAGTCTTAACCATAAACTATGCCGACTAGGGATCGGATGATGTTAATTTTTCTTGTACTCGTTCGGCG
+
IIIIIIIIIIIIIHHHIIIIIIIIIIIIIIIIIIIIIIIIIIIIIIIIIIIIIIIIIIIIIIIIIIHHHIIIIIIIIIIBB66666GIIIIIIIIIIIIHHHICCCCIIIIIIIIIIIIIIIIIIIIIIIIIIIIIIIIIIGGGIIIIIIIIIIIIIHHHIIIIIIIIIIIIIIIIIIIIIIIHHHIIIIIIIIIHHHHHHIHIIIIIIIIII888I666666FG5IIIIIHHHHHHIIIII>;;;>GIIIIIIIIIIIIIIIIGGGIIIIIII===IIII==<=;B?BB<<45//111/88>;;DAI===GHHHIIGGGIIIIIIIIIEBBEGE?6622227;>ACGEEGHGGGIHHHHHHHHHHHHHHHHHHHHHHHHHB;;CCCHBCCBFFECEECA:;;>:;;A>>CA=????=;.....38::886:<3.//=<777<=>6><<<=====><><<;;;;:;>>=;2026866;9;<<220333381--...238:8558688333385553400,,,,,-*+5222/2911142/.
@JI6ZREA02J167X
AGTCGTCATTGGAGGGCAAGTCTGGTGCCAGCAGCCGCGGTAATTCCAGCTCCAATAGCGTATATTAAAGTTGTTGCAGTTAAAAGCTCGTAGTTGAATTTCGGGATCAATACGTCGGTCGTGCTTTCGGGTACGTACTGGCGTCATTGGTTTCTCCTTTCTGACGAACCATGATGTCATTAATTTGGTGTTATGGGGAGTTAGGACTGTTACTTTAGAAAAAATTAGAGTAGTTTAAAGCAGGCATTAGCTTGAATACATTAGCATGGAATAATGAAATAGGACGTTCGATCCTATTTTGTTGGTTTCTAGGATCAACGTAATGATTAATAGGGATAGGTTGGGGCATTAGTATTCAATTGTCAGAGGTGAAATTCTTGGATTTATTGAAGACTAACTACTGACGAAAGCTATTTGCCAAGGATGTTTTCATTAATCAAAGAACGAAAGTTAGGGATCGAAGACGATCAGATACCGTCGTAGTCTTAACCATAACTAT
+
FFFFFFFFFFFIIHHHIIIIIIIIIIIIIIIIIIIIIIIIIIIIIIIIIIIIFFFFFFFFFFFFFFFFFFFDA>>6744000...3<====?<::<<???FFF?FFFFFFFFFFFFFFFFFF=;;;FFFFFFFFFFFFFFFFFFAAAABB3319:>>;;;@>AAAADDAAABBBAA==:::=====BBADD??@=A<<<FFFFFFFFFDDCBA;;889//----66-<<0014:???FFFFFFFFFFFFFFDDDDIIDFDGGGGFAAAAAAAA===:::=:AAABBA>??>>4447,,,,3/111,,,.2?==<998DDDDDB<<<>>8622....3222222444AABBDDDDDA???DDB>??BBB88888;@8322888;;8<//38888?<<<@@:<<3333;888///28888:7777477000.003311,,,,,0,-0,,,,.67022246666644977666612122:8898:4----::0002---400
@JI6ZREA02GOIEW
AGTCGTCATTGGAGGGCAAGTCTGGTGCCAGCAGCCGCGGTAATTCCAGCTCCAATAGCGTATATTAAAGTTGTTGCAGTTAAAAAGCTCGTAGTTGAATTTCGGGGATCA
+
8111153338BBB?FFHHIIIIIIIIIIIIIIIIIIIHHHHHHDDDDHIIIIFFFFFFFFFFFFFFFFFFFFFFFFFFFFF;;;;;FFFFFFFFFD?=<;8872.,,....
@JI6ZREA02H48VJ
AGTCGTCATTGGAGGGCAAGTCTGGTGCCAGCAGCCGCGGTAATTCCAGCTCCAATAGCGTATATTAAAGTTGTTGCAGTTAAAAAGCTCGTAGTTGAATTTC
+
FFFFFFFFFFFIIHHHIIIIIIIIIIIIIIIIIIIIIIIIIIIIIIIIIIIIFFFFFFFFFFFFFFFFFFFFFFFFFFFFF==???FFFFFFFFFFFDB886=
@JI6ZREA02IR4YY
AGTCGTCATTGGAGGGCAAGTCTGGTGCCAGCAGCCGCGGTAATTCCAGCTCCAATAGCGTATATTAAAGTTGTTGCAGTTAAAAGACTCGTAGTTGAATTTCGGGGTCAGTAGGTTGGTCGTGCCAATGGTATGTACTGGCTTTACTGATTCCTCCTTCTTGAAGAACTGTAATGTCATTAATTTGGTGTTGCAGGGAAACAGGACTGTTACTTTGAAAAAATTAGAGTGTTTAAAGCAGGCTAACGCTTGAATACATTAGCATGGAATAATGAAATAGGACGTTCGAATCCTATTTTGTGGTTTCTAGGATTGACGTAATGATTAATAGGGATAGTTGGGGCATTAGTATTCAATTGTCAGAGGTGAAATTCTTGGATTTATTGAAGACTAACTACTGCGAAAAGCATTTGCCAAGGATGTTTTCATTAAATCTAAGAACGAAAGCTAGGGATCGAAGACGATCAGATACCGTCGTAGTCTTAACCNTAAACTATGCCGACTAGGGATCGGATGATGTTAATTTTTAATGTACTTCATTTC
+
HHHHHHHHHHFGG>>>IIIIIIIHHIIIIIIIIIIIIIIIIIIIIIHIIIIIHHHHHHHHHHHHHHHHHHHHHGGEDDD5500026/;;EDEDGGGGGGAA;=44441?DDDEGGDD>>>FHHHHHHHHHHHHHHHHHHHHHHHHHHHHHHHHHHHHGG@@@GBBB;666BBBBBEBEB6666===55146>BBE666AAAE;@@GGE60/.71313,,,,,,11+::==?8550005ADDD:5666@BBBBDDGGD@666@HHHHHHHHHHHHHHHGEGD66200<844484443335>299999:7B>;6666;GHHGGHHHHHHHHHHH@GGE;;;9999BB>>>>BBEE@@@BBBEBDDD999899>BBA??AAE=999779993239988;8==;./..//;A=666===AAAA692,,,,1500,,,11,,,,,,1---27;;;7:::;;:::86:::;;;;:;677;:9::;:664744..!,,,,,,,.10345621227:;::::777;;1122//1//55+:4668779-,,,
@JI6ZREA02I2L3G
AGTCGTCATTGGAGGGCAAGTCTGGTGCCAGCAGCCGCGGTAATTCCAGCTCCAATAGCGTATATTAAAGTTGTTGCAGTTAAAAAGCTCGTAGTTGAATTTCGGGGTCAGCAGGTTGGTCGTGCCACTGGTATGTACTGGCTTCGCTGATTCCTCCTTTCTGAAGAACTGTAATGTCATTAATTTGGTGTTGCGGGGAAACAGGACTGTTACTTTGAAAAAATTAGAGTGTTTAAAGCAGGCTAACGCTTGAATACATCAGCATGGAATAATGAAATAGGACGTTCGATCCTATTTTGTGGTTTCTAGGATTGACGTAATGATTAATAGGGATAGTTGGGGCATTAGTATTCAATTGTCAGAGGTGAAATTCTTGGATTTATTGAAGACTAACTACTGCGAAAGCATTTGCCAAGGATGTTTTCATTAATCAAGAACGAAAGTTAGGGATCGAAGACGATCAGATACCGTCGTAGTCTTAACCNTAAACTATGCCGACTAGGGATCGGATGATGTTAATTTTTAATGTACTCTATTCGGC
+
GGGIIIIIIIGGGHHHIIIIIIIIIIIIIIIIIIIIIIIIIIIIIIIIIIIIIIIIIIIIIIIIIIHHHIIIIIIIIIIII;;;;;GGGIIIIIIIIIIHHHI@@@@AIIIIIIIIIIIIIIIIIIIIIIIIIIIIIIIIIIIIIIIIIIIIIIIIIHHHIIIIIIIIIIIIIIIIIIIIIIIGGGIIIIIIII????GGHIHIIIIIIIIIIHHHI888888II5IIIIIHHHHHHIIIIIIGGGIIIIIIIIIIIIIIIIIIIIIIIIIIIIHHHIIIIGGGHHIGHHGG@?11137/>>;;;??IIIIIIIIIIIIIIIIIIIIIIHBAEGE;550///5:311=:==>;;;=;EBCCFFFHHHHHBEEEHHEEC111577AAA@=A;1115>E:555>>>BCCB>;;;;A=<<65.....89::;;8;;;855>;7776885999<83333<9;::;;;;686=<<<522322321::11!3258862233;;;8;;:88233333;88331899/////00-9788111878500/
@JI6ZREA02GEZA0
AGTCGTCATTGGAGGGCAAGTCTGGTGCCAGCAGCCGCGGTAATTCCAGCTCCAATAGCGTATATTAAAGTTGTTGCAGTTAAAAAGCTCGTAGTTGAATTTCGGGG
+
/000111144ABDFFHIIIIIIIIIIIIIIIIIIIIIIIIIIIIIIIIIIIIFFFFFFFFFFFFFFFFFFFFFFFFFFFFF;;777B=<<<=<971211,,,.,,,,
@JI6ZREA02HS9SN
AGTCGTCATTGGAGGGCAAGTCTGGTGCCAGCAGCCGCGGTAATTCCAGCTCCAATAGCGTATATTAAAGTTGTTGCAGTTAAAAAGCTCGTAGTTGAATTTCGGGG
+
FFFFFFFFFFFIIHHHIIIIIIIIIIIIIIIIIIIIIIIIIIIIIIIIIIIIFFFFFFFFFFFFFFFFFFFFFFDDBBB::33333=BBBBBDDDDA>>642.,,,,
@JI6ZREA02HJWSA
AGTCGTCATTGGAGGGCAAGTCTGGTGCAGCAGCCGCGGTAATTCCAGCTCCAATAGCGTATATTAAAGTTGTTGCAGTTAAAAAGCTCGTAGTTGAATTTCGGGGGTCAGT
+
FFFFFFFFFFFIIHHHIIIIIIIIIIIIIIIIIIIIIIIIIIIIIIIIIIIIFFFFFFFFFFFFFFFFFFFFFFFFFFFF???==FFFFFFFFBA?;;666.,,,,,,273.
@JI6ZREA02IXU4N
AGTCGTCATTGGAGGGCAAGTCTGGTGCCAGCAGCCGCGGTAATTCCAGCTCCAATAGCGTATATTAAAGTTGTTGCAGTTAAAAAGCTCGTAGTTGAATTTCGGGGTCAGCAGGTTGGTCGTGCCACTGGTATGCACTGGCTTCGCTGATTCCTCCTTTCTGAAGAACTGTAATGCCATTAATTTGGTGTTGCAGGGAAACAGGACTGTTACTTTGAAAAAATTGAGTGTTTAAAGCAGGCTAACGCTTGAATACATTAGCATGGAATAATGAAATAGGACGTTGATCCTATTTGTGGTTTCTAGGATTGACGTAATGATTAATAGGGATAGTTGGGGGCATTAGTATTCAATTGTCAGAGGTGAAATTCTTGGATTTATTGAAGACTAACTACTGCGAAAGCATTTGCCAAAGGATGTTTTCATTAATCAAGACGAAAGTTAGGGATCGAAGACGATCAGATACCGTCGTAGTCTTAACCNTAAACTNTGCCGACTAGGGATCGGATGATGTTAATTTTT
+
IIIIIIIIIIIII666IIIIIIIIIIIIIIIIIIIIIIIIIIIIIIIIIIIIIIIIIIIIIIIIFF@@@IIIHEAAAAE11//---4?DBIBEIIIIIIHHHI@@@@FIIIIIIIIIFFFIIIIIIIIIIIIIIIIIIIIFBBBBHIIIIIIIHBBBBBHIIFFDHHHIIIEDD<555GGGBB777GIFBBBBIIDHHHHDE>BBIIII>>>BHHHI;;;;99BBBIIIIHHHHHHHIIIIIIIIHIIIIIIIIIIIIIIIIIIIIIIIIIII766?4;;B;4555=A885:,,/0-////497D::;EGIII@<<<IIIIIDDDI<<<;EE???22222??BGGGGGDD@@@II@=@BHHHEDDBB=D552244>///947AAAA=AC9444;@>552777;73,,,377,,,00-?500/099220048888031118<33-666<;;;;3....:::886:<=<:656:;6686:==11!88::..!07997943-....8::;;;<;;;<<==115..
@JI6ZREA02G6AY9
AGTCGTCATTGGAGGGCAAGTCTGGTGCCAGCAGCCGCGGTAATTCCAGCTCCAATAGCGTATATTAAAGTTGTTGCAGTTAAAAAGCTCGTATTTGAATTTCGGGGTCAGTAGGTT
+
FFFFFFFFFFFII@@@IIIIIIIIIIIIIIIIIIIIIIIIIIIIIIIIIIIIFFFFFFFFFFFFFFFFFFFFFFFFFFFFF==???FFFFFFFFFFFFFFFFF@@;968977<.---
@JI6ZREA02I9AP3
AGTCGTCATTGGAGGGCAAGTCTGGTGCCAGCAGCCGCGGTAATTCCAGCTCCAATAGCGTATATTAAAGTTGTTGCAGTTAAAAAGCTCGTAGTTGAATTTCGGGATCAAGTACGTCGGTCGTGCTTTCGGGTACGTACTGGCGTCTATTGGTTCTCCTTTCTGACGAACCATGATGTCATTAATTTGGTGTTATGGGAGTTAGGACTGTTACTTTGAAAAAATTAAGAGTGTTTAAAGCAGGCATTAGCTTGAATACATTAGCATGGAATAATGAAATAGGACGTTCGATACCTATTTTGTTGGTTTCTAGGATCAACGTAATGATTAATAGGGATAGTTGGGGCATTAGTATTCAATTGTCAGAGGTGAAATTCTTGGATTTATTGAAGACTAACTACTGCGAAAGCATTTGCCAAGGATGTTTTCATTAATCAAAGAACGAAAGTTAGGGATCGAAGACGATCAGATACCGTCGTAGTCTTAACCAT
+
FF@A@@@FFFFIIHHHIIIIIIIIIIIIIIIIIIIIIIIIIIIIIIIIIIIIFFFFFFFFFFFFFFFFFFFFFFFFFFFFF==???FFFFFFFFBB@@@884/...7:722/00>?ABBBBBD???FFF<<:?AAA<@?<88898<4448;22../6==888<4999?=>888999=BDBB????FF?==9BAA<3000<700000<>??<9==161.,,,,,,11++35==?;;;==::::A??=BB=??AFDACCDDDGGAAADB@>==<;;33.,,3.11235---27-...662244900AA===BADD:::::ADDDDDDDDDDDDDD???AA???A::99AADDDAAAAADDDDDDBD?888>?=888BDDDDDDD>>>D::DD?====>8888<<<<>=;;<=====@886687662-,,,033311.0,--60074220---03337222::54659::665:9:::9899:91200660..0
@JI6ZREA02ILHDH
AGTCGTCATTGGAGGGCAAGTCTGGTGCCAGCAGCCGCGGTAATTCCAGCTCCAATAGCGTATATTAAAGTTGTTGCAGTTAAAAAGCTCGTAGTTGAATTTC
+
FFFFFFFFFFFII@@@IIIIIIIIIIIIIIIIIIIIIIIIIIIIIIIIIIIIFFFFFFFFFFFFFFFFFFFFFFFFFFFFF;;;;;FFFFFFFFFFFFD;;8=
@JI6ZREA02JYHWC
AGTCGTCATTGGAGGGCAAGTCTGGTGCCAGCAGCCGCGGTAATTCCAGCTCCAATAGCGTATATTAAAGTTGTTGCAGTTAAAAAGCTCGTAGTTGAATTTCGGGATCAATACGTCGGTCGTGCTTTCGGGTACGTACTGGCGTCATTGGTTTCTCCTTTCTGACGAACCATGATGTCATTAATTTGGTGTTATGGGGAGTTAGGACTGTTACTTTGAAAAAATTAGAGTGTTTAAAGCAGGCATTAGCTTGAATACATTAGCATGGAATAATGAAATAGGACGTTCGATCCTATTTTGTTGGTTTCTAGGATCAACGTAATGATTAATAGGGATAGTTGGGGCATTAGTATTCAATTGTCAGAGGTGAAATTCTTGGATTTATTGAAGACTAACTACTGCGAAAGCATTTGCCAAGGATGTTTTCATTAATCAAAGAACGAAAGTTAGGGATCGAAGACGATCAGATACCGTCGTAGTCTTAACCATAAACTATGCCGACTAGGGATCGGATGATGTTTAATTTTTAATGTACTCTATTCGG
+
IIIIIIIIIIIIIHHHIIIIIIIIIIIIIIIIIIIIIIIIIIIIIIIIIIIIIIIIIIIIIIIIIIHHHIIIIIIIIIIII:::::IIIIIIIIIIIIIHHHIHHHIIIIIIIIIIIIIIIIIIIHHHIHHHIIIIIIIIIIIIIIIIIIIHHHIIIIHHHIIIIIIIIIIIIIIIIIIIIIIIHHHIIIIIIIICCCCI?BBIIIIIIIIIIIHEEI66666688,BGIIIHHHHHHIIIIIIIIIHIFFFFFEFDFIIIIIIIIIIIIIIIIIHHHIIII<<<AAIIIIHHHI??=@F66AA555AIIHHHHIIIIIHHHIIIIIIIIIHHHIIIIHHAAAAIIIIIIIIIIIIHBB@=@EEEBB?;;;;BB?88;;?>>>>77???:8;CC>>>;A>?;:;;;>;;;?BBBBBBDC;>>7772888:<<03...:24;8333863-.--0333633474799:868688888<9:8:988990/..---.0,4534494985520332233333300099115//55+89=:887977;..
@JI6ZREA02FM69S
AGTCGTCATTGGAGGGCAAGTCTGGTGCCAGCAGCCGCGGTAATTCCAGCTCCAATAGCGTATATTAAAGTTGTTGCAGTTAAAAAGCTCGTAGTTGAATTTCGGGGTCAGTGTGGT
+
????688<<?FFF666IIIIIIIIIIIIIIIIIIIIIIIIIIIIIIIIIIIIFFFFFFFFFFFFFFFFFFFFFFFFFFFFF==?==FFFFFFFFFFFFFFFFF;;967??///----
@JI6ZREA02FROOX
AGTCGTCATTGGAGGGCAAGTCTGGTGCCAGCAGCCGCGGTAATTCCAGCTCCAATAGCGTATATTAAAGTTGTTGCAGTTAAAAAGCTCGTAGTTGAATTTCGGGGTCAGTAGT
+
FFFFFFFFFFFII666;IIIIIIIIIIIIIIIIIIIIIIIIIIIIIIIIIIIFFFFFFFFFFFFFFFFFFFFFFFFFFFFF?????FFFFFFFFFFFFFFF?=44422=:3.---
@JI6ZREA02HCP3C
AGTCGTCATTGGAGGGCAAGTCTGGTGCCAGCAGCCGCGGTAATTCCAGCTCCAATAGCGTATATTAAAGTTGTTGCAGTTAAAAAGCTCGTAGTTGAATTTCGGGATCAATACGTCGGTCGTGCTTTCGGGTACGTACTGGCGTCATTGGTTTCTCCTTTCTGACGAACCACGATGTCATTAATTTGGTGTTATGGGGAGTTAGGACTGTTACTTTGAAAAAATTAGAGTGTTTAAAGCAGGCATTAGCTTGAATACATTAGCATGGAATAATGAAATAGGACGTTCGATCCTATTTTGTTGGTTTCTAGGATCAACGTAATGATTAATAGGGATAGTTGGGGGCATTAGTATTCAATTGTCAGAGGTGAAATTCTTGGATTTATTGAAGACTAACTACTGCGAAAGCATTTGCCAAGGATGTTTTCATTAATCAAGAACGAAAGTTAGGGATCGAAGACGATCAGATACCGTCGTAGTCTTAACCATAAACTATGCCGACT
+
IIIIIIIIIIIII:::IIIIIIIIIIIIIIIIIIIIIIIIIIIIIIIIIIIIIIIIIIIIIIIIIIHHHIIIIIIIIIIII;;;;;IIIIIIIIIIIIIHHHIHHHIIIIIIIIIIIIIIIIIIIHHHIHHHIIIIIIIIIIIIIIIIIIIHHHIIIIHHHIIIIIIIIIIIIIIIIIIIIIIIHHH@@<IIIIICCCCF4;;FIIIII>>>HHHEBG44466655,;BEEGBBDBBBIIIIIIIIIIIIIIIIIIIIIIIIIIIIIIIIIIIIIHHHHHHH<<<<<DFGG@??D==<<<22DD999G?IDDDDDDIIIIIIIIIIIIIIIHHEIIIG@@00000@DGGGGFFHIIHHHHHHHHBB:::=BBBDDDDDBBBBBBE<<DD?:8::>:::8CCA:444<A::000:>AAA8649;1000336677032230497333798-...68::997486::8886;688900009747--,,3321//034-03227;83
@JI6ZREA02JEDWN
AGTCGTCATTGGAGGGCAAGTCTGGTGCCAGCAGCCGCGGTAATTCCAGCTCCAATAGCGTATATTAAAGTTGTTGCAGTTAAAAAGCTCGTAGTTGAATTTCGGGGTCAGCAGGTTGGTCGTGCCACTGGTATGTACTGGCTTCGCTGATTCCTCCTTTCTGAAGAACTGTAATGTCATTAATTTGGTGTTGCAGGGAAACAGGACTGTTACTTTGAAAAAATTAGAGTGTTTAAAGCAGGCTAACGCTTGAATACATTAGCATGGAATAATGAAATAGGACGTTCGATCCTATTTGTGGTTTCTAGGATTGACGTAATGATTAATAGGGATAGTTGGGGCATTAGTATTCAATTGTCAGAGGTGAAATTCTTGGATTTATTGAAGACTAACTACTGCGAAAGCATTTGCCAAGGATGTTTTCATTAATCAAGAACGAAAGTTAGGGATCGAAGACGATCAGATACCGTCGTAGTCTTAACC
+
FFFFFFFFFFFII???IIIIIIIIIIIIIIIIIIIIIIIIIIIIIIIIIIIIFFFFFFFFFFFFFFFFFFFFFFFFFFFFF;;;;;FFFFFFFFFFFFFFFFF====FFFFFFFFFFDDDFFFFFFFFFFFFFFFFFFFFFFFFFFFFFFFFFFF?????A>BA=:::CCFFFFFFFFFFFFFFFFFFFFDDDDD?::::<?<FFFFFFFFFFFFFF66666666,?C???FFFFFFFFFFFFD???FFFFFFC:<:DGGGGFFFGIID:<<CFGGC?4::CC??=@???AA<911151<<888?<B:::?AABBA988A??::::=<;88????88///0<<<<<>==>A@::::BDD??>BBBB=;8::>88883////27:<<<<>>><<=:@>:32448>83448><<;;99873----2600..1336---20---8::23779666::10259:::6565::65459655:78::--
@JI6ZREA02H0CDV
AGTCGTCATTGGAGGGCAAGTCTGGTGCCAGCAGCCGCGGTAATTCCAGCTCCAATAGCGTATATTAAAGTTGTTGCAGTTAAAAAGCTCGTAGTTGAATTTC
+
FFFFFFFFFFFII:::IIIIIIIIIIIIIIIIIIIIIIIIIIIIIHHHIIIHFFFFFFFFFFFFFFFFFFFFFFFFFFFFF=====FFFFFFFFDA??<541.
@JI6ZREA02HAI7G
AGTCGTCATTGGAGGGCAAGTCTGGTGCCAGCAGCCGCGGTAATTCCAGCTCCAATAGCGTATATTAAAGTTGTTGCAGTTAAAAAGCTCGTAGTTGAATTTCGGGGTCAGTAGGTTGGTCGTGCCAATGGTATGTACTGGCTTTACTGATTCCTCCTTCTTGAAGAACTGTAATGTCATTAATTTGGTGTTGCAGGGAAACAGGACTGTTACTTTGAAAAAATTAGAGTGTTTAAAGCAGGCTAACGCTTGAATACATTAGCATGGAATAATGAAATAGGACGTTCGATCCTA
+
FFFFFFFFFFFII@@@IIIIIIIIIIIIIIIIIIIIIIIIIIIIIIIIIIIIFFFFFFFFFFFFFFFFFFFFFFFFFFFFF?????FFFFFFFFFFFFFFFFFDDDDFFFFFFFF@@@@FFFFFFFFFFFFFFFFFFFFFFFFFFFFFFFFFFFFFFFFFFFFFFFFFFFFFFFFFFFFFFFFFFFDC<;<<DDD:::???FFFFFFFF???F???B22222666,?DAACFFFFFFFFFFFFFFFFFCDDFFD???DGGGGGFCDDGGGDDDFGGGGADDD:22149<:6557
@JI6ZREA02H9HAP
AGTCGTCATTGGAGGGCAAGTCTGGTGCCAGCAGCCGCGGTAATTCCAGCTCCAATAGCGTATATTAAAGTTGTTGCAGTTAAAAAGCTCGTAGTTGAATTTCGGGGTCAGCAGGTTGGTCGTGCCACTGGTATGCACTGGCTTCGCTGATTCCTCCTTTCTGAAGAACTGTAATGTCATTAATTTGGTGTTGCAGGGAAACAGGACTGTTACTTTGAAAAAATTGAGTGTTTAAAGCAGGCTAACGCTTGAATACATTAGCATGGAATAATGAAATAGGACGTTCGATCCTATTTGTTGGTTTCTAGGATTGACGTAATGATTAATAGGGATAGTTGGGGGCATTAGTATTCAATTGTCAGAGGTGAAATTCTTGGATTTATTGAAGACTAACTACTGCGAAAGCATTTGCCAAGGATGTTTTCATTAATCAAGAACGAAAGTTAGGGATCGAAGACGATCAGATACCGTCGTAGTCTTAACCATAAACTATGCCGACTAGGGATCGGATGATGTTAATTTTTT
+
IIIIIIIIIIIIIHHHIIIIIIIIIIIIIIIIIIIIIIIIIIIIIIIIIIIIIIIIIIIIIIIIIIHHHIIIIIIIIIIII:::::FIIIIIIIIIIIIHHHICCCCFHIIIIIIII@@@FIIIIIIIIIIIIIIIIIIIIIIIIIIIIIIIIIIIIHHHIIIIIBBBIIIIIIIIIIIIIIIHHHIIHFFFHIIHHHHHHIFFFIIIIFFFIHHHI666666>>>IIIIHHHHHHIIIIIIIIIIIIFFFIIIHHIDDDIIIIIIIIIIIIIHHHIIHHHIIIGEEEDAA:5111614;;@@?GIIHHHDDDHIIIIIIDDDHIIIF6666GIIFF55:55@@@DDDDDE?666BAA======BBBBBBBB===BBHEEEE:HHH:98=HEEDDDEDHHBBBEBBB<<<A=;;;22291,,,-2299776::::88;:6658::49761...;:647779962020222101097797444//.,,,,,,,,,,316496777:;;;::7777::;;;////--
@JI6ZREA02F4BIF
AGTCGTCATTGGAGGGCAAGTCTGGTGCCAGCAGCCGCGGTAATTCCAGCTCCAATAGCGTATATTAAAGTTGTTGCAGTTAAAAAGCTCGTAGTTGAATTTC
+
FFF;::=DFFFFF888HHIIIIIIIIIIIHHIIIIHH===HHHHHHHIIIIIFFFFFFFFFFFFFFFFFA@?FFFFFFFFF=====FFFFFFFFFFFDD?==3
@JI6ZREA02F4H9G
AGTCGTCATTGGAGGGCAAGTCTGGTGCCAGCAGCCGCGGTAATTCCAGCTCCAATAGCGTATATTAAAGTTGTTGCAGTTAAAAGA
+
FFFFFFFFFFFIIHHHIIIIIIIIIIIIIIIIIIIIIIIIIIIIIIIIIIIIFFFFFFFFFFFF@@:::FDD@>>?==:..,,,,5,
@JI6ZREA02I2CE8
AGTCGTCATTGGAGGGCAAGTCTGGTGCCAGCAGCCGCGGTAATTCCAGCTCCAATAGCGTATATTAAAGTTGTTGCAGTTAAAAAGCTCGTAGTTGAATTTCGGGGA
+
FFFFFFFFFFFIIHHHIIIIIIIIIIIIIIIIIIIIIIIIIIIIIIIIIIIIFFFFFFFFFFFFFFFFFFFFFFFFFFFFF=====FFFDDB@@>=666,,,3,,,,.
@JI6ZREA02J5YMM
AGTCGTCATTGGAGGGCAAGTCTGGTGCCAGCAGCCGCGGTAATTCCAGCTCCAATAGCGTATATTAAAGTTGTTGCAGTTAAAAAGCTCGTAGTTGAATTTCGGGG
+
FFFFFFFFFFFII@@@IIIIIIIIIIIIIIIIIIIIIIIIIHHHHIIIIIIIFFFFFFFFFFFFFFFFFFFFFFFFFFFFF???==FFFFFFFFFFDBA966://,,
@JI6ZREA02FNS6H
AGTCGTCATTGGAGGGCAAGTCTGGTGCCAGCAGCCGCGGTAATTCCAGCTCCAATAGCGTATATTAAAGTTGTTGCAGTTAAAAAGCTCGTAGTTGAA
+
FFFFFFFFFFFIIHHHIIIIIIIIIIIIIIIIIIIIIIIIIIIIIIIIIIIIFFFFFFFFFFFFFFFFFFFFFFFFFFFFF;;;;;FCAA??==<7211
@JI6ZREA02F9JUK
AGTCGTCATTGGAGGGCAAGTCTGGTGCCAGCAGCCGCGGTAATTCCAGCTCCAATAGCGTATATTAAAGTTGTTGCAGTTAAAAAGCTCGTAGTTGAATTTCGGGATCAATACGTCGGTCGTGCTTTCGGGTACGTACTGGCGTCATTGGTTTCTCCTTTCTGACGAACCATGATGTCATTAATTTGGTGTTATGGGGAGTTAGGACTGTTAC
+
FFFFFFFFFFFIIHHHIIIIIIIIIIIIIIIIIIIIIIIIIIIIIIIIIIIIFFFFFFFFFFFFFFFFFFFFFFFFFFFFF?????FFFFFFFFFFFFFFFFFFFFFFFFFFFFFFFFFFFFFFFFFFFFFFFFFFFFFFFFFFFFFFFFFDDDFFDDDDDFFFFFFFFFFFFFFFFFFFFFFFFFFEEDFFFFFAAAAF?@@FDAA?==91..
@JI6ZREA02I8U52
AGTCGTCATTGGAGGGCAAGTCTGGTGCCAGCAGCCGCGGTAATTCCAGCTCCAATAGCGTATATTAAAGTTGTTGCAGTTAAAAAGCTCGTAGTTGAATTTCGGGGTCAGTAGGTTGGTCGTGCCAATGGTATGTACTGGCTTTACTGATTCCTCCTTCTTGAAGAACTGTAATGTCATTAATTTGGTGTTGCAGGGAAACAGGACTGTTACTTTGAAAAAATTAGAGTGTTTAAAGCAGGCTAACGCTTG
+
FF==;;;DFFFIIIIIIIIIIIIIIIIIIIIIIIIIIIIIIIIIIIIIIIIIFFFFFFFFFFFFFFFFFFFFFFFFFFFFF;;;;;FFFFFFFFFFFFFFFFF:::8FDDDD???FFFFFFFFF@@===FFFFDBABBBA:333335>ABBBDFFFFFFFFFFFFFFFFFFDDDF<<<DFFFFFFFFFFFFFFFFFFFFFFFFFFFFFFFFDB=;;911111/44,7===?844111@A?><:7--/461-.
@JI6ZREA02IFM7H
AGTCGTCATTGGAGGGCAAGTCTGGTGCCAGCAGCCGCGGTAATTCCAGCTCCAATAGCGTATATTAAAGTTGTTGCAGTTAAAAAGCTCGTAGTTGAATTTCGGGATCAATACGTCGGTCGTGCTTTCGGGTACGTACTGGCGTCATTGGTTTCTCCTTTCTGACGAACCATGATGTCATTAATTTGGTGTTATGGGGAGTTAGGACTGTTACTTTGAAAAAATTAGAGTGTTTAAAGCAGGCATTAGCTTGAATACATTAGCATGGAATAATGAAATAGGACGTTCGATCCTATTTTGTTGGTTTCTAGGATCAACGTAATGATTAATAGGGATAGTTGGGGCATTAGTATTCAATTGTCAGAGGTGAAATTCTTGGATTTATTGAAGACTAACTACTGCGAAAGCATTTGCCAAGGATGTTTTCATTAATCAAGAACGAAAGTTAGGGATCGAAGACGATCAGATACCGTCGTAGTCTTAACCATAACTATGCCGACTAGGGATCGGATGATGTTAATTTTTAATGTACTCATTCGG
+
IIIIIIIIIIIIIHHHIIIIIIIIIIIIIIIIIIIIIIIIIIIIIIIIIIIIIIIIIIIIIIIIIIHHHIIIIIIHHHH8833333AGHHHHIIIIIIIHHHIHHHIIIHIIIIIIIIIIIIIIIHHHIHHHIIIIIIIIIIIIIEEEG<<444D?GG===IIIIIIIIIIIIIIIIIIIIIIIHHH>>9HHIIICCCCIFIIHHHIIIGDBA<,//5,,,,,,443ABBEGHHHHHHIIIIIIIIIIIIIIIIIFDFIEEDIIIIIIIIIIIIIHHHHHHHAAAEEGEEEBA@E11136/2>>999B?GA<<<EEIIIIIIIIIIIIIIIHHHIIIIIIBBCCIIIIIIIIIIIIHHHHBBBBBHHBBBBBDDC==??B555:47CCCCCCC94552@@A54444>??;;;AAAAA::4870000336644032296670-,,/92----0333998698888889<688><;<<><9:88;;000.--.040322796;8888888888333878899//1//00*70330/144500
@JI6ZREA02JGR9C
AGTCGTCATTGGAGGGCAAGTCTGGTGCCAGCAGCCGCGGTAATTCCAGCTCCAATAGCGTATATTA
+
FFFFFFFFFFFIIHHHIIIIIIIIIIIIIIIIIIIIIIIIIIIIIIIIIIIIFFFFFFDDDFFF:31
@JI6ZREA02HSMZD
AGTCGTCATTGGAGGGCAAGTCTGGTGCCAGCAGCCGCGGTAATTCCAGCTCCAATAGCGTATATTAAAGTCGTTGCAGTTAAAAAGCTCGTAGTTGAATTTCGGGATCAATACGTCGGTCGTGCTTTCGGGTACGTACTGGCGTCATTGGTTTCTCCTTTCTGACGAACCATGATGTCATTAATTTGGTGTTATGGGGAGTTAGGACTGTTACTTTGAAAAAATTAGAGTGTTTAAAGCAGGCATTAGCTTGAATACATTAGCATGGAATAATGAAATAAGACGTTCGATCCTATTTTGTTGGTTTCTAGGATCAACGTAATGATTAATAGGGATAGTTGGGGCATTAGTATTCAATTGTCAGAGGTGAAATTCTTGGATTTATTGAAGACTAACTACTGCGAAAGCATTTGCCAAGGATGTTTTCATTAATCAAGAACGAAAGTTAAGGGATCGAAGACGATCAGATACCGTCGTAGTCTTAACCATAAACTATGCCGACTAGGGATCGGATGATGTTAATTTTTAATGTACTC
+
IIIIIIIIIIIIIHHHIIIIIIIIIIIIIIIIIIIIIIIIIIIIIIIIIIIIIIIIIIIIIIIIIIHHHIIIIIIIIIIII:::::IIIIIIIIIIIIIHHHIHHHIIIIIIIIIIIIIIIIIIIHHHIHHHIIIIIIIIIIIIIIIIIIIHHHIIIIHHHIIIIIIIIIIIIIIIIIIIIIIIBBBIIIIIIIICCCBIFIIIIIIIIIIIIIHEBG44444455,;BEGGBEEEHHIIIIIIIIIIIBBBHFDDDDIDDDIIIIIIIIIHHHIHEB711@<<<<<BEDE???C6666;23>>888B<E666@GDD@@@IIIIIIIIIIIHHHIIII@@5555DHIIIGGGIIIHHHDDHHHHH445=BEHHHHBB@@@HHEE::BEBB8::>>@@=A@A54454455::=BBBHHHH<>>;;77;;;=66033:8553.--3899------3332274988:::;:;<==:88:<>81300990/.1,,,,/,,,,,/5294411033267733336688//511..)369900
@JI6ZREA02F446R
AGTCGTCATTGGAGGGCAAGTCTGGTGCCAGCAGCCGCGGTAATTCCAGCTCCAATAGCGTATATTAAAGTTGTTGCAGTTAAAAAGCTCGTAGTTGAATTTCGGGGTCAGTAGGTTGGTCGTGCCAATGGTATGTACTGGCTTTACTGATTCCTCCTTCTTGAAGAACTGTAATGTC
+
FFFFFFFFFFFIIIIIIIHHFFFBBBBFFFFFFFGFFEBBBHIHHFFFHIIIFFFFFFFFFFFFFFFFFFFFFFFFFFF@@;;;;;FFFFFFFFFFFFF:::A99969<>>><<<44333>>??<<<=AAAAADFFFFCCDFFFFF@@ADFFFFFFFFFFFC888CFDD?655<A<89
@JI6ZREA02GCQ7O
AGTCGTCATTGGAGGGCAAGTCTGGTGCCAGCAGCCGCGGTAATTCCAGCTCCAATAGCGTATATTAAAGTTGTTGCAGTTAAAAAAGACTCGTAGTTGAATTTCGGGGTCAGCAGGTTGGTCGTGCCTACTGGTATGCACTGGC
+
B9455565==889===DFFFFFHDDFHHHIIIHHGGH===FDDDDFFFFFHFFFFFFFFFFFDD??666?AA<<8====11,,----3,::==?ABDDCCC???B66444<<9900044>>>?>?A8::555::??=>>>??=<9
@JI6ZREA02GEHHQ
AGTCGTCATTGGAGGGCAAGTCTGGTGCCAGCAGCCGCGGTAATTCCAGCTCCAATAGCGTATATTAAAGTTGTTGCAGTTAAAAAGCTCGTAGTTGAATTTC
+
FCD666:=FFFFFFFHIIIIIIIIIIIIIIIIIIIIIIIIIIIIIIIIIIIIFFFFFFFFFFFFFFFFFFFFFFDDDDDAA88888FFFFFFFFFFFFD=;;?
@JI6ZREA02JT08N
AGTCGTCATTGGAGGGCAAGTCTGGTGCCAGCAGCCGCGGTAATTCCAGCTCCAATAGCGTATATTAAAGTTGTTGCAGTTAAAAAGCTCGTAGTTGAATTTCGGGGATA
+
DFF66666::FGHFFHIIIIIIIIIIIIIIIIHH@@=FFHHHHHHHIIIIIIFFFFFFFFFFFFFFFFFDDCFFDFFFDAA7;;;;FFDDBBBBBDA5444492222432
@JI6ZREA02GAWMK
AGTCGTCATTGGAGGGCAAGTCTGGTGCCAGCAGCCGCGGTAATTCCAGCTCCAATAGCGTGTATTAAAGTTGTTGCAGTTAAAAAGCTCGTAGTTGAATTTC
+
FFFFFFFFFFFII@@@IIIIIIIIIIIIIIIIIIIIIIIIIIIIIIIIIIIHFFFFFFF;;;;?FFFFFFFFFFFFFFFFF?????FFFFFFFFFFBA?6633
@JI6ZREA02J3AXK
AGTCGTCATTGGAGGGCAAGTCTGGTGCCAGCAGCCGCGGTAATTCCAGCTCCAATAGCGTATATTAAAGTTGTTGCAGTTAAAAAGCTCGTAGTTGAATTTC
+
FFFFFFFFFFFIIHHHIIIIIIIIIIIIIIIIIIIIIIIIIIIIIIIIIIIIFFFFFFFFFFFFFFFFFFFFFFFFFFFFF?????FFFFFFFFFFFFF=;8?
@JI6ZREA02JZZ9B
AGTCGTCATTGGAGGGCAAGTCTGGTGCCAGCAGCCGCGGTAATTCCAGCTCCAATAGCGTATATTAAAGTTGTTGCAGTTAAAAAGCTCGTAGTTGAATTTCGGGGTCAGCAGGTTGGTCGTGCCACTGGTATGCACTGGCTTCGCTGATTCCTCCTTTCTGAAGAACTGTAATGTCATTAATTTGGTGTTGCAGGGAAACAGGACTGTTACTTTGAAAAAATTAGAGTGTTTAAAGCAGGCTAACGCTTGAATACATTAGCATGGAATAATGAAATAGGACGTTCGATCCTATTTGTTGGTTTCTAGGATTGACGTAATGATTAATAGGGATAGTTGGGGGCATTAGTATTCAATTGTCAGAGGTGGAATTCTTGGATTTATTGAAGACTAACTACTGCGAAAGCATTTGCCAAGGATGTTTTCATTAATCAAGAACGAAA
+
IIIIIIIIIIIII666IIIIIIIIIIIIIIIIIIIIIIIIIIIIIIIIIIIIIIIIIIIIIIIIBBBBBIIIIIEEEGH8811111;EEEIHHHHHIIIHHHICCCCIIIIIIIIIIHHIIIIIIIIIIIIIIIIIIIIIIIIIIIIIIIIIIIIIIHHHIIIIIFFFIIIIIIIIIIIIIII>>>IIIHHHIIIFFFHHFF>BBIIIIGBAB::89------41+:=AAB?DDEHHIIIIHIFEFHIHHHIHHIIIIEEDIIIIIIIIIIIIIHHHIIIIIII<<<?EDD>:5//1614>>988BAIHEDEHHIIIIIIIGGGGGD955556DFEEE45:67AAAEIEDDHIEEEHHDBBBDCCCCCC;;;;?88;;?:::C:7CA;98;?>999?C>??9;;>C??>>>?>>AA::673----97,,,,15335..12.,,
@JI6ZREA02JJ7MM
AGTCGTCATTGGAGGGCAAGTCTGGTGCCAGCAGCCGCGGTAATTCCAGCTCCAATAGCGTATATTAAAGTTGTTGCAGTTAAAAAGCTCGTAGTTGAATTTCGGGGTCAGCAGGTTGGTCGTGCCACTGGTATGCAC
+
FFFFFFFFFFFIIHHHIIIIIIIIIIIIIIIIIIIIIIIIIIIIIIIIIIIIFFFFFFFFFFFFFFFFFFFFFFFFFFFDD88888FFFFFFFFFFFFFFFFFDDDDFFFFFFFFFFFFFFFFFFFFFDBB@?<9944
@JI6ZREA02HPI5G
AGTCGTCATTGGAGGGCAAGTCTGGTGCCAGCAGCCGCGGTAATTCCAGCTCCAATAGCGTATATTAATGTTGTTGCAGTTAAAAAGCTCGTAGTTGAATTTCGGGATCAATACGTCGGTCGTGCTTTTCGGGTACGTACTGGCGTCATTGGTTTCTCCTTTCTGACGAACCATGATGTCATTAATTTGGTGTTATGGGGAGTTAGGACTGTTACTTTGAAAAAATTAGAGTGTTTAAAGCAGGCATTAGCTTGAATACATTAGCATGGAATAATGAAATAGGACGTTCGATCCTATTTTGTGGTTTCTAGGATCAACGTAATGATTAATAGGGATAGTTGGGGCATTAGTATTCAATTGTCAGAGGTGAAATTCTTGGATTTATTGAAGACTAACTACTGCGAAAGCATTTGCCAAGGATGTTTTCATTAATCAAGAACGAAAGTTAGGGATCGAAGACGATCAGATACCGTCGTAGTCTTAACCATAAACTATGCCGACTAGGGATCGGATGATGTTTAATTTTTAATG
+
IIIIIIIIIIIIIGGGIIIIIIIIIIIIIIIIIIIIIIIIIIIIIIIIIIIIIIIIIIIIIIIIIIIIIIIIIIIIIII>>66666>IIIIIIIIIIIIHHHIHHHIIIIIIIIIIIIIGIGIA844448=BB:GE?FGIIIIIIIIIIIIIHHHIIIIHHHIIIIIIIIIIIIIIIIIIIIIIIHHHIIIIIIII@@@@IIIIIBBBGIIDCDA444B333333DD5IIIIIHHHHHHIIIIIIIGGGIIIIIIIIIIIIIIIIIIBBBBIIIIIHHHIIIIGGCBBIIIIGGBD1///:.44///5/@DDCDGGIIIIIIIIIIIIIIIHHHIIIIIIBBA?BBGIIIIIIIIIIIIEEEEEE<<<5777DDECCBBB777A??IEIFEIIFCCCCEED<7444CGEEEBEEIIIII>??7777:=::775444400<<888<44-<=>>::444=<??;:::=;:8:44203:=<7:3344::6<44442-24228<370...24424:=<<>?==>??3333377+:
@JI6ZREA02JHKA3
AGTCGTCATTGGAGGGCAAGTCTGGTGCCAGCAGCCGCGGTAATTCCAGCTCCAATAGCGTATATTAAAGTTGTTGCAGTTAAAAAGCTCGTAGTTGAATTTCGGGATC
+
FFFFFFFFFFFIIHHHIIIIIIIIIIIIIIIIIIIIIIIIIIIIIIIIIIIIFFFFFFFFFFFFFFFFFFFFFFFFFFFFF?????FFFFFFFFFFFFD=;87..,:33
@JI6ZREA02H6BNZ
AGTCGTCATTGGAGGGCAAGTCTGGTGCCAGCAGCCGCGA
+
FFFFFFFFFFFIIHHHIIIIIIIIIIIIIIIIHHGGB840
@JI6ZREA02HWWXG
AGTCGTCATTGGAGGGCAAGTCTGGTGCCAGCAGCCGCGGTAATTCCAGCTCCAATAACGTA
+
FFF6666=AABA9336AFFHHHHFHIIIIIIIIIIIIIIIIIIIHHFFDB<<<>94,,///,
@JI6ZREA02J3ETH
AGTCGTCATTGGAGGGCAAGTCTGGTGCCAGCAGCCGCGGTAATTCCAGCTCCATAGCGTATATTAAAGTTGTTGCAGTTAAAAAGCTCGTAGTTGAATTTC
+
FFFFFFFF@@;;;IHHIIIIIIIIIIIIIIIIIIIIIIIIIIIIHIIIIII666?FFFFFFFFFFFFFFFFFFFFFFFFF?????FFFFFFFFFFFDB866:
@JI6ZREA02H3YI0
AGTCGTCATTGGAGGGCAAGTCTGGTGCCAGCAGCCGCGGTAATTCCAGCTCCAATAGCGTATATTAAAGTTGTTGCAGTTAAAAAGCTCGTAGTTGAATTTC
+
FFFFFFFFFFFIIHHHIIIIIIIIIIIIIIIIIIIIIIIIIIIIIIIIIIIIFFFFFFFFFFFFFFFFFEDDFFFFFFFFF?????FFFFFFFFFFDB>6637
@JI6ZREA02GTLMO
AGTCGTCATTGGAGGGCAAGTCTGGTGCCAGCAGCCGCGGTAATTCCAGCTCCAATAGCGTATATTAAAGTTGTTGCAGTTAAAAAGCTCGTAGTTGAATTTTAGGCCTGGCCGGACGGTCCGTCTCTGGCGAGTACTGTTCTGTCGTCGGGTCTATCCTTCTGGTGAGCCGGGATGCCCTTTATTGGGTGTGTCGGGGAATCAGGACCATTACCTTGAAAAAATTAGAGTGTTTAAAGCGGGCATTTGCTTGAATAGATTAGCATGGAATAATAGAATAGGACGTTGGTTCTATTTTGTTGGTTTTAGGACCACCGTAATGATTAATAGGGATAGTTGGGGGCATTAGTATTCAATTGTCAGAGGTGAAATTCTTGGATTTATTGAAGACTAACTATTGCGAAAGCATTTGCCAAGGATGTTTTCATTAATCAAGAACGAAAGTTAGGGGATTGAAGCGATCAGATACCGTCGTAGTCTTAACCATAAACTATGCCGACTAGGGATCGGATGATGTTAATTTTTTAATGTACTCATTCGGCGTCTTTTACGGG
+
IIIIIIIIIIIIIHHHIIIIIIIIIIIIIIIIIIIIIIIIIIIIIIIIIIIIIIIIIIIIIIIIIIHHHIIIIIIIIIIII88888HIIIIIIIIIIIICCCCIIIIIIIIIIIIIIIIIIIIIIIIIIIIIIIIIIIIIIIIIIIIIIFFFIIIIIIIIIIIIIIIIIIIHHHIIIHHHHHHIAABBHIIIIIICCCCIIIIIIIIIIFDBDAA;;?------45,>ABEGEHHHHHIIHHHHI>>>IIIIIIIIIIIIIIIIIIIIIIIIIIIIIIIIIIII@@@@@FFGFE7543/--44//,,31238==:<?BGGFDDDGDDDDEEEDHIIII88;88@@@DIIIIIIIIIHHHBBBHHBBBDBB<AAA88:::///447AA=;:=ABBA?:===:444:;:3...?=>88...62000.1466440...789;:2227990.----66669464;3333178;;;:9:;;;:;::;;...316620-0223:;464445777333326664866------00)6711002035,,,.1/....1/,,,
@JI6ZREA02FPMT2
AGTCGTCATTGGAGGGCAAGTCTGGTGCCAGCAGCCGCGGTAATTCCAGCTCCGATAGCGTATATTAAAGTTGTTGCAGTTAAAAAGCTCGTAGTTGAATTTCGGGGTCAGCAGGTTGGTCGTGCCACTGGTATGTACTGGCTTCGCTGATTCCTCCTTTCTGAAGAACTGTAATGTCATTAATTTGGTGTTGCAGGGAAACAGGACTGTTACTTTAGAAAAAATTAGAGTAGTTTAAAGCAGGCTAACGCTTGAATACATTAGCATGGAATAATGAAATAGGACGTTCGATCCTATTTTGTTGGTTTCTAGGATTGACGTAATGATTAATAGGGATAGTTGGGGCATTAGTATTCAATTGTCAGAGGTGAAATTCTTGGATTTATTGAAGACTAACTACTG
+
FFFFFFFFFFFIIHHHIIIIIIIIIIIIIIIIIIIIIIIIIIIIIIIIIIIIFFFFFFFFFFFFFF???FFFFFDBBBD::66633:BBBBDDFFFFFFFFFFBBBBFFFFFFFFFFFFFFFFFFFFFFFFFFFFFFFFFFFFFFFFFFFFFFFFFFFFFFFFFF@@@FFFDDDBBBA:6665===AA>ABBA????====D>AAA::9><<:111-.,,,,,,--+3123388<<==?:::;;::DD????DDDDDAA?AAA:::=????DBBDDGGCF8??DDBBA??<72237.....--22666:7?8:::???DDDDDAAADD???=;86<<<<.......39;>>;<<<===DDD>???>>DB==888888<443/./;2288<<:>>@@@B@>83
@JI6ZREA02F1TVB
AGTCGTCATTGGAGGGCAAGTCTGGTGCCAGCAGCCGCGGTAATTCCAGCTCCAATAGCGTATATTAAAGTTGTTGCAGTTAAAAAGCTCGTAGTTGAATTTCGGGATCAATACGTCGGTCGTGCTTTCGGGTACGTACTGGCGTCATTGGTTTCTCCTTTCTGACGAACCATGATGTCATTAATTTGGTGTTATGGGGAGTTAGGACTGTTACTTTGAAAAAATTAGAGTGTTTAAAGCAGGCATTAGCTTGAATACATTAGCATGGAATAATGAAATAGGACGTTCGATCCTATTTTGTTGGTTTCTAGGATCAACGTAATGATTAATAGGGATAGTTGGGGCATTAGTATTCAATTGTCAGAGGTGAAATTCTTGGATTTATTGAAGACTAACTACTGCGAAAGCATTTGCCAAGGATGTTTTCATTAATCAAGAACGAAAGTTAGGGATCGAAGACGATCAGATACCGTCGTAGTCTTAACCATAAACTATGCCGACTAGGGATCGGATGATGTTAATTTTTAATG
+
IIIIIIIIIIIIIHHHIIIIIIIIIIIIIIIIIIIIIIIIIIIIIIIIIIIIIIIIIIIIIIIIIIHHHIIIIIIIIIIII?????IIIIIIIIIIIIIHHHIHHHIIIIIIIIIIIIIIIIIIIHHHIBBBIIIIIIIIIIIIIIIIIHHHHCIDBB>>>IIIIIIIIIIIIIIIIIIIIIIIBBBHHHIHHII@@@@I7>>IIIIIIIIIIIHHHI;;;;66BB0IIIIIHHHHHHIIIIIIIIIIIIIIIIHEDEIIIIIIIIIIIIIIIIIHHHIIEEDEDIIIIII<<<@====@6:DDBBBGII@@@DDDDIIIIIIIIIIDDDDB??BEEE?@5555<<GGGGGIHD@@@HHHHHHBBBHHBBBBDDE==???<=:4//54:@?AA@>998B>??>===>::::::::DDCA9;;7771:::<<:0...859;8555<==69111338::88978::8813188><;<<=<8866;;1003---.004766796:132203:833388888<;;//11144).
@JI6ZREA02F8IVJ
AGTCGTCATTGGAGGGCAAGTCTGGTGCCAGCAGCCGCGGTAATTCCAGCTCCAATAGCGTATATTAAAGTTGTTGCAGTTAAAAAGCTCGTAGTTGAATTTCGGGATCAATACGTCGGTCGTGCTTTCGGGTACGTACTGGCGTCATTGGTTTCTCCTTTCTGACGAACCATGATGTCATTAATTTGGTGTTATGGGGAGTTAGGACTGTTACTTTGAAAAAATTAGAGTGTTTAAAGCAGGCATTAGCTTGAATACATTAGCAT
+
DDDFD===DFFIIHHHIIIIIIIIIIIIIIIIIIIIIIIIIIIIIIIIIIIIFFFFFFFFFFFFFFFFFFFFFFFFFFFFF;;===FFFFFFFFFFFFFFFFFFFDDDFDDDFFFFDDDDDAAAA555===;9<<:AAA===@@???@@8800097<9..,72774312222477779??>>==43386262246....4155555=:3.--.3,,,3,,,,,,55-72232111,..677;24488A@<<=AABB=:::>A??94
@JI6ZREA02IXYMB
AGTCGTCATTGGAGGGCAAGTCTGGTGCCAGCAGCCGCGGTAATTCCAGCTCCAATAGCGTATATTAAAGTTGTTGCAGTTAAAAAGCTCGTAGTTGAATTTC
+
@113366666DDDFFHIIIIIIIIIIIIIIIIIIIIIIIIIIIIIIIIIIIIFFFFFFFFFFFFFFFFFFFFFFDDDBB5566666ADDDFFFFFFFDB==?5
@JI6ZREA02HACZX
AGTCGTCATTGGAGGGCAAGTCTGGTGCCAGCAGCCGCGGTAATTCCAGCTCCAATAGCGTATATTAAAGTTAGTTGTC
+
FFFFFFFFFFFII666IIIIIIIIIIIIIIIIIIIIIIIIIIIIIIIHHFECCCAAA?9899??.....4663555514
@JI6ZREA02JVNUD
AGTCGTCATTGGAGGGCAAGTCTGGTGCCAGCAGCCGCGGTAATTCCAGCTCCAATAGCGTATATTAAAGTTGTTGCAGTTAAAAAGCTCGTAGTTGAATTTCGGGGTCAGTAGGTTGGTCGTGCCAATGGTATGTACTGGCTTTACTGATTCCTCCTTCTTGAAGAACTGTAATGTCATTAATTTGGTGTTGCAGGGAAACAGGACTGTTACTTTGAAAAAATTAGAGTGTTTAAAGCAGGCTAACGCTTGAATACATTAGCATGGAATAATGAAATAGGACGTTCGATCCTATTTTGTTGGTTTCTAGGATTGACGTAATGATTAGTAGGGATAGTTGGGGCATTAGTATTCAATTGTCAGAGGTGAAATTCTTGGATTTATTGAAGACTAACTACTGCGAAAGCATTTGCCAAGGATGTTTTCATTAATCAAGAAACGAAAGTTAGGGATCGAAGACGATCAGATACCGTCGTAGTCTTAACCATAAACTATGCCGACTAGGGATCGG
+
IIIIIIIIIIIIIHHHIIIIIIIIIIIIIIIIIIIIIIIIIIIIIIIIIIIIIIIIIIIIIIIIIIHHHIIIIIIIIIIII?????IIIIIIIIIIIIIHHHICCCCIIIIIIIIIIIIIIIII;;;;IIIIIIIIIIIIIIHHHIIIIIIIIIIIIIIIIIIIIIIIIIIIIIIIIIIIIIIHHHIIIIIIIIIHHHHHHIHIIIIIIHHIIHHHI999999FF5IHIIIHHHHHHIIIIIIIIIIIIIIIIIIIIIIIIIIIIIIIIIIIIIHHHIIIIDEDHIIIIIEEDHCCCCI@<HH222@IIHHHHIIIIIIIIIII<6665<?;;;EBEBB6666DDGGDDDDFIIGGEDBBBHHHHHDBBBEEDBBBEED:::E::BBA@?CB:944299BBC<<<>??;<<C::::5538;773188:;::4862.---.40018990666688888:9;88333:8:688;:9:<;8686:;=6103....626888:;9;:::868899
@JI6ZREA02I9ABO
AGTCGTCATTGGAGGGCAAGTCTGGTGCCAGCAGCCGCGGTAATTCCAGCTCCAATAGCGTATATTAAAGTTGTTGCAGTTAAAAAGCTCGTAGTTGAATTTCGGGGTCAGCAGGCTGGTCGTGCCACTGGTATGCACTGGCTTCGCTGATTCCTCCTTTCTGAAGAACTGTAATGTCATTAATTTGGTGTTGCAGGGAAACAGGACTGTTACTTTGAAAAAATTAGAGTGTTTAAAGCAGGCTAACGCTTGAATACATTAGCATGGAATAATGAAATAGGACGTTCGATCCTATTTTGTTGGTTTCTAGGATTGACGTAATGATTAATAGGGATAGTTGGGGGCATTAGTATTCAATTGTCAGAGGTGAAATTCTTGGATTTATTGAAGACTAACTACTGCGAAAGCATTAGCCAAGGATGTTTTCATTAATCAAGAACGAAAGTTAGGGATCGAAGACGATCAGATACCGTCGTAGTCTTAACCATAAACTATGCCGACTAGGGATCGGATGATGTTAATTTTTTTAATGTAC
+
IIIIIIIIIIIIIBBBIIIIIIIIIIIIIIIIIIIIIIIIIIIIIIIIIIIIIIIIIIIIIIIIIIHHHIIIIIIIIII==66666BIIIIIIIIIIIIHHHICCCCIIIIIIIIIIIIIIIIIIIIIIIIIIIIIIIIIIIIIIIIIIIIIIIIIIHHHIIIIIIIIIIIIIIIIIIG;;;9CCCIIA8;;HIIHHHHHHIABBIIIIIIIIEBBG44422233,;GDDDDEEHHHIIIIIIIIIIIIIIIIIIHHHIIIIIIIIIIIIIIIIHHHIIIIIIIIIIIIIG===AACCI::GGHHHIIIHHHIIIIHG===HHHHIGGGIEB?EGEG??111..;?AABBBEAAAACHHHHFFHHHHFD;;;EEE88;;?>A>E:;CCCBBCCBBEE8::CC>>>;9;:A?=A4444448;;3432;;;=998;;8300<633368837722333<<;9:74333823122864;8866<;<==6203267<;1132223087555488::9555--,,00,,,,,,,,,)5/2-
@JI6ZREA02GXART
AGTCGTCATTGGAGGGCAAGTCTGGTGCCAGCAGCCGCGGTAATTCCAGCTCCAATAGCGTATATTAAAGTTGTTGCAGTTAAAAAGCTCGTAGTTGAATTTC
+
FFFFFFFFFFFIIHHHIIIIIIIIIIIIIIIIIIIIIIIIIIIIIIIIIIIIFFFFFFFFFFFFFFFFFFFFFFFFFFFFF;;;;;FFFFFFFDB@?<<;;;4
@JI6ZREA02G7MMD
AGTCGTCATTGGAGGGCAAGTCTGGTGCCAGCAGCCGCGGTAATTCCAGCTCCAATAGCGTATATTAAAGTTGTTGCAGTTAAAAAGCTCGTAGTTGAATTTT
+
FFFFFFFFFFFIIHHHIIIIIIIIIIIIIIIIIIIIIIIIIIIIIIIIIIIIFFFFFFFFFFFFFFFFFFFFFFFFFFFFF?????FFFFFFBA?<=77,,,,
@JI6ZREA02HM0TW
AGTCGTCATTGGAGGGCAAGTCTGGTGCCAGCAGCCGCGGTAATTCCAGCTCCAATAGCGTATATTAAAGTTGTTGCAGTTAAAAAGCTCGTAGTTGAATTTCGGGGTCAGTAGGTTGGTCGTGCCAATGGTGTGTACTGGCTTTACTGATTCCTCCTTCTTGAAGAACTGTAATGTCATTAATTTGGTGTTGCAGGGAAACAGGACTGTTACTTTAGAAAAAATTAGAGTAGTTTAAAGCAGGCTAACGCTTGAATACATTAGCATGGAATAATGAAATAGGACGTTCGATCCTATTTTGTTGGTTTCTAGGATTGACGTAATGATTAATAGGGATAGTTGGGGCATTAGTATTCAATTGTCAGAGGTGAAATTCTTGGATTTATTGAAGACTAACTACTGCGAAAGCATTTGCCAAGGAT
+
FFFFFFFFFFFII666IIIIIIIIIIIIIIIIIIIIIIIIIIIIIIIIIIIIFFFFFFFFFFFFFFFFFFFFFFFFFFFFF=====FFFFFFFFFFFFFFFFFDAE?FFFFCC<:::AADDBBDDFFFA@@FFFFFFFFDFF<<<AD9===AA@<8888455=AAAAADDFFFFFFFFFFFFFF??AA9????:::???==BADBBB==887:11127,,,,,,11-=9-./388;888???>AAABBAA?:::?DDDDDDGGFFFFDDGGGGGDFCCDFAGG::<CCGGFFDDDD::99D66::555DADDDDDDDDDDDDDAAAADDDDD==;?<<<>>4444<<>>@@@AA::88D??>???>>>?>===D=888==B===B//34=>>?BBBDDDD>333==;888;88886645410
@JI6ZREA02HA80C
AGTCGTCATTGGAGGGCAAGTCTGGTGCCAGCAGCCGCGGTAATTCCAGCTCCAATAGCGTATATTAAAGTTGTTGCAGTTAAAAAGCTCGTAGTTGAA
+
FFFFFFFFFFFIIIIIIIIIIIIIIIIIIIIIIIIIIIIIIIIIIIIIIIIIFFFFFFFFFFFFFFFFFFFFFFFFFFFFF???==FFFFBBA?>;911
@JI6ZREA02IV40E
AGTCGTCATTGGAGGGCAAGTCTGGTGCCAGCAGCCGCGGTAATTCCAGCTCCAATAGCGTATATTAAAGTTGTTGCAGTTAAAAAGCTCGTAGTTGAATTTCGGGATCAATACGTCGGTCGTG
+
:::::::::888B99:DFFFFHHDDIIIIHHIIIIIIIIIIIIIIIIIIIIIFFFFFFFFFFFFFF@@@FFFBA>=<>>44/----6=>=>??AABDBB=;;110277765713.--1122155
@JI6ZREA02IQ7N9
AGTCGTCATTGGAGGGCAAGTCTGGTGCCAGCAGCCGCGGTAATTCCAGCTCCAATAGCGTATATTAAAGTTGTTGCAGTTAAAAAGCTCGTAGTTGAATTTCGGGGTCAGCAGGTTGGTCGTGCCACTGGTATGTACTGGCCCTACTGATTCCTCCTTCTTGAAGAACTGTAATGCCATTAATTTGGTGTTGCAGGGAAACAGGACTGTTACTTTGAAAAAATTAGAGTGTTTAAAGCAGGCAATCGCTTGAATACATTAGCATGGAATAATGAAATAGGACGATCGATCCTATTTGTTGGTTTCTAGGATTGACGTAATGATTAATAGGGATAGTTGGGGGCATTAGTATTCAATTGTCAGAGGTGAAATTCTTGGATTTATTGAAGACTAACTACTGCGAAAGCATTTGCCAAGGATGTTTCATTAACCAAGAACGAAAGTTAGGGATCGAAGACGATCAGATACCGTCGTAGTCTTAACCATAAACTATGCCGACTAGGGATCGGATGATGTTAATTTTTAATGTACTCTATTCGGC
+
IIIIIIIIIIIIIIIIIIIIIIIIIIIIIIIIIIIIIIIIIIIIIIIIIIIIIIIIIIIIIIIIIIHHHIIIIIIIIII>>88888FIIIIIIIIIIIIHHHI>>>>IIIIIIIIIIFFFIIIIIIIIIIIIIIIIIIIIIHHHIIIIIIFFFFIIIIIIIIIIIIIIIIIHIIHIIIIIIIIHHHIIDBBBIIID===>FHHIIIIIIIIIIHHHI66666666,>IHHHHHHHHHIIIIIIIIIIIIIIIFFDDEIEEDIIIIIIIIIIIIIHHHIIEEDIIIIGGGE???C333;4:????BGIIG@@@DDIIH@@@IIIIIFF@95556BED==//22255555:BBEB?@@EDBBBDEEEHBBBBBBDCA<A>:///4/49:;825599>>;>9::@;;;9::::;>>A===A=8....339988220030086333:;;38866333::888668888686;;;:98686686:;;1103666740032603030522037667833336<<<1150000*8<>8...3049220
@JI6ZREA02H0EU4
AGTCGTCATTGGAGGGCAAGTCTGGTGCCAGCAGCCGCGGTAATTCCAGCTCCAATAGCGTATATTAAAGTTGTTGTAGTTAAAAAGCTCGTAGTTGAATTTCGGGGTCAGCAGGTTGGTCGTGCCACTGGTATGTACTGGCTTCGCTGATTCCTCCTTTCTGAAGAACTGTAATGTCATTAATTTGGTGTTGCGGGGAAACAGGACTGTTACTTTGAAAAAATTAGAGTGTTTAAAGCAGGCTAACGCTTGAATACATTAGCATGGAATAATGAAATAGGACGTTCGATCCTATTTTGTTGGTTTCTAGGATTGACGTAATGATTAATAGGGATAGTTGGGGCATTAGTATTCAATTGTCAGAGGTGAAATTCTTGGATTTATTGAAGACTAACTACTGCGAAAGCATTTGCCAAGGATGTTTTCATTAATCAAGAACGAAAGTTAGGGATCGAAGACGATCAGATACCGTCGTAGTCTTAACCATAAACTATGCCGACTAGGGATCGGATGATGTTAATTTTTTAATGACTCATTCGGCGCCTTAC
+
IIIIIIIIIIIIIHHHIIIIIIIIIIIIIIIIIIIIIIIIIIIIIIIIIIIIIIIIIIIIIIIIIIHHHIIIIIIDDDIHH66666IIIIIIIIIIIIIHHHICCCCIIIIIIIIIIIIIIIIIIIIIIIIIIIIIIIIIIIIIIIIIIIIIIIIIIHHHIIIIIIIIIIIIIIIIIIIIIIIHHHIIIIIIIICCCCHHHIIIIIIIIIIIIHHHI999999II6IIIIIHHHHHHIIIIIIIIIIIIIIIIIIIIIIIIIIIIIIIIIIIIIHHHIIIIIIHHHIIIIIIIIBBBBICCCC===HIIIIIIIIIIIIIIIIIIIIIIIHHHIIIIHH9959HIIIH???HIIIIIIIIIIIIIIIIHHHIIIIIIIIHHHHCCIIIIIIIIIIIIIIIII???HIIFFFIIIIIIIICA7744??66448<<@A>>@>;;<@@<4222@@@?@@@=A@ACC@@@@@EEEAB@@@A@@@@CC@@472227@<><<<@A?C@???@CCEECA@??;7766,,,,,,,,)///8???@C@@@?@@777?
@JI6ZREA02GUAXV
AGTCGTCATTGGAGGGCAAGTCTGGTGCCAGCAGCCGCGGTAATACCAGCTCCAATAGCGTATATTAAAGTTGTTGCAGTTAAAAAGCTCGTAGTTGAATTTCGGGGTCAGCAGGTTGGTCGTGCCACTGGTATGTACTGGCTTCGCTGATTCCTCCTTTCTGAAGAACTGTAATGTCATTAATTTGGTGTTGCAGGGAAACAGGACTGTTAACTTTGAAAAAATTAGAGTGTTTAAAGCAGGCTAACGCTTGAATACATTAGCATGGAATAATGAAATAGGACGTTCGATTCCTATTTGTGGTTTCTAGGATTGACGTAATGATTAATAGGGATAGTTGGGGC
+
FFFFFFFFFFFIIHHHIIIIIIIIIIIIIIIIIIIIIIIIIIIIIIIIIIIIFFFFFFFFFFFFFFFFFFFFFFFFFFFFF????=FFFFFFFFFFFFFFFFC8666?BA::::BDDDDDDFFFFFDDDDFFFFFFFFF=<:ABBA??<98888>33444329>AAAABBDDCCC?<::ABAA<<<55355=<<<<;;;=::6=?DBAAAAAAB=;8?/////-..,43976...689?@?>>?556:ABAAADDDDDGGGGC????ABBBBB?<;44418<44342=97665557,,,3.--,,,31<6669>?BDDD??:::==BBB<44449??6622223
@JI6ZREA02I3ENI
AGTCGTCATTGGAGGGCAAGTCTGGTGCCAGCAGCCGCGGTAATTCCAGCTCCATAGCGTATATTAAAGTTGTTGCAGTTAAAAAGCTCGTAGTTGAATTTC
+
@FFFFFFFFFFHH:::HHHIIIIIIIIIIIIIIIIIIIIIIIHHFHHHHHH;;;AFFFFFFFFFFFFFFFFFFFFFFFFF?????FFFFFFFFFFDA?662.
@JI6ZREA02J0U8W
AGTCGTCATTGGAGGGCAAGTCTGGTGCCCGCAGCCGCGGTAATTCCAGCTCCAATAGCGTATATTAAAGTTGTTGCAGTTAAAAAGCTCGTAGTTGAATTTCGGGATCAATACGTCGGTCGTGCTTTCGGGTACGTACTGGCGTCATTGGTTTCTCCTTTCTGACGAACCATGATGTCATTAATTTGGTGTTATGGGGAGTTAGGACTGTTACTTTGAAAAAATTAGAGTGTTTAAAGCAGGCATTAGCTTGAATACATTAGCATGGAATAATGAAATAGGACGTTCGATCCTATTTTGTTGGTTTCTAGGATCAACGTAATGATTAATAGGGATAGTTGGGGGCATTAGTATTCAATTGTCAGAGGTGAAATTCTTGGATTTATTGAAGACTAACTACTGCGAAAGCATTTGCCAAGGATGTTTTCATTAATCAAGAACGAAAGTTAGGGATCGAAGACGATCAGATACCGTCGTAGTCTTAACCATAAACTATGCCGACTAGGGATCGGATGATGTTAATTTTTAATGACTC
+
IIIIIIIIIIIIIHHHIIIIIIIIIIIHHHIIIIIIIIIIIIIIIIIIIIIIIIIIIIIIIIIIIIHHHIIIIIIIIIIII???==IIIIIIIIIIIIIHHHIHHHIIIIIIIIIIIIIIIIIIIHHHIHHHIIIIIIIIIIIIIIIIIBB666>DIIEHHIIIIIIIIIIIIIIIIIIIGGGGGGGIIIIIIIICCCCI7??IIIIIIBBBGICBBI444666==-IIIIIEEHGGGIIIIIIIGGGIIIIIIIIIIIIIIIIIIIIIIIIIIIHHHIIIIGGGIIHHGH@@@D77751//55888@<HDFGGGGGIIIIIIIGGGAAAGBBBGHGH==77777DDEEEGAAAEFDDFEEEHHFF<<<>BBBDDD<<@@E@@<500<<<<8@EE@??>FFFFCBBBEEA>>><<<<<D=9==322299..--03202.2630001./-6747:=888:9<;7888=;=;==87577=;;=2244::8;776861:<<<:;6::686544228885553300,,,,,,,+2222/
@JI6ZREA02F3UXH
AGTCGTCATTGGAGGGCAAGTCTGGTGCCAGCAGCCGCGGTAATTCCAGCTCCAATAGCGTATATTAAAGTTGTTGCAGTTAAAAAGCTCGTAGTTGAATTTC
+
FFFFFFFFFFFIIHHHIIIIIIIIIIIIIIIIIIIIIIIIIIIIIIIIIIIIFFFFFFFFFFFFFFFFFFFFFFFFFFFFF;;;;;FFFFFFFFFFDCA<99=
@JI6ZREA02GJ9NR
AGTCGTCATTGGAGGGCAAGTCTGGTGCCAGCAGCCGCGGTAATTCCAGCTCCAATAGCGTATATTAAAGTTGTTGCAGTTAAAAAGCTCGTAGTTGAATTTCGGGGTCAGTGGGTTGGTCGTGCCACTGGTATGTACTGGCCCTACTGATTCCTCCTTCTTGAAGAACTGTAATGCCATTAATTTGGTGTTGCAGGGAAACAGGACTGTTACTTTGAAAAAATTAGAGTGTTTAAAGCAGGCAATCGCTTGAATACATTAGCATGGAATAATGAAATAGGACGATCGATCCTATTTGTGGTTTCTAGGATTGACGTAATGATTAATAGGGATAGTTGGGGCATTAGTATTCAATTGTCAGAGGTGAAATTCTTGGATTTATTGAAGACTAACTACTGCGAAAGCATTTGCCAAGGATGTTTCATTAATCAAGAACGAAAGTTAGGGATCGAAGACGATCAGATACCGTCGTAGTCTTAACCNTAAACTATGCCGACTAGGGATCGGATGATGTTAATTTTTAATGTACTC
+
IIIIIIIIIIIIIHHHIIIIIIIIIIIIIIIIIIIIIIIIIIIIIIIIIIIIIIIIIIIIIIIIIIHHHIIIIIIIIIIII????=IIIIIIIIIIIIIHHHICCCCIIIIIHHHIIIIIIIIIIIIIIIIIIIIIIIIIIHHHIIIIIIIIIIIIIIIIIIIIIIIIIIIIIIIIIIIIIIIBBBIIIIIIIIIHGGGGHIIIIIIIIHHIIHHHI888888GG5IIIIIHHHHHHIIIIIIIIIIIIIIIIIIIIIIIIIIIIIIIIIIIIIHHHIHHHIHHHGGGGGGE?;33372?????C<IIIIIIIIIIIIIIIIIIIGGGHHEIIIGFF6666A??????BDGGGGGGEDFF;:555BEEEHFFHHHHHBB@?44;CC?>?C::553AEAA:;;>?AABBBEAAAA<<::5---.399440323;88>><<<>>><>666;;888;9=;;;;8868;==82026=;;=;;<<22!3398;816888685;:>>>:;;>>=;883326;;112//00*32331/
@JI6ZREA02J4ZQS
AGTCGTCATTGGAGGGCAAGTCTGGTGCCAGCAGCCGCGGTAATTCCAGCTCCAATAGCGTATATTAAAGTTGTTGCAGTTAAAAAGCTCGTAGTTGAATTTCGGGATCAATACGTCGGTCGTGCTTTTTTGGTACGCACTGGCGTCATTGGTTTCTCCTTTCTGACGAACCATGATGTCATTAATTTGGTGTTATGGGGAGTTAGGACTGTTACTTTGAAAAAATTAGAGTGTTTAAAGCAGGCATTAGCTTGAATACATTAGCATGGAATAATGAAATAGGACGTTCGATCCTATTTTGTTGGTTTCTAGGATCAACGTAATGATTAATAGGGATAGTTGGGGCGATTAGTATTCAATTGTCAGAGGTGAAATTCTTGGATTTATTGTAAGACTAACTACTGCGAAAGCATTTTGCCAAGGATGTTTTTCATTAAATCAAGAACGAAAGTTAGGGATCGAAGACGATCAGATACCGTCGTAGTCTTAA
+
HHHHHHHHHHHIIHHHIIIIIIIIIIIIIIIIIIIIIIIIIIIIIIIIIIIIHHHHHHHHHHHHHHHHHHHHHHHHHHHHH==?==HHHHHHHHHHHHHHHHE:::BHHHHHHHHHHHHHHHHHF666666HH8HGGHHHHHHHHHHHHHHHHHHHHHHHHHHHHHHHHHHHHHHHHHHHHHHHH;;;FFFHHHHHCCCCHFHHHHHHHHHGGBB==;A/////1;;3EEGGHHHHHHHHHHHHHHHHHHHHHHHHHHHHHHHHHHDDDDDDDDHHHCCDHHHDDDHGGEEE>>??99966//99::9:4;>@@BB@@@BBB@@@BGGEEEE@;;;>>><>99966-66@GGBBBBABDD99899A@B=92449999:8;;9...84/3...=8;;==88688730,,,,33,,,,3000044111,,,,,1400,,,,1349441.,,--280----27;;;:9;::77776;:;;60--,4311..,,
@JI6ZREA02JCTDT
AGTCGTCATTGGAGGGCAAGTCTGGTGCCAGCAGCCGCGGTAATCCCAGCTCCAATAGCGTATATTAAAGTTGTTGCAGTTAAAAAGCTCGTAGTTGAATTTCGGGGTCAGCAGGTTGGTCGTGCCACTGGTATGTACTGGTCTTCGC
+
EEEFFFFFFFFIIHHHIIIIIIIIIIIIIIIIIIIIIIIIIIII;;;IIIIIFFFFFFFFFFFFFF;;;FFFFFFFFFFFF==???FFFFFFFFFFFFFDDCF====>DD<<<?FDFDDDDDA????:::ABBABBBAA44498==96
@JI6ZREA02IKYYQ
AGTCGTCATTGGAGGGCAAGTCTGGTGCCAGCAGCCGCGGTAATTCCAGCTCCAATAGCGTATATTAAAGTTGTTGCAGTTAAAAAGCTCGTAGTTGAATTTCGGGATCAATACGTCGGTCGTGCTTTCGGGTACGTACTGGCGTCATTGGTTTCTCCTTTCTGACGAACCATGATGTCATTAATTTGGTGTTATGGGGAGTTAGGACTGTTACTTTGAAAAAATTAGAGTGTTTAAAGCAGGCATTAGCTTGAATACATTAGCATGGAATAATGAAATAGGACGTTCGATCCTATTTTGCTGGTTTTAGGACCACCGTAATGATTAATAGGGATAGTTGGGGGCATTAGTATTCAATTGTCAGAGGTGAAATTCTTGGATTTATTGAAGACTAACTATTGCGAAAGCATTTGCCAAGGATGTTTTCATTAATCAAAGAACGAAAGTTAGGGATCGAAGACGATCAGATACCGTCGTAGTCTTAACC
+
FFFFFFFFFFFIIHHHIIIIIIIIIIIIIIIIIIIIIIIIIIIIIIIIIIIIFFFFFFFFFFFFFFFFFFFFFFFFFFFCC66655ADDDDFFFFFFFFFFFFFFFFFFFFFFFFFFFFFFFFFFFFFF???FFFFFFFFFFFFFFFFFFFFFFFFFFFFFFFFFFFFFDCCCFFFFFFFFFFFFF?BB<@>;<6....4-..08>?ABDFFFFFFFF77776666,6?DDD????FFFFFFFFFCCCF????CDCCCDGGGGGGFDDDDFIGGG???D>DA=:9:888>?===?222277<......38<>;;<=@==??AAAABBBBB?????ADDD55755DDDA???ADAAA>@@@>?888333>==;@@@BB888===>88??B>>?B@@@@<88732.,,43,,,,7444400.33,,,,,03311.0,,,0--6722246623334666667464766664602264478840---7700
@JI6ZREA02J4TBD
AGTCGTCATTGGAGGGCAAGTCTGGTGCCAGCAGCCGCGGTAATTCCAGCT
+
FFFFFFFFFFFII666IIIIIIIIIIIIIIIIIIIIIIIIIFFFDAA::11
@JI6ZREA02G1NHT
AGTCGTCATTGGAGGGCAAGTCTGGTGCCAGCAGCCGCGGTAATTCCAGCTCCAATAGCGTATATTAAAGTTGTTGCAGTTAAAAAGCTCGTAGTTGAATTTCGGGATCAATACGTCGGTCGTGCTTTCGGGTACGTACTGGCGTCATTGGTTTCTCCTTTCTGACGAACCATGATGTCATTAATTTGGTGTTATGGGGAGTTAGGACTGTTACTTTGAAAA
+
EEEEEFFFFFFIIHHHIIIIIIIIIIIIIIIIIIIIIIIIIIIIIIIIIIIIFFFFFFFFFFFFFFFFFFFFFFFFFFFFF=====FFFFFFFFFFFFFFFFFFFFFFFFFFFFFFFFFFFFFFFFFFFDDDFFFFFFFFFFFFFFFFFFFFFFFFFFDDDFFFFFFFFFFFFFFFFFFFFFDD666FFFDDBBB::::?166DBDDDFFFFFF?=?B9764
@JI6ZREA02JK7QZ
AGTCGTCATTGGAGGGCAAGTCTGGTGCCAGCAGCCGCGGTAATTCCAGCTCCAATAGCGTATATTAAAGTTGTTGCAGTTAAAAAGCTCGTAGTTGAATTTC
+
FFFFFFFFFFFIHHHHHHHIIIIIIIIIIIIIIIIIIIIIIIIIIIIIIIIIFFFFFFFFFFFFFFFFFFFFFFFFFFFDD;;;;;FFFFFFFFDBA??666/
@JI6ZREA02G8H20
AGTCGTCATTGGAGGGCAAGTCTGGTGCCAGCAGCCGCGGTAATTCCAGCTCCAATAGCGTATATTAAAGTTGTTGCAGTTAAAAAGCTCGTAGTTGAATTTCGGGGTCAGTAGGTTGGTCGTGCCAATGGTATGTACTGGCTTTACTGATTCCTCCTTCTTGAAGAACTGTAATGTCATTAATTTGGTGTTGCAGGGAAACAGGACTGTTACTTTGAAAAAATTAGAGTGTTTAAAGCAGGCTAACGCTTGAGTACATTAGCATGGAATAATGAAATAGGACGTTCGATCCTATTTTGTTGGTTTCTAGGATTGACGTAATGATTAATAGGGATAGTTGGGGCATTAGTATTCAATTGTCAGAGGTGAAATTCTTGGATTTATTGAAGACTAACTACTGCGAAAGCATTTGCCAAGGATGTTTTCATTAATCAAGAACGAAAGTTAGGGATCGAAGACGATCAGATACCGTCGTAGTCTTAACCATAAACTATGCCGACTAGGGATCGGATGATGTTAATTTTTA
+
IIIIIIIIIIIII:::IIIIIIIIIIIIIIIIIIIIIIIIIIIIIIIIIIIIIIIIIIIIIIIIIIHHHIIIIIIIIIIGG:::::IIIIIIIIIIIIIHHHI>>>>IIIIIIIIIIIIIIIIIIIIIIIIIIIIIIIIIIIHHHIIIIIIIIIIIIIIIIIIIIIIIIIIIIIIIIIIIIIIHHHIIIBBBIIIHHHHHHIIIIIIIIGGGIHHHI686666;;,FIIIIHHHHHHIIIIIIIBBBGIIIIIIIIIIIIIIIIIIIIIIIIIIHHHIIIIGGGIIIIIIFFFIBBB?://==HHHIIIIIIGGGIIIAAAIIIIIIIIIHHHIIIIIIBBA@GGIIIIGGGIIIIIHHHHHHHHHD8<<@DDEEEDDDBEBE::EEEEC<1115<8E>::8779>60...;99997<::=////8<==<<9<<==<<<755=><<5>>>=888??>=?<:<<<=<=<==><<<<=<:;7722--,2,,,-2,/23578486866588::952222/400,,,,,,
@JI6ZREA02IH3OU
AGTCGTCATTGGAGGGCAAGTCTGGTGCCAGCAGCCGCGGTAATTCCAGCTCCAATAGCGTATATTAAAGTTGTTGCAGTTAAAAAGCTCGTAGTTGAATTTCGGGATCAATACGTCGGTCGTGCTTTTTTGGTACGCACTGGCGTCATTGGTTTCTCCTTTCTGACGAACCATGATGTCATTAATTTGGTGTTATGGGGAGTTAGGACTGTTACTTTGAAAAAATTAGAGTGTTTAAAGCAGGCATTAGCTTGAATACATTAGCATGGAATAATGAAATAGGACGTTCGATCCTATTTTGTGGTTTCTAGGATCAACGTAATGATTAATAGGGATAGTTGGGGCATTAGTATTCAATTGTCAGAGGTGAAATTCTTGGATTTATTGAAGACTAACTAC
+
DBA3666666??@??FIIIIIIIIIIIIIIIIIIIIIIIIIIIIIIIIIIIIFFFFFFFFFFFFFFFFFFFFFFFFFFF<:66666ADDDDDFFFFFFFFFFFFFFFFFFFFFFFFFFFFDDDDD666666BB7BBBDFFFFFFFFFFFFFFFFFFFFFFFFFFFFFDDDCCCFFFDBBDDDD<<666FFFDDDDD;??=D6<<FFDDBBBAA990..<------..,9<=>A;===??CFFFFFCCCCFFFFFDDDDDDIIGGGGIIIIIIIIIIIIIIIII?????AB@A>>??4555:6=====BADDAA:::?AABBBBBA::::BB;88?>=444000/99=>??=885558?>@@>>88883244888<::888;;=>88?8433>><;;;88
@JI6ZREA02GHZ4F
AGTCGTCATTGGAGGGCAAGTCTGGTGCCAGCAGCCGCGGTAATTCCAGCTCCAATAGCGTATATTAAAGTTGTTGCAGTTAAAAAGCTCGTAGTTGAATTT
+
FFFFFFFFFFFIIHHHIIIIIIIIIIIIIIIIIIIIIIIIIIIIIIIIIIIIFFFFFFFFFFFFFFFFFFFFFFFFFFFFF???==FFFFFDBA??=22..,
@JI6ZREA02F6N3Q
AGTCGTCATTGGAGGGCAAGTCTGGTGCCAGCAGCCGCGGTAATTCCAGCTCCAATAGCGTATATTAAAGTTGTTGCAGTTAAAAAGCTCGTAGTTGAATTTC
+
FFFFFFFFFFFII???IIIIIIIIIIIIIIIIIIIIIIIIIIIIIIIIIIIIFFFFFFFFFFFFFFFFFFFFFFFFFFFFF;;;;;FFFFFDBB>>=<922..
@JI6ZREA02HTH27
AGTCGTCATTGGAGGGCAAGTCTGGTGCCAGCAGCCGCGGTAATTCCAGCTCCAATAGCGTATATTAAAGTTGTTGCAGTTAAAAAGCTCGTAGTTGAATTTCGGGGTCAGTAGT
+
FFFFFFFFFFFIIHHHIIIIIIIIIIIIIIIIIIIIIIIIIIIIIIIIIIIIFFFFFFFFFFFFFFFFFEDDFFFFFFFFF=====FFFFFFFFFFFFFFFFF;;99>?>4///3
@JI6ZREA02FRA15
AGTCGTCATTGGAGGGCAAGTCTGGTGCCCAGCACGCCGAC
+
FFFFFFFFFFFIIHHHFDDEFFD:::D=;8444:9=--//,
@JI6ZREA02GP63Y
AGTCGTCATTGGAGGGCAAGTCTGGTGCCAGCAGCCGCGGTAATTCCAGCTCCAATAGCGTATATTAAAGTTGTTGCAGTTAAAAAGCTCGTAGTTGAATTTCGGGATCAATACGTCGGTCGTGCTTTCGGGTACGTACTGGGGTCATTGGTTTCTCCTTTCTGACGAACCATGATGTCATTAATTTGGTGTTATGGGGAGTTAGGACTGTTACTTTGAAAAAATTAGAGTGTTTAAAGCAGGCATTAGCTTGAATACATTAGCATGGAATAATGAAATAGGACGTTCGATCCTATTTTGTTGGTTTCTAGGATCAACGTAATGATTAATAGGGATAGTTGGGGGCATTAGTATTCAATTGTCAGAGGTGAAATTCTTGGATTTATTGAAGACTAACTACTGCGAAAGCATTTGCCAAGGATGTTTTCATTAATCAAGAACGAAAGTTAGGGATCGAAGCGATCAGATACCGTCGTAGTCTTAACCATAAACTATGCCGACTAGGGATCGGGATGATGTTAATTTTTTAATG
+
IIIIIIIIIIIIIHHHIIIIIIIIIIIIIIIIIIIIIIIIIIIIIIIIIIIIIIIIIIIIIIIIIIHHHIIIIIIIIIIII???==IIIIIIIIIIIIIHHHIHHHIIIIIIIIIIIIIIIIIIIHHHIHHHIIIIIIIICCCCIIIIIIIHHHIIFFFFFIIIIIIIIIIIIIIIIIIIIIFF:::IIIFFFHICCCBI6>>IIIIIIIIIIIHHCI66666688,@FDDDDEE@@@FIIHHHIDDFII@@@FDDDHIHHHIIIIIIIIIIIIIHHHIIIIH@@@DFGGE;::>55555..88666A<A:;;BDDDDDDFGGGEBBBBBE6655:?><<22222??BB?;9;@DGDBEDBBBHHH99:BBBBDB=3244::::@77:::;:A=44442==AA@::<?B=444BAAAAA9696----222200.49964497200036,,,,/11200/2099933136::;:9:8:88:88;;1103601..-02620225455542--,,411114//00,,,,,,..),
@JI6ZREA02HE5JM
AGTCGTCATTGGAGGGCAAGTCTGGTGCCAGCAGCCGCGGTAATTCCAGCTCCAATAGCGTATATTAAAGTTGTTGCAGTTAAAAAGCTCGTAGTTGAATTTC
+
FFFFFFFFEE???HHHIIIIIIIIIIIIIIIIIIIIIIIIIIIIIIIIIIIIFFFFFFFFFFFFFFFFF===FFFFFFFFF;;;;;FFFFFFFFFFFDB;99<
@JI6ZREA02FWV24
AGTCGTCATTGGAGGGCAAGTCTGGTGCCAGCAGCCGCGGTAATTCCAGCTCCAATAGCGTATATTAAAGTTGTTGCAGTTAAAAAGACTCGTAGTTGAATTTCGGGGTCAGCAGGTTGGTCGTGCCACTGGTATGTACTGGTTTCGCTGATTCCTCCTTTCTGAAGAACTGTAATGCCATTAATTTGGTGTTGCAGGGAAACAGGACTGTTACTTTGAAAAAATTAGAGTGTTTAAAGCAGGCTAACGCTTGAATACATTAGCATGGAATAATGAAATAGGACGTTCGATCCTATTTTGTGGTTTCTAGGATTGACGTAATGATTAATAGGGATAGTTGGGGCATTAGTATTCAATTGTCAGAGGTGAAATTCTTGGATTTATTGAAGACTAACTACTGCGAAAGCATTTGCCAAGGATGTTTTCATTAATCAAGAACGAAAGTTAGGGAATCGAAGACGATCAGATACCGTCGTAGTCTTAACCATAACTATAGCCGACTAGGGATCGGATGATGTTAATTTTTAATGT
+
DDDFFFFF??666======<==A:::DFDFFFGGGGF<<=H@@==CCDDFFFDFDDDFFFDDDBAA666AA???CFFFFFF;====F>DDDDFDBA??<<00./..,,,2:::42488BDDDDDFFFFFFFFFFFFFFFFFF?==D?::<<<???DDD?FFFFFFFFFFFFF<<<FFFFFFFFFFFFFF<666<FF??????C>CCADBBB@?>8889/////-22,<6679000448=9444A@:::=D???AAAACGDDDFIIGGGIGGGGGFCC?5155=AB@@@@??><<:22227/.....34><;=889:DA??=BBBDDDAA8::BDAAADB99:9DAAA555:DDDDDDDDDDD==///8>>>DDDDDDDD>>=822DB8888@@88888<832448<>>888:<<<<//.2200002344...0000..0.,,,1,,,0./.02222244647666:8988:6---1210778880006---04----28946466652226::::221466//22200*6-
@JI6ZREA02JYM68
AGTCGTCATTGGAGGGCAAGTCTGGTGCCAGCAGCCGCGGTAATTCCAGCTCCAATAGCGTATATTAAAGTTGTTGCGGTTAAAAAGCTCGTAGTTGAATTTCGGGATCAATACGTCGGTCGTGCTTTTTTGGTACGCACTGGCGTCATTGGTTTCTCCTTTCTGACGAACCATGATGTCATTAATTTGGTGTTATGGGGAGTTAGGACTGTTACTTTGAAAAAATTAGAGTGTTTAAAGCAGGCATTAGCTTGAATACATTAGCATGGAATAATGAAATAGGACGTTCGATCCTATTTTGTTGGTTTCTAGGATCAACGTAATGATTAATAGGGATAGTTGGGGCATTAGTATTCAATTGTCAGAGGTGAAATTCTTGGATTTATTGAAGACTAACTACTGCGAAAGCATTTGCCAAGGATGTTTTCATTAATCAAGAACGAAAGTTAGGGATCGAAGACGATCAGATACCGTCGTAGTCTTAACCATAAACTATGCCGACTAGGGATCGGATGATGTTAATTTTTAATG
+
IIIIIIIIIIIIIHHHIIIIIIIIIIIIIIIIIIIIIIIIIIIIIIIIIIIIIIIIIIIIIIIIIIHHHIIIIIIIIIIII<<<<<IIIIIIIIIIIIIHHHIHHHIIIIIIIIIIIIIIIIIIC666666CC;IIIIIIIIIIIIIIIIIIHHHIIIIHHHIIIIIIIIIIIIIIIIIIIIIIIHHHIIIIIIIICCCCIBGGIIIIIIIIIIIHHHI999988;;,GIIIIHHHHHHIIIIIIIIIIIIIIIIIIIIIIIIIIIIIIIIIIIIIGGGIIIIIIFCCIIIIGGGI?@>>G;;EE446GIIGGGGIIIIIIIIIIIIIIIIIHFFIIIICC7555EEIIIIIIIIIIIIIIIIIIIIIIIHHHIIIIIIIIHHHIHHIIIIIIIIIIIIIIIGEHHHEGGHCEIIIIIIA@AA7764:::=992555567<911.973..../5553063<<>::::454>AA@@@@A@@A??==4215.../247877<<;=9::;>>::::>>>>A@@AA22622;;+:
@JI6ZREA02JVX9G
AGTCGTCATTGGAGGGCAAGTCTGGTGCCAGCAGCCGCGGTAATTCCAGCTCCAATAGCGTATATTAAAGTTGTTGCAGTTAAAAAGCTCGTAGTTGAATTTCGGGGTCAGTAGGTTGGTCGTGCCAATGGTATGTACTGGCTTTACTGATTCCTCCTTCTTGAAGAACTGTAATGTCATTAATTTGGTGTTGCAGGGAAACAGGACTGTTACTTTGAAAAAATTAGAGTGTTTAAAGCAGGCTAACGCTTGAATACATTAGCATGGAATAATGAAATAGGACGTTCGATCCTATTTTGTTGGTTTCTAGGATTGACGTAATGATTAATAGGGATAGTTGGGGCATTAGTATTCAATTGTCAGAGGTGAAATTCTTGGATTTATCGAAGACTAACTACTGCGAAAGCATTTGCCAAGGATGTTTTCATTAATCAAGAACGAAAGTTAGGGATCGAAGACGATCAGATACCGTCGTAGTCTTAACCAT
+
FFFFFFFFFFFIIHHHIIIIIIIIIIIIIIIIIIIIIIIIIIIIIIIIIIIIFFFFFFFFFFFFFFFFFFFFFFFFFFFFF?????FFFFFFFFFFFFFFFFFDDDDFFFFFFFFFFFFFFFFFDDDDFFFFFFFFFFFFFFFFFFFFFFFFFFFFFFFFFFFFFFFFFFFFFFFFFFFFFFFFFFFFFCDCFFF<<<??CC>DDDFFFDDDFFFFF77776666,?DFFFFFFFFFFFFFFFFDDCCFFFFFFFDFIIIIGGGFDDGGFDDDFCCCGAGGDC???@DIIDDDFDD@@F9;GGIIIIAD:::?DDDDA:::DDDDDDDDD?==<A?<88////99=><988<@@@@883238<@<;88888@<32288<;;;>:@@@?==<<<888:<8332486;776223444424266151166::990---:88:53349::49511222::44677666612166:9875655647880..2
@JI6ZREA02JXF5Y
AGTCGTCATTGGAGGGCAAGTCTGGTGCCAGCAGCCGCGGTAATTCCAGCTCCAATAGCGTATATTAAAGTTGTTGCAGTTAAAAAGCTCGTAGTTGAATTTCGGGGTC
+
FFFFFFFFFFDDF:::HHHHHIIBBBIIIIIIIIIHFBBBHHFFFGFHHHHHFFFFFFFFFFFFFFFFFA@@FFFFFFFFF???==FFFFFFFFFFDBB==;90.,,,2
@JI6ZREA02HVLPR
AGTCGTCATTGGAGGGCAAGTCTGGTGCCAGCAGCCGCGGTAATTCCAACTCCAATAGCGTATATTAAAGTTGTTGCAGTTAAAAAGCTCGTAGTTGAATTTCGGGATCAATACGTCGGTCGTGCTTTTTTGGTACGCACTGGCGTCATTGGTTTCTCCTTTCTGACGAACCATGATGTCATTAATTTGGTGTTATGGGGAGTTAGGACTGTTACTTTGAAAAAATTAGAGTGTTTAAAGCAGGCATTAGCTTGAATACATTAGCATGGAATAATGAAATAGGACGTTCGATCCTATTTTGTTGGTTTCTAGGATCAACGTAATGATTAATAGGGATAGTTGGGGCATTAGTATTCAATTGTCAGAGGTGAAATTCTTGGATTTATTGAAGACTAACTACTGCGAAAGCATTTGCCAAGGATGTTTTCATTAATCAAGAACGAAAGTTAGGGATCGAAGACGATCAGATACCGTCGTAGTCTTAACCAT
+
IIIIIIIIIIIIIHHHIIIIIIIIIIIIIIIIIIIIIIIIIIIIIIIIIIIIIIIIIIIIIIIIIIHHHIIIIIIIIIIII;;;;;IIIIIIIIIIIIIHHHIHHHIIIIIIIIIIIIIIIIIII888888II<IIIIIIIIIIIIIIIIIIHHHIIIIHHHIIIIIIIIIIIIIIIIIIIIIIIHHHIIIIIIIICCCCIBIIIIIIIIIIIIIHHHI888888BB0IIIIIHHHHHHIIIIIIIIIIIIIIIIHHHHIIIIIIIIHHHHIIIIIHHHIIIIIIIIIIIIIIIII<<<<A6:BB???D?G<<<AIHHIIIIIIIIIIDAAAEBBDGGGAA6666DDGGFDAAAHIHHHHHHHHHHHHHHBBECBC??AAC1//944>?;98>?CAAA?A9;;>>>;455:;;?;;;;A;9<<7737>>==9943338483...-8;;0633:888:3103079997671338646:;:47429942.,
@JI6ZREA02HZC18
AGTCGTCATTGGAGGGCAAGTCTGGTGCCCGCAGCCGCGGTAATTCCAGCTCCAATAGCGTATATTAAAGTTGTTGCAGTTAAAAAGCTCGTAGTTGAATTTCGGGATCAATACGTCGGTCGTGCTTTCGGGTACGTACTGGCGTCATTGGTTTCTCCTTTCTGACGAACCATGATGTCATTAATTTGGTGTTATGGGGAGTTAGGACTGTTACTTTGAAAAAATTAGAGTGTTTAAAGCAGGCATTAGTTTGAATACATTAGCATGGAATAATGAAATAGGACGTTCGATCCTATTTTGTTGGTTTCTAGGATCAACGTAATGATTAATAGGGATAGTTGGGGGCATTAGTATTCAATTGTCAGAGGTGAAATTCTTGGATTTATTGAAGACTAACTACTGCGAAAGCATTTGCCAAGGATGTTTTCATTAATCAAGAACGAAAGTTAGGGATCGAAGACGATCAGATACCGTCGTAGTCTTAACCATAAACTATGCCGACTAGGGATCGGATGATGTTAATTTTTTAATGACTCATTCGGCGCCTTACGGG
+
IIIIIIIIIIIIIHHHIIIIIIIIIIICCCIIIIIIIIIIIIIIIIIIIIIIIIIIIIIIIIIICC;;;IIIIIGFIIICC66666DIIIIIIIIIIIIHHHIHHHIIIIIIIIIIIIIIIIIIICCCIHHHIIIIIIIIIIIIIIIIIIIBBBIIIIHHHIIIIIIIIIIIIIIIIIIIIIIIHHHIIIIIIIIAAAAIFIIIIIIIIIIIIIHHHI666666CC2IIIIIHHHHHHIIIIIIIIIIIHHHIIIHHHIIIIIIIIIIIIIIIIIHHHIIIIIIIIIIIIIIIII<<<<E::EE999HIIIIIIIIIIIIIIIIIIIIIIIHHHIIIIII==?==IIIIH????HIIIIIIIIIIIHCD=;;;IIIIIIIIHHCD==IIHHHHIIIIIIIIIH???BFB?444@@===B?<:5....558<:8;@@CE@@EA444EEE@AAAACCEEEEDEEE@@@EA@799EEBEECAAEEEEEAABEBBA@@9@<<<EEDEECCCEEEEC@@?=;;7711,,,,,,11*88886888:33413333;7511
@JI6ZREA02GJ78A
AGTCGTCATTGGAGGGCAAGTCTGGTGCCAGCAGCCGCGGTAATTCCAGCTCCAATAGCGTATATTAAAGTTGTTGCAGTTAAAAAGCTCGTAGTTGAATTTTAGGCCTGGCCGGACGGTCCGTCTCTGGCGAGTACTGTTCTGTCGTCGGGTCTATCTTTCTGGTGAATCGGTATGTTCTTAATTGGGCGTGCCGGGGAGCCAGGACCATTACCTTGAAAAAATTAGAGTGTTTAAAGCAGGCTTTTGCTTGAATAGATTAGCATGGAATAATAGAATAGGACGTCGTGGTTCTATTTTGTTGGTTCAAGGACCACCGTAATGATTAATAGGGATAGTTGGGGGCATTAGTATTCAATTGTCAGAGGTGAAATTCTTGGATTTATTGAAGACTAACTATTGCGAAAGCATTTGCCAAGGATGTTTTCATTAATCAAGAACGAAAGTTAGGGATCGAAGACGATCAGATACCGTCGTAGTCTTAACCATAAACTATGCCGACTAGGAA
+
HHHHHHHHHHHIIHHHIIIIIIIIIIIIIIIIIIIIIIIIIIIIIIIIIIIIHHHHHHHHHHHHHHHHHHHHHHHHHHHHH=====HHHHHHHHHHHHHCCCCHHHHHHHHHHHHHHHHHHHHHHHHHHHHHHHHHHHHHHHHHHHHHHHHHHHHHHHHHHHHHHHHHHHHHHHHHHHHHHHHHHHHHHHHHHHHCCCCHFHHHFFFHHHHHHHHHHH666666<<-EEHHHHHHHHHHHHHHHCCAAEHEEE@@@DHHHHHHHHHHHHHHHHHHHHHHHHH@@@@@BBBBB<><>5995:2299BBDBB665;GGGGEEHHHBBBBBBBHHHHHHBBBB55==8HHHHHHHHHHHHHHDDDDHHH=====>=EBB====A444;77AAA;23333==?B@AAB<=<==999=A9999A;9;21111::;;::4777:69:100246626---22222:9778:;;767122:86::;:6766;;8647611---02267525133..
@JI6ZREA02JO3QK
AGTCGTCATTGGAGGGCAAGTCTGGTGCCAGCAGCCGCGGTAATTCCAGCTCCAATAGCGTATATTAAAGTTGTTGCAGTTAAAAAGCTCGTAGTTGAATTTCGGGGAT
+
895533355:BDD???IIIIIIIIIIIIIIIIIIIIIIIIIIIIIIIIIIIIFFFFFFFFFFFFFFFFFFFFFFFFFFFFF88888FFFFDDDDDFDBA888=21,,..
@JI6ZREA02GJECW
AGTCGTCATTGGAGGGCAAGTCTGGTGCCAGCAGCCGCGGTAATTCCAGCTCCAATAGCGTATATTAAAGTTGTTGCAGTTAAAAAGCTCGTAGTTGAATTTCGGGGTCAGCAAGTTGGTCGTGCCACTGGTATGCACTGGCTTTGCTGATTCCTCCTTCTTGAAGAACCGTAATGCCATTAAGTTGGTGTTGCGGGGAAACAGGACTGTTACTTTGAAAAAATTAGAGTGTTTAAAGCAGGCTACCGCTTGAATACATTAGCATGGAATAATGGAATAGGACGACGATCCTATTTTGTGGTTTCTAGGATTGACGTAATGATTAATAGGGATAGTTGGGGCATTAGTATTCAATTGTCAGAGGTGAAATTCTTGGATTTATTGAAGACTAACTACTGCGAAAAGCATTTGCCAAGGATGTTTTCATTAATCAAGAACGAAAGTTTAGGGATCGAAGGCGATCAGATACCGTCGTAGTCTTAACCATAACTATGCCGACTAGGGATCGGATGATGTAATTTTTA
+
IIIIIIIIIIIII:::IIIIIIIIIIIIIIIIIIIIIIIIIIIIIIIIIIIIIIIIIIIIIIIIIIHHHIIIIIIIIIIII:::::IIIIIIIIIIIIIHHHI@@@@IIIIIIIIIIIIIIIIIIIIIIIIIIIIIIIIIIG666IIIIIIIHIFBBBBIIIIIIFFFIIIIIIIIIIIIIHHIIIIIE899BG<<<<<<BA9==EIIIIIGGBBBG44444455,AGGIIHHHHHHIIIIII;6668DIIIIHIHIIIIIIIIIIIIIIIIIIIAAADIIAAAADIIIAA??8877:2111326<EBDDIIIIIIIIIIIIEEDDHHHHHIIIIII<<<<IIEE<<9AAHEEDGGDDDDDD5558BBBBBD==@@BEBBD<<?;553;54244588:.,,,,,433,,,300884423,,,,,,1442215,,,,,5/,,,,,,,,/0035778899:8><<<:9:9==><999::682132774740...6888:<9:233<<>><<<>>><:233115114
@JI6ZREA02HWAIS
AGTCGTCATTGGAGGGCAAGTCTGGTGCCAGCAGCCGCGGTAATTCCAGCTCCAATAGCGTATATTAAAGTTGTTGCAGTTAAAAAGCTCGTAGTTGAATTTCGGGATCAATACGTCGGTCGTGCTTTTTTGGTACGCACTGGCGTCATTGGTTTCTCCTTTCTGACGAACCATGATGTCATTAATTTGGTGTTATGGGGAGTTAGGACTGTTACTTTGAAAAAATTAGAGTGTTTAAAGCAGGCATTAGCTTGAATACATTAGCATGGAATAATGAAATAGGACGTTCGATCCTATTTTGTGGTTTCTAGGATCAACGTAATGATTAATAGGGATAGTTGGGGCATTAGTATTCAATTGTCAGAGGTGAAATTCTTGGATTTATTGAAGACTAACTACTGCGAAAGCATTTGCCAAGGATGTTTTCATTAATCAAAGAACGAAAGTTAGGGATCGAAGACGATCAGATACCGTCGTAGTCTTAACCATAAACTAT
+
IIIIIIIIIIIIIHHHIIIIIIIIIIIIIIIIIIIIIIIIIIIIIIIIIIIIIIIIIIIIIIIIIIHHHIIIIIIIIIIDD:::::IIIIIIIIIIIIIHHHIHHHIIIIIIIIIIIIIIIIIIG777777GG<IIIIIIIIIIIIIIIIDDBBHIIIIHHHIIIIIIIIIIIIIIIIIIIIIIIHHHIIIIIIIICCCCIBBBBIIIIIIIIIIHHEI44444455,AADDIEEHHHHIIIIIIIIIIIIIIIIIIIIIIIIIIIIAAAAGGGIIEEEIIIIAAAA@BCBB4445//11;2>;;;<D?HFFEAAAAEIIIIEFAAAIIIIHBBIIIIII>>>>AAIIHAAAEEFHEEEEEEA<<6668BBBEEEEEEEE666<;:<<<@>EEE>;;8@@;000..;==788?;;<<660<=7722;===;:43.,,2,-2/,,-122-777<=<888<<?>>==88787>><7577=><=;;==;;43---37--
@JI6ZREA02H0X6G
AGTCGTCATTGGAGGGCAAGTCTGGTGCCAGCAGCCGCGGTAATTCCAGCTCCAATAGCGTATATTAAAGTTGTTGCAGTTAAAAAGCTCGTAGTTGAATTTCGGGGATCAAG
+
FFFFFFFFFFFIIHHHIIIIIIIIIIIIIIIIIIIIIIIIIHHHHHHIIHIIFFFFFFFFFFFFFFFFFFFFFFFFFFFFF????=FFFFFFFFDD:::44442222:431./
@JI6ZREA02HX1IT
AGTCGTCATTGGAGGGCAAGTCTGGTGCCAGCAGCCGCGGTAATTCCAGCTCCAATAGCGTATATTAAAGTTGTTGCAGTTAAAAAGCTCGTAGTTGAATTTCGGGGT
+
FFFFFFFFFFFIIHHHIIIIIIIIIIIIIIIIIIIIIIIIIIIIIIIIIIIIFFFFFFFFFFFFFF??=FFFDBAAAAA4533333=BAAABBDFFFDB;86=22,,,
@JI6ZREA02IMCYJ
AGTCGTCATTGGAGGGCAAGTCTGGTGCCAGCAGCCGCGGTAATTCCAGCTCCAATAGCGTATATTAAAGTTGTTGCGTAAAGT
+
FFFFFFFFFFFIIIIIIIIIIIIIIIIIIIIIIIIIIIIIIIIIIIIIIIIIFFFFFFFFFD@@@DDDDDDDFFFDBAA;9963
@JI6ZREA02F0YEW
AGTCGTCATTGGAGGGCAAGTCTGGTGCCAGCAGCCGCGGTAATTCCAGCTCCAATAGCGTATATTAAGTAGTTG
+
FFFFFFFFFFFIIHHHIIIIIIIIIIIIIIIIIIIIIIIIIIIIIIIIIIIIFFFFFFFFFFFF6663?@>?<<<
@JI6ZREA02GKXYS
AGTCGTCATTGGAGGGCAAGTCTGGTGCCAGCAGCCGCGGTAATTCCAGCTCCAATAGCGTATATTAAAGTTGTTGCAGTTAAAAAGCTCGTAGTTGAATTTCGGGGATC
+
FFFFFFFFFFFII666IIIIIIIIIIIIIIIIIIIIIIIIIIIIIIIIIIIIFFFFFFFFFFFFFFFFFFFFFFFFFFD==88;;;FFFFDDDDDDD::44272///3..
@JI6ZREA02JLKYM
AGTCGTCATTGGAGGGCAAGTCTGGTGCCAGCAGCCGCGGTAATTCCAGCTCCAATAGCGTATATTAAAGTTGTTGCAGTTAAAAAGCTCGTAGTTGAATTTCGGGA
+
4533666:?DDDGFHHIIIIIIIIIIIIIIIIIIIIIIIIIIIIIIIIIIIHFFFFFFFFFFFFDD===FFDB><====44/////4>?????ABDDDB;;84.,,3
@JI6ZREA02GV73T
AGTCGTCATTGGAGGGCAAGTCTGGTGCCAGCAGCCGCGGTAATTCCAGCTCCAATAGCGTATATTAAAGTTGTTGCAGTTAAAAAGCTCGTAGTTGAATTTCGGGGTCAGTAGGTTGGTCGTGCCTATGGTATGTACTGGCTTTACTGATTCCTCCTTCTTGAAGAACTGTAATGTCATTAATTTGGTGTTGCAGGGAAACAGGACTGTTACTTTGAAAAAATTAGAGTGTTTAAAGCAGGCATTAGCTTGAATACATTAGCATGGAATAATGAAATAGGACGTTCGATCCTATTTTGTGGTTTCTAGGATCAACGTAATGATTAATAGGGATAGTTGGGGCATTAGTATTCAATTGTCAGAGGTGAAATTCTTGGATTTATTGAAGACTAACTACTGCGAAAGCATTTGCCAAGGATGTTTTCATTAATCAAGAACGAAAGTTAGGGATCGAAGGCGATCAGATACCGTCGTAGTCTTAACCAT
+
IIIIIIIIIIIII:::IIIIIIIIIIIIIIIIIIIIIIIIIIIIIIIIIIIIIIIIIIIIIIIIIIHHHIIIIIIIIIIII;;;;;IIIIIIIIIIIIIHHHICCCCIIIIIIFFFFIIIIIIIIIIIIIIIIIIIIIIIIIHFFFIIIIIIIIIIIIIIIIIIIIIHIIIFFFFIIIFFDDDDCC@@>>>>IIIHHHHHHIIIIIIIIIIIIHHHI;;;;66>>-HI@@===DDDDIIIIIIIIIIIIIIIIIHHIIIIIIIIIIIIIIIIIIEEEIIII@@:;;GGGG?;;;9999;2?????GAGG@@@DDIIIIIIDD@@@DDIIEHHIIDDDD;;;;GG@@;;9DDIIIIGIDBBB=9444=BBEEEBBBEHHEE:4//BB==:=A9444:A@A=444;=====BB====BBBB;1111762200.1362002--..67706668;;777667577:7767:;;71018:8897799----
@JI6ZREA02JYA8B
AGTCGTCATTGGAGGGCAAGTCTGGTGCCAGCAGCCGCGGTAATTCCAGCTCCAATAGCGTATATTAAAGTTGTTGCAGTTAAAAAGCTCGTAGTTGAATTTCGGGATCAATACGTCGGTCGTGCTTTTTTGGTACGCACTGGCGTCATTGGTTTCTCCTTTCTGACGAACCATGATGTCATTAATTTGGTGTTATGGGGAGTTAGGACTGTTACTTTGAAAAAATTGAGTGTTTAAAGCAGGCATTAGCTTGAATACATTAGCATGGAATAATGAAATAGGACGTTCGATCCTATTTTGTGGTTTCTAGGATCAACGTAATGATTAATAGGGATAGTTGGGGCATTAGTATTCAATTGTCAGAGGTGAAATTCTTGGATTTATTGAAGCTAACTACTGCGAAAGCATTTGCCAAGGATGTTTTCATTAATCAAGAACGAAGTTAGGGATCGAAGACGATCAGATACCGTCGTAGTCTTAACCATAACTNTGCCGACTAGGGATCGGATGATGTTTAATTTTTAATGTACTC
+
FFFFFFFFFFFIIHHHIIIIIIIIIIIIIIIIIIIIIIIIIIIIIHIIIIIIFFFFFFFFFFFFFFFFFFFFFFFFFFFDD;;;;;FFFFFFFFFFFFFFFFF@@@FFFEEEFFFFFFFFFFFFF666666FF6FFFFFFFFFFFFFFFFFFFFFFFFFFFFFFFFD@@@DDFFFFFFFFFFFFFFFFFFFFFFFF@@?=F8@@FFFFFFFFFFFFFFF777766@@@FFFFFFFFFFFFFFFFC??=A====A=555:DDGGGDDGGGGGCCCCCC??8CCGGDDDGGGGGGGG???=F6CCBBBD<DAAAADBBA5555BBDDD::88B??DDDDDD6666:ADDDDDDDDDAA??BDB83338=====BB?>>====;;=77<<4333<<<<233<<>=;;<<<===@8888<<<>600007722000666744610012201138::::210248222612122:9898:8420074,,,,,,,,!,,03132874220226:6----2573:://5----)246600
@JI6ZREA02JWHUJ
AGTCGTCATTGGAGGGCAAGTCTGGTGCCAGCAGCCGCGGTAATTCCAGCTCCAATAGCGTATATTAAAGTTGTTGCAGTTAAAAAGCTCGTAGTTGAATTTCGGGGA
+
FFFFFFFFFFFIIHHHIIIIIIIIIIIIIIIIIIIIIIIIIIIIIIIIIIIIFFFFFFFFFFFFFFFFFFFFFFFFFFFFF?????FFFFFFFFFDB>=6117,,,,.
@JI6ZREA02JU1V1
AGTCGTCATTGGAGGGCAAGTCTGGTGCCAGCAGCCGCGGTAATTCCAGCTCCAATAGCGTATATTAAAGTTGTTGCAGTTAAAAAGCTCGTAGTTGAATTTCGGGGTCAGTAGGTTGGTCGTGCCAATGGTATGGACTGGCTTTACTGATTCCTCCTTCTTGAAGAACTGTAATGTCATTAATTTGGTGTTATGGGGAGTTAGGACTGTTACTTTGAAAAAATTAGAGTGTTTAAAGCAGGCATTAGCTTGAATACATTAGCATGGAATAATGAAATAGGACGTTCGATCCTATTTTGTTGGTTTCTAGGATCAACGTAATGATTAATAGGGATAGTTGGGGCATTAGTATTCAATTGTCAGAGGTGAAATTCTTGGATTTATTGAAGACTAACTACTGCGAAAGCATTTGCCAAGGATGTTTTCATTAATCAAGAACGAAAGTTAGGGATACGAAGACGATCAGATACCGTCGTAGTCTTAACCATAAACTATGCCGACTAGGGATCGGATGATGTTAATTTTTAATGTAC
+
HHHHHHHHHHHIIHHHIIIIIIIIIIIIIIIIIIIIIIIIIIIIIIIIIIIIHHHHHHHHHHHHHHHHHHHHHHHHHHHHH=====HHHHHHHHHHHHHHHHHCCCCHHHHHHHHHHHHHHHHHHHHHHHHHHHHHHHHHHHHHHHHHHHHHHHHHHHHHHHHHHHHHHHHHHHHHHHHHHHHHHHBB@HHHHHAAAAH6>>HHHHHHHHHHHHHHH66666699,DGGHHHHHHHHHHHHHHEEEHH@@@HHH@@@HHHHHHHHHHHHHHGD@222B>GG@@@DDHHHHHHHH??B=@22;;999E<D;;;;BBGGB@@@BEEEHHBBB@@@GGGG;;2222;BGGGBBBBBHHHDDBBBDA@?99899=BB>::==A===?88=AA@@A===BBBB=9999993339;<AAABB===::4741:::;::02222042---,133022202---4476988777:676;;:86:<;:676699400--,,,.-.100020267778:::77722224866/////00*114,
@JI6ZREA02GRDP8
AGTCGTCATTGGAGGGCAAGTCTGGTGCCAGCAGCCGCGGTAATTCCAGCTCCAATAGCGTATATTAAAGTTGTTGCAGTTAAAAAGCTCGTAGTTGAATTTCGGGGTCAGTGGGTTGGTCGTGCCACTGGTATGTACTGGCCCTACTGATTCCTCCTTCTTGAAGAACTGTAATGCCATTAATTTGGTGTTGCAGGGAAACAGGACTGTTACTTTGAAAAAATTAGAGTGTTTAAAGCAGGCATTAGCTTGAATACATTAGCATGGAATAATGAAATAGGACGTTCGATCCTATTCTGTTGGTTTCTAGGATCAACGTAATGATTAATAGGGATAGTTGGGGCATTAGTATTCAATTGTCAGAGGTGAAATTCTTGGATTTTATTGAAGACTAACTACTGCGAAAGCATTTGCCAAGGATGTTTCATTAATCAAGAACGAAAGTTAGGGATCGAAGACGATCAGATACCGTCGTAGTCTTAACC
+
IIIIIIIIIIIIIHHHIIIIIIIIIIIIIIIIIIIIIIIIIIIIIIIIIIIIIIIIIIIIIIIIIIHHHIIIIIIIIIIII?????IIIIIIIIIIIIIHHHICCCCIIIIIBBBFFIIIIIIIIIIIIIIIIIIIIIIIIFFFIFDFFIIIIIIIIIIIIIIIIIIIHHFFBBBFIIIIIHHHHHIIIIIIHIIHHHHHHIIIIIIIIIIIIHHHH666666FF5IIIIIHHHHHHIIIIIIIIIIIIIIIIIIIIIIIIIIIIDDDDIGGG<555@:GGDDDGGIIGGEB@>>:9254444///=:DDEE@@@DIIDDDD@@@DHHFIEEBDDD@@@;9;9????EB???BB????C;>>A@@@>8/..00722403,,,,0/0:7;;8=///4>==;:92../>>::77:88AA>:488...33;;:88:;;><<:6000<==6999<888:8658888883136;;31011;88:::;;66
@JI6ZREA02JR160
AGTCGTCATTGGAGGGCAAGTCTGGTGCCAGCAGCCGCGGTAATTCCAGCTCCAATAGCGTATATTAAAGTTGTTGCAGTTAAAAAGCTCGTAGTTGAATTTCGGGGTCAGTAGGTTGGTCGTGCCAATGGTATGTACTGGCTTTACTGATTCCTCCTTCTTGAAGAACTGTAATGTCATTAATTTGGTGTTGCAGGGAAACAGGACTGTTACTTTGAAAAAATTAGAGTGTTTAAAGCAGGCTAACGCTTGAATACATTAGCATGGAATAATGAAATAGGACGTCCGATCCTATTTTGTTGGTTTCTAGGATTGACGTAATGATTAATAGGGATAGTTGGGGCATTAGTATTCAATTGTCAGAGGTGAAATTCTTGGATTTATTGAAGACTAACTACTGCGAAAGCATTTGCCAAGGATGTTTTCATTAATCAAAGAACGAAAGTTAGGGATACGAAGACGATCAGATACCGTCGTAGTCTTAACCATAAACTATGCCGACTAGGGATCGGATGATGTTAATTTTTAATG
+
HHHHHHHHHHHIIHHHIIIIIIIIIIIIIIIIIIIIIIIIIIIIIIIIIIIIHHHHHHHHHHHHHHHHHHHHHHHHHHHHH?????HHHHHHHHHHHHHHHHHCCCCHHHHHHHHHHHHHHHHHHHHHHHHHHHHHHHHHHHHHHHHHHHHHHHHHHHHHHHHHHHHHHHHHHHHHHHHHHHHHHHHHHHHHHHHHHHHHHHHHHHHHHHHHHHHHH;;;;;;HH9HHHHHHHHHHHHHHHHHHHHHHHHHHHHHHHHHHHHHHHHHHHHHHHHHHHHHHH@@:;;;@GG@@??9999@66>@222@AG@@@BBHHHHHHHHHHHHHBBB@@@GEBB@@9999@BGG@@@@EEEHHDDDBDBBBB?>8999==32299A<<;94499>=:>A92222?=A99444999999<>>==>==;;4711777:::0----702:1003:;;27761---266:9;::::72121;=;<9::;:6766660..,,,,,.,.106464;:777677::::7777689911/--,,),
@JI6ZREA02ITUS5
AGTCGTCATTGGAGGGCAAGTCTGGTGCCAGCAGCCGCGGTAATTCCAGCTCCAATAGCGTATATTAAAGTTGTTGCAGTTAAAAAGCTCGTAGTTGAATTTT
+
FFFFFFFFFFFII:::IIIIIIIIIIIIIIIIIIIIIIIIIIIIIIIIIIIIFFFFFFFFFFFFFFFFFFFFFFFFFFFDD77777DDB@??==<9811,,,,
@JI6ZREA02I4UOO
AGTCGTCATTGGAGGGCAAGTCTAGTGCCAGCAGCCGCGGTAATTCCAGCTCCAATAGCGTATATTAAAGTTGTTGCAGTTAAAAAGCTCGTAGTTGGATTTCGGGGTCAGCAAGTTGGTCGTGCCACTGGTATGCACTGGCTTTGCTGATTCCTCCTTCTTGAAGAACCGTAATGCCATTAAGTTGGTGTTGCGGGGAAACAGGACTGTTACTTTGAAAAAATTAGAGTGTTTAAAGCAGGCTAACGCTTGAATACATTAGCATGGAATAATGGAATAGGACGACGATCCTATTTTGTGGTTTCTAGGATTGACGTAATGATTAATAGGGATAGTTGGGGCATTAGTATTCAATTGTCAGAGGTAAAATTCTTGGATTTATTGAAGACTAACTACTGCGAAAGCATTTGCCAAGGATGTTTTCATTAATCAAAGAACGAAAGTTAGGGATCGAAGACG
+
IIIIIIIIIIIIIHHHIIIIIIIIIIIIIIIIIIIIIIIIIIIIIIIIIIIIIIIIIIIIIIIIIIHHHIIIIIIIIIIII?????IIIIIIIIIIIIIHHHI>>>>IIIFGGGIIIIIIIIIIIIIIIIIIIIIIIIIIIIHHHIIIIIIIIIHHHIIIIIIIIIIIIIIIIIIIIIIIIIFGFIIIIIHHHICC@@BBBFABBIIIIIIIIHHHI;;;;99;;,GHIIIHHHHHHIIIIIIIIIHIIIIIIIHHHIIIIIIIIIIIIIIIIIIIIIIIIIHHHIIII<<<A=>=<D6<<555<>GGGGHHIIIIIIIIIIIIIIIIHHHIIHEDDAACBHHHIIIIIIIIIIIGCCC::44454442;;966;>A455>44:>AA=A;45558CCCC9:;>:;;?BBBBBBBBBBBB7;;7>>==998:3333--743334..-116:;;;;81034
@JI6ZREA02FV83G
AGTCGTCATTGGAGGGCAAGTCTGGTGCCAGCAGCCGCGGTAATTCCAGCTCCAATAGCGTATATTAAAGTTGTTGCAGTTAAAAAGCTCGTAGTTGAATTTCGGGATCAGCAGGTTGGTCGTGCCACTGGTATGCACTGGCTTTGCTGGTTCCTCCTTTCTGAAGAACTGTAATGCCATTAATTTGGTGTTGCAGGGAAACAGGACTGTTACTTTGAAAAAATTGAGTGTTTAAAGCAGGCTAACGCTTGAATACATTAGCATGGAATAATGAAATAGGACGTTCGATCCTATTTTGTGGTTTCTAGGATTGACGTAATGATTAATAGGGATAGTTGGGGGCATTAGTATTCAATTGTCAGAGGTGAAATTCTTGGATTTATTGAAGACTAACTACTGCGAAAGCATTTGCCAAGGATGTTTT
+
HHHHHHHHHHHII???IIIIIIIIIIIIIIIIIIIIIIIIIIIIIIIIIIIIHHHHHHHHHHHHHHHHHHHHHHHHHHHHH88888HHHHHHHHHHHHHHHHHBBBHHHHHHHHHHH>>>HHHHHHHHHHHHHHHHHHHHHHEEEHHHHHHHHHHFFEEHHHHHHHHHHHHHHHHHHHHHHHHHHHHHHFFFHHHHHHHHEE@HHHHEB@@?A;;;A/////1;;:A?AB@CHHHHHHHHHHHHHHHHHHHHHHHHHDDDHHHHHHHHHHHHHHHHHHHHHHHHHHHHHF@@@BBA<;/66HHHHHHB@@@BHHHHHHHHHHHHHHHE6655AB?88----/::AAAAABB@@@BIDA@AAHHHHDD===EA33399A;;;?77AAA??AA93338@;>93449?><999A4222886;2----
@JI6ZREA02F2DGB
AGTCGTCATTGGAGGGCAAGTCTGGTGCCAGCAGCCGCGGTAATTCCAGCTCCAATAGCGTATATTAAAGTTGTTGCAGTTAAAAAGCTCGTAGTTGAATTTCGGGATCAATACGTCGGTCGTGCTTTCGGGTACGTACTGGCGTCATTGGTTTCTCCTTTCTGACGAACCATGATGTCATTAATTTGGTGTTATGGGGAGTTAGGACTGTTACTTTGAAAAAATTAGAGTGTTTAAAGCAGGCATTAGCTTGAATACATTAGCATGGAATAATGAAATAGGACGTTCGATCCTATTTTGTTGGTTTCTAGGATCAACGTAATGATTAATAGGGATAGTTGGGGCATTAGTATTCAATTGTCAGAGGTGAAATTCTTGGATTTATTGAAGACTAACTACTGCGAAAGCATTTGCCAAGGATGTTCTCATTAATCAAGAACGAAAGTTAGGGATCGAAGACGATCAGATACCGTCGTAGTCTTAACCATAAACTATG
+
IIIIIIIIIIIIIHHHIIIIIIIIIIIIIIIIIIIIIIIIIIIIIIIIIIIIIIIIIIIIIIIIIIHHHIIIIIIIIIIII:::::IIIIIIIIIIIIIHHHIHHHIIIIIIIIIIIIIIIIIIIHHHIHHHIIIIIIIIIIIIIIIIIIIHHHIIIIHHHIIIIIIIIIIIIIIIIIIIIIIIHHHIIIIIIIICCCCF4;;HIIIIIIIIIIHCCI66666666,BIIIIHHHHHHIIIIIIIIIIIIIIIIIIIIIIIIIIIIIIIIIIIIIHHHIIII<<777IIIIIIII====I;:<<222@?G@@@@IHIIIIIIIIIIIIIIIE@@@DD<<<99<;DDIGDDDHIFDDBEDBBBBDC99:254:D?:88???<BBB87CDA@?CC@94429@AA@;;;95544;>::::>>9886:;4478877-...30431...18=4886<8833385311:;;868:==>:9:<<6130499000.---37-03
@JI6ZREA02JO4GH
AGTCGTCATTGGAGGGCAAGTCTGGTGCCAGCAGCCGCGGTAATTCCAGCTCCAATAGCGTATATTAAAGTTGTTGCAGTTAAAAAGCTACGTAGTTGAATTTCGGGGTCAGTAGGTTGGTCGTGCCAATGGTATGTACTGGCTTTACTGATTCCTCCTTCTTGAAGAACTGTAATGTCATTAATTTGGTGTTTGCAGGGGAAACAGGACTGTTACTTTGAAAAAAATTTGAAGTGTTTAAAGCAAGGCTAACGCTTGAATACATTAGCATGGAATAATGAAATAGGACGTTACGATCCTATTTTGTTGGTTTCTAGGATTTGACGTAATGATTAATAGGGATAGTTGGGGCATTAGTATTCAATTGTCAGA
+
F<885:A988>>>1135:AABBBBBFFBBBHHHHIHHHFFHFFFF??:::AAABB?=>><<<?=00.00>=><8889?=<<33733<4444>?8444=<<00.72522.23373....888<>??<<<<?AAA===<===BB:::?DDADDDDDC?????FFFDDDD::<CC<666?DBBBA<<66696,,,,,27:,,,,116<7<;<>?988<<6667------/886<2237=84400.6422<<<4.000=>>?86789888:==A:::GDDDDBB<;;40444322232283119:,,,,-++--,,,3189;=8;;BAAADDBA<<<>?>33///44448;2224><<843238;886;;;:::32
@JI6ZREA02IYKGX
AGTCGTCATTGGAGGGCAAGTCTGGTGCCAGCAGCCGCGGTAATTCCAGCTCCAATAGCGTATATTAAAGTTGTTGCAGTTAAAAAAGCTCGTAGTTTGAAATTTTTACGGGGTCCTAGGTACGGGTACGGGTCCGTCGTCCTAGGTCGGTAAGTTACGTTACGTTTCCGGGTCCGTTTACCGGGTTCGTAATTTCCCTTTTCCCTTTCGGTTTGGAAAAGTAACCGGTTAGTTAAGTTTCGTTTAACTTAGGGTTAACGTTTTGGGTCCGGGGGTTAGGCCCAAGGGGGAAAACCCAAGGTTAACCCTTTGGTTAAAAAAAACTTTTTAGGAAAAAAAGTTTAGGTTTAAAAAGGTCGTTTAAAAGGGCCTTTTAGGGCCTTTAACGGAACTTTAGGAAATTTAACGACTTAAGTCGGAAAATTAAGGTAAAGTAAAATT
+
FFFFFFFFFFFIIIIIIIIIIIIIIIIIIIIIIIIIIIIIIIIIIIIIIIIIFFFFFFFFFFFF<<666BBA888=?<400/-----8::8323-,,,2,,,,,,,,,...,,,555757--.,,,---,,,---,-,22---3---3../-666<?=911259111--,,,,,,,,,,.,,,,1./64>AA=???==77::<33///04<52222244495//BBDFFFFFFFFFFFFFFFF88;;;FFFFFFGGGDD:==<<::?6==22222B51,,446660/2,-....448//88BDDD?===;;44---,,,,,,,3,,,,,)--,,,,,--3888)4477755551447><8882222...;;,,,,,00200,,,0000050,,,,,2666622222><:;99999;;..----66//::8334894444--
@JI6ZREA02GMXF3
AGTCGTCATTGGAGGGCAAGTCTGGTGCCAGCAGCCGCGGTAATTCCAGCTCCAATAGCGTATATTAAAGTTGTTGCAGTTAAAAAG
+
8:55333555BBD:<=HIIIIIIIIIIIIIIIIIIIIIIIIIIIIIIIIIIIFFFFFFFFFFCC<<<:?DB@?><9777--,,,,,-
@JI6ZREA02F4ZUK
AGTCGTCATTGGAGGGCAAGTCTGGTGCCAGCAGCCGCGGTAATTCCAGCTCCAATAGCGTATATTAAAGTTGTTGCAGTTAAAGAGCTCGTAGTTGAATTTCGGGATCAATACGTCGGTCGTGCTTTTTTGGTACGCACTGGCGTCATTGGTTTCTCCTTTCTGACGAACCATGATGTCATTAATTTGGTGTTATGGGGAGTTAGGACTGTTACTTTGAAAAAATTAGAGTGTTTAAAGCAGGCATTAGCTTGAATACATTAGCATGGAATAATGAAATAGGACGTTCGATCCTATTTGTGGTTTCTAGGATCAACGTAATGATTAATAGGGATAGTTGGGGCATTGGTATTCAATTGTCAGAGGTGAAATTCTTGGATTTATTGAAGACTAACTACTGCGAAAGCATTTGCCAAGGATGTTTTCATTAATCAAGAACGAAAGTTAGGGATCGAAGACGATCAGATACCGTCGTAGTCTTAACCATAAACTATGCCGACTAGGGA
+
IIIIIIIIIIIIIHHHIIIIIIIIIIIIIIIIIIIIIIIIIIIIIIIIIIIIIIIIIIIIIIIIIIHHHIIIIIIIIIIIIHHHIIIIIIIIIIIIIIIHHHIHHHIIIIIIIIIIIIIIIIIII777777IIFIIIIIIIIIIIIIIIIIIHHHIIIIHHHIIIIIIIIIIIIIIIIIIIIIIIHHHIIIIIIIICCCBF4;;FIIIIIIIIIIHHHI88886666,>FIIIHHHHHHIIIIIFB>>>FHHHIIIIIIIEEDIIIIIIIIIIIIIHHHIIDD@@@DDGEEEDA@=/115/44///:7DAEEEGGGHHDDDIHHHIIIIIHHHIIIIIIBB??@DDHIIFDDDDDDEEBBBBBB:::=BBBBBDDDDDBBBB>44::@>=DDCDDDBB::::==B>??<<::::==;;83.----.36977478::88:6557<<<48886888;;:88668883136==;:9:<><8:8:;;1103001840010349470...0
@JI6ZREA02JVUIH
AGTCGTCATTGGAGGGCAAGTCTGGTGCCAGCAGCCGCGGTAATTCCAGCTCCAATAGCGTATATTAAAGTTGTTGCAGTTAAAAAGCTCGTAGTTGAATTTCGGGATCAATACGTCGGTCGTGCTTTTTTGGTACGCACTGGCGTCATTGGTTTCTCCTTTCTGACGAACCATGATGTCATTAATTTGGTGTTATGGGGAGTTAGGACTGTTACTTTGAAAAAATTAGAGTGTTTAAAGCAGGCATTAGCTTGAATACATTAGCATGGAATAATGAAATAGGACGTTCGATCCTATTTTGTGGTTTCTAGGATCAACGTAATGATTAATAGGGATAGTTGGGGCATTAGTATTCAATTGTCAGAGTGAAATTCTTGGATTTATTGAAGACTAACTACTGCGAAAGCATTTGCCAAGGATGTTTTCATTAAATCGAANAACGAAAGTTAGGGATCGAAGACGATCAGATACCGTCGTAGTCTTAACCAT
+
DDD====<CCFGFDDDHHIIIIIHIIIIIIHHHIIHHFDDHDDDDIIIIHHHFFFFFFFFFFFFFFFFFFFFFFFFFFFFF????=FFFFFFFFFFFFFFFFFFFFFFFDDDFFFFFFFFFFFA?66222244.<?@??ABBBAAABAAACC888CFFFFFFFFDDDDDFDCCDDDBBBDA=???666FFFFFFFFADDBF?@@FFFFFFF666@DFFF67776666,?A?==;;;;==A???CCFFFFFFFFFGIIIIGGGGGFDC::::FDDBB===B>::11188<<::5553,,,.3.22226>9A>AA:::::DDDDDDAAADDDB554<989<<44449988@?<<=AA>>B@BBB?3333888;@@:2244886662274//./7;;;;;;6332448233888:::99;;;44,,,,,,,,,,,.0000!..0,,,,130----4666::75:99::::7:7:62---79743..0011.0
@JI6ZREA02JU1PY
AGTCGTCATTGGAGGGCAAGTCTGGTGCCAGCAGCCGCGGTAATTCCAGCTCCAATAGCGTATATTAAAGTTGTTGCAGTTAAAAAGCT
+
FFFFFFFFFFEIIHHHIIIIIIIIIIIIIIIIIIIDFHHIIHHHHHHIIIIIFFFFFFFFFFFFFFFFFFFFFFFFFFFFF=====F::
@JI6ZREA02GHDLG
AGTCGTCATTGGAGGGCAAGTCTGGTGCCAGCAGCCGCGGTAATTCCAGCTCCAATAGCGTATATTAAAGTTGTTGCAGTTAAAAAGCTCGTAGTTGAATTTCGGGGTCAGTAGGTTGGTCGTGCCACTGGTATGTACTGGCTTCGCTGATTCCTCCTTTCTGAAGAACTGTAATGTCATTAATTTGGTGTTGCAGGGAAACAGGACTGTTACTTTGAAAAAATTGAGTGTTTAAAGCAGGCTAACGCTTGAATACATTAGCATGGAATAATGAAATAGGACGTTCGATCCTATTTTGTGGTTTCTAGGATTGACGTAATGATTAATAGGGATAGTTGGGGCATTAGTATTCAATTGTCAGAGGTGAAATTCTTGGATTTATTGAAGACTAACTACTGCGAAAGCATTTGCCAAGGATGTTTTCATTAATCAAGAACAAAAGTTAGGGATCGAAGACGATCAGATACCGTCGTAGTCTTAACCATAAACTATGCCGACTAGGGATCGGGATGATGTTTAATTTTTAATGTACTC
+
HHHHHHHHHHHIH:::HHHIIIIIIIIIIIIIIH988@<<<BBEEEFGHHHHHHHHGGGGGHEE98888GGGBB?<>?D>>11111;DDBDGGHHHHHHHHHE9988@GDDABAA<>222666?DBDBGGIHHHHHHHHHHHHHHHHHHH>>>>BHHHHHHHHHHHHEEEHHHHHHHHHHHHHHHHFFADDDHE@44466BD9<<HGHHHHHHHHHH666666<<<@HHHHHHHHHHHHHHHHHHHHHHHHEEEHHHHHHHHHHDDDDHHHHHHHH@:@@66566HGGGGGGG9?99;2;;=6668>E@;;;EHHHHBBBHHHHH@@@BBHHHHHHHCCBABBBHHHHHHHHHHHHH@AA==999=>>>HHHHHHHHHH>D::BA9////22226==9.///4999999A>===DDHHD4744;;;;1102235214,,,,,,,),...12277:9;::77778:677;:9::;:877763...1,,,,,,.10345.,,,,,11,,,,155554...33,,,,,..*1.41..
@JI6ZREA02JX4EJ
AGTCGTCATTGGAGGGCAAGTCTGGTGCCAGCAGCCGCGGTAATTCCAGCTCCAATAGCGTATATTAAAGTTGTTGCAGTTAAAAAGCTCGTAGTTGAATTTC
+
FFFFFFFFFFFIIHHHIIIIIIIIIIIIIIIIIIIIIIIIIIIIIIIIIIIIFFFFFFFFFFFFFFFFFFFFFFFFFFFFF???==FFFFFFFFFFDBA9637
@JI6ZREA02IKWNR
AGTCGTCATTGGAGGGCAAGTCTGGTGCCAGCAGCCGCGGTAATTCCAGCTCCAATAGCGTATATTAAAGTTGTTGCAGTTAAAAAGACTCGTAGTTGAATTTCGGGATCAATACGTCGGTCGTGCTTTTTGGTACGCACTGGCGTCATTGGTTTCTCCTTTCTGACGAACCATGATGTCATTAATTTGGTGTTATGGGGAGTTAGGACTGTTACTTTGAAAAAATTAGAGTGTTTAAAGCAGGCATTAGCTTGAATACATTAGCATGGAATAATGAAATAGGACGTTCGATCCTATTTTGTGGTTTCTAGGATCAACGTAATGATTAATAGGGATAGTTGGGGCATTAGTATTCAATTGTCAGAGGTGAAATTCTTGGATTTATTGAAGACTAACTACTG
+
FFFDAAA?==444889BAA@@@CFFHHIGIIIIIIIIBBBIDDIIHHHHIIIFFFFFFFFFFFFFFFFFFFFFDAAAA?88///114.<<AAADFFFFFFFFFFFFFFFFFFFFFFFFDBAAA?<4/////44-<=>?@BDDDDDDDDDD??663AAAA===A<??CAAADDDDDDDDDDA:888<<<884344@A4444<6<=BAAABA:554<886=------..,439:9666444AAADDDFFFFFFFFFDD??@DIGGFFFFGGGGGDDAA555@:8844388=@<<<>=>46669/44444<4<6884448<<AAA<<<<<<<<<=555:ABDD9999AAADDDD?555?DDD8333BBBBBB;;8:4322667..../2322667;;9222263
@JI6ZREA02ID5X8
AGTCGTCATTGGAGGGCAAGTCTGGTGCCAGCAGCCGCGGTAATTCCAGCTCCAATAGCGTATATTAAAGTTGTT
+
FFFFFFFFFFFIIHHHIIIIIIIIIIIIIIIIIIIIIIIIIIIIIIIIIIIIFFFFFFFFFFFFFFFFFFFFFCA
@JI6ZREA02G2633
AGTCGTCATTGGAGGGCAAGTCTGGTGCCAGCAGCCGCGGTAATTCCAGCTCCAATAGCGTATATTAAAGTTGTTGCAGTTAAAAGCTCGTAGTTGAATTTCGGGTCAGTAGGTTGCGTGCCATGGTATGTACTGGCCTTACTGATTCCTCCTTCTTGAAGAACTGTAATGTCCATTAATTTGGTGTTGCAGGGGAACAGGACTGTTACTTTGAAAAAATTAGAGTGTTTAAGACACGAGACTACGCTTGAATACATTAGCAT
+
FFFFFFFFFFFHH666IIIIIIIIIIIIIIIIIIIIIIIIIIIIIIIIIIIIFFFFFFFFFFFFFF@@@FFFFBBBBBB566666=BBBBBDDDDDDB=<;40..--733211--,.-395544268<<444?@ABBBB6669BBAAA@>3342668:1--,,..32112.---77955,,,51,,--277,,,,11422;==??<<=<662/,,,,,,55-769==666<;3////////7:89:9;;<9<:8:6..-7733
@JI6ZREA02GZN3G
AGTCGTCATTGGAGGGCAAGTCTGGTGCCAGCAGCCGCGGTAATTCCAGCTCCAATAGCGTATATTAAAGTTGTTGCAGTTAAAAAGCTCGTAGTTGAATTTCGGGGTCAGCAGGTTGGTCGTGCCACTGGTATGAACTGGTTTCGCTGATTCCTCCTCTCTGAAGAACTGTAATGTCATTAATTTGGTGTTGCAGGGAAACAGGACTGTTACTTTGAAAAAATTAGAGTGTTTAAAGCAGGCTAACGCTTGAATACATTAGCATGGAATAATGAAATAGGACGTTCAAACCTATTTTGTGGTTTCTAGGATTGACGTAATGATTAATAGGGATAGTTGGGGCATTAGTATTCAATTGTCAGAGGTGAAATTCTTGGATTTATTGAAGACTAACTACTGCGAAAGCATTTGCCAAGGATGTTTTCATTAATCAAGAACGAAGTTAGGGATCGAAGACGATCAGATACCGTCGTAGTCTTAACCATAACTATGCCGACTAGGGATCGGATGATGTTTAATTTTTAA
+
IIIIIIIIIIIIIHHHIIIIIIIIIIIIIIIIIIIIIIIIIIIIIIIIIIIIIIIIIIIIIIIIIIHHHIIIIIIIIIIII:::::HIIIIIIIIIIIIHHHIBBBBIIIIIIIIIIIIIIIIIIIIIIIIIIIIIIIIIIHHHIIIIIIIIIIIIIIIIIIIIIIIIIIIIIIIIIIIIIIIHHHIIDBBBFIIHHHHHHIIIIIIIIIIIIHHHI999866FF3IIIIIHHHHHHIIIIII@999@IIIIHHHHIIIIIHHHHIIIIIIIIIHHHIIIIIG@777@;;;;:47766B6;;3556<EEBDDDIIIFGFFIGGDDDDDDEEHIIIIIIBBBAD@;;;DDHHIIIIGDDDEE==0003=BBDDBBBIEEBBBB77A>>;::///49==;::9<<<9:::=BD::::EEHH;4744;;;;::8::;7453....3:96668;733365768::3317:==;:9::;::;::;;660...-10026946476:331;;:::;777766699//1-,,,
@JI6ZREA02JLG4C
AGTCGTCATTGGAGGGCAAGTCTGGTGCCAGCAGCCGCGGTAATTCCAGCTCCAATAGCGTATATTAAAGTTGTTGCAGTTAAAAAGCTCGTAGTTGAATTTCGGGGTCAGT
+
FFFFFFFFFFFIIHHHIIIIIIIIIIIIIIIIIIIIIIIIIIIIIIIIIIIIFFFFFFFFFFFFFFFFFFFFFFFFFFFFF?????FFFFFFFFFFFFFFFFD64227=://
@JI6ZREA02J6Z5P
AGTCGTCATTGGAGGGCAAGTCTGGTGCCAGCAGCCGCGGTAATTCCAGCTCCAATAGCGTATATTAAAGTTGTTGCAGTTAAAAAGCTCGTAGTTGAATTTCGGGATCAATACGTCGGTCGTGCTTTCGGGTACGTACTGGCGTCATTGGTTTCTCCTTTCTGACGAACCATGATGTCATTAATTTGGTGTTATGGGGAGTTAGGACTGTTACTTTGAAAAAATTAGAGTGTTTAAAGCAGGCATTAGCTTGAATACATTAGCATGGAATAATGAAATAGGACGTTCGATCCTATTTTGTTGGTTTCTAGGATCAACGTAATGATTAATAGGGATAGTTGGGGCATTAGTATTCAATTGTCAGAGGTGAAATTCTTGGATTTATTGAAGACTAACTACTGCGAAAGCATTTGCCAAGGATGTTTTCATTAATCAAAGAACGAAAGTTAGGGATCGAAGACGATCAGATACCGTCGTAGTCTTAACCATAAACTATGCCGACTAGGGATCGGATGATGTTAATTTTTAATG
+
IIIIIIIIIIIIIHHHIIIIIIIIIIIIIIIIIIIIIIIIIIIIIIIIIIIIIIIIIIIIIIIIIIHHHIIIIIIIIIIII;;;;;GIIIIIIIIIIIIHHHIHHHIIIIIIIIIIIIIIIIIIIHHHIHHHIIIIIIIIIIIIIIIIIIIBBBIHHHHHHIIIIIIIIIIIIIIIIIIIIIIIHHHIIHHHIIICCCCI7@@IIIIIIIGGGIHHEI666666;;,BIIIIHHHHHHIIIIIIIIIIIIIIIIIIIIIIIIIIIIIIIIIIIII===A7==IIIIIIIIIIIIICC??A66HHHHHIIH===GIIIIHGGGIIIIIHHHHHBBHGFGDD6666?GGGFGFFHHHHHHHHHHHHH::;BB;;;;>2244>000944AACA?EEB:::BEEEEE>>>EC?544>2222<<25-,,,,25,,,,.2,,.80.53000462-----3886685;9<=>;8686>>>><>686631166//.-,,,-,,253323031555788...3333848::////199+8
@JI6ZREA02IKFG0
AGTCGTCATTGGAGGGCAAGTCTGGTGCCAGCAGCCGCGGTAATTCCAGCTCCAATAGCGTATATTAAAGTTGTTGCAGTTAAAAAGCTCGTAGTTGAATTTCGGGGTCAGCAGGTTGGTCGTGCCACTGGTATGCACTGGCTTCGCTGATTCCTCCTTTCTGAAGAACTGTAATGCCATTAATTTGGTGTTGCAGGGAAACAGGACTGTTACTTTGAAAAAATTAGAGTGTTTAAAGCAGGCTAACGCTTGAATACATTAGCATGGAATAATGAAATAGGACGTTTGATCCTATTTTGTTGGTTTCTAGGATTGACGTAATGATTAATAGGGATAGTTGGGGGGCATTAGTATTCAATTGTCAGAGGTGAAATTCTTGGATTTATTGAAGACTAACTACTGCGAAAGCATTTGCCAAGGATGTTTTCATTAATCAAGAACGAAAGTTAGGGATCGAAGACGATCAGATACCGTCGTAGTCTTAACCNTAAACTATGCCGACTAGGGATCGGATGATGTTAATTTTTTAATGTACTCATTTC
+
IIIIIIIIIIIIIHHHIIIIIIIIIIIIIIIIIIIIIIIIIIIIIIIIIIIIIIIIIIIIIIIIIIHHHIIIIIIIIIIII?????IIIIIIIIIIIIIHHHICCCCIIIIIIIIIIIIIIIIIIIIIIIIIIIIIIIIIIIIIIIIIIIIIIIIIIHHHIIIIIIIIIIIIIIIIIIIIIII:::IIIIIIIIIHHHHHHIIIIIIIIIIIIHHHI<<<<8866,>IIIIHHHHHHIIIIIIIIIIIIIIIIIIIIIIIIIIIIIIIIIIIIIHHHIIIIGGGHHEIHHEEAB33338/8EE@@@IIIIIIIIIIIIIIIIIIIIIIIGB>9;;5.--,,,,,,37998;;=@GIEEEG<;<BIIDDGIHHHIIIHHHHHHHHIHHIIIIEIB777<;CCDDEBBECGB<<<GGGGD<:7:?7777::>><<;??>4224<:::=44-3388:>???87:=<:::?<><??><;A>?>=><<??>3!43==>817:7:<<642...248224577775533,,,,,,..*5257202,,,2
@JI6ZREA02GLRBL
AGTCGTCATTGGAGGGCAAGTCTGGTGCCAGCAGCCGCGGTAATTCCAGCTCCAATAGCGTATATTAAAGTTGTTGCAGTTAAAAAGCTCGTAGTTGGATTTCGGGGTCAGTAGGTTGGTCGTGCCAATGGTATGTACTGGCTTTACTGATTCCTCCTTCTTGAAGAACTGTAATGTCATTAATTTGGTGTTGCAGGGAAACAGGACTGTTACTTTGAAAAAATTAGAGTGTTTAAAGCAGGCTAACGCTTGAATACATTAGCACGGAATAATGAAATAGGACGTTCGATCCTATTTTGTTGGTTTCTAGGATTGACGTAATGATTAATAGGGATAGTTGGGGGTATTAGTATTCAATTGTCAGAGGTGAAATTCTTGGATTTATTGAAGACTAACTACTGCGAAAGCATTTGCCAAGGATGTTTTCATTAATCAAGAACGAAAGTTAGGGATCGAAGACGATCAGATACCGTCGTAGTCTTAACCATAAACTATGCCGACTAGGGATCGGATGATGTTAATTTTTAATGTACTCATTCGGCG
+
IIIIIIIIIIIIIHHHIIIIIIIIIIIIIIIIIIIIIIIIIIIIIIIIIIIIIIIIIIIIIIIIIIHHHIIIIIIIIIIII???==IIIIIIIIIIIIIHHHICCCCIIIIIIIIIIIIIIIIIIIIIIIIIIIIIIIIIIIHHHIIIIIIIIIIIIIGBBBIIIIIIIIIIIIIIIIIIIIIHHHIIIIIIIIIHHHHHHIHIIIIIIIIIIHHHI;;;;99>>-GIIIIGGGHHHHIIIIIIIIIIIGGGGGGGGIIIIIFFFFGGGGFHHF555D>GGEG??AAAGG;;:;78763//66:::GAIIIIIIIIIIIIIIIIIIIIIIHHHIIIAAA==???IIIIIIIIIGAA@HHFBCCEEBBCB;;;AAA;;>>?1115;>EEEEHEFFFBBBFBCA>;;7=5....:8888??68822228;<<;;4333300;6000;<<5999;8888898;<<====<=688;646;:88:--..--.3///34-1388;<9<;8886;<88896665//00,,,,,,,)2255//2045221-
@JI6ZREA02GKC4W
AGTCGTCATTGGAGGGCAAGTCTGGTGCCAGCAGCCGCGGTAATTCCAGCTCCAATAGCGTATATTAAAGTTGTTGCAGTTAAAAAGCTCGTAGTTGAATTTCGGGATC
+
FFFFFFFFFFFII:::IIIIIIIIIIIIIIIIIIIIIIIIIIIIIIIHHIIIFFFFFFFFFFFFFFFFFDDCDBAA??>0011111<AAABDDFDFFFD=<84.,,373
@JI6ZREA02G4ZJ5
AGTCGTCATTGGAGGGCAAGTCTGGTGCCAGCAGCCGCGGTAATTCCAGCTCCAATAGCGTATATTAAAGTTGTTGCAGTTAAAAAGCTCGTAGTTGAATTTCGGGGTCAGCAGGTTGGTCGTGCCACTGGTATGCACTGGTCTCGCTGATTCCTCCCTCTTGTAGAACCGTAATGCCATTAAGTTGGTGTTGCGGGGAAACAGGACTGTTACTTTGAAAAAGTTAGAGTGTTTAAAGCAAGCTAACGCTTGAATACATTAGCATGGAATAATGAAATAGGACGATCGATCCTATTTTGTGGTTTCTAGGGTTGACGTAATGATTAATAGGGATAGTTGGGGCATTAGTATTCAATTGTCAGAGGTGAAATTCTTGGATTTATTGAAGACTAACTACTGCGAAAGCATTTGCCAAGGATGTTTTCATTAATCAAGAACGAAAGTTAGGGATCGAAGACGATCAGATACCGTCGTAGTCTTAACCATAAACTATGCCGACTAGGGATCGGATGATGTTTAATTTTTTAATGTACTC
+
IIIIIIIIIIIII@@@IIIIIIIIIIIIIIIIIIIIIIIIIIIHHIHIIII????GIIIIIIIIIIHHHIIIIIIIIIIII?????IIIIIIIIIIIIIHHHICCCCIIIIIIIIIIIIIIIIIIIIIIIIIIIIIIIIIIIIIIIIIIIIIIIIHHHIIIIIIIIIIIIIBBBIIIIIIIIIIIIIIIIIIIICCCCGGGIFGGIIIIIIIIEECF88888BGG8IIIIIHHHHHHIIIIIIIIIIIIIIIIIAAAIIIIIIIIIIIIIIIIIHHHIIIIGGGIIGGGHAA@?//116/::///@:HABBAA;GIIIIIIAAAAIIIIEEBGIHIAA8888AGIIIIIIIIIIIIHHHHHFC6668BBBFFIHH@@@HEEFHH@@<<8<<EEEEEEED@666EFFEBBB@@@DDHHHH?7;;7????775888<99<7000<??<>>>>?====><=<688;82///44:9;;=88:772211--,,,2/./3268=9878;;<===2...355,,,33,,,,,,..*536511
@JI6ZREA02J5XKN
AGTCGTCATTGGAGGGCAAGTCTGGTGCCAGCAGCCGCGGTAATTCCAGCTCCAATAGCGTATATTAAAGTTGTTGCAGTTAAAAAAG
+
<9::66665:BBB?FFFHIIIIIIIIIIIIIIIIIIIHHHFDDDDFFHHHHHFFFFFFFFFFDD66666?BB?<<====22------6
@JI6ZREA02JDEZO
AGTCGTCATTGGAGGGCAAGTCTGGTGCCAGCAGCCGCGGTAATTCCAGCTCCAATAGCGTATATTAAAGTTGTTGCAGTTAAAAAGCTCGTAGTTGAATTTCGGGGTCAGCAGGCTGGTCGTGCCACTGGTATGAACTGGTCTCGCTGATTCCTCCTTTCTGAAGAACTGTAATGTCATTAATTTGGTGTTGCAGGGAAACAGGACTGTTACTTTGAAAAAATTGAGTGTTTAAAGCAGGCAATTGCTTGAATACATTAGCATGGAATAATGAAATAGGACGTTCAAACCTATTTGTTGGTTTCTAGGATTGACGTAATGATTAATAGGGATAGTTGGGGGCATTAGTATTCAATTGTCAGAGGTGAAATTCTTGGATTTATGAAGACTAAC
+
FFFFFFFFFFFIIHHHIIIIIIIIIIIIIIIIIIIIIIIIIIIIIIIIIIIIFFFFFFFFFFFFFFFFFFFFFFFFFFF??66666FFFFFFFFFFFFFFFFF====FFFFFFFFFFFFFFFFFFFFFFFFFFFFFFFFFFFFFFFFFFFFFFFFFFFFFFFFFFFFFFFFFFFFFFFFCCAA???FFF;<<FFFFFFFFFFFFFFFFFFFFFFFFF666666???FCCCCFFFFFFFFFFFFFFFFFFFFFFFDFDDDDGFFFDGIIIIDDFIIIGIIIIF?555=;<>>>900041144888><A>AA:::?DD??=BAABBBA<8//.299955,,---37;<<<;?@=::8A@<888883338888<832244>8842/788888>822
@JI6ZREA02JONZ4
AGTCGTCATTGGAGGGCAAGTCTGGTGCCAGCAGCCGCGGTAATTCCAGCTCCAATAGCGTATATTAAAGTTGTTGCAGTTAAAAAGCTCGTAGTTGAATTTCGGGGTCAGTAGGTTGGTCGTGCCAATGGTATGTACTGGCTTTACTGATTCCTCCTTCTTGAAGAACTGTAATGTCATTAATTTGGTGTTGCAGGGAAACAGGACTGTTACTTTGAAAAAATTAGAGCGTTTAAAGCAGGCTAACGCTTGAATACATTAGCATGGAATAATGAAATAGGACGTTCGATCCTATTTTGTTGGTTTCTAGGATTGACGTAATGATTAATAGGG
+
FFFFFFFFFFFIIHHHIIIIIIIIIIIIIIIIIIIIIIIIIIIIIIIIIIIIFFFFFFFFFFFFFFFFFFFFFFFFFFFFF===;;DDDFFFFFFFFFFDDDF===;?BBBBAAA::::CDDDDDDFFFDDCFFFFFFDDDDFFFFFFFFFFFFFFFFFFFFFCCCFFFFFFFDDDDDDDDAA???DA<<<<<<<;8811146>AA?AA<==B???A622222AA/A?????FFFFFFFFFFFFFDDD???F??:9:BBBBAA=?::::BAA@@888<4884434448>><99=22227..22....2>688<<<<AA?>>:99:84448;54
@JI6ZREA02JUWEW
AGTCGTCATTGGAGGGCAAGTCTGGTGCCAGCAGCCGCGGTAATTCCAGCTCCAATAGCGTATATTAAAGTTGTTGCAGTTAAAAAGCTCGTAGTTGAATTTCGGGGTCAGCAGGTTGGTCGTGCCACTGGTATGAC
+
FFFFFFFFFFFIIHHHIIIIIIIIIIIIIIIIIIIIIIIIIIIIIIIIIIIIFFFFFFFFFFFFFFFFFFFFFFFFFFFFF88888FFFFFFFFFFFFFFFFFDDDDFFFFFFFFFFFFFFFFFFFFFFFFDBAAA0
@JI6ZREA02HHQ2X
AGTCGTCATTGGAGGGCAAGTCTGGTGCCAGCAGCCGCGGTAATTCCAGCTCCAATAGCGTATATTAAAGTTGTTGCAGTTAAAAAGCTCGTAGTTGAATTTCGGGGTCAGTAGGTTGGTCGTGCCAATGGTATGTACTGGCTTTACTGATTCCTCCTTCTTGAAGAACTGTAATGTCATTAATTTGGTGTTGCAGGGAAACAGGACTGTTACTTTGAAAAAATTGAGTGTTTAAAGCAGGCTAACGCTTGAATACATTAGCATGGAATAATGAAATAGGACGTTCGATCCTATTTTGTTGGTTTCTAGGATTGACGTAATGATTAATAGGGATAGTTGGGGCATTAGTATTCAATTGTCAGAGGTGAAATTCTTGGATTTATTGAAGACTAACTACTGCGAAAGCATTTGCCAAGGATGTTTTCATTAATCAAGAACGAAAGTTAGGGATCGAAGACGATCAGATACCGTCGTA
+
FFFFFFFFFFFII:::IIIIIIIIIIIIIIIIIIIIIIIIIIIIIIIIIIIIFFFFFFFFFFFFFFFFFFFFFFFFFFFFF?????FFFFFFFFFFFFFFFFFBBAAFFFFFFFFFFFFFFFFFFFFFFFFFFFFFFFFFFFFFFFFFFFFFFFFFFFDAAADDA???CFFDDDFFFFF<<<<FFFAA<???FFFCCCFFCC>CCFFFF654?888>/---//444<=>?=?FFFFFFFFFFFFFFFFFFFFFDDDGGGGIIGDDDGGGGGDA555?8?A==9::BBBBBBBB5555=66>>;;;@<B555:?DDDDDDDDDDDDAAAA?==ABBB==0000??@B<<<?ADDDDD?===DDDDD=:;==B=333448==;@77>@>>:832228:<;::;8888888;;>86669987-----227788.---7462,,,,100,,,,,,,,00428742226464::644412
@JI6ZREA02JJWT2
AGTCGTCATTGGAGGGCAAGTCTGGTGCCAGCAGCCGCGGTAATTCCAGCTCCAATAGCGTATATTAAAGTTGTTGCAGTTAAAAAGCTCGTAGTTGAATTTCGGGGTCAGCAGGTTGGTCGTGCCACTGGTATGAACTGGTTTCGCTGATTCCTCCTTTCTGAAGAACTGTAATGTCATTAATTTGGTGTTGCAGGGAAACAGGGACTGTTACTTTGAAAAAATTTGAGTAGTTTAAAGCAGGCTAACGCTTGAATACATTAGCATGGAATAATGAAATAGGACGTTCAAAACCTA
+
FEEEEEFFFFFIIHHHIIIIIIIIIIIIIIIIIIIIIIIIIIIIIIIIIIIIFFFFFFFFFFFFFFFFFFFFFFFFFFFFF?????FFFFFFFFFFFFFFFFFAA?=FDA?=:::<<444ABDDCCDDFFFFFFFFFFDDDFFFD===DFFFFFFFFFDDDDFFFFFFFFFFFFFFFFFDB<<110=<00004<<6666669000.39??4449433?25552233666FFDD==?FFFFFF666;FFFFDDDDDDDDCA:::???DDBBBBBBA@888>22123111-,,,,11:1
@JI6ZREA02IC2MG
AGTCGTCATTGGAGGGCAAGTCTGGTGCCAGCAGCCGCGGTAATTCCAGCTCCAATAGCGTATATTAAAGTTGTTGCAGTTAAAAAGCTCGTAGTTGAATTTCGGGATCAATACGTCGGTCGTGCTTTTTTGGTACGCACTGGCGTCATTGGTTTCTCCTTTCTGACGAACCATGATGTCATTAATTTGGTGTTATGGGGGGTTAGGACTGTTACTTTGAAAAAATTAGAGTGTTTAAAGCAGGCATTAGCTTGAATACATTAGCATGGAATAATGAAATAGGACGTTCGATCCTATTTTGTTGGTTTCTAGGATCAACGTAATGATTAATAGGGATAGTTGGGGCATTAGTATTCAATTGTCAGAGGTGAAATTCTTGGATTTATTGAAGACTAACTACTGCGAAAGCATTTGCCAAGGATGTTTTCATTAATCAAGAACGAAAGTTAGGGATCGAAGACGATCAGATACCGTCGTAGTCTTAACCATAAACTATGCCGACTAGGGATCGGATGATGTTAATTTTATAATG
+
??B???EGGIIHH666IIIIIIIIIIIIIIIIIIIIIIIIIIIIIIIIIIIIIIIIIIIIIIIIIIHHHIIIIIIIIIIII;;;;;IIIIIIIIIIIIIHHHIHHHIIIIIIIIIIIIIIIIIIF666666DD8GIFHHIIIIIIIIIIIIIHHHIIIIHHHIIIIIIIIIIHIIIIIIIIIIII:::HGAGFFCB233333DDD33EGIIIIIIHHHI88886699,HIIIIHEHHHHIIIIIIIIIIIIHHHHD@@@IHHHIIIIIIIIIIIIIHHHIIHH;;<IIHFGGGGGG99996//??444?<GGDD@@@HIIIIIIIIIIIIIIHHHIIII@@6666@BEG@???@DGDDEBBBBBDDDED===BBBDBBBBBB44488BB=98:BDDBBBD===9::B===<<;:::BA:75;;4331:::;::033378971003:33-116633333:9;:::::::;:;;;:9::;:1204990/.1,,,,/00226464;:777:7333373322476600000-0402
@JI6ZREA02JLQ1B
AGTCGTCATTGGAGGGCAAGTCTGGTGCCAGCAGCCGCGGTAATTCCAGCTCCAATAGCGTATATTAAAGTTGTTGCAGTTAAAAGGCTCGTAGTTGAATTTCGGGGTCAGCAGGTTGGTCGTGCCACTGGTATGTACTGGCTTCGCTGATTCCTCCTTTCTGAAGAACTGTAATGTCATTAATTTGGTGTTGCAGGGAAACAGGACTGTTACTTTGAAAAAATTAGAGTGTTTAAAGCAGGCTAACGCTTGAATACATTAGCATGGAATAATGAAATAGGACGTTCGATCCTATTTTGTGGTTTCTAGGATTGACGTAATGATTAATAGGGATAGTTGGGGCATTAGTATTCAATTGTCAGAGGTGAAATTCTTGGATTTATTGAAGACTAACTACTGCGAAAGCATTTGCCAAGGATGTTTTCATTAATCAAGAACGAAAGTTAGGGATCGAAGACGATCAGATACCGTCGTAGTCTTAACCATAAACTATGCCGACTAGGGATCGGATGATGTTAATTTTTAATGTACTC
+
??B?<<BEEE@@@666IIIIIIIIIIIIIIIIIIIIIIIIIIIIIIIIIIIIIIIIIIIIIIIIIIHHHIIIIIHIIIIFF@@BBIIIIIIIIIIIIIIHHHI>>>>IIIHHHIIIIIIIIIIIIIIIIIIIIIIIIIIIIIIIIIIIIIIIIIIHHHHHFDFIIHHHIIIIIIIIIIIIIIIHHHIIIIIIIIIHHHHHBB9>>IIIIIIFF888=67776666,>>IIIHHHHHHIIFFFI>>>@IIIIIIIIIII@@@IHHHHHHGIIIGG;;;@:@@@DDDBBBDDDD?=////4.88///9:DEBBBDDI@@@DDIIDDDDDIIHEEGGGD@@6666@@GGBBDFGIIGG;::BDDBBBBBDBBBBB===BBBBBBD::DDDDBBA44498==4////4;==:::AAAAA443=;4414:;;;::466220-....-7991226:33...65788777767:==;:9:<=81311;;1103022640462202-....7:;999977777....//22266+....10
@JI6ZREA02FZTI8
AGTCGTCATTGGAGGGCAAGTCTGGTGCCAGCAGCCGCGGTAATTCCAGCTCCAATAGCGTATATTAAAGTTGTTGCAGTTAAAAAGCTCGTAGTTGAATTTCGGGATCAATACGTCGGTCGTGCTTTCGGGTACGTACTGGCGTCATTGGTTTCTCCTTTCTGACGAACCATGATGTCATTAATTTGGTGTTATGGGGAGTTAGGACTGTTACTTTGAAAAAATTAGAGTGTTTAAAGCAGGCATTAGCTTGAATACATTAGCATGGAATAATGAAATAGGACGTTCGATCCTATTTTGTTGGTTTCTAGGATCAACGTAATGATTAATAGGGATAGTTGGGGCATTAGTATTCAATTGTCAGAGGTGAAATTCTTGGATTTATTGAAGACTAACTACTGCGAAAGCATTTGCCAAGGATGTTTTCATTAATCAAGAACGAAAGTTAGGGATCGAAGACGATCAGATACCGTCGTAGTCTTAACCATAAACTATGCCGACTAGGGATCGGATGATGTTTAATTTTTAATGTACTC
+
IIIIIIIIIIIIIHHHIIIIIIIIIIIIIIIIIIIIIIIIIIIIIIIIIIIIIIIIIIIIIIIIIIHHHIIIIIIIIIIII=====IIIIIIIIIIIIIHHHIHHHIIIIIIIIIIIIIIIIIIIHHHIHHHIIIIIIIIIIIIIIIIIFF>>>HIFFFFHIIIIIIIIIIIIIIIIIIIIIIIBBBIIHIIIII@@@@I4;;HIIIIIIIIIIHHHI66666666,>FIIIHHHHHHIIIIIIIIIIIB>>>FIIIIIIIIIIIIIIIIIHHHIIIIIHHHIIHHHIIIIIIII??==<22<<999GAG666@IIIIIIIIIIIII@@@@HHHIIIIHH9999DDIIHDDDHHIIHHHHHHHHHHH@8::HHH@==BBHHHHH88BHB>=@BBBBBBC@??>==B::::<=BBBBB?@8:;7774:::;<:5333;99;8555<==3811133333:9;::8888686==:88:6866847991/,,,,-.,-/10445694444433...3333:888<=1150000*8833--
@JI6ZREA02F6E30
AGTCGTCATTGGAGGGCAAGTCTGGTGCCAGCAGCCGCGGTAATTCCAGCTCCAATAGCGTATATTAAAGTTGTTGCAGTTAAAAAGCTCGTAGTTGAATTTCGGGATCAATACGTCGGTCGTGCTTTCGGGTACGTACTGGCGTCATTGGTTTCTCCTTTCTGACGAACCATGATGTCATTAATTTGGTGTTATGGGGAGTTAGGACTGTTACTTTGAAAAAATTAGAGTGTTTAAAGCAGGCATTAGCTTGAATACATTAGCATGGAATAATGAAATAGGACGTTCGATCCTATTTTGTTGGTTTCTAGGATCAACGTAATGATTAATAGGGATAGTTGGGGCATTAGTATTCAATTGTCAGAGGTGAAATTCTTGGATTTATTGAAGACTAACTACTGCGAAAGCATTTGCCAAGGATGTTTTCATTAATCAAGAACGAAAGTTAGGGATCGAAGACGATCAGATACCGTCGTAGTCTTAACCATAACTATGCCGACTAGGGATCGGATGATGTTTAATTTTTAATG
+
IIIIIIIIIIIIIHHHIIIIIIIIIIIIIIIIIIIIIIIIIIIIIIIIIIIIIIIIIIIIIIIIIIHHHIIIIIIIIIIII=====IIIIIIIIIIIIIHHHIHHHIIIIIIIIIIIIIIIIIIIHHHI@@@IIIIIIIIIIIIIIIIIIIHHHIIGGGGHIIIIIIIIIIHIIIIIIIIIIIIHHHBBAIIIIICCCCIBIIIIIIIIIIIIIHHHI888888GG5IIIIIHHHHHHIIIIIIIIIIIGGGIIHFDFIIIIIIIIIIIIIIIIIHHHIIIIHHHHHIIIIAAAABBBAF::HH999EIIIHHHIIIIIIIIIIIIIIIIIHHHHIIIAA6666DGGGEEBAAAEEBBBBDDDDEEEDBBBBBBB==;;;BBBC::BBDDDEEDDBBBDBBCA>>>9;555;CCCCCAB9>>7774::;=<:0333:88:9777<::296663338860318888<:<<==><<<<><9866==1103...101333:;9<::::9:9967733..---,,--///64*3
@JI6ZREA02JE8PS
AGTCGTCATTGGAGGGCAAGTCTGGTGCCAGCAGCCGCGGTAATTCCAGCTCCAATAGCGTATATTAAAGTTGTTGCAGTTAAAAAGCTCGTAGTTGAATTTCGGGGTTCTACCGTTGGTCGGGCAATAGTCTGTACTGGCGTGTGGAATTTCTACCTTCTGGGGAACCATCATGTTATTAATTTAGCGTGGTGGGAAACCAGGACCTTTACCTTGAAAAAATTAGAGTGTTCAAAGCAGGCTTACGTCTGAATACATTAGCATGGAATAATAAAATAGGACGGTGGTCCTGTTTTGTTGGTTTCTGAATCACCGTAATGATTAATAGGGATAGTTGGGGGCATTAGTATTCAATTGTCAGAGGTGAAATTCTTGGATTTATTGAAGACTAACTACTGCGAAAGCATTTGCCAAGGATGTTTTCATTAATCAAGAACGAAAGTTAGGGGATCGAAGACGATCAGATACCGTCGTAGTCTTAACCATAAACTATGCCGACTAGGGATCGGATGATGTTAATTTTTTAATG
+
IIIIIIIIIIIIIHHHIIIIIIIIIIIIIIIIIIIIIIIIIIIIIIIIIIIIIIIIIIIIIIIIIIHHHIIIIIIIIIIII;;;;;IIIIIIIIIIIIIHHHICCCCIIIIIIIIIIIIIIHHHIIIIIIIIIIIIIIIIIIIIIIIIIHHHIIIIIIIIICCCCIIIIIIIIIIIIIIIIIFFFIIIIIIIIHHHHHHIIIIIIIIHEBE??99B//////::3DBBEGIIIHHHIIIIIIIHF>>>DFIIIIIID@@@IIIIIIIII@@@@@BBIBIIHH@@>?ABAA8511115/6BB=;?GIDDDDHHHIIIIIIIIIIIIIIHHHIIIIII==?=8HHHIHHHIIIIIIIIHHHHHH>>@BBEEED@==BBBEEEB88DDDBBBB:99@?C@C?9555>BBBBBBBBEEEEDDD7777;:::<<8888;99<:5558::-1111688333:9;<<;;:81318;:00--.0451100//.1,,,,1-032279486888688=<:888997820,,,,,,..)1
@JI6ZREA02GW884
AGTCGTCATTGGAGGGCAAGTCTGGTGCCAGCAGCCGCGGTAATTCCAGCTCCAATAGCGTATANTAAAGTTGTTGCAGTTAAAAAGACTCGTAGTTGAATTTCGGGGTCGAGTAGGTTGGTCGTGCCTATGGTATGTACTGGCTTTACTGATTCCTCCTTCTTGAAGAACTGTAATGTCATTAATTTGGTGTTGC
+
FFFFFFFFFFFIIHHHIIIIIIIIIIIIIIIIIIIIIIIIIDDDDHHHHFFFFFFFFDDBBB@@!111044888>899<<A577<8<1<<DDBAA=9966,,,.,,,,,2-76==??@BDDDFFAAAAAAAABB?=>?>98844...7924422666669966300003?<<<<><<=::98<>=8666622223/
@JI6ZREA02GPQ2J
AGTCGTCATTGGAGGGCAAGTCTGGTGCCAGCAGCCGCGGTAATTCCAGCTCCAATAGCGTATATTAAAGTTGTTGCAGTTAAAAAGCTCGTAGTTGAATTTCGGGATCAATACGTCGGTCGTGCTTTCGGGTACGTACTGGCGTCATTGGTTTCTCCTTTCTGACGAACCATGATGTCATTAATTTGGTGTTATGGGGAGTTAGGACTGTTACTTTGAAAAAATTAGAGTGTTTAAAGCAGGCATTAGCTTGAATACATTAGCATGGAATAATGAAATAGGACGTTCGATCCTATTTTGTTGGTTTCTAGGATCAACGTAATGATTAATAGGGATAGTTGGGGCATTAGTATTCAATTGTCAGAGGTGAAATTCTTGGATTTATTGAAGACTAACTACTGCGAAAGCATTTG
+
FFFFFFFFFFFIIHHHIIIIIIIIIIIIIIIIIIIIIIIIIIIIIIIIIIIIFFFFFFFFFFFFFFFFFFFFFFFFFFFFF?????FFFFFFFFFFFFFFFFFFFFFFFFFFFFFFFFFFFFFFFFFFFFFFFFFFFFFFFFFFFFFFFFFFFFFFFFFFFFFFFFFFFFFFFFFFFFFFFFFFFFFFFFFDFDD6666?6<:DDDFFFFFFFFFFFF77776666,6CCCCF??FFFFFFFFFFFFFFFFFFFDFDFGGGGFFFGGIIIIDDDGGGGG?DD::<CCGGGD:::A:=973//::??==<B:::?DDDDDDDDDDDDDA?88:??DDDDBD9999AADDDDDDDDDDDDDDDDDD>8888;;;@<322448;;8;77>@<823388@<<;8888888233886:
@JI6ZREA02IS2LX
AGTCGTCATTGGAGGGCAAGTCTGGTGCCAGCAGCCGCGGTAATTCCAGCTCCAATAGCGTATATTAAAGTTGTTGCAGTTAAAAAGCTCGTAGTTGAATTTCGGGATCAATACGTCGGTCGTGCTTTCGGGTACGTACTGGCGTCATTGGTTTCTCCTTTCTGACGAACCATGATGTCATTAATTTGGTGTTATGGGGAGTTAGGACTGTTACTTTGAAAAAATTAGAGTGTTTAAAGCAGGCATTAGCTTGAATACATTAGCATGGAATAATGAAATAGGACGTTCAATCCTATTTTGTTGGTTTCTAGGATCAACGTAATGATTAATAGGGATAGTTGGGGCATTAGTATTCAATTGTCAGAGGTGAAATTCTTGGATTTATTGAAGACTAACTACTGCGAAAGCATTTGCCAAGGATGTTTTCATTAATCAAAGAACGAAAGTTAGGGATCGAAGACGATCAGATACCGTCGTAGTCTTAACCAT
+
FFFFFFFFFFFIIHHHIIIIIIIIIIIIIIIIIIIIIIIIIIIIIIIIIIIIFFFFFFFFFFFFFFFFFFFFFFFFFFFFF;;;;;FFFFFFFFFFFFFFFFFFFFFFFFFFFFFFFFFFFFFFFFFFFFFFFFFFFFFFFFFFFFFFFDD===FFFFFFFFFFFFFFFFFFFFFFFFFFFFFFFFFFFFFFFFFAAA?D166FFFFFFFFFFFFFFF67776666,;FFFFFFFFFFFFFFFFFFFFFDDDFFDDDDGGGIIIGIIIIIIDDDFDGGG?DDDFDDDDDGGGDDB99965//88000<<A88:=AADDDDDDDDDDDDAAABBIIDDAAA???=DDDDDDDAAAAA?B??>?B?><8888;;><<::<<>;;;<228=?>>BBBB>>>B<<<;888;8844488:<<:846:1111666:8702---:22:7323766031112226688:886666565:::98996512178800,,
@JI6ZREA02JLD3L
AGTCGTCATTGGAGGGCAAGTCTGGTGCCAGCAGCCGCGGTAATTCCAGCTCCAATAGCGTATATTAAAGTTGTTGCAGTTAAAAAGCTCGTAGTTGAATTTCGGGGTCAGTGGGTTGGTCGTGCCACTGGTATGTACTGGCCCTACTGATTCCTCCTTCTTGAAGAACTGTAGTGCCATTAATTTGGTGTTGCAGGGAAACAGGACTGTTACTTTGAAAAAATTAGAGTGTTTAAAGCAGGCAATCGCTTGAATACATTAGCATGGAATAATGAAATAGGACGATCGATCCTATTTTGTGGTTTCTAGGATTGACGTAATGATTAATAGGGATAGTTGGGGCATTAGTATTCAATTGTCAGAGGTGAAATTCTTGGATTTATTGAAGACTAACTACTGCGAAAGCATTTGCCAAGGATGTTTCATTAATCAAGAACGAAAGTTAGGGATCGAAGACGATCAGATACCGTCGTAGTCTTAACCATAAACTATGCCGACTAGGGATCGGATGATGTTAATTTTTAATGTACTTTA
+
IIIIIIIIIIIIIHHHIIIIIIIIIIIIIIIIIIIIIIIIIIIIIIIIIIIIIIIIIIIIIIIIIIHHHIIIIIIIIIIGG66666GIIIIIIIIIIIIHHHIBBBBIIIIIHHHIIIIIIIIIIIIIIIIIIIIIIIIIIHHHIIIIIIIIIIIIIIIIIIIIIIIIIIIIIIIIIIIIIIIHHHIIIIIIIIIHHHHHHIIIIIIIIIIIIBBBI444444BB5IIIIIHHHHHHIIIIIIIIIIIIIIIIIIIIIIIIIIIIIIIIIIIIIHHHIIIIIIIIIIIHEFA;;11117/@@>;@GCIIIIIIIIIIGGGIIGGGIIIIHHHIIIIIICCB@GGIIIIIIIHGBBBBIEEEGCCEE@44477ECCEEB444<7=EEDA@BEAAACCEC<<<<<ECGGBBBDAAAA?A>7////48::<96<9:/..?75557::2=<<<>>>??<;>=>????A?>???878A??>?==??44243==??68:::<>243::;:<<===>::::77==112//--)47<<42/,
@JI6ZREA02HHMWV
AGTCGTCATTGGAGGGCAAGTCTGGTGCCAGCAGCCGCGGTAATTCCAGCTCCAATAGCGTATATTAAAGTTGTTGCAGTTAAAAAGCTCGTAGTTGAATTTCGGGGAT
+
811115333:BBDCCDHIIIIIIIIIIIIIIIIIIIIIIIIIIIIIIIIIIIFFFFFFFFFFFFFFFFFA@@FFFFFFFFF?????FFFFFFFFFFFDB;88<22....
@JI6ZREA02IV19W
AGTCGTCATTGGAGGGCAAGTCTGGTGCCAGCAGCCGCGGTAATTCCAGCTCCAATAGCGTATATTAAAGTTGTTGCAGTTAAAAAGCTCGTAGTTGAATTTCGGGATCAATACGT
+
????55555:BBD666HIIIIIIIIIIIIIIIIIIIIIIIIIIIIIIIIH@;;;;FFFFDBBDD88866::9A>>???A<<33333ABBBBBBDDFFFF???5444>::79713.-
@JI6ZREA02J0AI9
AGTCGTCATTGGAGGGCAAGTCTGGTGCCAGCAGCCGCGGTAATTCCAGCTCCAATAGCGTATATTAAAGTTGTTGCAGTTAAAAAGCTCGTAGTTGAATTTCGGGGTCAGTAGGTTGGTCGTGCCAATGGTATGTACTGGCTTTACTGATTCCTCCTTCTTGAAGAACTGTAATGTCATTAATTTGGTGTTGCAGGGAAACAGGACTGTTACTTTGAAAAAATTGAGTGTTTAAAGCAGGCTAACGCTTGAATACATTAGCATGGAATAATGAAATAGGACGTTCGATCCTATTTTGTTGGTTTCTAGGATTGACGTAATGATTAATAGGGATAGTTGGGGCATTAGTATTCAATTGTCAGAGGTGAAATTCTTGGATTTATTGAAGACTAACTACTGCGAAAGC
+
FFFFFFFFFFFII@@@IIIIIIIIIIIIIIIIIIIIIIIIIIIIIIIIIIIIFFFFFFFFFFFFFFFFFFFFFFFFFFFFF88888FFFFFFFFFFFFFFFFFBBBBFFFFFFFFFFDDDFFFFFFFFFFFFFFFFFFFFFFFFFA?<FFFFFC?88::FFFFDDDFFFF<6666=BB?>><<999552<>AAAB=::::??<FFFFFFFFFFFFFF999966;;;DFFFFFFF???FFFFD;;;FFFFFFFF;<::DDDFGGGGGGGGGGGGDDDF?GGDDDDDIGGGCAAD9:965//<<4449<BB????DDDDDDDDDDDDDDDDBBBDDDDDD====DDDDA???ADDDDDBBDD?==333:;;;<8888<=B;;;>77><:;:832222295730,,,07
@JI6ZREA02J6TJV
AGTCGTCATTGGAGGGCAAGTCTGGTGCCAGCAGCCGCGGTAATTCCAGCTCCAATAGCGTATATTAAAGTTGTTGCAGTTAAAAAGCTCGTAGTTGAATTTCGGGGTCAGTGGGTTGGTCGTGCCACTGGTATGTACTGGCCCTACTGATTCCTCCTTCTTGAAGAACTGTAATGCCATTAATTTGGTGTTGCAGGGAAACAGGACTGTTACTTTGAAAAAATTAGAGTGTTTAAAGCAGGCAATCGCTTGAATACATTAGCATGGAATAATGAAATAGGACGATCGATCCTATTTTGTGGTTTCTAGGATTGACGTAATGATTAATAGGGATAGTTGGGGCATTAGTATTCAATTGTCAGAGGTGAAATTCTTGGATTTATTGAAGACTAACTACTGCGAAAGCATTTGCCAAGGATGTTTTCATTAAATCAAGAACGAAAGTTAGGGGATCGAAGACGATCAGATACCGTCGTAGTCTTAACCNTAAACTATGCCGACTAGGGATCGGATGATG
+
IIIIIIIIIIIIIHHHIIIIIIIIIIIIIIIIIIIIIIIIIIIIIIIIIIIIIIIIIIIIIIIIIIHHHIIIIIIIIIIII???==IIIIIIIIIIIIIHHHICCCCIIIIICCCIIIIIIIIIIIIIIIIIIIIIIIIIIHHHIIIIIIIIIIIIIIIIIIIIIIGGGIIIIIIIIIIIIIIHHHIIIIIIIII???GGHIDGGIIIIIIIIHHHI888888II5GGIIIHHHHHHIIIIIIIIIIIIIIIIIIIIIIIIIIIIIIIIIIIIIHHHIIIIIIIIIIIIIGEEG1111<2;;1338;IIIIIIIIGGGIIIIIIIIIIIHEBEGE87722227ADD@AEEIIIIIIIIIIIIIIIIIHHHHHIIIIIIHHHIIIIIHFEIIIIIIIIIIIEHHFIIE999GGDA==<:=3,,,,37.....6=???;7<=733/.......,799=<76899>>>><:455A>;??==7:440000!577:=>4<<??>?;500004?:77<99973
@JI6ZREA02I5B6T
AGTCGTCATTGGAGGGCAAGTCTGGTGCCAGCAGCCGCGGTAATTCCAGCTCCAATAGCGTATATTAAAGTTGTTGCAGTTAAAAAGCTCGTAGTTGAATTTCGGGATCAATACGTCGGTCGTGCTTTCGGGTACGTACTGGCGTCATTGGTTTCTCCTTTCTGACGAACCATGATGTCATTAATTTGGTGTTATGGGGAGTTAGGACTGTTACTTTGAAAAAATTAGAGTGTTTAAAGCAGGCATTAGCTTGAATACATTAGCATGGAATAATGAAATAGGACGTTCGATCCTATTTTGTTGGTTTCTAGGATCAACGTAATGATTAATAGGGATAGTTGGGGCATTAGTATTCAATTGTCAGAGGTGAAATTCTTGGATTTATTGAAGACTATCTACTGCGAAAGCATTTGTCCAAGGATGTTTTCATTAATCAAGAACGAAAGTTAGGGATCGAAGACGATCAGATACCGTCGTAGTCTTAACCATAAACTATAGCCGACTAGGGATCGGATGATGTTTAATTTTTAATGTACTC
+
HHHHHHHHHHHIIHHHIIIIIIIIIIIIIIIIIIIIIIIIIIIIIIIIIIIIHHHHHHHHHHHHHHHHHHHHHHHHHHH>>88888EHHHHHHHHHHHHHHHHHHHHHHHHHHHHHHHHHHHHHHHHHHHHHHHHHHHHHHHHHHHHHHHHHHHHHHHHHHHHHHEEEHHHHHHHHHHHHHHHHHHHHHHHHHHHAAA>E6><GGGGGGDDDDD;;;G222666DE3HHHHHHHH@@@HHHHHHHHHHHEEEHHHHHHHHHHHHHHHHHHHHHHHHHHHHHHHHHDDDEBB;9:A55550--89333A9B>@@BEEEHHHGEBBBEGBBBB;;;;B9:9<5555::999535A?ABAAA>=====999@<99A9...229...2//322=;=A?=999=?AA;966=99....-.,0000145....1100...,,,,,,6000077802000227721027466;767122289::;::;::;;000-----,,..10449660222122;:777777699;;1155544+:877--
@JI6ZREA02I4U9E
AGTCGTCATTGGAGGGCAAGTCTGGTGCCAGCAGCCGCGGTAATTCCAGCTCCAATAGCGTATATTAAAGTTGTTGCAGTTAAAAGCTCGTAGTTGAATTTCGGGGTCAGTAGGTTGGTCGTGCCATGGTATGTACTGGCCTTACTGATTCCTCCTTCTTGAAGAACTGTAATGTCCATTAATTTGGTGTTGCAGGGAAACAGGACTGTTACTTTGAAAAAATTAGG
+
FFFFFFFFFFFII:::IIIIIIIIIIIIIIIIIIIIIIIIIIIIIIIIIIIIFFFFFFFFFFFFFFFFFFFFFDDBBBB333333:?BBBBDDFFFFFFFF?31112?A<4111::DDDDDFF=;;;DFFFFFFFFFFFFFFFFFFFFFFFFFFFFFFFFFFFFFDDDDDFD:6666<FDDD??FFFFFFFFDD:::===A<AAABB@<<:=666:--,,,,55/--
@JI6ZREA02G69Z4
AGTCGTCATTGGAGGGCAAGTCTGGTGCCAGCAGCCGCGGTAATTCCAGCTCCAATAGCGTATATTAAAGTTGTTGCAGTTAAAAAGCTCGTAGTTGAATTTCGGGATCAGCAGGTTGGTCGTGCCACTGGTATGCACTGGCTTTGCTGGTTCCTCCTTTCTGAAGAACTGCAATGCCATTAATTTGGTGTTGCAGGGAAACAGGACTGTTACTTTGAAAAAATTGAGTGTTTAAAGCAGGCTAACGCTTGAATACATTAGCATGGAATAATGAAATAGGACGTTCGATCCTATTTTGTGGTTTCTAGGATTGACGTAATGATTAATAGGGATAGTTGGGGGCATTAGATTCAATTGTCAGAGGTGAAATTCTTGGATTTATGAAG
+
FFFFFFFFFFFIIHHHIIIIIIIIIIIIIIIIIIIIIIIIIIIIIIIIIIIIFFFFFFFFFFFFFFFFFFFFFFFFFFFFF;;;;;FFFFFFFFFFFFFFFFFFFFFFFFFFFFFFFDDDFFFFFFFFFFFFFFFFFFFFFFDDDFFFFFFFFFFDDCCCCAADA:;;<?FFFFFFFFFFFFFFFFC<3666ABD====???366DDFDDDBB=??D622266ACCFCCCFFFFFFFFFFFFFFFFFFFFFFFFDC?:::FFFFDGGGGIIIIIIGF?DDGGGGGDDDB:88966644/44;;;B<BA???AADDDDDDD??????AA=;8???A@>/////>?>>898<BBBBAA?>??88///8==>DD===??D>>882<<43
@JI6ZREA02F2157
AGTCGTCATTGGAGGGCAAGTCTGGTGCCAGCAGCCGCGGTAATTCCAGCTCCAATAGCGTATATTAAGGTTGTTGCAGTTAAAAAGCTCGTAGTTGAATTTTAGGCCTGGCCGGATGGTCCGTCTTTGGCGAGTACTGTTCTGTCGTCGGGTCTATCCTTCTGGTGAGCCGGGATGCCCTTTATTGGGTGTGTCGGGGAACCAGGACCATTACCTTGAAAAAATTAGAGTGTTTAAAGCGGGCATTTGCTTGAATAGATTAGCATGGAATAATAGAATAGGACGTTGGTTCTATTTTGTTGGTTTTAGGACCACCGTAATGATTAATAGGGATAGTTGGGGGCATTAGTATTCAATTGTCAGAGGTGAAATTCTTGGATTTATTGAAGACTAACTATTGCGAAAGCATTTGCCAAGGATGTTTTCATTAATCAAGAACGAAAGTTAGGGGGTCGAAAGACGATCAGATACCGTCGTAGTCTTAACCATAAACTATGCCGACTAGGAATCGGGCGACGTTTATTTCATGACTCGCTCGGCGCCTTAC
+
IIIIIIIIIIIIICCCIIIIIIIIIIIIIIIIIIIIIIIIIIIIIIIIIIIIIIIIIIIIIIIIIIIIIIIIIIIIIIIII:::::IIIIIIIIIIIIICCCCIIIIIIIIIIIIIIIIIIIIIIHHHIIIIIIIIIIIIIIIIIIIIIGGGIIIIIIIIIIIIIIIIIIIHHHIIIHHHHHHIFFGGHIIIIIIAAAAIIIIIIIIIIIIIIIIIII888888II?IIIIIHHHHHHIG;;;BGHHHIIIIIIIIIIIIIIIIIIIIIIIIIIIIIIIIIIIIGGGIIGGGII@@@?I<<GG====IIIIBBDGIIIIIIIIIIIIIIFBBHGA===77777BGIIIIIIIIIIIIIIIIIIIHHIIHFFEEECCGGG44477=EEEC@BBDDDDDFFGGDBHFABBBBBIIIIIB<;:>8888????>>:<:::55:3...32721111164)///20<88<<<<8:8??:87<;==;:33447768444..-344::<8:7::::<<7220,200,,,,,,,257<<<<:=;=<<;0.//00-,
@JI6ZREA02IF6ET
AGTCGTCATTGGAGGGCAAGTCTGGTGCCAGCAGCCGCGGTAATTCCAGCTCCAATAGCGTATATTAAAGTTGTTGCAGTTAAAAAGCTCGTAGTTGAATTTC
+
FFFFFFFFFFFIIHHHIIIIIIIIIIIIIIIIIIIIIIIIIIIIIIIIIIIIFFFFFFFFFFFFFFFFFFFFFFFFFFFFF?????FFFFFFFFFFDB@9637
@JI6ZREA02GRGO1
AGTCGTCATTGGAGGGCAAGTCTGGTGCCAGCAGCCGCGGTAATTCCAGCTCCAATAGCGTATATTAAAGTTGTTGCAGTTAAAAAGCTCGTAGTTGAAATT
+
FFFFFFFFFFFII:::IIIIIIIIIIIIIIIIIIIIIIIIIIIIIIIIIIIIFFFFFFFFFFFFEEDDF===FFFFFFFFF?????FFFFFFFFFFFFFF66
@JI6ZREA02JRHHA
AGTCGTCATTGGAGGGCAAGTCTGGTGCCAGCAGCCGCGGTAATTCCAGCTCCAATAGCGTATATTAAAGTTGTTGCAGTTAAAAAGCTCGTAGTTGAATTTC
+
FFFFFFFFFFFIIHHHIIIIIIIIIIIIIIIIIIIIIIIIIIIIIIIIIIIIFFFFFFFFFFFFFFDDDFFDDBA????4422111<<<<<=:551211,,,.
@JI6ZREA02GZN4U
AGTCGTCATTGGAGGGCAAGTCTGGTGCCAGCAGCCGCGGTAATTCCAGCTCCAATAGCGTATATTAAAGTTGTTGCAGTTAAAAAGCTCGTAGTTGAATTTCGGGGA
+
FFFFFFFFFFFIIHHHIIIIIIIIIIIIIIIIIIIIIIIIIIIIIIIIIIIIFFFFFFFFFFFFFFFFFFFFFBAA@@?44///--9===:9:<;<422,,,3//,,.
@JI6ZREA02GRYE9
AGTCGTCATTGGAGGGCAAGTCTGGTGCCAGCAGCCGCGGTAATTCCAGCTCCAATAGCGTATATTAAAGTTGTTGCAGTTAAAAAGCTCGTAGCTGAATTTCGGGATCAATACGTCGGTCGTGCTTTTTTGGTACGCACTGGCGTCATTGGTTTCTCCTTTCTGACGAACCATGATGTCGTTAATTTGGTGTTATGGGGAGTTAGGACTGTTACTTTGAAAAAATTAGAGTGTTTAAAGCAGGCATTAGCTTGAATACATTAGCATGGAATAATGAAATAGGACGATCGATCCTATTTTGTGGTTTCTAGGATTGACGTAATGATTAATAGGGATAGTTGGGGCATTAGTATTCAATTGTCAGAGGTGAAATTCTTGGATTTATTGAAGACTAACTACTGCGAAAGCATTTGCCAAGGATGTTTTCATTAATCAAGAACGAAAGTTAGGGATCGAAGACGATCAGACACCGTCGTAGTCTTAACCATAAACTATG
+
IIIIIIIIIIIIIHHHIIIIIIIIIIIIIIIIIIIIIIIIIIIIIIIIIIIIIIIIIIIIIIIIIIHHHIIIIIIIIIIII;;;;;IIIIIIIIIIIIIHHHIHHHIIIIIIIIIIIIIIIIIII99;;99IIFIIIIIIIIIIIIIIIIIIHHHIIIIHHHIIIIIIIIFFFIIIIIIIIIIIIHHHIIIIIIIICCCBI?BBIIIIIIIIIGGCCBG222222??0CDFD;788DFHIIIHIIIIIIIIIIIDD;<;IIIIIIIIIIIIIIIIIHHHI:@@IIIIDDBBEEEB?33336/EE???E<G;;;DHIIDDDGGIDD@@@@DDEBBEEEGDD6666@@D@???EEGGGBBBB8::EE99:==BBDDDDDBBBB<;=44::=;:=:99==:A9::9BBB9::::<A:84400.4,,,,,,,444425492003.---4691222673333:9:88777713116:746:761318;;::8761136202
@JI6ZREA02G25EN
AGTCGTCATTGGAGGGCAAGTCTGGTGCCAGCAACCGCGGTAATTCCAGCTCCAATAGCGTATATTAAAGTTAGTTGCAGTTAAAAAGACTCGTAGTTGAATTTCGGGGTTCAGTAGGTTGGTCGTGCCAATGGTATGTACTGGCTTTACTGAGTTCCTCCTTCTTGAAGAACTGTAATGTCATTAATTTGGTGTTGCGAGGGAAACAGGACTGTTACTTTGAAAAAAATTAGAGTGTTTAAAGCAGGCTTAACGCTTGAATACATTAGCATGGAATAATGAAATAGGACGTTCGATCCTATTTTGTTGGTTTCTAAGGACTTGAACGTAATAGAGTTAATAGGGTAGTAGTTAGGGGGTCGATTAGTAATTCTAATTAGTCGTAGAAGG
+
FA@A@@FEEEFIIHHHIIIIIIIIIIIIIIII::86:888>==444444<@AA<8::FFFDCADBD???A662:8>=>>?99///11<4>???===<;977,,,.,,,,,,23::=122434><<<===AA@555:ADDDDDDBB?FFFA>::655BA888<<556:AB===BBAA<<<?<<<00008880.-2;<?><900188;<9>>?>?>96771117,,,,,,,11+:====888111<??>><00018??>>?==??GGGGGFFFFDDDDDDDD?333A:DDAAAB@AA?<<997.0..3,,111113,--1-,-11---359665131-----1111115111111-,,,,,,3*30007346603099992,,,003455,,
@JI6ZREA02IBA91
AGTCGTCATTGGAGGGCAAGTCTGGTGCCAGCAGCCGCGGTAATTCCAGCTCCAATAGCGTATATTAAAGTTGTTGCAGTTAAAAAGCTCGTAGTTGAATTTCGGGGA
+
FFFFFFFFFFFIIHHHIIIIIIIIIIIIIIIIIIDDFFGFFFFFFCCEFFF?@@@FFFFFFFFFFFFFFFFFFFDDDDD::55522??>=====;=842..,..///3
@JI6ZREA02IQHVF
AGTCGTCATTGGAGGGCAAGTCTGGTGCCAGCAGCCGCGGTAATTCCAGCTCCAATAGCGTATATTAAAGTTGTTGCAGTTAAAAAGCTCGTAGTTGAATTTCGGGGTCAGTAGGTTGGTCGTGCCAATGGTATGTACTGGCTTTACTGATTCCTCCTTCTTGAAGAACTGTAATGTCATTAATTTGGTGTTATGGGGAGTTAGGACTGTTACTTTGAAAAAATTAGAGTGTTTAAAGCAGGCATTAGCTTGAATACATTAGCATGGAATAATGAAATAAGACGTTCGATCCTATTTTGTTGGTTTCTAGGATCAACGTAATGATTAATAGGGATAGTTGGGGCATTAGTATTCAATTGTCAGAGGTGAAATTCTTGGATTTATTGAAGACTAACTACTGCGAAAGCATTTACCAAGGATGTTTTCATTAATCAAAGAACGAAAGTTAGGGATCGAAGACGATCAGATACCGTCGTAGTCTTAACCATAAACTATGCCGACTAGGGATCGGATGATGTTTAATTTTTTAATG
+
IIIIIIIIIIIIIBBBIIIIIIIIIIIIIIIIIIIIIIIIIIIIIIIIIIIIIIIIIIIIIIIIIIHHHIIIIIIIIIIII<<<<<IIIIIIIIIIIIIHHHICCCCIIIIIIIIIIIIIIIIIIIIIIIIIIIIIIIIIIIHHHIIIIIIIIIIIIIIIIIIIIIIIIIIIIIIIIIIIIIIFFFIIIIIIIICCCCI7@@IIIIIIIIIIIHHHI888866;;,FIHHHHHHHHHIIIIIIIIIIIIIIIIFEDIIIIIIIIIIIIIIIIII@@@HHHHDDDIIIIII<<<@=><<7//BD554E?GGDDDDDDDIIIIIIIIIIIIIHHHIIIIDD6666DIIIIIIIIIHHHHHHBBBDEEEB8555BBC??AAC;;=>88BA?>;?CCB::8>>:::==B>??;;=DBBB@::88:333099664403.,,,,,94300023-886688:<<<9;:88833136:::646:;:6866<<1103688<8-1333:;;<<:::688:833389933366-,,,,,11),
@JI6ZREA02JHXWN
AGTCGTCATTGGAGGGCAAGTCTGGTGCCAGCAGCCGCGGTAATTCCAGCTCCAATAGCGTATATTAAAGTTGTTGCAGTTAAAAAGCTCGTAGTTGAATTTCGGGGTCAGTAGGTTGGTCGTGCCAATGGTATGTACTGGCTTTACTGATTCCTCCTTCTTGAAGAACTGTAATGTCATTAATTTGGTGTTGCAGGGAAACAGGACTGTTAACTTTGAAAAAATTGAGTGTTTAAAGCAGGCTAACGCTTGAATACATTAGCAATGGAATAATGAAATAGGACGTTCGATCCTATTTTGTGGTTTCTAGGATTGACGTAATGAGTTAATAGGGATAGTTGGGGCATTAGTATTCAATTGTCAGAGGTGAAATTCTTGGATTTATTGAAGACTAACTACTGCGAAAGCATTTGCC
+
FFFFFFFFFFFII@@@IIIIIIIIIIIIIIIIIIIIIIIIIIIIIIIIIIIIFFFFFFFFFFFFFFFFFFFFFFFFFFF<=88888CFDDBDDFFFF@@666C=;;;ABBBD???::::<FFFFFFFFFFFFFFFFFFFFFF<<<?CACFFDDBBBBBBBA=555:999A??>AA@???@@444441118<<<>?<;;==89244<<?>0...4666:,,,---88779:?8;=====BDDDDAAA=??AADDD:9:BDDDD:555??GDDDBBB====788443<<867:6233222../4222244?>>88899BBBB@@99444<<82....744422224??@@:555:A?>><:::<<<<///2888<::8888@;88822;<<;8332226666932222;99222;44
@JI6ZREA02J5F4A
AGTCGTCATTGGAGGGCAAGTCTGGTGCCAGCAGCCGCGGTAATTCCAGCTCCAATAGCGTATATTAAAGTTGTTGCAGTTAAAAACGCTCGTAGTTGAATTTCGGGATCAATACGTCGATCGTGCTTTTAGTTAC
+
242///2:66667001:BBDFGHHHIIIIIIHGGDDDA66666?=BDBDDDFFFFFFFFDDCFFFFFC<:<CCDFFFFCDD=====FFFFFFDBBAAA880001488<<>@@BBDFFFFFFFFDBA55744/-,-.
@JI6ZREA02GGUPN
AGTCGTCATTGGAGGGCAAGTCTGGTGCCAGCAGCCGCGGTAATTCCAGCTCCAATAGCGTATATTAAAGTTGTTGCAGTTAAAAAGCTCGTAGTTGAATTTCGGGGTCAGACAGGTTGGTCGTGCCTTACGTGGTATGTACGTGGTTTCGCTTGGTATTCCCTTCCTTTCTGAACGAACTGTAATGCCATTAATTTGGGTGTTTGCGAGGGTAAACGAGGACTTAGTTTACTTAAGTAAAAATTAGAGTTAGTTAAGCGAGGCTTAACGCTTGAATACATTAGCATGGAATAATGAAATAGGACGTTCGATCCTATTTTGTGGTTTCTAGGATTGACGTAATGATTAATAGGGATAGTTGGGGCATTAGTATTCAATTGTCAGAGGTGAAATTCTTGGATTTATTGAAGACTAACTACTGCGAAAGCATTCGCCAAGGATGTTTTCATTAATCAAGAACGAAAGTTAGGGATCGAAGACGATCAGATACCGTCGTAGTC
+
FFFFFFFFFFFIIHHHIIIIIIIIIIIIIIIIIIIIIIIIIIIIIIIIIIIIFFFFFFFFFFFFFFFFFFFFFFFFFFFFF????=FFFFFFFFFFFFFFF?D97642444444226668><<<=@@>>?>434489898:733266664232222;<66...22776662-/../3;;57321123113----,,,,,,,1,,,2327666=6117..---.---.,,,2.,,--.,,,,,,--175----2,,----23-------235223<>>>?ABBB???AAAAAADDDD?==B>BBBA8555:ABBBBB999=:0::BB?D<DDDDDA:::DDDDAAAADDDDD???=A>3337777===DDDDDDDDDDDD?======DD>>==BBB>>===///=::BBBBBBBBB=8885::566:56666::77::::8::4444::::99466664421---8::23338::66610287222202066644446402
@JI6ZREA02IS1ZD
AGTCGTCATTGGAGGGCAAGTCTGGTGCCAGCAGCCGCGGTAATTCCAGCTCCAATAGCGTATATT
+
FFF;;;;FFFFIIHHHIIIIIIIIIIIIIIIIIIIIIIIIIIIIIHHHHIHHFFFFFFDDDDDB55
@JI6ZREA02J1804
AGTCGTCATTGGAGGGCAAGTCTGGTGCCAGCAGCCGCGGTAATTCCAGCTCCAATAGCGTATATTAAAGTTGTTGCAGTTAAAAAGCTCGTAGTTGAATTTCGGGGA
+
FFFFFFFFFFFII:::IIIIIIIIIIIIIIIIIIIIIIIIIIIIIIIIIIIIFFFFFFFFFFFFFFFFFFFFFFFFFFFFF?????FFFFFFFFFBA??661.,,,,.
@JI6ZREA02H396Z
AGTCGTCATTGGAGGGCAAGTCTGGTGCCAGCAGCCGCGGTAATTCCAGCTCCAATAGCGTATATTAAAGTTGTTGCAGTTAAAAAGCTCGTAGTTGAATTTCGGGATCAATACGTCGGTCGTGCTTTTTTGGTACGCACTGGCGTCATTGGTTTCTCCTTTCTGACGAACCATGATGTCATTAATTTGGTGTTATGGGGGGTTAGACTGTTACTTTGAAAAAATTGAGTGTTTAAAGCAGGCATTAGCTTGAATACATTAGCATGGAATAATGAAATAGGACGTTCGATCCTATTTTGTTGGTTTCTAGGATCAACGTAATGATTAATAGGGATAGTTGGGGCATTAGTATTCAATTGTCAGAGGTGAAATTCTTGGATTTATTGAAGACTAACTACTGCGAAAGCATTTGCCAAGGATGTTTTCATTAATCAAGAACGAAAGTTAGGGATCGAAGCGATCAGATACCGTCGTAGTCTTAACCATAAACTATGCCGACTAGGGATCGGATGATGTTAATTTT
+
??B?<<?DBBGE@666IHHIIIIIIIIIIIIIIICCBIIIIHHHHIIIIIIHHHHHHHHHHHHHHHHHHHHHHHHHHHHHH;;;;;HHHHHHHHHHHHHHHE>998DHHHHHHHHHHHHHHHHHH66666666.8@GGGGGGGHHHHHHHHHHHHHHBB>>>HHHHHHHHHHHHHHHHHHHHHHHHHC;;4AABA6------886,66ADEGGG@@@E222222>>>AEBB223;<CHHHEEEHHHHHHHHHHHDDDHHHHHHHHHHHHHHHHHHHHHHHHDDDHHHHHHHHHH;;99B6666222;:DDDEBBBBBBHHHHHHHHHHHHHHHHHHH@@9999EEGG@;9;@@@EGDBBBBBDD?==899<AAA::>>A///947AAA?=A999??@?=333===999>>>AAAHHHHH;;4477=;;;<:4222644,,,,,.03,,,,166686021:;;776:78721---200734443311----0,.10345464222677777:::76489911--
@JI6ZREA02GOXR5
AGTCGTCATTGGAGGGCAAGTCTGGTGCCAGCAGCCGCGGTAATTCCAGCTCCAATAGCGTATATTAAAGTTGTTGCAGTTAAAAAGCTCGTAGTTGAATTTCGGGGTCAGCAGGTTGGTCGTGCCACTGGTATGCACTGGCTTCGCTGATTCCTCCTTTCTGAAGAACTGTAATGTCATTAATTTGGTGTTGCAGGGAAACAGGACTGTTACTTTGAAAAAATT
+
FFFFFFFFFFFIIHHHIIIIIIIIIIIIIIIIIIIIIIIIIIIIIIIIIIIIFFFFFFFFFFFFFFFFFFFFFFFFFFFFF88888FFFFFFFFFFFFFFFFFDDDDFFFFFFFFFFFFFFFFFFFFFFFFFFFFFFFFFFFFFFFFFFFFFFFFFFFFFFFFFDDDDFFFFFFC6666DFFFFFFFFFDDDFFFFFFFFDDDFFFFFFFFFFFDDD67776244
@JI6ZREA02J4DKD
AGTCGTCATTGGAGGGCAAGTCTGGTGCCAGCAGCCGCGGTAATTCCAGCTCCAATAGCGTATATTAAAGTTGTTGCAGTTAAAAAGCTCGTAGTTGAATTTC
+
FFFFFFFFFFFIIHHHIIIIIIIIIIIIIIIIIIIIIIIIIIIIIIIIIIIIFFFFFFFFFFFFFFFFFFFFFFFFDFDAA77777ADDDDDDBA>=;;661.
@JI6ZREA02HFFL6
AGTCGTCATTGGAGGGCAAGTCTGGTGCCAGCAGCCGCGGTAATTCCAGCTCCAATAGCGTATATTAAAGTTGTTGCAGTTAAAAAGCTCGTAGTTGAATTTCGGGGTCAGTAGGTTGGTCGTGCCTATGGTATGTACTGGCTTTACTGATTCCTCCTTCTTGAAGAACTGTAATGTCATTAATTTGGTGTTGCAGGGAAACAGGACTGTTACTTTGAAAAAATTAGAGTGTTTAAAGCAGGCTAACGCTTGAGTACATTAGCATGGAATAATGAAATAGGACGTTCGATCCTATTTTGTTGGTTTCTAGGATTGACGTAATGATTAATAGGGATAGTTGGGGCATTAGTATTCAATTGTCAGAGGTGAAATTCTTGGATTTATTGAAGACTAACTACTGCGAAAGCATTTGCCAAGGATGTTTTCATTAATCAAGAACGAAAGTTAGGGATCGAAGACGATCAGATACCGTCGTAGTCTTAACCATAAACTATGCCGACTAGGGATCGGATGATGTTAATTTTTTAATGTACTC
+
IIIIIIIIIIIII:::IIIIIIIIIIIIIIIIIIIIIIIIIIIIIIIIIIIIIIIIIIIIIIIIIIHHHIIIIIIIIIIGG;;?==IIIIIIIIIIIIIHHHI;;;;IIIIIIIIIIIIIIIIIIIIIIIIIIIIIIIIIIIHHHIIIIIIIIIIIIIIGGGIIIIIIIIIIIIIIIIIIIIIHHHIIIIIIIIIHHHHHHIIIIIIIIIIIIHEEI666666FF5IIIIIGGGHHHIIIIIIIIIIIIIIIIIIIIIIIIIIIIIIIIIIIIIHHHIIIIIIGGGIIIIIIIIBB@AI<=AA222AIIIGGGGIIIIIIIIIIIIIGGGHHHIIIIGG====IIIIIIIIIIIIIHHHEEE@<<<<2001<<@<<EEEBEEHHHHHDCCDHFFFFEFF@@<<<BC@@>@><<<<<DDC=>7777<<==<;0444855<7557<==7>>97888>=;9=<;4444287?>>><>>>><=;;==6548---.1013228::=:888688<;8885553400,,,,,,,,*5252//
@JI6ZREA02IPMAF
AGTCGTCATTGGAGGGCAAGTCTGGTGCCAGCAGCCGCGGTAATTCCAGCTCCAATAGCGTATATTAAAGTTGTTGCAGTTAAAAAGCTCGTAGTTGAATTTCGGGATCATACGTCGGTCGTGCTTCGGTACGTACTGCGTCATTGGTTTCTCCTTTCTGACGAACCATGATGTCA
+
???A666===FGHDDDIIIIIIIIIIIIIIIIIIIIIIIIIIIIIIIIIIIIFFFFFFFFFFFFFFFFFFFFDDDFFFFFF==???FFFFFFFFFFFFFFF?B=;;<44494443/..6=?=<4448<>><<8==844434344=66..0<:<<111<<DDDDDDDFDBAA???>9
@JI6ZREA02HT3OI
AGTCGTCATTGGAGGGCAAGTCTGGTGCCAGCAGCCGCGGTAATTCCAG
+
FFFFFFFFFFFHB666FHIIIIIIIIIIIIIIIIIIIIIGGGDBB<800
@JI6ZREA02HW9LA
AGTCGTCATTGGAGGGCAAGTCTGGTGCCAGCAGCCGCGGTAATTCCAGCTCCAATAGCGTATATTAAAGTTGTTGCAGTTAAAAAGCTCGTAGTTGAATTTCGGGGTCAGCAGGTTGGTCGTGCCACTGGTATGCACTGGCTTCGCTGATTCCTCCTTTCTGAAGAACTGTAATGTCATTAATTTGGTGTTGCAGGGAAACAGGACTGTTACTTTGAAAAAATTGAGTGTTTAAAGCAGGCTAACGCTTGAATACATTAGCATGGAATAATGAAATAGGACGTTCGATCCTATTTGTTGGTTTCTAGGATTGACGTAATGATTAATAGGGATAGTTGGGGGCATTAGTATTCAATTGTCAGAGGTGAAATTCTTGGATTTATTGAAGACTAACTACTGCGAAAGCATTTGCCAAGGATGTTTCATTAATCAAGAACGAAAGTTAGGGATCGAAGACGATCAGATACCGTCGTAGTCTTAACCATAAACTATGCCGACTAGGGATCGGATGATGTTAATTTTTTAATGTAC
+
IIIIIIIIIIIIIHHHIIIIIIIIIIIIIIIIIIIIIIIIIIIIIIIIIIIIIIIIIIIIIIIIIIHHHIIIIIIIIIIII=====IIIIIIIIIIIIIHHHIAAAAIIIIIIIIIIIIIIIIIIIIIIIIIIIIIIIIIIIIIIIIIIIIIIFBBBFFHIIIIIIIIIIIIIIIIIIIIIIIHHHIIF>@@HIIHHHHHHIHIIIIIIHHIIHHHI;;;;99>>>IIIHHHHHHHIIIIIIIIIIIIIIIIIIHHIEEDIIIIIIIIIIIIIHHHH:@@@@@GEBBAB;;45/11511:8;;:EAI@@@DIIIIIDDDIIIGGFFFF666;BEDDB44455DDGD@@@FIFIGGIEHBBBHHHHHHHHHHB@==BBHBBBD::DD?>=CC@>44299::>;;7;==...500000023,,,,,133886998...:83331..-666033392003043337474::86566:88:<<==610388831-13338:9;:888633338::::::<==//555555)86:3
@JI6ZREA02JVL30
AGTCGTCATTGGAGGGCAAGTCTGGTGCCAGCAGCCGCGGTAATTCCAGCTCCAATAGCGTATATTAAAGTTGTTGCAGTTAAAAAGCTCGTAGTTGAATTTCGGGG
+
FFFFFFFFFFFIIHHHIIIIIIIIIIIIIIIIIIIIIIIIIIIHHHIIIIIIFFFFFFFFFFFFFFFFFEDDFFFFFFFFF?????FFFFFFFFFFFFF?<9?55,,
@JI6ZREA02F0OM7
AGTCGTCATTGGAGGGCAAGTCTGGTGCCAGCAGCCGCGGTAATTCCAGCTCCAATAGCGTATATTAAAGTTGTTGCAGTTAAAAAGCTCGTAGTTGAATTTCGGGGT
+
FFFFFFFFFFFIIHHHIIIIIIIIIIIIIIIIIIIIHHHHHHHHHHHIIIHHFFFFFFFFFFFFFFFFFFFFFFFFFFFFF????=FFFFFFFFFFDDA=<9?55.,,
@JI6ZREA02GCR74
AGTCGTCATTGGAGGGCAAGTCTGGTGCCAGCAGCCGCGGTAATTCCAGCTCCAATAGCGTATATTAAAGTTGTTGCAGTTAAAAAGCTCGTAGTTGAATTTCGGGGAT
+
FFFFFFFFFFFIIHHHIIIIIIIIIIIIIIIIIIIIIIIIIIIIIIIIIIIIFFFFFFFFFFFFFFFFFFFFFFFFFFFFF=====FFFFFFFFFFFAA444:21....
@JI6ZREA02I0RKL
AGTCGTCATTGGAGGGCAAGTCTGGTGCCAGCAGCCGCGGTAATTCCAGCTCCAATAGCGTATATTAAAGTTGTTGCAGTT
+
111440004=>41333DFGHHGGFHIIIIIIIIIIIIIIIIIIIIIIIIIIIFFFFFFFFFFFFFF<<:?==?><<<<<..
@JI6ZREA02G3MSG
AGTCGTCATTGGAGGGCAAGTCTGGTGCCAGCAGCCGCGGTAATTCCAGCTCCAATAGCGTATATTAAAGTTGTTGCAGTTAAAAAGCTCGTAGTTGAATTTCGGGGAT
+
FFFFFFFFFFFIIIIIIIIIIIIIIIIIIIIIIIIIIIIIIIIIIIIIIIIIFFFFFFFFFFFFFFFFFFFFFFFFFFF@@88887DDDBAAA?>>@88..,7//....
@JI6ZREA02G04AN
AGTCGTCATTGGAGGGCAAGTCTGGTGCCAGCAGCCGCGGTAATTCCAGCTCCAATAGCGTATATTAAAGTTGTTGCAGTTAAAAAGCTCGTAGTTGAATTTCGGGGTCAGTAG
+
FFFFFFFFFFFIIHHHIIIIIIIIIIIIIIIIIIIIIIIIIIIHHHIIIIHIFFFFFFFFFFFFFFFFFFFFFFFAAAB==33333ADDDFFFFFFFFFFFF?96447=:7.--
@JI6ZREA02HOG0U
AGTCGTCATTGGAGGGCAAGTCTGGTGCCAGCAGCCGCGGTAATTCCAGCTCCAATAGCGTATATTAAAGTTGTTGCAGTTAAAAAGCTCGTAGTTGAATTTCGGGATCAGTACG
+
FFFFFFFFFFFIIHHHIIIIIIIIIIIIIIIIIIIIIIIIIIIIIIIIIIIIFFFFFFFFFFFFFFFFFFFFFFFFFFFFF?????FFFFFFFFFFFFFFFFFF?=B94455A:5
@JI6ZREA02HYCJ9
AGTCGTCATTGGAGGGCAAGTCTGGTGCCAGCAGCCGCGGTAATTCCAGCTCCAATAGCGTATATTAAAGTTGTTGCAGTTAAAAAGCTCGTAGTTGAATTTCGGGATCAATACGTCGGTCGTGCTTTTTTGGTACGCACTGGCGTCATTGGTTTCTCCTTTCTGACGAACCATGATGTCATTAATTTGGTGTTATGGGGAGTTAGGACTGTTACTTTGAAAAAATTAGAGTGTTTAAAGCAGGCATTAGCTTGAATACATTAGCATGGAATAATGAAATAGGACGTTCGATCCTATTTTGTGGTTTCTAGGATCAACGTAATGATTAATAGGGATAGTTGGGGCATTAGTATTCAATTGTCAGAGGTGAAATTCTTGGATTTATTGAAGACTAACTACTGCGAAAGCATTTGCCAAGGATGTTTTCATTAATCAAGAACGAAAGTTAGGGATCGAAGACGATCAGATACCGTCGTAGTCTTAACCATAAACTATAGCCGACTAGGGATCGGATGATGTTAATTTTTAATGTACTCTATTCGGCGTCC
+
HHHHHHHHHHHIIHHHIIIIIIIIIIIIIIIIIIIIIIIIIIIIIIIIIIIIHHHHHHHHHHHHHHHHHHHHHHHHHHHHH=====HHHHHHHHHHHHHHHHHHHHHHFFFHHHHHHHHHHHHHH666666HH<HHHHHHHHHHHHHHHHHHHHHHHHHHHHHHHHHFFFHHHHHHHHHHHHHHHHHHHHHHHHHHCCCBH?FFHHHHHHHHHHHHHHH66666699,@EHHHHHHHHHHHHHHHHHHHHHHHHHHHHHHHHHHHHHHHHHHHHHHHHHHHHH;;<DDHHHGD@@@BC==@6DB@@@H<B;;;@@@BHHHHHHHHHHHHHHHBBBE@@@B==B9;;;BHHHHHBBBAHHH@AAA@?HHHHHHHHHHHHHH>>>D:8AA>989A?93329;AA?;;;999;;<A<<<<44077----6649411430---2,,,,.34.2000222::85:8822276::;;:8466:8877799,,,,,,,,.,,,,,049664332022262221220877/////44+4771------23314201
@JI6ZREA02F2IC6
AGTCGTCATTGGAGGGCAAGTCTGGTGCCAGCAGCCGCGGTAATTCCAGCTCCAATAGCGTATATTAAAGTTGTTGCAGTTAAAAAGCTCGTAGTTGAATTTCGGGGTCAGTAGGTTGGTCGTGCCAATGGTATGTACTGGCTTTACTGATTCCTCCTTCTTGAAGAACTGTAATGTCATTAATTTGGTGTTGCAGGGAAACAGGACTGTTACTTTGAAAAAATTAGAGTGTTTAAAGCAGGCTAACGCTTGAATACATTAGCATGGAATAATGAAATAGGACGTTCGATCCTATTTTGTTGGTTTCTAGGATTGACGTAATGATTAATAGGGATAGTTGGGGCATTAGTATTCAATTGTCAGAGGTGAAATTCTTGGATTTATTGAAGACTAACTACTGCGAAAGCATTTGCCAAGGATGTTTTCATTAATCAAGAACGAAAGTTAGGGATCGAAGACGATCAGATACCGTCGTAGTCTTTAACC
+
IIIIIIIIIIIIIHHHIIIIIIIIIIIIIIIIIIIIIIIIIIIIIIIIIIIIIIIIIIIIIIIIIIHHHIIIIIIIIIIII;;;;;IIIIIIIIIIIIIHHHICCCCIIIIIIIIIIIIIIIIIIIIIIIIIIIIIIIIIIIHHHIHHIIIIIIFFFIIIIIIIIIFFFIIIIIIIIIIIIIIHHHIIIIIIIIIHHHHHBBABFIIIIIEDD;;;://///-883AAADE@@@FFHIIIIIIIIIIIIFFFHIDDDHHHHIIIIIIIIIIIIDEEED:@@HG@@@IIII@@@D99993//55///>7AAA<??B;;;BEEEB@;;;;@@?;;BDBE??2222BEEE????DIIIG===BBBBB444=BBEEEDDDBBBB;:4//::4424=988;;==A44///==A:::AAAAAA=:33----669900033:;9697220-------02229944768:777678;;;:9::9742-,,00//
@JI6ZREA02F91BM
AGTCGTCATTGGAGGGCAAGTCTGGTGCCAGCAGCCGCGGTAATTCCAGCTCCAATAGCGTATATTAAAGTTGTTGCAGTTAAAAAGCTCGTAGTTGAATTTCGGGGTCAGCAGGTTGGTCGTGCCACTGGTATGTACTGGCTTCGCTGATTCCTCCTTTCTGAAGAACTGTAATGTCATTAATTTGGTGTTGCAGGGAAACAGGACTGTTACTTTGAAAAAATTAGAGTGTTTAAAGCAGGCTAACGCTTGAATACATTAGCATGGAATAATGAAATAGGACGTTCGATCCTATTTGTGGTTTCTAGGATTGACGTAATGATTAATAGGGATAGTTGGGGCATTAGTATTCAATTGTCAGAGGTGAAATTCTTGGATTTATTGAAGACTAACTACTGCGAAAGCATTTGCCAAGGATGTTTTCATTAATCAAGGAACGAAAGTTAGGGATCGAAGACGATCAGATACCGTCGTAGTCTTAACCATAAACTATGACCGACTAGGGATCGGATGATTGTTAATTTTTAATGTACTCTATTCGGC
+
FFFFFFFFFFFIIHHHIIIIIIIIIIIIIIIIIIIIIIIIIIIIIIIIIIIIFFFFFFFFFFFFFFFFFFFFFFFFFFFFF?????FFFFFFFFFFFFFFFFFDDDDFFFFFFFFFF===FFFFFFFFFFFFFFFFFFFFFFFFFFFFFFFFFFFFFFFFFFFFFFFFFFFFFFFFFFFFFFFFFFFFFFFFFFFFFFFFDD>FFFFFFCDDD???F67776666,?DFFFFFFFFFFFFFFFFFFFFFFFFFFGGIIIIGGGFFDDIGGDDDGGGDD4::DFDDBBAAA>><911141888;;<<DAAADDDDDDDBBD?:::::88;88=<<<<<4444998<<?ABBBBDDDBB>>><;;232422223229998888228>?>>>@BB>>>B8333=;;88888888888442331111::::770--,02..0,,,,.03-,,,.02776002072222125:::9899:99:99::1106733:7-12---4402.000.22222222226467://2//--)2772---2478664
@JI6ZREA02HMGOK
AGTCGTCATTGGAGGGCAAGTCTGGTGCCAGCAGCCGCGGTAATTCCAGCTCCAATAGCGTATATTAAAGTTGTTGCAGTTAAAAAGCTCGTAGTTGAATTTCGGGATCAATACGTCGGTCGTGCTTTTCGGGTACGTACTGGCGTCATTGGTTTCGTTCCTTTCCTTGACGAACCACTGATGTCATTAATTTAGGTTGTTATTGGGGAGGTTAGGTACGTGTTACTTTGTAAAAAATTAAGTAGTGTTTAAAGTACAGGCATTAGTCTTGTAATACATTAGTCATGGAATAATGAAATAGGACGTTCGATCCTATTTTGTTGGTTCTAGGATCAACGTAATGATTAATAGGGATAGTTGGGGCATTAGTATTCAATTGTCAGAGGTGAAATTCTTGGATTTATTGAAGACTAACTACTGCGAAAGCATTTGCCAAGGATGTTTTTCATAAATCAAGAACG
+
FFFFFFFFFFFII@@@IIIIIIIIIIIIIIIIIIIIIIIIIIIIIIIIIIIIFFFFFFFFFFFFFFFFFFFFFDBAAAA44111114?AA?AADFFFFFDDDFFFFFFFDDEFFFFFFFFFFFFF666658895==766332-.,3-.----111.,,,55666..--79<9992.///::772335911,,,,17..,,,711....3-1;;=;86342665573,,,..,,,,,,11++31236666666664/3322336623,--571112175---31373----32239888<48:BDDAAAAAAAABB6666900>>>>?8555ADDDDDDDAAADDDDDBAA888<94///2222>><<>>>DDDD????BB@@@@<83.//888><<<<>////27><<<:3///8;<<<897622166222::88:::87---,,,40,,,,.00342231
@JI6ZREA02G31X4
AGTCGTCATTGGAGGGCAAGTCTGGTGCCAGCAGCCGCGGTAATTCCAGCTCCAATAGCGTATATTAAAGTTGTTGCAGTTAAAAAGCTCGTAGTTGAATTTCGGGGTCAGTAGGTTGGTCGTGCCTATGGTATGTACTGGCTTTACTGATTCCTCCTTCTTGAAGAACTGTAATGTCATTAATTTGGTGTTGCAGGGAAACAGGACTGTTACTTTGAAAAAATTAGAGTGTTTAAAGCAGGCTAACGCTTGAATACATTAGCATGGAATAATGAAATAGGACGTTCGATCCTATTTTGTTGGCTTCTAGGATTGACGTAATGATTAATAGGGATAGTTGGGGCATTAGTATTCAATTGTCAGAGGTGAAATTCTTGGATTTATTGAAGACTAACTACTGCGAAAGCATTTGCCAAGGATGTTTTCATTAATCAAGAACGAAAGTTAGGGATCGAAGACGATCAGATACCGTCGTAGTCTTAACCATAACTATGCCGACTAGGGATCGGATGATGTTTAATTTTTAATGTA
+
IIIIIIIIIIIIIIIIIIIIIIIIIIIIIIIIIIIIIIIIIIIIIIIIIIIIIIIIIIIIIIIIIIHHHIIIIIIIIIIII88888HIIIIIIIIIIIIHHHIBBBBIIIIIIIIIIIIIIIIIIIIIIIIIIIIIIIIIIIHHHIIIIIIIIIIIIIIIIIIIIHHHIIIIIIIIIIIIIIIHHHIIHFFFIIIHHHHHFFDIIIIIIBBBHFCBG44444666,>IFFFHHHHHHIIIIIIIIIIIHIIIIIIHHHHHHIIIIHHHGIHHHHEEBHHHHIIDEDIIIIIIII====@:;FFGG@@@IIDDDDIIIIIIII@@<<<<@@HHHFDDDIIBBA@DDDDDDDIGFD6655DDDD?>445=BBBDDDBBBBEEBBD87:::98::99>>=@>::9::;9::;;;>4442;>;;:----779;740...844:6333733-66683333278:668888686<<><;<<><<><<==664864744-...034775557::;;8333373--..-,/....*5/1
@JI6ZREA02JWVYY
AGTCGTCATTGGAGGGCAAGTCTGGTGCCAGCAGCCGCGGTAATTCCAGCTCCAATAGCGTATATTAAAGTTGTTGCAGTTAAAAAGCTCGTAGTTGAATTTCGGGGTCAGTAGGTTGGTCGTGCCAATGGTATGTACTGGCTTTACTGATTCCTCCTTCTTGAAGAACTGTAATGTCATTAATTTGGTGTTGCAGGGAAACAGGACTGTTACTTTGAAAAAATTAGAGTGTTTAAAGCAGGCTAACGCTTGAATACATTAGCATGGAATAATGAAATAGGACGTTCGATCCTATTTTGTTGGTTTCTAGGATTGACGTAATGATTAATAGGGATAGTTGGGGCATTAGTATTCAATTGTCAGAGGTGAAATTCTTGGATTTATTGAAGACTAACTACTGCGAAAGCATTTGCCAAGGATGTTTTCATTAATCAAGAACGAAAGTTAGGGATCGAAGACGATCAGATACCGTCGTAGTCTTAACCATAACTATGCCGACTAGGGATCGGATGATGTTTAATTTTTAATGTAC
+
IIIIIIIIIIIIIHHHIIIIIIIIIIIIIIIIIIIIIIIIIIIIIIIIIIIIIIIIIIIIIIIIIIHHHIIIIIIIIIIII?????IIIIIIIIIIIIIHHHICCCCIIIIIIIIIIIIIIIIIIIIIIIIIIIIIIIIIIIHHHIIIIIIIIIIIIIIFFFIIIIIIIIIIIIIIIIIIIIIHHHIIIIIIIIIHHHHHHIFFFIIIIIIIIHHHI;;;;99II9IIIIIHHHHHHIIIIIIIIIIIIIIIIIIIIIIIIIIIIIIIIIIIIH;;;IIIID@@@HIIIIGGFIBBA?@6:HHHHHIIH@@@HIIIIIIIIIIIIIIIIIHBBEEEE;;22205>AA?A??EFGGHHH===BHHHHHHHHHHHBBBHHHHHHHHHEEHHDDDE====D===?;;:?==444:::AAAAA;;331177:;:8....389;8555;;;4911133333:9974333:67133;:9:1316:88;;600...2700222464744444777733377767777/////44*1/11
@JI6ZREA02GC24H
AGTCGTCATTGGAGGGCAAGTCTGGTGCCAGCAGCCGCGGTAATTCCAGCTCCAATAGCGTATATTAAAGTTGTTGCAGTTAAAAAGCTCGTAGTTGAATTTCGGGGGTCAGCGTA
+
FFF;;;;?DDFIIHHHIIIIIIIIIIIIIIIIIIIIIIIIIIIIIIIIIIIIFFFFFFFFFFFFFFFFFFFFFFFFFFDDD;;;;;DDDDBBBAAADAA331<12300794/////
@JI6ZREA02IZAW5
AGTCGTCATTGGAGGGCAAGTCTGGTGCCAGCAGCCGCGGTAATTCCAGCTCCAATAGCGTATATTAAAGTTGTTGCAGTTAAAAAGCTCGTAGTTGAATTTCGGGATCAATACGTCGGTCGTGCTTTCGGGTACGTACTGGCGTCATTGGTTTCTCCTTTCTGGCGAACCATGATGTCATTAATTTGGTGTTATGGGGAGTTAGGACTGTTACTTTGAAAAAATTAGAGTGTTTAAAGCAGGCATTAGCTTGAATACATTAGCATGGAATAATGAAATAGGACGTTCGATCCTATTTTGTTGGTTTCTAGGATCAACGTAATGATTAATAGGGATAGTTGGGGCATTAGTATTCAATTGTCAGAGGTGAAATTCTTGGATTTATTGAAGACTAACTACTGCGAAAGCATTTGCCAAGGATGTTTTCATTAATCAAGAACGAAAGTTAGGGATCGAAGACGATCAGATACCGTCGTAGTCTTAACCATAAACTNTGCCGACTAGGGATCGGATGATGTTAATTTTTAATG
+
FFFFFFFFFFFIIHHHIIIIIIIIIIIIIIIIIIIIIIIIIIIIIIIIIIIIFFFFFFFFFFFFFFFFFFFFFFFFFFFFF;;;;;FFFFFFFFFFFFFFFFFFFFFFFFFFFFFFFFFFFFFFFFFFFFFFFFFFFFFFFFFFFFFFFFFFFFFDDDFFFFFFFFFFFDDDFFFFFFFFFFFF@@@<<9FAA?B99995133:BBBBBA???FF?=B22222233,5=BBB???FFFFFFFFFFFFFFFFFFFDFDFDGGGGGFDDDDDIGGGGGGGGAGG555::DDDBAAAA66641//44333?9?4449AA?:::ADDDDDDDDDDBBBDDDDDD6666:AAA=:8::ADDDDDDDDDDD888=>>>DD88888D>>=8228<B==888888>@>33388;88888;?8888BB8::1211::66440,,,---2----78823355222::88:1126669:9:::5457:7897444,,,,,,,,,!.004346602220267222222214:://2//00*2
@JI6ZREA02HQMHE
AGTCGTCATTGGAGGGCAAGTCTGGTGCCAGCAGCCGCGGTAATTCCAGCTCCAATAGCGTATATTAAAGTTGTTGCAAGTTAAAAAGCTCGTAGTTGAA
+
FFFFFFFFFFFIIHHHIIIIIIIIIIIIIIIIIIIIIIIIIIIIIIIIIIIIFFFFFFFFFFFFFFFFF???B@>4444466-----<??????=<6665
@JI6ZREA02H5X65
AGTCGTCATTGGAGGGCAAGTCTGGTGCCAGCAGCCGCGGTAATTCCAGCTCCAATAGCGTATATTAAAGTTGTTGCAGTTAAAAAGCTCGTAGTTGAATTTCGGGATCAATACGTCGGTCGTGCTTTCGGGTACGTACTGGCGTCATTGGTTTCTCCTTTCTGACGAACCATGATGTCATTAATTTGGTGTTATGGGGAGTTAGGACTGTTACTTTGAAAAAATTAGAGTGTTTAAAGCAGGCGTTAGCTTGAATACATTAGCATGGAATAATGAAATAGGACGTTCGATCCTATTTTGTGGTTTCTAGGATCAACGTAATGATTAATAGGGATAGTTGGGGGCATTAGTATTCAATTGTCAGAGGTGAAATTCTTGGATTTATTGAAGACTAACTACTGCGAAAGCATTTGCCAAGGATGTTTTCATTAATCAAGAACGAAAGTTAGGGATCGAAGACGATCAGATACCGTCGTAGTCTTAACCATAAACTATGCCGACTAGGGATCGGATGATGTTTAATTTTTAATG
+
IIIIIIIIIIIIIHHHIIIIIIIIIIIIIIIIIIIIIIIIIIIIIIIIIIIIIIIIIIIIIIIIIIHHHIIIIIIIIIIII????=IIIIIIIIIIIIIHHHIBBBIIIIIIIIIIIIIIIIIIIHHHIHHHIIIIIIIIIIIIIIIIIIIHHHIIIIHHHIIIIIIIIIIIIIIIIIIIIIIIHHHIIIIIIIIAAAAI7>>HHIIIIIIIIIHHHI88888866,BFIIIHHHBBBIIIIIIHIIIIIIIIIE<<<AIIIIIIIIIIIFDDIIHHHIIIIDFDEEGGGGBBBD88888/??C?BGIIEEDHHHHIIIIIHEAAADDIIHHHIIIIII===77AAAAAHHHHHIHDEHHBBBHEDDDEEBHH@@=BBBHHHHB::HHHBBBB??::8EDCCCBBBCB?555???????8<=4432888:<:8:::300:<75523339998::33388:77999987-..31887300:8:;;1103666:6-1333689;:9881338:977555///00,,,,,,,*5
@JI6ZREA02J4MSA
AGTCGTCATTGGAGGGCAAGTCTGGTGCCAGCAGCCGCGGTAATTCCAGCTCCAATAGCGTATATTAAAGTTGTTGCAGTTAAAAAGCTCGTAGTTGAATTTCGGGGTCAGCAGGTTGGTCGTGCCACTGGTATGTACTGGCTTCGCTGATTCCTCCTTTCTGAAGAACTGTAATGTCATTAATTTGGTGTTGCAGGGAAACAGGACTGTTACTTTGAAAAAATTAGAGTGTTTAAAGCAGGCTAACGCTTGAATACATTAGCATGGAATAATGAAATAGGACGTTCGATCCTATTTTGTGGTTTCTAGGATTGACGTAATGATTAATAGGGATAGTTGGGGGCATTAGTATTCAATTGTCAGAGGTGAAATTCTTGGATTTATTGAAGACTAACTACTGCGAAAGCATTTGCCAAGGATGTTTTCATTAATCAAGAACGAAAGTTAGGGATCGAAGACGATCAGATACCGTCGTAGTCTTAACCNTAAACTATGCCGACTAGGGATCGGATGATGTTAATTTTTAATG
+
IIIIIIIIIIIIIHHHIIIIIIIIIIIIIIIIIIIIIIIIIIIIIIIIIIIIIIIIIIIIIIIIIIHHHIIIIIIIIIIII????=IIIIIIIIIIIIIHHHICCCCIIIIIIIIIIIIIIIIIIIIIIIIIIIIIIIIIIIIIIIIIIGGFIII<<>=BHDIIIBBBGIIIIIIIIIIIIIIHHHIIIIIIIIIHHHHHGGDIIIIIG>>>GHCCI664666;;,BIGGGHHHHHHIIIIII>>>BIGGGIIIIIIIAAAIIIIIIIIIIIIIHHHIIIIIIIIIHGHHGD@@////5.88///;9HEGGHHIIIIGGGIIIHHAAAF==<@DEH@A55556FIIGGHGHHIIAA@@DCFEEEEEEEA<<<<<8CDDIEHHHHHIIHHHHHHHHHHHFDDCBBE?@@@BBDDDEEEEE??7777=???>><===<99=<777:881977:888<;2046<;;;////4;8646:=<<<::<<22!48888725866584812..-8:688=44487<==1111188*4
@JI6ZREA02HC2GC
AGTCGTCATTGGAGGGCAAGTCTGGTGCCAGCAGCCGCGGTAATTCCAGCTCCAATAGCGTATATTAAAGTTGTTGCAGTTAAAAAGCTCGTAGTTGAATTTCGGGGTCAGCAGGTTGGTCGTGCCGACTGGTATGAC
+
FFFFFFFFFFFIIHHHIIIIIIIIIIIIIIIIIIIIIIIIIIIIIIIIIIIIFFFFFFFFFFFFFFFFFFFFFFFFFFFFF?????FFFFFFFFFFFFFFFFFDDDDFFFFFFFFFFDDBBBBB33313<99<:8:4/
@JI6ZREA02JC9HU
AGTCGTCATTGGAGGGCAAGTCTGGTGCCAGCAGCCGCGGTAATTCCAGCTCCAATAGCGTATATTAAAGTTGTTGCAGTTAAAAAGCTCGTAGTTGAATTTCGGGGAT
+
FFFFFFFFFFFII???IIIIIIIIIIIIIIIIIIHHHHHHHHHHHFHHHHIHFFFFFFFFFFFFFFFFFFFFFFFFFFFFF=====FFFFFDDDDAAAA888:22//3.
@JI6ZREA02J326E
AGTCGTCATTGGAGGGCAAGTCTGGTGCCAGCAGCCGCGGTAATTCCAGCTCCAATAGCGTATATTAAAGTTGTTGCAGTTAAAAAGCTCGTAGTTGAATTTCGGGATCAATACGTCGGTCGTGCTTTCGGGTACGTACTGGCGTCATTGGTTTCTCCTTTCTGACGAACCATGATGTCATTAATTTGGTGTTATGGGGAGTTAGGACTGTTACTTTAGAAAAAATTAGAGT
+
FFFFFFFFFFFIIHHHIIIIIIIIIIIIIIIIIIIIIIIIIIIIIIIIIIIIFFFFFFFFFFFFFFFFFFFFFFFFFFFFF?????FFFFFFFFFFFFFFFFFFFFFFFFFFFFFFFFFFFFFFFFFFFFFFFFFFFFFFFFFFFDDDFFFFFFFFDDCCCCADD??????DDDDDDDAC<<<<CCFFFFFFDDD@A==C;FDDAAA944467:11123,,,,,,--+3564
@JI6ZREA02IAZPW
AGTCGTCATTGGAGGGCAAGTCTGGTGCCAGCAGCCGCGGTAATTCCAGCTCCAATAGCGTATATTAAAGTTGTTGCAGTTAAAAAGCTCGTAGTTGAATTTC
+
FFFFFFFFFFFIIIIIIIIIIIIIIIIIIIIIIIIIIIIIIIIIIIIIIIIIFFFFFFFFFFFFFFFFFFFFFFFFFFF8888888FFDDDDDDDDB@>0..:
@JI6ZREA02GHG3Z
AGTCGTCATTGGAGGGCAAGTCTGGTGCCAGCAGCCGCGGTAATTCCAGCTCCAATAGCGTATATTAAAGTTGTTGCAGTTAAAAAGCTCGTAGTTGAATTTCGGGGTCAGTAGGTTGGTCGTGCCATGGTATGTACTGGCCTTACTGATTCCTCCTTCTTGAAGAACTGTAATGCCATTAATTTGGTGTTGCAGGGAAACAGGACTGTTACTTTGAAAAAATTGAGTGTTTAAAGCAGGCTAACGCTTGAATACATTAGCATGGAATAATGAAATAGGACGTTCGATCCTATTTTGTTGGTTTCTAGGATTGACGTAATGATTAATAGGGATAGTTGGGGCATTAGTATTCAATTGTCAGAGGTGAAATTCTTGGATTTATGAAGACTAACTACTGCGAAAGC
+
FFFFFFFFFF@B???@IIIIIIIIIIIIIIIIIIIIIIIIIIIIIIIIIIIIFFFFFFFFFFFFFFFFFFFFFFFFFFFFF88888FFFFFFFFFFFFFFFFFAA@@FFF<:666CADDDDDDF====FFFFFFFFFFFFFFFFFFFFFFFFFDDDDDFFFFFFDDDDD?::::666?DDFFFFFFFFFFFFFFDDDFFFFFFFFFFFFFFFFF?D666666666?FFFFFFFFFFFFFFFFFFFFCAAFDA:9:AACDGFFFDDGGGGGGGGD??4::???DDDBBB:::A4444:1322.,,-19951---./4<<9>>?AB????B???DDDDD====AAAD:555?A===B>888=?>888D>>>D?888??D>>=8288=>>?B<<<>@<<;3...00,
@JI6ZREA02GHMYY
AGTCGTCATTGGAGGGCAAGTCTGGTGCCAGCAGCCGCGGTAATTCCAGCTCCAATAGCGTATATTAAAATTGTTGCAGTTAAAAAGCTCGTAGTTGAATTTCGGGGTCAGTAGGTTGGTCGTGCCTATGGTATGTACTGGCTTTACTGATTCCTCCTTCTTGAAGAACTGTAATGTCATTAATTTGGTGTTGCAGGGAAACAGGACTGTTACTTTGAAAAAATTAGAGTGTTTAAAGCAGGCTAACGCTTGAATACATTAGCATGGAATAATGAAATAGGACGTTCGATCCTATTTTGTTGGTTTCTAGGATTGACGTAATGACTAATAGGGATAGTTGGGGCATTAGTATTCAATTGTCAGAGGTGAAATTCTTGGATTTATTGAAGACTAACTACTGCGAAAGCATTTGCCAAGGATGTTTTCATTAATCAAGAACGAAAGTTAGGGATCGAAGCGATCAGATACCGTCGTAGTCTTAACCATAACTATACCGACTAGGGATCGGATGATGTTAATTTTTAATGACTCA
+
IIIIIIIIIIIII:::IIIIIIIIIIIIIIIIIIIIIIIIIIIIIIIIIIIIIIIIIIIIIIIIII>>>>IIIIIGGGIBB66666BIIIIIIIIIIIIHHHIAAAAIIIIIIIIIIIIIIIIIIIIIIIIIIIIIIIIIIIHHHIIIIIIIIIIIIIIIIIIIIIIIIIIIIIIIIIIIIIIHHHIIIIIIIIIHHHHHHIIIIIIIIIIIIHHHI888666GG5IIIIIHHHHHHIIIIIIIIIIIBBBIIIIIIIIIIIIIIIIIIIIIIIHHHIIIIGGAAAIIIIGFFI===<A66AA222AIIIIIIIIIIIIIIIIIIIIIIIHHHIIIIGG8888GIIIHIHIIIIIIHHHEFFFFFF@8222DDEEEEEEA@@HH>FF@?>@DFECCCECD<<<;;>65..0;;<<<ADC=?7777===>>>9<<<=<982007<<<-227;888;8242===88787<=>:9::<>>=<<==22.////2478:::;842///28;==::95553300,,,,,,,*2522,-
@JI6ZREA02FU0QC
AGTCGTCATTGGAGGGCAAGTCTGGTGCCAGCAGCCGCGGTAATTCCAGCTCCAATAGCGTATATTAAAGTTGTTGCAGTTAAAAAGCTCGTAGTTGAATTTCGGGGTCTACGTA
+
000443333:BDGFFFIIIIIIIIIIIIIIIIIIIIIIIIIIIIIIIIIIIIFFFFFFFFFFFFFFFFFFFFFFFFFFFFF;;???FFFFFFFFFFFFFFF?B:7740434343/
@JI6ZREA02IYFFY
AGTCGTCATTGGAGGGCAAGTCTGGTGCCAGCAGCCGCGGTAATTCCAGCTCCAATAGCGTATATTAAAGTTGTTGCAGTTAAAAAGCTCGTAGTTGAATTTCGGGGA
+
FFFFFFFFFFFII:::IIIIIIIIIIIIIHHHHHFFF<888?FFDDFFFFFHFFFFFFFFFFFFFFFFFFFF@@@FFDDDF?????FFFFFFFFFFC?=886:24.,.
@JI6ZREA02F2S8D
AGTCGTCATTGGAGGGCAAGTCTGGTGCCAGCAGCCGCGGTAATTCCAGCTCCAATAGCGTATATTAAAGTTGTTGCAGTTAAAAAGCTCGTAGTTGAATTTCGGGGATCA
+
A688::::DFFGIHHHIIIIIIIIIIIIIIIIIIIIIIIIIIIIIIIIIIIIFFFFFFFFFFFFFFFFFFFFFDBBABA8833333ABBBBDDFFFFDB<<84..,,....
@JI6ZREA02GF5NC
AGTCGTCATTGGAGGGCAAGTCTGGTGCCAGCAGCCGCGGTAATTCCAGCTCCAATAGCGTATATTAAAGTTGTTGCAGTTAAAAAGCTCGTAGTTGAATTTC
+
FFEE@@@FFFFIIHHHIIIIIIIIIIIIIIIIIIIIIIIIIIIIIIIIIIIIFFFFFFFFFFFFFFFFFFFFFFFFFFFFF==???FFFFFFFFFDBBB;;80
@JI6ZREA02IUQZI
AGTCGTCATTGGAGGGCAAGTCTGGTGCCAGCAGCCGCGGTAATTCCAGCTCCAATAGCGTATATTAAAGTTGTTGCAGTTAAAAAGCTCGTAGTTGAATTTTAGGCCTGGCCGGATGGTCCGTCTTTGGCGAGTACTGTTCTGTCGTCGGGTCTATCCTTCTGGTGAGCCGGGATGCCCTTTATTGGGTGTGTCGGGGAACCAGGACCATTACCTTGAAAAAATTAGAGTGTTTAAAGCGGGCATTTGCTTGAATAGATTAGCATGGAATAATAGAATAGGACGTTGGTTCTATTTTGTTGGTTTTAGGACCACCGTAATGATTAATAGGGATAGTTGGGGGCATTAGTATTCAATTGTCAGAGGTGAAATTCTTGGATTTATTGAAGACTAACTATTGCGAAAGCATTTGCCAAGGATGTTTTCATTAATCAAGAACGAAAGTTAGGGGATCGAAGACGATCAGATACCGTCGTAGTCTTAACCATAAACTATGCCGACTAGGAATCGGGCGACGTTATTTCATGACTCGCTCGGCGCCTTACGGGAAC
+
FFFFFFFFFFFIIHHHIIIIIIIIIIIIIIIIIIIIIIIIIIIIIIIIIIIIFFFFFFFFFFFFFFFFFFFFFFFFFFFFF?????FFFFFFFFFFFFFBBBBFFFFFFFFFFFFFFFFFFFFFFFFFFFFFFFFFFFFFFFFFFFFFFFFFFFFFFFFFFFFFFFFFFFFFFFFFFFFFFFFFDDC?=BABA?=1333::BBBAAADDDBBA>===>//////<</>==??==????AB????A????ADDDFDFDFGGIIGGGGGIIIIIIIIIIIIIIIIIIGGGGIDFDC99975//<<4444?A>88::8===AAA??>@>>>A=:::=====55755AAAADDA???AADDDDDDD?>===>>>>BBB>>??B===>87@@4328>888<:>;<<888;==888;@BBB@4436:441126::998::6---64333122000007776620024777620202660014988:777:---220020-4666020777700264-----4422022222266::8:8:9:61011:::54440--
@JI6ZREA02GV3JS
AGTCGTCATTGGAGGGCAAGTCTGGTGCCAGCAGCCGCGGTAATTCCAGCTCCAATAGCGTATATTAAAGTTGTTGCAGTTAAAAAGCTCGTAGTTGAATTTCGGGGTCAGCAGGTTGGTCGTGCCACTGGTATGCACTGGCTTCGCTGATTCCTCCTTTCTGAAGAACTGTAATGTCATTAATTTGGTGTTGCAGGGAAACAGGACTGTTACTTTGAAAAAATTGAGTGTTTAAAGCAGGCTAACGCTTGAATACATTAGCATGGAATAATGAAATAGGACGTTCGATCCTATTTGTTGGTTTCTAGGATTGACGTAATGATTAATAGGGATAGTTGGGGGCATTAGTATTCAATTGTCAGAGGTGAAATTCTTGGATTTATTGAAGACTAACTACTGCGAAAGCATTTGCCAAGGATGTTTCATTAATCAAGAACGAAAGTTGGGATCGAAGACGATCAGATACCGTCGTAGTCTTAACCNTAAACTNTGCCGACTAGGGATCGGATGATGTTAATTTTTTAATGTACTC
+
HHHHHHHHHHHIIHHHIIIIIIIIIIIIIIIIIIIIIIIIIIIIIIIIIIIIHHHHHHHHHHHHHHHHHHHHHHHHHHHEE:::::HHHHHHHHHHHHHHHHHCCCCHHHHHHHHHHHHHHHHHHHHHHHHHHHHHHHHHHHHHHHHHHHHHHHHHHHHHHHHFFFHHHHHHHHHHHHHHHHHHHHHHHHHHHFFEHHHHHH@BBHHHGGEBB444>//////99;B???@CHHHHEEEEHHHHHHHHHHHHHHHHHHHHHHHHHHHHHHHHHHHHHHHHHHHHGGGGGGB;622261<EE==@GHHHHHHHHHHB666GEEEGGGGE@;;;EEEGG44445BB;;;;>BB;;;;DBB@AA====DD==<AA988>99///244=A<;8<333==89233=<<;999;;;999;;=<:3----2789775;;72---6335:221178::;;71021:;;7767:;;760102002007700!2244--!,,0314.1,,,,02668972222:<;;//55//40)21--,.
@JI6ZREA02GOK5D
AGTCGTCATTGGAGGGCAAGTCTGGTGCCAGCAGCCGCGGTAATTCCAGCTCCAATAGCGTATATTAAAGTTGTTGCAGTTAAAAAGCTCGTAGTTGAATTTCGGGGTCAGTAGGTTGGTCGTGCCAATGGTATGTACTGGCTTTACTGATTCCTCCTTCTTGGAGAACTGTAATGTCATTAATTTGGTGTTTGCAGGGGAAACAGGGACTGTTACTTTGAAAAAATTAGAGTAGTTTAAAGCAGGCTAACGCTTGAATACATTAGCATGGAATAATGAAATAGGACGTTCGATCCTATTTTGTGGTTTCTAGGATTGACGTAATGATTAATAGGAATAGTTGGGGCATTAGTATTCAATTGTCAGAGGTGAAATTCTTGGATTTATTGAAGACTAACTACTGCGAAAGCATTTGCCAAGGATGTTTTCATTAATCTAAGAACGAAAGTTAGGGATACGAAGACGATCAGATACCGTCGTAGTCTTAACC
+
FFFFFFFFFFFHHDDDHHHIIIIIIHHIIIHHFF:::=FFFFFFFFFHHHHIFFFFFFFFFFFFFFFFFFFFFFF@AAADF=====FFFFFFFFFFFFFFFFFAA@@DFFFFFFFFFFFFFFFF????A::88DDDDDDDDD655AA<B@11118>AA>999BDDDDDDDA:::ADFF?<:88<<<A>2,,,,2:3,,,,,,27.,,.<?A><9:=6117,,,,,,--+389<<?8;;???FFF666;FFDDDDDDDCC9::?AADDDACCDDG???A???DADA555::AA?@886722249-.....49?4448<BDDDAAADDDDDDDDDAAAADBBBB6666::==?:8:=BDDDBB888=DD3332448<<322248882.--76;623300463003,,,..67766688<>>::8::44112222870------03...0472----420220044944222:9:9:::7455:8120066..
@JI6ZREA02GWEAV
AGTCGTCATTGGAGGGCAAGTCTGGTGCCAGCAGCCGCGGTAATTCCAGCTCCAATAGCGTATATTAAAGTTGTTGCAGTTAAAAAGCTCGTAGTTGAATTTCGGGGTCAGCAGGTTGGTCGTGCCACTGGTATGACACGTTGG
+
FFFFFFFFFFFIIHHHIIIIIIIIIIIIIIIIIIIIIIIIIIIIIIIIIIIIFFFFFFFFFFFFFFFFFFFFFFFFFFF??66666CFFFFFFFFFFFFFFFFEEEEFFFFFFFFFDDAAABDB==<=>===<840///49;;;
@JI6ZREA02F5J4F
AGTCGTCATTGGAGGGCAAGTCTGGTGCCAGCAGCCGCGGTAATTCCAGCTCCAATAGCGTATATTAAAGTTGTTGCAGTTAAAAAGCTCGTAGTTGAATTTCGGGGTCAGTAGGTTGGTCGTGCCAATGGTATGTACTGGCTTTACTGATTCCTCCTTCTTGAAGAACTGTAATGTCATTTAATTTGGTGTTGCAGGGAAACAGGACTGTTACTTTAGAAAAAATTAGAGTGTTTAAAGCAGGCTAACGCTTGAATACATTAGCATGGAATAATGAAATAGGACGTTCGATCCTATTTTGTTGGTTTCTAGGATTGACGTAATGATTAATAGGGATAGTTGGGGCATTAGTATTCAATTGTCAGAGGTGAAATTCTTGGATTTATTGAAGACTAACTACTGCGAAAGCATTTGCCAAGGATGTTTTCATTAATCAAAGAACGAAAGTTAGGGATCGAAGCGATCAGATACCGTCGTAGTCTTAACCA
+
FFFFFFFFFFFIIHHHIIIIIIIIIIIIIIIIIIIIIIIIIIIIIIIIIIIIFFFFFFFFFFFFFFFFFFFFFFFFFFFFF==???FFFFFFFFFFFFFFFFFDDDDFFFFFFFFFFFFFFFFFFFFFFFFFFFFFFFFFFF8866A<==<>>AA>>>8445=A=:99AAAAAAAA?:533355<99ABADFF<<<@FFFFFF>CDFF??:89>88667------22,<<4444====?DBB???AAAAAA=?=ADD???DDDGFCCDCDDFGGGGGGGGACCAADAAAAA?>>?>444490/440009<BAAADDDIIIDDDDBBBA4433/..232...2224<<<<<<<<@===?BBB888?>@><:84444328888888<77=?888==@BBD>=333388;<<<;;;===<<<:6::11116:::4402---7--3....,,,,,,,40000016477762024222101164464848740
@JI6ZREA02HMN5O
AGTCGTCATTGGAGGGCAAGTCTGGTGCCAGCAGCCGCGGTAATTCCAGCTCCAATAGCGTATATTAAAGTTGTTGCAGTTAAAAAGCTCGTAGTTGAATTTCGGGGTCAGTAGGTTGGTCGTGCCTATGGTATGTACTGGCTTTACTGATTCCTCCTTCTTGAAGAACTGTAATGTCATTAATTTGGTGTTGCAGGGAAACAGGACTGTTACTTTGAAAAAATTAGAGTGTTTAAAGCAGGCTAACGCTTGAATACATTAGCATGGAATAATGAAATAGGACGTTCGATCCTATTTTGTTGGTTTCTAGGATTGACGTAATGATTAATAGGGATAGTTGGGGCATTAGTATTCAATTGTCAGAGGTGAAATTCTTGGATTTATTGAAGACTAACTACTGCGAAAGCATTTGCCAAGGATGTTTTCATTAATCTAAGAACGAAAGTTAGGGATCGAAGACGATCAGATACCGTCGTAGTCTTAACCA
+
FFFFFFFFFFFII@@@IIIIIIIIIIIIIIIIIIIIIIIIIIIIIIIIIIIIFFFFFFFFFFFFFFFFFFFFFFFFFFFFF=====FFFFFFFFFFFFFFFFFDDBBFFFFFFFFFFFFFFFFFFFFFFFFFFFFFFFFFFFFFFFFFFFFFFFFFFFFFFFFFFFFFFFFAAADDFF?6666???FD<;<<FFFFFFFFDDDDDFFFFFFFFDDDF67776666,DFDDDCFFFFFFFFFFFFFFFFFFFFFFFDFDGGGFFFFDDDDGCCCF???D:AAAA9::??DBBBAA556690044...99?8888:ADDDDDBBAAABA8888:88989889999AAAADDDDDDDDDDBB>??=<8888888:8322443;88;77:<:<::822222;973222663322676886668::11102222880-,,,2042---0478022212222244689:::6565:::9899:512107700.
@JI6ZREA02G7D3F
AGTCGTCATTGGAGGGCAAGTCTGGTGCCAGCAGCCGCGGTAATTCCAGCTCCAATAGCGTATATTAAAGTTGTTGCAGTTAAAAAAGCTCGTAGTTGAATTTCGGGGTC
+
FFFFFFFFFFFIIHHHIIIIIIIIIIIIIIIIIIIIIIIIIIIIIIIIIIIIFFFFFFFFFFFF@@666FFFBA<====..------3:===?ABFFFFFF?=A772.,-
@JI6ZREA02JT7QN
AGTCGTCATTGGAGGGCAAGTCTGGTGCCAGCAGCCGCGGTAATTCCAGCTCAATAGCGTATATTAAAGTTGTTGCAGTTAAAAAGCTCGTAGTTGAATTTCGGGGTATCAAGT
+
B666666ADDDDGDDIIIIIIIIIIIIIIIIIIIIIIIIII@@::::FHFE=<<FFFFFFF@=;;;:FFFFFFFFFFFFF==???FFFFFFFFDDA::888<6442/4346974
@JI6ZREA02F20A9
AGTCGTCATTGGAGGGCAAGTCTGGTGCCAGCAGCCGCGGTAATTCCAGCTCCAATAGCGTATATTAAAGTTGTTGCAGTTAAAAAGCTCGTAGTTGAATTTCGGGGTCAGCAGGTTGGTCGTGCCACTGGTATGTACTGGCTTCGCTGATTCCTCCTTTCTGAAGAACTGTAATGTCATTAATTTGGTGTTGCAGGGAAACAGGACTGTTACTTTGAAAAAATTAGAGTGTTTAAAGCAGGCTAACGCTTGAATACATTAGCATGGAATAATGAAATAGGACGTTCGATCCTATTTTGTGGTTTCTAGGATTGACGTAATGATTAATAGGGATAGTTGGGGCATTAGTATTCAATTGTCAGAGGTGAAATTCTTGGATTTATTGAAGACTAACTACTGCGAAAGCATTTGCCAAGGATGTTTCATTAATCAAGAACGAAAGTTAGGGATCGAAGACGATCAGATACCGTCGTAGTCTTAACCATAAACTATGCCGACTAGGGATCGGATGATGTTAATTTTTAATGTACTC
+
IIIIIIIIIIIIIHHHIIIIIIIIIIIIIIIIIIIIIIIIIIIIIIIIIIIIIIIIIIIIIIIIIIHHHIIIIIIIIIIII;;;;;IIIIIIIIIIIIIHHHICCCCIIIIIIIIIIIIIIIIIIIIIIIIIIIIIIIIIIIIIIIIIIIHHGGIIIHHHIIIIGBBBIIIIIIIIIIIIIIIHHHIIIIIIIIIHHHHHFGDGGIIIIHFDDBB?E222222DD5GFGGIEHHHHHIIIIIIIIIIIIIIIIIHHIIIIIIHHHIIIIIIIIIHHHIIIIIIIHHFGEEEE@?11116/::100??GDEDIIIIIIAAAIHI6666HIB??@ABE;;22226;EEEEEEGDEEEIHHBBBDEDBBBBBBCCDDD???5559::CA552;B???BBDBBBBBBB???B?>?>AAAA>;:3...3799874783...3:777<==499998833398<<<:::8686==><;<<><686688998:99932-2338<=586:88688==::33386::9/////--)1213-,
@JI6ZREA02J2LNF
AGTCGTCATTGGAGGGCAAGTCTGGTGCCAGCAGCCGCGGTAATTCCAGCTCCAATAGCGTATATTAAAGTTGTTGCAGTTAAAAAGCTCGTAGTTGAATTTCGGGG
+
FFFFFFFFFFFII???IIIIIIIIIIIIIIIIIIIIIHHHHHHDDDDHHHHFFFFFFFFFFFFFDDDDFFFFFFFFFFFFF;;===FFFFFFFFFD=<<6663,,,,
@JI6ZREA02F58Q5
AGTCGTCATTGGAGGGCAAGTCTGGTGCCAGCAGCCGCGGTAATTCCAGCTCCAATAGCGTATATTAAAGTTGTTGCAGTTAAAAGACTCGTAGTTGT
+
FDD666;AFFFIIHFHIIIIIII;;;IIIIIIIIIIIIIIIIIIIIIIIIIIFFFFFFFFFFFF@@666FFFFFFDFD:::9977=/443433211-,
@JI6ZREA02IO00B
AGTCGTCATTGGAGGGCAAGTCTGGTGCCAGCAGCCGCGGTAATTCCAGCTCCAATAGCGTATATTAAAGTTGTTGCAGTTAAAAAGCTCGTAGTTGAATTTCGGGGTCAGTA
+
FFFFFFFFFFFIIHHHIIIIIIIIIIIIIIIIIIIIIIIIIIIIIIIIIIIIFFFFFFFFFFFFFFFFFFFFFFFFFFFFF;;;;;FFFFFFFFFFFFFFFFFAAAAFDA331
@JI6ZREA02FDM4D
AGTCGTCATTGGAGGGCAAGTCTGGTGCCAGCAGCCGCGGTAATTCCAGCTCCAATAGCGTATATTAAAGTTGTTGCAGTTAAAAAGCTCGTAGTTGAATTTCGGGGTCAGCAGGTTGGTCGTGCCACTGGTATGCACTGGCTTCGCTGATTCCTCCTTTCTGAAGAACTGTAATGTCATTAATTTGGTGTTGCAGGGAAACAGGACTGTTACTTTGAAAAAATTAGAGTGTTTAAAGCAGGCTAACGCTTGAATACATTAGCATGGAATAATGAAATAGGACGTTCGATCCTATTTGTTGGTTTCTAGGATTGACGTAATGATTAATAGGGATAGTTGGGGGCATTAGTATTCAATTGTCAGAGGTGAAATTCTTGGATTTATTGAAGACTAACTACTGCGAAAGCATTTGCC
+
IIIIIIIIIIIII:::IIIIIIIIIIIIIIIIIIIIIIIIIIIIIIIIIIIIIIIIIIIIIIIIIIHHHIIIIIIIIIIII???==IIIIIIIIIIIIIHHHI@@@@>IIIGGGGIIIIIIIIIIIIIIIIIIIIIIIIIIIIIIIIIIIIIGGGGGHHHIIIIIIIIIIIIIIIIIIIIIIIHHHIIIIGGGGIHHHHHHIDIIIIGB665=BBBH22244666,BBIIIHHHHHHIIIIIIIIIIIIIIIIIIIIIIIIIIIIIIIIIIIII755=2::IIDDDEEDHDD><33582286@@BHIIIIIIIIIIIIIIIIIIIGGGF7775656::22222;@EGD=;=EHGGGHHHHHHHHHHHHBBBDDIHHHHFB666;;IIFFCD@??CCCFIEDC<<;BA@000;55
@JI6ZREA02JWPE7
AGTCGTCATTGGAGGGCAAGTCTGGTGCCAGCAGCCGCGGTAATTCCAGCTCCAATAGCGTATATTAAAGTTGTTGCAGTTAAAAAGCTCGTAGTTGAATTTCGGGGTTCTACCGTTGGTCGGGCAATAGTCTGTACTGGCGTGTGGAATTTCTACCTTCTGGGGAACCATCATGTTATTAATTTAGCGTGGTGGGAAACCAGGACCTTTACCTTGAAAAATTAGAGTGTTCAAAGCAGGCTTACGTCTGAATACATTAGCATGGAATAATAAAATAGGACGGTGGTCCTGTTTTGTTGGTTTCTGAATCACCGTAATGATTAATAGGGATAGTTGGGGGCATTAGTATTCAATTGTCAGAGGTGAAATTCTTGGATTTATTGAAGCTAACTACTGCGAAAGCATTTGCCAAGGATGTTTTCATTAATCAAGACGAAAGTTAGGGGATCGAAGACGATCAGATACCGTCGTAGTCTTAACCNTAAACCTATGCCGACTAGGGATCGGATGACGTTAATTTTTTAATGACTCATTTCGGCGCCTT
+
IIIIIIIIIIBDDHHHIDDDIIIIIIIIIIIIIIIIIIIIIIIIIIIIIIIIIIIIIIIIIIIIIIHHHIIHIIIIIIIII????;FFFIIIIIIIIIIBBBD6633//:9DE???@FFIIHHHIHIIIIIIHIIIIIIIIIIIIIIIIHHHIIIIIIIIICCCCIIIIHFFFIIIIIIIIIHHHFGGEEE??444555::9<<<<<888=11...,,---115?==?EFHIHHH@@@IIIIIFFFFFFIIIGFGFGGFDDDD@@@@777;@@BBI;IIIIIDB?;?==2.,,,,-,-11,,,-2A;<>AE?;;;@IIGGDDDDII@;;;;?E??22255DGGGGGFFFIIDDDD?:=A=;4442///==A??:::===E<<AB:9::44442B;==;777==4//.3844488533..--2244446993....67767733341677;7769;::;;;;:;<;77658:;:674463,,!10,,,,,,/100/121,--,0622269;33177;;2255//00):::::;:77;964441,,
@JI6ZREA02G6VAO
AGTCGTCATTGGAGGGCAAGTCTGGTGCCAGCAGCCGCGGTAATTCCAGCTCCAATAGCGTATATTAAAGTTGTTGCAGTTAAAAAGCTCGTAGTTGAATTTCGGGGTCAGTGGGTTGGTCGTGCCACTGGTATGTACTGGCCCTACTGATTCCTCCTTCTT
+
FFFFFFFFFFFIIIIIIIIIIIIIIIIIIIIIIIIIIIIIIIIIIIIIIIIIFFFFFFFFFFFFFFFFFFFFFFFFFFFFF?????FFFFFFFFFFFFFFFFF;944:??94.....44;<;<98:::DDDDDDFFFFDDD=;;A<48444222;1111511
@JI6ZREA02HZ20U
AGTCGTCATTGGAGGGCAAGTCTGGTGCCAGCAGCCGCGGTAATTCCAGCTCCAATAGCGTATATTAAAGTTGTTGCAGTTAAAAAGCTCGTAGTTGAATTTCGGGGGTCAGT
+
FFFFFFFFFFFIIHHHIIIIIIIIIIIIIIIIIIIIIIIIIIIIIIIIIIIIFFFFFFFFFFFFFFFFFFFFFFFFFFFFF???==FFFFDD=<<9<97,,,.,,,,,.53..
@JI6ZREA02G42QA
AGTCGTCATTGGAGGGCAAGTCTGGTGCCAGCAGCCGCGGTAATTCCAGCTCCAATAGCGTATATAAAGTTGTTGCAGTTAAAAAGCTCGTAGTTGAATTTCGGGATCAATACGTCGGTCGTGCTTTTGGGTACGTCTCGGCGTCATTGGTTTCTCCTTTCTGACGAACCATGATGTCATTAATTTGGTGTTATGGGGAGTTAGGACTGTTA
+
FFFFFFFFFFFIIIIIIIIIIIIIIIIIIIIIIIIIIIIIIIIIIIIIIIIIFFFFFFFFFF;;;;;FFFFFFFFFFFFF=====FFFFFFFFFFFFFFFFFFFFFFFFFFFFFFFFFDBBBBA110....1<://0044BBDBBDFFFFFFFFFFFFFFFFFFFFFFFFFFFFFFFFFFFDD666FFFFDDDF====F166DBAAAAAB56
@JI6ZREA02F93SX
AGTCGTCATTGGAGGGCAAGTCTGGTGCCAGCAGCCGCGGTAATCCAGCTCCAATAGCGTATATAAAGTTGTTGCAGTTAAAAAGCTCGTAGTTGAATTTCGGGGTATCAAGTA
+
B536333=AABBD8::IIIIIIIIIIIIIIIIIIIIIIIII@@666EFFE<<::DFFFFFF8::::FA@@FFFFFFFFF;;;;;FFFFFFFFFF@@@F??D;966044446:4/
@JI6ZREA02FQF1J
AGTCGTCATTGGAGGGCAAGTCTGGTGCCAGCAGCCGCGGTAATTCCAGCTCCAATAGCGTATATTAAAGTTGTTGCAGTTAAAAAGCTCGTAGTTGAATTTCGGGGTCAGTGGGTTGGTCGTGCCACTGGTATGTACTGGCCCTACTGATTCCTCCTTCTTGAAGAACTGTAATGCCATTAATTTGGTGTTGCGAGGGAAACAGGACTGTTACTTTAGAAAAAATTAGAGTAGTTTAAAGCAGGCAATCGCTTGAATACATTAGCATGGAATAATGAAATAGGACGATCGATCCTATTTTGTGGTTTCTAGGATTGACGTAATGATTAATAGGGATAGTTGGGGCATTAGTATTCAATTGTCAGAGGTGAAATTC
+
FFFFFFFFFFFIIHHHIIIIIIIIIIIIIIIIIIIIIIIIIIIIIIIIIIIIFFFFFFFFFFFFFFFFFFFFFFFFFFFFF?????FFFFFFFFFFFFFFFFFEEEEFFFFFFFFFFFFFFFFFFFFFFFFFFFFFFFFCA666D?9=A?>>A@@<<<8445:=<<<<A???>>=>4440000866;;7>>@:3366:????DADDFF????=A998@@22////<<-<<00004448;;?>?88:ABD::::::BBBA=<=AAA?=??==?DDDDD???A>GG?===@???=224900004/88<;;@<D???AD???D===::9<>888<8888//.2244449988?AA@>===?BB@>><888232866503
@JI6ZREA02J2L64
AGTCGTCATTGGAGGGCAAGTCTGGTGCCAGCAACCGCGGTAATTCCAGCTCCAATAGCGTATATTAAAGTTGTTGCAGTTAAAAAGCTCGTAGTTGAATTTCGGGGTCAGCAGGTTGGTCGTGCCACTGGTATGTACTGGCTTCGCTGATTCCTCCTTTCTGAAGAACTGTAATGTCATTAATTTGGTGTTGCAGGGAAACAGGACTGTTACTTTGAAAAAATTAGAGTGTTTAAAGCAGGCTAACGCTTGAATACATTAGCATGGAATAATGAAATAGGACGTTCGATCCTATTTTGTGGTTTCTAGGATTGACGTAATGATTAATAGGGATAGTTGGGGCATTAGTATTCAATTGTCAGAGGTGAAATTCTTGGATTTATTGAAGACTAACTACTGCGAAAGCATTTGCCAAGGATGTTTTCATTAATCAAGAACGAAGTTAGGGATCGAAGCGATCAGATACCGTCGTAGTCTTAACCATAAACTATGCCGACTAGGGATCGGATGATGTTAATTTTTAA
+
IIIIIIIIIIIIIDDDIIIIIIIIIIIIIIIIIIIIIIIIIIIIIIIIIIIIIIIIIIIIIIIIIIHHHIHHIIIIIIIII????=IIIIIIIIIIIIIHHHH99777DED????GG==>IIIIIIIIIIIIIIIIIIIIIBBBBBIIIIHHHHHIIHHHIIIHHHIIIIIBBBIIIIIFFFFHHHIIAFFFIII::9@BFF>BBIIIIIIGGBCCG222222DD3IIIIIHHHHHHIIIIIII@@@IIGDD=;;9@IDDDGIIIIIIIDDDGGBB@;7;;654<;??:44/////11:2<<;??GIIGDDDDGGD;666E;;6666BBBBBGGIIII;;;;@@@@@@@@@DIIIIE===BHH===BBHHIEEDDHHH:::98:DDBB==:99?9899??84429::///=>>==DDDH;4744;;;=::03377443.-.13:866689;::3131733376::;;;888:;::94400//.1,,,,/,/104799:133767;;;;;66641400,,,,,,,
@JI6ZREA02GGFR6
AGTCGTCATTGGAGGGCAAGTCTGGTGCCAGCAGCCGCGGTAATTCCAGCTCCAATAGCGTATATTAAAGTTGTTGCAGTTAAAAAGCTCGTAGTTGAATTTCGGGATCAATACGTCGGTCGTGCTTTCGGGTACGTACTGGCGTCATTGGTTTCTCCTTTCTGACGAACCATGATGTCATTAATTTGGTGTTATGGGGAGTTAGGACTGTTACTTTGAAAAAATTAGAGTGTTTAAAGCAGGCATTAGCTTGAATACATTAGCATGGAATAATGAAATAGGACGTTCGATCCTATTTTGTTGGTTTCTAGGATCAACGTAATGATTAATAGGGATAGTTGGGGCATTAGTATTCAATTGTCAGAGGTGAAATTCTTGGATTTATTGAAGACTAACTACTGCGAAAGCATTTGCCAAGGATGTTTTCATTAATCAAGAACGAAAGTTAGGGATCGAAGACGATCAGATACCGTCGTAGTCTTAACCATAACTATGCCGACTAGGGATCGGATGATGTTAATTTTTAATGTACTCTATTCGG
+
IIIIIIIIIIIIIHHHIIIIIIIIIIIIIIIIIIIIIIIIIIIIIIIIIIIIIIIIIIIIIIIIIIHHHIIIIIIIIIIII;;;;;IIIIIIIIIIIIIHHHIHHHIIIIIIIIIIIIIIIIIIIHHHIBBBIIIIIIIIIIIIIIIIIIHHHCIA@B>>>HHIIIIIIIIIIIIIIIIIIIIIHHHIIIIIIII>>>=H9BBIIIIIIIIIIIHHHI66666699,FHIIIHHHHHHIIIIIIIIIIIIIIIFDDDDIIIIIIIIIIIIIIIIIHHHHHIIDDDHHIIIIDDDG??==;22@@999D<G?@@@DDIFD;99IIIII@@@DBBBGGF@@@9999DDGGGG@@@HIIHHEEDDDEEB9:8::<AA=2244A<<;9//4:BDDDDDBDDDEBBBBB<<=::::::4444>>8;;3331::;;860...758;8555:;;6996877777:9;883333131;;;:9::;:8:7766-,,1,,,/.,,,,39494445766666663----22//2//--)202200/1/0923
@JI6ZREA02GTKZE
AGTCGTCATTGGAGGGCAAGTCTGGTGCCAGCAGCCGCGGTAATTCCAGCTCCAATAGCGTATATTAAAGTTGTTGCAGTTAAAAAGCTCGTAGTTGAATTTCGGGGATC
+
5556666???FGHHHHIIIIIIIIIIIIIIIIIIHHHHIIIHHHHHHHHIIIFFFFFFFFFFFF@@@@F===FFFFFFFFF=====FFFFFFFFBA===886/....73.
@JI6ZREA02JPPRG
AGTCGTCATTGGAGGGCAAGTCTGGTGCCAGCAGCCGCGGTAATTCCAGCTCCAATAGCGTATATTAAAGTTGTTGCAGTTAAAAAGCTCGTAGTTGAATTTCGGGGTCAGTAGGTTGGTCGTGCCTATGGTATGTACTGGCTTTACTGATTCCTCCTTCTTGAAGAACTGTAATGTCATTAATTTGGTGTTGCAGGGAAACAGGACTGTTAACTTTGAAAAAATTAGAGTGTTTAAAGCAGGCTAACGCTTGAATACATTAGCATGGAATAATGAAATAGGACGTTCGATCCTATTTTGTTGGTTCTAGGATTGACGTAATGATTAATAGGGATAGGTTGGGGCATTAGTATTCAATTGTCAGAGGTGAAATTCTTGGATTTA
+
EEEFEEEFFFFIIHHHIIIIIIIIIIIIIIIIIIIIIIIIIIIIIIIIIIIIFFFFFFFFFFFFFFFFFFFFFFFFFFFDD88888FFFFFFFFFFFFFFFFD964426774/....228<;==>ABA:::BDDFFCCAACCFFF<:69?>AA@<0.0083344<<<<??<<<=<7344.......;71/..<=<...226:/22374/.---=1117,,,,,,11+758768;;;==???FFFFFFFFFFFFFDF???ABDD=::::==BB>?>8;;<74444389<9732267....../>><<<<A<=?====ADBBBAAAAB5548;;;<444444444277<==988889:8B@@:<<@B<332488<8322...6622
@JI6ZREA02HHGGG
AGTCGTCATTGGAGGGCAAGTCTGGTGCCAGCAGCCGCGGTAATTCCAGCTCCAATAGCGTATATTAAAGTTGTTGCAGTTAAAAAGCTCGTAGTTGAAATTTTCGGGGGTACTACGTAAGTTACGGTCGGTCGTCCGAACTTTTTTGGGGTTACGGTCGTAACCTTGGGGCCGTTTTACCTAGTTAGGTTTTTCCCTTCCCCTTTTTCCTTTGGAAACGGAAAACCCTAGTTAAGTAGTTCGTACTTAAATTTTAAGGTTTGGGTTTGGTTACTAGGGGGGGAAAACGTTAGGGGAACCTTGGTTTTACGTTTCGTTTAAAAAAGTTAAAAAAGTTAAGGTAGGTTTTAAAGGTTTAAACGACGGACGGACTTTAAACGGCCTTTTAGG
+
FFFFFFFFFFFII:::IIIIIIIIIIIIIIIIIIIIIIIIIIIIIIIIIIIIFFFFFFFFFFFFFFFFFFFFDA>===<.-,,,,,27:9:832112,,,///..,,,,,,.----.2555111311,-,1--,------,,,,,,,,,,,,,.3//559=8888==;;9944/99;;6661<FFFDBA776202,,,,,,,,,,,,,,,,,19911276844444444/<<=99986600//13211411,,,,,,11,,,,,,2247799@@BB111111/66764+11/4475?<;;;=88......21--26777/-----9,,******158//<<8455547788888---//7><7<2338888<;;;;;;>88862222322
@JI6ZREA02J3T3S
AGTCGTCATTGGAGGGCAAGTCTGGTGCCAGCAGCCGCGGTAATTCCAGCTCCAATAGCGTATATTAAAGTTGTTGCAGTTAAAAAGCTCGTAGTTGAATTTC
+
FFFFFFFFFFFIIHHHIIIIIIIIIIIIIIIIIIHHFFFFHFFFFFFFFHHHFFFFFFFFFFFFFFFFFFFFFFFFFFFFF?????FFFFFFFFFFFDB;86=
@JI6ZREA02J065X
AGTCGTCATTGGAGGGCAAGTCTGGTGCCAGCAGCCGCGGTAATTCCAGCTCCAATAGCGTATATTAAAGTTGTTGCAGTTAAAAAGCTCGTAGTTGAATTTCGGGGTCAGCAGGTTGGTCGTGCCACTGGTATGCACTGGCTTCGCTGATTCCTCCTTTCTGAAGAACTGTAATGTCATTAATTTGGTGTTGCAGGGAAACAGGACTGTTACTTTGAAAAAATTGAGTGTTTAAAGCAGGCTAACGCCTGAATACATTAGCATGGAATAATGAAATAGGACGTTCGATCCTATTTTGTTGGTTTCTAGGATTGACGTAATGATTAATAGGGATAGTTGGGGGCATTAGTATTCAATTGTCAGAGGTGAAATTCTTGGATTTATTGAAGACTAACTACTGCGAAAGCATTTGCCAAGGATGTTTTCATTAATCAAGAACGAAAGTTAGGGATCGAAGACGATCAGATACCGTCGTAGTCTTAACCNTAAACTNTGCCGACTAGGGATCGGATGATGTTAATTTTTTAATGTACTC
+
FFFFFFFFFFFIIHHHIIIIIIIIIIIIIIIIIIIIIIIIIIIIIIIIIIIIFFFFFFFFFFFFFFFFFFFFFFFFFFF@@;;;;;FFFFFFFFFFFFFFFFFEE==FDDFFF<<====FFFFFFFFFFFFFFFFFFFFFFFFFFFFFFFFFFFFDDDCFFFFFFDDDDDFFFFFFFFFFFFFFFFFFFDDDDFFFFFFFFF@@@FFFFFFFFFFFF677766;;;DFFFFFFFFFFFFFFFFFFFFFFFFFFFGFDDDGGGGFDDGGGDDDFDDDG?DDGGDDDGGF:::CF====C69DDGBBDAIDDDDDIIDDAAADDDDDDAAABBBADIDDD55755A=5554488<<<=<<323:@@333844488@@@@@B==8822?B>>>@@@8333>==<<;;;888;443<<<<//.6:1211::::99466:200:9333122-13312228600274622202.330....0..0..44..!223420!0267020203320222::666::79:://000088)2122--
@JI6ZREA02JPMOK
AGTCGTCATTGGAGGGCAAGTCTGGTGCCAGCAGCCGCGGTAATTCCAGCTCCAATAGCGTATATTAAAGTTGTTGCAGTTAAAAAGCTCGTAGTTGAATTTCGGGATCAATACGTCGGTCGTGCTTTTTTGGTACGCACTGGCGTCATTGGTTTCTCCGTTTCTGACGAACCATGATGTCATTAATTTGGTGTTATGGGGTAGTTAGGAACTGTTACTTTGAAAAAATTAGAGTGTTTAAAGCAGGCATTAGCTTGAATACATTAG
+
FFFFFFFFFFFIIHHHIIIIIIIIIIIIIIIIIIIIIIIIIIIIIIIIIIIIFFFFFFFFFFFFFFFFFFFFFFFFFFFFF=====FFFFFFFFFFFFF?=;410044/.-357792----1=83,,,,,,551=:5698ABBBB:::AB@@888?:400...2/7<732266>999444<<99;;661--,,-131,,,,-.,--8996244<<=>=6664//////880>=<<<==========8:9<<AA?4444=>;<92233
@JI6ZREA02FOCAK
AGTCGTCATTGGAGGGCAAGTCTGGTGCCAGCAGCCGCGGTAATTCCAGCTCCAATAGCGTATATTAAAGTTGTTGCAGTTAAAAAGCTCGTAGTTGAATTTCGGGGTCAGCAGGTTGGTCGTGCCACTGGTATGCACTGGCTTCGCTGATTCCTCC
+
FFFFFFFFFFFII@@@IIIIIIIIIIIIIIIIIIIIIIIIIIIIIIIIIHIIFFFFFFFFFFFFFFFFFFFFFFDBBBB5533333BBBBBDFFFFFFFFFFFDDDDFFFEEEFFFFFFFFFFFFFFFFFFFFFFFFFFFFFFFFFFDBAA>==<00
@JI6ZREA02F60HG
AGTCGTCATTGGAGGGCAAGTCTGGTGCCAGCAGCCGCGGTAATTCCAGCTCCAATAGCGTATATTAAAGTTGTTGCAGTTAAAAAGCTCGTAGTTGAATTTCGGGGTCAGTAGGTTGGTCGTGCCTATGGTATGTACTGGCTTTACTGATTCCTCCTTCTTGAAGAACTGTAATGTCATTAATTTGGTGTTGCAGGGAAACAGGACTGTTACTTTGAAAAAATTAGAGTGTTTAAAGCAGGCTAACGCTTGAATACATTAGCATGGAATAATGAAATAGGACGTTCGATCCTATTTTGTTGGTTTCTAGGATTGACGTAATGATTAATAGGGATAGTTGGGGCATTAGTATTCAATTGTCAGAGGTGAAATTCTTGGATTTATTGAAGACTAACTACTGCGAAAGCATTTGCCAAGGATGTTTTCATTAATCAAGAACGAAAGTTAGGGATCGAAGACGATCAGATACCGTCGTAGTCTTAACCATAACTATGCCGACTAGGGATCGGATGATGTTAATTTTTAATGTACTC
+
IIIIIIIIIIIII@@@IIIIIIIIIIIIIIIIIIIIIIIIIIIIIIIIIIIIIIIIIIIIIIIIIIHHHIIIIIIIIIIII==???IIIIIIIIIIIIIHHHICCCCIIIIIIIIIIIIHIIIIIIIIIIIIIIIIIIIIIIHHHIIIIIIIIIIIIFFFFFIIIIIIIIIIIIIIIIIIIIIHHHIIIIIIIIIHHHHHHIFFFIIIIIIIIHHHI666666BB0IIIIIHHHHHHIIIIIIIIIHHBBBFIIIIIIIIIIIIIIIIIIIIDD555@?II@@@GIIIIIDDDD====I;<GI999IIIDDDHHHHIIHHHIIIIIIIIHH@@@IHIDD;;;9@@DIIIHHHHDDDIEEDDH@>445=BEBIDB==?@@BBB@77???@8::>@>>;>>>:444;@:::;::::AA>==881111776::80333:88>8555<<<3866133...44:88::::8:8=<8656<>:6866;;8843--.00-..20303755447768877911//33,,,,,,,*1/11//
@JI6ZREA02GIVUC
AGTCGTCATTGGAGGGCAAGTCTGGTGCCAGCAGCCGCGGTAATTCCAGCTCCAATAGCGTATATTAAAGTTGTTGCAGTTAAAAAGCTCGTAGTTGAATTTCGGGATCAGT
+
FFFFFFFFFFFIIHHHIIIIIIIIIIIIIIIIIIIIIIIIIIIIIIIIIIIIFFFFFFFFFFFFFFFFFFFFFFFFFFFFF=====FFFFFFFFFFFFFFFFFFFFF?8886
@JI6ZREA02HCI8W
AGTCGTCATTGGAGGGCAAGTCTGGTGCCAGCAGCCGCGGTAATTCCAGCTCCAATAGCGTATATTAAAGTTGTTGCAGTTAAAAAGCTCGTAGTTGAATTTCGGGGTCAGCGTAGGTTGGTCGTCGCCACGTGGTATGCGACCTGGTCTCGTCCTCGTATTTCCTACCCTACTTGTAAGAACCGTAACTGTACCTAGTTAAGTTGGTGTTGGACGGGGAAACAGGACTTGTTTACTTTAAGAAAAAATTAGAGTTAGTTAAAGCGAGGACTAACGCTTGAATACATTAGCATGGAATAATGAAATAGGACGATCGATCCTA
+
FFFFFFFFFFFIIHHHIIIIIIIIIIIIIIIIIIIIIIIIIIIIIIIIIIIIFFFFFFFFFFFFFFFFFFFFFFFFFFFFF;;;;;FFFFFFFFFFDDD??=A66449?9944444<<<>>>?88888<<84448<9899<<<84226:9972---1723,,,11.31112-,..//..668666>344<9898>?=444<8000996611113.,,,,1112.1123--.,,,..,,,11.,,,,,,---:921125,,,,,-3-----.7<<AAABDFGGGDFDGGGGGFFDDGGIDDDGGBBD?AA???DBAA???>97
@JI6ZREA02F2H53
AGTCGTCATTGGAGGGCAAGTCTGGTGCCAGCAGCCGCGGTAATTCCAGCTCCAATAGCGTATATTAAAGTTGTTGCAGTTAAAAAGCTCGTAGTTGAATTTC
+
FFFFFFFFFFFIIHHHIIIIIIIIIIIIIIIIIIIIIIIIIIIIIIIIIIIIFFFFFFFFFFFFFFFFFFFFFFFFFFFFF?????FFFFFFFFFFDBA9663
@JI6ZREA02FIY0D
AGTCGTCATTGGAGGGCAAGTCTGGTGCCAGCAGCCGCGGTAATTCCAGCTCCAATAGCGTATATTAAAGTTGTTGCAGTTAAAAAGCTCGTAGTTGAATTTCGGGG
+
441333355ADDGFHHIIIIIIIIIIIIIIIIIIIIIIIIIIIIIIIIIIIIFFFFFFFFFFFFFFFFFFFFFFFFFFFFF?????FFFFFFFFFFDBA996:,,,,
@JI6ZREA02I6EBU
AGTCGTCATTGGAGGGCAAGTCTGGTGCCAGCAGCCGCGGTAATTCCAGCTCCAATAGCGTATATTAAAGTTGTTGCAGTTAAAAAGCTCGTAGTTGAATTTC
+
FFFFFFFFEE???HHHIIIIIIIIIIIIIIIIIIIIIIIIIIIIIIIIIIIIFFFFFFFFFFFFFFFFFFFFFFFFFFFFF????=FFFFFFDA?<=99,,,.
@JI6ZREA02GVXIP
AGTCGTCATTGGAGGGCAAGTCTGGTGCCAGCAGCCGCGGTAATTCCAGCTCCAATAGCGTATATTAAAGTTGTTGCAGTTAAAAAGCTCGTAGTTGAATTTC
+
FFFFFFFFFFFII???IIIIIIIIIIIIIIIIIIIIIIIIIIHHHFFHHHFB@@@DFFFFFFFFFFFFFFFFFFFFDDD::66686FFFFFFFFFDA??966.
@JI6ZREA02JDOGH
AGTCGTCATTGGAGGGCAAGTCTGGTGCCAGCAGCCGCGGTAATTCCAGCTCCAATAGCGTATATTAAAGTTGTTGCAGTTAAAGA
+
FFFFFFFFFFFII@@@IIIIIIIIIIIIIIIIIIIIIIIIIIIIIIIIIIIIFFFFFFFFFFFFFFFFFFFFFFFFFFFDB<<;1/
@JI6ZREA02FSJ1O
AGTCGTCATTGGAGGGCAAGTCTGGTGCCAGCAGCCGCGGTAATTCCAGCTCCAATAGCGTATATTAAAGTTGTTGCAGTTAAAAAGCTCGTAGTTGAATTTCGGGGTCAATACGTCGGTCGTGCCTTCGGTACGCACTGGCGTCGTTGATTTCTCCCTTCTGATGAACCATGATGTCATTAATTTGGTGTTGTGGGGAGTCAGGACTGTTACTTTGAAAAAATTAGAGTGTTTAAAGCAGGCAAACGCTTGAATACATTAGCATGGAATAATGAAATAGGACGTTCGAACCTATTTTGTTGGTTTCTAGGTACAACGTAATGATTAATAGGGATAGTTGGGGGCATTAGTATTCAATTGTCAGAGGTGAAATTCTTGGATTTATTGAAGACTAACTACTGCGAAAGCATTTGCCAAGGATGTTTTCATTAATCAAGAACGAAAGTTAGGGATCGAAGACGATCAGATACCGTCGTAGTCTTAACCATAAACTATGCCGACTAGGGATCGGATGAAGTTAATTTTTTAAT
+
IIIIIIIIIIIIIHHHIIIIIIIIIIIIIIIIIIIIIIIIIIIIIIIIIIIIIIIIIIIIIIIIIIHHHIIIIIGGGEE7711111;GHHHHIIIIIIIHHHICCCCIIIIIIIIIIIIIIIIIIIIIIIIIIIIIIIIIIIIIIIIIIIHHHIIHHHIIIIIIIIIIIIIIIIIIIIIIIIIHHH@@<HHIIICCBBIFIIIIIIIIIIIIIHHHI;;;;8866,>IIIIHHHHHHIIIIIIHHHIIIIIIIIIIIIIIIIIIIIIIHHHHIIHHHIIIIAAAAAIGGGEEC?11116/5;;///69E666;AGIIHHHHHHHIIIHHHEBBDEB;;<44444?BEEBDAAAIIIEDDDDEH@?555BEEHHHBBBBBHHEB?88BB@?8;;>:::8D????>>BB?;;;?@@@EDBB9>>7;728888<<9<;;<99=:6336880....3:888:9=<<<<::9<<=;8656:=:9866;;110366631-138;:;69755543...31100/34,,,,,,,,,,)
@JI6ZREA02IJ3QH
AGTCGTCATTGGAGGGCAAGTCTGGTGCCAGCAGCCGCGGTAATTCCAGCTCCAATAGCGTATATTAAAGTTGTTGCAGTTAAAAAGCTCGTAGTTGAATTTCGGGGTCAGCAGGTTGGTCATGCCACTGGTATGTACTGGTTTCGCTGATTCCTCCTTTCTGAAGAACTGTAATGCCATTAATTTGGTGTTGCAGGGAAACAGGACTGTTACTTTGAAAAAATTAGAGTGTTTAAAGCAGGCTAACGCTTGAATACATTAGCATGGAATAATGAAATAGGACGTTCGATCCTATTTGTGGTTTCTAGGATTGACGTAATGATTAATAGGGATAGTTGGGGCATTAGTATTCAATTGCAGAGGTGAAATTCTTGGATTTATTGAAGCTAACTACTGCGAAAGCATTTGCCAAGGATGTTTTCATTAATCAAGAACGAAAGTTAGGGATCGAAGACGATCAGATACCGTCGTAGTCTTAACCATAAACTATGCCGACTAGGGATCGGATGATGTTAATTTTT
+
HHHHHHHHHHHII:::IIIIIIIIIIIIIIIIIIIIIIIIIIIIIIIIIIIIHHHHHHHHHHHHHHHHHHHHHHHHHHHHH;;;;;HHHHHHHHHHHHHHHHHCCCCHHHHHHFFFFHHHHHHHHHHHHHHHHHHHHHHHHHHHHHHHHHHHHHHHHHHHHHHHHEEEEEHG<<<GIFE;;;;AAA<;7@@GEEEHHHHHHHHHHHHHHHHHHHEED66666666,<@HHHHHCEEEHHGFHE999<EHHHHHHHHHHHHHHHHHHHHHHHHHHHHHHHHHH@566BEDDDA;9//05055000><DBBEEGGG@6666GEEBB@@@B@@@EDE;;;9999BB>>;;9BEGBBBB;333AB??A?;;;AA98899<444924>;423384228==93344<@A>;99A8844443,,,,,,,144434677;9971003:;:2677622277:9:667::71217677477901264664447200---010345120---024445412220020../,,
@JI6ZREA02GU8YS
AGTCGTCATTGGAGGGCAAGTCTGGTGCCAGCAGCCGCGGTAATTCCAGCTCCAATAGCGTATATTAAAGTTGTTGCAGTTAAAAAGCTCGTAGTTGAATTTCGGGATCAATACGTCGGTCGTGCTTTTTGGGTAC
+
FFFFFFFFFFFIIHHHIIIIIIIIIIIIIIIIIIIIIIIIIIIIIIIIIIIIFFFFFFFFFFFFFFFFFFFFFFFFFFFFF=====FFFFFFFFFFFFFFFF?888CFFFFFFFFFFFFFFFFFF;;;524464=7
@JI6ZREA02GXTJM
AGTCGTCATTGGAGGGCAAGTCTGGTGCCAGCAGCCGCGGTAATTCCAGCTCCAATAGCGTATATTAAAGTTGTTGCAGTTAAAAAGCTCGTAGTTGAATTTCGGGGATC
+
FFFFFFFFFFFII666IIIIIIIIIIIIIIIIIIIIIIIIIIIIIIIIIIIIFFFFFFFFFFFFFFFFFFFFFFFFFFFFF?????FFFFFFFFFBAA>866/.,,,...
@JI6ZREA02J4PRG
AGTCGTCATTGGAGGGCAAGTCTGGTGCCAGCAGCCGCGGTAATTCCAGCTCCAATAGCGATATAA
+
/////33422224888@>AAAEF@<=FFFGHHHFFFFBBBFFFFFDDDDBBAAA89894447</..
@JI6ZREA02GLPOM
AGTCGTCATTGGAGGGCAAGTCTGGTGCCAGCAGCCGCGGTAATCCCAGCTCCAATAGCGTATATTAAAGTTGTTGCAGTTAAAAAGCTCGTAGTTGAATTTCGGGATCAATACGTCGGTCGTGCTTTCGGGTACGTACTGGCGTCATTGGTTTCTCCTTTCTGACGAACCATGATGTCATTAATTTGGTGTTATGGGGAGTTAGGACTGTTACTTTGAAAAAATTAGAGTGTTTAAAGCAGGCATTAGCTTGAATACATTAGCATGGAATAATGAAATAGGACGTTCGATCCTATTTTGTTGGTTTCTAGGATCAACGTAATGATTAATAGGGATAGTTGGGGCATTAGTATTCAATTGTCAGAGGTGAAATTCTTGGATTTATTGAAGACTAACTACTGCGAAAGCATTTGCCAAGGATGTTTTCATTAAATCAAGAACGAAAGTTAGGGATACGAAGACGATCAGATACCGTCGTAGTCTTAACCATAACTATGCCGACTAGGGATCGGATGATGTTAATTTTTAATGTAC
+
IIIIIIIIIIIIIHHHIIIIIIIIIIIIIIIIIIIIIIIIIIIIHHHIIIIIIIIIIIIIIIIIIIHHHIIIIIIIIIIII?????IIIIIIIIIIIIIHHHIFFFIIIIIIIIIIIIIIIIIIIHHHIHHHIIIIIIIIIIIIIIIIIIIHHHIIIIHHHIIIIIIIIIIIIIIIIIIIIIIIFFFIIIIIIII>>>>I6>=EFIIIIIHHIIHHHI66666699,FIIIIHHHHHHIIIIII@@@IIIIIIIIIIIIIIIIIIHHHIIIIIIIHHHIIII@@<;;IIIGDDDG9999;26BB999BAGDDDDGGHHIIIIIIIIIIIH@666FEEE;;2225;@GGEEEGGIIIHBBBHDEHDDEDD===EB===BBB===D:8BBBBBBBBEEEB9444=B<<444::::::::::49911//44,,,,,,,,,1..97333:;;37661313310449877773136;;;:986766977660/.1,,,,1/10014.1/000/140011,--20022//21100*3673
@JI6ZREA02GMP8Y
AGTCGTCATTGGAGGGCAAGTCTGGTGCCAGCAGCCGCGGTAATTCCAGCTCCAATAGCGTATATTAAAGTTGTTGCAGTTAAAAAGCTCGTAGTTGAATTTCGGGGATAC
+
F8888<<<CCFGG@@@IIIIIIIIIIIIIIIIIIIIIIIIIIIIIIIIIIIIFFFFFFFFFFFFFFFFF???FFFFFFFFF;;;;;FFFFFFFFDBBBB;864.,,,:.-.
@JI6ZREA02H9N0S
AGTCGTCATTGGAGGGCAAGTCTGGTGCCAGCAGCCGCGGTAATTCCAGCTCCAATAGCGTATATTAAAGTTGTTGCAGTTAAAAAGCTCGTAGTTGAATTTCGGGATCAATACGTCGGTCGTGCTTTTTTGGTACGCACTGGCGTCATTGGTTTCTCCTTTCTGACGAACCATGATGTCATTAATTTGGTGATATGGGGAGTTAGGACTGTTACTTTGAAAAAATTAGAGTGTTTAAAGCAGGCATTAGCTTGAATACATTAGCATGGAATAATGAAATAGGACGTTCGATCCTATTTGTGGTTTCTAGGATCAACGTAATGATTAATAGGGATAGTTGGGGCATTAGTATTCAATTGTCAGAGGTGAAATTCTTGGATTTATTGAAGACTAACTACTGCGAAAGCATTTGCCAAGGATGTTGTCATTAATCAAGAACGAAAGTTAGGGATCGAAGCGAATCAGATACCGTCGTAGTCTTAACCATTAAACTATGCCGACTAGGGGATCGGATGATGTTAATTTTTATAATG
+
HHHHHHHHHHHIIHHHIIIIIIIIIIIIIIIIIIIIIIIIIIIIIIIIIIIIHHHHHHHHHHHHHHHHHHHHHHHHHHHHH=====HHHHHHHHHHHHHHHHHHHHHHHHHHHHHHHHHHHHHHH666666HH9HHHHHHHHHHHHHHHHHHHHHHHHHHHHHHHHHHHHHHHHHHHHHHHHHHHBBBHHHHHHHHCCC@F199HHHHHHHHHHHHHHH6;;;69<<-HHHHHHHHHHHHHHHHHHHHHHHHHHHHHHHHHHHHHHHHHHHHHHHHHHHHHHHHHHHFGGGGGGB?22261BB;;;@<GGEEEGGGH@655BHHHH@@@@@@@GGGG@>2222;;BB;;9;@EBBBAAIHHHHHHHHHHHHHDA====B9999//394/..3=;998;=;<9999;3344499AAA<<::766:6::7877666--,,1.....,--0027644364----2677778222447777,,,,,,41.00...---,,044524.,,,,,11004444220066///--.*..,,
@JI6ZREA02JRTW2
AGTCGTCATTGGAGGGCAAGTCTGGTGCCCGCAGCCACGGTAATTCCAGCTCCAATAGCGTATATTAAAGTTGTTGCAGTTAAAAAGCTCGTAGTTGAATTTCGGGATCAATACGTCGGTCGTGCTTTCGGGTACGTACTGGCGTCATTGGTTTCTCCTTTCTGACGAACCATGATGTCATTAATTTGGTGTTATGGGGAGTTAGGACTGTTACTTTGAAAAAATTAGAGTGTTTAAAGCAGGCATTAGCTTGAATACATTAGCATGGAATAATGAAATAGGACGTTCGATCCTATTTTGTTGGTTTCTAGGATCAACGTAATGATTAATAGGGATAGTTGGGGGCATTAGTATTCAATTGTCAGAGGTGAAATTCTTGGATTTATTGAAGACTAACTTCTGCGAAAGCATTTGCCAAGGATGTTTTCATTAATCAAGAACGAAAGTTAGGGATCGAAGACGATCAGATACCGTCGTAGTCTTAACCATAAACT
+
IIIIIIIIIIIIIHHHIIIIIIIIIII@@@IIIIIIIIIIIIIIIIIIIIIIIIIIIIIIIIIIIIHHHIIIIIIIIIIII;;;;;IIIIIIIIIIIIIHHHIFFFIIIIIIIIIIIIIIIIIIIHHHIHHHIIIIIIIIIIIIIIIIIIIHHHIIIIHHHIIIIIIIIIIIIIIIIIIIIIIIFFFIIIIIIIICCCBI2::IIIIIIIFFGGB@@D00000011,:?BEFBDEHHHIIIFFFIIIIIIIIIIIIHHHIIIIIIIIIIIDDDHI777IIIIIIIIIIIIGEEEE55551//::868A:BBDFGDDDIIIIIIIIIIIID@555;IIIII55;77DDHIDDDIIDDBBDBBBEEB=99:BEEEHHHHHBBBHHHHHHHE=====BB===BBAA?<<:;44///:::>=:75::4444;;;;:85777;99:63338;:-.--766692----7::77676;;;;9<;=;8:88;;1002000--
@JI6ZREA02HE92A
AGTCGTCATTGGAGGGCAAGTCTGGTGCCAGCAGCCGCGGTAATTCCAGCTCCAATAGCGTATATTAAAGTTGTTGCAGTTAAAAAGCTCGTAGTTGAATCTCGGGGTCGGTAGGTTGGTCGTGCCAATGGTATGTACTGGCTTTACTGATTCCTCCTTCTTGAAGAACTGTAATGTCATTAATTTGGTGTTGCAGGGAAACAGGACTGTTACTTTGAAAAAATTAGAGTGTTTAAAGCAGGCTAACGCTTGAATTCATTAGCATGGAATAATGAAATAGGACGTTCGATCCTATTTTGTTGGTTTCTAGGATTGACGTAATGATTAATAGGGATAGTTGGGGCATTAGTATTCAATTGTCAGAGGTGAAATTCTTGGATTTATTGAAGACTAACTACTGCGAAAGCATTTGCCAAGGATGTTTTCATTAATCGAGAACGAAAGTTAGGGATCGAAGACGATCAGATACCGTCGTAGTCTTAACCAT
+
IIIIIIIIIIIII@@@IIIIIIIIIIIIIIIIIIIIIIIIIIIIIIIIIIIIIIIIIIIIIIIIIIHHHIIIIIIIGGI<=66666BIIIIIIIIIIIIIIIICCCCIIIIIIIIIIFFFIIIIIIIIIIIIIIIIIIIIIIHHHIIIIIIIIIIIIIIIIIIIIIIIIIIIIIIIIIIIIIIHHHIIIIIIIIIHHHHHHIIIIIIIIHFGGBBBE222222BB5GGDDDFHHHHHIIIIIIIIIHIIIIIIIIIIIIIIIIIIIIIIIIIIIHHHIIIIIIIIIIIIIHHFI=999?22;;2226<E??@@@GHIIIIIHDDDDIIIIHHHI@@@DD;;;;DDGIIIIIIDDDHHHEHHHHHHBBBBBBDD?==???BB=>77?AA@?CC999@?@>?:9::;>:::::::???DDA<<3711888:888833111<:555633-6986888<<<;>:8888:8::==>:9:<;:6868;;440.
@JI6ZREA02GASP8
AGTCGTCATTGGAGGGCAAGTCTGGTGCCAGCAGCCGCGGTAATTCCAGCTCCAATAGCGTATATTAAAGTTGTTGCAGTTAAAAAGCTCGTAGTTGAATTTCGGGATCAATACGTCGGTCGTGCTTTCGGGTACGTACTGGCGTCATTGGTTTCTCCTTTCTGACGAACCATGATGTCATTAATTTGGTGTTATGGGGAGTTAGGACTGTTACTTTGAAAAAATTAGAGTGTTTAAAGCAGGCATTAGCTTGAATACATTAGCATGGAATAATGAAATAGGACGTTCGATCCTATTTTGTTGGTTTCCAGGATCAACGTAATGATTAATAGGGATAGTTGGGGCATTAGTATTCAATTGTCAGAGGTGAAATTCTTGGATTTATTGAAGACTAACTACTGCGAAAGCATTTGCCAAGGATGTTTTCATTAATCAAGAACGAAAGCTAGGGATCGAAGACGATCAGATACCGTCGTAGTCTTAACCATAAACTATGCCGACTAGGGATCGGATGATGTTAATTTTATAAT
+
IIIIIIIIIIIIIHHHIIIIIIIIIIIIIIIIIIIIIIIIIIIIIIIIIIIIIIIIIIIIIIIIIIHHHIIIIIIIIIIII<<===IIIIIIIIIIIIIHHHIHHHIIIIIIIIIIIIIIIIIIIHHHIHHHIIIIIIIIIIIIIIIIIIIHHHIHHHHHHIIIIIIIIIIIIIIIIIIIIIIIHHHFFFIIIIICCCBI7>@IIIIIIIIIIIHEEG46644477,DFIIFFFHHHHIIIIIIIIIIIFFFIIIIIIIIIIIIIIIIIIHHHHD777IIIIDD@@@IIIIDDDHBBA@@66IIIIIDDI<<<@IIIIIIIIIDDDDHDDDBBBGGGG??9999GDDD@@@DFIIIEEEEDHHHB445=BBEEDD??BBDBB:4//:?A>;>A999:=C>:::==B::::<BB?@@???;>>3333;;;;660333;667000048883338888;:88::88888688==:8888:8:;:79970-.---./,/10041.30...03324997733006600001-/0-
@JI6ZREA02HDQ79
AGTCGTCATTGGAGGGCAAGTCTGGTGCCAGCAGCCGCGGTAATTCCAGCTCCAATAGCGTATATTAAAGTTGTTGCAGTTAAAAAGCTCGTAGTTGAATTTCGGGGTCAG
+
FFFFFFFFFFFIIHHHIIIIIIIIIIIIIIIIIIIIIIIIIIIIIIIIIIIIFFFFFFFFFFFFFFFFFFFFFFDDBBB::33333ABBBBDDDDDDDD?=;40...193.
@JI6ZREA02JUR67
AGTCGTCATTGGAGGGCAAGTCTGGTGCCAGCAGCCGCGGTAATTCCAGCTCCAATAGCGTATATTAAAGTTGTTGCAGTTAAAAAGCTCGTAGTTGAATTTC
+
FFFFFFFFFFFIIHHHIIIIIIIIIIIIIIIIIIIIIIIIIIIIIIIIIIIIFFFFFFFFFFFFFFFFFFFFFFFFFFFFF;;<77DDBB<<9321911,,,.
@JI6ZREA02IYIR2
AGTCGTCATTGGAGGGCAAGTCTGGTGCCAGCAGCCGCGGTAATTCCAGCTCCAATAGCGTATATTAAAGTTGTTGCAGTTAAAAAGCTCGTAGTTGAATTTCGGGGATCATACGTCGGTCGTGCTTCGGTACGTACTGGCGTCGATTGGTTCTCC
+
FFFFFFFFFFFIIHHHIIIIIIIIIIIIIIIIIIIIIIIIIIIIIIIIIIIIFFFFFFFFFFFFDDDDFA@@FFFFFFFFF???==FFFFFFFFB@<<<661.,,,,.....-..--15==?=94244498//,22562242466755995575--
@JI6ZREA02HWO0I
AGTCGTCATTGGAGGGCAAGTCTGGTGCCAGCAGCCGCGGTAATTCCAGCTCCAATAGCGTATATTAAAGTTGTTGCAGTTAAAAAGCTCGTAGTTGAATTTCGGGG
+
FD::666FFFFGHHHHIIIIIIIIIIIIIIIIIIIIIIBBBIIIIIIIIIIIFFFFFFFFFFFFFFFFFFFFFFFFFFFFF;;;;;FFFFDDBD??===111<4422
@JI6ZREA02HQY5D
AGTCGTCATTGGAGGGCAAGTCTGGTGCCAGCAGCCGCGGTAATTCCAGCTCCAATAGCGTATATTAAAGTTGTTGCAGTTAAAAAGCTCGTAGTTGAATTTC
+
FFFFFFFFFFFIIHHHIIIIIIIIIIIIIIIIIIIIIIIIIIIIIIIIIIIIFFFFFFFFFFFFFFFFFFFFFFFFFFFFF?????FFFFFFFFDAAAA888/
@JI6ZREA02JGZZE
AGTCGTCATTGGAGGGCAAGTCTGGTGCCAGCAGCCGCGGTAATTCCAGCTCCAATAGCGTATATTAAAGTTGTTGCAGTTAAAAAGCTCGTAGTTGAATTTTCGGGGGTA
+
FFFFFFFFFFFIIHHHIIIIIIIIIIIIIIIIIIIIIIIIIIIIIIIIIIIIFFFFFFFFFFFFFFFFFFFFFFFDDD:5522110=<:9753---555,,,,.,,,,,,.
@JI6ZREA02GY7RE
AGTCGTCATTGGAGGGCAAGTCTGGTGCCAGCAGCCGCGGTAATTCCAGCTCCAATAGCGTATATTAAAGTTGTTGCAGTTAAAAAGCTCGTAGTTGAATTTCGGGGTCAGCAGGTCGGTCGTGCCACTGGTATGAACTGGTTTCGCTGATTCCTCCTTTCTGAAGAACTGTAATGTC
+
FFFFFFFFFFFIIHHHIIIIIIIIIIIIIIIIIIIIIIIIIIIIIIIIIIIIFFFFFFFFFFFFFFFFFFFFFFFFFFFFF?????FFFFFFFFFFFFFFF??3333<BA5555@BBBBBBA<888<??ADBA@@BAAA::5449<A@9:8<8:9>@;;;8255:::=A??=<<==64
@JI6ZREA02HTMRA
AGTCGTCATTGGAGGGCAAGTCTGGTGCCAGCAGCCGCGGTAATTCCAGCTCCAATAGCGTATATTAAAGTTGTTGCAGTTAAAAAGCTCGTAGTTGAATTTCGGGGTCAGCAGGCTGGTCGTGCCACTGGTATGAACTGGTCTCGCTGATTCCTCCTTTCTGAAGAACTGTAATGTCATTAATTTGGTGTTGCAGGGAAACAGGACTGTTACTTTGAAAAAATTGAGTGTTTAAAGCAGGCAATTGCTTGAATACATTAGCATGGAATAATGAAATAGGACGTTCAAACCTATTTGTTGGTTTCTAGGATTGACGTAATGATTAATAGGGATAGTTGGGGGCATTAGTATTCAATTGTCAGAGGTGAAATTCTTGGATTTATTGAAGACTAACTACTGCGAAAGCATTTGCCTAAGGATGTTTTCATTAATCAAGAACGAAAGTTTAGGGATTCGAAGCGATCAGATACCGTCGTAGTCTTAACCNTAAACTATGCCGACTAGGGATCGGATGATGTTAATTTTTTAATGTACTCATTTC
+
FGFD??BHEED;=666FIIIIIIIIIIIIIIIIIIIIIIIIIIIIIIIIIIIIIIIIIIIIIIIIIHHHIIIIIIGGGG7733333DGGGGIIIIIIIIHHHI>>>>IIIIIIIIIIIIIIIIIFFFHIIIIIHIIIIIIIIIIIIIIIIIIIIIHHHHHHHIIIFFFIIIIIIIIIIIIIIIHHHIIIBBBHGIHFDDDDF@HHIIIGGEEE;;;A//////:::ABA?;;=DDEIGGGGIDDDDDDGGD@???@;;;DD@@@HIIIIIIIIHHHIIIIIII;;;??@BB:2////1/44222?<DAAB???B;;666D@@@@DDGIEEBFDDDHH85855DDGG@;9;;;DDEEAAAAAA?///?:::>4422DDDBBEE:HHH====EEEEE==9::=<::833226=2..,,44;92000077:;::46669..1/...,,,,,,/0100110242023337:;:;;;:8...167649900!245597002--.20902244:;:::::::;::;;//555599,;:::1137:7;
@JI6ZREA02G4D4V
AGTCGTCATTGGAGGGCAAGTCTGGTGCCAGCAGCCGCGGTAATTCCAGCTCCAATAGCGTATATTAAAGTTGTTGCAGTTAAAAAGCTCGTAGTTGAATTTCGGGATCAGCTGGTTGGTCGTGCCACTGGTATGCACTGGCTTTGCTGGTTCCTCCTTTCTGAAGAACTGTAATGCCATTAATTTGGTGTTGCAGGGAAACAGGACTGTTACTTTGAAAAAATTAGAGTGTTTAAAGCAGGCTAACGCTTGAATACATTAGCATGGAATAATGAAATAGGACGTTCGATCCTATTTGTTGGTTTCTAGGATTGACGTAATGATTAATAGGGATAGTTGGGGGCATTAGTATTCAATTGTCAGAGGTGAAATTCTTGGATTTATTGAAGACTAACTACTGCGAAAGCATTTGCCAAGGATGTTTTCATTAATCAAGAACGAAAGTTAGGGATCGAAGGCGATCAGATACCGT
+
IIIIIIIIIIIIIHHHIIIIIIIIIIIIIIIIIIIIIIIIIIIIIIIIIIIIIIIIIIIIIIIIIIHHHIIIIIIIIIIII<<<<<IIIIIIIIIIIIIHHHIHHHIIIIIIIIIIIIIIIIIIIIIIIIIIIIIIIIIIIIHHHIIIIIIIIIHFFFFHIIIIIHHHIIIIFFFIIIIFDDDEHHFF>899FIIEEEDDDHHHHIHFE===IEEEI666666BB0IIIIIHHHEEEFDDDD@7777<GDDDDDDDIIDDDIIIIIIIII@@@DHHHIIIIIIIGEEEDDA>:51111/154;::DAG@@@DDDHIIIIIIIIIIDD@@666@GGG<<55777IIGG6656@G@@@DB:8:B@>>DDD===A:52244:/...//?>>96::94448A>>?9::=A?:555CAAA====;3....3899886996.--,/0..,,,,,-047779;88:8>>;::8:<<<81
@JI6ZREA02HLFKO
AGTCGTCATTGGAGGGCAAGTCTGGTGCCAGCAGCCGCGGTAATTCCAGCTCCAATAGCGTATATTAAAGTTGTTGCAGTTAAAAAG
+
FFFFFFFFFF??@666DDDDDDFFFFHFFFFHHHBBB:;;HHHHFGHHHHIHFFFFFFFFFFFFFFFFFFFFFFFFFFFFF;;==;@
@JI6ZREA02IOFAX
AGTCGTCATTGGAGGGCAAGTCTGGTGCCAGCAGCCGCGGTAATTCCAGCTCCAATAGCGTATATTAAAGTTGTTGCAGTTAAAAAGCTCGTAGTTGAATTACGGGTAGTCATACTACGGTTCGGTCGTGTCCGTTTACGTACGTGCGTCGACTTGG
+
F<666::FFFFGHHHHIIIIIIIIIIIIIIIIIIIIIIIIIIIIIIIIIIIIFFFFFFFFFFFFFFFFFFFFFFFDDA54421221644/.-:991-----,.,,,1542...-3399.---28;666333444426===:@A55554??=:665--
@JI6ZREA02JLZSK
AGTCGTCATTGGAGGGCAAGTCTGGTGCCAGCAGCCGCGGTAATTCCAGCTCCAATAGCGTATATTAAAGTTGTTGCAGTTAAAAAGCTCGTAGTTGAATTTCGGGG
+
FFFFFFFFFFFIIIIIIIIIIIIIIIIIIIIIIIIIIIIIIIIIIIIIIIIIFFFFFFFFFFFFFFFFFFFFFFFFFFFFF=====FFFFFFFFFB@>;633.,,,,
@JI6ZREA02GYRCU
AGTCGTCATTGGAGGGCAAGTCTGGTGCCAGCAGCCGCGGTAATTCCAGCTCCAATAGCGTATATTAAAGTTGTTGCAGTTAAAAAGCTCGTAGTTGAATTTCGGGATCAATACGTCGGTCGTGCTTTCGGGTACGTACTGGCGTCATTGGTTTCTCCTTTCTGACGAACCATGATGTCATTAATTTGGTGTTATGGGGAGTTAGGACTGTTACTTTGAAAAAATTAGAGTGTTTAAAGCAGGCATTAGCTTGAATACATTAGCATGGAATAATGAAATAGGACGTTCGATCCTATTTTGTTGGTTTCTAGGATCAACGTAATGATTAATAGGGATAGTTGGGGCATTAGTATTCAATTGTCAGAGGTGAAATTCTTGGATTTATTGAAGACTAACTACTGCGAAAGCATTTGCCAAGGATGTTTTCATTAATCAAGAACGAAAGTTAGGGATCGAAGACGATCAGATACCGTCGTAGTCTTAACCATAACTATGCCGACTAGGGATCGGATGATGTTTAATTTTTAATGTACTCTATTCGG
+
IIIIIIIIIIIIIHHHIIIIIIIIIIIIIIIIIIIIIIIIIIIIIIIIIIIIIIIIIIIIIIIIIIHHHIIIIIIIIIIII:::::IIIIIIIIIIIIIHHHIHHHIIIIIIIIIIIIIIIIIIIHHHIHHHIIIIIIIIIIIIIIIIIBB>>>IHHHHHHIIIIIFFFIIIIIIIIIIIIIIIBBBIIIIIIIIBCCBI7@@HIIIIIIIIIIHHEI66666688,BHIIIHHHHHHIIIIIIIIIIIIGGGIIIIIIIIIIIIIIIIIIHHHF888F?IIIIDEEIIIIHHHICCCCI@@II999HII<<<AHHIIIIIIIIIIIDDDDHHHHIIIIIAAAAHHIIIIIIIIIIHHHHHHHHHHDDCBBBD?53355?B>>A::BBBBBBC???BBDBB?:;;>B??>>>B;;;;CB9<<7;77<<;=<<0333855>9777<==6999933388:9=9688::9:9==><<<<<<9:9<;;1003--.040322794:8322138;:8888889<<==1151155+8988100300923
@JI6ZREA02HPNYC
AGTCGTCATTGGAGGGCAAGTCTGGTGCCAGCAGCCGCGGTAATTCCAGCTCCAATAGCGTATATTAAAGTTGTTGCAGTTAAAAAGCTCGTAGTTGAATTTCGGGATCAATACGTCGGTCGTGCTTTTTTGGTACGCACTGGCGTCATTGGTTTCTCCTTTCTGACGAACCATGATGTCATTAATTTGGTGTTATGGGGAGTTAGGACTGTTACTTTGAAAAAATTAGAGTGTTTAAAGCAGGCATTAGCTTGAATACATTAGCATGGAATAATGAAATAGGACGTTCGATCCTATTTTGTGGTTTCTAGGATCAACGTAATGATTAATAGGGATAGTTGGGGCATTAGTATTCAATTGTCAGAGGTGAAATTCTTGGATTTATTGAAGACTAACTACTGCGAAAGCATTTGCCAAGGATGTTTTCATTAATCAAGAACG
+
HHHHHHHHHHHIIIIIIIIIIIIIIIIIIIIIIIIIIIIIIIIIIIIIIIIIHHHHHHHHHHHHHHHHHHHHHHHHHHHHH=====HHHHHHHHHHHHHHHHHHHHHHHHHHHHHHHHHHHHHHH666666HH<HHHHHHHHHHHHHHHHHHHHHHDEEBBBHHHHHHHHHHHHHHHHHHHHHHH666HHHH>><HBCCCH8BBHHHHHHHHHHHHHCG666666<<-DEHHHHHHHHHHHHHHHHHHHHHHHHDDDDHHHHHHHHHHHHHHHGGD666B<BB66566GGGGGGGHAA==@6DBHHHHHHHBBBBBHHHHHHHHHHHHHBBBBBBHHHHHBBCAHHHHBBBBHHHHDDBDDDD=9///8==>DBBBBDHH>>>944===989A===@@D?A9999==999==AAAAA<<57---1177;;6447:;2002-
@JI6ZREA02GZDY1
AGTCGTCATTGGAGGGCAAGTCTGGTGCCAGCAGCCGCGGTAATTCCAGCTCCAATAGCGTATATTAAAGTTGTTGCAGTTAAAAAGCTCGTAGTTGAATTTCGGGGTCAGCAGGTTGGTCGTGCCACTGGTATGTACTGGCTTCGCTGATTCCTCCTTTCTGAAGAACTGTAATGTCATTAATTTGGTGTTGCAGGGAAACAGGACTGTTACTTTGAAAAAATTGAGTGTTTAAAGCAGGCTAACGCTTGAATACATTAGCATGGAATAATGAAATAGGACGTNACGTCTACTTTAGTTTGTTCGTTAGAGGTTGACGTAATGATTAATAGGGATAGTTGGGGCATTAGTATTCAATTGTCAGAGGTGAAA
+
FFFFFFFFFFFII:::IIIIIIIIIIIIIIIIIIIIIIIIIIIIIIIIIIIIFFFFFFFFFFFFFFFFFFFFFFFFFFFFF???==FFFFFFFFFFFFFFFFF@===FDDDDDFFCC??@FFFFFFFFFFFFFFFFFFFFFFFFFFFFFFFFFFFFFFFFFFFFC<;;<DFFFFFFFFFFFFFFFFFFFFFFFFFFFFFFFFFFFFFFFFF?:666:622226???FDDDFFFFFFFFFFFFFFFFFFFFFFFFIGGGGGFC??:888AAA=900.72999=1-!------32,,,--,,,-,,-176311--..;<:9788?<===BBBB=;;????AA5555:=ABBBBBDDD?===DDB@><<<><442
@JI6ZREA02IY93U
AGTCGTCATTGGAGGGCAAGTCTGGTGCCAGCAGCCGCGGTAATTCCAGCTCCAATAGCGTATATTAAAGTTGTTGCAGTTAAAAAGCTCGTAGTTGAATTTCGGGATCAGTACTGG
+
?A@::::FFFFGIDDIIIIIIIIIIIIIIIIIIIDDFFDDHHFFFFFFHHHFFFFFFFFF<===DFFFFFFFDDBBBB@4411111??@A?AABBDD??:88A886:44///942--
@JI6ZREA02J4DGE
AGTCGTCATTGGAGGGCAAGTCTGGTGCCAGCAGCCGCGGTAATTCCAGCTCCAATAGCGTATATTAAAGTTGTTGCAGTTAAAAAGCTCGTAGTTGAATTTCGGGATCAAGTACGTCGGTCGTGCTTTCGGGTACGTACTGGCGTCCATTGGTTCTCCTTTCTGACGAACCATGATGTCATTAATTTGGTGTTATGGGGAGTTAGGACTGTTACTTTGAAAAATTAAGAGTGTTTAAAGCAGGCATTAGCTTGAATACATTAGCATGGAATAATGAAATAGGACGTTCGATCCTAT
+
FFFFFFFFFFFIIHHHIIIIIIIIIIIIIIIIIIIIIIIIIIIIIIIIIIIIFFFFFFFFFFFFFFFFFFFFFFFFFFFFF;;;;;FFFFFDDBA>?==222/.,,.77514427<??@@AA>AAA====888:>=46633424242249911,,.622...2/777=9<8889==?DDDDDDFFF?<<<7;;;7,,,,,3/1./..<?A??<==6880///--22..76<??;====::::BBBB555A:::===BBBB@@?????444443389444>7<<AAA>>?A@B55558
@JI6ZREA02G0RDK
AGTCGTCATTGGAGGGCAAGTCTGGTGCCAGCAGCCGCGGTAATTCCAGCTCCAATAGCGTATATTAAAGTTGTTGCAGTTAAAAAGCTCGTAGTTGAATTTCGGGGATC
+
FFFFFFFFFFFHIHHHIIIIIIIIIIIIIIIIIIIIIIIIIIIIIIIIIIIIFFFFFFFFFFFFFFFFFFFFFFFFFFFFF???==FFFFFFFFDBAA>8663,,,,...
@JI6ZREA02H8RHW
AGTCGTCATTGGAGGGCAAGTCTGGTGCCAGCAGCCGCGGTAATTCCAGCTCCATAGCGTATATTAAAGTTGTTGCAGTTAAAAAGCTCGTAGTTGAATTTCGGGGTCACGTAGGTT
+
FFFFFFFFFFFIIHHHIIIIIIIIIIIIIIIIIIIIIIIIIIIIIIIIIIIB@AA@FFFFFFFFFFFFA@@FFFDDDFFF88888FFFFFFFFFFFFD?=;@4400-34333577--
@JI6ZREA02FJT7S
AGTCGTCATTGGAGGGCAAGTCTGGTGCCAGCAGCCGCGGTAATTCCAGCTCCAATAGCGTATATTAAAGTTGTTGCAGTTAAAAAGCTCGTAGTTGAATTTCGGGATCAATACGTCGGTCGTGCTTTCGGGTACGTACTGGCGTCATTGGTTTCTCCTTTCTGACGAACCATGATGTCATTAATTTGGTGTTATGGGGAGTTAGGACTGTTACTTTGAAAAAATTAGAGTGTTTAAAGCAGGCATTAGCTTGAATACATTAGCATGGAATAATGAAATAGGACGTTCGATCCTATTTTGTTGGTTTCTAGGATCAACGTAATGATTAATAGGGATAGTTGGGGCATTAGATTCAATTGTCAGAGGTGAAATTCTTGGATTTATTGAAGACTAACTACTGCGAAAGCATTTGCCAAGGATGTTTTCATTAATCTAAGAACGAAAGTTAGGGATCGAAGACGATCAGATACCGTCGTAGTCTTAACCAT
+
FFFFFFFFFFC?@666:=ABBDDDDDDDFDDDDD3366:A===AABBBD==?A===A???A=::::888BBBAA?<<<FFF<====FDEEEFFFFFFFFFFFFFFFFFFFFFFFFFFFFFFFFFFFFFFC@@@FFFFFFFFFFFFFFFD:::::B<AA=??DAFCCCFFFFFFFFFFFFDDDAA666553@AAAA6999=154AAAAAA=555:=;;A22222666,?AAAA<::366;CFFFDDDDFFFFFFFD:<:DIIIFFFFGIIGGGGGF555A:AA<<<@=667<9557,,,,-,,11,,,37>888?BBDDDDDBBAAADA?==:::ABA:::77==DDDDAAAAD???DD===>@@@@>2///66920007,,,,--7002237;66669;93////8<<888:<<BB443::441166::8802---:886000.77800------7774644666:9:9::65479:9777333111,
@JI6ZREA02F0LPT
AGTCGTCATTGGAGGGCAAGTCTGGTGCCAGCAGCCGCGGTAATTCCAGCTCCAATAGCGTATATTAAAGTTGTTGCAGTTAAAAAGCTCGTAGTTGAATTTCGGGGTCAGCAAGTTGGTCGTGCCACTGGTATGCACTGGCTTTGCTGATTCCTCCTTCTTGAAGAACCGTAATGCCATTAAGTTGGTGTTGCGGGGAAACAGGACTGTTACTTTGAAAAAATTAGAGTGTTTAAAGCAGGCTAACGCTTGAATACATTAGCATGGAATAATGGAATAGGACGACGATCCTATTTTGTGGTTTCTAGGATTGACGTAATGATTAATAGGGATAGTTGGGGCATTAGTATTCAATTGTCAGAGGTGAAATTCTTGGATTTATTGAAGACTAACTACTGCGAAAGCATTTGCCAAGGATGTTTTCATTAATC
+
IIIIIIIIIIIIIGGGIIIIIIIIIIIIIIIIIIIIIIIIIIIIIIIIIIIIIIIIIIIIIIIIIIHHHIIIIIIIIIIII???==IIIIIIIIIIIIIHHHICCCCIIIIIIIIIIIIIIIIIIIIIIIIIIIIIIIIIIIHHHIIIIIIIIIIIIIIIIIIIIIGGGGIIIIIIIIIIIIB?>>GGIIIIIICCCCHHHIIIIIIIIIIIIHHHI666666GG5IIIIIHHHHHHIIIIIIIIIIIIIIIIIIIIIIIIIIIIIIIIIIIIIIIIIIIIGGGIIIIH====8888=2DDEBHIIIIIIIIIIIIIIIIIIIIGGGGHHHIIIIIICCCCIIIIIIIIIIIIIIIHHHH@<666CHHHHHEEEFHHB<<600DEE?>ADC???CFEE<566BCA<<<>E<<<<664<<7777>===;;03
@JI6ZREA02G9DIP
AGTCGTCATTGGAGGGCAAGTCTGGTGCCAGCAGCCGCGGTAATTCCAGCTCCAATAGCGTATATTAAAGTTGTTGCAGTTAAAAAGCTCGTAGTTGAATTTCGGGGGTCAG
+
FFFFFFFFFFFIIHHHIIIIIIIIIIIIIIIIIIIIIIIIIIIIIIIIIIIIFFFFFFFFFFFFFFFFFFFFFFFFDDDDD66666ABBBBB@@>><;;631.,,,,,,23.
@JI6ZREA02HQCBU
AGTCGTCATTGGAGGGCAAGTCTGGTGCCAGCAGCCGCGGTAATTCCAGCTCCAATAGCGTATATTAAAGTTGTTGCAGTTAAAAAGCTCGTAGTTGAATTTC
+
FFFFFFFFFFFIIHHHIIIIIIIIIIIIIIIIIIIIIIIIIIIIIIIIIIIIFFFFFFFFFFFFFFFFFFFFFFFFFFFFF????=FFFFFFFFFD@?=;;9?
@JI6ZREA02J043X
AGTCGTCATTGGAGGGCAAGTCTGGTGCCAGCAGCCGCGGTAATTCCAGCTCCAATAGCGTATATTAAAGTTGTTGCAGTTAAAAAGCTCGTAGTTGAATTTCGGGACCAATACGTCGGTCGTGCTTTCGGGTACGTACTGGCGTCATTGGTTTCTCCTTTCTGACGAACCATGATGTCATTAATTTGGTGTTATGGGGAGTTAGGACTGTTACTTTGAAAAAATTAGAGTGTTTAAAGCAGGCATTAGCTTGAATACATTAGCATGGAATAATGAAATAGGACGTTCGATCCTATTTTGTTGGTTTCTAGGATCAACGTAATGATTAATAGGGATAGTTGGGGGCATTAGTATTCAATTGTCAGAGGTGAAATTCTTGGATTTATTGAAGACTAACTACTGCGAAAGCATTTGCCAAGGATGTTTTCATTAATCAAGAACGAAAGTTAGGGATCGAAGACGATCAGATACCGTCGTAGTCTTAACCATAAACTATGCCGACTAGGGATC
+
IIIIIIIIIIIIIHHHIIIIIIIIIIIIIIIIIIIIIIIIIIIIIIIIIIIIIIIIIIIIIIIIIIHHHIHHIIIIIIIII?????IIIIIIIIIIIIIHHHIHHHIIIIIIIIIIIIIIIIIIIHHHIHHHIIIIIIIIIIIIIIIIIIIHHHIIIIHHHIIIIIIIIIIIIIIIIIIIIIII>>>IIIIIIIICCCCIFIIIIIIIIIIIIIHHHI;;;;88;;,IIIIIHHHHHHIIIIIIGGGIIIIIIIHHHHIIIIIIIIIIIIIIIIIHHHIIIIHHHIIIIGGGGDA555582;FHEEEIIIIIIIIIIIIIIIIIIIIIIIIHHHHIIIII=8877EHIIIHHHHIHHH@@@=HHHHHHHHHHHHBBBHBBBHHHH::BBHHHHHEB??=DBBBBBB>?;555;CBBBBC=;>>;;77<<==998:;:3008:333462----0799990032<<<<<9:9;;<:999::6866==664:66631-47698521/,,,/,,
@JI6ZREA02FIY2Y
AGTCGTCATTGGAGGGCAAGTCTGGTGCCAGCAGCCGCGGTAATTCCAGCTCCAATAGCGTATATTAAAGTTGTTGCAGTTAAAGAGCTCGTAGTTGAATTTCGGGATCAGTACGTTGGTCGTGCCTTAGGTACGTACTGGTGTTACTGGTTCCTACCTTCTGACGAACCATCTTGTCATTCATTTGGTGTGGCGGGGAATCAGGACTGTTACTTTGAAAAAATTAGAGTGTTTAAAGCAGGCTCGCGCTTGAATACATTAGCATGGAATAATGAAATAGGACGTTGATCCTATTTTGTGGTTTCTAGGATTGACGTAATGATTAATAGGGATAGTTGGGGCATTAGTATTCAATTGTCAGAGGTGAAATTCTTGGATTTATTGAAGACTAACTACTGCGAAAGCATTTGCCAAGGATGTTTTCATTAATCAAGAACGAAAGTTAGGGATCGAAGACGATCAGATACCGTCGTAGTCTTAACCATAAACTATGCCGACTAGGGATCGGATGATGTTTAATTTTTAATGTAC
+
IIIIIIIIIIIIIHHHIIIIIIIIIIIIIIIIIIIIIIIIIIIIIIIIIIIIIIIIIIIIIIIIIIHHHIIIIIIIIIIIIHHHIIIIIIIIIIIIIIIHHHIHHHIIIIIIIIIIIIIIIIIIIIIIIIIIIIIIIIIIIIIIIIIIIIIIIIIIIIIIIIIIIIIIIIIIIIIIIIIIIIIHHHIIIIIIIICCCCIIIIIIIIIIIIIIIHHHI888888;;,GIIIIHHHHHHIIIIIIIIIIIIIIIIIGGGIIIIIIIIIIIIIIIIIGGGIIIIIIIIIIIIIIIIBB@?=2AAHHHIIIIIIIIIIIIIIIIIIIIIIIIHHHIIIIII====DDDDDGAAAEIIIIIFEHFDC<<<EEEHHHIEHDDDHHHC;;EEHCCDD<5558ECAA<<<BCDDBBBAAADDDDCED222288;;;;4884/..=6...:;=4;99:44488<:=;;8844232993102286;:846:770.---.1-1326898<<<<<:<=66898833,,,00---,,..+6133
@JI6ZREA02J3ICP
AGTCGTCATTGGAGGGCAAGTCTGGTGCCAGCAGCCGCGGTAATTCCAGCTCCAATAGCGTATATTAAAGTTGTTGCAGTTAAAAAAGCTCGTAGTTGAATTTCGGGGTC
+
FFFFFFFFFFFIIHHHIIIIIIIIIIIIIIIIIIIIIIIIIIIIIIIIIIIIFFFFFFFFFFFF@@;;:FFFFDBBBBDAA666666DDDDDDFFFFFCA=;<?42,,,-
@JI6ZREA02FN8TA
AGTCGTCATTGGAGGGCAAGTCTGGTGCCAGCAGCCGCGGTAATTCCAGCTCCAATAGCGTATATTAAAGTTGTTGCAGTTAAAAAGCTCGTAGTTGAATTTCGGGATCAATACGTCGGTCGTGCTTTCGGGTACGTACTGGCGTCATTGGTTTCTCCTTTCTGACGAACCATGATGTCATTAATTTGGTGTTATGGGGAGTTAGGACTGTTACTTTGAAAAAATTAGAGTGTTTAAAGCAGGCATTAGCTTGAATACATTAGCATGGAATAATGAAATAGGACGTTCGATCCTATTTTGTTGGTTTCTAGGATCAACGTAATGATTAATAGGGATAGTTGGGGCATTAGTATTCAATTGTCAGAGGTGAAATTCTTGGATTTATGAAGACTAACTACTGCGAAAGCATTTGCCAAGGATGTTTTCATTAATCAAGAACGAAAGTTAGGGATCGAAGACGATCAGATACCGTCGTAGTCTTAACCATAAACT
+
FFFFFFFFFFFIIHHHIIIIIIIIIIIIIIIIIIIIIIIIIIIIIIIIIIIIFFFFFFFFFFFFFFFFFFFFFFFFFFFFF????=FFFFFFFFFFFFFFFFFFFFFFFFFFFFFFFFFFFFFFFFFFFFFFFFFFFFFFFFFFFFFDDDDDDFFFFFFFFFFFFFFFFFFFFFFFFFFFFFFFFFFFFFFFFFFAAA@F166FFFFFFFFFFFFFFF77776666,DFFFFFFFFFFFFDDDFFFDDDDDFFFCCCFDGGGGGFFDDGGGGDDFCCCC4::DDAAADDDDA?==6666?6688000<9?><<<<8::::==BBBDDDDDD???ADDB==6666<@@>::8:ABBBBBB@>???>>=8344=BB?>>??B==88/34?==<<@>>>>@<8888888334488<???@BB::4544::::996:::644:94339::211112224488:872222167::61019:55647884446-----
@JI6ZREA02FTFI2
AGTCGTCATTGGAGGGCAAGTCTGGTGCCAGCAGCCGCGGTAATTCCAGCTCCAATAGCGTATATTAAAGTTGTTGCAGTTAAAAAGCTCGTAGTTGAATTTCGGGGTCAGTAGGTTGGTCGTGCCAATGGTGTGTACTGGCTTTACTGATTCCTCCTTCTTGAAGAACTGTAATGTCATTAATTTGGTGTTGCAGGGAAACAGGACTGTTACTTTGAAAAAATTAGAGTGTTTAAAGCAGGCTAACGCTTGAATACATTAGCATGGAATAATGAAATAGGACGTTCGATCCTATTTTGTTGGTTTCTAGGATTGACGTAATGATTAATAGGGATAGTTGGGGCATTAGTATTCAATTGTCAGAGGTGAAATTCTTGGATTTATTGAAGACTAACTACTGCGAAAGCATTTGCCAAGGATGTTTTCATTAATCAAGAACGAAAGTTAGGGATACGAAGACGATCAGATACCGCCGTAGTCTTAACCATAAACTATGCCGACTAGGGATCGGATGATGTTTAATTTTTAATGTACTCTATTCGGTCGTCCGTTAC
+
HHHHHHHHHHHIIIIIIIIIIIIIIIIIIIIIIIIIIIIIIIIIIIIIIIIIHHHHHHHHHHHHHHHHHHHHHHHHHHHHH==???HHHHHHHHHHHHHHHHHCCCCHHHHHHHHHHHHHHHHHHHHHHHHHHHHHHHHHHHHHHHHHHHHHHHHHHHHHHHHHHHHHHHHHHHHHHHHHHHHHHHEE@BBBGGG888BBHHHHHHHHHHHHHHHHH66666688,DEDDDHHHHHHHHHHHHHHHHHHHHHHHHHHHHHHHHHHDDDDHHHHHHHHHHHH@@@DDHHDD;;;D;;99G9966222;<GBBBBBGHHHHHHHBBBBHHHH@@@@GGGBB2222;@@@EGGEEHHHHHHHHHA=====@>==BBA??999999=77<<A==<322222==9999999999;;999==AA?;;4711::2211022220076333:;;27776----1074774222767122749:;;66768;;000----,.,.10014460222022;;772-,,./200,,,,,11+4111..,,,,,00....0071125
@JI6ZREA02J39VN
AGTCGTCATTGGAGGGCAAGTCTGGTGCCAGCAGCCGCGGTAATTCCAGCTCCAATAGCGTATATTAAAGTTGTTGCAGTTAAAAAGCTCGTAGTTGAATTTCGGGGTCAGTAGGTTGGTCGTGCCAATGGTGTGTACTGGCTTTACTGATTCCTCCTTCTTGAAGAACTGTAATGTCATTAATTTGGTGTTGCAGGGAAACAGGACTGTTACTTTGAAAAAATTAGAGTGTTTAAAGCAGGCTAACGCTTGAATACATTAGCATGGAATAATGAAATAGGACGTTCGATCCTATTTTGTTGGTTTCTAGGATTGACGTAATGATTAATAGGGATAGTTGGGGCATTAGTGTTCAATTGTCAGAGGTGAAATTCTTGGATTTATTGAAGACTAACTACTGCGAAAGCATTTGCCAAGGATGTTTTCATTAATCAAGAACGAAAGTTAGGGATCGAAGACGATCAGATACCGTCGTAGTCTTAACCATAAACTATGCCGACTAGGGATCGGATGATGTTTAATTTTTAATG
+
HHHHHHHHHHHIIHHHIIIIIIIIIIIIIIIIIIIIIIIIIIIIIIIIIIIIHHHHHHHHHHHHHHHHHHHHHHHHHHHHH?????HHHHHHHHHHHHHHHHHCCCCHHHHHHHHHHHHHHHHHHHHHHHHHHHHHHHHHHHHHHHHHHHHHHHHFFFFHHHHHHHHHHHHHFFFHHHHHHHHHHHHHF;?>FHHHHHHHHHHHHHHHHHGDD;;;>/////-;;-ABBDECEEHHHHHHHHHHHHHHHHHHHHHHHHHHHHHHHHHHHHHHHHHHHHHHH;;<HHHHHG;;;@;;996//;;999GHHGHHHHHHHHHHHHHHHHHHHH@@@B@@@@@;;99@BGGH;9;;;BBBA===ABA??BB?===BA988AAB==;B:7AAA=:999;;;===998666;<;222328===;8620011226644477:200;:443:;;271112222240204696202077784746446134411.1,,,,.,.100496;:777666222222-----221122244*2
@JI6ZREA02HP2MS
AGTCGTCATTGGAGGGCAAGTCTGGTGCCAGCAGCCGCGGTAATTCCAGCTCCAATAGCGTATATTAAAGTTGTTGCAGTTAAAAAGCTCGTAGTTGAATTTCGGGGT
+
FFFFFFFFFFFIIHHHIIIIIIIIIIIIIIIIIIIIIIIIIIIIIIIIIIIIFFFFFFFFFFFFFFFFFFFFFFFFFFFAA77755AABBBBAAADDDB;88:22/,,
@JI6ZREA02FNY9T
AGTCGTCATTGGAGGGCAAGTCTGGTGCCAGCAGCCGCGGTAATTCCAGCTCCAATAGCGTATATTAAAGTTGTTGCAGTTAAAAAGCTCGTAGTTGAATTTCGGGATCAATACGTCGGTCGTGCTTTCGGGTACGTACTGGCGTCATTGGTTTCTCCTTTCTGACGAACCATGATGTCATTAATTTGGTGTTATGGGGAGTTAGGACTGTTACTTTGAAAAAATTAGAGTGTTTAAAGCAGGCATTAGCTTGAATACATTAGCATGGAGTAATGAAATAGGACGTTCGATCCTATTTTGTTGGTTTCTAGGATCAACGTAATGATTAATAGGGATAGTTGGGGCATTAGTATTCAATTGTCAGAGGTGAAATTCTTGGATTTATGAAGACTAACTATTGCGAAAGCATTTGCCAAGGATGTTTTCATTAATCAAGAACGAAAGTTAGGGATCGAAGACGATCAGATACCGTCGTAGTCTTAACCATAAACTATGCCAACTAGGAATCGGGCGACGTTATTTCATGACTCGCTCGG
+
IIIIIIIIIIIIIHHHIIIIIIIIIIIIIIIIIIIIIIIIIIIIIIIIIIIIIIIIIIIIIIIIIIHHHIIIIIIIIIIII=====IIIIIIIIIIIIIHHHIHHHIIIIIIIIIIIIIIIIIIIHHHIHHHIIIIIIIIIIIIIIIIIIIFFFIHHHHHHIIIIIIIIIIIIIIIIIIIIIIIHHHIIIIIIII>>>>I7>>IIIIIIFBBBIHHHI666666;;,FIIIIHHHHHHIIIIIIIIIIIIIIIIIIIIIIIIIIIIIIIIIIIIHHHHIHHH<<<@@IIII@@@DBBA@@66FF555DAG@@@@IGIFIIFFIIIHHDDDHHEEIIIIDD9999IIGGDDDFIIIGDED@=@HHHB>@=@BHHEDBBBBDBB::4::A>;?>@>>>;>>=92...;95...?;;;;;;89300007722000323844:1003:;;0...1888::76;88:::8686;<><<<<><::8899440.---.-,/100442302200872220-978;81005333:;;;6868:88
@JI6ZREA02HO58Q
AGTCGTCATTGGAGGGCAAGTCTGGTGCCAGCAGCCGCGGTAATTCCAGCTCCAATAGCGTATATTAAAGTTGTTGCAGTTAAAAAGCTCGTAGTTGAATTTTAGGCCTGGCCGGATGGTCCGTCTTTGGCGAGTACTGTTCTGTCGTCGGGTCTATCCTTCTGGTGAGCCGGGATGCCCTTTATTGGGTGTGTCGGGGAACCAGGACCATTACCTTGAAAAAATTAGAGTGTTTAAAGCGGGCATTTGCTTGAATAGATTAGCATGGAATAATAGAATAGGACGTTGGTTCTATTTTGTTGGTTTTAGGACCACCGTAATGATTAATAGGGATAGTTGGGGGCATTAGTATTCAATTGTCAGAGGTGAAATTCTTGGATTTATTGAAGACTAACTATTGCGAAAGCATTTGCCAAGGATGTTTTTCATTAATCAAGAACGAAAAGTTAGGGGGATCGAAAGACGATCAGATACCGTCGTAGTCTTAACCATAAACTATGCCGACTAGGAATCGGGCGACGTTATTTTCATGACTCGCTCGGCGCCTT
+
IIIIIIIIIIIII???IIIIIIIIIIIIIIIIIIIIIIIIIIIIIIIIIIIIIIIIIIIIIIIIIIHHHIIIIIIIIII??66666DIIIIIIIIIIIICCCCIIIIIIIIIIIIIIIIIIIIIIHHHIIIIIIIIIIIIIIIIIIIIIHHHIIIIIIIIIIIIIIIIIIIHHHIIIHHHHHHIIIHHHIIIIII@@@@IIIIIIIIIIIIIIIIIII888888II?IIIIIHHHHHHI?;;;IICCCIHHHIIIIIIIIIIIIIDCCIIIIIIIIIIIIIIIIIIIIIIIIIICCCBD88CCCCCCIIIIIIIIIIIIIIIIIIIIIIHHHIIIIII???==IIIIIIIIIIIIIIIIIIIIIIII=774@@E@@D@@2444;:EDGFFII????IIIIEE744FIB442E==333379/,,,,,4;11113;8641146,,,,366+,,,,,-4;9,,,4/<@CCCCCEEEEEEC?>>@>>;------14,,,/86>@@@CC@<799EEEECC?@9@ECCEE3333<CCEEEEEEEEEECC@33/-
@JI6ZREA02G6K94
AGTCGTCATTGGAGGGCAAGTCTGGTGCCAGCAGCCGCGGTAATTCCAGCTCCAATAGCGTATATTAAAGTTAGTTGCAGTTAAAAAGACTCGTAGTTGAATTTCGGGGTCGAGTAGGTTGTCGTGCCAATGGTATGTACTGGCTTTACTGATTCCTCCTTCTTGAAGACTGTAATGTCATTAATTTGGTGTTGCTAGGGAAACGAGGACTGTTACTTTGAAAAAATTAAGAGTGTTTAAAGCAGGCTAACGCTTGAATACATTAGCATGGAATAATGAAATAGGACGTTCGATCCTATTTTGTTGGTTTCTAGGATTGACGTAATGATTAATAGGGATAGTTGGGGCATTAGTATTCAATTGTCAGAGGTGAAATTCTTGGATTTATGTAAGACTAACTACTGCGAGAGCATTTGCCAAGGATGTTTTCATTAATCAAGAACGAAAGTTAGGGATCGAAGACGATCAGATACCGTCGTAGTCTTAACC
+
FFFFFFFFFD5559<;988<<<=555AAABDDDBBDD9::D::::88<<BBA>=::<FFFAAAAAB====33266:???ADF<==?=F>FFDDCDBA<=;911,.,,,,,2-75==9;240008====>=9455:B===BBBBB=889?<9944443=><;;88:6.////73223439>AA==;;<BA65544<<<8888;8966:=<@AAABBB998<//22//11,,55BBB===?F;;;;FFFFFFCCCDGFDDFGFDDDCCADFDDDA:99DD?===8<<BAA::8<<<<A??4444<1144000<:BBDBBDAAADDDD:::ADAAAB4448<<<@@66669<<<AA><<8344BB<888?BB=8344=B?888::>8668-////2239;;9;:;888<888<>>;;;>><<:::896----0300...,,,0..3.,,,.,,,00007222288:87::::42122200046433.02200
@JI6ZREA02HHSZW
AGTCGTCATTGGAGGGCAAGTCTGGTGCCAGCAGCCGCGGTAATTCCAGCTCCAATAGCGTATATTAAAGTTGTTGCAGTTAAAAAGCTCGTAGTTGAATTTCGGGGTCAGCAGGTTGGTCGTGCCACTGGTATGAC
+
FFFFFFFFFFFII???IIIIIIIIIIIIIIIIIIIIIIIIIIIIIIIIIIIIFFFFFFFFFFFFFFFFFFFFFFFFFFFFF==?==FFFFFFFFFFFFFFFFFBBBBFFFFFFFFFFFFFFFFFFFFFFFDBAAA?0
@JI6ZREA02GV2VP
AGTCGTCATTGGAGGGCAAGTCTGGTGCCAGCAGCCGCGGTAATTCCAGCTCCAATAGCGTATATTAAAGTTGTTGCAGTTAAAAAGCTCGTAGGTGAATTTCGGGATCAATACGTCGGTCGTGCTTTTTTGGTACGCACTGGCGTCATTGGTTTCTCCTTTCTGACGAACCATGATGTCATTAATTTGGTGTTATGGGGAGTTAGGACTGTTACTTTGAAAAAATTAGAGTGTTTAAAGCAGGCATTAGCTTGAATACATTAGCATGGAATAATGAAATAGGACGTTCGATCCTATTTTGTGGTTTCTAGGATCAACGTAATGATTAATAGGGATAGTTGGGGCATTAGTATTCAATTGTCAGAGGTGAAATTCTTGGATTTATTGAAGACTAACTACTGCGAAAGCATTTGCCAAGGATGTTTTCATTAATCAAGAACG
+
IIIIIIIIIIIIIHHHIIIIIIIIIIIIIIIIIIIIIIIIIIIIIIIIIIIIIIIIIIIIIIIIIIHHHIIIIIIIIIIII?????IIIIIIIIIIIIIHHHIHHHIIIIIIIIIIIIIIIIIII666666BB<IIIIIIIIIIIIIIIIIIHHHIIIIHHHIIIIIIIIIIIIIIIIIIIIIIIHHHIIIIIIIIA???>266EIIIIIIIIIIHHHI888866@@0FFIIIHHHFFFIIIIIIIFFFIIFFFHIIIIIIIIIIIIIIIIIIIIH@@@HHIIDDDIIIIIIIIIICCC@D:DDH@@@IIIHHHHHIIIGFFFGGGG@@@@666?BEEEE9999@@GIIGGGIFDDBBB===DDDD=42///BAA??AABBBB=88DDB=8::99DDBB?::444B===<<<B==>>A>8:;111177771006696442-
@JI6ZREA02GWBEU
AGTCGTCATTGGAGGGCAAGTCTGGTGCCAGCAGCCGCGGTAATTCCAGCTCCAATAGCGTATATTAAAGTTGTTGCAGTTAAAAAGCTCGTAGTTGAATTTCGGGATCAATACGTCGGTCGTGCTTTCGGGTACGTACTGGCGTCATTGGTTTCTCCTTTCTGACGAACCATGATGTCATTAATTTGGTGTTATGGGGAGTTAGGACTGTTACTTTGAAAAAATTAGAGTGTTTAAAGCAGGCATTAGCTTGAATACATTAGCATGGAATAATGAAATAGGACGTTCGATCCTATTTTGTTGGTTTCTAGGATCAACGTAATGATTAATAGGGATAGTTGGGGCATTAGTATTCAATTGTCAGAGGTGAAATTCTTGGATTTATTGAAGACTAACTACTGCGAAAGCATTTGCCAAGGATGTTTTCATTAATCAAAGAACGAAAGTTAGGGATCGAAGACGATCAGATACCGTCGTAGTCTTAACCATAAACTATGACCGACTAGGGATCGGATGATGTTAATTTTTAATGTAC
+
HHHHHHHHHHHIIHHHIIIIIIIIIIIIIIIIIIIIIIIIIIIIIIIIIIIIHHHHHHHHHHHHHHHHHHHHHHHHHHHHH????=HHHHHHHHHHHHHHHHHHHHHHHHHHHHHHHHHHHHHHHHHHHHHHHHHHHHHHHHHHHHHHHHHHHHHHHHHHHHHHHHHHHHHHHHHHHHHHHHHHHHHHHHHHHHHBBCBH199HHHHHHHHHHHHHHH66666699,EHHHHHHHHHHHHHHHHHHHHHHHHHHD@@@HHHHHHHHHHHHHHHHHHHHHHHH665;;GEDDA<<?66662//99999B<G;;;@HHHHHHHHHHHHHGB@9;;;B@@@BB9999EEEGBBBHHHHHDIEB@AA93///8<<<EB=8899D>==?77AA=9333=????@;<32449;33...999<<A<4771111::77870----2--:8335:;;49111222;;:9;86777;:;:;;;:9:::6676499440,,,-,.-.11004446433477;722222221::://44464+7872
@JI6ZREA02GLERL
AGTCGTCATTGGAGGGCAAGTCTGGTGCCAGCAGCCGCGGTAATTCCAGCTCCAATAGCGTATATTAAAGTTGTTGCAGTTAAAAAGCTCGTAGTTGAATTTCGGGGTCAGT
+
FFFFFFFFFFFIIHHHIIIIIIIIIIIIIIIIIIIIIIIIIIIIHHIIIIIIFFFFFFFFFFFFFFFFFFFFFFFFFFFFF?????FFFFFFFFFFFFFFF?A5444984//
@JI6ZREA02FQWDP
AGTCGTCATTGGAGGGCAAGTCTGGTGCCAGCAGCCGCGGTAATTCCAGCCCCAATAGCGTATATTAAAGTTGTTGCAGTTAAAAAGCTCGTAGTTGAATTTCGGGATCAATACGTCGGTCGTGCTTTCGGGTACGTACTGGCGTCATTGGTTTCTCCTTTCTGACGAACCATGATGTCATTAATTTGGTGTTATGGGGAGTTAGGACTGTTACTTTGAAAAAATTAGAGTGTTTAAAGCAGGCAATCGCTTGAATACATTAGCATGGAATAATGAAATAGGACGATCGATCCTATTTTGTTGGTTTCTAGGATTGACGTAATGATTAATAGGGATAGTTGGGGCATTAGTATTCAATTGCCAGAGGTGAAATTCTTGGATTTATTGAAGACTAACTACTGCGAAAGCATTTGCCAAGGATGTTTTCATTAATCAAGAACGAAAGTTAGGGATCGAAGACGATCAGATACCGTCGTAGTCTTAACCATAAACTATG
+
IIIIIIIIIIIIIHHHIIIIIIIIIIIIIIIIIIIIIIIIIIIIIIIIICCCCIIIIIIIIIIIIIHHHIIIIIIIIIIII=====IIIIIIIIIIIIIHHHIHHHIIIIIIIIIIIIIIIIIIIHHHIHHHIIIIIIIIIIIIIIIIIIIHHHIIIIHHHIIIIIIIIIIIIIIIIIIIIIIIHHHIIIIIIIIAAAAF2::FIIIIIIIGEE@;;A-----/11,>?BEGEHHHHHIIIIIIIIIIIIIIIIIIHHHIIIIIIIIIIIIIIIIHHHIIIIIIHHHHIIIHGFG9999B88;;222;<G@@@GIIHDDDIIIIIDD@@@@HHHIIIIIIBB@@DDIG;;9;FGDDBAA::::A=4432../AA:2224::<<9//44AAA=:///4:B?===;;<BBBBB==::::DB9;;474177;;;:5333300::655;;;3711173..-4467:7777676;;;:9::;:67449940.,,,,,00/,
@JI6ZREA02INWDC
AGTCGTCATTGGAGGGCAAGTCTGGTGCCAGCAGCGCGGTAATTCCAGCTCCAATAGCGTATATTAAAGTTGTTGCAGTTAAAAAGCTCGTAGTTGAATTTCGGGATCAATACGTCGG
+
FFFFFFFFFFFIIHHHIIIIIIIIIIIIIIII?;;;FIIIHHHHIIIIIIIIFFFFFFFFFFFFFFFF===FFDDFFDDD;;;;;FFFFFFFFFFFFFFFFA666FFFDBBBBBA?..
@JI6ZREA02IQF05
AGTCGTCATTGGAGGGCAAGTCTGGTGCCAGCAGCCGCGGTAATTCCAGCTCCAATAGCGTATATTAAAGTTGTTGCAGTTAAAAAGCTCGTAGTTGAATTTCGGGATCAATACGTCGGTCGTGCTTTCGGGTACGTACTGGCGTCATTGGTTTCTCCTTTCTGACGAACCATGATGTCATTAATTTGGTGTTATGGGGAGTTAGGACTGTTACTTTGAAAAAATTTAGAGTAGTTTAAAGCAGGCATTAGCTTGAATACATTAGCATGGAATAATGAAATAGGACGTTCGATCCTATTTGTGGTTCTAGGATCAACGTAATGATTAATAGGGATAGTTGGGGCATTAGGTATTCAATTGTCAGAGGTGAAATTCTTGG
+
DDDDDDFFFFFIIHHHIIIIIIIIIIIIIIIIIIIIIIIIIIIIIIIIIIIIFFFFFFFFFFFFFFFFFFFFFFFFFFFFF?????FFFFFFFFFFFFFFFFFDCCDDDDFF??<<<<<FFFFFF?@@FFFFFFFFFFFFFFFFF<:::AA===9355===A>BBBBDD???AADFDDDDDDDD???CCFCACFD99:9=38881114<4449<886=//55//011,4?<<<<88;=??DBD666:DDDDDAAAAAAAAAAAADDAAAACCCDGDA???DAA?222=>??<<999:....-111136<22449<==?=BBDAAAADDDD??=BBAA:84444><;94//./<<<<<;;;88332223222055755,,
@JI6ZREA02FXKHY
AGTCGTCATTGGAGGGCAAGTCTGGTGCCAGCAGCCGCGGTAATTCCAGCTCCAATAGCGTATATTAAAGTTGTTGCAGTTAAAAAGCTCGTAGTTGAATTTCGGGATCAATACGTCGGTCGTGCTTTCGGGTACGTACCGGCGTCATTGGTTTCTCCTTTCTGACAAACCATGATGTCATTAATTTGGTGTTATGGGGAGTTAGGACTGTTACTTTGAAAAAATTAGAGTGTTTAAAGCAGGCATTAGCTTGAATACATTAGCATGGAATAATGAAATAGGACGTTCGATCCTATTTTGTTGGTTTCTAGGATCAACGTAATGATTAATAGGGATAGTTGGGGGCATTAGTATTCAATTGTCAGAGGTGAAATTCTTGGATTTATTGAAGACTAACTACTGCGAAAGCATTTGCCAAGGATGTTTTCATTAATCAAGAACGAAAGTTAGGGATCGAAGACGATCAGATACCGTCGTAGTCTTAACCATAAACTATGCCGACTAGGGATCGGATGATGTTAATTTTTAATG
+
IIIIIIIIIIIIIHHHIIIIIIIIIIIIIIIIIIIIIIIIIIIIIIIIIIIIIIIIIIIIIIIIIIHHHIIIIIIIIII>>88888FIIIIIIIIIIIIHHHIHHHIIIIIIIIIIIIIIIIIIIHHHIHHHIIIIIIIIIIIIIIIIIII:::IHIIHHHGDGIIHHHHHHIIIIIIIIIIII>>>IIIIIIII@@@@B499BGHHIIDDDDGB@@D22222255,=FIIIHHHHHHIIIIIII>>>IFFFIHF=<=HGGGIIIIIIIIIIIIG888HHIIIF<==HIIIHHHIBBB@G66AABBBIIGGDDDFFIA7755IIIIIIIIGAAAFGFGDD45555ADGGGGDDDGIHFFFEDEEA?5558A>>CCC?CEEE>>>A7754552;;>>>>;C>;;9;;;>;5444??CEEA=9=>7777===><<8;;;;88><777<>;12229;===<88;;;==;8686==86569=<986668220326686168;=<=9=;:88688888832253400,,,,,..+-
@JI6ZREA02HH20H
AGTCGTCATTGGAGGGCAAGTCTGGTGCCAGCAGCCGCGGTAATTCCAGCTCCAATAGCGTATATTAAAGTTGTTGCAGTTAAAAAGCTCGTAGTTGAATTTCGGGATCAGTACGTTGGTCGTGCCTTAGGTACGTACTGGTGTTACTGGTTCCTACCTTCTGACGAACCATGATGTCATTAATTTGGTGTTATGGGGAGTTAGGACTGTTACTTTGAAAAAATTAGAGTGTTTAAAGCAGGCATTAGCTTGAATACATTAGCATGGAATAATGAAATAGGACGTTCGATCCTATTTTGTTGGTTTCTAGGATTGACGTAATGATTAATAGGGATAGTTGGGGGCATTAGTATTCAATTGTCAGAGGTGAAATTCTTGGATTTATTGAAGACTAACTACTGCGAAAGCATTTGCCAAGGATGTTTTCATTAATCAAGAACGAAAGTTAGGGATCGAAGACGATCAGATACCGTCGTAGTCTTAACCATAAACTATGCCGACTAGGGATCGGATGATGTTAATTTTTTAATG
+
IIIIIIIIIIIIIHHHIIIIIIIIIIIIIIIIIIIIIIIIIIIIIIIIIIIIIIIIIIIIIIIIIIHHHIIIIIIIIIIII;;;;;IIIIIIIIIIIIIHHHIHHHIIIIIIIIIIIIIIIIIIIIIIIIIIIIIIIIIIIIIIIIIIIIIIIIIIIIIIIIIIIIIIIIIIIIIIIIIIIII666GGDIIIIIBCCCI7@@IIIIIIIIIIIHHHI<<<<8866,BIIIIGDGHHHIIIIIIIIIIIIIIIIIAAAIIIIIIIIIIIIIIIIIHHHIIIIIGGGGIIIIGGGG<>>?://88BBBHIIFGGIIIIIIIIIIIIIIIIIIHHBHIIIAA77777FIIIGIIIIIIIHHHHHHHHHHIHCBBHIHHCCDDHHHBF>>HH@<8<@FFFFEIEED?<<<EDD<<<@@@DD@@9=>7777<<=>>><>><400?;6336;;2//-189;=;6.//6;==;687<<<:9:<=<;=;;==2208766.--13886869688;788699522--,,00,,,,,,22*2
@JI6ZREA02JXC22
AGTCGTCATTGGAGGGCAAGTCTGGTGCCAGCAGCCGCGGTAATTCCAGCTCCAATAGCGTATATTAAAGTTGTTGCAGTTAAAAAGCTCGTAGTTGAATTTCGGGATCAATACGTCGGTCGTGCTTTTTTGGGTACGCACGTGGCGTCAGTTTGGTTTCTTCCTTTCTGACCGAACCATGATGTCTAATTTAAGTTTGGTGTTAGTGGGGTAGTTAGGACTTGTTTACTTTAAGAAAAAATTAGAGTTAGTTTAAAGC
+
FFFFFFFFFFFIIHHHIIIIIIIIIIIIIIIIIIIIIIIIIIIIIIIIIIIIFFFFFFFFFFFFFFFFFFFFFFFFFFFFF????=FFFFFFFFFFFFFFFFFFFFFFFFFFFFFFFFFFDDA?>//---,,,,,33.2323799:6734/..2224//-,,551111,.-..3265557779984001888>>>446442448:<;222234.44448=<==>;;=AA888DD:227766:5,448AA?8000888=0
@JI6ZREA02F6417
AGTCGTCATTGGAGGGCAAGTCTGGTGCCAGCAGCCGCGGTAATTCCAGCTCCAATAGCGTATATTAAAGTTGTTGCAGTTAAAAAGCTCGTAGTTGAATTTCGGGATCAATACGTCGGTCGTGCTTTCGGGTACGTACTGGCGTCATTGGTTTCTCCTTTCTGACGAACCATGATGTCATTAATTTGGTGTTATGGGGAGTTGGGACTGTTACTTTGAAAAAATTAGAGTGTTTAAAGCAGGCATTAGCTTGAATACATTAGCATGGAATAATGAAATAGGACGTTCGATCCTATTTTGTTGGTTTCTAGGATCAACGTAATGATTAATAAGGATAGTTGGGGCATTAGCATTCAATTGTCAGAGGTGAAATTCTTGGATTTATTGAAGACTAACTACTGCGAAAGCATTTGCCAAGGATGTTTTCATTAATCAAGAACGAAAGTTAGGGATCGAAGCGATCAGATACCGTCGTAGTCTTAACCATAAACTNTAGCCGACTAGGGATCGGATGATGTTTAATTTTTAATGTACTCTATTCGGCG
+
IIIIIIIIIIIIIHHHIIIIIIIIIIIIIIIIIIIIIIIIIIIIIIIIIIIIIIIIIIIIIIIIIIHHHIIIIIIIIIIII?????IIIIIIIIIIIIIHHHIHHHIIIIIIIIIIIIIIIIIIIGGGIHHHIIIIIIIIIIIIIIIIIIIHHHIIIIHHHIIIIIIIIIIIIIIIIIIIIIIIHHHIIIIIIIICCCBI7>>>>>IIIIIIIIHHHI666668>>-IIIIIHHHHHHIIIIIIIIIIIIIIIIHHHIIIIIIIIIIIIIIIIIIAAAHAGGFF<==IIIIAAAHBBBBI::==555FIIAAAFIIIIIAAAHIIHHHAAABAABDCD::00027;EGEGGGHIIIHHIHHHH;:555>HHEIFFDHHHHBBBHH>IF@?>@FFBBBBEE@@?@@B:;;BBBECCCCFH<==7777>>>>>><===;8882...68<1333488888686;;;;8686<<;6469=6..--0043.-,,,-1!--8697;8<;:::<=<88883333...;;115//00*8488-,,-,/233/,
@JI6ZREA02HJKTP
AGTCGTCATTGGAGGGCAAGTCTGGTGCCAGCAGCCGCGGTAATTCCAGCTCCAATAGCGTATATTAAAGTTGTTGCAGTTAAAAAGCTCGTAGTTGAATTTC
+
FFFFFFFFFFFIIHHHIIIIIIIIIIIIIIIIIIIIIIIIIIIIIIIIIIIIFFFFFFFFFFFFFFFFFFFFFFFFFFFFF?????FFFFFFFFFFFFD311?
@JI6ZREA02F6HT7
AGTCGTCATTGGAGGGCAAGTCTGGTGCCAGCAGCCGCGGTATTCCAGCTCCAATAGCGTATATTAAAGTTGTTGCAGTTAAAAAGCTCGTAGTTGAATTTC
+
FFFFFFFFFFFIIHHHIIIIIIIIIIIIIIIIIIIIIII?;666IIIIIIIIFFFFFFFFFFFFFFFFFFFFFFFFFF??88866DDDDDDDDDBB@>6637
@JI6ZREA02JPC9H
AGTCGTCATTGGAGGGCAAGTCTGGTGCCAGCAGCCGCGGTAATTCCAGCTCCAATAGCGTATATTAAAGTTGTTGCAGTTAAAAAGCTCGTAGTTGAATTTCGGGGTCTAGTAGGTTGGTCGTGCTTTCGGGTACGTACTGGCGTCATTGGTTTCTCCTTTCTGACGAACCATGATGTCATTAATTTGGTGTTATGGGGAGTTAGGACTGTTACTTTGAAAAAATTGAGTGTTTAAAGCAGGTCATTAGCTTGAATACATTAGCATGGAATAATGAAATAGGACGTTCGATCCTATTTTGTTGGTTTCTAGGATTGACGTAATGATTAATAGGGATAGTTGGGGGCATTAGTATTCAATTGTCAGAGGTGAAATTCTTGGATTTATTGAAGACTTAACACTGCGAAAGCATTTGCCAAGGATGTTTCATTAATCAAGAACGAAAGTTAGGGATCGAAGACGATCAGATACCGTCGTAGTCTTAACCATAAACTATGCCGACTAGGGATCGGATGATGTTAATTTTTAATG
+
FFFFFFFFFFDDFHHHHFFFHHHHHHHHHHHIHHHHHFIIIIIIIHHIIIIHFFFFFFFFFFFFFFFFFFF@@@CFFDFDD;;;;;FFFFDDFFFFFFF=<<F==99355:::555::BBAAAAFFFFF???CFF?8::?DDDAAAAABB55333AAB@;;8><??94448889<<=<9::;;22..,--.555:7,..041>>?;;==?44555333A255522AAC?;;;:=;;;;BBB53335>>A?444:?A???ABBBBBBB????5558>999=9680000.667:1127///..--.....<7<==88:=DDDDDDDIIIIIIIIB=;????=;-----33;<<<<=<====DBBB@@888882448<<886<<>4426//36966322222:;8888;;;@@@;843444476460---2222000662204972338:6----4666::4467777664-----4011288:89::775200020,.0,,,,20.,,,.002272226647:://2//--)2
@JI6ZREA02J1T00
AGTCGTCATTGGAGGGCAAGTCTGGTGCCAGCAGCCGCGGTAATTCCAGCTCCAATAGCGTATATTAAAGTTGTTGCAGTTAAAAAGCTCGTAGTTGAATTTCGGGATCAGCAGGTTGGTCGTGCCACTGGTATGCACTGGCTTTGCTGGTTCCTCCTTTCTGAAGAACTGTAATGCCATTAATTTGGTGTTGCAGGGAAACAGGACTGTTACTTTGAAAAAATTGAGTGTTTAAAGCAGGCTAACGCTTGAATACATTAGCATGGAATAATGAAATAGGACGTTCGATCCTATTTTGTTGGTTTCTAGGATTGACGTAATGATTAATAGGGATAGTTGGGGGCATTAGTATTCAATTGTCAGAGGTGAAATTCTTGGATTTATTGAAGACTAACTACTGCGAAAGCAATTTGCCAAGGATGTTTTCATTAATCAAGAACGAAAGTT
+
FFFFFFFFFFFIIHHHIIIIIIIIIIIIIIIIIIIIIIIIIIIIIIIIIIIIFFFFFFFFFFFFFFFFFFFFFFFFFFFFF;;===FFFFFFFFFFFFFFFFFFFFFFFFFFFCCCC???FFFFFFFFFFFFFFFFFFFFFFFFFFFFFFFFFFF@@??FFFFFFFFFFFFFFFFFFFFFFFFFFFDD>CCFDDD???CCCDDFFFFFFFFDD?==B222222889<<<B=?FFFFFFFFFFFFFFFFFFFFFFDIIIIIIIIIIIDDFGGGGCCCF>:::AAA=====9933....3..22666AABDAA???ADD???DDBDDBB@<0005=800025755AADDDDDDDDAAAD?888=888=?>===BBBBBD??===>8:BB=<:<>>>>>>>887666663.....795554416200002266444776---642220--
@JI6ZREA02FSZUA
AGTCGTCATTGGAGGGCAAGTCTGGTGCCAGCAGCCGCGGTAATTCCAGCTCCAATAGCGTATATTAAAGTTGTTGCAGTTAAAAAGCTCGTAGTTGAATTTCGGGGATCATACGTCGGTCGTGCCTTTTTGGTACGCACTGGCGTTCATTGGTTCTCCTTTCTTGACGAACCATGATGTCATTAATTTGGTGTTAT
+
FFFFFFFFFFFIIHHHIIIIIIIIIIIIIIIIIIIIIIIIIIIIIIIIIIIIFFFFFFFFFFFFFFFFFFFFFFFFFFFFF?????FFFFFFFFFFFDD==;4000.4///434439;9==998--,,,,,---3.,-.2.-.//..<<;9991135--,,,,,,77:9772224449>A?>4444<<822/;973,
@JI6ZREA02HBZ5G
AGTCGTCATTGGAGGGCAAGTCTGGTGCCAGCAGCCGCGGTAATTCCAGCTCCAATAGCGTATATTAAAGTTGTTGCAGTTAAAAAGCTCGTAGTTGAATTTTAGGCCTGGCCGGATGGTCCGTCTTTGGCGAGTACTGTTCTGTCGTCGGGTCTATCCTTCTGGTGAGCCGGGATGCCCTTTACTGGGTGTGTCGGGGAACCAGGACCATTACCTTGAAAAAATTAGAGTGTTTAAAGCGGGCATTTGCTTGAATAGATTAGCATGGAATAATAGAATAGGACGTTGGTTCTATTTTGTTGGTTTTAGGACCACCGTAATGATTAATAGGGATAGTTGGGGGCATTAGTATTCAATTGTCAGAGGTGAAATTCTTGGATTTATTGAAGACTAACTATTGCGAAAGCATTTGCCAAGGATGTTTTCATTAATCAAGAACGAAAAGTTAGGGGATCGAAAGACGATCAGNTACCGTCGTAGTCTTAACCNTAAACTATGCCG
+
FFFFFFFFFFFIIIIIIIIIIIIIIIIIIIIIIIIIIIIIIIIIIIIIIIIIFFFFFFFFFFFFFFFFFFFFFFFFFFFFF88888FFFFFFFFFFFFF@@@@FFFFFFDDDDFFFFFFFFFFFFFFFFFFFFFFFFFFFFFFFFFFFFFFFFFFFFFFFFFFFFFFFFFFFFFFFFFFFFFFDD@@@FFFFFFFAADDFFFFFFFFFFFFDBBBBBA111111>=0===?=444333=A;;=BB?FFFDDDFFGGGGGGGIFFFFDDDDIIDDDGGIIIIIDD<::DDDDB=<6444<1188....>==888BBDA???DDDDDDDDDBBBAAADDD88=88DDDDDDDDDDDDDDDDDDDDD===D888???DDDDD>>>D::DDDD==888>>>@@>88444>>8///>::8888<::1111::::8868430..0.,,,,,,0*,,,,,000,,,.,3446:::!:::::9811277655::97!6----4288664
@JI6ZREA02GACP5
AGTCGTCATTGGAGGGCAAGTCTGGTGCCCGCAGCCGCGGTAATTCCAGCTCCAATAGCGTATGTTAAAGTTGTTGCAGTTAAAAAGCTCGTAGTTGAATTTCGGGGTCAGCAGGTTGGTCGTGCCACTGGTATGCACTGGTCTCGCTGATTCCTCCCTCTTGTAGAACCGTAATGCCATTAAGTTGGTGTTGCGGGGAAACAGGACTGTTACTTTGAAAAAATTAGAGTGTTTAAAGCAAGCTAACGCTTGAATACATTAGCATGGAATAATGAAATAGGACGATCGATCCTATTTTGTGGTTTCTAGGGTTGACGTAATGATTAATAGGGATAGTTGGGGCATTAGTATTCAATTGTCAGAGGTGAAATTCTTGGATTTATTGAAGACTGACTACTGCGAAAGCATTTGCCAAGGATGTTTTCATTAATC
+
IIIIIIIIIIIIIHHHIIIIIIIIIIIHHHIIIIIIIIIIIIIIIIIIIIIIIIIIIIIIIIIIIIHHHIIIIIIIIIIII;;;;;IIIIIIIIIIIIIHHHICCCCIIIIIIIIIIIIIIIIIIIIIIIIIIIIIIIIIIIIIIIIIIIIIIIIHHHIIIIIIIIIIIIIIIIIIIIIIIIIIIIIIIIIIIICCCCHHHIFIIIIIIIIIIEBBG44424477,?BEGGEHHHHHIIIIIIIIIIIFBBBFIHHHIIIIIIIIIIIIIIIIIHHHIIIIIIIIIIIIIIIIICC@<<2@@HHHIIIHHHDD@DDIIIIIIIIIIIIIHEBGDDDDD5552;?EEEEEEGIIIIID?=@DB>:9:;<==C::2255C<<<A77???>=BBBCCCAAA?:4000@AA;;;>>A>>>>=>:1000376687,,
@JI6ZREA02F88CA
AGTCGTCATTGGAGGGCAAGTCTGGTGCCAGCAGCCGCGGTAATTCCAGCTCCAATAGCGTATATTAAAGTTGTTGCAGTTAAAAAGCTCGTAGTTGAATTTCGGGATCAATACGTCGGTCGTGCTTTTTTGGTATGCACTGGCTTCGCTGATTCCTCCTTTCTGAAGAACTGTAATGCCATTAATTTGGTGTTGCAGGGAAATAGGACTGTTACTTTGAAAAAATTAGAGTGTTTAAAGCAGGCTAACGCTTGAATACATTAGCATGGAATAATGAAATAGGACGTTTGATCCTATTTTGTGGTTTCTAGGATTGACGTAATGATTAATAGGGATAGTTGGGGCATTAGTATTCGATTGTCAGAGGTGAAATTCTTGGA
+
FFFFFFFFFFFIIHHHIIIIIIIIIIIIIIIIIIIIIIIIIIIIIIIIIIIIFFFFFFFFFFFFFFFFFFFFFFFFFFFFF?????FFFFFFFFFFFFFFFFE;;;FFFFFFFFFFFFFFFFFFF666666FF6FFFFFFFFFFFFFFFFFF@@@@FFFFFFFFFFFFFFFFFFFFFF@@AFFFF;;;FFFFFFDAACFF???A>AADDA?;;;FF???677766;;-FFDDDCFFCDDDFFDDDFFFFFFFFFDDFDFDDDDGGDDDDDDAA?===??A8??BBB=;9???000400014/==<;;BAD???AAADDDBBBBAA::5558????AA???====AAADDDDDDBBBBB?8333<<<@>:88666735503
@JI6ZREA02JL6DT
AGTCGTCATTGGAGGGCAAGTCTGGTGCCAGCAGCCGCGGTAATTCCAGCTCCAATAGCGTATATTAAAGTTGTTGCAGTTAAAAAGCTCGTAGTTGAATTTCGGGATCAATACGTCGGTCGTGCTTTCGGGTACGTACTGGCGTCATTGGTTTCTCCTTTCTGACGAACCATGATGTCATTAATTTGGTGTTGCAGGGAAACAGGACTGTTACTTTGAAAAAATTAGAGTGTTTAAAAGCAGGCATTAGCTTGAATACATTAGCATGGAATAATGAAATAGGACGTTCGATCCTATTTTGTGGTTTCTAGGATCAACGTAATGATTAATAGGGATAGTTGGGGCATTAGTATTCAATTGTCAGAGGTGAAATTCTTGGATTTATTGAAGACTAACTACTGCGAAAGCATTTGCCAAGGATGTTTTCATTAATCAAAGTAACGAAGTTAGGGATCGAAGACGATCAGATACCGTCGTAGTCTTAACCATAAACT
+
FFFFFFFFFFFIIHHHIIIIIIIIIIIIIIIIIIIIIIIIIIIIIIIIIIIIFFFFFFFFFFFFFFFFFFFFFFFFFFFFF????=FFFFFFFFFFFFFFFFFFFFFFFFFFFFFFDDEFFFFFFFFFFFFFFFFFFFFFFFFFFFFFFFFDDCFFFD?CCFFDDDDDFFFC???FFFFFDBBB====82111<@@111;==?<??DDFFDDDFDC?D67772231,7<9:96,...004>?>>?ABDFFDDDDGGDDDDDDDIIIGGGIIIIIGGGGGC:AD55555DDBBBA?A9999A055458<<A<889==AAAAAABDDDDDAAABBBDDDDBB9997====555:DDDDBBB?>?D88///8>>=B@>>>DDD444828BB====BB>>>>@>888866;97...32222;;242000.0400...0,,,,,,,0---02:87995222::98:99:::6565:::444464020044...,,,,,.
@JI6ZREA02F0BOX
AGTCGTCATTGGAGGGCAAGTCTGGTGCCAGCAGCCGCGGTAATTCCAGCTCCAATAGCGTATATTAAAGTTGTTGCAGTTAAAAAGCTCGTAGTTGAATTTTA
+
@A==;;;DFFFIIHHHIIIIIIIIIIIIIIIIIIIIIIIIIIIIIIIIIIIIFFFFFFFFFFFFFF;;;FFFFFFFFFF@@88888FFFFBAA??<=66.,,,,
@JI6ZREA02H4LCO
AGTCGTCATTGGAGGGCAAGTCTGGTGCCAGCAGCCGCGGTAATTCCAGCTCCAATAGCGTATATTAAAGTTGTTGCAGTTAAAAAGCTCGTAGTTGAATTTCGGGGTCAGCAGGTTGGTCGTGCCACTGGTATGCACTGGCTTCGCTGATTCCTCCTTTCTGAAGAACTGTAATGTCATTAATTTGGTGTTGCAGGGAAACAGGACTGTTACTTTGAAAAAATTAGAGTGTTTAAAGCAGGCTAACGCTTGAATACATTAGCATGGAATAATGAAATAGGACGTTCGATCCTATTTGTTGGTTTCTAGGATTGACGTAATGATTAATAGGGATAGTTGGGGGCATTAGTATTCAATTGTCAGAGGTGAAATTCTTGGATTTATTGAAGACTAACTACTGCGAAAGCATTTGCCAAGGATGTTTTCATTAATCAAGAACGAAAGTTAGGGATTCGAAGACGATCAGATACCGCGTTAGTCTTAACCNTAAACTATGCCGACTAGGGATCGGATGATGTTAATTTTTTAA
+
HHHHHHHHHHHII???IIIIIIIIIIIIIIIIIIIIIIIIIIIIIIIIIIIIHHHHHHHHHHHHHHHHHHHHHHHHHHHHH:::::HHHHHHHHHHHHHHHHHCCCCHHHHHHHHHHFFFHHHHHHHHHHHHHHHHHHHHHHHHHHHHHHHHHHFFEHHHHHHHHBBBFFHHHHHHHHHHHHHHHHHHHHHHHHHEEEHHHHFFFHHHHHHHHHHCG66222233,;?BBB=@@BBCEDDDDGDEEHHHHHHHHHHHH@@@HHHHHHHHHHHHH@@@D<HHHHHGGEEDD<<::002614;;=;;EHHHBBBBHHHHBBBGEE@@@@GG;999?=;98----/:9=A9:8BEB;;;ID989=DD??A@==<AAA::<99/////4>=8869A@=====999?==<99344=999><AA=;711117778774667200210038991220-----660020466677789220---2..1.133.,!,,,,4.,.10445020222022222222278:;;//22//00
@JI6ZREA02GV1ET
AGTCGTCATTGGAGGGCAAGTCTGGTGCCCGCAGCCGCGGTAATTCCAGCTCCAATAGCGTATATTAAAGTTGTTGCAGTTAAAAAGCTCGTAGTTGAATTTCGGGATCAATACGTCGGTCGTGCTTTCGGGTACGTACTGGCGTCATTGGTTTCTCCTTTCTGACGAACCATGATGTCATTAATTTGGTGTTATGGGGAGTTAGGACTGTTACTTTGAAAAAATTAGAGTGTTTAAAGCAGGCATTAGCTTGAATACATTAGCATGGAATAATGAAATAGGACGTTCGATCCTATTTTGTGGTTTCTAGGATTGACGTAATGATTAATAGGGATAGTTGGGGGCATTAGTATTCAATTGTCAGAGGTGAAATTCTTGGATTTATTGAAGACTAACTACTGCGAAAGCATTTGCCAAGGATGTTTTCATTAATCAAAGAACGAAAGTTAGGGATCGAAGACGATCAGATACCGTCGTAGTCTTAACCATAAACTATGCCGACTAGGGATCGGATGATGTTAATTTTTTAATG
+
IIIIIIIIIIIIIHHHIIIIIIIIIIIHHHIIIIIIIIIIIIIIIIIIIIIIIIIIIIIIIIIIIIHHHIIIIIIIIIIII?????IIIIIIIIIIIIIHHHIHHHIIIIIIIIIIIIIIIIIIIHHHIFFFFIIIIIIIIIIIIIIIIFF:::FIIIHHHIIIIIIIIIIIIIIIIIIIIIIIHHHIIIIIIIICCCCI?BBIIIIIIIIIIIHHHI;;;;6666,@HIIIHHHHHHIIIIIIIIIIIIIIIIHDDDIIIIIIIIIIIIIIIIIHHHIIII@@@@DFEEE:::?66666/;;BBBIIIIIIIIIIIIIIIIIIIIIIIIHHHIIIDDD=8;77DGGG@@@DID@@=IIDDHH==99:=HBEHBBBBEHEBBB=77AA:92449999:@@AA=:::;:444:=::::==8;;331177:;;:03...:23;700009:-.---227:9769::;;;7676:::656<;<:;::==:6579967601333:;9;:755633..-211143400,,,,,,11)1
@JI6ZREA02GU3QZ
AGTCGTCATTGGAGGGCAAGTCTGGTGCCAGCAGCCGCGGTAATTCCAGCTCCAATAGCGTATATTAAAGTTGTTGCAGTTAAAAAGCTCGTAGTCGAATTTCGGGGTCAGCAGGTTGGTCGTGCCACTGGTATGCACTGGCTTCGCTGATTCCTCCTTTCTGAAGAACTGTAATGCCATTAATTTGGTGTTGCAGGGAAACAGGACTGTTACTTTGAAAAAATTAGAGTGTTTAAAGCAGGCTAACGCTTGAATACATTAGCATGGAATAATGAAATAGGACGTTTGATCCTATTTTGTTGGTCTCTAGGATTGACGTAATGATTAATAGGGATAGTTGGGGGCATTAGTATTCAATTGTCAGAGGTGAAATTCTTGGATTTATTGAAGACTAACTACTGCGAAAGCATTTGCCAAGGATGTTTTCATTAATCAAGAACGAAAGTTAGGGATCGAAGACGATCAGATACCGTCGTAGTCTT
+
FFFFFFFFFFFIIHHHIIIIIIIIIIIIIIIIIIIIIIIIIIIIIIIIIIIIFFFFFFFFFFFFFF======FFFFFFFFF==??;FFFFFFFFFFFFFFFFFAAEEFFFFFFFFFFFFFFFFFFFFFFFFFFFFFFFFFFFFFFFFFFFFFFFFFFFFFFFFFFFFFFFFFFFFFFFFFFFFFFFFFFFDDDFF??????B9??DDFF666?FF?D66666666,;@FFFFFFFFFFFFFFFFFFFFFDD@@@IIIIIIGGGGFDDIDDDDDFG??B8=?AA5222ABA84446699://458?DBBBBDDDDDDDDDDBBBBAA=555444<>>>==////049=><434=A@>>>>8888>;8888444:::::@@@;44388B8888BB3338=BB===;;833386689999..-2211116:::996:::644:7333722-5997222::98:756662124:820..34..,,,
@JI6ZREA02FYOT1
AGTCGTCATTGGAGGGCAAGTCTGGTGCCAGCAGCCGCGGTAATTCCAGCTCCAATAGCGTATATTAAAGTTGTTGCAGTTAAAAAGCTCGTAGTTGAATTTCGGGGTCAGTAGGTTGGTCGTGCCAATGGTATGTACTGGCTTTACTGATTCCTCCTTCTTGAAGAACTGTAATGTCATTAATTTGGTGTTGCAGGGAAACAGGACTGTTACTTTGAAAAAATTAGAGTGTTTAAAGCAGGCTAACGCTTGAATACATTAGCATGGAATAATGAAATAGGACGTTCGATCCTATTTTGTTGGTTTCTAGGATTGACGTAATGATTAATAGGGATAGTTGGGGCATTAGTATTCAATTGTCAGAGGTGAAATTCTTGGATTTATTGAAGACTAACTACTGCGAAAGCATTTGCCAAGGATGTTTTCATTAATCAAGAACGAAAGTTAGGGATCGAAGACGATCAGATACCGTCGTAGTCTTAACCATAACTATGCCGACTAGGGATCGGATGATGTTTAATTTTTAATG
+
FFFFFFFFFFFIIHHHIIIIIIIIIIIIIIIIIIIIIIIIIIIIIIIIIIIIFFFFFFFFFFFFFFFFFFFFFFFFFFF??66666FFFFFFFFFFFFFFFFF@@@@FFFFFFFFFFFFFFFFFFFFFFFFFFFFFFFFFFFFFFFFFFFFFFFFFFFFFFFFFFC???CFFFFFFFFFFFFFFFFFFD@@@FFFFFFFFDDDFFFFFFFFFD??=B22222236,?DDDDFFFFFFFFFFFFFDDDFFFFFFFDDDDIIIGGGGIIIIIGGGGGGGGADD::<DDGGDDAAAA75464//440..<<A>>AABDDDDDDDDDDDDDDDA???ADDDDD999:A?555555:BBBBBDDDDD?>>>?>>>>D?88888B=;;822@@8323<<8888@@88888;<<<;88>88888886:4544::::994222644:43220---000020,,-0020766677:466:5459:97:79::444----100226796742220268766666600020,,0--..*0
@JI6ZREA02GWP96
AGTCGTCATTGGAGGGCAAGTCTGGTGCCAGCAGCCGCGGTAATTCCAGCTCCAATAGC
+
FFFFFFFFFFFIIHHHIIIIIIIIIIIIIIIIIIIIIIIIIIIIIHHHHHGDB@=4244
@JI6ZREA02IF5K6
AGTCGTCATTGGAGGGCAAGTCTGGTGCCAGCAGCCGCGGTAATTCCAGCTCCAATAGCGTATATTAAAGTTGTTGCAGTTAAAAAGCTCGTAGTTGAATTTCGGGGTCAGTAGGTTGGTCGTGCCAATGGTATGTACTGGCTTTACTGATTCCTCCTTCTTGAAGAACTGTAATGTCATTAATTTGGTGTTGCAGGGAAACAGGACTGTTACTTTGAAAAAATTAGAGTGTTTAAAGCAGGCATTAGCTTGAATACATTAGCATGGAATAATGAAATAGGACGTTCGATCCTATTTTGTGGTTTCTAGGATCAACGTAATGATTAATAGGGATAGTTGGGGCATTAGTATTCAATTGTCAGAGGTGAAATTCTTGGATTTATTGAAGACTAACTACTGCGAAAGCATTTGCCAAGGATGTTTTCATTAATCAAGAACGAAAGTTAGGGATCGAAGACGATCAGATACCGT
+
FFFFFFFFFFFIIHHHIIIIIIIIIIIIIIIIIIIIIIIIIIIIIIIIIIIIFFFFFFFFFFFFFFFFFFFFFFFFFFFFF????=FFFFFFFFFFFFFFFFFDDDDFFFFFFFFFFFFFFFFFFFFFFFFFFFFFFFFFFFFFFFFFFFFFFFFFFFFFFFFFFFFFFFF@@@DFFFFFFFFFFFFFDDDDFFFFFFFFFFFFFFFFD666DFFFF777779FF/DDFFFFFFFFFFFFDDDFFFFFFFFFFFFDFIIIGDDDFIIIGFDDGGGGGD:CC555::DDDDBBBB7777=6:8888<<B:::::?DDDDDBD????AAAD???A???DB9999A:::555::@@AA>>>>>B883338;;=BB=====?>>>D::BB?>>><888;88633///8888888>8888>>>B:41116:::880---2002-,,,06702224666:60024467720207720
@JI6ZREA02ITRWA
AGTCGTCATTGGAGGGCAAGTCTGGTGCCAGCAGCCGCGGTAATTCCAGCTCCAATAGCGTATATTAAAGTTGTTGCAGTTAAAAAGCTCGTAGTTGAATTTCGGGGTCAGCAGGTTGGTCGTGCCACTGGTATGTACTGGTTTCGCTGATTCCTCCTTTCTGAAGAACTGTAATGCCATTAATTTGGTGTTGCAGGGAAACAGGACTGTTACTTTGAAAAAATTAGAGTGTTTAAAGCAGGCTAACGCTTGAATACATTAGCATGGAATAATGAAATAGGACGTTCGATCCTATTTTGTGGTTTCTAGGATTGACGTAATGATTAATAGGGATAGTTGGGGCATTAGTATTCAATTGTCAGAGGTGAAATTCTTGGATTTATTGAAGACTAACTACTGCGAAAGCATTTGCCAAGGATGTTTTCATTAATCAAGAACGAAAGTTAGGGATCGAAGACGATCAGATACCGTCTAGTCTTAATCATAAACTATGCCGACTAGGGATCGGATGATGTTAATTTTTAATGTACTC
+
IIIIIIIIIIIIIHHHIIIIIIIIIIIIIIIIIIIIIIIIIIIIIIIIIIIIIIIIIIIIIIIIIIHHHIIIIIIIIIIGG88888IIIIIIIIIIIIIHHHI;;;:>GGGGDDFHIBBBIIIIIIIIIIIIIIIIIIIIIHHHIIIIIIIIIIIIIGGGIIIIIIIIIIIIIIIIIIIIIIIHHHGGDIIHHIIHGGGGGIIIIIIIIIIIIHHHI<<<<99BB0IIIIIHGGGGGIIIIIFBBBBIIIIIIIIIIIAAAIIIIIIIIIIIIIHHHIIAA==<GGIIIIIIIICCC@A2==HHHIIIIGGGGGIIIIIIIIIIIIIIIHHHIAAAIICCCAAAAAIIIIIIIIIIHHHHHHC<<<CHHEIEE==@@F666547AEDCCA<<<??>CC<<<@@B@AAAABA<<<<EDCD=2222<===::48668463----12:3777<44488;9<:<<;;878:444646886855::4333---8521322;80428<<<====><88887<==4451100*424<//
@JI6ZREA02FUGJL
AGTCGTCATTGGAGGGCAAGTCTGGTGCCAGCAGCCGCGGTAATTCCAGCTCCAATAGCGTATATTAAAGTTGTTGCAGTTAAAAAGCTCGTAGTTGAATTTCGGGGTATA
+
FFFFFFFFFFFIIHHHIIIIIIIIIIIIIIIIIIIIIIIIIIIIIIIIIIIIFFFFFFFFFFFFFFFFFFFFFFFFFFFFF?????FFFFFFFFFFFFFFF=A577444//
@JI6ZREA02GE6HY
AGTCGTCATTGGAGGGCAAGTCTGGTGCCAGCAGCCGCGGTAATTCCAGCTCCAATAGCGTATATTAAAGTTGTTGCAGTTAAAAAGACTCGTAGTTGAATTTCGGGGTCAGTAGGTTGTCGTGCCAATGGTATGTACTGGCTTTACTGATTCCTCCTTCTTTGAAGAACTGTAAATGTCATTAATTTGGTGTTGCTAGGGGAAACAGGACTGGTTACTTTGAAAAAATTGAGTGTTTAAAGACTAGGCTAACGCTTGAATCATTAGCATGGAATAATGAAATAGGACGTTACGATCCTAATTTT
+
FFFFFFFDCA5549<9988999:BBBAA@BBBBB:88444A8888<<==DDDDACCDFFFFDDDFFFFFFF???CFFFDDD77;;;D;DDFFFFFFFFFFDDDF?=967???>80.../2:<<92244?BDDDFDFFFFFFF?<::A<544666822111,,,71--,,.:./...39???<<<>8<<44//..6777,,,.2224/22<??=;--.3111.,,,,,,--.32.-,,,,,,8.33219:/..//36<<;2344>BD???:::GGGGDDFCCCD>BA898440008<966662242
@JI6ZREA02FOBPW
AGTCGTCATTGGAGGGCAAGTCTGGTGCCAGCAGCCGCGGTAATTCCAGCTCCAATAGCGTATATTAAAGTTGTTGCAGTTAAAAAGCTCGTAGTTGAATTTCGGGATCAATACGTCGGTCGTGCTTTCGGGTACGTACTGGCGTCATTGGTTTCTCCTTTCTGACGAACCATGATGTCATTAATTTGGTGTTATGGGGAGTTAGGACTGTTACTTTGAAAAAATTAGAGTGTTTAAAGCAGGCATTAGCTTGAATACATTAGCATGGAATAATGAAATAGGACGTTCGATCCTATTTTGTTGGTTTCTAGGATCAACGTAATGATTAATAGGGATAGTTGGGGCATTAGTATTCAATTGTCAGAGGTGAAATTCTTGGATTTATTGAAGACTAACTACTGCGAAAGCATTTGCCAAGGATGTTTTCATTAATCAAGAACGAAAGTTAGGGATCGAAGACGATCAGATACCGTCGTAGTCTTAACCATAACTATGCCGACTAGGGATCGGATGATGTTAATTTTTAATGTACTCTATTCGG
+
IIIIIIIIIIIIIIIIIIIIIIIIIIIIIIIIIIIIIIIIIIIIIIIIIIIIIIIIIIIIIIIIIIHHHIIIIIIIIIIII<<===IIIIIIIIIIIIIHHHIHHHIIIIIIIIIIIIIIIIIIIHHHIHHHIIIIIIIIIIIIIIIIIFFFFHIABBHHHIIIIIIIIIIIIIIIIIIIIIIIHHHBBAFIIIIBCCCF4;;FIIIIIIIIIIHHHI;;;;66;;,IHIIIHHHHHHIIIIIIIIIIIFFFIFEEHHIIIIIIIIIIIIIIIIIHHHIIIIDEDEEIIIIIIII<<<<D::DDHHHIIIHDDDIIIIIIIIIHHHHIIH@666DHIIII<<<AHHHID@@@DIIGDEEEBBBEEEB?===BED@==?@BEEEB88?BBBBDD:::BBDBBBBBBB>:::=B:::??CC9;;4444::;=<<5888;99>8557<<;4811133...7490133:3136===<;<<:66866;;1003--.0403224748:884688888883336<;;0055598+86::1003007..
@JI6ZREA02GGXWC
AGTCGTCATTGGAGGGCAAGTCTGGTGCCAGCAGCCGCGGTAATTCCAGCTCCAATAGCGTATATTAAAGTTGTTGCAGTTAAAAAGCTCGTAGTTGAATTTCGGGATCAATACGTCGGTCGTGCTTTCGGGTACGTACTGGCGTCATTGGTTTCTCCTTTCTGACGAACCATGATGTCATTAATTTGGTGTTATGGGGAGTTAGGACTGTTACTTTGAAAAAATTAGAGTGTTTAAAGCAGGCATTAGCTTGAATACATTAGCATGGAATAATGAAATAGGACGTTCGATCCTATTTTGTTGGTTTCTAGGATCAACGTAATGATTAATAGGGATAGTTGGGGCATTAGTATTCAATTGTCAGAGGTGAAATTCTTGGATTTATTGAAGACTAACTACTGCGAAAGCATTTGCCAAGGATGTTTTCATTAACCAAGAACGAAAGTTAGGGATCGAAGACGATCAGATACCGTCGTAGTCTTAACCATAAACTATGCCGACTAGGGATCGGATGATGTTTAATTTTTAA
+
IIIIIIIIIIIIIHHHIIIIIIIIIIIIIIIIIIIIIIIIIIIIIIIIIIIIIIIIIIIIIIIIIIHHHIIIIIIIIIIII?????IIIIIIIIIIIIIHHHIHHHIIIIIIIIIIIIIIIIIIIHHHF@@@IIIIIIIIIIIIIIIIIIIHHHIHBBBBHIIIIIIIIIIIIIIIIIIIIIIIHHHIIIIIIIICCCCIBFFIIIIIIIIIIIHHHI;;;;99>>-FIIIIHHHHHHI@@@@FFIIIIFFFIIIIIIIIIIIIIIIIIIIIIII;;;IIIIIIIIHHHIIDDDG9999?68;;222@<GIIIHDDDIIIIIIIIII@@@D@@@DGGGFF9999@@GGFGFFFFGGDEEBBBBBBB===BBEEEBBBBBEBB=944:=B====A??BBB=::9:::9::66644444::4:91210660000220,,,,13000/22-11113699;:9;61337767133;:987974766..--0222221-1337:;9;:77767733222111/0000,,,,,,,
@JI6ZREA02I80RV
AGTCGTCATTGGAGGGCAAGTCTGGTGCCAGCAGCCGCGGTAATTCCAGCTCCAATAGCGTATATTAAAGTTGTTGCAGTTAAAAAGCTCGTAGTTGAATTTCGGGGTCAGTAGTTGGTCGTGCCAATGGTTATGTACTGGCTTTACTGATTCCTTCCTTCTTTGAAGAACTGTAATGTCATTAATTT
+
FFFFFFFFFFFIIHHHIIIIIIIIIIIIIIIIIIIIIIIIIIIIIIIIIIIIFFFFFFFFFFFFFFFFFFFFFFFFFFFFF?????FFFFFFFFFFFFFFFFD9764044743/..66;<;<62224>44449<<<??A@<4448?=7?<22....2185,,,.78==88999<>>A?<998<==622
@JI6ZREA02HMS7A
AGTCGTCATTGGAGGGCAAGTCTGGTGCCAGCAGCCGCGGTAATTCCAGCTCCAATAGCGTATATTAAAGTTGTTGCAGTTAAAAAGCTCGTAGTTGAATTTCGGGGTCAGCAAGTTGGTCGTGCCACTGGTATGCACTGGCTTTGCTGATTCCTCCTTCTTGAAGAACCGTAATGCCATTAAGTTGGTGTTGCGGGGAAACAGGACTGTTACTTTGAAAAAATTAGAGTGTTTAAAGCAGGCTAACGCTTGAATACATTAGCATGGAATAATGGAATAGGACGACGATCCTATTTTGTGGTTTCTAGGATTGACGTAATGATTAATAGGGATAGTTGGGGCATTAGTATTCAATTGTCAGAGGTGAAATTCTTGGATTTATTGAAGACTAACTACTGCGAAAGCATTTGCCAAGGATGTTTTCATTAATCAAGAACGAAAGTTAGGGATCGAAGACGATCAGATACCGTCGTAGTCTTAACCATAAACTATGCCGACTAGGGATCGGATGATGTTTAATTTTTAATGACTC
+
IIIIIIIIIIIIIHHHIIIIIIIIIIIIIIIIIIIIIIIIIIIIIIIIIIIIIIIIIIIIIIIIIIHHHIIIIIIIIIIII=====IIIIIIIIIIIIIHHG>66666IIIIIIIIIIIIIIIIIIIIIIIIIIIIIIIIIIHHHIIIIIIIIIIIIIIIIIIIIIIIIIIIIIIIIIIIIIIIIIIIIIIIIIAA@@GGGGDIIIIIIBBBIEBBI444446::,GIIIIHHHHHHIIIIIIIIIIIIIIIIIIIIIIIIIIIIIIIIIIIIIIIIIIIIIIIIIIII:::>>@B@G6DD>>>IIIIIIIIIIIIIIIIIIIIIIIIHHHIIIIIICCCCIIIIGGGGGIIIIIIIIIIII<<<;DHHIIIHHIIIHHHIHHII77577EEEEECCDGC<<<<<<<<BIIIIIIIIEE7777?>443308;9400:3...=??6===>??:::=<?????::8>8:::757;<88<8899//,-,,,-0-24779<;?=?::8????????<4//.99///,,..*255-,
@JI6ZREA02GVB59
AGTCGTCATTGGAGGGCAAGTCTGGTGCCAGCAGCCGCGGTAATTCCAGCTCCAATAGCGTATATTAAAGTTGTTGCAGTTAAAAAGCTCGTAGTTGAATTTCGGGGTCAGCAGGTTGGTCGTGCCACTGGTATGCACTGGCTTCGCTGATTCCTCCTTTCTGAAGAACTGTAATGCCATTAATTTGGTGTTGCAGGGAAACAGGACTGTTACTTTGAAAAAAA
+
FFFFFFFFFFFIIIIIIIIIIIIIIIIIIIIIIIIIIIIIIIIIIIIIIIIIFFFFFFFFFFFFFFFFFFFFFFFDDDB5533333ABDDDFFFFFFFFFFFF@@@@FFFFFFFFFF===FFFFFFFFFFFFFFFFFFFFFFFFFFFFFFFFDDDDCCC?DAFFFCAADDDDDD?666:?DDD???:<9DFFFFFFFFFFCA>ABB??<22371117,,,,,,,
@JI6ZREA02HYRXJ
AGTCGTCATTGGAGGGCAAGTCTGGTGCCAGCAGCCGCGGTAATTCCAGCTCCAATAGCGTATATTAAAGTTGTTGCAGTTAAAAAGCTCGTAGTTGAA
+
FFFFFFFFFFFII:::?IIIIIIIIIIIIIIIIIIIIIIIIIIIIIIIIIIIFFFFFFFFFFFFFFFFFDDDFFFCCAABB55555A<<<<===99811
@JI6ZREA02FGHUN
AGTCGTCATTGGAGGGCAAGTCTGGTGCCAGCAGCCGCGGTAATTCCAGCTCCAATAGCGTATATTAAAGTTGTTGCAGTTAAAAAGCTCGTAGTTGAATTTCGGGACTCGA
+
FFF;;;;?EEFIIHHHIIIIIIIIIIIIIIIIIIIIIIIIIIIIIIIIIIIIFFFFFFFFFFFFEE;;;FFFDB>????44/////4:======<>8440..42617578./
@JI6ZREA02G92MM
AGTCGTCATTGGAGGGCAAGTCTGGTGCCAGCAGCCGCGGTAATTCCAGCTCCAATAGCGTATATTAAAGTTGTTGCAGTTAAAAAGCTCGTAGTTGT
+
FFFFFFFFFFFIIHHHIIIIIIIIIIIIIHHHHH@<<CFFFFDACCCFHFEDDFFFFFFFFFFFFFFFFFFFFFFFFFFFF88888FFDBBBBBBB53
@JI6ZREA02JZ3DN
AGTCGTCATTGGAGGGCAAGTCTGGTGCCAGCAGCCGCGGTAATTCCAGCTCCAATAGCGTATATTAAAGTTGTTGCAGTTAAAAAGCTCGTAGTTGAATTTCGGGGAT
+
FFF???FFFFFIIHHHIIIIIIIIIIIIIIIIIIIIIIIIIIIIIIIIIIIIFFFFFFFFFFFFFFFFFFFFFFFFFFFFF?????FFFFFFFFFFFFD=<8>42..//
@JI6ZREA02FN5W0
AGTCGTCATTGGAGGGCAAGTCTGGTGCCAGCAGCCGCGGTAATTCCAGCTCCAATAGCGTATATTAAAGTTGTTGCAGTTAAAAAGCTCGTAGTTGAATTTCGGGG
+
FFFFFFFFFFFIIHHHIIIIIIIIIIIIIIIIIIIIIIIIIIIIIIIIIIIIFFFFFFFFFFFFFFFFFFFFFFFFFFFFF=====FFFFFFFFFFDBA9663,,,,
@JI6ZREA02FP4JB
AGTCGTCATTGGAGGGCAAGTCTGGTGCCAGCAGCCGCGGTAATTCCAGCTCCAATAGCGTATATTAAAGTTGTTGCAGTTAAAAAGCTCGTAGTTGAATTTCGGGGTCAGTAGGTTGGTCGTGCCAATGGTATGTACTGGCTTTACTGATTCCTCCCTCTTGAAGAACTGTAATGTCATTAATTTGGTGTTGCAGGGAAACAGGACTGTTACTTTGAAAAAATTAGAGTGTTTAAAGCAGGCTAACGCTTGAATACATTAGCATGGAATAATGAAATAGGACGTTCGATCCTATTTTGTTGGTTTCTAGGATTGACGTAATGATTAATAGGGATAGTTGGGGCATTAGTATTCAATTGTCAGAGATGAAATTCTTGGATTTATTGAAGACTAACTACTGCGAAAGCATTTGCCAAGGATGTTTTCATTAATCAAGAACGAAAGTTAGGGATCGAAGACGATCAGATACCGTCGTAGTCTTAACCATAAACTATAGCCGACTAGGGATCGGATGATGTTTAATTTTTAATGT
+
IIIIIIIIIIIII:::IIIIIIIIIIIIIIIIIIIIIIIIIIIIIIIIIIIIIIIIIIIIIIIIIIHHHIIIIIIIIIIHH;;;;;HIIIIIIIIIIIIHHHICCCCIIIIIIIIIIIIIIIIIIIIIIIIIIIIIIIIIIIHHHIIIIIIIIIIHHHIIIIIIIIIIIIIIIIIIIIIIIIIHHHIIIIIIIIIGGGHHHIHIIIIIIBBBIHHHI888888II5IIIIIHHHHHHIIIIIIIIIIIHIIIIIIIIIIIIIIIIIIIIIIIIIHHHF?EEAAAAAGGGGGGGG<<<<A:<BB222??GAAAADGIIIHHHHEEEIDDDIBBBDIIAAA99;;GGIHA<9<DHIIIEEEBBBBBBBHHHHHHHHHHHHHHHHHHHHH@?=BDBB??;CAC;555;:;;?>>BBBDDBBB::4777>>==<:8:::30081...13;46668::::::9<<:888<:<:==:6569><<=::99740.--,,,,//1342543022577766333375///33,,,,,,,)1,
@JI6ZREA02HZV1E
AGTCGTCATTGGAGGGCAAGTCTGGTGCCAGCAGCCGCGGTAATTCCAGCTCCAATAGCGTATATTAAAGTTGTTGCAGTTAAAAAGCTCGTAGTTGAATTTCGGGATCAATACGTCGGTCGTGCTTTCGGGTACGTACTGGCGTCATTGGTTTCTCCTTTCTGACGAACCATGATGTCATTAATTTGGTGTTATGGGGAGTTAGGACTGTTACTTTGAAAAAATTAGAGTGTTTAAAGCAGGCATTAGCTTGAATACATTAGCATGGAATAATGAAATAGGACGTTCGATCCTATTTTGTTGGTTTCTAGGATCAACGTAATGATTAATAGGGATAGTTGGGGCATTAGTATTCAATTGTCAGAGGTGAAATTCTTGGATTTATTGAAGACTAACTACTGCGAAAGCATTTGCCAAGGATGTTTTCATTAATCAAGAACGAAAGTTAGGGATCGAAGACGATCAGATACCGTCGTAGTCTTAACCATAAACTATGCCGACTAGGGATCGGATGATGTTAATTTTTAATG
+
IIIIIIIIIIIIIHHHIIIIIIIIIIIIIIIIIIIIIIIIIIIIIIIIIIIIIIIIIIIIIIIIIIHHHIIIIIIIIIIII;;;;;IIIIIIIIIIIIIHHHIHHHIIIIIIIIIIIIIIIIIIIHHHIHHHIIIIIIIIIIIIIIIIIIIGGGIIIIHHHIIIIIIIIIIIIIIIIIIIIIIIBBBIIIIIIIICCCBI?GGIIIIIIIIIIIHHHI9;;;8866,?GIIIHHHHHHIIIIIIIIIIIIIIIIIIIIIIIIIIIIIIIIIIIIIGGGIIIIIIGGGIIIIIIIIBBBAC77GG???IIIIIIIIIIIIIIIIIIIIIIIIHHHIIII??7777CGIIIGEHIIIIIIIIIIIIIIIIIHHFIGGEEIII999E@@IICCBCCIIIIIIEGGE???IIIHHHGGGIIII@AA9;99::>A??=>>>>77:====@AA:0004:>>AA?;?>@>>>>=AAAAAAAAAAAAA????976/...//003076<7=40009:>>:555:AAAAAA4463377+5
@JI6ZREA02GQ55Y
AGTCGTCATTGGAGGGCAAGTCTGGTGCCAGCAGCCGCGGTAATTCCAGCTCCAATAGCGTATATTAAAGTTGTTGCAGTTAAAAAGCTCGTAGTTGAATTTCGGGGTCAGTGGGTTGGTCGTGCCACTGGTATGTACTGGCCCTACTGATTCCTCCTTCTTGAAGAACTGTAATGCCATTAATTTGGTGTTGCAGGGAAACAGGACTGTTACTTTGAAAAAATTAGAGTGTTTAAAGCAGGCAATCGCTTGAATACATTGGCATGGAATAATGAAATAGGACGATCGATCCTATTTTGTGGTTTCTAGGATTGACGTACTGATTAATAGGGATAGTTGGGGCATTAGTATTCAATTGTCAGAGGTGAAATTCTTGGATTTATTGAAGACTAACTACTGCGAAAGCATTTGCCAAGGATG
+
HHHHHHHHHHHIIBBBIIIIIIIIIIIIIIIIIIIIIIIIIIIIIIIIIIIIHHHHHHHHHHHHHHHHHHHHHHHHHHHHH;;;;;HHHHHHHHHHHHHHHHHCCCCHHHHHHHHHHHHHHHHHHHHHHHHHHHHHHHHHHHHHHHHHHHHHHHHHHHHHHHHHHHHHHHHHHHHHHHHHHHHHHHHHHHHHHHHHHHHHHHHHHHHHHHHHHHHHH666666EE3HHHHHHHHHHHHHHHHHHHHHHHHHHHHHHHHHHHHHHDDDHHHHHHHHHHHHHHHDDDGGGDDBBB?6666;2;;@@@E@GHHHHHHHBBBBEG@@@@@@@B>>;?A?B>>6666;@BBGGGGGGHHHBAADDBBB=998;9994328>=B=<=B88ADA===B===?BB?A===;<999999<88440007,
@JI6ZREA02FGU6N
AGTCGTCATTGGAGGGCAAGTCTGGTGCCAGCAGCCGCGGTAATTCCAGCTCCAATAGCGTATATTAAAGTTGTTGCAGTTAAAAAGCTCGTAGTTGAATTTCGGGATCAATACGTCGGTCGTGCTTTTTTGGTACGCACTGGCGTCATTGGTTTCTCCTTTCTGACGAACCATGATGTCATTAATTTGGTGTTATGGGGAGTTAGGACTGTTACTTTGAAAAAATTAGAGTGTTTAAAGCAGGCATTAGCTTGAATACATTAGCATGGAATAATGAAATAGGACGTTCGATCCTATTTTGTGGTTTCTAGGATCAACGTAATGATTAATAGGGATAGTTGGGGCATTAGTATTCAATTGTCAGAGGTGAAATTCTTGGATTTATTGAAGACTAACTACTGCGAAAGCATTTGCCAAGGATGTTTTCATTAATCAAGAACGAAAGTTAGGGATCGAAGACGATCAGATACCGTCGTAGTCTTAACCNTAAACTATGCCGACTAGGGATCGGATGATGTTAA
+
IIIIIIIIIIIIIGGGIIIIIIIIIIIIIIIIIIIIIIIIIIIIIIIIIIIIIIIIIIIIIIIIIIHHHIIIIIIIIIIII;;;;;IIIIIIIIIIIIIHHHIHHHIIIIIIIIIIIIIIIIIII889999IIIIIIIIIIIIIIIIIII;;666IIIIHHHIIIIIIIIIIIIIIIIIIIIIBB666GGIIIIII@BBAI7??IIIIIIIIIIIHHHI888888>>-GGIIIHHHHHHIIIIIIIIIIIIIIIIIIIIIIIIIIIIIIIIIIIIIHHHIIIIIIIIIIIIIGGGIAA??B6GIHHHIIIIIIIIIIIIIIIIIIIIIIIIHHHIIIIII::::GIIIHIIIIIIIIIIIIIIGDAABDHHHIIIIIIIIHHHIIIIIIIIIIF<<<@ECB<777BC<<;;=DADAA>>8??3333<===774<9940052---222-226==????<;>=<>>><:=7::<70224825,,,,//!2,,,-0-25365<643444;=====<<<775500
@JI6ZREA02FZEK7
AGTCGTCATTGGAGGGCAAGTCTGGTGCCAGCAGCCGCGGTAATTCCAGCTCCAATAGCGTATATTAAAGTTGTTGCAGTTAAAAAGCTCGTAGTTGAATTTC
+
FFFA@@FFFFFIIHHHIIIIIIIIIIIIIIIIIIIIIIIIIIIIIIIIIIIIFFFFFFFFFFFFFFFFFA@@FFFFFFFFF?????FFFFFFFFFFDBA9667
@JI6ZREA02FDIR3
AGTCGTCATTGGAGGGCAAGTCTGGTGCCAGCAGCCGCGGTAATTCCAGCTCCAATAGCGTATATTAAAATTGTTGCAGTTAAAAAGCTCGTAGTTGAATTTCGGGGTCAGTAGGTTGGTCGTGCCTATGGTATGTACTGGCTTTACTGATTCCTCCTTCTTGAAGAACTGTAATGTCATTAATTTGGTGTTGCAGGGAAACAGGACTGTTACTTTGAAAAAATTAGAGTGTTTAAAGCAGGCTAACGCTTGAATACATTAGCATGGAATAATGAAATAGGACGTTCGATCCTATTTTGTTGGTTTCTAGGATTGACGTAATGACTAATAGGGATAGTTGGGGCATTAGTATTCAATTGTCAGAGGTGAAATTCTTGGATTTATTGAAGACTAACTACTGCGAAAGCATTTGCCAAGGATGTTTTCATTAAATCAAAGAACGAAAGTTAGGGATCGAAGCGATCAGATACCGTCGTAGTCTTAACCATAAACTATACCGACTAGGGA
+
IIIIIIIIIIIIIGGGIIIIIIIIIIIIIIIIIIIIIIIIIIIIIIIIIIIIIIIIIIIIIIIIII>>>>IIIIIIIIIII;;;;;IIIIIIIIIIIIIHHHICCCCIIIIIIIIIIIIIIIIIGGGIIIIIIIIIIIIIIIHGGGIIIGGGIIIIIIIIIIIIIIIIIIIIIIIIIIIIIIIHHHIIIIIIIIIHHHHHHIFGGIIIIGGGIHHHI<<;;88;;,BBGGGHEHGGGIIIIIIIIIIIGGGIIIIIIIIIIIIIIIIIIIIIIGGGHGAGFFFFFGIIIIGGGI@@?BI<<FF555AIIIHHHIIIIIIIIIIIIIIIIIEBBGGGGAA5555GGGGGGGIIIIIIHHHHHHHHCCDCBBBDDECCDDDBBA<44<<FFEEEEEEEEECDD?<<<@A@@@BEA???=A;93,,,,2500,,,,-,,,2-.64000/..----155565585;8844287???><>>?77877==::69--///-66===<:=<<?<7
@JI6ZREA02JXG28
AGTCGTCATTGGAGGGCAAGTCTGGTGCCAGCAGCCGCGGTAATTCCAGCTCCAATAGCGTATATTAAAGTTGCTGCAGTTAAAAAGCTCGTAGTTGAATTTCGGGGTCAGTAGGTTGGTCGTGCCAATGGTGTGTACTGGCTTTACTGATTCCTCCTTCTTGAAGAACTGTAATGTCATTAATTTGGTGTTGCAGGGAAACAGGACTGTTACTTTGAAAAAATTAGAGTGTTTAAAGCAGGCTAACGCTTGAATACATTAGCATGGAATAATGAAATAGGACGTTCGATCCTATTTTGTGGTTTCTAGGATTGACGTAATGATTAATAGGGATAGTTGGGGCATTAGTATTCAATTGTCAGAGGTGAAATTCTTGGATTTATTGAAGACTAACTACTGCGAAAGCATTTGCCAAGGATGTTTTCATTAATCAAGACGAAAGTTAGGGATCGAAGACGATCAGATACCGTCGTAGTCTTAACC
+
IIIIIIIIIIIIIHHHIIIIIIIIIIIIIIIIIIIIIIIIIIIIIIIIIIIIIIIIIIIIIIIIIIHHHIIIIIIIIIIFF88888FIIIIIIIIIIIIHHHF::::IIIIIIHHHHIIIIIIIIIIIIIIIIIIIIIIIIIHHHIHHIIIIFFFDDFF@@@GGD=;>BIHHIIHIIIIIIIIHHHIIHIIIIG@666@@DE@DDIIIIDBAD;=8?------11,9?DEGEHHHHHIIIIIIFFFIIHIIIIIIIIIIIIHHHHIIIIIIIIIHHHHHHH;;777IGGG@???==99;2@DBBBGIIIHHHHIIIIIIIIIIIIIHHHHHHIIIDDD;;;;DDDDDDDHIIIIIIIIHHH==0003BBBD=433==EEBB=88EE:98::B=9989BBBBBBBBBBBBBDBBBB=:8::33117;::644690,,,/,,-0--,/0489;7771036:;;::13177;888:;:676794//
@JI6ZREA02FNCXQ
AGTCGTCATTGGAGGGCAAGTCTGGTGCCAGCAGCCGCGGTAATTCCAGCTCCAATAGCGTATATTAAAGTTGTTGCAGTTAAAAAGCTCGTAGTTGAATTTCGGGGTCAGTGGGTTGGTCGTGCCACTGGTATGTACTGGCCCTACTGATTCCTCCTTCTTGAAGAACTGTAATGCCATTAATTTGGTGTTGCAGGGAAACAGGACTGTTACTTTGAAAAAATTAGAGTGTTTAAAGCAGGCAATCGCTTGAATACATTAGCATGGAATAATGAAATAGGACGACCGATCCTATTTTGTGGTTTCTAGGATTGACGTAATGATTAATAGGGATAGTTGGGGCATTAGTATTCAATTGTCAGAGGTGAAATTCTTGGATTTATTGAAGACTAACTACTGCGAAAGCATTTGCCAAGGATGTTTTCATTAATCAAGAACGAAAGTTAGGGATCGAAGACGATCAGATACCGTCGTAGTCTTAACC
+
IIIIIIIIIIIIIHHHIIIIIIIIIIIIIIIIIIIIIIIIIIIIIIIIIIIIIIIIIIIIIIIIIIHHHIIIIIIIIIIII?????IIIIIIIIIIIIIHHHICCCCIIIIIHHHIIIIIIIIIIIIIIIIIIIIIIIIIIHHHIIIIIIIIIIIHHIIIIIIIIIIIIIIIIIIIIIIIIIIHHHIIFGGIIIIHHHHHHIFGGIIIIIIIIHHHI888888>>-IIHIHHHHHHHIIIIIIIIIIIIIIIIIIIIIIIIIIIIIIIIIIIIIAAAHHIIHFFFFIIII====?@A@G2==HHHIIIHHHHIIIIA===HGGGIIIIIHHHIIIIIIBBCAHHIIAAAGHIIIIIFFHFF@?2223BBBEEEHHFHHEB@:44EEC?>??EA>>>>>;;:;;;:;;;;BECCCCEEHF>7774;;==9843228443....6<<5977;;;;==<<=<<;;;;:;:===:8:<>>>=<;<<..
@JI6ZREA02IIDX1
AGTCGTCATTGGAGGGCAAGTCTGGTGCCAGCAGCCGCGGTAATTCCAGCTCCAATAGCGTATATTAAAGTTGTTGCAGTTAAAAAGCTCGTAGTTGAATTTCGGGGTCAGCAGGTTGGTCGTGCCACTGGTATGTACTGGCTTCGCTGATTCCTCCTTTCTGAAGAACTGTAATGTCATTAATTTGGTGTTGCAGGGAAACAGGACTGTTACTTTGAAAAAATTGAGTGTTTAAAGCAGGCTAACGCTTGAATACATTAGCATGGAATAATGAAATAGGACGTTCGATCCTATTTGTGGTTTCTAGGATTGACGTAATGATTAATAGGGATAGTTGGGGCATTAGTATTCAATTGTCAGAGGTGAAATTCTTGGATTTATTGAAGACTAACTACTGCGAAAGCATTTGCCAAGGATGTTTTCATTAAATCAAGAACGAAATTAGGGATCGAAGACGATCAGATACCGTCGTAGTCTTAACC
+
FFFFFFFFFFFII???IIIIIIIIIIIIIIIIIIIIIIIIIIIIIIIIIIIIFFFFFFFFFFFFFFFFFFFFFFFFFFF==88;;;FFFFFFFFFFFFFF??5333324?999<ABD:<<FFFFFFFFFFFFFFFFFC???FFDDDDDBDDDDDD?????D>FFFFFFFFFFFFFFFFFFFFFFFFFFFFFDDDB=::555:9:::ABDFFFD;;;F7777228894449....,157422<40014AAAB:::9:D555DDAAACDDFGDDCCC?D>DDAAA5448<:666:....-99..099?444<AAB55555DDDAA???DBB?DA???A9999===AAAAAADDDBBBA>>>>8/..62222232222;6882//:<888<><8222<67722228334488;;;;;957,,,,,,0,,,,,.330,,,24300220446822222---17666:7:9::65477:956447744
@JI6ZREA02HK44R
AGTCGTCATTGGAGGGCAAGTCTGGTGCCAGCAGCCGCGGTAATTCCAGCTCCAATAGCGTATATTAAAGTTGTTGCAGTTAAAAAGCTCGTAGTTGAATTTCGGGATCAATACGTCGGTCGTGCTTTTTTGGTACGCACTGGCGTCATTGGTTTCTCCTTTCTGACGAACCATGATGTCATTAATTTGGTGTTATGGGGAGTTAGGACTGTTACTTTGAAAAAATTAGAGTGTTTAAAGCAGGCATTAGCTTGAATACATTAGCATGGAATAATGTAATAGGACGTTCGATCCTATTTTGTGGTTTCTAGGATCAACGTAATGATTAATAGGGATAGTTGGGGCATTAGTATTCAATTGTCAGAGGTGAAATTCTTGGATTTATTGAAGACTAACTACTGCGAAAGCATTTGCCAAGGATGTTTTCATTAATCAAGAACGAAAGTTAGGGATCGAAGACGATCAGATACCGTCGTAGTCTTAACCATAAACTAT
+
IIIIIIIIIIIIIHHHIIIIIIIIIIIIIIIIIIIIIIIIIIIIIIIIIIIIIIIIIIIIIIIIIIHHHIIIIIIIIIIII?????IIIIIIIIIIIIIHHHIHHHIIIIIIIIIIIIIIIIIII<<<<<<IIFIIIIIIIIIIIIIIIIIIHHHIIIIHHHIIIIIIIIIIIIIIIIIIIIIIIHHHIIIIIIIICCCCIIIIIIIIIIIIIIIHHHI<<<<99>>-IIIIIHHHHHHIIIIIIIIIIIIIIIIIIIIIIIIIIIIIIIIIIIIIIIIIIIIGGGGGIIIIIIIICCCAI>IIHHHIIIIIIIIIIIIIIIIIIIIIIIIHHHIIIIIICCCBIIIIIGGGGIIIHHHHEHHDCC?@>BBBEEDCCDDE<66544EEEEEEEE?664CC<<<@ABEFFEBBD@@@@FF=??7777<===;;5884400=<666<44-229:<8888;9=;<=><4247???>=>>?<<=;;221103--,-/01
@JI6ZREA02JUAJ4
AGTCGTCATTGGAGGGCAAGTCTGGTGCCAGCAGCCGCGGTAATTCCAGCTCCAATAGCGTATATTAAAGTTGTTGCAGTTAAAAAGCTCGTAGTTGAATTTTAGGCCTGGCCGGAGTCGGTCTCTTGGCGAGTACTGTTCTGTCGTCGGGTCTAT
+
FFFFFFFFFFFIIHHHIIIIIIIIIIIIIIIIIIIIIIIIIIIIIIIIIIIIFFFFFFFFFFFFFFFFFFFFFDBA???44/////09@AAABDFFFFFBBDBFFFFFFCCAA@>?>=5555556DDDDDFFFFFFFFFFFDDDDDB83314?A<4
@JI6ZREA02IOUHW
AGTCGTCATTGGAGGGCAAGTCTGGTGCCAGCAGCCGCGGTAATTCCAGCTCCAATAGCGTATATTAAAGTTGTTGCAGTTAAAAAGCTCGTAGTTGAATTTCGGGGATCAAGTACGTCGGTCGTCGACTTTTTGGTACGCACTGGCGTTCATTGGTTTCTCCTTTCTGACGAACCATAGATGTCTATTAGTTGGTGTATGGGGAAGTTAGGACTGTTACTTTGAAAAAATTAGAGTGTTTAAAGCAGGC
+
FFFFFFFFFFFIIHHHIIIIIIIIIIIIIIIIIIIIIIIIIIIIIIIIIIIIFFFA@AEFFFFFFFFFFFFFFFFFFFFFF?????FFFFFFDBAA=<<0..4.,,,73312///4369<<=<663346--,,,11/771232755:5552.--..6224/26668</4476;;211323233-.-.---.,,11155751122..-0038>???ABDFFFFFF66666666,:DDDB=;;00.<7311.
@JI6ZREA02GP165
AGTCGTCATTGGAGGGCAAGTCTGGTGCCAGCAGCCGCGGTAATTCCAGCTCCAATAGCGTATATTAAAGTTGTTGCAGTTAAAAAGCTCGTAGTTGAATTTCGGGGTCAGTGGGTTGGTCGTGCCACTGGTATGTACTGGCCCTACTGATTCCTCCTTCTTGAAGAACTGTAATGCCATTAATTTGGTGTTGCAGGGAAACAGGACTGTTACTTTGAAAAAATTAGAGTGTTTAAAGCAGGCAATCGCTTGAATACATTAGCATGGAATAATGAAATAGGACGATCGATCCTATTTTGTGGTTTCTAGGATTGACGTAATGATTAATAGGGATAGTTGGGGCATTAGTATTCAATTGTCAGAGGTGAAATTCTTGGATTTATTGAAGACTAACTACTGCGAAAGCATTTGCCAAGGATGTTTCATTAATCAAGAACGAAAGTTAGGGATCGAAGACGATCAGATACCGTCGTAGTCTTAACCATAAACTATGCCGACTAGGGATCGGATGATGTTAATTTTTAATG
+
IIIIIIIIIIIIIHHHIIIIIIIIIIIIIIIIIIIIIIIIIIIIIIIIIIIIIIIIIIIIIIIIIIHHHIIIIIIIIIIII???==IIIIIIIIIIIIIHHHICCCCIIIII;;;HHIIIIIIIIIIIIIIIIIIIIIIII@@@GIIIIIIIIIIIIIIIIIIIIIIIIIIIIIIIIIIIIIIHHHIIIHHHIIIBBBHHHIIIIIIIIIIIIHHHI9;;;99GG5IIIIIHHHHHHIIIIIIIIIIIIIIIIIIIIIIIIIIIIIIIIIIIIG555A>AA==<ADGGGGGGGG????A/88BBEIIIIIIHHHIIIIIIGGGHIHHHIHHHHHHIIIBB;;AAAGDIHIIIIIIIHHBCCFFFFFDB;;;;ECCCCC;;;?;:CEEEHEA?:::>C>;:8...95500.=<=???=;:3--..8;;778;;=;88=<<<<23319>>>>====<<866888;:;<==;202:><232688;60.--1311486648486888;;888;=;;;;;<==1151100*8
@JI6ZREA02JPV5L
AGTCGTCATTGGAGGGCAAGTCTGGTGCCAGCAGCCGCGGTAATTCCAGCTCCAATAGCGTATATTAAAGTTGTTGCAGTTAAAAAGCTCGTAGTTGAATTTCGGGGTCAGCAGGTTGGTCGTGCCACTGGTATGCACTGGCTTCGCTGATTCCTCCTTTCTGAAGAACTGTAATGTCATTAATTTGGTGTTGCAGGGAAACAGGACTGTTACTTTGAAAAAATTGAGTGTTTAAAGCAGGCTAACGCTTGAATACATTAGCATGGAATAATGAAATAGGACGTTCGATCCTATTTTGTTGGTTTCTAGGATTGACGTAATGATTAATAGGGATAGTTGGGGGCATTAGTATTCAATTGTCAGAGGTGAAATTCTTGGATTTATTGAAGACTAACTACTGCGAAAGCATTTGCCAAGGATGTTTCATTAATCAAGAACGAAAGTTAGGGATCGAAGACGA
+
FFFFFFFFFFFIIHHHIIIIIIIIIIIIIIIIIIIIIIIIIIIIIIIIIIIIFFFFFFFFFFFFFFFFFFFFFFFFFFFFF???==FFFFFFFFFFFFFFFFFDDDDFFFFFFFFFFFFFFFFFFFFFFFFFFFFFFFFFFFFFFFFFFFFFFFFFFFFCCDFFFFFFFFFFFFFFFFFFFFFFFFFFFDDDFFFFFFFFCC@@@FFF???AB===B222222AAABAAA??FFFFFFFFFFFFFFFFDDDFFFDGDCCCFFDFDDGDCCCCDGGGGAGGGGGDDDDFFDDGG=:==C66CA???D<D:::?DDDDDAAABBB===<<@::::=<<==55755::=AAAABA89::B??==<>>@B<:;;;><:::<::///827;<<<<>3///38<8888888888886920000000,,,,,,33331002200273338::-1157666::88:44
@JI6ZREA02IJRGY
AGTCGTCATTGGAGGGCAAGTCTGGTGCCAGCAGCCGCGTATCAGCTCATAGCGTATATTAAAGTTGTTGCAGTTAAAAAGCTCGTAGTTGAATTTCGGGATCAATACGTCGGTCGTGCTTTTTTGGTACGCACTGGCGTCATTGGTTTCTCCTTTCTGACGAACCATGATGTCATTAATTTGGTGTTATGGGGAGTTAGGACTGTTACTTTGAAAAAATTGAGTGTTTAAAGCAGGCATTAGCTTGAATACATTAGCATGGAATAATGAAATAGGACTTCGATCCTATTTTGTGGTTTCTAGGATCAACGTAATGATTAATAGGGATAGTTGGGGCATTAGTATT
+
FFFFFFFFFFFII@@@IIIIIIIIIIIIIIGDBBAA800////47442475=:9::55--,,,411211===?<<33666FFFDFFFFFFFFFFFFFFFFFAA@@ADFFFFFFFFFFF?666662::.55AAAAABBBDDDDDDDD??=A>AA?CFA>ADDDDDA?::::?ADBBAB>A=????<C:<<FAAA=F6<<FFFFFFFDEEFFFFF669999FFFFFFFFFFFFFF@@?DFFFFFDDDFFFCACAAAADACAD?=?=BBBA4554<7<>44448::9<<==9:97:/55GCCF>DDDDDD?????88:BAAABA8555=B@??>=422277662.,-11
@JI6ZREA02JH47R
AGTCGTCATTGGAGGGCAAGTCTGGTGCCAGCAGCCGCGGTAATTCCAGCTCCATAGCGTATATTAAAGTTGTTGCAGTTAAAAAGCTCGTAGTTGAATTTTAGGCCTGGCCGGATGGTCCGTCTTTGGCGAGTATGTTCTGTCGTCGGGTCTATCCTTCTGGTGAGCCGGGATGCCCTTTATTGGGTGTGTCGGGGAACCAGGACCATTACCTTGAAAAAATTAGAGTGTTTAAAGCGGGCATTTGCTTGAATAGATTAGCATGGAATAATAGAATAGGACGTTGGTTCTATTTTGTTGGTTTTAGGACCACCGTAATGATTAATAGGGATAGTTGGGGGCATTAGTATTCAATTGTCAGAGGTGAAATTCTTGGATTTATTGAAGACTAACTATTGCGAAAGCATTTGCCAAGGATGTTTTCATTAATCAAGAACGAAAGTTAGGGGATCGAAGACGATCAGATACCGTCGTAGTCTTAACCNTAAACTATGCCGACTAGGAATCGGGCACGTTATTTCATGACTCGCTCGGCGCTTACGGG
+
IIIIIIIIIIIIIHHHIIIIIIIIIIIIIIIIIIIIIIIIIIIIIIIIIII;;;CFIIIIIIIIIHHHIIIIIIIIIIII88888HIIIIIIIIIIIICCCCIIIIIIIIIIIIIIIIIIIIIIHHHIIIIII;;;;BIIIIIIIIIHHHIIIIIIIIIIIIIIIIIIIHHHIIIHHHHHHIAABBHIIIIIICCCCIIIIIIIFFFFIIIIIHHI;;;;66BB0IIIIIBBBHHHIIHFFFIFFFIIIIIIHIHHIIIIIIIIIIIIHDDDDIIIIIIIIIHHHIIIIIIG97735..//////5:=A==@AEDDDFDDDGGGIGGB@??EFGDD44445DGGG<<9@FIIIIIIHHHHHHHHHHHHEED@==DB:000:8<DD?:8::EDDDBDB??:::BB??;<=C::::??=B?4444:>==<<9==:300865558::211338::;=:10388;;:8686888101:;:8:88;;11!332330-79;;8:03133647952.-.-...03339::::>>:;:;<==:462237522
@JI6ZREA02FHQWB
AGTCGTCATTGGAGGGCAAGTCTGGTGCCAGCAGCCGCGGTAATTCCAGCTCCAATAGCGTATATTAAAGTTGTTGCAGTTAAAAAGCTCGTAGTTGAATTTCGGGGTCAGTAGGTTGGTCGTGCCATGGTATGTACTGGCCTTACTGATTCCTCCTTCTTGAAGAACTGTAATGCCATTAATTTGGTGTTGCAGGGAAACAGGACTGTTACTTTGAAAAAAATTAGAAGTGTTTAAAAGC
+
FFFFFFFFFFDDF:::HFFFFHHHHIIIIIIIIIIIIIIIIIIIIIIIIIIHFFFFFFFFFFFFFFFFFFFFFFFFFFFFF====;FFFFFFFFFDBBB:::<0000/9=74/00==888?ABB668<<FFFFFFFFFFFFFFFFFFFFFFFFFFFFFFFFFFFFFFFDDA??:666BA>>><<<>=6336?AA======D>AADDB<867:1113,,,,,,,--+3778:=11622//23
@JI6ZREA02F1V0U
AGTCGTCATTGGAGGGCAAGTCTGGTGCCAGCAGCCGCGGTAATTCCAGCTCCAATAGCGTATATTAAAGTTGTTGCAGTTAAAAAGCTCGTAGTTGAATTTCGGGATCAATACGTCGGTCGTGCTTTCGGGTACGTACTGGCGTCATTGGTTTCTCCTTTCTGACGAACCATGATGTCATTAATTTGGTGTTATGGGGAGTTAGGACTGTTACTTTGAAAAAATTAGAGTGTTTAAAGCAGGCATTAGCTTGAATACATTAGCATGGAATAATGAAATAGGACGTTCGATCCTATTTTGTTGGTTTCTAGGATCAACGTAATGATTAATAGGGATAGTTGGGGCATTAGTATTCAATTGTCAGAGGTGAGATTCTTGGATTTATTGAAGACTAACTACTGCGAAAGCATTTGCCAAGGATGTTTTCATTAATCAAGAACGAAAGTTAGGGATCGAAGACGATCAGATACCGTCGTAGTCTTAACC
+
IIIIIIIIIIIIIHHHIIIIIIIIIIIIIIIIIIIIIIIIIIIIIIIIIIIIIIIIIIIIIIIIIIHHHIIIIIIIIIIII=====IIIIIIIIIIIIIHHHIHHHIIIIIIIIIIIIIIIIIIIHHHIHHHIIIIIIIIIIIIIIIIIBBBBBIIIIHHHIIIIIIIIIIIIIIIIIIIIIIIHHHIIIIIIIIAAAAF2::HIIIIIIIIIIHHHI8;;;6666,@IIIIHHHHHHIIIIIIIIIIIIIIIIIIIIIIIIIIIIIIIIIIIIIHHH;177DD@@@IIIIIIIIBBB@;22;;555D<E;;;@DDIHHGFFIIIIIIIIIHBBFDDDDD9999DDDD;;9DIIIIEEEEDDDDD99:8BBBDBBBBEEEEHHHHHHBBBBHHEDDDDDBB==444@:4444:4444AA9;;353177....079964494000:33-..66;;;;;88:::;;:767133744479746002200
@JI6ZREA02F3KCK
AGTCGTCATTGGAGGGCAAGTCTGGTGCCAGCAGCCGCGGTAATTCCAGCTCCAATAGCGTATATTAAAGTTGTTGCAGTTAAAAAGCTCGTAGTTGAATTTC
+
FFFFFFFFFFFIIHHHIIIIIIIIIIIIIIIIIIIIIIIIIIIIIIIIIIIIFFFFFFFFFFFFFFFFFFFFFFFFFFFFF=====FFFFFFFFFFDBA9664
@JI6ZREA02GBIO5
AGTCGTCATTGGAGGGCAAGTCTGGTGCCAGCAGCCGCGGTAATTCCAGCTCCAATAGCGTATATTAAAGTTGTCGCAGTTAAAAG
+
FFFFFFFFFFFII666IIIIIIIIIIIIIIIIIIIIIIIIIIIIIIIIIIIIFFFFFFFFFFFF86666ADD:654?AAAA77444
@JI6ZREA02FO9Y1
AGTCGTCATTGGAGGGCAAGTCTGGTGCCAGCAGCCGCGGTAATTCCAGCTCCAATAGCGTATATTAAAGTTGTTGCAGTTAAAAAGCTCGTAGTTGAATTTC
+
FFFFFFFFFFFIIHHHIIIIIIIIIIIIIIIIIIIIIIIIIIIIIIIIIIIIFFFFFFFFFFFFFFFFFFFFFFFFFFFFF?????FFFFFFFFFFDA>100:
@JI6ZREA02JY1A6
AGTCGTCATTGGAGGGCAAGTCTGGTGCCAGCAGCCGCGGTAATTCCAGCTCCAATAGCGTATATTAAAGTTGTTGCAGTTAAAAAGCTCGTAGTTGAATTTCGGGGTCAGCAAGTTGGTCGTGCCACTGGTATGCACTGGCTTTGCTGATTCCTCCTTCTTGAAGAACCGTAATGCCATTAAGTTGGTGTTGCGGGGAAACAGGACTGTTACTTTGAAAAAATTAGAGTGTTTAAAGCAGGCTAACGCTTGAATACATTAGCATGGAATAATGGAATAGGACGTTGGTTCTATTTTGTTGGTTTTAGGACCACCGTAATGATTAATAGGGATAGTTGGGGGCATTAGTATTCAATTGTCAGAGGTGAAATTCTTGGATTTATTGAAGACTGACTACTGCGAAAGCATTTGCCAAGGATGTTTTCATTAATCAAGAACGAAAGTTAGGGATCGAAGACGATCAGATACCGTCGTAGTCTTAACCATAAACTATGCCGAC
+
IIIIIIIIIIIII@@@IIIIIIIIIIIIIIIIIIIIIIIIIIIIIIIIIIIIIIIIIIIIIIIIIIHHHIIIIIIIIIIHH:::::IIIIIIIIIIIIIHHHICCCCIIIIIIIIIIIIIIIIIIIIIIIIIIIIIIIIIIIHHHIIIIIIIIIIIIIIIIIIIIIHHIIIIIIIIIIIBBBBBFIIIIHFFFICCBBHHHIABBIIIIIIGGBBBG444444EE5IIIIIHHHHHHIIIIIIGBBBIIIIIBBAHIIHHHIIIIIIIIIIIIIIIIIIIIIA788AADBCBE88776//BB4444A?EEB??AAAAAAIIIIIIIIIHHHIIIIDD76666AAEHIIIDDDIIIIDD=@@EE5558@BHHHHHHHHHHHHB::HHHHHHHHHHHHHBBBBHHED@@@@@;;;;;DCCC=3322::33114892.--9833666606111893236497688:;98...><;<<<<:<:<=;8843---,,,,,0321,
@JI6ZREA02FKQM6
AGTCGTCATTGGAGGGCAAGTCTGGTGCCAGCAGCCGCGGTAATTCCAGCTCCAATAGCGTATATTAAAGTTGTTGCAGTTAAAAAGCTCGTAGTTGAATTTC
+
FFFFFFFFFF@?666HIIIIIIIIIIIIIIIIIIIIIIIIIIIIIIIIIIIIFFFFFFFFFFFFFFFFFFFFFFFFFFFFF?????FFFFFFFFFFDB>863:
@JI6ZREA02GNSX8
AGTCGTCATTGGAGGGCAAGTCTGGTGCCAGCAGCCGCGGTAATTCCAGCTCCAATAGCGTATATTAAAGTTGTTGCAGTTAAAAAGCTCGTAGTTGGAATTTCGGGG
+
FFFFFFFFFFFIIHHHIIIIIIIIIIIIIIIIIIIIIIIIIIIIIIIIIIIIFFFFFFFFFFFFFFFFFFFFFFFFFFFFF???==FFFFFFFD==54426117//,,
@JI6ZREA02IN1R4
AGTCGTCATTGGAGGGCAAGTCTGGTGCCAGCAGCCGCGGTAATTCCAGCTCCAATAGCGTATATTAAAGTTGTTGCAGTTAAAAAGCTCGTAGTTGAATTTCGGGATCAATACGTCGGTCGTGCCACTGGTATGCACTGGCTTTGCTGGTTCCTCCTTTCTGAAGAACTGTAATGCCATTAATTTGGTGTTGTGGGGAGTCAGGACTGTTACTTTGAAAAAATTGAGTGTTTAAAGCAGGCAAACGCTTGAATACATTAGCATGGAATAATGAAATAGGACGTTCGAACCTATTTTGTGGTTTCTAGGTACAACGTAATGATTAATAGGGATAGTTGGGGCATTAGTATTCAATTGTCAGAGGTGAAATTCTTGGATTTATTGAAGACTAACTACTGCGAAAGCATTTGCCAAGGATGTTTTCATTAATCAAAGAACGAAAGTTAGGGATCGAAGACGATCAGATACCGTCGTAGTCTTAACCATAAACTAT
+
FFFFFFFFFFFIIHHHIIIIIIIIIIIIIIIIIIIIIIIIIIIIIIIIIIIIFFFFFFFFFFFFFFFFFFFFFFFFFFFFF==???FFFFFFFFFFFFFFFFFFFFFFFFFFFFFFFFFFFFFFFFFFFFFFFFFFFFFFFF@@@FFFFFFFFFD====FFFFFFFFFFFFFFFFFFFFFFFFFFFDDDFFFFFAAA=A6<<FFFFFFA::;F???D666666;;;DFFFFFFFFFFFFFFFFFFFFFFFFFFFGGIIIIIIFFDDIIIGGGGIIIF?DDDF???AA<<<<?=44449/<<4449:BBDDDDDDDAAADDDDAA::88===?<<::87766??>>5000:BAAAAA@>??333888;;8<:32288>///2/2:<8888@88888@883///8>>>;;;>::99;;;9.---,,03444,,,--2--43///130,,,,,00000..337222:7:566:7699:84647770000,,,,.,,
@JI6ZREA02GOAXA
AGTCGTCATTGGAGGGCAAGTCTGGTGCCAGCAGCCGCGGTAATTCCAGCTCCAATAGCGTATATTAAAGTTGTTGCAGTTAAAAAAGCTCGTAGTTGAAATTTTCGGGGGTACTACGTA
+
FFFFFFFFFFFIIHHHIIIIIIIIIIIIIIIIIIIIIIIIIIIIIIIIIIIIFFFFFFFFFFFFFF===FFBA><=::7--,,,,,,2::8:8762240004222700511/0/322758
@JI6ZREA02HEE9H
AGTCGTCATTGGAGGGCAAGTCTGGTGCCAGCAGCCGCGGTAATTCCAGCTCCAATAGCGTATATTAAAGTTGTTGCAGTTAAAAAGCTCGTAGTTGAATTTCGGGGTCAGCAGGTTGGTCGTGCCACTGGT
+
EEEFFFFFFFFII???IIIIIIIIIIIIIIIIIIIIIIIIIIIIIIIIIIIIFFFFFDBA???A11111111BBBDDFFFF?????FFFFFFFFFFFFFFFFFDDDDFFFFFFFFFFFFFFFFFDBBAA@>9
@JI6ZREA02GRUYX
AGTCGTCATTGGAGGGCAAGTCTGGTGCCAGCAGCCGCGGTAATTCCAGCTCCAATAGCGTATATTAAAGTTGTTGCAGTTAAAAAGCTCGTAGTTGAATTTCGGGATCAGTACGTTGGTCGTGCCTTAGGTACGTACTGGTGTTACTGGTTCCTACCTTCTGACGAACCATCATGTCATTCATTTGGTGTGGCGGGGAATCAGGACTGTTAACTTTGAAAAAATTAGAGTGTTTAAAGCAGGCTCGCGCTTGAATACATTAGCATGGAATAATGAAATAGGACGTTGATCCTATTTTGTGGTTTCTAGGATTGACGTAATGATTAATAGGGATAGTTGGGGCATTAGTATTCAATTGTCAGAGGTGAAATTCTTGGATTTATTGAAG
+
FFFFFFFFFFFII:::IIIIIIIIIIIIIIIIIIIIIIIIIIIIIIIIIIIIFFFFFFFFFFFFFFFFFFFFFFFFFFFFF88888DDFFFFFFFFFFFDDDFDDDFFFFFFFFFFFFFFFFFFFFFFFFFFFFFFFFFFFFFFFFFFFFFDDDCA5544@AAA944444BBBB@AAB???DD??=@>:>?><4111144??=<<?AB=11004666:,-----..,:9===1118:=BBBDDDFFFFFFFFFFDFDFDDDDFFFFGIGGGIGGGGGGGAGG::<::DAA::8<6997=6==???DAD???ADDDAAAAA@<<4444>@4448@AA@B9999?????DDDDDDBB:8888=33///8;88888:@@=8///845;;60
@JI6ZREA02GJ3PI
AGTCGTCATTGGAGGGCAAGTCTGGTGCCAGCAGCCGCGGTAATTCCAGCTCCAATAGCGTATATTAAAGTTGTTGCAGTTAAAAAGCTCGTAGTTGAATTTCGGGATCAATACGTCGGTCGTGCTTTCGGGTACGTACTGGCGTCATTGGTTTCTCCTTTCTGACAAACCATGATGTCATTAATTTGGTGTTATGGGGAGTTAGGACTGTTACTTTGAAAAAATTAGAGTGTTTAAAGCAGGCATTAGCTTGAATACATTAGCATGGAATAATGAAATAGGACGTTCGATCCTATTTTGTTGGTTTCTAGGATCAACGTAATGATTAATAGGGATAGTTGGGGCATTAGTATTCAATTGTCAGAGGTGAAATTCTTGGATTTATGAAGACTAACTACTGCGAAAGCATTTGCCAAGGATGTTTTCATTAATCAAGAACGAAAGTTAGGGATCGAAGACGATCAGATACCGTCGTAGTCTTAACCATACACTATGCCGAC
+
HHHHHHHHHHHIIBBBIIIIIIIIIIIIIIIIIIIIIIIIIIIIIIIIIIIIHHHHHHHHHHHHHHHHHHHHHHHHHHHHH:::::HHHHHHHHHHHHHHHHHHHHHHHHHHHHHHHHHHHHHHHHHHHHHHHHHHHHHHHHHHHHHHHHHHHHHHHHHHHHHHHHBBBHHHHHHHHHHHHHHH;;;HHHHHHHHBCCAE199HHHHHHHHHHHHCCG66222233,;BGGGCHHHHHHHHHHHHHHHHHHHHHH@@@HHHHHHHHHHHHHHHHHHHHD:@@@@:;;HHHGDDBB77755//00///54@;<<>ABGEB;99EBB@@@@@@@@@GEEB@@9999BBBEBB@@@BEEBEEEBBB993338;;<BA98899A=<;;7<<<=:932222:?=<99999999999A9999442::11007977770---1..4.,,,422-2227222:::9:88:::2126==;<<<<;<8766==11021768:666667;9
@JI6ZREA02H7PKD
AGTCGTCATTGGAGGGCAAGTCTGGTGCCAGCAGCCGCGGTAATTCCAGCTCCAATAGCGTATATTAAAGTTGTTGCAGTTAAAAAGCTCGTAGTTGAATTTCGGGATCAATACG
+
801113335:ABB?FFIIIIIIIBBBIIIIIIIIIIIIIIIIIIIIIIIIIIFFFFFFFFFFFFFFFFFFFFFFFFFFFFF?????FFFFFFFFFFFFD??:5110<<755:573
@JI6ZREA02GCZ6K
AGTCGTCATTGGAGGGCAAGTCTGGTGCCAGCAGCCGCGGTAATTCCAGCTCCAATAGCGTATATTAAAGTTGTTGCAGTTAAAAAGCTCGTAGTTGAATTTCGGGG
+
FFFFFFFFFFFIIHHHIIIIIIIIIIIIIIIIIIIIIIIIIIIHHHHHHHHHFFFFFFFFFFFFFFFFFFFFFFDDDBB==55522????????>@@86..,3/1.,
@JI6ZREA02GD52A
AGTCGTCATTGGAGGGCAAGTCTGGTGCCAGCAGCCGCGGTAATTCCAGCTCCAATAGCGTATATTAAAGTTGTTGCAGTTAAAAAGCTCGTAGTTGAATTTC
+
FFFFFFFFFFFIIHHHIIIIIIIIIIIIIIIIIIIIIIIIIIIIIIIIIIIIFFFFFFFFFFFFFFFFFFFFFFFFFFFFF?????FFFFFFFFFDA?<6323
@JI6ZREA02HBTWU
AGTCGTCATTGGAGGGCAAGTCTGGTGCCAGCANNCCGCGGTAATTCCAGCTCCAATAGCGTATATTAAAGTTGTTGCAGTTAAAAAGCTCGTAGTTGAATTTCGGGATCAATACGTCGGTCGTGCTTTC
+
FFFFFFFFFFFIIHHHIIIIIIIIIIIIIIIII!!IHHHHBBBBDDFFFFHHFFFFFFFFFFFFFFFFFFFC?:98AAAA<<22556==BBBBABA@?AA;8441335=BDDDDFFFFFFFDB??=662/
@JI6ZREA02JL4UW
AGTCGTCATTGGAGGGCAAGTCTGGTGCCAGCAGCCGCGGTAATTCCAGCTCCAATAGCGTATATTAAAGTTGTTGCAGTTAAAAAGCTCGTAGTTGAATTTCGGGGTCAGCAGGTTGGTCGTGCCACTGGTATGCACTGGTCTCGCTGATTCCTCCCTCTTGTAGAACCGTAATGCCATTAAGTTGGTGTTGCGGGGAAACAGGACTGTTACTTTGAAAAAATTAGAGTGTTTAAAGCAGGCTAACGCTTGAATACATTAGCATGGAATAATGAAATAGGACGATCGATCCTATTTTGTGGTTTCTAGGGTTGACGTAATGATTAATAGGGATAGTTGGGGCATTAGTATTCAATTGTCAGAGGTGAAATTCTTGGATTTATTGAAGACTGACTACTGCGAAAGCATTTGCCAAGGATGTTTTCATTAATCAAGAACGAAAGTTAGGGATCGAAGACGATCAGATACCGTCGTAGTCTTAACCATAAACTATG
+
FFFFFFFFFFFIIHHHIIIIIIIIIIIIIIIIIIIIIIIIIIIIIIIIIIIIFFFFFFFFFFFFFFFFFFFFFFFFFFFFF?????FFFFFFFFFFFFFFFFFBBBAFFFDDDFFFFDDDFFFFFFFFFFFFFFFFFFFFFFFFFFDBBAAAB=9555:9DDDC??@DFFFFFFFFFFFFFFFFFFFFFFFFFF====FFFF>AABBDAAA??4339//////00,9AAAA??CFFFFFFFFFFFFFFFDDDFFGGFD???FFFFDDDDGGDDFGDDFADCCFGDCCCFCCCDD:::9D6AA:::?8A===AA4::DDDDDAAAADAAAB???DD:::===9AAAADD????AADDB?>???>D83348=BBBBB888>>>D228??>>??>>>@888332///<888888<>B@<<=?:4444::::996::::8865333---03338666:6402196662121::65459:99:99::1102333:7002
@JI6ZREA02G1590
AGTCGTCATTGGAGGGCAAGTCTGGTGCCAGCAGCCGCGGTAATTCCAGCTCCAATAGCGTATATTAAAGTTGTTGCAGTTAAAAAGCTCGTAGTTGAATTTCGGGATCAGCAGGTTGGTCGTGTCCACTGGTATGCACTGGCTTTGCTGGTTCCTCCTTTCTGAAGAACTGTAATGCCATTAATTTGGTGTTGCAGGGAAACAGGACTAGTTACTTTGAAAAAAATTGAGTGTTTAAAGCAGGCTAAACGCTTGAATACATTAGCATGGAATAATGAAATAGGACGTTCG
+
@A@FF@@ADFFIIHHHIIIIIIIIIIIIIIIIIIIIIIIIIIIIIIIIIIIIFFFFFFFFFFFFFFFFFFFFFFFFFFFFF?????FFFFFFFFFFFFFFFFFFFFFDDAAAFFFFFDDDDFFF?666:DDDBA?<<<@?>841119444<<<;=<<<13353A>ABBBBBDDDDDA???=ABB999AA<566:::?????FFF<<<CDBA<923111.,,,,,,,11339:<88<;;8AA@>><411149AAAAAABDFDGCC:::DBAAAA<<89000<79<9934448
@JI6ZREA02H4DJF
AGTCGTCATTGGAGGGCAAGTCTGGTGCCAGCAGCCGCGGTAATTCCAGCTCCAATAGCGTATATTAAAGTTGTTGCAGTTAAAAAAGCTCGTAGTTGAATTTCGGGGTCAGTGGTGGTCGTGCACT
+
FFFFFFFFFFFIIHHHIIIIIIIIIIIIIIIIIIIIIIIIIIIIIIIIIIIIFFFFFFFFFFFF@@666FFFDB>===?44//////8????ABFFFFFFFFFFDAAAFFC?:54488676934434
@JI6ZREA02JNYD5
AGTCGTCATTGGAGGGCAAGTCTGGTGCCAGCAGCCGCGGTAATTCCAGCTCCAATAGCGTATATTAAAGTTGTTGCAGTTAAAAAGCTCGTAGTTGAATTTCGGGGTCAGCAGGTTGGTCGTGCCACTGGTATGTACTGGCTTCGCTGATTCCTCCTTTCTGAAGAACTGTAATGTCATTAATTTGGTGTTGCAGGGAAACAGGACTGTTACTTTGAAAAAATTAGAGTGTTTAAAGCAGGCTAACGCTTGAATACATTAGCATGGAATAATGAAATAGGACGTTCGATCCTATTTGTGGTTTCTAGGATTGACGTAATGATTAATAGGGATAGTTGGGGCATTAGTATTCAATTGTCAGAGGTGAAATTCATGGATTTATTGAAGACTAACTACTGCGAAAGCATTTGCCAAGGATGTTTTCATTAATCAAGAACGAAAGTTAGGGATCGAAGACGATCAGATACCGTCGTAGTCTTAACCATAAACTNTGCCGACTAGGGATCGGATGATGTTAATTTTTTAATGTACTCATTTC
+
IIIIIIIIIIIIIHHHIIIIIIIIIIIIIIIIIIIIIIIIIIIIIIIIIIIIIIIIIIIIIIIIIIHHHIIIIIIIIIIII???==IIIIIIIIIIIIIHHHICCCCIIIIIIIIIIIIIIIIIIIIIIIIIIIIIIIIIIIIIIIIIIIIIIIIIIHHHIIIIFFFFFHIIGGFIIIF>>>>HHHIG?@@@IGG777;;@@>DDGGGIIIDF>>;G666666==-DDFGFDEEDDFHIIIIIHHHIIIIIIIIIHHHIIIIIIIIIIIIIIIIHHHIIII@@<;;EBDDDD<:1113155;??E<GDDDHIIIDD;;;E;;22224?;;;AA?>;;2220::ADBA8;;;@@DIGDDDDDD99:8=::::===>AA<<:4//AA:98A=///48@@::444:9:::::=====886=30000666766477796697222-----000--,6689:8833378::=;;:9::;:6311;;864762220!,,,0,,,,,,00/11299:33376;;;//555555)78;;112---6
@JI6ZREA02FDGQX
AGTCGTCATTGGAGGGCAAGTCTGGTGCCAGCAGCCGCGGTAATTCCAGCTCCAATAGCGTATATTAAAGTTGTTGCAGTTAAAAAGCTCGTAGTTGAATTTCGGGATCAATACGTCGGTCGTGCTTTTTTGGTACGCACTGGCGTCATTGGTTTCTCCTTTCTGACGAACCATGATGTCATTAATTTGGTGTTATGGGGAGTCAGGACTGTTACTTTGAAAAAATTAGAGTGTTTAAAGCAGGCATTAGCTTGAATACATTAGCATGGAATAATGAAATAGGACGTTCGATCCTATTTTGTGGTTTCTAGGATCAACGTAATGATTAATAGGGATAGTTGGGGGCATTAGTATTCAATTGTCAGAGGTGAAATTCTTGGATTTATTGAAGACTAACTACTGCGAAAGCATTTGCCAAGGATGTTTTCATTAAATCAAGAACGAAAGTTAGGGATCGAAGACGATCAGATACCGTCGTAGTCTTAACCNTAAACTATGCCGACTA
+
IIIIIIIIIIIIIHHHIIIIIIIIIIIIIIIIIIIIIIIIIIIIIIIIIIIIIIIIIIIIIIIIIIHHHIIIIIIIIIIII????=IIIIIIIIIIIIIHHHIHHHIIIIIIIIIIIIIIIIIIG889999II;IIIIIIIIIIIIIIIIIIHHHIIIIHHBBAGIIIIIIIIIIIIIIIIII??666IIIIIIIICCCCIFIIIIIIIIIBBBIHHHI888888GG5IIIIIHHHHHHIIIIIIIIIIIIIIIIIIIIIIIIIIII>>>>IIIIIGGGGIII>>=BBIIHHGDB?//117.88///:9HBBAIIIIIIIIIIIIGGGGGIE>;A?==44---,,.3=AAA;@CDIIIIIIIIIIIHHIIHDDGGIHHIIIFBBE>>EGB<;<777ACECC<<<EFFDG<<<<GGGII742??7777==///..4<332..22...,,,,,,,577<9220:=>????A?>???>>>>??>?==::33!4...47255337<687
@JI6ZREA02G6QM0
AGTCGTCATTGGAGGGCAAGTCTGGTGCCAGCAGCCGCGGTAATTCCAGCTCCAATAGCGTATATTAAAGTTGTTGCAGTTAAAAAGCTCGTAGTTGAATTTCGGGGTCAGTGGGTTGGTCGTGCCACTGGTATGTACTGGCCCTACTGATTCCTCCTTCTTGAAGAACTGTAATGCCATTAATTTGGTGTTGCAGGGAAACAGGACTGTTACTTTGAAAAAATTAGAGTGTTTAAAGCAGGCAATCGCTTGAATACATTAGCATGGAATAATGAAATAGGACGATCGATCCTATTTTGTGGTTTCTAGGATTGACGTAATGATTAATAGGGATAGTTGGGGCATTAGTATTCAATTGTCAGAGGTGAAATTCTTGGATTTATTGAAGACTAACTACTGCGAAAGCATTTGCCAAGGATGTTTTCATTAATCAAGAACGAAAGTTAGGGATCGAAGACGATCAGATACCGTCGTAGTCTTAACCATAAACTATGACCGACTAGGGATCGGATGATGTTAATTTTTAATG
+
IIIIIIIIIIIIIHHHIIIIIIIIIIIIIIIIIIIIIIIIIIIIIIIIIIIIIIIIIIIIIIIIIIHHHIIIIIIIIIICC88888IIIIIIIIIIIIIHHHICCCCIIIIIHHHIIIIIIIIIIIIIIIIIIIIIIIIIIHHHIIIIIIIIIIIIIIIIIIIIIIIIIIIIIIIIIIIIIIIHHHIIIIIIIIIHHHHHHIIIIIIIIIIIIHHHI;;;;88CC0IIIIIHHHHHHIIIIIIIIIIIIIIIIIIIIIIIIIIIIIIIIIIIIIHHHIIII???GIIEEBA=8:////5.88444?<IIIIIIIIIICCCIIGGGIIIIFBBEIEI883332<@DDBA@@IIIGGGGIIII?????IHHHIIIIIIIIHHHIHHIIIIEGGIICCBIECC?999CCCCEBGGDDDDA@@5....5877776<===;;:9///4:A:==>@AAAAAA?AAAAAAAAAABA::7=DBAAAAABB442>===::445111??@A@@@@=>>>AA?:::500001////77+:
@JI6ZREA02J6UXN
AGTCGTCATTGGAGGGCAAGTCTGGTGCCAGCAGCCGCGGTAATTCCAGCTCCAATAGCGTATATTAAAGTTGTTGCAGTTAAAAACGCTCGTAGTTGAATTTCGGGGTA
+
FDDDBBBBBB=?@666:CFFFHHDDIIIIIHGDDAA==33333=<@BBBDGFFFFFFFFFFFFFFF86666AA><===<00/////08?????A::<F@?==;?4772//
@JI6ZREA02HNSBN
AGTCGTCATTGGAGGGCAAGTCTGGTGCCAGCAGCCGCGGTAATTCCAGCTCCAATAGCGTATATAAAGTTGTTGCAGTTAAAAAGCTCGTAGTTGAATTTCGGGATCAATACGTCGGTCGTGCCTTTTCGGTACGCACTGGCGTCGT
+
FFFFFFFFFFFIIHHHIIIIIIIIIIIIIIIIIIIIIIHHIIIIIHIHHIIIFFFFFFFFFF;;;;:FFFFFFFFFFFFF?????FFFFFFFFFFFFFFFFFFFFFFDDDDDFFFFFFDDBBA:866441006??>?=<:<<<<:3/0
@JI6ZREA02J2I2P
AGTCGTCATTGGAGGGCAAGTCTGGTGCCAGCAGCCGCGGTAGT
+
FFFFFFFFFFFIIIIIIIIIIIIIIIIIIHHHFFDDBA>><<//
@JI6ZREA02IE2ZY
AGTCGTCATTGGAGGGCAAGTCTGGTGCCAGCAGCCGCGGTAATTCCAGCTCCAATAGCGTATATTAAAGTTGTTGCAGTTAAAAAGCTCGTAGTTGAA
+
FFFFFFFFFFFII:::IIIIIIIIIIIIIIIIIIIIIIIIIIIIIIIIIIIIFFFFFFFFFFFFFFFFFFFFFFFDDB:4422110<<<<:=7211211
@JI6ZREA02IE83Q
AGTCGTCATTGGAGGGCAAGTCTGGTGCCAGCAGCCGCGGTAATTCCAGCTCCAATAGCGTATATTAAAGTTGTTGCAGTTAAAAAGCTCGTAGTTGAATTTC
+
FFFFFFFFFFEIIHHHIIIIIIIIIIIIIIIIIIIIIIIIIIIIIIIIIIIIFFFFFFFFFFFFFFFFFFFFFFFFFFFFF???==FFFFFFFFFFFDB<96=
@JI6ZREA02FTX0W
AGTCGTCATTGGAGGGCAAGTCTGGTGCCAGCAGCCGCGGTAATTCCAGCTCCAATAGCGTATATTAAAGTTGTTGCAGTTAAAAAGCTCGTAGTTGAATTTC
+
FFFFFFFFFFFIIHHHIIIIIIIIIIIIIIIIIIIIIIIIIIHHHHHHHIIHFFFFFFFFFFFFFFFFFFFFFFFFFFFFF=====FFFFFFFFFFFDA9667
@JI6ZREA02J5U8N
AGTCGTCATTGGAGGGCAAGTCTGGTGCCAGCAGCCGCGGTAATTCCAGCTCCAATAGCGTATATTAAAGTTGTTGCAGTTAAAAAGCTCGTAGTTGAATTTCGGGGTCAGCAGGTTGGTCGTGCCACTGGTATGCACTGGCTTCACTGATTCCTCCTTTCTGAAGAACTGTAATGTCATTAA
+
FFFFFFFFFFFIIHHHIIIIIIIIIIIIIIIIIIIIIIIIIIIIIIIIIIIIFFFFFFFFFFFFFFFFFFFFFFFFFFFFF???==FFFFFFFFFFFFFFFFC===<9CFFFFFFFF===FFFFFFFFFFFFFFFFFFFFFDDCAAAAAA>?4444441112BABBBDDFFFDD?==<??<65
@JI6ZREA02I0705
AGTCGTCATTGGAGGGCAAGTCTGGTGCCAGCAGCCGCGGTAATTCCAGCTCCAATAGCGTATATTAAAGTTGTTGCAGTTAAAAAGCTCGTAGTTGAATTTCGGGGTCAGTAGGTTGGTCGTGCCAATGGTGTGTACTGGCTTTACTGATTCCTCCTCCTTGAAGAACTGTAATGTCATTAATTTGGTGTTGCAGGGAAACAGGACTGTTACTTTGAAAAAAATTGAGTGTTTAAAGCAGGCTAACGCTTGAATACATTAGCATGGAATAATGAAATAGGACGTTCGATCCTATTTT
+
4<?<<<ABBDFFE666IIIIIIIIIIIIIIIIIIIIIIIIIIIIIIIIIIIIFFFFFFFFFFFFFFFFFEDDFFFFFFFFF===;;FFFFFFFFFFFFFFFFF====FFFFFC????FFDDDBBDD????::8<<????=8011148<@?>>AADA?:::??DDDD==?AFFFFDA???ADDD666FFFFFFFFFFFFFFD?<?DFFFD::9@;;8<///////2247===844444?@?==><0119A>>?<<<<??>>899<988<<?>><<88891444:66669::1123....
@JI6ZREA02J540U
AGTCGTCATTGGAGGGCAAGTCTGGTGCCAGCAGCCGCGGTAATTCCAGCTCCAATAGCGTATATTAAAGTTGTTGCAGTTAAAAAGCTCGTAGTTGAATTTCGGGGTCAGCAGGTTGGTCGTGCCACTGGTATGCACTGGCTTCGCTGATTCCTCCTTTCTGAAGAACTGTAATGTCATTAATTTGGTGTT
+
FFFFFFFFFF=@@DFFFFFFFFFDDFHHHHHIIIHHHFDDHHHHHHHHHHHHFFFFFFFFFFFFFFFFDDDFFFFFDDDDD77;888?FFDDDBA???<2224....-2====99<<???FFFFFFFFFFFFFFFFFFFFFD===?DA??<<620000000/????AABFFFFFD===?AA44100667555
@JI6ZREA02FWN4O
AGTCGTCATTGGAGGGCAAGTCTGGTGCCAGCAGCCGCGGTAATTCCAGCTCCAATAGCGTATATTAAAGTTGTTGCAGTTAAAAAGCTCGTAGTTGAATTTCGGGATCAATACGTCGGTCGTGCTTTTTTGGTACGCACTGGCGTCATTGGTTTCTCCTTTCTGACGAACCATGATGTCATTAATTTGGTGTTATGGGGAGTTAGGACTGTTACTTTGAAAAAATTAGAGTGTTTAAAGCAGGCATTAGCTTGAATACATTAGCATGGAATAATGAAATAGGACGTTCGATCCTATTTTGTGGTTTCTAGGATCAACGTAATGATTAATAGGGATAGTTGGGGCATTAGTATTCAATTGTCAGAGGTGAAATTCTTGGATTTATTGAAGACTAACTACTGCGAAAGCATTTGCCAAGGATGTTTTCATTAATCAAGAACGAAAGTTAGGGATCGAAGACGATCAGATACCGTCGTAGTCTTAACCATAAACTATGCCGACTAGGGATCGGATGATGTTAA
+
IIIIIIIIIIIIIHHHIIIIIIIIIIIIIIIIIIIIIIIIIIIIIIIIIIIIIIIIIIIIIIIIIIHHHIIIIIIIIIIII:::::IIIIIIIIIIIIIHHHIHHHIIIIIIIIIIIIIIIIIII<<<<99IIFIIIIIIIIIIIIIIIIIIHHHIIIIHHHIIIIIIIIIIIIIIIIIII>>>>HHHIIIIIIIICCCCIFIIIIIIIIIIIIICBBG44424477,DDGIIHHHHHHIIIIIIFFFFHFFFHIH@@@IIIIIIIIIIIIIIIIIHHHH@DD<<777IIIIDDDD?BB@@2<<@@@IIGGDDDDDGF@<99FGIIIIIIIEBBDIIIDD999;IIGGDDDHHIIIHHHHHHHHH>>@BBHHHEE==@@HHHBB88DDHHHEEB>>>BEB?::::=>::::;A::::>>8:;11118::::80...3443.---08;36666888::<98668:97474...1...34754444/00,,,,,1,/100/1.1/111/33663337557820
@JI6ZREA02IBB0U
AGTCGTCATTGGAGGGCAAGTCTGGTGCCAGCAGCCGCGGTAATTCCAGCTCCAATAGCGTATATTAAAGTTGTTGCAGTTAAAAAGCTCGTAGTTGAATTTCGGGGTCAGTGGGTTGGTCGTGCCACTGGTATGTACTGGCCCTACTGATTCCTCCTTCTTGAAGAACTGTAATGCCATTAATTTGGTGTTGCAGGGAAACAGGACTGTTACTTTGAAAAAATTAGAGTGTTTAAAGCAGGCAATCGCTTGAATACATTAGCATGGAATAATGAAATAGGACGTTCGATCCTATTTTGTGGTTTCTAGGATTGACGTAATGATTAATAGGGATAGTTGGGGCATTAGTATTCAATTGTCAGAGGTGAAATTCTTGGATTTATTGAAGACTAACTACTGCGTAAAGCATTTGCCAAGGATGTTTTCATTAATCAAGAACGAAGTTAGGGATCGAAGACGATCAGATACCGTCGTAGTCTTAACCNTAAACTATAGCCGACTAGGGATCGGATGATGTTTAATTTTTAA
+
IIIIIIIIIIIIIHHHIIIIIIIIIIIIIIIIIIIIIIIIIIIIIIIIIIIIIIIIIIIIIIIIIIHHHIIIIIIIIIIII;;;;;IIIIIIIIIIIIIHHHICCCCIIIIIHHHIIIIIIIIIIIIIIIIIIIIIIIIIIHHHIIIIIIIIIIIIIIIIIIIIIHIIIIIIIIIIIIIIIHHBBBIIHFFFIIIHHHHHHIIIIIIIIIIIIBBBG444111BB3EEEGFBBBHHHIIIIIIFFFIIIIIIFFEHIIEEDIIIIIIIIIIIIIHHHIIIIHHDDDFFGG<<<;9999?6BB666@>IIIIIIIIII@@@HIIIIIIIIEEEIID6669999DDDGFIIIIIIHHHHHHHHHHBBBBHHHHHHHHHHHHBBD<:CBBBB?54499;CAA5////;@>>444:>A>>::87811339988664766966300--..-033799996647447777030225/./15111,,,,1/!1,,,51,//104470.-.24475445551,,,,,00,,,,,..
@JI6ZREA02G4HE8
AGTCGTCATTGGAGGGCAAGTCTGGTGCCAGCAGCCGCGGTAATTCCAGCTCCAATAGCGTATATTAAAGTTGTTGCAGTTAAAAAGCTCGTAGTTGAATTTCGGGATCAATACGTCGGTCGTGCTTTTTTGGTACGCACTGGCGTCATTGGTTTCTCCTTTCTGACGAACCATGATGTCATTAGTTTGGTGTTATGGGGAGTTAGGACTGTTACTTTGAAAAAATTAGAGTGTTTAAAGCAGGCATTAGCTTGAATACATTAGCATGGAATAATGAAATAGGACGTTCGATCCTATTTTGTGGTTTCTAGGATCAACGTAATGATTAATAGGGATAGTTGGGGCATTAGTATTCAATTGTCAGAGGTGAAATTCTTGGATTTATTGAAGACTAACTACTGCGAAAGCATTTGCCAAGGATGTTTTCATTAATCAAGAACGAAAGTTAGGGATCGAAGACGATCAGATACCGTCGTAGTCTTAACCATAAACTATGCCGACTAGGGATCGGATGATGTTAATTTT
+
HHHHHHHHHHHIIHHHIIIIIIIIIIIIIIIIIIIIIIIIIIIIIIIIIIIIHHHHHHHHHHHHHHHHHHHHHHHHHHHHH?????HHHHHHHHHHHHHHHE8666@DHHHHHHHHHHHHHHHHH666666BB2EHHHHHHHHHGGGGGG<<888DHHHHHHHHHHHHHHHHHHHHHHHHHHHHE999HHHHGGGG=AA>>166DGGGGHHHHHHHHCG66666666,<HHHHHHHHHHHHHHHHH<<<HHHHHHD@@@HHHHHHHHHHHHHHHHHHHHH<DDHHHHHHHHHHHGG9999B266222><DDA?;;;;B;;99BBB;;;;9@HHHHHHHHHCCCBHHHHHHHHHHHHDDEBBBB93///3===EBA??BDE==93//994323<;;;?@B=33344<=>>999A====4407:4711;;;;66020,,,,1,,,,02912227677:7102687777678;;710179701..00,,,,,,,,.,.103354602238:;2227::::::;;0000
@JI6ZREA02JPLM5
AGTCGTCATTGGAGGGCAAGTCTGGTGCCAGCAGCCGCGGTAATTCCAGCTCCAATAGCGTATATTAAAGTTGTTGCAAGTTAAAAAGCTCGTAGTTGTAATTTCGGGATCAATACGTCGGTCGTGCTTTCGGGTACGTACTGGCGTCAGTTGGTTTCTCCTTTCTGACGAACCAGTGAT
+
<<<<844100889;<<ABDFFFFHHFFGGGGFFF6666?DBAAAABDDFEECCCCCFFFFFDEEDEFFFFFFFFFEA@@A@@;;<;7AAA?@A@8823/..6663222740019>AAA?===?<<<411144;;<@@>B???FDDDDDD?====99;?<<<444>9<<9888>8344899
@JI6ZREA02JYNLD
AGTCGTCATTGGAGGGCAAGTCTGGTGCCAGCAGCCGCGGTAATTCCAGCTCCAATAGCGTATATTAAAGTTGTTGCAGTTAAAAAGCTCGTAGTTGAATTTCGGGGTCAGCAGGTTGGTCGTGCCACTGGTATGCACTGGCTTCGCTGATTCCTCCTTTCTGAAGAACTGTAATGTCATTAATTTGGTGTTGCAGGGAAACAGGACTGTTACTTTGAAAAAATTGAGTGTTTAAAGCAGGCTAACGCTTGAATACATTAGCATGGAATAATGAAATAGGACGTTCGATCCTATTTGTTGGTTTCTAGGATTGACGTAATGATTAATAGGGATAGTTGGGGGCATTAGTATTCAATTGTCAGAGGTGAAATTCTTGGATTTATTGAAGACTAACTACTGCGAAAGCATTTGCCAAGGATGTTTTCATTAATCAAGAACGAAAGTTAGGGATCGAAGACGATCAGATACCGTCGTAGTCGTTAACCATAAACTATGACCGACTAGGGATCGGGATGATGTTAATTTTTTAATGTACTCATTTC
+
HHHHHHHHHHHIIHHHIIIIIIIIIIIIIIIIIIIIIIIIIIIIIIIIIIIIHHHHHHHHHHHHHHHHHHHHHHHHHHHHH==???HHHHHHHHHHHHHHHHHCCCCHHHHHHHHHHFFFHHHHHHHHHHHHHHHHHHHHHHHHHHHHHF>>>>HHHHHHHHHHHHHHHHHHHHHHHHFFFHHHHHHHHFFFHHHHHHHHHHFFFHHHHHHHHHHHH666666@@@HHHHHHHHHHHHHHHHHHHHHHHHHHHHHHHHHHHHHDDDHHHHHHHHHHHHDDDHGGDEBDD99::000500??==;GHHHHHHHHHHH;;;HHHGGGGGE6666B@>>B42444>>>@;;9BGEEEEEDA@AAHHHHA@>=>DDD==99999=?87AABBBBBB??@@?999?<<9=93449988880007,,,,,,,0044246620026222797----0---72002047:::8::::::5812112---;9000200020,.1,,,1114.000.11,,,662222009;//////00)76;:0010005
@JI6ZREA02JN16R
AGTCGTCATTGGAGGGCAAGTCTGGTGCCAGCAGCCGCGGTAATTCCAGCTCCAATAGCGTATATTAAAGTTGTTGCAGTTAAAAAGCTCGTAGTTGAATTTCGGGGATCAAGTACGTCGGTCGTCGACTTTCGGGTACGTACTGGCGGTCTATTGGTTCTCCTTTCCTGTACGAACCATGAATGTCATTAATTTGGTGTTATGGGAGTTAAGGACGTGTTACGTTTGTAAAAATTAAAGTAGTAGTTTAAAGTACAGGACGATTAAGCTTGAATACATTAGCATGGAATAATGAAATAGGACGTTCGATCCTATTTTGTTGGTTTCTAGGATTGACGTAATGATTAATAGGGATAGTTGGGGCATTAGTATTCAATTGTCAGAGGTGAAATTCTTGGATTTATTGAAGACTAACTACTGCGAAAGCATTTGCCAAGGATGTTTTCATTAATCAAAGAAC
+
FFFA@@FFFFFIIHHHIIIIIIIIIIIIIIIIIIIIIIIIIIIIIIIIIIIIFFFFFFFFFFFFFF@@@FFFDBA@@@@4411///=<<9<=<<<<<8800042211:3312////-33;99666<<<<6663.,,132.22----.,,.-231199113,--,,,,,,.2775----,..--7:874...088888466675121.,------131327;44443234555//.0---4245559311,,,-..3-----1511---31132272339<?><<<<<:::=A??;;;?<::::B::8<?@@@??22227//....../?>>?@ABDDIIDDDDDDBA><<00/498/..222288<<<===B>?????B===?>>>8344;@<3228888842//348;8;322;<883227:::566::::6666::56611002222880----6002
@JI6ZREA02F348E
AGTCGTCATTGGAGGGCAAGTCTGGTGCCAGCAGCCGCGGTAATTCCAGCTCCAATAGCGTATATTAAAGTTGTTGCAGTTAAAAAGCTCGTAGTTGAATTTCGGGGTCAGTAGTTGGTCGTGCCAATGGTGTGTACTGGCTTTACTGATTTCCTCCTTCTTGAAGAACTGTAATGTCATTAATTT
+
FFFFFFFFFFFII666IIIIIIIIIIIIIIIIIIIIIIIIIIIIIIIIIIIIFFFFFFFFFFFFFFFFFFFFFFFFFFFFF?????FFFFFFFFFFFFFFF?B6664047443/--116=985..../269899<>>?>>>866<<7:70004498886?<>AA84449998<<9<=<:7711,,,
@JI6ZREA02JOTE4
AGTCGTCATTGGAGGGCAAGTCTGGTGCCAGCAGCCGCGGTAATTCCAGCTCCAATAGCGTATATTAAAGTTGTTGCAGTTAAAAAGCTCGTAGTTGAATTTTCGGGGGACTA
+
FFFFFFFFFFFII@@@IIIIIIIIIIIIIIIIIIIIIIIIIIIIIIIIIIIHFFFFFFFFFFFFFFFFFFFFFDBA@><0.---,,5::5757557211,,,,.,,,,,.-.-
@JI6ZREA02FQMNW
AGTCGTCATTGGAGGGCAAGTCTGGTGCCAGCAGCCGCGGTAATTCCAGCTCCAATAGCGTATATTAAAGTTGTTGCAGTTAAAAAGCTCGTAGTTGAATTTC
+
FFFFFFFFFFFIIHHHIIIIIIIIIIIIIIIIIIIIIIIIIIIIIIIIIIIIFFFFFFFFFFFFFFFFFFFFFFDDDDDAC88888FFFFFFFFFFFDB866:
@JI6ZREA02GGE4I
AGTCGTCATTGGAGGGCAAGTCTGGTGCCAGCAGCCGCGGTAATTCCAGCTCCAATAGCGTATATTAAAGTTGTTGCAGTTAAAAAGCTCGTAGTTGAATTTC
+
FFFFFFFFFFFIIHHHIIIIIIIIIIIIIIIIIIIIIIIIIIIIIIIIIIIIFFFFFFFFFFFFFFFFFFFFFFFFFFFFF==?==FFFFFFFFFFFFD;;8?
@JI6ZREA02GAMJY
AGTCGTCATTGGAGGGCAAGTCTGGTGCCAGCAGCCGCGGTAATTCCAGCTCCAATAGCGTATATTAAAGTTGTTGCAGTTAAAAAGCTCGTAGTTGAGTTTCGGGGTCAGACAGGCTGGTCGTGCCACTGGTATGAACTGGTCTCGCTGTATTCCTCCTTTCTGAAGAACTGTAATGTCATTAATTTGGTGTTGCAGGGAAACAGGACTGTTACTTTGAAAAAATTAGAGTGTTTAAAGACAGGCAATTGCTTGAATACATTAGCATGGAATAATGAAATAGGACGTTCAAACCTATTTGTTGGTTTCTAGGATTGACGTAATGATTAATA
+
F88:::@;::FIIHHHIIIIIIIIIIIIIIIIIIIIIIIIIIIIIIIIIIIIFFFFFFFFFFFF@@???FFFFDBBBDD<<66666ADBBBBDFFF@;::8?B77440444111444<>???@BBD?888:ADDDBBAAABB@<4446442311111,,,..//<<<=<<><41118<=><<<==888=<4884449444886<9==89440./76117,,,,--..+35576666224<4:<44422<<<>8898<<<?<<<<999988>=:99<==;<?799676---,,,---,1113..12666</../48>?>76799>::...-11
@JI6ZREA02H3MYF
AGTCGTCATTGGAGGGCAAGTCTGGTGCCAGCAGCCGCGGTAATTCCAGCTCCAATAGCGTATATTAAAGTTGTTGCAGTTAAAAAGCTCGTAGTTGAATTTCGGGATCATACGTCGGTCGTGCTTCGGTACGTACTGGCGTCATTGG
+
FFFFFFFFFFFIIHHHIIIIIIIIIIIIIIIIIIIDFHHHHHHHHHIIIIIIFFFFFFFFFFFF@@666FDBBA>444444222228??????888<880009422<74443=940..29;===2--../4<?522222:67676622
@JI6ZREA02I4ZHT
AGTCGTCATTGGAGGGCAAGTCTGGTGCCAGCAGCCGCGGTAATTCCAGCTCCAATAGCGTATATTAAAGTTGTTGCAGTTAAAAAGCTCGTAGTTGAATTTCGGGATCAATACGTCGGTCGTGCTTCCGGGTACGTACTGGCGTCATTGGTTTCTCCTTTCTGACGAACCATGATGTCATTAATTTGGTGTTATGGGGAGTTAGGACTGTTACTTTGAGAAAATTAGAGTGCTTAAAGCAGGCATTAGCTTGAATACATTAGCATGGAATAATGAAATAGGACGTTCGATCCTATTTGTTGGTTTCTAGGATCAACGTAATGATTAATAGGGATAGTTGGGGCATTAGTATTCAATTGTCAGAGGTGAAATTCTTGGATTTATTGAAGACTAACTACTGCGAAAGCATTTGCCAAGGATGTTTTCATTAATCAAGAACGAAAGTTAGGGATCGAAGACGATCAGATACCGTCGTAGTCTTAACC
+
IIIIIIIIIIIIIGGGIIIIIIIIIIIIIIIIIIIIIIIIIIIIIIIIIIIIIIIIIIIIIIIIIIHHHIIIIIIIIIIGG88888IIIIIIIIIIIIIHHHIGGGIIIIIIIIIIIIIIIIIIIIIIIHHHIIIIIIIIIIIIIIIIIIIHHHIIIIHHHIIIIIIIIIIIIIIIIIIIIIIIHHHIIIGGGIICCCCG4;;BIIIIIIIIIIHHHIIICCCCBB7IHHIIIIIHHHIIIIIIIIIHIIIIIIIIIIIIIIIIIGGGIIIIIIIHHHIIGGGIIIIGEDDAA>;1111//558;;DAGIAAAGGIIIHHHHHHHIIIIIHBBDIH===9999AGIIIIIIIIIIIHHHHHHFFFB@>AA>??>;;AAA444944;>A>;>>99452>>;;9;;;@?;111CEEEE?A>>>7777=>==665;>;3008200<<==5<666888==;8;99;;33236>>;:8<>>><=;<==..
@JI6ZREA02GB4E7
AGTCGTCATTGGAGGGCAAGTCTGGTGCCAGCAGCCGCGGTAATTCCAGCTCCAATAGCGTATATTAAAGTTGTTGCAGTTAAAAAGCTCGTAGTTGAATTTC
+
FFFFFFFFEEEIIHHHIIIIIIIIIIIIIIIIIIIIIIIIIIIIIIIIIIIIFFFFFFFFFFFFFFFFFFFFFFFFEEEFF????=FFFFFFFFFFFBA963:
@JI6ZREA02J1B0B
AGTCGTCATTGGAGGGCAAGTCTGGTGCCAGCAGCCGCGGTAATTCCAGCTCCAATAGCGTATATTAAAGTTGTTGCAGTTAAAAAGCTCGTAGTTGAATTTCGGGGTCAGCAGGTTGGTCGTGCCACTGGTATGTACTGGCTTCGCTGATTCCTCCTTTCTGAAGAACTGTAATGTCATTAATTTGGTGTTGCAGGGAAACAGGACTGTTACTTTGAAAAAATTAGAGTGTTTAAAGCAGGCTAACGCTTGAATACATTAGCATGGAATAATGAAATAGGACGTTCGATCCTATTTTGTGGTTTCTAGGATTGACGTAATGATTAATAGGGATAGTTGGGGCATTAGTATTCAATTGTCAGAGGTGAAATTCTTGGATTTATTGAAGACTAACTACTGCGGAAGCATTTGCCAAGGATGTTTTCATTAATCAAGAACGAAAGTTAGGGATCGAAGCGATCAGATACCGTCGTAGTCTTAACCATAAACTATGCCGACTAGGGATCGGATGATGTTAATTTTTAATGTAC
+
IIIIIIIIIIIIIHHHIIIIIIIIIIIIIIIIIIIIIIIIIIIIIIIIIIIIIIIIIIIIIIIIIIHHHIIIIIIIIIIGG;;;;;IIIIIIIIIIIIIHHHICCCCIIIIIIIIIIIIIIIIIIIIIIIIIIIIIIIIIIIIIIIIIIIIIIIIIIHHHIIIIGBBBGGIIIIIIIIIIIIIHHHIIIIIIIIIHHHHHHIHIIIIIIIIIICBBG444442;=-DFGIIGGGHHHIIIIIIIIIIIIIIIIIIIIIIIIIIIIIIIIIIIIIHHHIIIIIIGAAAFGGEEB?33358/;;@??GIIAAAGGGIIHDDDFDDAA==:DBBBFGGGDD;;<;AAAAAGGGGHFFFIHHBCCFFFFFHE;;;;HBBCCHHHHB;;HHHBBHHHHHHEFB;;::;;B@A>>>CAA??88653----38::7448;;><<=655<>>>6>>><;;;=8232;==;3236===;9;9322326<<66487668612333;<481225788223833331799//2//00*3499
@JI6ZREA02JNAD8
AGTCGTCATTGGAGGGCAAGTCTGGTGCCAGCAGCCGCGGTAATTCCAGCTCCAATAGCGTATATTAAAGTTGTTGCAGTTAAAAAGCTCGTAGTTGAATTTCGGGATCAATACGTCGGTCGTGCTTTCGGGTACGTACTGGCGTCATTGGTCTCTCCTTTCTGACGAACCATGATGTCATTAATTTGGTGTTATGGGGAGTTAGGACTGTTACTTTGAAAAAATTAGAGTGTTTAAAGCAGGCATTAGCTTGAATACATTAGCATGGAATAATGAAATAGGACGTTCGATCCTATTTTGTGGTTTCTAGGATTGACGTAATGATTAATAGGGATAGTTGGGGCATTAGTATTCAATTGTCAGAGGTGAAATTCTTGGATTTATTGAAGACTAACTACTGCGAAA
+
FFFFFFFFFFFIIHHHIIIIIIIIIIIIIIIIIIIIIIIIIIIIIIIIIIIIFFFFFFFFFFFFFFFFFFFFFFFFFFFFF88888FFFFFFFFFFFFFFFFFFFFFFFFFFFFFFFFFFFFFFFFFFFFFFFFFFFFFFFFFFFFFFFFFFFFFFFFFFFFFFFFFFFFFFFFFFFFFFFFFFFFFFFFFFFFFBDD@F?@@FFFFFFDAAAD===?22222255,==BDDFFFFFFFFFFFFFFFFFFDDDFGGGGGGGGGFFF????FAAAA???A:AADDDDBBB?<<<==22227......74?888>ABDDBBBBA<<8844384226<934444449<>ABBBBDDDDDDD?>?BBB==8344===BBB>>>;;;<77884323322;;<<<<<<;;;
@JI6ZREA02G4TE7
AGTCGTCATTGGAGGGCAAGTCTGGTGCCAGCAGCCGCGGTAATTCCAGCTCCAATAGCGTATATTAAAGTTGTTGCAGTTAAAAAGCTCGTAGTTGAATTTCGGGGTCAGTAGGTTGGTCGTGCCATGGTATGTACTGGCCTTACTGATTCCTCCTTCTTGAAGAACTGTAATGTCCA
+
FFFFFFFFFFFII:::IIIIIIIIIIIIIIIIIIIIIIIIIIHHHFHFFFFFFFFFFFFFFFFFFFFFFFFFFFFFFFFFF?????FFFFFFFFFFFFFFFFF????ADB:533188<<<?>@?5566?FFFFFFFFFFFFFFFFFFFFFFFFFFFFFFFFFFFF???AA?86672113
@JI6ZREA02GU5UI
AGTCGTCATTGGAGGGCAAGTCTGGTGCCAGCAGCCGCGGTAATTCCAGCTCCAATAGCGTATATTAAAGTTGTTGCAGTTAAAAAGCTCGTAGTTGAATTTCGGGGTCAGTAGGTTGGTCGTGCCAATGGTGTGTACTGGCCTTACTGATTCCTCCTTCTTGAAGAACTGTAATGTCATTAATTTGGTGTTGCAGGGAAACAGGACTGTTACTTTGAAAAAATTAGAGTGTTTAAAGCAGGCTAACG
+
FFFFFFFFFFFII@@@IIIIIIIIIIIIIIIIIIIIIIIIIIIIIIIIIIIIFFFFFFFFFFFFFFFFFFFFFFFFFFFFF;;;;;FFFFFFFFFFFFFFFFFE???FFFD=:::@@FFFFDDDCD===D<<::=AAABBB556666DDDDDDFFFFFFFFFFFFFFFFFFFFFF666<FFFFFFFFFFFFFFFFFFFFFFFFFFFFFF@@@FFFFF677766DD/FFFFFFFF??=AA?<9:7---.
@JI6ZREA02GGVPW
AGTCGTCATTGGAGGGCAAGTCTGGTGCCAGCAGCCGCGGTAATTCCAGCTCCAATAGCGTATATTAAAGTTGTTGCAGTTAAAAAGCTCGTAGTTGAATTTCGGGGTCAGTAGGTTGGTCGTGCCAATGGTATGTACTGGCTTTACTGATTCCTCCTTCTTGAAGAACTGTAATGTCATTAATTTGGTGTTGCAGGGAAACAGGACTGTTACTTTGAAAAAATTAGAGTGTTTAAAGCAGGCTAACGCTTGAATACATCAGCATGGAATAATGAAATAGGACGTTCGATCCTATTTTGTGGTTTCTAGGATTGACGTAATGATTAATAGGGATAGTTGGGGCATTAGTATTCAATTGTCAGAGGTGAGATTCTTAGATTTATTGAAGACTAACTACTGCGAAAGCATTTGCCAAGGATGTTTTCATTAATCAAGAACGAAAGTTAGGGATCGAAGCGATCAGATACCGTCGTAGTCTTAACCATAAACTATGCCGACGTAGGGATCGGATGATTGTTAATTTTTAATGT
+
FFFFFFFFFFFII@@@IIIIIIIIIIIIIIIIIIIIIIIIIIIIIIIIIIIIFFFFFFFFFFFFFFFFFFFFFFFFFFFFF???==FFFFFFFFFFFFFFFFFDDDDFFFFFFFFFFFFFFFFFFFFFFFFFFFFFFFFFFFFFFDDDFFFFFFFDDDDDDDFFFFFFFFFFFFFFFFFFFFFFFFFFFFFFFFFFFFFFFFFFFFFFFFFFFFF?D666226AA/FFFFFFFFFFFFFFFFFFFFFFFFFFFFGGGGGIGFFFFDGGGGGGGF555D>GGCC<::GGFFDDDB9999=/5410097A>>?AAAADDDDDDDDDDAAAA?:::==<>>9966::ABBBBBBA=<<>><::3/////6;9;:<:888:;888;22768;::3.///2<<88888;<88888886;;443,,,,,,00331..06686821---5::23338:2---4646666----:::8897:45657::---2133:1-0222774.0..,,,,0,,,32222208:://55588,21
@JI6ZREA02FDSBS
AGTCGTCATTGGAGGGCAAGTCTGGTGCCAGCAGCCGCGGTAATTCCAGCTCCAATAGCGTATATTAAAGTTGTTGCAGTTAAAAAGCTCGTAGTTGAATTTCGGGATCAATACGTCGGTCGTGCTTTT
+
FFFFFFFFFFFIIHHHIIIIIIIIIIIIIIIIIHBBBFFFFFFFFHHHHIIIFFFFFFFFFFFFFFFFFA@@FFFFFFFFF==?==FFFFFFFDCCFFF888F<<<FFFFFFFFFFFFFFDBAAA44..
@JI6ZREA02HOHZR
AGTCGTCATTGGAGGGCAAGTCTGGTGCCAGCAGCCGCGGTAATTCCAGCTCCAATAGCGTATATTAAAGTTGTTGCAGTTAAAAAGCTCGTAGTTCGAATTTTAC
+
FFFFFFFFFFFIIHHHIIIIIIIIIIIIIIIIIIIIIIIIIIIIIIIIHIHDDDEFFFFFFFFFFFFFFFFFFFFFFFD??55533@??@AA<844465911.,,.
@JI6ZREA02J1AZ0
AGTCGTCATTGGAGGGCAAGTCTGGTGCCAGCAGCCGCGGTAATTCCAGCTCCAATAGCGTATATTAAAGTTGTTGCAGTTAAAAAGCTCGTAGTTGAATTTCGGGATCAATACGTCGGTCGTGCTTTTTTGGTACGCACTGGCGTCATTGGTTTCTCCTTTCTGACGAACCATGATGTCATTAATTTGGTGTTATGGGGAGTTAGGACTGTTACTTTGAAAAAATTAGAGTGTTTAAAGCTGGCATTAGCTTGAATACATTAGCATGGAATAATGAAATAGGACGTTCGATCCTATTTTGTGGTTTCTAGGATCAACGTAATGATTAATAGGGATAGTTGGGGCATTAGTATTCAATTGTCAGAGGTGAAATTCTTGGATTTATTGAAGACTAACTACTGCGAAAGCATTTGCCTAGGATGTTTTCATTAATCAAGAACGAAAGTTAGGGATCGAAGCGATCAGATACCGTCGTAGTCTTAACCATAACTATGCCGACTAGGGATCGGATGATGTTTAATTTTTAATGTACTC
+
IIIIIIIIIIIIIHHHIIIIIIIIIIIIIIIIIIIIIIIIIIIIIIIIIIIIIIIIIIIIIIIIIIHHHIIIIIIIIIIII?????IIIIIIIIIIIIIHHHIHHHIIIIIIIIIIIIIIIIIII<<<<99IIFIIIIIIIIIIIIIIIIIIHHHIIII>@>IIIIIIIIHHHIIIIIIIIIIHH:::IIHIIIIIBCCCB466BHIIIIIIIIIHHHI666666>>-FFIIIHHHHHHIIIIIIIIIIIIIIIEEFDIIIIIIIIIIIIIIIIIH<<<HHIIAA<<<IIIIIIII<<<<A6DDBBBDIIAAAAEHIIHAAAFIIIIF<9566BIIHIHH<<>BHHHH<<9<HIIIHHHHHHHHHHBBBBBHHHHHHHHHHHHHH=EE;:8;?B>>>?AAC;9111ACC>>>??>CA>?9<311118:;;6603227121,,,,/,,,,,,211196031;888:9<:33369::<<:97799---.--.-./134451,-...0976677::::999;;0050/.-)3097,,
@JI6ZREA02GVOLP
AGTCGTCATTGGAGGGCAAGTCTGGTGCCAGCAGCCGCGGTAATTCCAGCTCCAATAGCGTATATTAAAGTTGTTGCAGTTAAAAAGCTCGTAGTTGAATTTCGGGGTCAGTAGGTTGGTCGTGCCTATGGTATGTACTGGCTTTACTGATTCCTCCTTCTTGAAGAACTGTAATGTCATTAATTTGGTGTTGCAGGGAAACAGGACTGTTACTTTGAAAAAATTAGAGTGTTTAAAGCAGGCTAACGCTTGAATACATTAGCATGGAATAATGAAATAGGACGTTCGATCCTATTTTGTTGGTTTCTAGGATTGACGTAATGATTAATAGGGATAGTTGGGGCATTAGTATTCAATTGTCAGAGGTGAAATTCTTGGATTTTATGAAGACTAACTACTGCGAAAGCATTTGCCAAGGATGTTTTCATTAATCAAGAACGAAGTTAGGGATACGAAGACGATCAGATACCGTCGTAGTCTTAACCATAAACTATGCCGACTAGGGATCGGATGATGTTAATTTTTAATGTACTC
+
FFFFFFFFFFFIIHHHIIIIIIIIIIIIIIIIIIIIIIIIIIIIIIIIIIIHFFFFFFFFFFFFFFFFFFFFFFFFFFA@@;;??=FFFFFFFFFFFFFFFFF@@==FFFFFF====FFFFFFFFFFFFFFFFFFFFFFFFFFFFFFFFFFFFFFCCCADDDD?=?A???DAAADFFFFCCCCFFFCC<;<<CFF???FFFF9<<FFFFFFFFDDDF77776666,;?FFD????FFFFFFFFFFFFFFFFFFFGGGIIGGGGGGDDDCC??=B;;;A:>>89554??A?>==>444690/88333>9A4455:?DDDDDDDDDDDAAAAB??AAAABB9999A????DDDDDDDDDDDBBB<83338;8664755757,,,..-766667:<@@BB@>83344883322238888888661111666:74---,312,,,,,00,....,,,-,,86887::62125::654756556478800.-----.,.000.206766646687662000..33,,,,,,,)0143,,
@JI6ZREA02IG5NQ
AGTCGTCATTGGAGGGCAAGTCTGGTGCCAGCAGCCGCGGTAATTCCAGCTCCAATAGCGTATATTAAAGTTGTTGCAGTTAAAAAGCTCGTAGTTGAATTTCGGGGTCAGTAGGTTGGTCGTGCCAATGGTATGTACTGGCTTTACTGATTCCTCCTTCTTGAAGAACTGTAATGTCATTAATTTGGTGTTGCAGGGAAACAGGACTGTTACTTTGAAAAAATTAGAGTGTTTAAAGCAGGCTAACGCTTGAATACATTAGCATGGAATAATGAAATAGGACGTTCGATCCTATTTTGTTGGTTTCTAGGATTGACGTAATGATTAATAGGGATAGTTGGGGCATTAGTATTCAATTGTCAGAGGTGAAATTCTTGGATTTATTGAAGACTAACTACTGCGAAAGCATTTGCCAAGGATGTTTTCATTAATCAAGAACGAAAGTTAGGGATCGAAGACGATCAG
+
FFFFFFFFFFFIIHHHIIIIIIIIIIIIIIIIIIIIIIIIIIIIIIIIIIIIFFFFFFFFFFFFFFFFFFFFFFFFFFFFF=====FFFFFFFFFFFFFFFFFDDEEFFFFFFFFFFFFFFFFFEE@@AFFFFFFFFFFFFFFFFFFFFFFFFFDCCFFAAADDA????AFFFFFFFFFFFFFFFFFEDDFFFFFFFFFFFFFFFFFFFFFFDD;;;667766;;-FFFFFFFFFFFFFDDDFFFFFFFFFFFFIIIIIIIGFFFDDDDC99:A???F:CCDFDGGGGFFDDDC==:9D66::000:<B::::=DDDD???DDDDDAAAD???DAAAAA7777=ADDDDDDDDDDDDDDDDDDD33388;8<8822448;88822<=BBBBB===>>>=<<<8866776623//..;98::111122::870222200:82220220330022266449446662
@JI6ZREA02JLDQ2
AGTCGTCATTGGAGGGCAAGTCTGGTGCCAGCAGCCGCGGTAATTCCAGCTCCAATAGCGTATATTAAAGTTGTTGCAGTTAAAAAGCTCGTAGTTGAATTTCGGGGTCTACCGTAG
+
FFFFFFFFFFFIIHHHIIIIIIIIIIIIIIIIIIIIIIIIIIIHIIIIIIIIFFFFFFFFFFFFEDDDFA@@FFFFFFFFF?????FFFFFFFFFFFFFFF?B9644/3671-.---
@JI6ZREA02HJKWW
AGTCGTCATTGGAGGGCAAGTCTGGTGCCAGCAGCCGCGGTAATTCCAGCTCCAATAGCGTATATTAAAGTTGTTGCAGTTAAAAAGCTCGTAGTTGAATTTCGGGGTCAGCAGGTTGGTCGTGCCACTGGTATGTACTGGCTTCGCTGATTCCTCCTTTCTGAAGAACTGTAATGTCATTAATTTGGTGTTGCAGGGAAACAGGACTGTTACTTTGAAAAAATTAGAGTGTTTAAAGCAGGCTAACGCTTGAATACATTAGCATGGAATAATGAAATAGGACGTTCGATCCTATTTTGTGGTTTCTAGGATCGACGTAATGATTAATAGGGATAGTTGGGGCATTAGTATTCAATTGTCAGAGGTGAAATTCTTGGATTTATTGAAGACTAACTACTGCGAAAGCATTTGCCAAGGATGTTTCATTAATCAAGAACGAAAGTTAGGGATCGAAGACGATCAGATACCGTCGTAGTCTTAACCATAAACTATGCCGACTAGGGATCGGATGATGTTAATTTTTAATGTACTC
+
FFFFFFFFFFFIIHHHIIIIIIIIIIIIIIIIIIIIIIIIIIIIIIIIIIIIFFFFFFFFFFFFFFFFFFFFFFFFFFFFF;;;;;FFFFFFFFFFFFFFFFFDDDDFFFFFFFFFFFFFFFFFFFFFFFFFFFFFFFFFFFFFFFFFFFFFFFFDCC??FFFFC<;;<DFFFFFFFFFFFFFFFFFFFFFFFFFFFFDDDFFFFFFFFFFFFFFFF66666666,;FCCCCFFFFFFFFFC;6665ABAAAABBDDGCAADDDCCCGGFCDDFGDDF?GGDFDDBA???==<900004/>>888A<D???ADDDDDDDDDDDDD???A?=;@@AA8800009<@A<<<ADD???DDDDDD=====>==>D833388D===822<><888822//.88:88888;88888>99994663-----2778769::200:74449::45557:::::75:872226121662---1648:8888000------,,,,034241,,,,-2222622224877///----*0140,,
@JI6ZREA02II7ER
AGTCGTCATTGGAGGGCAAGTCTGGTGCCAGCAGCCGCGGTAATTCCAGCTCCAATAGCGTATATTAAAGTTGTTGCAGTTAAAAAGCTCGTAGTTGAATTTCGGGATCAATACGTCGGTCGTGCTTTCGGGTACGTACTGGCGTCATTGGTTTCTCCTTTCTGACGAACCATGATGTCATTAATTTGGTGTTATGGGGAGTTAGGACTGTTACTTTGAAAAAATTAGAGTGTTTAAAGCAGGCATTAGCTTGAATACATTAGCATGGAATAATGAAATAGGACGTTCGATCCTATTTTGTTGGTTTCTAGGATCAACGTAATGATTAATAGGGATAGTTGGGGCATTAGTATTCAATTGTCAGAGGTGAAATTCTTGGATTTATTGAAGACTAACTACTGCGAAAGCATTTGCCAAGGATGTTTTCATTAATCAAGAACGAAAGTTAGGGATCGAAGACGATCAGATACCGTCGTAGTCTTAACCATAAACTATGCCGACTAGGGATCGGATGATGTTTAATTTTTAAT
+
IIIIIIIIIIIIIHHHIIIIIIIIIIIIIIIIIIIIIIIIIIIIIIIIIIIIIIIIIIIIIIIIIIHHHIIIIIIIIIIII=====IIIIIIIIIIIIIHHHIHHHIIIIIIIIIIIIIIIIIIIHHHIHHHIIIIIIIIIIIIIIIIIIIHHHIIIIHHHIIIIIIIIIIIIIIIIIIIIIIIBBBIIIIIIIICCCBI7@@IIIIIIIHHIIHHHI;7776666,;>IIIHHHHHHIIIIIIIIIIIBBBIIIIIIIIIIIIIIIIIIIIIIIHHHIIIIIIIIIIIIIGGHH????E:;IIHHHIIIDDDDHHHIIIIIIHHHIIIIIHHHIIIIDD9999BBBDDB?@@@@DDDDDDEDBBBHHDBEEEEE==??@BBB>84::?BACC>>::8>>??@;;;>::444:::::AA5884731888<:6....855<8333<33-886688888<9<88::;8686<<;888:9703//00//.1,,,.4003298;9;::83133::88333366666/////44+
@JI6ZREA02F6ENV
AGTCGTCATTGGAGGGCAAGTCTGGTGCCAGCAGCCGCGGTAATTCCAGCTCCAGTAGCGTATATTAAAGTTGTTGCAGTTAAAAAGCTCGTAGTTGAATTTCGGGGTCAGTGGGTTGGTCGTGCCACTGGTATGTACTGGCCCTACTGATTCCTCCTTCTTGAAGAACTGTAATGCCATTAATTTGGTGTTGCAGGGAAACAGGACTGTTACTTTGAAAAAATTAGAGTGTTTAAAGCAGGCAATCGCTTGAATACATTAGCATGGAATAATGAAATAGGACGATCGATCCTATTTTGTGGTTTCTAGGATTGACGTAATGATTAATAGGGATAGTTGGGGCATTAGTATTCAATTGTCAGAGGTGAAATTCTTGGATTTATTGAAGACTAACTACTGCGAAAGCATTTGCCAAGGATGTTTTCATTAATCAAGAACGAAAGTTAGGGATCGAAGACGATCAGA
+
HHHHHHHHHHHIIHHHIIIIIIIIIIIIIIIIIIIIIIIIIIIIIIIIIIIIHHHHHHHHHHHHHHHHHHHHHHHHHHHHH;;;;;HHHHHHHHHHHHHHHHHCCCCHHHHHHHHHHHHHHHHHHHHHHHHHHHHHHHHHHHHHHHHHHEEEEEHHHHHGGHHHHHEEEEHHGGGGIGH9998CCCHGADDDHHHHHHHHBB@EEHHHGGGDD==;A//////55,A??BB@CCHHHHHHHHHHHHHHHHHHHHHHHHHHHHHHHHHHHHHHHHHHHHHHH;;<@GDDDDDD=>///05/44433;<D<>>>@GGE6222EDDAB66446665>BDAA6666;@BB>>>BEGGBBBADHDDDBB@AB<4444322889...2/7<<A==AA=?@@??=99///9999966;;===22232----2689884222200:833367727778777:::5766::721
@JI6ZREA02HQH1G
AGTCGTCATTGGAGGGCAAGTCTGGTGCCAGCAGCCGCGGTAATTCCAGCTCCAATAGCGTATATTAAAGTTGTTGCAGTTAAAAAGCTCGTAGTTGAATTTCGGGATCAATACGTCGGTCGTGCTTTTTTGGTACGCACTGGCGTCATTGGTTTCTCCTTTCTGACGAACCATGATGTCATTAATTTGGTGTTATGGGGAGTTAGGACTGTTACTTTGAAAAAATTAGAGTGTTTAAAGCAGGCATTAGCTTGAATACATTAGCATGGAATAATGAAATAGGACGTTCGATCCTATTTTGTGGTTTCTAGGATCAACGTAATGATTAATAGGGATAGTTGGGGCATTAGTATTCAATTGTCAGAGGTGAAATTCTTGGATTTATTGAAGACTAACTACTGCGAAAGCATTTGCCAAGGATGTTTTCATTAATCAAGAACGAAAGTTAGGGATCGAAGACGATCAGATACCGTCGTAGTCTTAACCATAAACTATAGCCGACTAGGGATCGGATGATGTTTAATTTTATAATGTACTC
+
IIIIIIIIIIIIIHHHIIIIIIIIIIIIIIIIIIIIIIIIIIIIIIIIIIIIIIIIIIIIIIIIIIHHHIIIIIIIIIIII?????IIIIIIIIIIIIIHHHIHHHIIIIIIIIIIIIIIIIIII888888II<IIIIIIIIIIIIIIIIIIHHHIIIIHHHIIIIIIIIIIIIIIIIIIIIIIIHHHIIIIIIIICCCCI?BBIIIIIIIIIIIHHHI;;;;;;GG5IIIIIHHHHHHIIIIIIIIIIIIIIIIIIIIIIIIIIIIIIIIIIIIIHHHIIIIDFDEEHIII<<<A==<<<2AD666<IIHAAAEEIIIIIIIIIIIIIIIHHHIIIIIICCA@EEHIIIIIIHEEBHEEDDCBB::;;>>>???;;???BEEEH:BBHHHHHEDDDDC>;1///4>:52229888448155,,,,15,,,,.1001..1,,,,/060---07:;;;648<<:::8689=;:656:;:893333//,,,,,,/,//103478;:8888::;;83333300063,,,,2-374743311
@JI6ZREA02H5V1R
AGTCGTCATTGGAGGGCAAGTCTGGTGCCAGCAGCCGCGGTAATTCCAGCTCCAATAGCGTATATTAAAGTTGTTGCAGTTAAAAAGCTCGTAGTTGAATTTCGGGATCAATACGTCGGTCGTGCTTTCGGGTACGTACTGGCGTCATTGGTTTCTCCTTTCTGACGAACCATGATGTCATTAATTTGGTGTTATGGGGAGTTAGGACTGTTACTTTGAAAAAATTAGAGTGTTTAAAGCAGGCATTAGCTTGAATACATTAGCATGGAATAATGAAATAGGACGTTCGATCCTATTTTGTTGGTTTCTAGGATCAACGTAATGATTAATAGGGCTAGTTGGGGCATTAGTATTCAATTGTCAGAGGTGAAATTCTTGGATTTATTGAAGACTAACTACTGCGAAAGCATTTGCCAAGGATGTTTTCATTAATCAAGAACGAAAGTTAGGGATCGAAGACGATCAGATACCGTCGTAGTCTTAACCATAACTATGCCGACTAGGGATCGGATGATGTTAATTTTTAATGTACTC
+
IIIIIIIIIIIIIHHHIIIIIIIIIIIIIIIIIIIIIIIIIIIIIIIIIIIIIIIIIIIIIIIIIIFFFIIIIIIIIIIII;;;;;IIIIIIIIIIIIIHHHIHHHIIIIIIIIIIIIIIIIIIIHHHIFFFIIIIIIIIIIIIIIIIIIIHHHIIHHFFFIIIIIIIIIIIIIIIIIIIIIII:::IIIIIIII>>>>I>FFIIIIIIIHHIIHHHI;;;;6699,FIIIIHHHHHHIIIIIIIIIIIIIIIIIIIIIIIIIIIIIIIIIIIHH;;;HHIIIIDDDGGGG;;;?5555>36::///;<E;;;@GGIIIIIIIHHHIIIIIH@@@HIIIICCCBHDDDIIHHHD@@=DDBDDEBBB=====EED:88==DEEB=88==BBBDBBA???A;=:44449:444:=::::==8::3331:::;:80333755;:333:;;36...33---769777777676::;:9:631131499000200240022679494444022622222220766/////00*6866-,
@JI6ZREA02JKVS8
AGTCGTCATTGGAGGGCAAGTCTGGTGCCAGCAGCCGCGGTAATTCCAGCTCCAATAGCGTATATTAAAGTTGTTGCGTAAAGT
+
FFFFFFFFDD=@@@DDHHHHIIIIIIIIIIIIIIIIIIIIHHHFFFFFFFFCAAADDFFFF???DDFFFFFFFFFFDBA<99<6
@JI6ZREA02JW3WW
AGTCGTCATTGGAGGGCAAGTCTGGTGCCAGCAGCCGCGGTAATTCCAGCTCCAATAGCGTATATTAAAGTTGTTGCAGTTAAAAAGCTCGTAGTTGAATTTTAGGCCTGGCCGGACGGTCCGTCTCTGGCGAGTACTGTTCTGTCGTCGGGTCTATCTTTCTGGTGAATCGGTATGTTCTTAATTGGGCGTGCCGGGGAGCCAGGACCATTACCTTGAAAAAATTAGAGTGTATAAAGCAGGCTTTTGCTTGAATAGATTAGCATGGAATAATAGAATAGGACGTTGTGGTTCTATTTTGTTGGTTCAAGGACCACCGTAATGATTAATAGGGATAGTTGGGGGCATTAGTATTCAATTGTCAGAGGTGAAATTCTTGGATTTATTGAAGCTAACTATTGCGAAAGCATTTGCCAAGGATGTTTTCATTAATCAAGAACGAAAGTTAGGGATCGAAGACGATCAGATACCGTCGTAGTCTTAACCATAAACTATGCCGACTAGGGATCGGATGATGTTTAATTTTTAATG
+
IIIIIIIIIIIIIHHHIIIIIIIIIIIIIIIIIIIIIIIIIIIIIIIIIIIIIIIIIIIIIIIIIIHHHIIIIIIIIIIII?????IIIIIIIIIIIIICCCCIIIIIIIIIIIIIIIIIIIIIIIIIIIIIIIIIIIIIIIIIIIIIIHHHIIIIIIHHHIIIIIIIIIIIIIIIIIIIIIIIIIHHHIHIHIICCCCIFIIIHHHIIHIIIFFFFI8;;;66II3IIHFFFIIHHHIIIIIICBBBH@>>>FHHHIIIIIIIIIIIIIHHDDDIIIIIIIIIHDDDDDDIIGII::::D:8EEBBBEG5526@GDDDGFIIIIIIIIIIHHHIIIDDD77=77@@HIIIIIIIIHHHHHDDDEEBBB8:::>>A<<AAA444944:::9::BABBBEBB=9::<D=://0=>AAA=;8;:....329988-----0097...,--0000069:;;88:::;:33131;;31011311;;;;;110766631-137;:;9:6777:777;:7766622244,,,,,..*1
@JI6ZREA02FXDOI
AGTCGTCATTGGAGGGCAAGTCTGGTGCCAGCAGCCGCGGTAATTCCAGCTCCAATAGCGTATATTAAAGTTGTTGCAGTTAAAAAGCTCGTAGTTGAATTTCGGGGTCAGCAGGTTGGTCGTGCCACTGGTATGTACTGGCTTCGCTGATTCCTCCTTTCTGAAGAACTGTAATGTCATTAATTTGGTGTTGCAGGGAAACAGGACTGTTACTTTGAAAAAATTAGAGTGTTTAAAGCAGGCTAACGCTTGAATACATTAGCATGGAATAATGAAATAGGACGTTCGATCCTATTTGTGGTTTCTAGGATTGACGTAATGATTAATAGGGATAGTTGGGGCATTAGTATTCAATTGTCAGAGGTGAAATTCTTGGATTTATTGAAGACTAACTACTGCGAAAGCATTTGCCAAGGATGTTTTCATTAATCAAGAACGAAAGTTAGGGATCGAAGACGATCAGATACCGTCGTAGTCTTAACCNTAAACTATGCCGACTAGGGATCGGATGATGTTAATTTTT
+
IIIIIIIIIIIIIHHHIIIIIIIIIIIIIIIIIIIIIIIIIIIIIIIIIIIIIIIIIIIIIIIIIIHHHIIIIIIIIIIII=====IIIIIIIIIIIIIHHHICCCCIIIIIIIIIIIIIIIIIIIIIIIIIIIIIIIIIIIIIIIIIIIIIIIIIIHHHIIIIIHHHIIIIIIIIIIIIIIIHHHIIIHHHIIIHHHHHHIHIIIIIIIIIIHHHI;;;;66;;,FIIIHBBBHHHHIIIIIIIIHIIIIIIIIIIIIIIIIIIIIIIIIIIIHHHIIIIDEDIGGEEEBB;635571BB@@?GIIHDDDHHIIIDDDHDDDHIIGF?:::AB>5500006;EEEEFGGIIIIIIB8::BBBB?=;;=BBBBBBBDHHHHHHHHHHHHHHHHHDED??455=9:5444>>AAA442??33118:::::9;;8...363336883888<:::;:103::;>:3138==:8566;:::7799--!.,,,13-/100030318881338=;:888:::;;///--
@JI6ZREA02JF8MJ
AGTCGTCATTGGAGGGCAAGTCTGGTGCCAGCAGCCGCGGTAATTCCAGCTCCAATAGCGTATATTAAAGTTGTTGCAGTTAAAAAGCTCGTAGTTGAATTTCGGGGTCAGTAGGTTGGTCGTGCCAATGGTATGTACTGGCTTTACTGATTCCTCCTTCTTGAAGAACTGTAATGTCATTAATTTGGTGTTGCAGGGAAACAGGACTGTTACTTTGAAAAAATTAGAGTGTTTAAAGCAGGCTAACGCTTGAATACATTAGCATGGAATAAT
+
FFFFFFFFFFFIIIIIIIIIIIIIIIIIIIIIIIIIIIIIIIIIIIIIIIIIFFFFFFFFFFFFFFFFFFFFFFFFFFF8888888CFFFFFFFFFFFFFFFFBBBEFFFFFFFF<<<<?FFFF???@AFFFDBA?AA@<8111114:?=<>?=96666AAABBBBDDDDFFAAAAAABAA==555DB>@@>??@;4411142>>@@@?>???886<------..,49=<<444;;=B<988@@444<<844489<<<<><999<4422:;63
@JI6ZREA02INNC7
AGTCGTCATTGGAGGGCAAGTCTGGTGCCAGCAGCCGCGGTAATTCCAGCCCCAATAGCGTATATTAAAGTTGTTGCAGTTAAAAAGCTCGTAGTTGAATTTCGGGATCAATACGTCGGTCGTGCTTTTTTGGTACGCACTGGCGTCATTGGTTTCTCCTTTCTGACGAACCATGATGTCATTAATTTGGTGTTATGGGGAGTTAGGACTGTTACTTTGAAAAAATTAGAGTGTTTAAAGCAGGCATTAGCTTGAATACATTAGCATGGAATAATGAAATAGGACGTTCGATCCTATTTTGTTGGTTTCTAGGATCAACGTAATGATTAATAGGGATAGTTGGGGCATTAGTATTCAATTGTCAGAGGTGAAATTCTTGGATTTATTGAAGACTAACTACTGCGAAAGCATTTGCCAAGGATGTTTTCATTAATCAAAGAACGAAAGTTAGGGATCGAAGACGATCAG
+
FFFFFFFFFFFIIHHHIIIIIIIIIIIIIIIIIIIIIIIIIIIIIIIIIFFFBFFFFFFFFFFFFFFFFFFFFFFFFFFFF?????FFFFFFFFFFFFFFFFD;;;DFFFFFFFFFFFFFFFFFC666666AA7DDFFFFFFFFFFFFFFFFFFFFFFFFFFFFFFFFFFFFFFFFFFFFFFFFFFFFFFFFFFFF====D;DDFFFFFFFFFFFFFFF79776666,DFFFFFFFFFFFFFFFFFFFFFFFFFIGGGGGIIIGGGIIIIIIGDDFCCCF:AA?????DDDBAAAB77664//<<000<<A@==?DDDAAADDDDAAAA??????BAAADD9==7?ADDDDDDAAA?DDD===B?>>88.//;>>:88443;;;8//38?>>B>>;<<><8888//.833468:8888<:6::4411::::8802---2-2:733396605597222::75:87:::2
@JI6ZREA02GH8HE
AGTCGTCATTGGAGGGCAAGTCTGGTGCCAGCAGCCGCGGTAATTCCAGCTCCAATAGCGTATATTAAAGTTGTTGCAGTTAAAAAGCTCGTAGTTGAATTTCGGGGTTCTACCGTTGGTCGGGCAATAGTCTGTACTGGCGTGTGGAATTTCTACCTTCTGGGGAACCATCATGTTATTAATTTAGCGTGGTGGGAAACCAGGACCTTTACCTTGAAAAATTAGAGTGTTCAAAGCAGGCTTACGTCTGAATACATTAGCATGGAATAATAAAATAGGACGGTGGTCCTGTTTTGTTGGTTTCTGAATCACCGTAATGATTAATAGGGATAGTTGGGGGCATTAGTATTCAATTGTCAGAGGTGAAATTCTTGGATTTATTGAAGACTAACTACTGCGAAAGCATTTGCCAAGGATGTTTTCATTAATCAAGAACGAAAGTTAGGGGATCGAAGACGATCAGATACCGTCGTAGTCTTAACC
+
FFFFFFFFFFFIIHHHIIIIIIIIIIIIIIIIIIIIIIIIIIIIIIIIIIIIFFFFFFFFFFFFFFFFFFFFFFFFFFFFF???==FFFFFFFFFFFFFFFFFBDDDFFFFFFFFFFFFFFFFFFFFFFFFFFFFFFFFFFFFFFFFFF<<<?<AADDDDD6688FFFFFFFFFFFFFFFFFFFFFFFFFFFFFFFFFFFFFFFF@?5429;<774-----224====@BDFF??DDDDA?:::?DDDDDDDFFGGGGGGGGGGGGGGDDD==??G=GGGGDDDDDDDBD:3333?6:DB===D<DDDAAA:::??DDDDDDDDDD=;8???>22-----779;<<888:BBBAAABBDDD888====BB888???===B::???DDB?888>>BB=8888=>?>;;;@@B@@888<>3111666677466674020222----000087766688:99::665:9:::4448:8020000..
@JI6ZREA02GOHH5
AGTCGTCATTGGAGGGCAAGTCTGGTGCCCGCAGCCGCGGTAATTCCAGCTCCAATAGCGTATATTAAAGTTGTTGCAGTTAAAAAGCTCGTAGTTGAATTTCGGGGTCAGTAGGTTGGTCGTGCCTATGGTATGTACTGGCTTTACTGATTCCTCCTTCTTGAAGAACTGTAATGTCATTAATTTGGTGTTGCAGGGAAACAGGACTGTTACTTTGAAAAAATTAGAGTGTTTAAAGCAGGCTAACGCTTGAATACATTAGCATGGAATAATGAAATAGGACGTTCGATCCTATTTTGTGGTTTCTAGGATTGACGTAATGATTAATAGGGATAGTTGGGGGCATTAGTATTCAATTGTCAGAGGTGAAATTCTTGGATTTATTGAAGACTAACTACTGCGAAAGCATTTGCCAAGGATGTTTTCATTAATCAAGAACGAAAGTTAGGGATCGAAGACGATCAGATACCGTCGTAGTCTTAACCATAAACTATGCCGACTAGGGATCGGATGATGTTAATTTTTTAA
+
IIIIIIIIIIIIIHHHIIIIIIIIIIH666;EIIIIIIIIIIIIIIIIIIIIIIIIIIIIIIIIIIHHHIIIIIIIIIIII????<IIIIIIIIIIIIIHHHH;;;;8HIIIIIIIIIIIIIIIIIIIIIIIIIIIIIIIIIHHHIIIIIIIIIIIIIIIIIIIIIIIIIIFFFFIIIIIIIIHHHIIFBBBIIIHHHHHHIFIIIIIIHHIIHHHI;;;;66;;,FIFFFHHHHHHIIIIIIIIIIIIIIIIIIIIIIIIIIIIIIIIIIIII<<<D:@@<<<BDDDDG<<<<=??<<2<<@@@III@@@DHDDDIIIIIIIHHHHIHIBBIIIIDD65555GGGGD<9<<DIIIEEDDDDBB:9:8555A?522::A;;;@77>>5425598886==93,,,,673,,,388::AA=;;7737>>::880...96654-,,-..-///15532244:113888688:::888:;:630022740.---34-0369794868888776997551,,,00,,,,,,,,
@JI6ZREA02J30CT
AGTCGTCATTGGAGGGCAAGTCTGGTGCCAGCAGCCGCGGTAATTCCAGCTCCAATAGCGTATATTAAAGTTGTTGCAGTTAAAAAGCTCGTAGTTGAA
+
FFFFFFFFFFFII:::IIIIIIIIIIIIIIIIIIIIIIIIIIIIIIIIIIIIFFFFFFFFFFFFFFFFFFFFFFFFFDD??33311<@??===9;;9--
@JI6ZREA02HKHD5
AGTCGTCATTGGAGGGCAAGTCTGGTGCCAGCAGCCGCGGTAATTCCAGCTCCAATAGCGTATATTAAAGTTGTTGCAGTTAAAAAGCTCGTAGTTGAATTTCGGGG
+
//0441114:BDGFFHIIIIIIIIIIIIIIIIIIIIIIIIIIIIIIIIIIIIFFFFFFFFFFFFFFFFFFFFFFFFFFFFF=====FFFFFFFFFFF??100:242.
@JI6ZREA02I3XB3
AGTCGTCATTGGAGGGCAAGTCTGGTGCCAGCAGCCGCGGTAATTCCAGCTCCAATAGCGTATATTAAAGTCGTTGCAGTTAAAAAGCTCGTAGTTGAATTTCGGGATCAATACGTCGGTCGTGCTTTTTTGGTACGCACTGGCGTCATTGGTTTCTCCTTTCTGACGAACCATGATGTCATTAATTTGGTGTTATGGGGAGTTAGGACTGTTACTTTGAAAAAATTGAGTGTTTAAAGCAGGCATTAGCTTGAATACATTAGCATAGAATAATGAAATAGGACGTTCGATCCTATTTTGTGGTTTCTAGGATCAACGTAATGATTAATAGGGATAGTTGGGGCATTAGTATTCAATTGTCAGAGGTGAAATTCTTGGATTTATTGAAGACTAACTACTGCGAAAGCATTTGCCAAGGATGTTTTCATTAATCAAGAACGAAAGTTAGGGATCGAAGACGATCAGATACCGTCGTAGTCTTAACCATAAACT
+
FFFFFFFFFFFIIHHHIIIIIIIIIIIIIIIIIIIIIIIIIIIIIIIIIIIIFFFFFFFFFFFFFFFFFFFFFFFFFFFFF?????FFFFFFFFFFFFFFFFFFFFFFFFFFFFFFFFFFFFFFC666666DD6DDDDFFFFFFFFFFFFFFFFFFFFFFFFFFFFFFFFFFFFFFFFFFFFFFFFFF@@@FFFFFAA?=A166DDDDDDA;;;@FFFF777766????AAB=54111ABBBBDDCCDFFFFFFIIGGDDDDIGGGIIIIIIIIGGGGF>CC55554??><223322444/<<4449<BAAAAAADDDDDDDDDDDDDAA?:::BBBBB9977??AD::8:ADDDDBB?>?D=8///8==;@<><><==///377;<<<<>8/...2;;;3....9::8888:<==??>::4111::::7742226443.---4---002789666402186622020667000077.0..00,,,,,,,,,
@JI6ZREA02IPPHB
AGTCGTCATTGGAGGGCAAGTCTGGTGCCAGCAGCCGCGGTAATTCCAGCTCCAATAGCGTATATTAAAGTTGTTGCAGTTAAAAAGCTCGTAGTTGAATTTCGGGATCAATACGTCGGTCGTGCTTTTTTGGGTACGCACGTGGCGTCAGTTTGGTTTCTTCCTTTCTGAACCGAACCATGATGTCTAATTTAAGTTTGGTGTTAGTGGGGTAGTTAGGACTTGTTTAC
+
FFFFFFFFFFFIIHHHIIIIIIIIIIIIIIIIIIIIIIIIIIIIIIIIIIIIFFFFFFFFFFFFFFFFFFFFFFFFFFFFF=====FFFFFFFFFFFFFFFFF@@@FFFFFFFFFFFFFFFFFFF777722000,4:26.-.779:1323.,,,--,,,.,,771111.3----211115:77776<011;;8==>777442444<=<6666<<6@BBAA8444486640
@JI6ZREA02HUDE2
AGTCGTCATTGGAGGGCAAGTCTGGTGCCAGCAGCCGCGGTAATTCCAGCTCCAATAGCGTATATTAAAGTTGTTGCAGTTAAAAAGCTCGTAGTTGAATTTCGGGATCAATACGTCGGTCGTGCTTTCGGGTACGTACTGGCGTCATTGGTTTCTCCTTTCTGACGAACCATGATGTCATTAATTTGGTGTTATGGGGAGTTAGGACTGTTACTTTGAAAAAATTAGAGTGTTTAAAGCAGGCATTAGCTTGAATACATTAGCATGGAATAATGAAATAGGACGTTCGATCCTATTTTGTTGGTTTCTAGGATCAACGTAATGATTAATAGGGATAGTTGGGGCATTAGTATTCAATTGTCAGAGGTGAAATTCTTGGATTTATTGAAGACTAACTACTGCGAAAGCATTTGCCAAGGATGTTTTCATTAATCAAG
+
FFFFFFFFFFFIIHHHIIIIIIIIIIIIIIIIIIIIIIIIIIIIIIIIIIIIFFFFFFFFFFFFFFFFFFFFFFFFFFFFF=====FFFFFFFFFFFFFFFFFFFFFFFFFFFFFFFFFFFFFFF@@@FFFFFFFFFFFFFFFFFFFFFFFFFFFFFFFFFFFFFFFFFFFFFFFFFFFFFFFFFFF@@@FFFFFAAA@E6<<FFFFFFFFFFFFFFF66666666,;FFFFFFFFFFFFFFFFFFFFF???DFDDDDDDDDIIIIIIIIGGGGG????8??555::BBBBAAAD9977?66AA888<<A4449?>>89988?@@@@@@AA4226<<:22....7<;92322=AAA?BB===??>>>=:;;;@<888888;88<77>@8323388@@>>888====888===?====884::1514::221146:::
@JI6ZREA02GENMZ
AGTCGTCATTGGAGGGCAAGTCTGGTGCCAGCAGCCGCGGTAATTCCAGCTCCAATAGCGTATATTAAAGTTGTTGCAGTTAAAAAGCTCGTAGTTGAATTTCGGGATCAATACGTCGGTCGTGCTTTTTGGGTACGTC
+
FFFFFFFFFFFIIHHHIIIIIIIIIIIIIIIIIIIIIIIIIIIIIIIIIIIIFFFFFFFFFFFFFFFFFFFFFFFFFFFFF;;;;;FFFFFFFFFFFFFFFF?8::DDDDFFFFFFFFBBABBA411/--1131::.--
@JI6ZREA02ISWK4
AGTCGTCATTGGAGGGCAAGTCTGGTGCCAGCAGCCGCGGTAATTCCAGCTCCAATAGCGTATATTAAAGTTGTTGCAGTTAAAAAGCTCGTAGTTGAATTTCGGGGTCAGTGGGTTGGTCGTGCCACTGGTATGTACTGGCCCTACTGATTCCTCCTTCTTGGAGAACTGTAATGCCATTAATTTGGTGTTGCAGGGAAACAGGACTGTTACTTTGAAAAAATTAGAGTGTTTAAAGCAGGCAATCGCTTGAATACATTAGCATGGAATAATGAAATAGGACGATCGATCCTATTTTGTGGTTTCTAGGATTGACGTAATGATTAATAGGGATAGTTGGGGCATTAGTATTCAATTTGTCAGAGGTGAAATTCTTGGATTTATTGAAGACTAACTACTGCGAAAGCATTTGCCAAGGATGTTTTCATTAATCAAGAACGAAAGTTAGGGATCGAAGACGATCAGATACCGT
+
FFFFFFFFFFFII:::IIIIIIIIIIIIIIIIIIIIIIIIIIIIIIIIIIIIFFFFFFFFFFFFFFFFFFFFFFFFFFD::66666AFFFFFFFFFFFFFFFA6666ADDDD:::FFFFFFFFFFFFFFFFFFFFFFFFDD::8CCFFFFFFFFFFFFFFFFFFFFFFFFFCCCFFFFFFFFFFFFFFFFFFFFFFFFFFFFFFFFFFDAAA?;88?//////44,>==??=??FFFFFFFFFFFFFFFFFF???CFDDDDGFFFDGDDCCCCFGG??4::CCCDDB@AAABBA2223:0BB====<DDA???AB::555BAAAABBDDBB???AABB7766940//3699;<22...72779959986222232222;6622//:<8223968888<8332448888886995550000,,,,,,344111442---2----478020002226675:77::66567::61
@JI6ZREA02HMQHU
AGTCGTCATTGGAGGGCAAGTCTGGTGCCAGCAGCCGCGGTAATTCCAGCTCCAATAGCGTATATTAAAGTTGTTGCAGTTAAAAAGCTCGTAGTTGAATTTCGGGGTCAGCAGGTTGGTCGTGCCACTGGTATGTACTGGCTTCGCTGATTCCTCCTTTCTGAAGAACTGTAATGTCATTAATTTGGTGTTGCAGGGAAACAGGACTGTTACTTTGAAAAAATTAGAGTGTTTAAAGCAGGCTAACGCTTGAATACATTAGCATGGAATAATGAAATAGGACGTTCGATCCTATTTGTGGTTTCTAGGATTGACGTAATGATTAATAGGGATAGTTGGGGGCATTAGTATTCAATTGTCAGAGGTGAAATTCTTGGATTTATTGAAGACTGACTACTGCGAAAGCATTTGCCAAGGATGTTTTCATTAATCAAGAACGAAAGTTAGGGATCGAAGACGATCAGATACCGTCGTAGTCTTAACCATAAACTATGCCGACTAGGGATCGGATGATGTTAATTTTTTAA
+
HHHHHHHHHHHII???IIIIIIIIIIIIIIIIIIIIIIIIIIIIIIIIIIIIHHHHHHHHHHHHHHHHHHHHHHHHHHHHH=====HHHHHHHHHHHHHHHHHCCCCHHHHHHHHHHHHHHHHHHHHHHHHHHHHHHHHHHHHHHHHHHHHHHHHHHHHHHHFFFHHHHHHHHHHHHHHHHHHHHHEE<BB@EGGHCCHHEEDHHHHHHEEDGC@=D22202222,6BEGGCHHHHHHHHHHE@@@HHHHHHHHHHHHHHHHHHHHHHHDDDDGDDDD7;;DHHHGEEDDDD?:0000/<<000::GGGHHHHHHHHHHHHHHHHHHH@@>BDB:55///-/49==??=BEEB;;;9D@AAABBBA@>>>AAA?DDDD>>>D::DDA@@=999BB???999;;999999934222;8692----2289774:::200;8444:;;27761---::85:776666464662001098420084,,,1...,,,,,,011.1.,,,,,13442222218;;//22//00
@JI6ZREA02H4OH7
AGTCGTCATTGGAGGGCAAGTCTGGTGCCAGCAGCCGCGGTAATTCCAGCTCCAATAGCGTATATTAAAGTTGTTGCAGTTAAAAAGCTCGTAGTTGAATTT
+
FFFFFFFFFFFIIHHHIIIIIIIBBBIIIIIIIH@@=HHHHHFFFFHIHHIIFFFFFFFFFFFFFFFFFFFFFFFFFFFFF?????FFFFFFD?866551,,
@JI6ZREA02HVW2Q
AGTCGTCATTGGAGGGCAAGTCTGGTGCCAGCAGCCGCGGTAATTCCAGCTCCATAGCGTATATTAAAGTTGTTGCAGTTAAAAAGCTCGTAGTTGAATTTCGGGGTCAGTGGTTGGTCGTGCCATGGTATGTACTGGCCTTACTGATTCCTCCTTCTTGAAGAACTGTAATGTCCATTAATTTGGTGTTGCAGGGAAACAGGACTGTTACTTTGAAAAAATTAGAGTGTTTAAAGCAGGC
+
FFFFFFFFFFFII666IIIIIIIIIIIIIIIIIIIIIIIIIIIIIIIIIIII@;;;FFFFFFFFFFFFFFFDB>????00/////8>???AADDFFFFFFFA33336AB:5458:BBDBBAB::<<<<<<<<FFFFFFFFFFFFFFFFFFFFFFFFFFFFFFFDBAA====A3333?AABB===FDDDDCFFFFF?????<CFFCAAAAAB==;?22222255,<?@@A;;8966<:751.
@JI6ZREA02FPW59
AGTCGTCATTGGAGGGCAAGTCTGGTGCCAGCAGCCGCGGTAATTCCAGCTCCAATAGCGTATATTAAAGTTGTTGCAGTTAAAAAGAC
+
68:F:;;=@FFIIHHHIIIIIIIIIIIIIIIIIIIIIIIIIIIIIIIIIIIIFFFFFDDBBBAA33311<<8=889::7--,,,,,2-3
@JI6ZREA02JR03Y
AGTCGTCATTGGAGGGCAAGTCTGGTGCCAGCAGCCGCGGTAATTCCAGCTCCAATAGCGTATATTAAAGTTGTTGTCACGTTAAAAAGACTCGTAGTTTGAACTTTACGGGGGTCAGTGGGTTGGTCGTGCCACTGGTATGTACTGGCCCTACGTTCGA
+
FFDB<<<>422./...:2249<<88:BBAA???@133411004?<<9<<<945449<=<<<<==.....43888888:=BBDD<<<;8<1??B@?<<8666.-.111,-,,,,,.2::=66844239BBB?<<<>===??<<<<<<<=888=4-/..687
@JI6ZREA02GBI52
AGTCGTCATTGGAGGGCAAGTCTGGTGCCAGCAGCCGCGGTAATTCCAGCTCCAATAGCGTATATTAAAGTTGTTGCAGTTAAAAAGCTCGTAGTTGAATTTCGGGGTCAGTA
+
??<<666==DFGIHHHIIIIIIIIIIIIIIIIIIIIIIIIIIIIIIIIIIIIFFFFFFFFFFFFFFFFFFFFFFFFFFFFF88888FFFFDDDDBBA>><884.....233.-
@JI6ZREA02JI360
AGTCGTCATTGGAGGGCAAGTCTGGTGCCAGCAGCCGCGGTAATTCCAGCTCCAATAGCGTATATTAAAGTTGTCGCAGTTAAAAAGCTCGTAGTTGAATTTCGGGGTCAGTAGGTTGGTCGTGCCAATGGTATGTACTGGCTTTACTGATTCCTCCTTCTTGAAGAACTGTAATGTCATTAATTTGGTGTTGCAGGGAAACAGGACTGTTACTTTGAAAAAATTAGAGTGTTTAAAGCAGGCTAACGCTTGAATACATTAGCATGGAATAATGAAATAGGACGTTCGATCCTATTTTGTTGGTTTCTAGGATTGACGTAATGATTAATAGGGATAGTTGGGGCATTAGTATTCAATTGTCAGAGGTGAAATTCTTGGATTTATTGAAGACTAACTACTGCGAAAGCATTTGCCAAGGATGTTTTCTATTAATCAAGAACGAAAGTTAGGGAATCGAAGACGATCAGATACCGTCGTAGTCTTAACCATAACTATGCGACTAGGGATCGGATGATGTTTAATTTTTAATGTACTCTA
+
FFFFFFFFFFFIIHHHIIIIIIIIIIIIIIIIIIIIIIIIIIIIIIIIIIIIFFFFFFFFFFFFFFFFFFFFFFFFFFFFF88888DFFFFFFFFFFFFFFFFDDDDFFFFFFFFFFFFFFFFFFFFFFFFFFFFFFFFFFFFFFFFFFFFFFFFFFFFFFFFFFFFFFFFFFFFFFFFFFFFFFFFFFFFFFFF666FFFFFFFFFFF@@@DFFFF677766;;-FDDDFFFFFFFFFFFFFFFFFFFFFFFFFDFGIIIIIIIIIIIIIDDFGGGGA??555DDBBAA<<<=6644466>>000?<DDDDDDDDIIDDDDDDDDDDDD000:AAAAA666699>AA@<<<89::??>:888BBB?>==8<<><<843///227::<<::<<BBB333338;888832288866620033//..0),,,,,,,,,0..31///4,,------22200749842222120---4687640207:800-----04-,,,0760223.2266662222133:://///44*20---002
@JI6ZREA02I0WLD
AGTCGTCATTGGAGGGCAAGTCTGGTGCCAGCAGCCGCGGTAATTCCAGCTCCAATAGCGTATATTAAAGTTGTTGCAGTTAAAAAGCTCGTAGTTGAATTTCGGGGAT
+
0004411118ABFFFFIIIIIIIIIIIIIIIIIIIIIIIIIIIIIIIIIIIIFFFFFFFFFFFFFFFFFFFFFFFFFFFFF?????FFFFFFFFFFD::100711/...
@JI6ZREA02HRTTL
AGTCGTCATTGGAGGGCAAGTCTGGTGCCAGCAGCCGCGGTAATTCCAGCTCCAATAGCGTATATTAAAGTTGTTGCAGTTAAAAAGCTCGTAGTTGAATTTCGGGG
+
FFFFFFFFFFFIIHHHIIIIIIIIIIIIIIIIIIIIIIIIIIIIIIIIIIIIFFFFFFFFFFFFFFFFFFFFFFFFFFFFF88777ADDDDDDDFFAA>;88<22,,
@JI6ZREA02FFM1L
AGTCGTCATTGGAGGGCAAGTCTGGTGCCAGCAGCCGCGGTAATTCCAGCTCCAATAGCGTATATTAAAGTTGTTGCAGTTAAAAAGCTCGTAGTTGAATTTCGGGATCAATACGTCGG
+
FFFFFFFFFFFIIHHHIIIIIIIIIIIIIIIIIIIIIIIIIIIIIIIIIIIIFFFFFFFFFFFFFFFFFFFFFFFFFFFFF???==FFFFFFFFDBBBB888400.:<:11353322--
@JI6ZREA02G8XWT
AGTCGTCATTGGAGGGCAAGTCTGGTGCCAGCAGCCGCGGTAATTCCAGCTCCAATAGCGTATATTAAAGTTGTTGCAGT
+
FFFFFFFFFFFIIHHHIIIIIIIIIIIIIIIIIIIIIIIIIIIIIIIIIIIIFFFFFFFFFFFFFFFFFFFFDAA?==74
@JI6ZREA02GQ1TR
AGTCGTCATTGGAGGGCAAGTCTGGTGCCAGCAGCCGCGGTAATTCCAGCTCCAATAGCGTATATTAAAGTTGTTGCAGTTAAAAAGCTCGTAGTTGAATTTCGGGATCAATACGTCGGTCGTGCTTTCGGGTACATACTGGCGTCATTGGTTTCTCCTTTCTGACGAACCATGATGTCATTAATTTGGTGTTATGGGGAGTTAGGACTGTTACTTTGAAAAAATTAGAGTGTTTAAAGCAGGCATTAGCTTGAATACATTAGCATGGAATAATGAAATAGGACGTTCGATCCTATTTTGTGGTTTCTAGGATCAACGTAATGATTAATAGGGATAGTTGGGGCATTAGTATTCAATTGTCAGAGGTGAAATTCTTGGATTTATTGAAGACTAACTACTGCGAAAGCATTTGCCAAGGATGTTTTCATTAATCAAGAACGAAGTTAGGGATCGAAGACGATCAGATACCGTCGTAGTCTTAACCATAACTATGCCGACTAGGGATCGGATGATGTTAATTTTTAATG
+
IIIIIIIIIIIIIHHHIIIIIIIIIIIIIIIIIIIIIIIIIIIIIIIIIIIIIIIIIIIIIIIIIIHHHIIIIIIIIIIBB88888IIIIIIIIIIIIIHHHIHHHIIIIIIIIIIIIIIIIIIIHHHIHHHIIIIIIIIIIIIIIIIIIIHHHIIIIHHHIIIIIIIIIIIIIIIIIIIIIIIHHHIIIIIIIIBBBBB4;;BHIIIIGGGGG???G22222277,DGGIIHHHHHHIIIIIIIIIIIIIIIIIIIIIIIIIIIIIIIIIIIIIHHHIIIIAAAAAIIIIIHHH?BB@G6AABBGGIIHGGGGGHIIIIIIIIIIIIIHHHHIHGGGHBBBAHHIIIIHHHGGGFEEEHEEA:2223BBBEEECHEFC222?7:BB542;;4555>E>;;:>>BB@AAABA@@FF@@>;=7777====;;48833008...28=9>>>>>>>>>><>>>;;3328:>==98:>>:6864::110.--.-41326484;8888;;;;=;888886699//.,,..*.
@JI6ZREA02HW6EV
AGTCGTCATTGGAGGGCAAGTCTGGTGCCAGCAGCCGCGGTAATTCCAGCTCCAATAGCGTATATTAAAGTTGTTGCAGTTAAAAAGCTCGTAGTTGAATTTCGGGATCAATACGTCGGTCGTGCTTTCGGGTACGTACTGGCGTCATTGGTTTCTCCTTTCTGACGAACCATGATGTCATTAATTTGGTGTTATGGGGAGTTAGGACTGTTACTTTGAAAAAATTGAGTGTTTAAAGGAGGCATTAGCTTGAATACATTAGCATGGAATAATGAAATAGGTCGTTCGATCCTATTTTGTGGTTTCTAGGATCAACGTAATGATTAATAGGGATAGTTGGGGGCTTAGTATTCAATTGTCAGAGGTGAAATTCTTGGATTTATTGAAGACTAACTACTGCGAAAGCATTTTGCCAAGGATGTTTTCATTAATCAAGAACGAAAGTTAGGGATCGAAGACGATCAGATACCGTCGTAGTCTTAACCATAAACTATGCCGACTAGGGATCGGATGATGTTAATTTTTAATG
+
IIIIIIIIIIIIIHHHIIIIIIIIIIIIIIIIIIIIIIIIIIIIIIIIIIIIIIIIIIIIIIIIIIHHHIIIIIIIIIIII88888IIIIIIIIIIIIIHHHIHHHIIIIIIIIIIIIIIIIIIIHHHIHHHIIIIIIIIIIIIIIIIIII666IHIIHHHIIIIIIIIIIIIIIIIIIIIIHH:::IIHIIIII?BBAF2::HIIIIIIFFFIHHHI666666>>>@HIIHHHHHHI@7889@IIIIIIIIIIHHHHIIIIIIIIIIIIIIIIHHHIIII@@@@@DIGGEEEG77777/77BBBGII;;;@HHHID;99IIIIIIHHHHHHIIIIII==?=7;;;HIHHHIIDDDBEDEH==444=BEEEEB====BEBBB88BB:934499DDDDB===<<:=:4////=884488552-,,,15,,,,,,,220067233:;;266687777710388;;77678=;:888<;<:;::;;1107610---026979257422022226444441100,,,,,..*1
@JI6ZREA02FD3PE
AGTCGTCATTGGAGGGCAAGTCTGGTGCCAGCAGCCGCGGTAATTCCAGCTCCAATAGCGTATATTAAAGTTGTTGCAGTTAAAAAGCTCGTAGTTGAATTTCGGGGC
+
FFFFDBBBA>>85333::DDDDGGGIIIIIIIII:88C<<<::????FHFHFFFFFFFFFFFFFFFFF@::8?CFFDDDAA;;;;;CFFFACCFFFFCA:88?25../
@JI6ZREA02JQRMH
AGTCGTCATTGGAGGGCAAGTCTGGTGCCAGCAGCCGCGGTAATTCCAGCTCCAATAGCGTATATTAAAGTTGTTGCAGTTAAAAAGCTCGTAGTTGAATTTCGGGATCAATACGTCGGTCGTGCCTTCGGTACGCACTGGCGTCGTTGATTTCTCCCTTCTGATGAACCATGATGTCATTAATTTGGTGTTGTGGGGAGTCAGGACTGTTACTTTGAAAAAATTAGAGTGTTTAAAGCAGGCAAACGCTTGAATACATTAGCATGGAATAATGAAATAGGACGTTCGAACCTATTTTGTGGTTTCTAGGTACAACGTAATGATTAATAGGGATAGTTGGGGCATTAGTATTCAATTGTCAGAGGTGAAATTCTTGGATTTATTGAAGACTAACTACTGCGAAGGCATTTGCCAAGGATGTTTTCATTAATCAAAGAACGAAAGTTAGGGATCGAAGACGATCAGATACCGTCGTAGTCTTAACCATAAACTATGCCGACTAGGGATCGGATGAAGTTAATTTTTTAATG
+
IIIIIIIIIIIIIHHHIIIIIIIIIIIIIIIIIIIIIIIIIIIIIIIIIIIIIIIIIIIIIIIIIIHHHIIIIIIIIII=>66666EIIIIIIIIIIIIHHHIHHHIIIIIIIIIIIIIIIIIIIIIIIIIIIIIIIIIIIIIIIIIIIIHHHIFFFFFFIIIIIIIIIIIIIIIIIIIIIIIHHHIIIIIIIICCCBB?BFIFFFIIIIIIIHHHI66666699,@HIIIHHHHHHIIIIIIHHHIIIIIIIIIIIIIIIIIIIIIIHDDDHI@@@G:@@IIFDB??>><<92///15.==866?<E6666;@@@@IIIIIIIIIHHHHHHIIIIII9999DGIG6656@IGGGGDBAB::99=:8::;AAA??:::BBBB::DD:98:DB????B=A444499:4444?8888==;=31100694988.----2,0942..--.-1661..-;;65768777:8:8::7648:97793300//.1,,,,/,/10076478777677;:77220144..,,,,,,..),
@JI6ZREA02HYQZQ
AGTCGTCATTGGAGGGCAAGTCTGGTGCCAGCAGCCGCGGTAATTCCAGCTCCAATAGCGTATATTAAAGTTGTTGCAGTTAAAAAGCTCGTAGTTGAATTTCGGGGTTCTACCGTTGGTCGGGCAATAGTCTGTACTGGCGTGTGGAATTTCTACCTTCTGGGGAACCATCATGTTATTAATTTAGCGTGGTGGGAAACCAGGACCTTTACCTTGAAAAAATTAGAGTGTTCAAAGCAGGCTTACGTCTGAATACATTAGCATGGAATAATAAAATAGGACGGTGGTCCTGTTTTGTTGGTTTCTGAATCACGTAATGATTAATAGGGATAGTTGGGGGCATTAGTATTCAATTGTCA
+
FFFFFFFFEEEIIHHHIIIIIIIIIIIIIIIIIIIIIIIIIIIIIIIIIIIIFFFFFFFFFFFFFFFFFFFFFFFFFFFFF?????FFFFFFFFFFFFFFFFFDDDDFFFFFFFFFFFFFFFFFFFFFFFFFFFFFFFFFFFFFFFFFFFFFFFFFFFFFFDDBBFFFFFFFFFFFFF;;<<FFFFFFFFFFFFFFFFFFFFFFFFFFF?D??88D222266DD0DDDDFFFF;;;FFFFFF???FFFFFFFFFDFDIIIIIGGGGGDDA??7755=6==BB@@?===;;93,,,,2-/11,,,77<;;<://004@???>>BDDD?==AAAA>>000//<966<<;<6232266<33,
@JI6ZREA02JII0D
AGTCGTCATTGGAGGGCAAGTCTGGTGCCAGCAGCCGCGGTAATTCCAGCTCCAATAGCGTATATTAAAGTTGTTGCAGTTAAAAAGCTCGTAGTTGAATTTCGGGATCAATACGTCGGTCGTGCTTTCGGGTACGTACTGGCGTCATTGGTTTCTCCTTTCTGACGAACCACGATGTCATTAATTTGGTGTTATGGGGAGTTAGGACTGTTACTTTGAAAAAATTAGAGTGTTTAAAGCAGGCATTAGCTTGAATACATTAGCATGGAATAATGAAATAGGACGTTCGATCCTATTTTGTTGGTTTCTAGGATCAACGTAATGATTAATAGGGATAGTTGGGGGCATTAGTATTCAATTGTCAGAGGTGAAATTCTTGGATTTATTGAAGACTAACTACTGCGAAAGCATTTGCCAAGGATGTTTTCATTAATCAAGAACGAAAGTTAGGGATCGAAGACGATCAGATACCGTCGTAGTCTTAACCATAAACTATGCCGACTAGGGATCGGATGATGTTAATTTT
+
HHHHHHHHHHHII:::IIIIIIIIIIIIIIIIIIIIIIIIIIIIIIIIIIIIHHHHHHHHHHHHHHHHHHHHHHHHHHH>>66666HHHHHHHHHHHHHHHHHHHHHHHHHHHHHHHHHHHHHHHHHHHHHHHHHHHHHHHHHHHHHHHHHHHHHHHHHHHHHHHHHHHHHHHHHHHHHHHHHHBBBHHHHGGGE=>>>E166EHHHHHGBBBD=;;A//////00,:ABDGCHHHHHHHHHHHHHHHHHHHHHHDDDHHHHHHHHHHHHHHHHHHHHGEFF;;9;;;BAA555559962//BB@@@HHH;;;@@BBHHHHEHHHBBBBGG>>>>:9:>>44222:><BBB>>>@@=ABAA?AA==333?<;=A>>:?AAA===944BBA===A====:9233866683....<9999974:;4744::;;884762200200..000020006622244943666202---20447974766::---2167;8062226:9;744302226666622048800--
@JI6ZREA02GCFUF
AGTCGTCATTGGAGGGCAAGTCTGGTGCCAGCAGCCGCGGTAATTCCAGCTCCAATAGCGTATATTAAAGTTGTTGCAGTTAAAAAGCTCGTAGTTGAATTTC
+
FFFFFFFFFFFII666IIIIIIIIIIIIIIIIIIIIIIIIIIIIIIIIIIIIFFFFFFFFFFFFFFFFFFFFFFFFFD88877555BA??@??=;9811,,,.
@JI6ZREA02IHP92
AGTCGTCATTGGAGGGCAAGTCTGGTGCCAGCAGCCGCGGTAATTCCAGCTCCAATAGCGTATATTAAAGTTGTTGCAGTTAAAAAGCTCGTAGTTGAATTTCGGGG
+
FFFFFFFFFFFII:::IIIIIIIIIIIIIIIIIIIIIIIIIIIIIIIIIIIIFFFFFFFFFFFFFFFFFFFFFFDBBB?1111///<???===?ABB880..4/1..
@JI6ZREA02HAWFC
AGTCGTCATTGGAGGGCAAGTCTGGTGCCAGCAGCCGCGGTAATTCCAGCTCCAATAGCGTATATTAAAGTTGTTGCAGTTAAAAAGCTCGTAGTTGAATTTCGGGGTCAGTAGGTTGGTCGTGCCAATGGTGTGTACTGGCTTTACTGATTCCTCCTTCTTGAAGAACTGTAATGTCATTAATTTGGTGTTGCAGGGAAACAGGACTGTTACTTTGAAAAAATTAGAGTGTTTAAAGCAGGCTTTAGCTTGAATAGATTAGCATGGAATAATAGAATAGGACGTTGTAGTT
+
FFFFFFFFFFFII???IIIIIIIIIIIIIIIIIIIIIIIIIIIIIIIIIIIIFFFFFFFFFFFFFFFFFFFFFFFFFFFFF;;;;;FFFFFFFFFFFFFFFFFBBBBFFFFFFFFFFFFFFFFFFFFFFF;;:=@FFFFFFFFFFFFFFFFFFFFDCDDFFFFFFFFFFFFFFFFFFFFFFFFFFFFFFFFFFFFFDDDDDDDFFFFFFFFFF???B222222::-DDDDFFFFFFFFFFFFFFFFFDDDFFFF555:DDDDDDBBBBBBB><4444<>9667671213---
@JI6ZREA02H6NNH
AGTCGTCATTGGAGGGCAAGTCTGGTGCCAGCAGCCGCGGTAATTCCAGCTCCAATAGCGTATATTAAAGTTGTTGCAGTTAAAAAGCTCGTAGTTGAATTTCGGGGTCAGTCG
+
FFFFFFFFFFFIIHHHIIIIIIIIIIIIIIIIIIIIIIIIIIIIIIIIIIIIFFFFFFFFFFFFFFFFFFFFFFFFFFFFF=====FFFFFFFFFDDDD?=;40...29:3..-
@JI6ZREA02IRD3P
AGTCGTCATTGGAGGGCAAATCTGGTGCCAGCAGCCGCGGTAATTCCAGCTCCAATAGCGTATATTAAAGTTGTTGCAGTTAAAAAGCTCGTAGTTGAATTTCGGGATCAATACGTCGGTCGTGCTTTTTTGGTACGCACTGGCGTCATTGGTTTCTCCTTTCTGACGAACCATGATGTCATTAATTTGGTGTTATGGGGAGTTAGGACTGTTACTTTGAAAAAATTAGAGTGTTTAAAGCAGGCATTAGCTTGAATACATTAGCATGGAATAATGAAATAGGACGTTCGATCCTATTTTGTGGTTTCTAGGATCAACGTAATGATTAATAGGGATAGTTGGGGCATTAGTATTCAATTGTCAGAGGTGAAATTCTTGGATTTATGAAGACTAACTACTGCGAAAGCATTTGCCAAGGA
+
FFFFFFFFFFFIIHHHIHHHIIIIIIIIIIIIIIIIIIIIIIIIIIIIIIIIFFFFFFFFFFFFFFFFFFFFFFFFFFFFF???==FFFFFFFFFFFFFFFFFFFFFFFFFFFFFFFFFFFFFFF999999FFFFFFFFFFFFFFFFFFFFFFFFFFFFFFFFFFFFFFFFFFFFFFFFFDDDDDFFFFFFFFFFF@AA?F6<<FFFFFFFFFDD????611111AA/BBBDDFFFFFFFFFFFFFFFFFFFFFCCCCFD???FFFFDDGGGIDDFGGGGAGG??<::BB=<888?4444?3==88897A888<<<>?4433A??>A5558???DDDDDD==99?????BBAAABA@@@><>:32///8442;;766::>8442/8:<888>2228888:32426<>>88672222;66
@JI6ZREA02F3JA2
AGTCGTCATTGGAGGGCAAGTCTGGTGCCAGCAGCCGCGGTAATTCCAGCTCCAATAGCGTATATTAAAGTTGTTGCAGTTAAAAAGCTCGTAGTTGAATTTCGGGATCAGCAGGTTGGTCGTGCCACTGGTATGCACTGGCTTTGCTGGTTCCTCCTTTCTGAAGAACTGTAATGCCATTAATTTGGTGTTGCAGGGAAACAGGACTGTTACTTTGAAAAAATTAGAGTGTTTAAAGCAGGCTAACGCTTGAATTCATTAGCATGGAATAATGAAATAGGACGTTCGATCCTATTTGTTGGTTTCTAGGATTGACGTAATGATTAATAGGGATAGTTGGGGGCATTAGTATTCAATTGTCAGAGGTGAAATTCTTGGATTTATTGAAGACTAACTACTTGCGAAAGCATTTGCCAAGGATGTTTTCATTAATCAAGAACGAAAGTTAGGGATCGAAGACGATCAGATACCGTGTAGTCTTAACCATAAACTATGCCGACTAGGGATCGGATGATGTTAATTTTTTAATGTACTC
+
IIIIIIIIIIIIIHHHIIIIIIIIIIIIIIIIIIIIIIIIIIIIIIIIIIIIIIIIIIIIIIIIIIHHHIIIIIIIIIIII;;;;;IIIIIIIIIIIIIHHHIHHHIIIIIIIIIIIIIIIIIIIIIIIIIIIIIIIIIIIIHHHIIIIIIIIIIIIHHHIIIIIIIIIIIIIIIIIIIIIIIHHHIIIIIIIIIHHHHHHIFGGIIIIHEDD==;A/////1;;-EEEGIHHHHHHIGGGGIIIIIIIFFGGGEEIIIIIIIIIIIIIIIIIIHHHIIEEDHIIGGEEEBA<<555<7BGGBBEIII<<<EIIIIIIIIIIIIIIIHD<<<<HIIHH66;88EEEEHIHIIIIHH@@@=CDCCCDC8;;;AA>;;A>:///4/2=;;869922226222574277=55...52;;;88498111288;=<<9<;;:88<97779::2666633388648:7999989033...186798899744300330-0322034::988133;=<:33336<<<//552255):<:3.-
@JI6ZREA02FIP30
AGTCGTCATTGGAGGGCAAGTCTGGTGCCAGCAGCCGCGGTAATTCCAGCTCCAATAGCGTATATTAAAGTTGTTGCAGTTAAAAAGCTCGTAGTTGAATTTCGGGGTCAGCAGGTTGGTCGTGCCACTGGTATGCACTGGCTTCGCTGATTCCTCCTTTCTGAAGAACTGTAATGTCATTAATTTGGTGTTGCAGGGAAACAGGACTGTTACTTTGAAAAAATTGAGTGTTTAAAGCAGGCTAACGCTTGAATACATTAGCATGGAATAATGAAATAGGACGTTCGATCCTATTTTGTTGGTTTCTAGGATTGACGTAATGATTAATAGGGATAGTTGGGGGCATTAGTATTCAATTGTCAGAGGTGAAATTCTTGGATTTATTGAAGACTAACTACTGCGAAAGCATTTGCCAAGGATGTTTTCATTAATCAAGAACGAAAGTTAGGGATTCGAAGACGATCAGATACCGTCGTAGTCTTAACCATTAAACTATGCCGACTAGGGATCGGATGATGTTAATTTTTTAATGTACTCA
+
IIIIIIIIIIIIIHHHIIIIIIIIIIIIIIIIIIIIIIIIIIIIIIIIIIIIIIIIIIIIIIIIIIHHHIIIIIIIIIIII;;;;;HIIIIIIIIIIIIHHHICCCCIIIIIIIIIIIIIIIIIIIIIIIIIIIIIIIIIIIIIIIIIIIIIIIIIIHHHHHIIIIIIIIIIIIHIIIIIIIIHHHIIIIIIIIIHHHHHHIIIIIIIBBBIIHHHI;;;;88>>>IIIHHHHHHHIIIIIIIIIIIIIIIIIIIIIIIIIIIIIIIIHHHIIIIIIIIIIIHAA?BDDA=89////5..44666B?EBA<<<IHIIIIIDEEEHAAADBAAAIDEDD77=88HHHIIIIHDDEEIHBBBHHHHHHHHHBBBBBBCDB;11194:CC?>;?CBB??=B>??A>;;9::777=2222226790000732310699994470000-..-0///00154600341333868<==<989:<923169940-,,,,01.,,,,0036545554:;...83338:<==//000000)7771/,,
@JI6ZREA02JNKNI
AGTCGTCATTGGAGGGCAAGTCTGGTGCCAGCAGCCGCGGTAATTCCAGCTCCAATAGCGTATATTAAAGTTGTTGCAGTTAAAAAGCTCGTAGTTGAATTTCGGGATCAGCAGGTTGGTCGTGCCACTGGTATGCACTGGCTTTGCTGGTTCCTCCTTTCTGAAGAACTGTAATGCCATTAATTTGGTGTTGCAGGGAAACAGGACTGTTACTTTAGAAAAATTAGAGTGTTTAAAGCAGGCTAACGCTTGAATACATTAGCATGGAATAATGAAATAGGACGTTCGATCCTATTTTGTTGGTTTCTAGGATTGACGTAATGATTAATAGGGATAGTTGGGGGCATTAGTATTCAATTGTCAGAGGTGAAATTCTTGGATTTATTGAAGACTAACTACTGCGAAAGCATTTGCCAAGGATGTTTTCATTAATCAAGAACGAAAGTTAGGGATCGAAGACGATCAGATACCGTCGTAGTCTTAACCNTAAACTATGCCGACTAGGGATCGGATGATGTTAATTTTTATAATG
+
IIIIIIIIIIIIIHHHIIIIIIIIIIIIIIIIIIIIIIIIIIIIIGGGIIIIIIIIIIIIIIIIIIHHHIIIIHHHIIIII;;;;;IBBBFIIIIIIIIHHHIHHHIBBBIIFFFIIIIIIIIIIIIIIIIIIIIIIIIIIIHHHIIIIIIIIIIFFFFBB>HIIIIHIIIIIIIIIIIDDDD777BB<:666>A;;;????6;;ADA>443:3,,-3,,,--881?BAAEBDDHHHH@@@@FIIIIIIFFFIIIIII@@@IIIIIIIIIIIIH777IIIIDDDIIGEEEDA<9////4.388///><GGGIGGHHIH@@@IGGDDDDIF;;;;DEG@@55555@@DGGGGGG@@@=DBBBBBEEEDBBBBEHEEDBBBBBB==44:=B===AB?;;244:32..,5730003000044255,,--226677467;:88:8555:;;0666676222002402269464666001797464466-.!3777:8079997;43..--06699555541//00,,,,,,*4411
@JI6ZREA02J5O9M
AGTCGTCATTGGAGGGCAAGTCTGGTGCCAGCAGCCGCGGTAATTCCAGCTCCAATAGCGTATATTAAAGTTGTTGCAGTTAAAAACGCTCGTAGTTGAATTTCGGGATCAATACGTCGGTCGTGCTTCGGGTACGTACTGGCGTCATGGTTTCTCCTTCTGACGAACCACTGATGTCATAATTA
+
FFFFFFFFFFFIIHHHIIIIIIIIIIIIIIIIIIFFFHFFEBBBBDDHHHHFFFFFFFFFDD==?B==5556??FFFFFFF?????FFFFFFFFFDBA8811040004:<;=?>=:666BA?>??=2./..,,32.2222113179<766...//9<;;;2/001<=82227=>99844429975
@JI6ZREA02FTJ26
AGTCGTCATTGGAGGGCAAGTCTGGTGCCAGCAGCCGCGGTAATTCCAGCTCCAATAGCGTATATTAAAGTTGTTGCAGTTAAAAAGCTCGTAGTTGAATTTCGGGGTCAGTAGGTTGGTCGTGCCAATGGTATGTACTGGCTTTACTGATTCCTCCTTCTTGAGAACTGTAATGTCATTAATTTGGTGTTGCAGGGAAACAGGACTGTTACTTTGAAAAAATTAGAGTGTTTAAAGCAGGCTAACGCTTGAATACATTAGCATGGAATAATGAAATAGGACGTTCGATCCTATTTTGTTGGTTTCTAGGATTGACGTAATGATTAATAGGGATAGTTGGGG
+
CAADBBBB>>444111AAAABDD?BBHIIIIIIIIIIIIIIIIIIIIIIIIIFFFFFFFFFFFFFFFFFFFFFFFFFFFFF????=FFFFFFFEDDFDD??FA63312<AA?<4445=?DDBBBBDFFFFFFFFFFFFFFFFFFFFFFFFAAAAA88444884444<ABDDDDDFFFFFDBB===::21118>?988888924449??<<99888@22222244,?A8988;====AAABAAABA===AAADDAAAADDGFFFFDDGGGGGGGGDDF>DDAAA888<<>84444446900<<;;;A<A8444444<<444<<<=BB@BB==;?444444422
@JI6ZREA02F58Y6
AGTCGTCATTGGAGGGCAAGTCTGGTGCCAGCAGCCGCGGTAATTCCAGCTCCAATAGCGTATATTAAAGTTGTTGCAGTTAAAAAGCTCGTAGTTGAATTTCGGGGTCAGCAGGTTGGTCGTGCCACTGGTATGTACTGGCTTCGCTGATTCCTCCTTTCTGAAGAACTGTAATGTCATTAATTTGGTGTTGCAGGGAAACAGGACTGTTACTTTGAAAAAATTAGAGTGTTTAAAGCAGGCTAACGCTTGAATACATTAGCATGGAATAATGAAATAGGACGTTCGATCCTATTTTGTGGTTTCTAGGATTGACGTAATGATTAATAGGGATAGTTGGGGCATTAGTATTCAATTGTCAGAGGTGAAATTCTTGGATTTATTGAAGACTAACTACTGCGAAAGCATTTGCCAAGGATGTTTTCATTAATCAAGAACGAAAGTTAGGGATCGAAGACGATCAGATACCGTCGTAGTCTTAACCATAAACTATGACCG
+
IIIIIIIIIIIIIHHHIIIIIIIIIIIIIIIIIIIIIIIIIIIIIIIIIIIIIIIIIIIIIIIIIIHHHIIIIIIIIIIII==?==IIIIIIIIIIIIIHHHI>>>>IIIIIIIIIIIIIIIIIIIIIIIIIIIIIIIIIIFFFIIIIIIIIIIIIIHHHIIIIFFFFIIIIIIIIIIIIIIIHHHHF>:;;FIIHHHHHHIIIIIIIIIIIICCCD664444@@0IIFIHHHHHHHIIIIFFFIIIIIIIIIIIIIIIIIIIIHHHIIHHHHIHEEI@GIHD<<<DIIGGEEE99<<</77<<BDIIGHHHHIIIIIIIIIIIID@@@EEBFDDB;;9999;;;;?BEEEFGDDDBBBCCCA@@:8:5555?;<AAA<<;>44:BBBBBDD@BBBA@C>4///9::44458====88:8111138;;664::;;9986557<==<<99<;;888<93113888688::;<<<<><8:8:==665:999><213...8
@JI6ZREA02GCJGK
AGTCGTCATTGGAGGGCAAGTCTGGTGCCAGCAGCCGCGGTAATTCCAGCTCCAATAGCGTATATTAAAGTTGTTGCAGTTAAAAAGCTCGTAGTTGAATTTCGGGGTTCTACCGTTGGTCGGGCAATAGTCTGTACTGGCGTGTGGAATTTCTACCTTCTGGGGAACCATCATGTTATTAATTTAGCGTGGTGGGAAACCAGGACCTTTACCTTGAAAAAATTAGAGTGTTCAAAGCAGGCTTACGTCTGAATACATTAGCATGGAATAATAAAATAGGACGATGGTCCTGTTTTTGTTGGTTTCTGAATCACCGTAATGATTAATAGGGATAGTTGGGGGCATTAGTATTCAATTGTCAGAGGTGAAATTCTTGGATTTATTGAAGACTAACTTCTGCGAAAGCATTTGCCAAGGATGTTTTCATTAATCAAGAACGAAAGTTAGGGGATCGAAAGACGATCAGATACCGTCGTAGTCTTAACCATAAACTATGCCGACTAGGGATCGGACGATGTTAATTTTTCTTGACTCGTTCGG
+
IIIIIIIIIIIII@@@IIIIIIIIIIIIIIIIIIIIIIIIIIIIIIIIIIIIIIIIIIIIIIIIIIHHHIIIIIIIIIIII?????IIIIIIIIIIIIIHHHICCCCIIIIIIIIIIIIIIHHHIIIIIIIIIIIIIIIIIIIIIIIIIHHHIIIIIIIIIAAAAIIIIIIIIIIGGGIIIIHHHIIIIIIIIHHHHHHIIIIIIIIB?=;21..7,,,,,,443BBCGGIIIHHHIIGGGIIII>>>GGIIIIIIIIIIIIIIIIIIIGGA???=H;IIGGGEBA====5.,,,,,2,.::588B?DAAAGGIIIIIIIIIIIIIIIHHHHGAAAI::=::GGGHIIIIHA===GCFHEECBBBCC555CCA??C??555475B?==6:.00044>=>>>;>>:;;;;>B><880007-,,,,25,,,,5:9;;88<;633122.,,,,/2--,,,/-:8;<<=8686>>>><>>>><=6688664931131-132218482338;<999:8963.....1/22/8+*33;86877772
@JI6ZREA02FRI2Z
AGTCGTCATTGGAGGGCAAGTCTGGTGCCAGCAGCCGCGGTAATTCCAGCTCCAATAGCGTATATTAAAGTTGTTGCAGTTAAAAAGCTCGTAGTTGAATTTCGGGATC
+
FFFFFFFFFFFIIHHHIIIIIIIIIIIIIIIIIIIIIIIIIIHHHHIIIIIHFFFFFFFFFFFFFFFFFA@@FFFFFFFFF;;;;;FFFFFFFFFFFFFFF?B;86=77
@JI6ZREA02HO9TC
AGTCGTCATTGGAGGGCAAGTCTGGTGCCAGCAGCCGCGGTAATTCCAGCTCCAATAGCGTATATTAAAGTTG
+
FFFFFFFFFFFIIHHHIIIIIIIIIIIIIIIIIIIIIIIIIIHHHHHHHHHHFFFFFFFFFFFDDC?;<?>><
@JI6ZREA02JDL56
AGTCGTCATTGGAGGGCAAGTCTGGTGCCAGCAGCCGCGGTAATTCCAGCTCCAATAGCGTATATTAAAGTTGTTGCAATTAAAAAGCTCGTAGTTGAATTTCGGGGTCAGCAGGTTGGTCGTGCCACTGGTATGCACTGGTCTCGCTGATTCCTCCCTCTTGTAGAACCGTAATGCCATTAAGTTGGTGTTGCGGGGAAACAGGACTGTTACTTTGAAAAAATTAGAGTGTTTAAAGCAGGCTAACGCTTGAATACATTAGCATGGAATAATGAAATAGGACGTTCGATCCTATTTTGTGGTTTCTAGGATTGACGTAATGATTAATAGGGATAGTTGGGGCATTAGTATTCAATTGTCAGAGTGAAATTCTTGGATTTATTGAAGACTAACTACTGCGAAAGCATTTGCCAAGGATGTTTTCATTAATCAAAGAACGAAAGTTAGGGATCGAAGACGATCAGATACCGTCGTAGTCTTAACCNTAAACTATGCCGACTAGGGATCGGATGATGTTAATC
+
FFFFFFFFFFFIIHHHIIIIIIIIIIIIIIIIIIIIIIIIIIIIIIIIIIIIFFFFFFFFFFFFFFFFFFFFFFFFFFFFF???==FFFFFFFFFFFFFFFFF====FFFFFFFFCD===FFFFFFFFFFFFFFFFFFFFFFFFFFFFFFFFDDDFFFFFFFFFFFFFFFFDDCFFDFFFFF?<;;CCDDDDBB::==??CA>FFFFFFFFFFFFFF66666666,;CDDD??FFFFFFFFFFFFFFFFFFFFFFDGGGGGFFFFDDDDBBBBA555:155DDDBBAAAAAA?>00009/4422899AA>AABBDDDAAA====A====???ADDDDD9===AADD::8:DDDDBB@BBB=3333388;@@>>>BBB===822><888832299:9;332444@>>;;;@>??>4438>1110264411.0,,,,,,0.,,,3---1137222::756449962,,,,,0....0110..331.!0000,,,,,04370202268:8889:22220.0023
@JI6ZREA02J568V
AGTCGTCATTGGAGGGCAAGTCTGGTGCCAGCAGCCGCGGTAATTCCAGCTCCAATAGCGTATATTAAAGTTGTTGCAGTTAAAAAGCTCGTAGTTGAATTTCGGGGTCAGCAGGTTGGTCGTGCCACTGGTATGTACTGGCTTCGCTGATTCCTCCTTTCTGAAGAACTGTAATGTCATTAATTTGGTGTTGCAGGGAAACAGGACTGTTACTTTGAAAAAATTAGAGTGTTTAAAGCAGGCTAACGCTTGAATACATTAGCATGGAATAATGAAATAGGACGTTCGATCCTATTTGTGGTTTCTAGGATTGACGTAATGATTAATAGGGATAGTTGGGGGCATTAGTATTCAATTGTCAGAGGTGAAATTCTTGGATTTATTGAAGACTAACTACTGCGAAAGCATTTGCCAAGGATGTTTTCATTAATCAAGAACGAAAGTTAGGGATCGAAGACGATCAGATACCGTCGTAGTCTTAACCATAAACTATGCCGACTAGGGATCGGATGATGTTAATTTTTTAATGTACTCATTTCGGC
+
IIIIIIIIIIIIIGGGIIIIIIIIIIIIIIIIIIIIIIIIIIIIIIIIIIIIIIIIIIIIIIIIIIHHHIIIIIIIIIIII?????IIIIIIIIIIIIIHHHICCCCIIIIIIIIIIGGGIIIIIIIIIIIIIIIIIIIIIIIIIIIIIIIIIIIIIHHHIIIIIIIIIIIIIIIIIIIIIIIHHHIIIIIIIII;;;GGHIIIIIIIIIIIIHHHI99;;88??-IIIIIHHHHHHIIIIIIIIIIIIIIIIIIIIIIIIIIIIIIIIIIIIIHHHIIIIIIIIIIIIICCCC55551CCCCEIIIIIIIIIIIIIIIIIIIIIIIIHEACFFF77.....7@DDCEBIIIIIIIIIIIIIIIIIIHHHCCCEEIIIHHHIHHIIIIIIGEFFFIIICCCHHHIIIHHHIIIGGGGEA=00005:33227=?=5225<<<:<>:4444:>>:::<;>=AAAAAAAAAAA@@@?><454455442:999::4<=>>??;?<0004:555<<77774500,,,,,,,,)3037003...8<==
@JI6ZREA02GMAZL
AGTCGTCATTGGAGGGCAAGTCTGGTGCCAGCAGCCGCGGTAATTCCAGCTCCAATAGCGTATATTAAAGTTGTTGCAGTTAAAAAGCTCGTAGTTGAATTTCGGGGTCAGCAGGTTGGTCGTGCC
+
FFFFFFFFFFFIIHHHIIIIIIIIIIIIIIIIIIIIIIIIIIIIIIIIIIIIFFFFFFFFFFFFFF@@@???FFFFFFFFF?????FFFFFFFFFFFFFFFFD=:993444444899;;?=;96..
@JI6ZREA02G30QO
AGTCGTCATTGGAGGGCAAGTCTGGTGCCAGCAGCCGCGGTAATTCCAGCTCCAATAGCGTATATTAAAGTTGTTGCAGTTAAAAAGCTCGTAGTTGAATTTCGGGGTCAGTGGGTTGGTCGTGCCACTGGTATGTACTGGCCCTACTGATTCCTCCTTCTTGAAGAACTGTAATGCCATTAATTTGGTGTTGCAGGGAAACAGGACTGTTACTTTGAAAAAATTAAGAGTGTTTAAAGCAGGCAATCGCTTGAATACATTAGCATGGAATAATGAAATAGGACGTTCGATCCTATTTTGTGGTTTCTAGGATTGACGTAATGATTAATAGGGATAGTTGGGGCATTAGTATTCAATTGTCAGAGGTGAAATTCTTGGATTTATTGAAGACTAACTACTGCGAAAGCATTTGCCAAGGATGTTTTCATTAAATCAAGAACGAAAGTTAAGGGATCGAAGACGATCAGATACCGTCGTAGTCTTAACCATAAACTATAGCCGACTAGGGATCGGATGATGTTTAATTTTA
+
IFB=;;@FIIIIIHHHIIIIIIIIIIIIIIIIIIIIIIIIIIIIIIIIIIIIIIIIIIIIIIIIIIHHHIIIIIIIIIIII==???IIIIIIIIIIIFFFFFIB??>?EE<<55333:7?EEEGIIIIIIIIIIIIIIIIIHBB::9FIIIIIIIDDFDIDDD6669<>>::::::::ADB88669AA11116:????@B@@>BIIIIIIID@875C22222277,,;BEEGB@@788=>HID@@@DGIIFFFFDIIIIDDDGGGG;;;;;99BA554A9A=?5455;;;665BA5575:/5500054D<<<ADEGGD;;;DIDDDIIIIHHHIIIIIICCC@DDIIIIIIIIIIIHHHHHHHHB====HEEDDDB444000=77===@=AB99222;=?4....89?777?88::::=99....44,,,,,.1,,,,,11000822--116577::::9;::;;;;:;:;;:641138131177::9;66676-1122289660---077762227;;666:://3-0
@JI6ZREA02JLNHY
AGTCGTCATTGGAGGGCAAGTCTGGTGCCAGCAGCCGCGGTAATTCCAGCTCCAATAGCGTATATTAAAGTTGTTGCAGTTAAAAAGCTCGTAGTTGAATTTCGGGATCAATACGTCGGTCGTGCTTTTTTGGTACGCACTGGCGTCATTGGTTTCTCCTTTCTGACGAACCATGATGTCATTAATTTGGTGTTATGGGGAGTTAGGACTGTTACTTTGAAAAAATTAGAGTGTTTAAAGCAGGCATTAGCTTGAATACATTAGCATGGAATAATGAAATAGGACGTTCGATCCTATTTTGTGGTTTCTAGGATCAACGTAATGATTAATAGGGATAGTTGGGGCATTAGTATTCAATTGTCAGAGGTGAAATTCTTGGATTTATTGAAGACTAACTACTGCGAAAGCATTCGCCAAGGATGTTTTCATTAATCAAAGAACGAAAGTTAGGGATCGAAGACGATCAGATACCGTCGTAGTCTTAACCATAAACTATGCCGACTAGGGATCGGATGATGTTTAATTTTATAATG
+
IIIIIIIIIIIIIHHHIIIIIIIIIIIIIIIIIIIIIIIIIIIIIIIIIIIIIIIIIIIIIIIIIIHHHIIIIIIIIIIII;;;;;IIIIIIIIIIIIIHHHIHHHIIIIIIIIIIIIIIIIIII999999II<IIIIIIIIIIIIIIIIII>>>IIIIHHHIIIIIIIIIIIIIIIIIIIIIII:::IIIIIIIICCCAF7@@IIIFFFIIIIIEEBG444444<<-DDGIIHHHHHHIIIIIIIIIIIIIIIIIIIIIIIIIIIIIIIIIHHHIHHHIIIIII@@@IFDDDGGG<<<<<2<<BBBDAGDDDDDDIIIIFFD@@@DDDDFHHHHHHHIIBBB@DDHHHHHIIIIIHHHHHHHHHDDBBBBBBBB==??DBBBB::BE@:8:BEDBBBDCB?455=:::::A>>>AA//.331111899;::43...80380003788066668888888;:::::3131==<888:;741//00//,,,,,,,,/103151985444883338799933399///-0-4703
@JI6ZREA02IFYRK
AGTCGTCATTGGAGGGCAAGTCTGGTGCCAGCAGCCGCGGTAATTCCAGCTCCAATAGCGTATATTAAAGTTGTTGCAGTTAAAAAGCTCGTAGTTGAATTTCGGGGTCAGTGGGTTGGTCGTGCCACTGGTATGTACTGGCCCTACTGATTCCTCCTTCTTGAAGAACTGTAATGCCATTAATTTGGTGTTGCAGGGAAACAGGACTGTTACTTTGAAAAAATTAGAGTGTTTAAAGCAGGCAATCGCTTGAATACATTAGCATGGAATAATGAAGTAGGACGATCGATCCTATTTTGTGGTTTCTAGGATTGACGTAATGATTAATAGGGATAGTTGGGGCATTAGTATTCAATTGTCAGAGGTGAAATTCTTGGATTTATTGAAGACTAACTACTGCGAAAGCATTTGCCAAGGATGTTTTCATTAATCAAGAACGAAAGTTAGGGATCGAAGACGATCAGATACCGTCGTAGTCTTAACCATAAACTATGACCGACTAGGGATCGGATGATGTTAATTTTTAATGTAC
+
HHHHHHHHHHHIIIIIIIIIIIIIIIIIIIIIIIIIIIIIIIIIIIIIIIIIHHHHHHHHHHHHHHHHHHHHHHHHHHHHH???==HHHHHHHHHHHHHHHHHCCCCHHHHHHHHHHHHHHHHHHHHHHHHHHHHHHHHHHHHHHHHHHHHHHHHHHHHHHHHHHHHHHHHHHHHHHHHHHHHHHHHHHHHHHHHBBBHHHHHHHHHHHHHHHHHHH666666EE3HGEGECCCCCCHHHHHHHHHHHHHHHHHHHHHHHHHHHHDDDDHHHHHDDDDHHHHDDDDDDDGGDED9999;/66;;;BAG@@@BBBBHHHGGEEEEGBBBE@;;;>EDBB9999;;@@EDBBBBB;;;9>899==88966668232288;...2/1988863...226;2339999999;;;>;;77843.,,,,--1497769;:744;8444<=;49968777;;:9;88::::8::;;71011:8:;::==1107777;:0-----11020334477;;;;72221:;;//2//00*2877
@JI6ZREA02HX53F
AGTCGTCATTGGAGGGCAAGTCTGGTGCCAGCAGCCGCGGTAATTCCAGCTCCAATAGCGTATATTAAAGTTGTTGCAGTTAAAAAGCTCGTAGTTGAATTTCGGGGTCAGCAGGTTGGTCGTGCCACTGGTATGCACTGGCTTCGCTGATTCCTCCTTTCTGAAGAACTGTAATGCCATTAATTTGGTGTTGCAGGGAAACAGGACTGTTACTTTGAAAAAATTAGAGTGTTTAAAGCAGGCTAACGCTTGAATACATTAGCATGGAATAATGAAATAGGACGTTCGATCCTATTTTGTTGGTTTCTAGGATTGACGTAATGATTAATAGGGATAGTTGGGGGCATTAGTATTCAATTGTCAGAGGTGAAATTCTTGGATTTATTGAAGACTAACTACTGCGAAAGCATTTGCCAAGGATGTTTTCATTAATCAAGAACGAAAGTTAGGGATCGAAGACGATCAGATACCGTCGTAGTCTTAACCNTAAACTATGCCGACTAGGGATCGGATGATGTTAATTTTTTAATGTACTCA
+
IIIIIIIIIIIIIHHHIIIIIIIIIIIIIIIIIIIIIIIIIIIIIIIIIIIIIIIIIIIIIIIIIIHHHIIIIIIIIIIII;;;;;IIIIIIIIIIIIIFFFICCCCIIIIIIIIIIIIIIIIIIIIIIIIIIIIIIIIIIIIIIIIIIIBBBBIIIHHHIIIIIHHIIIIIIIIIIIIIIIIHHHII@BBBFIIHHHHHHIFFFIIIIIEDD888=------443BAA??;=>HHHIIIIIIIIIIIIFFFIIIIIIIIIIIIIIIDDDDHIH777IIIIIIF@@@DIG@@@@999=D::BB222D=G@;;;;DIIFGFEEBBDD66445:68A?=3522222?>AA?BBEGDDDBBBBBBBBBBBA?<::;;?66223...224=;;;8?A99442=9::;:::9:::::::===AA9:7111172220/6992---..003:;;36661333;310244697302067;:9:6310:7899--!---02/,022602024554022377773336:;;//////55)::9;0--
@JI6ZREA02I0RQ4
AGTCGTCATTGGAGGGCAAGTCTGGTGCCAGCAGCCGCGGTAATTCCAGCTCCAATAGCGTATATTAAAGTTGTTGCAGTTAAAAAGCTCGTAGTTGAATTTCGGGGTCAGCAGGTTGGTCGTGCCACTGGTATGAACTGGTTTCGCTGATTCCTCCTTTCTGAAGAACTGTAATGTCATTAATTTGGTGTTGCAGGGAAACAGGACTGTTACTTTGAAAAAATTAGAGTGTTTAAAGCAGGCTAACGCTTGAATACATTAGCATGGAATAATGAAATAGGACGTTCAAACCTATTTTGTTGGTTTCTAGGATTGACGTAATGATTAATAGGGATAGTTGGGGCATTAGTATTCAATTGTCAGAGGTGAAATTCTTGGATTTATTGAAGACTAACTACTGCGAAAGCATTTGCCAAGGATGTTTTCATTAATCAAGAACGAAAGTTAGGGATACGAAGACGATCAGATACCGTCGTAGTCTTAACCAT
+
HHHHHHHHHHHII666IIIIIIIIIIIIIIIIIIIIIIIIIIIIIIIIIIIIHHHHHHHHHHHHHHHHHHHHHHHHHHH<<88888DHHHHHHHHHHHHHHHHAAAAHHHHHHHHHHHHHHHHHHHHHHHHHHHHHHHHHHHHHHHHHHHHHEEEEEHHHHHHHHHHHHHHHHHHHHHHHHHHEEEHH@999EHHHHHHHEFFFFHHHHHGGG@=;A//////00,5BBDE@CCEHHHHHHHE8866;GEFGDD;:;HHHHHHHHHHHHHHHHHHHHHHDDDHHDDDHHHDDDE?;==;//66@@@GAGEBBBBBHHHBBBGGGGIGE@52226>EDBB9999BBBBGEEEHHEEEIIDDDA99999====BA988==B==;94499>989A../28;9999999=9999;>>=AA>==:;4744:::;<:0227:66;8433:;;2761-----88:9;88:::;:;:;;;868::112009900,,
@JI6ZREA02JGANT
AGTCGTCATTGGAGGGCAAGTCTGGTGCCAGCAGCCGCGGTAATTCCAGCTCCAANAGCGTATATTAAAGTTGTTGCAGTTAAAAAAGCTCGTAGTTGAATTTTCGGGGG
+
FFFFFFFFFFFIIHHHIIIIIIIIIIIIIIIIIIIIIIIIIIIIIIIIIIIIF66!:=FFFFFFFFFFFFFFBA>==:4--,,,,,,2::9==7688444444240-3,,
@JI6ZREA02HYL0E
AGTCGTCATTGGAGGGCAAGTCTGGTGCCAGCAGCCGCGGTAATTCCAGCTCCAATAGCGTATATTAAAGTTGTTGCAGTTAAAAAGCTCGTAGTTGAATTTCGGGGTCAGTAGGTTGGTCGTGCCAA
+
FFFFFFFFFFFIIHHHIIIIIIIIIIIIIIIIIIIIIIIIIIIIIIIIIIIIFFFFFFFFFFFFFFFFFFFFFFFFFFFFF=====FFFFFFFFFFFFFF??510..4==7.-----55131521222
@JI6ZREA02FET00
AGTCGTCATTGGAGGGCAAGTCTGGTGCCAGCAGCCGCGGTAATTCCAGCTCCAATAGCGTATATTAAAGTTGTTGCAGTTAAAAAGCTCGTAGTTGAATTTCGGGGT
+
FFFFFFFFFFFIIHHHIIIIIIIIIIIIIIIIIIIIIIIIIIIIIIIIIIIIFFFFFFFFFFFFFFFFFFFFFFFFFFFFF=====FFFFFFFFFFFFD=;9?57..-
@JI6ZREA02HRRAN
AGTCGTCATTGGAGGGCAAGTCTGGTGCCAGCAGCCGCGGTAATTCCAGCTCCAATAGCGTATATTAAAGTTGTTGCAGTTAAAAAGCTCGTAGTTGAATTTCGGGGTCAGTAGGTTGGTCGTGCCAATGGTATGTACTGGCTTTACTGATTCCTCCTTCTTGAAGAACTGTAATGTCATTAATTTGGTGTTGCAGGGAAACAGGACTGTTACTTTGAAAAAATTAGAGTGTTTAAAGCAGGCTAACGCTTGAATACATTAGCATGGGATAATGAAATAGGACGATCGATCCTATTTTGTGGTTTCTAGGATTGACGTAATGATTAATAGGGATAGTTGGGGCATTAGTATTCAATTGTCAGAGGTGAAGTTCTTGGATTTATTGAAGACTAACTACTGCGAAAGCATTTGCCAAGGATGTTTTCATTAATCAAGAACGAAGTTAGGGATCGAAGACGATCAGATACCGTCGTAGTCTTAACC
+
HHHHHHHHHHHII???IIIIIIIIIIIIIIIIIIIIIIIIIIIIIIIIIIIIHHHHHHHHHHHHHHHHHHHHHHHHHHHHH;;;;;HHHHHHHHHHHHHHHHH>>>>FFHHHHHHHHHHHHHHHHHHHHHHHHHHHHHHHHHHHHHHHHHHHHHHHHHHHHHHHHHHHHHHHHHHHHHHHHEE889HHA@@@BEGEEE999HHHHHHHHHHHGCCCG222222;;-EEBBDCCHHHHHE@@@HHHHHHHHHHHHHHHHHHHHDDDHHHHHHHHDCCDHHHHGDDDGGGEBBBBB6666;2;;@@@GAGEBBBBBEGEEEEB@@@@;;9@@@@EEEEGHBBA9BBBHHH@@@@EGGDBA=AA33///.4A?AAA<<BDD>>=944=BA@@<99993222399999999999A>>><///321111;;;;::02227442---0220222822---85;7777720202221488766;889900
@JI6ZREA02JWWEA
AGTCGTCATTGGAGGGCAAGTCTGGTGCCAGCAGCCGCGGTAATTCCAGCTCCAATAGCGTATATTAAAGTTGTTGCAGTTAAAAAGCTCGTAGTTGAATTTCGGGATCAATACGTCGGTCGTGCTTTTTTGGTACGCACTGGCGTCATTGGTTTCTCCTTTCTGACGAACCATGATGTCATTAATTTGGTGTTATGGGGAGTTAGGACTGTTACTTTGAAAAAATTAGAGTGTTTAAAGCAGGCATTAGCTTGAATACATTAGCATGGAATAATGAAATAGGACGTTCGATCCTATTTTGTGGTTTCTAGGATCAACGTAATGATTAATAGGGATAGTTGGGGCATTAGTATTCAATTGTCAGAGGTGAAATTCTTGGATTTATTGAAGACTAACTACTGCGAAAGCATTTGCCAAGGATGTTTTCATTAATCAAGAACGAAGTTAGGGATCGAAGCGATCAGATACCGTCGTAGTCTTAACCATAACTATGCCGACTAGGGATCGGATGATTGTTTAATTTTTAA
+
FFFFFFFFFFFIIHHHIIIIIIIIIIIIIIIIIIIIIIIIIIIIIIIIIIIIFFFFFFFFFFFFFFFFFFFFFFFFFFFFF?????FFFFFFFFFFFFFFFFF===FFFFFFFFFFFFFFFFFFF666666CC6FCCCCFFFFFFFFFFFFFFFFFF@@@@FFFFFFFFFFFFFFFFFFFFFFFFFFFDDDFCAAD;;;;:1335BBAAAB:::??;;?222/2211,4<??A==??FFFFFFFFFFFFFFFFFIDDDDGIIIIFFFDDIIIGGGG?C::4??55555AA@?>=?<22223.......2>;<899<BAAADBA===AAAAB0008<AA>>6667?:::BBBBB@AA@=<32333229766,..,320,,,0005//740003,,,,400073,,,06772223666662026000022678702226442---42200000622220246---646488600006---,.44111,,,,,,,,00.0.01000066766622226.//44,,,,,,,
@JI6ZREA02ILS83
AGTCGTCATTGGAGGGCAAGTCTGGTGCCAGCAGCCGCGGTAATTCCAGCTCCAATAGCGTATATTAAAGTTGTTGCAGTTAAAAAGCTCGTAGTTGAATTTCGGGATCAATACGTCGGTCGTGCTTCGGTACGTACTGGCGTCACTGGTTTCTCCTTTCTGACGAACCATGATGTCATTAATTTGGTGTTAGT
+
===DF@@AFFFIIHHHIIIIIIIIIIIIIIIIIIIIIIIIIIIIIIIIIIIIFFFFFFFFFFFFFFFFFFFFFFFFFFFFF?????FFFFFFFFFFFFFFFFFDCCDDDDDBBBB=<<=<<;=94../../3669=962242<=:6411,,,7111,..//:::<;><455:DDFFFDDFFF?==<<4;;2///
@JI6ZREA02FY3YD
AGTCGTCATTGGAGGGCAAGTCTGGTGCCAGCAGCCGCGGTAATTCCAGCTCCAATAGCGTATATTAAAGTTGTTGCAGTTAAAAAGCTCGTAGTTGAATTTCGGGGTCAGTAGGTTGGTCGTGCCAATGGTGTGTACTGGCTTTACTGATTCCTCCTTCTTGAAGAACTGTAATGTCATTAATTTGGTGTTGCAGGGAAACAGGACTGTTACTTTGAAAAAATTAGAGTGTTTAAAGCAGGCTAACGCTTGAATACATTAGCATGGAATAATGAAATAGGACGTTCGATCCTATTTTGTTGGTTTCTAGGATTGACGTAATGATTAATAGGGATAGTTGGGGCATTAGTATTCAATTGTCAGAGGTGAAATTCTTGGATTTATTGAAGACTAACTACTGCGAAAGCATTTGCCAAGGATGTTTTCATTAATCAAGAACGAAAGTTAGGGATCGAAGACGATCAGATACCGTCGTAGTCTTAACCATAAACTATGCCGACTAGGGATCGGATGATGTTAATTTTATAA
+
IIIIIIIIIIIIIHHHIIIIIIIIIIIIIIIIIIIIIIIIIIIIIIIIIIIIIIIIIIIIIIIIIIHHHIIIIIIIIIIII=====IIIIIIIIIIIIIHHHICCCCIIIIIIIIIIIIIIIIIIIIIIIIIIIIIIIIIIIHHHIIIIIIIIIIIIIIFFFIIIIIIIIIHIIIIIIIIIIIHHHIIIIIIIIIHHHHHHIIIIIIIIIIIIHHHI666666;;,BHIIIHHHHHHIIIIIIIIIIIIIIIIIIIIIIIIIIIIIIIIIIIIIHHHIIIIDDDIIIGGG<<<<<<<<@6:FFBBEIIIIHHHIIIIIIIIHHHHIHHHHEEEIIIG@@9999DDGDDDDIIFIHHHHHHHHHHHHB=@@HHHHHDEEEEEB>44::A425:22288===5///4@CC<<=CAAAAAA=83..--3799840...85886333:;;36666888;81036<:::8686==<856686697744//.,,,,,,,/100394768888:;<;:877798822--,,,*13
@JI6ZREA02JL0N3
AGTCGTCATTGGAGGGCAAGTCTGGTGCCAGCAGCCGCGGTAATTCCAGCTCCAATAGCGTATATTAAAGTTGTTGCAGTTAAAAAGCTCGTAGTTGAATTTCGGGGATC
+
FFFFFFFFFFFIIHHHIIIIIIIIIIIIIIIIIIIIIIIIIIIIIIIIIIIIFFFFFFFFFFFFFFFFFFFFFFDDDDB::33111??>=>=>?>><;;662/,,,,333
@JI6ZREA02IRN6D
AGTCGTCATTGGAGGGCAAGTCTGGTGCCAGCAGCCGCGGTAATTCCAGCTCCAATAGCGTATATTAAAGTTGTTGCAAGTTAAAAAGCTCGTAGTTGAAGTTTCGGGGTCAGTAGGTTGGTCGTGCCAATGGTATGTACTGGCTTTACTGATTCCTCCTTCTTGAAGAACTGTAATGTCATTTAATTTGGTGTTGC
+
FFFFFFFFFFFIIHHHIIIIIIIIIIIIIIIIIHDCAA55544>=889<9556DDDDFFFFF@@@@FFFFFFFDDD:::A?=55553@AAAAAA=:::::666=B99=;FF?AA?FDDDBBBBD::<<???DDDBDDF???665:==:86<<<><<<@>==<<<<8454899>=????89411188442;;7;=>?3
@JI6ZREA02HV66Z
AGTCGTCATTGGAGGGCAAGTCTGGTGCCAGCAGCCGCGGTAATTCCAGCTCCAATAGCGTATATTAAAGTTGTTGCAGTTAAAAAGCTCGTAGTTGAATTTCGGGGATCATACGTCGGTCGTGCCTTCGGTACGTACTGGCGTCAGTTGGTTTCTCCTTTCTGTACCG
+
FFFFFFFFFFFIIHHHIIIIIIIIIIIIIIIIIIIIIIIIIIIIIIIIIIIIFFFFFFFFFFFFFFFFFFFFFFFFFFFFF=====FFFFFFFFDB@>>6663,,,,...-.,..----59995----,--,.-,--2299:24377688888340496662/353112
@JI6ZREA02INEX2
AGTCGTCATTGGAGGGCAAGTCTGGTGCCAGCAGCCGCGGTAATTCCAGCTCCAATAGCGTATATTAAAGTTGTTGCAGTTAAAAAGCTCGTAGTTGAATTTCGGGATCAATACGTCGGTCGTGCTTTCGGGTACGTACTGGCGTCATTGGTTTCTCCTTTCTGACGAACCATGATGTCATTAATTTGGTGTTATGGGGAGTTAGGACTGTTACTTTGAAAAAATTAGAGTGTTTAAAGCAGGCATTAGCTTGAATACATTAGCATGGAATAATGAAATAGGACGTTCGATCCTATTTTGTTGGTTTCTAGGATCAACGTAATGATTAATAGGGATAGTTGGGGGCATT
+
FFFFFFFFFFFIIHHHIIIIIIIIIIIIIIIIIIIIIIIIIIIIIIIIIIIIFFFFFFFFFFFFFFFFFFFFFFFFFFFFF88888DFFFFFFFFFFFFFFFFFFFFFFFFFFFFFFFFFFFFFFFFFFFFFFFFFFFFFFFFFFFFFF<<666?FFFFFFFFFFFFFFFFFFFFFFFFFFFFF@@@FFFFFFFFDDDBFFFFFFFFFFFFFFFFFFF666666;;-FFFFF;;;FFFFFFFFFFFFFFFFFFFIIIIIIIIGGFFDGIIIIIGGDDDGAGGDD555DDGGGDBB77764//440004:AABBBDDDDDDDDDDDDDAAAB;422<<911,,,,,33--
@JI6ZREA02GYLAD
AGTCGTCATTGGAGGGCAAGTCTGGTGCCAGCAGCCGCGGTAATTCCAGCTCCAATAGCGTATATTAAAGTTGTTGCAGTTAAAAAGCTCGTAGTTGTATTTCGGGATCAATACGTCGGTCGCGCCTTCGGGTACGTACTGGCGTCATTGGTTTCTCCTTTCTGACGAACCATGATGTCATTAATTTGGTGTTATGGGGAGTTAGGACTGTTACTTTGAAAAAATTAGAGTGTTTAAAGCAGGCATTAGCTTGAATACATTAGCATGGAATAATGAAATAGGACGTTCGATCCTATTTTGTTGGTTTCTAGGATTGACGTAATGATTAATAGGGATAGTTGGGGCATTAGTATTCAATTGTCAGAGGTGAAATTCTTGGATTTATTGAAGACTAACTACTGCGAAAGCATTTGCCAAGGATGTTTTCATTAATCAAGAACGAAAGTTAGGGATCGAAGACGATCAGATACCGTCGTAGTCTTAACCATAAACTATGCCGACTAGGGATCGGATGATGTTTAATTTTTAATGTACTC
+
IIIIIIIIIIIII:::IIIIIIIIIIIIIIIIIIIIIIIIIIIIIIIIIIIIIIIIIIIIIIIIIIHHHIIIIIIIIIIII?????IIIIIIIIIIIIIHHHIHHHIIIIIIIIIIIIIIIIIIIIIIIHHHIIIIIIIIIIIIIIIIIIIHHHIIIIHHHIIIIIIIIIIIIIIIIIIIIIIIHHHIIIIIIIICCCCF4;;IIIIIIIIIIIHHHI;;;;66;;,FIIIIHHHHHHIIIIIIIIIIIIIIIIIIIIIIIIIIIIIIIIIIIIIHHHIIHHHHDDDIIII<<<<=9996//BD2226<GGIIGGHIIIIIIIIIIIIIIH555<IGGFF9999@DHHIIIIIFHHHHHB=@@BBDDBBBB=CA:88A??000>44::BDDDDDDDEDEB:::::=9::::;>5555::9;;3731:::<:8...3300;8333:880611188:::<9<:::::8681337767471/1//00//.,,,,,/,/10045290...03766777788111::1155544*31:3..
@JI6ZREA02JI2AC
AGTCGTCATTGGAGGGCAAGTCTGGTGCCAGCAGCCGCGGTAATTCCAGCTCCAATAGCGTATATTAAAGTTGTTGCAGTTAAAAAGCTCGTAGTTGAATTTCGGGATCAGTACGTTGGTCGTGCCTTAGGTACGTACTGGTGCTACTGGTTCCTACCTTCTGACGAACCATCATGTCATTCATTTGGTGTGGCGGGGAATCAGGACTGTTACTTTGAAAAAATTAGAGTGTTTAAAGCAGGCTCGCGCTTGAATACATTAGCATGGAATAATGAAATAGGACGTTGATCCTATTTGTGGTTTCTAGAATTGACGTAATGATTAATAGGGATAGTTGGGAGCATTAGTATTCAATTGTCAGAGGTGAAATTCTTGGATTTATTGAAGACTAACTACTGCGAAAGCATTTGCCAAGGATGTTTTCATTAATCAAGAACGAAAGTTAGGGATCGAAGACGATCAGATACCGTCGTAGTCTTAACCNTAAACTNTGCCGACTAGGGATCGGATGATGTTAATTTTTTAATGTAC
+
IIIIIIIIIIIIIHHHIIIIIIIIIIIIIIIIIIIIIIIIIIIIIIIIIIIIIIIIIIIIIIIIIIHHHIIIIIIIIIIII?????IIIIIIIIIIIIIHHHIHHHIIIIIIIIIIIIIIIIIIIIIIIIIIIIIIIIIIIIIIIIIIIIIIIIIF>>>>EHIIIHHHIIIIIIIIIIIIIIIHHHFFDFIIII????FFIIIIIIIIIIIII888F666666=>-IIIIIHHHHHHIFFFFIIIIIIIIIIIIIIIIIIIIIIIIIIIIIIIHHHHIIIIIIIIIIII@@<;335;4EE666D?IIHHIIIIIHDDDIIIIIIIIIHHHIHHDDDHHBD:@@GD<<9DD@<<<GGBBBDEEEHHHHBBCCCCCCA://../2?=222559999;@9::9==<455::;=;744,,,--,,,,,1498869;;:88;6333662-.--7...22893118:::8::;;><<<<>66888;;--!....30!0329:;8:8:::8::8888::33118800555588)3...
@JI6ZREA02H1LUT
AGTCGTCATTGGAGGGCAAGTCTGGTGCCAGCAGCCGCGGTAATTCCAGCTCCAATAGCGTATATTAAAGTTGTTGCAGTTAAAAAGCTCGTAGTTGAATTTCGGGATCAATACGTCGGTCGTGCTTTTTTGGTACGCACTGGCGTCATTGGTTTCTCCTTTCTGACGAACCATGATGTCATTAATTTGGTGTTATGGGGATTAGGACTGTTACTTTGAAAAAATTAGAGTGTTTAAAGCAGGCATTAGCTTGAATACATTAGCATGGAATAATGAAATAGGACGTTCGATCCTATTTTGTGGTTTCTAGGATCAACGTAATGATTAATAGGGGTATTGGGGCATTAGTATTCAATTGTCAGAGGTGAAATTCTTGGATTTATTGAAGACTAACTACTGCGAAAGCATTTGCCAAGG
+
FFFFFEEEEFFIIHHHIIIIIIIIIIIIIIIHHIIHHHHHHHHHHIHHHHHHFFFFFFFFFFFFFFFFFFFFFFFFFFFFF;;;;;FFFFFFFFFFFFFFFFFFFFFFFFFFFFFFFFDBBAA<4//----22,4:>?AABBDDFFFFFFFFFFFFFFFFFFFFFFFFFFFFFFFFFFFFFFFFF@@@FFFFDDBD;;;;6666=BBBDDDDFFFFFD66666666,??FFFFFFFFFFFFDDDFFFFFFFFFFIFDFDIIIGGFFDIIIIDDCF???=8::444448=<<;99:22227......79?=<<=AAADIDDDDBBAAA>33////2266//22794449888=>==><:888><8888888443::@@@;44322><92237....299332448888;88>8888:8
@JI6ZREA02I5YWP
AGTCGTCATTGGAGGGCAAGTCTGGTGCCAGCAGCCGCGGTAATTCCAGCTCCAATAGCGTATATACTAAGTGTTGCAGTTAAAAAGCTCGTAGTTGAATTTTCGGGGA
+
FFFFFFFFFFFII???IIIIIIIIIIIIIIIIIIIIIIIIIIIIIIIIIIIIFFFFFDDDBB@800004;4//..<>>?>=23755B===ABA?>>?>=4422711...
@JI6ZREA02GC8S3
AGTCGTCATTGGAGGGCAAGTCTGGTGCCAGCAGCCGCGGTAATTCCAGCTCCAATAGCGTATATTAAAGTTGTTGCAGTTAAAAAGCTCGTAGTTGAATTTCGGGGTCAGT
+
FFFFFFFFFFFIIHHHIIIIIIIIIIIIIIIIIIIIIIIIIIIIIIIIIIIIFFFFFFFFFFFFFFFFFFFFFFFFFFFFF;;;;;FFFFFFFFFFDDD??=900002<<..
@JI6ZREA02FNLUD
AGTCGTCATTGGAGGGCAAGTCTGGTGCCAGCAGCCGCGGTAATTCCAGCTCCAATAGCGTATATTAAAGTTGTTGCAGTTAAAAAGCTCGTAGTTGAATTTCGGGTATCAATACGTCGGTCGTGCTTTCGGGTTACGTACTGGCGTCATTTGGTCTCTTCCTTTCTGACGAACCATGATGTCATTAATTTGGTGTTATGGGGAGTTAGGACTGTTACTTTGAAAAAATTAGAGTGTTTAAAGCAGGCATTAGCTTGAATACATTAGCATGGAATAATGAAATAGGACGTTCGATCCTATTTTGTGGTTTCTAGGATCAACGTAATGATTAATAGGGATATTGGGGCATTAGTATTCAATTGTCAGAGGTG
+
FFFFFFFFFFFIIHHHIIIIIIIIIIIIIIIIII@??IIIIIIIIIIIIIIIFFFFFFFFFFFFFFFFFFFFFFFFFDDDD;;775BAAA><444842222276..-//48898>=?==><8888988;@;8866?A>@@??;;:8:3.,,,5517----1266684<>??44448=AA===BAAAFFCCCFFFFFFFD;;=;A166=:889?=<973,,,7,,,,,,55/==974448;;889<@>??==<==:::=DDDDGGGDFFFIGGDDFIIIIIIIIIID555:DGGGGDDBB9996=044000::BAAABBDDDDDDDA:::?DDBA866<<922.....3222:8<=A?B@@@@<>9322232
@JI6ZREA02HWSGO
AGTCGTCATTGGAGGGCAAGTCTGGTGCCAGCAGCCGCGGTAATTCCAGCTCCAATAGCGTATATTAAAGTTGTGCNG
+
11336666AADDGFHHIIIIIIIIIIIIIIIIIIIIIIIIIIIIIIIIIIIIFFFFFF:::=BA440..7666664!/
@JI6ZREA02J3W9T
AGTCGTCATTGGAGGGCAAGTCTGGTGCCAGCAGCCGCGGTAATTCCAGCTCCAATAGCGTATATTAAAGTTGTTGCAGTTAAAAAGCTCGTAGTTGAATTTCGGGGTCAGCAGGCTGGTCGTGCCACTGGTATGCACTGGCTTCGCTGATTCCTCCTTTCTGAAGAACTGTAATGTCATTAATTTGGTGTTGCAGGGAAACAGGACTGTTACTTTGAAAAAATTAGAGTGTTTAAAGCAGGCTAACGCTTGAATACATTAGCATGGAATAATGAAATAGGACGTTCGATCCTATTTTGTGGTTTCTAGGATTGACGTAATGATTAATAGGGATAGTTAGGGGCATTAGTATTCAATTGTCAGAGGTGAAATTCTTGGATTTATTGAAGACTAACTACTGCGAAAGCATTTGCCAAGGATGTTTTCATTAATCAAGAACGAAAGTTAGGGATCGAAGACGATCAGATACCGTCGTAGTCTTAACCATAAACTATGCCGACTAGGGATCGGATGATGTTTAATTTTTT
+
HHHHHHHHHHHIIHHHIIIIIIIIIIIIIIIIIIIIIIIIIIIIIIIIIIIIHHHHHHHHHHHHHHHHHHHHHHHHHHHHH:::::HHHHHHHHHHHHHHHHHCCCCHHHHHHHHHHHHHHHHHHHHHHHHHHHHHHHHHHHHHHHHHHHHHHHHEDCCCDAHHB>;;HHHHHHHHHHHEEEEHHHEE@EHHHHHHHHHHEE9>>HHHHGGGD==;A00000000,6BBBECCHHHHHHHHHHHHHHHHEEEEEHHHHHHHHHHHHHHHDDDDDHHH@:@@HHHHHHHHHHHGG?;;96/2266;B<D<<>BGGGB6666EDDDD;;99;99<>;435<0222BABBEDBE@@@@EDDA?AA999=9344=BBA??BBD>>>@449AHHHDDEEEE899999999233999<<<<<998771114::;;::9;;;:66;:333:22-6611222;:85::8:::21267776468:88;::==110796621-1227:96772---2222222222666;;//55--
@JI6ZREA02G1NWJ
AGTCGTCATTGGAGGGCAAGTCTGGTGCCAGCAGCCGCGGTAATTCCAGCTCCAATAGCGTATATTAAAGTTGTTGCAGTTAAAAAGCTCGTAGTTGAA
+
FFFFFFFFFFFIIHHHIIIIIIIIIIIIIIIIIIIIIIIIIIIHHHHHHHHHFFFFFFFFFFFFFFFFFFFFFFF@A?==F;;???FFFFFDBA><=11
@JI6ZREA02I0I14
AGTCGTCATTGGAGGGCAAGTCTGGTGCCAGCAGCCGCGGTAATTCCAGCTCCAATAGCGTATATTAAAGTTGTTGCAGTTAAAAAGCTCGTAGTTGAATTTCGGGATCAATACGTCGGTCGTGCTTTTCGGGTACGTACTGGC
+
FFFFFFFFFFFIIHHHIIIIIIIIIIIIIIIIIIIIIIIIIIIIIIIIIIIIFFFFFFFFFFFFFF;;;FFFFDAAAAB==63366?DBBBBBDFFFFF???FFFF???CFFFFFFFFDDBDDBA554444263:9.222--./
@JI6ZREA02FFL7H
AGTCGTCATTGGAGGGCAAGTCTGGTGCCAGCAGCCGCGGTAATTCCAGCTCCAATAGCGTATATTAAAGTTGTTGCT
+
FF@====FFFFFH:::IIIIIIIIIIIIIIIIIIIIIIIIIIIIIIIIIIIIFFFFFFDDDFFFDD::8?><9212//
@JI6ZREA02GW6NQ
AGTCGTCATTGGAGGGCAAGTCTGGTGCCAGCAGCCGCGGTAATTCCAGCTCCAATAGCGTATATTAAAGTTGTTGCAGTTAAAAAGCTCGTAGTTGAATTTCGGGGTCAGTAGGTTGGTCGTGCCAATGGTATGTACTGGCTTTACTGATTCCTCCTTCTTGAAGAACTGTAATGTCATTAATTTGGTGTTGCAGGGAAACAGGACTGTTACTTTGAAAAAATTAGAGTGTTTAAAGCAGGCTAACGCTTGAATACATTAGCATGGAATAATGAAATAGGACGTTCGATCCTATTTTGTTGGTTTCTAGGATTGACGTAATGATTAATAGGGATAGTTGGGGCATTAGTATTCAATTGTCAGAGGTGAAATTCTTGGATTTATTGAAGACTAACTACTGCGAAAGCATTTGCCAAGGATGTTTTCATTAATCAAGAACGAAAGTTAGGGATCGAAGACGATCAGATACCGTCGTAGTCTTAACCATAAACTATGACCGACTAGGGATCGGATGATGTTAATTTTTAATGTACT
+
FFFFFFFFFFFIIIIIIIIIIIIIIIIIIIIIIIIIIIIIIIIIIIIIIIIIFFFFFFFFFFFFFFFFFFFFFFFFFFFFF;;;;;FFFFFFFFFFFFFFFFF@@@@FFFFFFFFFFFFFFFFFFFFFFFFFFFFFFFFFFFFFFFFFFFFFFFFFFFFFFFFFFFFFFFFFFFFFFFFFFFFFFFFFD@@@FFFFFFFFFFFFFFFFFFFFFFFFF777766;;-FFFFFFFFFFFFFDDDFFFFFFFFFFFFFDFGIIIFFFIIIGGGDDDFGGGGADD555::AA??88894444906>>;;;BAB==???DDDA:::DDDDDDDDDBBBDDIDDD??==AAADDDDDDAAAADD?888==>DDD>>>DD===<<>;882//768887:<2222<888;886233///36999;966611002267770222200972228---11112222288655666:7:9:::9899:95655::1000,,,,1,,,,,,1.02700202034000000..00,,,,,..*3130,
@JI6ZREA02GJPLP
AGTCGTCATTGGAGGGCAAGTCTGGTGCCAGCAGCCGCGGTAATTCCAGCTCCAATAGCGTATATTAAAGTTGTTGCAGTTAAAAAGCTCGTAGTTGAATTTCGGGGTC
+
8:56666888FGHHHHIIIIIIIIIIIIIIIIIIIIIIIIIIIIIIIIIIIIFFFFFFFFFFFFFFFFFFFFDDDFFFFFF;;;;;DDDFFFFFFFFFFFFFD:77223
@JI6ZREA02G4NHA
AGTCGTCATTGGAGGGCAAGTCTGGTGCCAGCAGCCGCGGTAATCCAGCTCCAATAGCGTATATTAAAGTTGTTGCAGTTAAAAAGCTCGTAGTTGAATTTCGGGGTCAGTGGGTTGGTCGTGCCACTGGTATGTACTGGCCCTACTGATTCCTCCTTCTTGAAGAACTGTAATGCCATTAATTTGGTGTTGCAGGGAAACAGGACTGTTACTTTGAAAAAATTAGAGTGTTTAAAGCAGGCAATCGCTTGAATACATTAGCATGGAATAATGAAATAGGACGTTCGATCCTATTTTGTGGTTTCTAGGATCAACGTAATGATTAATAGGGATAGTTGGGGCATTAGTATTCAATTGTCAGAGGTGAAATTCTTGGATTTATTGAAGACTAACTACTGCGAAAGCATTTGCCAAGGATGTTTTCATTAATCAAAGAACGAAAGTTAGGGATCGAAGACGATCAGATACCGTCGTAGTCTTAACCATAAACTATGCCGACTAGGGATCGGATGATGTTTAATTTTTAATGTAC
+
IIIIIIIIIIIIIHHHIIIIIIIIIIIIIIIIIIIIIIIIIIIIIIIIIIIIIIIIIIIIIIIIIHHHIIIIIIIIIIII?????IIIIIIIIIIIIIHHHICCCCIIIIIHHHIIIIIIIIIIIIIIIIIIIIIIIIIIHHHIIIIIIIIIIIIIIIIIIIIIIIIIIIIIIIIIIIIIIIHHHIIDBBBIIIFFFHHHIIIIIIIIIIIIHHHI;;;;6699,@HFFFHHHHHHIIIIIIIIIIIIFFFIIIIIIIIIIIIIIIIIIIIIIHHHIIHH;;<@@IIIIIIIG====;/77776D=G;;;@DDHIIIIIHHHHIIIIIEBBDDDBBB6666;?????GGGGGGGGGEDD=======BEBDDBBBDD:000=8:DEBBBBDDEEEDB=::444B9:::;;=::::A=:::1100643343.,,,,,,,1,,,,06;36668:::;;:9;::::77678==;:9:::8120000,,,1,,,,1,/10446478522...::333337677;;//5//00*6762
@JI6ZREA02GCY57
AGTCGTCATTGGAGGGCAAGTCTGGTGCCAGCAGCCGCGGTAATTCCAGCTCCAATAGCGTATATTAAAGTTGTTGCAGTTAAAAAGCTCGTAGTTGAATTTCGGGGTCAGTAGGTTGGTCGTGCCAATGGTATGTACTGGCTTTACTGATTCCTCCTTCTTGAAGAACTGTAATGTCATTAATTTGGTGTTGCAGGGAAACAGGACGGTTACTTTGAAAAAATTAGAGTGTTTAAAGCAGGCTAACGCTTGAATACATTAGCATGGAATAATGAAATAGGACGTTCGATCCTATTTTGTTGGTTTCTAGGATTGACGTAATGATTAATAGGGATAGTTGGGGGCATTAGTATTCAATTGTCAGAGGTGAAATTCTTGGATTTATTGAAGACTAACTACTGCGAAAGCATTTGCCAAGGATGTTTTCATTAATCAAGAACGAAAGTTAGGGATCGAAGACGATCAGATACCGTCGTAGTCTTAACCATAAACTATGCCGACTAGGGATCGGATGATGTTAATTTTTTAATG
+
IIIIIIIIIIIIIHHHIIIIIIIIIIIIIIIIIIIIIIIIIIIIIIIIIIIIIIIIIIIIIIIIIIHHHIIIIIIIIIIII???==IIIIIIIIIIIIIHHHI@@@@IIIIIIIIIIIIIIIIIIIIIIIIIIIIIIIIIIIHHHIIIIIIIIIIIIIIIIIIIIIIIIIIIIIIIIIIIIIIHHHIIIIIIIIIHHHHHHIIIIIIGGFDEE@==D///111<<3GEEGHHHHHHHIIIIIIIIIIIIIIIIIIIIIIIIIIIIIIIIIIIIIHHHIIIIAAAIIIIIIAAAF@B@?://GGHHHIIIIIIIIIIIIIIIIIIIIIIIIHGGGGGAAA88788IIHHHIIIIIIIHHHHHHHHH??@HHHHHHHHHHHHHHHH>>IH@?466<<<<8EEDDC@@BED<111DAAA@ED9=>7777<<==<<888884485333122----589;==:8;:<====;=:<<=757<=<<>>>>>2208;;;<:12444:=:=<<88788888888887866------22*5
@JI6ZREA02J3IM4
AGTCGTCATTGGAGGGCAAGTCTGGTGCCAGCAGCCGCGGTAATTCCAGCTCCAATAGCGTATATTAAAGTTGTTGCAGTTAAAAAGCTCGTAGTTGAATTTCGGGATC
+
FFFFFFFFFFFIIHHHIIIIIIIIIIIIIIIIIIIIIIIIIIIIIIIIIIIIFFFFFFFFFFFFFFFFFFFFFFFFFFFFF;;;;;DFFFFFFFFFFFFFF?A;88=:4
@JI6ZREA02IP81W
AGTCGTCATTGGAGGGCAAGTCTGGTGCCAGCAGCCGCGGTAATTCCAGCTCCAATAGCGTATATTAAAGTTGTTGCAGTTAAAAAGCTCGTAGTTGAATTTCGGGGTCAGCAAGTTGGTCGTGCCACTGGTATGCACTGGCTTTGCTGATTCCTCCTTCTTGAAGAACCGTAATGCCATTAAGTTGGTGTTGCGGGGAAACAGGACTGTTACTTTGAAAAAATTAGAGTGTTTAAAGCAGGCTAACGCTTGAATACATTAGCATGGAATAATGGAATAGGACGACGATCCTATTTTGTGGTTTCTAGGATTGACGTAATGATTAATAGGGATAGTTGGGGCATTAGTATTCAATTGTCAGAGGTGAAATTCTTGGATTTATTGAAGGCTAACTACTGCGAAAGCATTTGCCAAGGATGTTTTCATTAATCAAGAACG
+
IIIIIIIIIIIIIHHHIIIIIIIIIIIIIIIIIIIIIIIIIIIIIIIIIIIIIIIIIIIIIIIIIIHHHIIIIIIIIIIII?????IIIIIIIIIIIIIHHHICCCCIIIIIIIIIIIIIIIIIIIIIIIIIIIIIIIIIIIHHHIIIIIIIIIIIIIIIIIIIIFFFIIIIIIIIIIIFFFFIIIIIIHHHHIBB??:::B>FFIIIIIIIIHHHH666666>>-FHFFFHHHHHHIIIIIIIIIIIIIIIIIHHHIIIIIIIIIIIIIIIIIIIIIIIIDDDHHIIIGGDD99:9@6DDBBBDIIDDDHIIIIIIIIH@@@DD@@@EEEDHIIIICCAADDDDHHHHHHDDDGGDDEE:90008BEHHHBBBHHHHHHHHHHDDBBBBAA99899==9::<9::=BBBBBBB===BB4444;;;;::8772---60
@JI6ZREA02G4X1A
AGTCGTCATTGGAGGGCAAGTCTGGTGCCAGCAGCCGCGGTAATTCCAGCTCCAATAGCGTATATTAAAGTTGTTGCAGTTAAAAAGCTCGTAGTTGAATTTCGGGATCAATACGTCGGTCGTGCTTTCGGGTACGTACTGGCGTCATTGGTTTCTCCTTTCTGACGAACCATGATGTCATTAATTTGGTGTTATGGGGAGTTAGGACTGTTACTTTGAAAAAATTAGAGTGTTTAAAGCAGGCATTAGCTTGAATACATTAGCATGGAATAATGAAATAGGACGTTCGATCCTATTTTGTTGGTTTCTAGGATCAACGTAATGATTAATAGGGATAGTTGGGGCATTAGTATTCAATTGTCAGAGGTGAAATTCTTGGATTTATTGAAGACTAACTACTGCGAAAGCATTTGCCAAGGATGTTTTCATTAATCAAGAACGAAAGTTAGGGATCGAAGACGATCAGATACCGTCGTAGTCTTAACCAT
+
FFFFFFFFFFFIIHHHIIIIIIIIIIIIIIIIIIIIIIIIIIIIIIIIIIIIFFFFFFFFFFFFFFFFFFFFFFFFFFFFF?????FFFFFFFFFFFFFFFFFFFFFFFFFFFFFFFFFFFFFFFFFF@666@FFFFFFFFFFFFFFFFFFDDDFFFFDDCFFFFFFFFCDDFFFFFFFFFFFFFFFFFFFFFFFBBB@FFFFFFFFFFFFFFFF?=B22222233,:BBBD?FFFFFFFFFFF;;;CDD???ADDDDDDDDGGGGDDDDDDD::333A8??BBBDDGGGDDDDB99962//88888@9?<<<=BBD??:88DDDDDDAAABBBDDDDDD6666??ABBBBBBDDDDDDDDDD?>>BB>===D?33388B=;;>228??888=>BBBB@<======3338;;?????B?8::1511666644-,,,0.12----026233342226698:886666565::644788700,,,,...,
@JI6ZREA02JQOW8
AGTCGTCATTGGAGGGCAAGTCTGGTGCCAGCAGCCGCGGTAATTCCAGCTCCAATAGCGTATATTAAAGTTGTTGCAGTTAAAAAGCTCGTAGTTGAATTTCGGGATCAGCAAGTTGGTCGTGCCTCTGGTACGTACTGGCTTTACTGGTTCCTCCTTCTTGAAGAACTGTAATGTCATTAATTTGGTGTTGCAGGGAAACAGGACTGTTACTTTGAAAAAATTAGAGTGTTTAAAGCAAGCTAACGCTTGAATACATTAGCATGGAATAATGAAATAGGACGTTTGATCCTATTTTGTTGGTTTCTAGGATTGACGTAATGATTAATAGGGATAGTTGGGGCATTAGTATTCAATTGTCAGAGGTGAAATTCTTGGATTTATTGAAGACTAACTATTGCGAAAGCATTTGCCAAGGATGTTTT
+
FFFFFFFFFFFIIHHHIIIIIIIIIIIIIIIIIIIIIIIIIIIIIIIIIIIIFFFFFFFFFFFFFFFFFFFFFFFFFFFFF?????FFFFFFFFFFFFFFFFFFFFFFFFFFFFFFFFFFFFFFFFFFFFFFFFFFFFFFFFFFFDDDFFFFFFFFFFFFFDAAADDAAADDDDDFFFF????FFFFD>AAADDD?::::?A>FFFFFFFFFFF??B22222254,<??AB??FFFFFFFFFFFFFDDCCCFFC:<:DGGGGFFDDDIIIIIGG???F>DD=:545=A<<888944441//44;;;@<B=??ADDDDDDDDD???ADDDDB???AAADB9966<9555:88<>?==<<>888>8///2888<8322888;882//<<@@@<<<<==BB=888==;8888;;<8886;;;220000
@JI6ZREA02G5SK8
AGTCGTCATTGGAGGGCAAGTCTGGTGCCAGCAGCCGCGGTAATTCCAGCTCCAATAGCGTATATTAAAGTTGTTGCAGTTAAAAAGCTCGTAGTTGAATTTC
+
FFFFFFFFFFFIIHHHIIIIIIIIIIIIIIIIIIIIIIIIIIIIIIIIIIIIFFFFFFFFFFFFFFFFFFFFFFFFFFFFF88888FFFFFFFFDBA?<6313
@JI6ZREA02GC2IS
AGTCGTCATTGGAGGGCAAGTCTGGTGCCAGCAGCCGCGGTAATTCCAGCTCCAATAGCGTATATTAAAGTTGTTGCAGTTAAAAAGCTCGTAGTTGAATTTCGGGG
+
FFFFFFFFFFFII???IIIIIIIIIIIIIIIIIIIIIIIIIIIIIIIIIIIIFFFFFFFFFFFFFFFFFFFFFFFFFFFFF?????FFFFFFFFFFFDB;86<,,,,
@JI6ZREA02GPIPW
AGTCGTCATTGGAGGGCAAGTCTGGTGCCCGCAGCCACGGTAATTCCAGCTCCAATAGCGTATATTAAAGTTGTTGCAGTTAAAAAGCTCGTAGTTGAATTTCGGGATCAATACGTCGGTCGTGCTTTCGGGTACGTACTGGCGTCATTGGTTTCTCCTTTCTGACGAACCATGATGTCATTAATTTGGTGTTATGGGGAGTTAGGACTGTTACTTTGAAAAAATTAGAGTGTTTAAAGCAGGCATTAGCTTGAATACATTAGCATGGAATAATGAAATAGGACGTTCGATCCTATTTTGTGGTTTCTAGGATCAACGTAATGATTAATAGGGATAGTTGGGGGCATTAGTATTCAATTGTCAGAGGTGAAATTCTTGGATTTATTGAAGACTAACTTCTGCGAAAGCATTTGCCAAGGATGTTTTCATTAATCAAGAACGAAAGTTAGGGATCGAAGACGATCAGATACCGTCGTAGTCTTAACCATAAACTATGCCGACTAGGGATCGGATGATGTTAATTTTTAATGACTC
+
IIIIIIIIIIIIIHHHIIIIIIIIIIIIIIIIIIIIIIIIIIIIIIIIIIIIIIIIIIIIIIIIIIFFFIIIIIIIIIIII88888HIIIIIIIIIIIIHHHIHHHIIIIIIIIIIIIIIIIIIIHHHIHHHIIIIIIIIIIIIIIIIIII:::F>BBHHHIIIIIIIIIIIIFFFHIIIII@@777@@<B?<>E9999@155;DIGGGDDDGG@@;D00000011,:A<>??BBEHHIIIIIIIIIIII@@@IIHDDDIHHDDDIIIIIIIIIIHHHIIIIDDDDHIIIG;;;:6999;/55002B<EB?@@DDGHIIIIIDDDDFFGF520:AAA??----.:=;<;98:??BBA>>=?BB==444:;;:AAA::=::///=7:AADBBBBBD===D8444<<<9:444:BBEDDBB9;;4433;:77665333348;6555:77066787777788;:7667767...789::;:8:8833110766676-13776649755542222291111/433,,,,,..*,,,1,
@JI6ZREA02IHG0O
AGTCGTCATTGGAGGGCAAGTCTGGTGCCAGCAGCCGCGGTAATTCCAGCTCCAATAGCGTATATTAAAGTTGTTGCAGTTAAAAAGCTCGTAGTTGAATTTCGGGG
+
???:<<<FFFFHHHHHIIIIIIIIIIIIIIIIIIIIIIIIIIDDDFFHHFFB@@@FDBBBBBDD88666FFDDBBABBDAA66555A===?AAABB?>=866:2/,,
@JI6ZREA02IUPRR
AGTCGTCATTGGAGGGCAAGTCTGGTGCCAGCAGCCGCGGTAATTCCAGCTCCAATAGCGTATATTAAAGTTGTTGCAGTTAAAAAGCTCGTAGTTGAATTTCGGGGTCAGTAGGTTGGTCGTGCCAATGGTATGTACTGGCTTTACTGATTCCTCCTTCTTGAAGAACTGTAATGTCATTAATTTGGTGTTGCAGGGAAACAGGACTGTTACTTTGAAAAAATTAGAGTGTTTAAAGCAGGCTAACGCTTGAATACATTAGCATGGAATAATGAAATAGGACGTTCGATCCTATTTTGTTGGTTTCTAGGATTGACGTAATGATTAATAGGGATAGTTGGGGCATTAGTATTCAATTGTCAGAGGTGAAATTCTTGGATTTATTGAAGACTAACTACTGCGAAAGCATTTGCCAAGGATGTTTTCATTAATCAAGAGCGAAAGTTAGGGATCGAAGACGATCAGATACCGTCGTAGTCTTAACCA
+
FFFFFFFFFFFIIHHHIIIIIIIIIIIIIIIIIIIIIIIIIIIIIIIIIIIIFFFFFFFFFFFFFFFFFFFFFFFFFFFFF?????FFFFFFFFFFFFFFFFFDDDDFFFFFFFFFFFFFFFFFFFFFFFFFFFFFFFFFFFFFFFFFFFFFFFFFFFFFFFFFFFFFFFFFFFFFFFFFFFFFFFFFFFFFFFFFFFFFFFFFFFFFFFFFFFFFF666666FF0FFFFFFFFFFFFFFFFFFFFFFFFFFFFFDFGIIIFFFFDIIIIDDDFGGGG>DD?????GDDDDDDD7777:66AA===DAD???DDDDDDDDDDAAADDDDD?=;A<<<>>000049>>ABBBDDDDDDDD===DD888=;;;><322:<@;;83//<?B>>?B====>D>==888>===>>=B===<@@>661111667788.,,-00.2---,022-2227222::75644677602---6444777464344.,,
@JI6ZREA02GBXQZ
AGTCGTCATTGGAGGGCAAGTCTGGTGCCAGCAGCCGCGGTAATTCCAGCTCCAATAGCGTATATTAAAGTTGTTGCAGTTAAAAAGCTCGTAGTTGAATTTCGGGGTCAGTGGGTTGGTCGTGCCACTGGTATGTACTGGCCCTACTGATTCCTCCTTCTTGAAGAACTGTAATGCCATTAATTTGGTGTTGCAGGGAAACAGGACTGTTACTTTGAAAAAATTAGAGTGTTTAAAGCAGGCAATCGCTTGAATACATTAGCATGGAATAATGAAATAGGACGATCGATCCTATTTGTGGTTTCTAGGATTGACGTAATGATTAATAGGGATAGTTGGGGCATTAGTATTCAATTGTCAGAGGTGAAATTTCTT
+
FFFFFFFFFFFIIHHHIIIIIIIIIIIIIIIIIIIIIIIIIIIIIIIIIIIIFFFFFFFFFFFFFFFFFFFFFFFFFFFFF????=FFFFFFFFFFFFFFFFFDDDDFFFFFFFFFFFFFFFFFFFFFFFFFFFFFFFFFF::8FFFFFF???@FFFFFFFFFFC???CCFFFFDFFFFFFFFF??DD<???DAA??????D<??FFFFFFFFFFFF66666666,?????==???FFCCCCCFFFDDFFCDDDDDGGGGGFFFFCCCADAAAB===A:AA::8<>?==<2233..00-22688?<B=??DDDDD?:::BDBBB::88;86<<<<22....33;;<<;<=898888>:::><;2322660003--
@JI6ZREA02G38F9
AGTCGTCATTGGAGGGCAAGTCTGGTGCCAGCAGCCGCGGTAATTCCAGCTCCAATAGCGTATATTAAAGTTGTTGCAGTTAAAAAGCTCGTAGTTGAGTTTCGGGGTCAGCAGGTTGGTCGTGCCACTGGTATGTACTGGCTTCGCTGATTCCTCCTTTCTGAAGAACTGTAATGTCATTAATTTGGTGTTGCAGGGAAACAGGACTGTTACTTTGAAAAAATTAGAGTGTTTAAAGCAGGCATTAGCTTGAATACATTAGCATGGAATAATGAAATAGGACGTTCGATCCTATTTTGTTGGTTTCTAGGATCAACGTAATGATTAATAGGATAGTTGGGGGCATTAGTATTCAATTGTCAGAGGTGAAATTCTTGGATTTATTGAAGACTAACTATTGCGAAAGCATTTGCCAAGGATGTTTTCATTAATCAAGAACGAAAGTTAGGGATCGAAGACGATCAGATACCGTCGTAGTCTTAACCATAAACTAT
+
FFFFFFFFFFFIIHHHIIIIIIIIIIIIIIIIIIIIIIIIIIIIIIIIIIIIFFFFFFFFFFFFFFFFFFFFFFFFFFFFF=====FFFFFFFFFFFFFFFFD;;;;DDFFFFFFFFFFFFFFFFFFFFFFFFFFFFFFFFFFFFFFFFFFFFFFFFFFFFFFFFFFFFFFDDDFFFFFFFFFFFFFFFFFFFFFFFFFFFFFFFFFFFFFFFFC?A666666::-BBBAA???:::DDDDDDDDDDFD???CCCDFGGGGFFFFDDIGGGGGGCC?:4:=AA<<<99<=<;630000901<<888AAD555:??BBA<<<?>>884438/..3<<;=111229<@@AA@@>89::88<:<<<<<@>:;;8<832244:///877><888>>>>>>:823388866332227,,,,443,,,,,,,,34440222:66:94449::49555666::88:772222127:::8888:51211::4443/..0.,,
@JI6ZREA02J6T35
AGTCGTCATTGGAGGGCAAGTCTGGTGCCAGCAGCCGCGGTAATTCCAGCTCCAATAGCGTATATTAAAGTTGTTGCAGTTAAAAAGCTCGTAGTTGAATTTCGGGATCAATACGTCGGTCGTGCTTTCGGGTACGTACTGGCGTCATTGGTTTCTCCTTTCTGACGAACCATGATGTCATTAATTTGGTGTTATGGGGAGTTAGGACTGTTACTTTGAAAAAATTAGAGTGTTTAAAGCAGGCATTAGCTTGAATACATTAGCATGGAATAATGAAATAGGACGTTCAAACCTATTTTGTTGGTTTCTAGGATTGACGTAATGATTAATAGGGATAGTTGGGGGCATTAGTATTCAATTGTCAGAGGTGAAATTCTTGGATTTATTGAAGACTAACTACTGCGAAAGCATTTGCCAAGGATGTTTTCATTAATCAAGAACGAAATTAGGGGATCGAAGACGATCAGATACCGTCGTAGTCTTAACCNTAAACTATGCCGACTAGGGATCGGATGATGTTAATTTTTTAATGACTCATTTCGGCGCC
+
IIIIIIIIIIIIIHHHIIIIIIIIIIIIIIIIIIIIIIIIIIIIIIIIIIIIIIIIIIIIIIIIIIHHHIIIIIIIIIIII<<<;;GIIIIIIIIIIIIHHHIHHHIIIIIIIIIIIIIIIIIIIHHHIHHHIIIIIIIIIIIIIIIIIIIHHHIIIIGGGIIIIIIIIIIIIIIIIIIIIIIIBBBIIIIIIII@@@@B4;;IIIIIIIGGGGGGHI999968;;,BGIIIHEHGGGGIIIIIIIIIIIIIIIIIIIIIIIIIIIIIIIIIIIIHHHIIIIIIIGGF>==AAB?999<9//>>EBBIIIIIIIIIIIIIIIIIIIIIIIIHGGGGG>>>=====IIIIIIIIIIIIIIIIIIIGD777DBBBEEECCGGIBBBD==IIIA;<<HHIIIIIEIIFEEEEB444GDAAAB=;<=////4824334<9;=:6<93--..0....28<<::96<8:<<::74///<::<==9;===44//!:?:::81??????::344?<>>>>======77::..//..44*<<<<7:/..47:9722
@JI6ZREA02GI8EQ
AGTCGTCATTGGAGGGCAAGTCTGGTGCCCGCAGCCGCGGTAATTCCAGCTCCAATAGCGTATATTAAAGTTGTTGCAGTTAAAAAGCTCGTAGTTGAATTTCGGGATCAATACGTCGGTCGTGCTTTTTTGGTACGCACTGGCGTCATTGGTTTCTCCTTTCTGACGAACCATGATGTCATTAATTTGGTGTTATGGGGAGTTAGGACTGTTACTTTGAAAAAATTAGAGTGTTTAAAGCAGGCATTAGCTTGAATACATTAGCATGGAATAATGAAATAGGACGTTCGATCCTATTTTGTTGGTTTCTAGGATCAACGTAATGATTAATAGGGATAGTTGGGGCATTAGTATTCAATTGTCAGAGGTGAAATTCTTGGATTTATTGAAGACTAACTACTGCGAAAGCATTTGCCAAGGATGTTTTCATTAATCAAGAACGAAAGTTAGGGATCGAAGACGATCAGATACCGTCGTAGTCTTAACCAT
+
FFFFFFFFFFFIIHHHIIIIIIIIIIIHHHIIIIIIIIIIIIIIIIIIIIIIFFFFFFFFFFFFFFFFFFFFFFFFFFFFF?????FFFFFFFFFFFFFFFFFFFFFFFFFFFFFFFFFFFFFFF999999FFFFFFFFFFFFFFFFFFFFFFFFFFFFFFFFFFFFFFFFFFFFFFFFFFFFFFFFFFFADBBA>1111</13:ABBDFDDBBB=;;?///22200,4<==?888166?FDDDBBBDDF???DDD???AGGGGGFCCDDDF???A???D8?????DDDDFG???A::76:00880009<A445==?ADDDDDDDDDDAAAABBBDDDDDD5555?=BBBBA=====?B@>>><88888888;@832288>884/--384323>@>888B<<<>;8888344888666;767:11112266870222644:7322822---11---77747886666567:::7699:75658::774,
@JI6ZREA02JYAXG
AGTCGTCATTGGAGGGCAAGTCTGGTGCCAGCAGCCGCGGTAATTCCAGCTCCAATAGCGTATATTAAAGTTGTTGCAGTTAAAAAGCTCGTAGTTGAATTTCGGGGTCAGCAGGTTGGTCGTGCCACTGGTATGCACTGGTCTCGCTGATTCCTCCCTCTTGTAGAACCGTAATGCCATTAAGTTGGTGTTGCGGGGAAACAGGACTGTTACTTTGAAAAAATTAGAGTGTTTAAAGCAAGCTAACGCTTGAATACATTAGCATGGAATAATGAAATAGGACGATCGATCCTATTTGTGGTTTTCTAGGGTTGACGTAATGATTAATAGGGATAGTTGGGGCATTAGTATTCAATTGTCAGAGGTGAAATTCTTGGATTTATTGAAGACTGACTACTGCGAAAGCATTTGCCAAGGATGTTTTCATTAATCAAGAACGAAAGTTAGGGATCGAAGACGATCAGATACCGTCGTAGTCTTAACCNTAAACTATGCCGACTAGGGATCGGATGATGTTAATTTTTAATGTACTC
+
IIIIIIIIIIIIIHHHIIIIIIIIIIIIIIIIIIIIIIIIIIIIIIIIIIIIIIIIIIIIIIIIIIHHHIIIIIIIIIIII????=IIIIIIIIIIIIIHHHICCCCIIIIIIIIIIIIIIIIIIIIIIIIIIIIIIIIIIIIIIIIIIIIIIIIHHHIIIIIIIIIIIIIIIIIIIIIIIHHIHIIIB>>>HIBCAAHHHHDGGIIIIIIIIHHHI999988>>-GIIIIHHHHHHIGGGIIIBBBIIIIIIIIIIIIIIIIIIIIIIIIIIIHHHIIIIIFDDCEDDD8823,,,.,--,,,,31;513339BA<<<FGGIHIIIIIA<<<IGGEE6666AA<<<<9AIIIIIGEEHHH@?555=HHEEDDDEHHB111:8:DDB:8;?555BDDCBBBBBBDDB;;;;?AAA4225300103...--9:::300:<777<=;39966333881036:<;8868:==82022<::><<==2.!..::><268889:8<:::8688;;::88881133//1//00*8:93--
@JI6ZREA02HTI18
AGTCGTCATTGGAGGGCAAGTCTGGTGCCAGCAGCCGCGGTAATTCCAGCTCCAATAGCGTATATTAAAGTTGTTGCAGTTAAAAAGCTCGTAGTTGAATTTCGGGGGTCAGTCGTAGGTTGGTCGTCGA
+
FFFFFFFFFFFII@@@IIIIIIIIIIIIIIIIIIIIIIIIIIIIIIIIIIIIFFFFFFFFFFFFFFFFF===DDDFFFFFF;;;;=FFFFFFFDBA<<<8664-,,,,.2....-57----11775552.
@JI6ZREA02H0ORT
AGTCGTCATTGGAGGGCAAGTCTGGTGCCAGCAGCCGCGGTAATTCCAGCTCCAATAGCGTATATTAAAGTTGTTGCAGTTAAAAAGCTCGTAGTTGAATTTCGGGGTCAGCAGGTTGGTCGTGCCACTGGTATGCACTGGCTTCGCTGATTCCTCCTTTCTGAAGAACTGTAATGTCATTAATTTGGTGTTGCAGGGAAACAGGACTGTTACTTTGAAAAAATTGAGTGTTTAAAGCAGGCTAACGCTTGAATACATTAGCATGGAATAATGAAATAGGACGTTCGATCCTATTTTGTTGGTTTCTAGGATTGACGTAATGATTAATAGGGATAGTTGGGGGCATTAGTATTCAATTGTCAGAGGTGAAATTCTTGGATTTATTGAAGACTAACTACTGCGAAAGCATTTGCCAAGGATGTTTTCATTAATCAAGAACGAAAGTTAGGGATCGAAGACGATCAGATACCGTCGTAGTCTTAACCATAAACTAT
+
HHHHHHHHHHHIIHHHIIIIIIIIIIIIIIIIIIIIIIIIIIIIIIIIIIIIHHHHHHHHHHHHHHHHHHHHHHHHHHHHH???==HHHHHHHHHHHHHHHHHCCCCHHHHHHHHHHHHHHHHHHHHHHHHHHHHHHHHHHHHHHHHHHHHHHHHHHHHHHHHHHHHHHHHHHHHHHHHHHHHEEEHHHB@@DGGCCCCC@B<BBHHHHHHGGCCCG622222;<;BBBDCHHHHHHHHHHHHHHHHH@@@@EDEGEEEEGGG@@@@@GEHHHCCCHHHHHHH;;;;DDDA<:///05/3;;///A<B002>DDG@6222EGGGGGGGG@@@@EE@@@55555BBEGGHHHBBBBEDDDDDA999?BB==;A<988AA<///947<<<;899=?==:;993///49999999;;;;===7-----277788667774471003:;;27761222:764788::::8:8;;7648::86768;;100620011,,
@JI6ZREA02GPWNO
AGTCGTCATTGGAGGGCAAGTCTGGTGCCAGCAGCCGCGGTAATTCCAGCTCCAATAGCGTATATTAAAGTTGTTGCAGTTAAAAAGCTCGTAGTTGAATTTCGGGGTCAGCAGGTTGGTCGTGCTACTGGTATGTACTGGCTTCGCTGATTCCTCCTTTCTGAAGAACTGTAATGTCATTAATTTGGTGTTGCAGGGAAACAGGACTGTTACTTTGAAAAAATTAGAGTGTTTAAAGCAGGCTAACGCTTGAATACATTAGCATGGAATAATGAAATAGGACGTTCGATCCTATTTTGTGGTTTTCTAGGATTGACGTAATGATTAATAGGGATAGTTGGGGCATTAGTATTCAATTGTCAGAGGTGAAATTCTTGGATTTATTGAAGACTAACTACTGCGAAAGCATTTGCCAAGGATGTTTTCAGTTAATCAAGAACGAAAGTTAGGGATCGAAGACGATCAGATACCGTCGTAGTCTTAACCATAAACTATGCCGACTAGGGATCGGATGATGTTAATTTTTAATGTACTCTA
+
IIIIIIIIIIIII@@@IIIIIIIIIIIIIIIIIIIIIIIIIIIIIIIIIIIIIIIIIIIIIIIIIIHHHIIIIIIIIIIBB;;;;;IIIIIIIIIIIIIHHHICCCCIIIIIIIIII>>>IIIB>>>HIIIIIIIIIIIIIFFFHIIIIIIIFFFIIHHHIIIIIHIIIIIIIIIIIIIIIIIHHHIIIIIHIIIHHHHHHIABBIIIIIIIIHHCI66662266,CEED;888EHHIIGGGI@@@D@877DGGGGGD;;;GIGDDDGDDDDFIBBBGBGI;;776EADDD=;4,///4.55,,//96D<<??EGIIFDDDF@@@GGEEE?:::>:5555555::AABEEEE;666B::8:BBBBBBBBBHHBBBBDDDEBB=84::====A====A?==:444B===<<:==;==..,11,,,,11,,,,,1666200::555133-666872---486446663136;::89:797420022-,,,,//43-/22279464444466966733331::://51100*36:71113
@JI6ZREA02IM3HO
AGTCGTCATTGGAGGGCAAGTCTGGTGCCAGCAGCCGCGGTAATTCCAGCTCCAATAGCGTATATTAAAGTTGTTGCAGTTAAAAAGCTCGTAGTTGAATTTCGGGGTCAGTGGGTTGGTCGTGCCACTGGTATGTACTGGCCCTACTGATTCCTCCTTCTTGAAGAACTGTAATGCCATTAATTTGGTGTTGCAGGGAAACAGGACTGTTACTTTGAAAAAATTAGAGTGTTTAAAGCAGGCAATCGCTTGAATACATTAGCATGGAATAATGAAATAGGACGATCGATCCTATTTGTGGTTCTAGGATTGACGTAATGATTAATAGGGATAGTTGGGGCATTAGTATTCAATTGTCAGAGGTGAAATTCTTGGATTTATTGAAGACTAACTACTGCGAAAGCATTTGCCAAGGATGTTTCATTAATCAAGAACGAAAGTTAGGGATCGAAGACGATCAGATACCGTCGTAGTCTTAACCATAAACTAT
+
IIIIIIIIIIIIIBBBIIIIIIIIIIIIIIIIIIIIIIIIIIIIIIIIIIIIIIIIIIIIIIIIIIHHHIIIIIIIIIIII=====IIIIIIIIIH>;;;;HI@@@@IIIIIHHHIIIIIIIIIIIIIIIIIIIIIIIIIIBBBIIIIIIIIIIIIIIIIIIIIIHHHIIIIIIIIIIIIIIIHHHIIHHHIIIIHHHHHFFFIIIIIIIIIIHHHI;;;;;;II5IIIIIHHHHHHIIIIIIIIIIIIIIIIIIIIIIIIIIIIIIIIIIIIIHHH@177DHFFEEDDDAA;5///0-////5:ADDEGGIIDDDDIIIIDD@@@@EBBFIIIHHAA@@DDHIIIDDDIIIIIIIHHHBBBDDBBBBBBBBBBBB:::A::CD:98:?>999;C@C?9::=::::;;?>AA=242::/..3399886996.--3----026033389833310366;;;;::6888656<;::;:<==...3898;:01
@JI6ZREA02IG6SJ
AGTCGTCATTGGAGGGCAAGTCTGGTGCCAGCAGCCGCGGTAATTCCAGCTCCAATAGCGTATATTAAAGTTGTTGCAGTTAAAAAGCTCGTAGTTGAATTTCGGGATCA
+
FFFFFFFFFFFIIHHHIIIIIIIIIIIIIIIIIIIIIIIIIIIIIIIIIIIIFFFFFFFFFFFFFFFFFFFFFFFFFFFCD88888FFFFFFFFFFFFFFFFFFFFF=:6
@JI6ZREA02JLCDP
AGTCGTCATTGGAGGGCAAGTCTGGTGCCAGCAGCCGCGGTAATTCCAGCTCCAATAGCGTATATTAAAGTTGTTGCAGTTAAAAAGCTCGTAGTTGAATTTCGGGGTCAGCAGGTTGGTCGTGCCACTGGTATGTACTGGCTTCGCTGATTCCTCCTTTCTAAAGAACTGTAATGTCATTAATTTGGTGTTGCAGGGAAACAGGACTGTTACTTTGAAAAAATTAGAGTGTTTAAAGCAGGCTAACGCTTGAATACATTAGCATGGAATAATGAAATAGGACGTTCGATCCTATTTTGTGGTTTCTAGGATTGACGTAATGATTAATAGGGATAGTTGGGGCATTAGTATTCAATTGTCAGAGGTGAAATTCTTGGATTTATTGAAGACTAACTACTGCGAAAGCATTTGCCAAGGATGTTTTCATTAATCAAGAACG
+
HHHHHHHHHHHIIIIIIIIIIIIIIIIIIIIIIIIIIIIIIIIIIIIIIIIIHHHHHHHHHHHHHHHHHHHHHHHHHHHHH?????HHHHHHHHHHHHHHHHHCCCCHHHHHHHHHHFFFHHHHHHHHHHHHHHHHHHHHHHHHHHHHHHHHHHHHHHHHHHCC@B99>HHHHHHHHHHHHHHHHHFE@;>>HHHCCCBBBEDHHHHHHHHHH@@@H66776666,9HHHECCCCCHHHHHGE8888DHHHHDDDHHHHHHHHHHHHHHHHHHHCCCGEGG;;566EEGGGGGGBC=<;2@@HHHHHHHHH@@@BHHHHHHHBBBHHHHH@@B@@@@@9999BBBGEE@@@BGGGGB989=99999?===BAA====D==;?77AA>989<;2222==;32226233999999>>AA?B;14112277::02222002-
@JI6ZREA02HLEU8
AGTCGTCATTGGAGGGCAAGTCTGGTGCCAGCAGCCGCGGTAATTCCAGCTCCAATAGCGTATATTAAAGTTGTTGCAGTTAAAAAGCTCGTAGTTGAA
+
FFFFFFFFFFFIIHHHIIIIIIIIIIIIIIIIIIIIIIIIIIIIIIIIIIIIFFFFFFFFFFFFFFFFFFFFFFFFFFFFF88888FFFDBA?=<<911
@JI6ZREA02IWKJM
AGTCGTCATTGGAGGGCAAGTCTGGTGCCAGCAGCCGCGGTAATTCCAGCTCCAATAGCGTATATTAAAGTTGTTGCAGTTAAAAAGCTCGTAGTTGAATTTCGGGGTCAGTAGGTTGGTCGTGCCAATGGTNTGTACTGGCTTTACTGATTCCTCCTTCTTGAAGAACTGTAATGTCATTAATTTGGTGTTGCAGGGAAACAGGACTGTTACTTTGAAAAAATTAGAGTGTTTAAAGCAGGCTAACGCTTGAATACATTAGCATGGAATAATGAAATAGGACGTTCGATCCTATTTTGTTGGTTTCTA
+
FFFFFFFFFFFIIHHHIIIIIIIIIIIIIIIIIIIIIIIIIIIIIIIIIIIIFFFFFFFFFFFFFFFFFFFFFFFFFFFDD88888FFFFFFFFFFFFFFFFF@@@@FFFFFFFFFFFFFFFFFFFFFFF==!==FFFFFFFFFFFFFFFFFFFFFFFFFFFFFFFFFFFFCCCFFFFA@@FFFFFFFFFFFFFFFFFFFFFFFFFFFFFFFFFFFD666222::-==BBB???FFFFDDDFFFFFFFFFFFFFFDFGGGGGGGGGGGGGCCCD????8=A::988?=<>=<<90000413;;666</3
@JI6ZREA02HUVYR
AGTCGTCATTGGAGGGCAAGTCTGGTGCCAGCAGCCGCGGTAATTCCAGCTCCAATAGCGTATATTAAAGTTGTTGCAGTTAAAAAN
+
FFFFFFFFFFFIIHHHIIIIIIIIIIIIIIIIIIIIIIIIIIIIIIIIIIIIFFFFFFFFFFFFFFFFFA@?DBAA??=66,,,,,!
@JI6ZREA02IPAKM
AGTCGTCATTGGAGGGCAAGTCTGGTGCCAGCAGCCGCGGTAATTCCAGCTCCAATAGCGTATATTAAAGTTGTTGCAGTTAAAAAGCTCGTAGTTGAATCTCGGGATCAATACGTCGGTCGTGCTTTTTTGGTACGCACTGGCGTCATTGGTTTCTCCTTTCTGACGAACCATGATGTCATTAATTTGGTGTTATGGGGAGTTAGGACTGTTACTTTGAAAAAATTAGAGTGTTTAAAGCAGGCATTAGCTTGAATACATTAGCATGGAATAATGAAATAGGACGTTCGATCCTATTTTGTGGTTTCTAGGATCAACGTAATGATTAATAGGGATAGTTGGGGCATTAGTATTCAATTGTCAGAGGTGAAATTCTTGGATTTATCGAAGACTAACTACTGCGAAAGCATTTGCCAAGGATGTCTTCATTAATCAAGAACGAAAGTTAGGGATTCGAAGACGATCAGATACCGTCGTAGTCTTAACCATAAACTATGCCGACTAGGGATCGGATGATGTTAATTTTTATAATG
+
IIIIIIIIIIIIIHHHIIIIIIIIIIIIIIIIIIIIIIIIIIIIIIIIIIIIIIIIIIIIIIIIIIHHHIIIIIIIIIIII?????IIIIIIIIIIIIIIIIIHHHIIIIIIIIIIIIIIIIIII777777IH<IIIIIIIIIIIIIIIIIIHHHIIIIFFFHHIIIIIIIIIIIIIIIIIIIIIHHHIIIIIIIICCCCI;BBHFFFIIIIIIGBBCI666666DD5IIIIIHHHHHHIIIIIIIIIIIIIIIIIIIIIIIIIIIIIIIIEDDDIHHHD?DHIH<<<>BDDDD>:11336/?????GIIHDDDDDHII@@@D@@@DDDDFEEEIIIIDD;;;9@@DGDDDFFFDDBDDCBBB:90008=<BBB?==@@HHEB>8@EEHHDB:::>>BD::::<==>:::;;?5555DA9;;<;:6688866499330034.00430,,,,,,..,0076:88:::868<==865:8:88:7899400.---340010449694...-37221155551300,,,,,,*,,,1
@JI6ZREA02GDIG6
AGTCGTCATTGGAGGGCAAGTCTGGTGCCAGCAGCCGCGGTAATTCCAGCTCCAATAGCGTATATTAAAGTTGTTGCAGTTAAAAAGCTCGTAGTTGAATTTCGGGATCAATACGTCGGTCGTGCTTTTCGGGTACGTACTGGC
+
FFFFFFFFFFFIIHHHIIIIIIIIIIIIIIIIIIIIIIIIIIIIIIIIIIIIFFFFFFFFFFFFFFFFFFFFFFFFFFFFF;;;;;FFFFFFFFFFFFFFF?A:::DDAAAADDFFDDBBAAAA@444400.65==2552---.
@JI6ZREA02HTA10
AGTCGTCATTGGAGGGCAAGTCTGGTGCCAGCAGCCGCGGTAATTCCAGCTCCAATAGCGTATATTAAAGTTGTTGCAGTTAAAAAGCTCGTAGTTGAATTTCGGGATCAATACGTCGGTCGTGCTTTTTTGGTACGCACTGGCGTCATTGGTTTCTCCTTTCTGACGAACCATGATGTCATTAATTTGGTGTTATGGGGAGTTAGGACTGTTACTTTGGAAAAATTAGAGTGTTTAAAGCAGGCATTAGCTTGAATACATTAGCATGGAATAATGAAATAGGACGTTCGATCCTATTTTGTGGTTTCTAGGATTGACGTAATGATTAATAGGGATAGTTGGGGCATTAGTATTCAATTGTCAGAGGTGAAATTCTTGGATTTATTGAAGACTAACTACTGCGAAAGCATTTGCCAAGGATGTTTTCATTAATCAAGAACGAAAGTTAGGGATCGAAGACGATCAGATACCGTCGTAGTCTTAACCATAAACTAT
+
IIIIIIIIIIIIIHHHIIIIIIIIIIIIIIIIIIIIIIIIIIIIIIIIIIIIIIIIIIIIIIIIIIHHHIIIIIIIIIIII=====IIIIIIIIIIIIIHHHIHHHIIIIIIIIIIIIIIIIIII88<<88HH5IIIIIIIIIIIIIIIIIIHHHIIIIHHHIIIIIIIIIIIIIIIIIIIIIIIHHHIIIIIIIICCCCI7@@IIIIIIIIIIIHHHII???>>;;.GFIIIHHHGGGIIIIIIIIIIIIIIIIIIIIIIIIIIIIHHEEFDHII<<<IIIIAAAIIIIIIDDDI==<88/AABBBGIIIIIIIIIIIIIIIIIIIIIIIEBBG?;66622226;EEEGGGIHEEBHHHHHHHHHHHHHHBCCDDDD?;1115:<CC?525?CC>>899::9::7895...=;;;;;84770000779944476:844:2...9;;39999::<;;:9<:9:::8686::::9:<:99:8:9;440.---.004
@JI6ZREA02IO0IH
AGTCGTCATTGGAGGGCAAGTCTGGTGCCAGCAGCCGCGGTAATTCCAGCTCCAATAGCGTATATTAAAGTTGTTGCAGTTAAAAAGCTCGTAGTTGAATTTCGGGGTCAGCGAGGTTGGTCGTGCCGACTGGTATGTCACTGGCGTTCGCTGTATTCCGT
+
F88:::=;;;FIIHHHIIIIIIIIIIIIIIIIIIIIIIIIIIIIIIIIIIIIFFFFFFFFFFFFFFFFFFFFFFFFFFFFF=====FFFFFFFDBA?;;61,.,,,,,-3..-379--,,1:863../48:;<9764444448=>=>?<889:9<99113,
@JI6ZREA02J17LM
AGTCGTCATTGGAGGGCAAGTCTGGTGCCAGCAGCCGCGGTAATTCCAGCTCCAATAGCGTATATTAAAGTTGTTGCAGTTAAAAAGCTCGTAGTTGAATTTCGGGGTCAGCAGGTTGGTCGTGCCACTGGTATGTACTGGCTTCGCTGATTCCTCCTTTCTGAAGAACTGTAATGTCATTAATTTGGTGTTGCGAGGGAAACAGGACTGTTACTTTAGAAAAAATTAGAGTTAGTTTAAAGCAGGCTAACGCTTGAATACATTAGCATGGAATAATGAAATAGGACGTTCGATCCTTATTTGTTGGTTTCTAGGATTGACGTAATGATTAATAGGGATAGTTGGGGCATTAGTATTCAATTGTCAGAGGTGAAATTCTT
+
FFFFFFFFFFFII@@@IIIIIIIIIIIIIIIIIIIIIIIIIIIIIIIIIIIIFFFFFFFFFFFFFFFFFFFFFFFFFFFFF?????FFFFFFFFFFFFFFFFFBBAAFFFFFFFFFFDDDDFFFFFFFFFFFFFFFFFFFFFFFFFFFFFFFDDDDDFFFFFFFFFFFFFFFFFFFFFFFFFFFFFA>:886<43/...,,,:3778:44224:2226:---,,,99/<330004;;;;;;<AA;;;?DDDDD???DGGAAAABBBA<<8888988<<;==B8:::ABBA??==22.......--22888AABAAADDDAAABBB??===:88<<;8=44//0664499<>?AA?A>???@@@>?>88333888888888
@JI6ZREA02GXMD0
AGTCGTCATTGGAGGGCAAGTCTGGTGCCAGCAGCCGCGGTAATTCCAGCTCCAATAGCGTATATTAAAGTTGTTGCAGTTAAAAAGCTCGTAGTTGAATTTCGGGATCAATACGTCGGTCGTGCTTTCGGGTACGTACTGGCGTCATTGGTTTCTCCTTTCTGACGAACCATGATGTCATTAGT
+
FFFFFFFFFFFIIHHHIIIIIIIIIIIIIIIIIIIIIIIIIIIIIIIIIIIIFFFFFFFFFFFFFFFFFA@@FFFFFFFFF=====FFFFFFFFFFFFFFFFFFFFFFFFFFFFFFFFFFFFFFFFFFE;;;9AFFFFFFFFFFFFF@@@@@@FFFFFFFFFFFFFFFFFFFFFFFFFDBA=8//
@JI6ZREA02IS823
AGTCGTCATTGGAGGGCAAGTCTGGTGCCAGCAGCCGCGGTAATTCCAGCTCCAATAGCGTATATTAAAGTTGTTGCAGTTAAAAAGCTCGTAGTTGAATTTCGGGGTCAGCAGGTTGGTCGTGCCACTGGTATGCACTGGCTTCGCTGATTCCTCCTTTCTGAAGAACTGTAGTGTCATTAATTTGGTGTTGCAGGGAAACAGGACTGTTACTTTGAAAAAATTAGAGTGTTTAAAGCAGGCTAACGCTTGAATACATTAGCATGGAATAATGAAATAGGACGTTCGATCCTATTTGTTGGTTTCTAGGATTGACGTAATGATTAATAGGGATAGTTGGGGGCATTAGTGTTCAATTGTCAGAGGTGAAATTCTTGGATTTATTGAAG
+
FFFFFFFFFFFIIHHHIIIIIIIIIIIIIIIIIIIIIIIIIIIIIIIIIIIIFFFFFFFFFFFFFFFFFFFFFFFFFFFFF;;;;;FFFFFFFFFFFFFFFFF=<<<ADDACAACCCFFFFFFFFFFFFFFFFFFFFFFFFFFFFFFFFFFFFD@@?F??D>DD?666:ADDDDDDFFFFFFFFFF<<9CCDDDD??====B<AAD??????D?==A22222266,6?AAA?===FFFFF;;;DCCADDCCCFFFDFGGGDAAA@>>><32233..,3156672244<??><==6644//000.8>9?<<=ADDDDDDBBB===A5555886<>>>68///0099>???>A>AA??==?>?====BBB==>?888=??B===8228===
@JI6ZREA02I7YD5
AGTCGTCATTGGAGGGCAAGTCTGGTGCCAGCAGCCGCGGTAATTCCAGCTCCAATAGCGTATATTAAAGTTGTTGCAGTTAAAAAGCTCGTAGTTGAATTTCGGGATCAATACGTCGGTCGTGCTTTTTGGGTAC
+
FFFFFFFFFFFIIHHHIIIIIIIIIIIIIIIIIIHHHHFGHFFFFFFFFHHHFFFFFFFFFFFFFFFFFFFFFFFFFFFCC;;;;;FFFFFFFFFFFFFCCC<666AFFFFFFFFFFFBAA>?<4--,,,,,1-33
@JI6ZREA02FSDI4
AGTCGTCATTGGAGGGCAAGTCTGGTGCCAGCAGCCGCGGTAATTCCAGCTCCAATAGCGTATATTAAAGTTGTTGCAGTTAAAAAGCTCGTAGTTGAATTTCGGGGTCAGCAGGTTGGTCGTGCCACTGGTATGCACTGGCTTCGCTGATTCCTCCTTTCTGAAGAACTGTAATGCCATTAATTTGGTGTTGCAGGGAAACAGGACTGTTACTTTGAAAAAATTGAGTGTTTAAAGCAGGCTAACGCTTGAATACATTAGCATGGAATAATGAAATAGGACGTTTGATCCTATTTGTTGGTTTCTAGGATTGACGTAATGATTAATAGGGATATTGGGGGCATTAGTATTCAATTGTCAGAGGTGAAATTCTTGGATTTATTGAAGACTAACTACTGCGAAGGCATTTGCCAAGGATGTTTTCATTAATCAAGAACGAAGGTTAGGGATTCGAAGACGATCAGATACCGTCGTAGTCTTAACCATAAACT
+
??????ABBDFCE666HIIIIIIIIIIIIIIIIIIIIIIIIIIIIIIIIIIIFFFFFFFFFFFFFFFFFFFFFFFFFDD@@;;=;;FFFFFFA=<:BBB==;913666BBA??ABACCCFFFFFFFFFDDDFFFFFFFFFFDDDFFFFFFDDDDFFFFFFFFFFFFFFFFFFFFFCCCFFFDDCCCFF>CCAADD?????::8??DDDDDAACCCFF666666FFFF@??DFFFFFFDDDFFFFFFFFFFFFFFDFDIGGGGGDAA><988<4...<266972...<<=663322444444338>:ABAAAAAADDDDDAAAAABBAA8888444411111>>>=??>@B====BA888====BBB;=;>>>::<<>///62499992,.,,0400073,,,,,3,,,,344550023/--11::::444:::---2188----022272202220---002224942220001940---664446222--
@JI6ZREA02JCPMA
AGTCGTCATTGGAGGGCAAGTCTGGTGCCAGCAGCCGCGGTAATTCCAGCTCCAATAGCGTATATTAAAGTTGTTGACAGTTAAAAAGCTCGTAGTTGAATTTCGGGATCAATACGTCGGTCGTGCTTTCGGGTACGTACTGGCGTCATTGGTTCCTCCTTTCTGACGAACCATGATGTCATTAATTTGGTGTTATGGGGAGTTAGGACTGTTAACTTTGAAAAAATTGAGTGTTTAAAGCAGGCATTAGCTTGAATACATTAGCATGGAATAATGAAATAGGACGTTCGATCCTATTTTGTTGGTTTCTAGGATCAACGTAATGATTAATAGGGATAGTTGGGGCATTAGTATTCAATTGTCAGAGGTGAAATTCTTGGATTTA
+
FFFFFFFFFFFIIHHHIIIIIIIIIIHDDEEFFDDA?=:::????BDDDFFFFFFFFFFFFFEEDDFFFFFFFF@@AAFFFF;;;77FCCCFC?:::<AA<<;41336AB==<@AABB==?::::????D???FFFFCCAADBBB989<<==9888ABB=??<9=<FFFFFFFFFFFD@AACADD???BD>555?D99999/44ABBBBA?:;;;FFFFF777766:666?A5554;;;BBBBBDDCCAD????DDAAADAACCCCFDDGGFDDDD??::4=>44488889<==<<22/23........2>>>?>?>BDDDDD:::::AAAA;8889<?==444494444<<<889<<@@>:<<833333488<<>;;667222.
@JI6ZREA02JNNYX
AGTCGTCATTGGAGGGCAAGTCTGGTGCCAGCAGCCGCGGTAATTCCAGCTCCAATAGCGTATATTAAAGTTGTTGCAGTTAAAAAGCTCGTAGTTGAATTTCGGGGATC
+
FFFFFFFFFFFIB666IIIIIIIIIIIIIIIIIIIIIIIIIIIIIIIIIIIIFFFFFFFFFFFFFFFFFFFFFFFFFFFFF???==FFFFFFFDBBA<<4224.......
@JI6ZREA02GWJ6F
AGTCGTCATTGGAGGGCAAGTCTGGTGCCAGCAGCCGCGGTAATTCCAGCTCCAATAGCGTATATTAAAGTTGTTGCAGTTAAAAAGCTCGTAGTTGAATTTCGGGG
+
FFFFFFFFFFFIIHHHIIIIIIIIIIIIIIIIIIIIIIBBBIIIIIIIIIIIFFFFFFFFFFFFFFFFFFFFFFFFFFFFF=====FFFFFFFFFFFDB<99<..,,
@JI6ZREA02IHBL7
AGTCGTCATTGGAGGGCAAGTCTGGTGCCAGCAGCCGCGGTAATTCCAGCTCCAATAGCGTATATTAAAGTTGTTGCAGTTAAAAAGCTCGTAGTTGAATTTCGGGGTCAGACAGGTTGGTCGTGCCTACGTGGTATGGCACTGGTCGTTTCG
+
FFFFFFFFFFFIIHHHIIIIIIIIIIIIIIIIIIIIIIIIIIIIIIIIIIIIFFFFFFFFFFFFFFFFFFFFFFFFFFFFF=====FFFFFFFFFFFFFFF?B:764244444444>>@@BBBDDDDDBBA<<<443664434..-3222695
@JI6ZREA02FV4QE
[truncated: 8,177,697 more chars]
