# Supplementary material for: Depression of the soil arbuscular mycorrhizal fungal community by the canopy gaps in a Japanese cedar (Cryptomeria japonica) plantation on Lushan Mountain, subtropical China
Source: PeerJ. 2021 Mar 15;9:e10905. doi: 10.7717/peerj.10905 (PMC7971093; doi:10.7717/peerj.10905)
Supplement: Data S1 [file peerj-09-10905-s001.zip › sample/CGb2.fastq]

@JI6ZREA02J1QCC
AGTGCTCATTGGAGGGCAAGTCTGGCGCCTTACGGGAACAGTCGACTGCCAAGGCACACAGGGG
+
===FDDDDDBA=:666DAAADBA@@BBAA133334=444A?AABDDDF<<::::AAAA?84445
@JI6ZREA02J24XX
AGTGCTCATTGGAGGGCAAGTCTGGCGCCTTACGGGAAACAGTCGACTGCCAAGGCACACAGGGGATA
+
IIIIIIIIIIIIIHHHIIIIIIIIIIIIIIIIIH??666;AIIIIIIIIIIHHHHIIIIIIBBBBIII
@JI6ZREA02HOPTI
AGTGCTCATTGGAGGGCAAGTCTGGCGCCTTACGGGAAACAGTCGACTGCCAAGGCACACAGGGGATA
+
IIIIIIIIIIIIIBBBIIIIIIIIIIIIIHHHIF??666?AIIIIIIIIIIIIIIIIIIIIAAAAIII
@JI6ZREA02H1QWC
AGTGCTCATTGGAGGGCAAGTCTGGTGCCAGCAGCCGCGGTAATTCCAGCTCCAATAGCGTATATTAAAGTTGTTGCAGTTAAAAAGCTCGTAGTTGAATTTTAGGCCTGGCCGGAGTCGTCTCTTGGCGAGTACTGTTCTGTCGTCGGGTCTAT
+
FFFFFFFFFFFIIHHHIIIIIIIIIIIIIIIIIIIIIIIIIIIIIIIIIIIIFFFFFFFFFFFFFFFFFFFFDDDD?663333555BBDDFFFFFFFFFDDDDFFFFFFFFFFFCCC??8888<FFFFFFFFFFFFFFF????FFFFFFFFFFA:
@JI6ZREA02J21R3
AGTGCTCATTGGAGGGCAAGTCTGGNGCCTTAGGGAACAGTCGACTGCCAAGGCACACA
+
FFFFFFFFFFFHHHHHIHHHHFGFD!EFFB::::FGGGGFDDFF<:::=8866<<<966
@JI6ZREA02J3Z91
AGTGCTCATTGGAGGGCAAGTCTGGTGCCAGCAGCCGCGGTAATTCCAGCTCCAATAGCGTATATTAAAGTTGTTGCAGTTAAAAAGCTCGTAGTTGAATTTTAGGCCTGACCGGATGGTCCGTCTTTGGCGAGTACTGTTCTGTCGTCGGGTCTATCCTTCTGGTGAGCCGGGATGCCCTTTATTGGGTGTGTCGGGGAACCAGGACCATTACCTTGAAAAAATTAGAGTGTTTAAAGCGGGCATTTGCTTGAATAGATTAGCATGGAATAATAGAATAGGACGTTGGTTCTATTTTGTTGGTTTTAGGACCACCGTAATGATTAATAGGGATAGTTGGGGGCATTAGTATTCAATTGTCAGAGGTGGAATTCTTGGATTTATTGAAGCTAACTATTGCGAAAGCAATTTGCCAAGGATGTTTTCATTAATCAAGAACGAAAGTTAGGGGATCGAAGACGATCAGATACCGTCGTAGTCTTAACCATAAACTAT
+
3448>><<<<BBA666FFFIIIIIIIIIIIIIIIBBBFHIIHHIIIIIIIIIFFFFFFFFFFFFFFFFFFFFFFF@AAA@F?????FFFFFFFFFFFCC====CCAAADDFFFFFFFFFFFFFFC@@@FFFFFFFFFFFFFFFFFFFFFF@@@FFFF????FFCCCCFFFFFFFDDDFFFF???<<???D>???A;===FDDAAAAADDB@>886;;:------22-:567=88;444<@;555?;==AAAADC???FGGGGFCCDDDDDDDDGGDDBAA>><<221--,,313,,,,3--11...2<;;<222234444<??@ABBDDBBBD???AD=8755D???:0008=988::98888;...66666632244:888;77@@4338<;;;:;;972...6300,,,7022224<::111188664442----074----22222000226664497466::42126:4447787977----.0...,,,.
@JI6ZREA02FN7Y2
AGTGCTCATTGGAGGGCAAGTCTGGTGCCAGCAGCCGCGGTAATTCCAGCTCCAATAGCGTATATTAAAGTTGTTGCAGTTAAAAAGCTCGTAGTTGAATTTCGGGATCAATACGTCGGTCGTGCTTTTTTGGTACGCACTGGCGTCATTGGTTTCTCCTTTCTGACGAACCATGATGTCATTAATTTGGTGTTATGGGGAGTTAGGACTGTTACTTTGAAAAAATTAGAGTGTTTAAAGCAGGCATTAGCTTGAATACATTAGCATGGAATAATGAAATAGGACGTTCGATCCTATTTGTGGTTTCTAGGATCAACGTAATGATTAATAGGGATAGTTGGGGCATTAGTATTCAATTGTCAGAGGTGAAATTCTTGGATTTATTGAAGACTAACTATTGCGAAAGCATTTGCCAAGGATGTTTTCATTAATCAAGAACGAAAGTTAGGGATCGAAGACGATCAGATACCGTCGTAGTCTTAACCNTAAACTATGCCGACTAGGAATCGGGCGACGTT
+
IIIIIIIIIIIIIHHHIIIIIIIIIIIIIIIIIIIIIIIIIIIIIIIIIIIIIIIIIIIIIIIIIIHHHIIIIIIIIIIII;;;;;IIIIIIIIIIIIIHHHIHHHIIIIIIIIIIIIIIIGIID444444==8IIGIIIIIIIIIIIIIIIHHHIIIIHHHIIIIIIIIIIIIIIIIIIIIIIIHHHIIIIIIIICCCCG4;;BIIIIIIIIHH@@@A111///>>3ECCHIHHHHHHIIIIIIIIIIIGGGIIIIIIIIIIIIIIGGGGIIIIIHHHIIIIIIIIIIIIIGGAB577:4DDCCCIIIIIIIIIIIIBCCIIIIIIIIIHHHIIIIAA3333BBEE<=;ADIIIIIIIIIIIIDDGIBBBBBB;;<<IHHHIHHIIIDDGID7774AEEG<444CGGBFBBBBEEEEE?>3333>???;;:=?>4224<:::?==48667:444470437<<>><><????;?==:34/...22!2026872787778487772272,,,0,200,,
@JI6ZREA02IXT1M
AGTGCTCATTGGAGGGCAAGTCTGGCGCCTTACGGGAAACAGTCGACTGCCAAGGCACACAGGGGATA
+
IIIIIIIIIIIIIHHHIIIIIIIIIIIIIIIIIHHHHHHIIIIIIIIIIIIIIIIIIIIIIBBCCIII
@JI6ZREA02J18V3
AGTGCTCATTGGAGGGCAAGTCTGGTGCCAGCAGCCGCGGTAATTCCAGCTCCAATAGCGTATATTAAAGTTGTTGCAGTTAAAAAGCTCGTAGTTGAATTTTAGGCCTGGCCGGATGGTCCGTCTTTGGCGAGTACTGTTCTGTCGTCGGGTCTATCCTTCTGGTGAGCCGGGATGCCCTTTATTGGGTGTGTCGGGGAACCAGGACCATTACCTTGAAAAGATTAGAGTGTTTAAAGCAGGCTTTTGCTTGAATAGATTAGCATGGAATAATAGAATAGGACGTCGTGGTTCTATTTTGTTGGTTCAAGGACCACCGTAATGATTAATAGGGATAGTTGGGGGCATTAGTATTCAATTGTCAGAGGTGAAATTCTTGGATTTATTGAAGACTAACTATTGCGAAAGCATTTGCCAAGGATGTTTTCATTAATCAAGAACGAAAGTTAGGGATCGAAGACGATCAGATACCGTCGTAGTCTTAACCATAAACTNTGCCGACTAGGAATCGGGCGACGTTATTTTCATGACTCGCTCGGCGCCTTACGGG
+
IIIIIIIIIIIIIGGGIIIIIIIIIIIIIIIIIIIIIIIIIIIIIIIIIIIIIIIIIIIIIIIIIIHHHIIIIIIIIII??66666GIIIIIIIIIIII@@@@IIIIIIIIIIIIIIIIIIIIIIHHHIIIIIIIIIIIIIIIIIIIIIHHHIIIIIIIIIIIIIIIIIIIHHHIIIHHHHHHIIIHHHIIIIIICCCCIIIIIIIIIIIIIIIIIIICCCCIFIIIIIIIIHHHHHHIIIIIICCBBIIIIIIIIIIIIIIIIIGGGIIIIIIIIIIIIIIGGGIIGAAAGGHGD5555A:<EEEFGGI885=IIGGGIIIIIIIIIIIIHBBGAAADD11111DDGGGHFHHIIHFFFFEHHD?222CHHHHHHHHHHHBBBHHHHHHHHHHHFCCCCCDDC@@=E<6011@@>DA>;8=>7777==>?><<=?><99?<5002447>;9:<<<==758:<==;864244;:8:;=<;=;;==6548111.-!13298:68524224486663=<<///..44<;8889;:;88122143366510,,
@JI6ZREA02GXKF5
AGTGCTCATTGGAGGGCAAGTCTGGTGCCAGCAGCCGCGGTAATTCCAGCTCCAATAGCGTATATTAAAG
+
?944443422224...:9=???A=??ADDDBAAA444<11144<<>ABDDFFFFFFFFFFFFDDDB==84
@JI6ZREA02JX7O9
AGTGCTCATTGGAGGGCAAGTCTGGTGCCAGCAGCCGCGGTAATTCCAGCTCCAATAGCGTATATTAAAGTTGTTGCAGTTAAAGA
+
FFFFFFFFFFFIIHHHIIIIIIIIIIIIIIIIIIIIIIIIIIIIIIIIIIIIFFFFFFFFFFFFFFFFFFFFFFFDAA?42..,2,
@JI6ZREA02IJ003
AGTGCTCATTGGAGGGCAAGTCTGGTGCCAGCAGCCGCGGTAATTCCAGCTCCAATAGCGTATATTAAAGTTGTTGC
+
FFFFFFFFFFFIIHHHIIIIIIIIIIIIIIIIIIIIIIIIIIIIIIIIIIIHFFFFFFFFFDDDFF@@?DDB===DA
@JI6ZREA02J4L7U
AGTGCTCATTGGAGGGCAAGTCTGGTGCCAGCAGCCGCGGTAATTCCAGCTCCAATAGCATATATTAAAGTTGTTGACAGTTAAAAAGCTCGTAGTTGAATTTCGGGATCAATACGTCGGTCGTGCTTTTTGGTACGCACTGGCGTCATTGGTTTCTCCTTTCTGACGAACCATGATGTCATTAATTTGGTGTTATGGGGATTAGGACTGTTACTTTGAAAAAATTAGAGTGTTTAAAGCAGGCATTAGCTTGAATACATTAGCATGGAATAATGAAATAGGACGTTCGATCCTATTTTGTGGTTTCTAGGATCAACGTAATGATTAATAGGGATAGTTGGGGGCATTAGTATTCAATTGTCAGAGGTGAAATTCTTGGATTTATTGAAGACTAACTACTGCGAAAGCATTTGCCAAGGATGTTTTCATTAAATCAAGAACGAAAGTTAGGGGATCGAAGCGATCAGATACCGTCGTAGTCTTAACCATAAA
+
FFFFFFFFFFFIIHHHIIIIIIIIIIIIIIIIHHBBBFFFEDDFFFFHHFFFFFFFFFFFDDDFFFFFFFFFDD@@AADFFF===<<FFFFFF<<<<?FF???DFFFFFDDDFFFFFBA<=32394-----664==;<>?DDFCCCAADDBB===B955555=>BBDDDDCCDFFFDFFDDDFCA666CC>FDDDF=AA@<<<DFFFFFF666DDF?D66666666,;DFFFFFFFFFFFFFFFFFFFFFFFFFIGGGGIIIIGGGIIIIFDDGGGGGF:DDDFDCAA???>;<:.....-66...79ABDDDDDIIIIIDDDDDDD???B????????88888DDDDAAAAADDDDBBBB@><<///:;8888@::<<B====//38>@>88822228<83/./6;::8888666622073--,,0033---022274444/..140,,,,,.34443134666::76122:9897:79:9822---22--
@JI6ZREA02JXNMB
AGTGCTCATTGGAGGGCAAGTCTGGTGCCAGCAGCCGCGGTAATTCCAGCTCCAATAGCGTATATTAAAGTTGTTGCAGTTAAAAAGCTCGTAGTTGAATTTAGGCCTGGCCGGATGGTCCGTCTTTGGCGAGTACTGTTCTGTCGTCGGGTCTATCCTTCTGGTGAGCCGGGATGCCCTTTATTGGGTGTGTCGGGGTAACCAGGACCATTACCGTTGAAAAAATTAGAGTGTTTAAAGACGGGCATTTGCTTGAATAGATTAGCATGGAATAATAGAATAGGACGTTGGTTCTATTTTGTGGTTTTAGGACCACCGTAATGATTAATAGGGATAGTTGGGGGCATTAGTATTCAATTGTCGAGAGGTGAAATTCTTGGATTTATTGAAGACTAACTATTG
+
FFFFFFFFFFFIIHHHIIIIIIIIIIIIIIIIIIIIIIIIIIIIIIIIIIIIFFFFFFFFFFFFFFFFFFFFFFFFFDDAC66666CFFDBAAAAAB=<11110888?>>>ABDDFFFF<<<FFFFF??=<=FFFFFFFFDDDFFFFFFFFFFFFDAAAAB<444348<<8444<<8;;;44466;;8=9<8444422399222../19=963../008//55//<</AAA::555===A:A=556:?=::::AAAA:9:=AAD:::BBBDD:99==BAA?=9933111--,,-,-,,,,-,552224ABDDDDDDDDB::555:A??=A===BBBB==555229<<<<?=<<8444<<>23232<///888;@@@>>>>@8842//922.,,,,,066667
@JI6ZREA02GZMSS
AGTGCTCATTGGAGGGCAAGTCTGGTGCCAGCAGCCGCGGTAATTCCAGCTCCAATAGCGTATATTAAAGTTGTTGCAGTTAAAAAGCTCGTAGTTGAATTTTAGGCCTGGCCGGATGGTCCGTCTTTGGCGAGTACTGTTCTGTCGTCGGGTCTATCCTTCTGGTGAGCCGGGATGCCCTTTATTGGGTGTGTCGGGGAACCAGGACCATTACCTTGAAAAAATTAGAGTGTTTAAAAGCGGGCATTTGCTTGAATAGATTAGCATGGAATAATAGAATAGGACGTTGGTCTATTTGTTGGTTTTAGGACCACCGTAATGATTAATAGGGATAGTTGGGGGCATTAGTATTCAATTGTCAGAGGTGAAATTCTTGGATTTATTGAAGACTAACTATTGCGAAAGCAATTTGCCAAGGATGTTTTCATTAATCAAGAACGAAAGTTAGGGGATCGAAGACGATCAGATACCGTCGTAGTCTTAACCATAAACTATG
+
EEEFFFFFFFFII@@@IIIIIIIIIIIIIIIIIIBBBHHHHHHHHHHIIHIIFFFFFFFFFFFFFFFFFFFFFFFFFFFFF?????FFFFFFFFFFDAA331184444>=>>>ABBBDDDAACCFCCCFFFFFFFFFFFFFFFFFFFFD666?DDDB====AAAADDDFFFFFFFFFFFFFFFFDDC??B<AAB<455444>>>>>A>AAABB::98?22222244,<<<<=6......376666<8;=DFFFFDDDDFDGGDBBAB==55322:=@AA?>>>44322.-,323,,,-,,11....966922.../4=>=>>==AB888869<9:66-----77;;<?>@BDDDBBBB@@@<<333:///;;;22223222222722227;;9666;9972...2322...;;;;;;;;:6----2:::888:::200642..,,,-,,,,,330227460122:64212:61017:77:79::774631124046
@JI6ZREA02JIPE3
AGTGCTCATTGGAGGGCAAGTCTGGTGCCAGCAGCCGCGT
+
FFFFFFFFFFFII666IIIHHHIIIIIIIHDBA???<///
@JI6ZREA02JVLNH
AGTGCTCATTGGAGGGCAAGTCTGGTGCCAGCAGCCGCGGTAATTCCAGCTCCAATAGCGTATATTAAAGTTGTTGCAGTTAAAAAGCTCGTAGTTGAATTTTAGGCCTGGCC
+
FFFFFFFFFFFIIHHHIIIIIIIIIIIIIIIIIIIIIIIIIIIIIIIIIIIIFFFFFFFFFFFFFFDDDFFFFFFFFFFFF=====FFFFFFFFFFFFF;996<22223----
@JI6ZREA02JSKG4
AGTGCTCATTGGAGGGCAAGTCTGGTGCCAGCAGCCGCGGTAATTCCAGCTCCAATAGCGTATATTAAAGTTGTTGACAGTTAAGAAGCTCGTAGTTGAATTTCGGGATCAATACGTCGGTCGTGCTTTTTGGTACGCACTGGCGTTCATTGGTTTCTCCTTTCTGACGAACCATGATGTCATTAATTTGGTGTTATGGGGAGTTAGGACTGTTAACTTTAGAAAAAATTAGAAGTGTTTAAAGCAGGCATTAGCTTGAATACATTAGCATGGAATAATGAAATAGGACGTTCGATCCTATTTGTGGTTTCTAGGATCAACGTAATGATTAATAGGGATAGTTGGGGGCATTAGTATTCAATTGTCAGAGGTGAAATTCTTGGA
+
FFFFDD???=AAA888AABBD:6666DBBBB??==??9::AAAAADDAEEFDDFFFFFF:86:=BB===556:::FFDDDBDDFFFFC???CFFFFFFFFFFFFFFFFFFFFFFFDB@>;96552.,,,,,11-:=9=:9<=A91114444<9666>48844456BAA@@@ABBD??:9899=;;;.....-22136.2227-..=>><::788<=A53114/55500.0,010444.0088;BBAAAFFFFFFGGGGAA???AAAAAAADDDDD555BB==:41448400.=9:31153,,,-,11...39A<==BDDDDDDDDDDA5555A>886<><<44/----7<<<63248@888::><>>>82232444:9;;;;;;
@JI6ZREA02FPNN6
AGTGCTCATTGGAGGGCAAGTCTGGTGCCAGCAGCCGCGGTAATTCCAGCTCCAATAGCGTATATTAAAGTTGTTGCAGTTAAAAGGCTCGTAGTTGAATTTTAGGCCTGGCCGGATGGTCCGTCTTTGGCGAGTACTGTTCTGTCGTCGGGTCTATCCTTCTGGTGAGCCGGGATGCCCTTTATTGGGTGTGTCGGGGAACCAGGACCATTACCTTGAAAAAATTAGAGTGTTTAAAGCGGGCATTTGCTTGAATAGATTAGCATGGAATAATAGAATAGGACGTTGGTTCTATTTTGTTGGTTTTAGGACCACCGTAATGATTAATAGGGATAGTTGGGGGCATTAGTATTCAATTGTCAGAGGTGAAATTCTTGGATTTATTGAAGACTAACTATTGCGAAAGCATTTGCCAAGGATGTTTTCATTAATCAAGAACGAAAGTTAGGGGGATCGAAGACGATCAGATCG
+
FFFFFFFFFFFIIHHHIIIIIIIIIIIIIIIIIIIIIIIIIIIIIIIIIIIIFFFFFFFFFFFFFFFFFFFFFFDBAA?00000000<?AAABDFFFFFDDBBFFFFFFFFFFFFFFFFFFFFFFFFFFFFFFFFFFFFFFFFFFFFFFFFFFFFFFFFFFFFFFFFFFFFFFFFFFFFFFFFFDDDDFFFFFFFDDDDFFFFFFFFFFFDBA??>>?111///<<1??ABDFFFFFFFFFFFFFFFFF???ADAAADDDCCDFFFIIIIIGGGIIIIGGGGDFDDDDDGDDDB9666?66<<....<888>@@<=???DDDDDDIIIIIIIIIIIII==?88DDDDDDDDDDAAA???>DDDDDDDD>>>DDDDDDDD>>=>88DD=888DDDDDDD>??D>>>>=8///><<;;6666-----7766445::::88:72//343,------2798886:88:::80000
@JI6ZREA02F8CR0
AGTGCTCATTGGAGGGCAAGTCTGGTGCCAGCAGCCGCGGTAATTCCAGCTCCAATAGCGTATATTAAAGTTGTTGCAAGTTAAAAAGCTCGTAGTTGAATTTAGGCCTGGCCGGATGGTCCGTCTTTGGCGAGTACTGTTCTGTCGTTCGGGTCTATCCTTCTGGTGAGCCGGGATGCCCTTTAATTGGGTGTGGTCGGGGGAAACCAGGACCATTACCTTGAAAAAATTAAGAGTGTTT
+
AAB=::::5555=???DFFFFHHHHFFDDDDDBB11148@?884444AA9444<<=BBBDD<<<??FFFFFD??@FDDD===;;===FFDDBAA<<880000008===?AAABBBBB@@?443434484242<=???9/.008?=40008888===>?01113001@>??BB???DDD=<994444//...,38---:--000...68488?===><=<<;24------65//:7===622
@JI6ZREA02FYUK9
AGTGCTCATTGGAGGGCAAGTCTGATGCCAGCAGCCGCGGTAATTCCAGCTCCAATAGCGTATATTAAAGTTGTTGCAGTTAAAAAGCTCGTAGTTGAATTTTAGGCCTGGCCGGATGGTCCGTCTTTGGCGAGTACTGTTCTATCGTCGGGTCTATCCTTCTGGTGAGCCGGAATGCCCTTTATTGGGTGTGTCGGGGAACCAGGACCATTACCTTGAAAAAATTAGAGTGTTTAAAGCGGGCATTTGCTTGAATAGATTAGCATGGAATAATAGAATAGGACGTTGGTTCTTTTTGTTGGTTTTAGGACCACCGTAATGATTAATAGGGATAGTTGGGGGCATTAGTATTCAATTGTCAGAGGTGAAATTCTTGGATTTATTGAAGACTAACTATTGCGAAAGCATTTGCCAAGGATGTTTTCATTAATCAAGAACGAAAGTTAGGGGATCGAAGCGATCAGATACCGTCGTAGTCTTAACCATAAACTATGCCGACTAGGAATCGGGCGACGTTATTTTCATGACTCGCTCGGCGCCTTACGGGAAAC
+
IIIIIIIIIIIIIHHHIIIIIIIIIIIIIIIIIIIIIIIIIIIIIIIIIIIIIIIIIIIIIIIIIIHHHIIIIIIIIIIII88888IIIIIIIIIIIIICCCCIIIIIIIIIIIIIIIIIIIIIIHHHIIIIIIIIIIIIIIIIIIIIIHHHIIIIIIIIIIIIIIIIIIIIIIIIIHGGGGGIDDGGHIIIIIICCCCIIGGGB????IIIIHHHHI666668II5IIIIIHHHHHHIB;;;>GHEEIIHIIIIIIIIIIIIIIIIIIIIIIIIIIIIIIIIGAAA41113,,,,,3,,88,,,,=66:>>>CDAAAEIIIIIIIIIHHHIIIIII:::::GIIIIIIIIIIIIIHHHHHDCCHHHHHHHHHCCDDHHHHHHHHHHHHHIIIHHHHHDD<<<BCDD>>>DA=??==;6/////4:::888;;<<99;63331222----188862131===88787>??><>>?>><::4422046668:268886;697997788...1-3246:7----348;;==;;:<:==<:112234...////
@JI6ZREA02JMS6L
AGTGCTCATTGGAGGGCAAGTCTGGTGCCAGCAGCCGCGGTAATTCCAGCTCCAATAGCGTATATTAAAGTTGTTGACAGTTAAAAAGCTCGTAGTTGGAATTTTAGGCCTGACCGGATGGTCCGTCTTTGGCGAGTACTGTTCTGTCGTCGGGTCTATCCTTCTGGTGAGCCGGGATGCCCTTTATTGGGTGTGTCGGGGAACCAGGACCATTACCTTGAAAAAATTAGAAGTGTTTAAAGCGGGTACATTTGCTTGAATAGATTAGCATGGAATAATAGAATAGGACGTTGGTCTATTTGTGGTTTTAGGACCACCGTAATGATTAATAGGGATAGTTGGGGGCATTAGTATTCGAATTGTCAGAGGTGAAATTCTTGGATTTATTGAAGACTAACTATTGCGAAAGCATTTGCCAAAGGATGTTTTCATTAATCAAGAACGAAAGTTAGGGGATCGAAAGACGATCAGATACCGTCGTAGTCTTAACCATAAACTATGCCGACTAGGAATCGGGCGACGTTAGTTTCATGACTCGCTC
+
FDDAAC?::::::<<<A<==D:8665BBAAA?9555:9A>?A>BBBBAAADDB====DD66544>@==;444:9AA???>=@331119<<=764/..22<<2222868889>?4444<==?DDDDFFFFFFFFFFFFFFFDDDFFFFFFFFFFFFFFFF@@??FFFFFFFFFFFFFFFFF??F<<<>>6558>BBB=5555DBBB98888BBB>?4433</-00--..,42234<311,,.8:.....-=6224:244<<<<<@AA?@???@BBA:5548AA>?>8800...111757,,,-,--,,,,3,,---1...4<>??@ABAAAA?:88??>66-----.365995222934488><>>888<::888<<8....36666--3092233,..269;332226233226;22,,,47020,,--7974334986---0./..,,,,,,,,,30,,,,1-3113333420222---060020022---221121-02228:8212255:::664-204664----266999872020
@JI6ZREA02JLBO0
AGTGCTCATTGGAGGGCAAGTCTGGTGCCAGCAGCCGCGGTAATTCCAGCTCCAATAGCGTATATTAAAGTTGTTGCAGTTAAAGAA
+
FFFFFFFFFFFIIHHHIIIIIIIIIIIIIIIIIIIIIIIIIIIIIIIIIIIIFFFFFFFFFFFFFFFFFFFFFFFFDB@88..,9,,
@JI6ZREA02FSYQO
AGTGCTCATTGGAGGGCAAGTCTGGTGCCAGCAGCCGCGGTAATTCCAGCTCCAATAGCGTATATTAAAGTTGTTGCAGTTAAAAAGCTCGTAGTTGAATTTTAGGCCTGGCCGGATGGTCCGTCTTTGGCGAGTACTGTTCTGTCGTCGGGTCTATCCTTCTGGTGAGCCGGGATGCCCTTTATTGGGTGTGTCGGGGAACCAGGACCATTACCTTGAAAAAATTAGAGTGTTTAAAGCGGGCATTTGCTTGAATAGATTAGCATGGAATAATAGAATAGGACGTTGGTTCTATTTTGTTGGTTTTAGGACCACCGTAATGATTAATAGGGATAGTTGGGGGCATTAGTATTCAATTGTCAGAGGTGAAATTCTTGGATTTATTGAAGACTAACTATTGCGAAAGCATTTGCCAAGGATGTTTTCATTAATCAAAGAACGAAAGTTAGGGGATCGAAGCGATCAGATACCGTCGTAGTCTTAACCATAAACTATGCCGACTAGGAATCGGGCGACGTTATTTTCATGACTCGCTCGGCGCCTTACGGG
+
IIIIIIIIIIIIIHHHIIIIIIIIIIIIIIIIIIIIIIIIIIIIIIIIIIIIIIIIIIIIIIIIIIHHHIIIIIIIIIIGG66666GIIIIGHHHIIFF66668BIIIIIIIIIIIIIIIIIIIIHHHIIIIIIIIIIIIIIIIIIIIIHHHIIIIIIIIIIIIIIIIIIIHHHIIIHHHHHHIDDGGHIIIIIICCCCIIIIIIIIIIIIIIIIIII<<<<99BB0IIIIIHHHHHHIIHHHII;;;IIGGGIIIIIIIIIIIIIIIIIIIIIIIIIIIIIIIIIIIIIIIII@==<=22FF9999IDDEIIIIIIIIIIIIIIIIIIHHHIIIIII????:IIIIIIIIIIIIIHHHHHHHHHIH>666DDECCD@<111<4:EEE<8<A?CCCEFEEF?@@E?@@@@EEAA@@;;8==2222;9998848///85587557<??<;;77:<<=?8787???<8787???<9::=<<=<<??7758;;9871:;44244;24488:=;66/,2//00/,,,,38::=::8=<=>?=75656362,,,
@JI6ZREA02J507M
AGTGCTCATTGGAGGGCAAGTCTGGTGCCAGCAGCCGCGGTAATTCCAGCTCCAATAGCGTATATTAAAGTTGTTGCAGTTAAAAAGCTCGTAGTTGAATTTTAGGCCTGGCCGGATGGTCCGTCTTTGGCGAGTACTGTTCTGTCGTCGGGTCTATCCTTCTGGTGAGCCGGGATGCCCTTTATTGGGTGTGTCGGGGAACCAGGACCATTACCTTGAAAAAATTAGAGTGTTTAAAGCGGGCATTTGCTTGAATAGATTAGCATGGAATAATAGAATAGGACGTTGGTTCTATTTTGTTGGTTTTAGGACCACCGTAATGATTAATAGGGATAGTTGGGGGCATTAGTATTCAATTGTCAGAGGTGAAATTCTTGGATTTATTGAAGACTAACTATTGCGAAAGCATTTGCCAAGGATGTTTTCATTAATCAAGAACGAAAGTTAGGGGATCGAAGACGATCAGATACCGTCGTAGTCTTAACCNTAAACTATGCCGACT
+
IIIIIIIIIIIIF666IIIIIIIIIIIIIIIIIIIIIIIIIIIIIIIIIIIIIIIIIIIIIIIIIIHHHIIIIIIIIIIFF88888FHIIGEEGGII@B66668@GGGGIIIIIIIIIIIIIHIIHHHIIIIIIIIIHIIIB>@@IIIIHHHIIIIIIIIIIIIIIIIIBB@:::FIHHHHHHIIIHHHIIIIIICCCCIIIIIIIIIIIIIIIIIII666666II9IIIIIHHHHHHIFFFFIIHHHIHHIIIHH@@@IIIIDDDIIIIIIIIIIIIIIIIHHHIIIIIIIII==99?3355////:66:::AEGDDDDDHIIIIIIIHHHIIIIII88=88IIHHDDDIIIIIIHHHHHEEEDDDD444BBEDDEDDBBBB88BBBBBBBEEEEDDDBB=4449AA///=;;;;;;512----22997749;;;99980..022---,,,299994476:;;776;677;:<;;;;::887711!7:777:18999790-
@JI6ZREA02GBNWA
AGTGCTCATTGGAGGGCAAGTCTGGTGCCAGCAGCCGCGGTAATTCCAGCTCCAATAGCGTATATTAAAGTTGTTGCAGTTAAAAAGCTCGTAGTTGAATTTTAGGCCTGGCCGGATGGTCCGTCTTTGGCGAGTACTGTTCTGTCGTCGGGTCTATCCTTCTGGTGAGCCGGGATGCCCTTTATTGGGTGTGTCGGGGAACCAGGACCATTACCTTGAAAAAATTAGAGTGTTTAAAGCGGGCATTTGCTTGAATAGATTAGCATGGAATAATAGAATAGGACGTTGGTTCTATTTTGTTGGTTTTAGGACCACCGTAATGATTAATAGGGATAGTTGGGGGCATTAGTATTCAATTGTCAGAGGTGAAATTCTTGGATTTATTGAAGACTAACTATTGCGAAAGCATTTGCCAAGGATGTTTTCATTAATCAAGAACGAAAGTTAGGGGATCGAAGACGATCAGATACCGTCGTAGTCTTAACCATAAACTATGCCGACTAGGAATCGGGCGACGTTTATTTCATGACTCGCTCGGCGCCTTACGGG
+
IIIIIIIIIIIIIHHHIIIIIIIIIIIIIIIIIIIIIIIIIIIIIIIIIIIIIIIIIIIIIIIIIIHHHIIIIEBCGHH11/////6@HFF??BFEI==55542=GGGHGIIIIIIIIIIIIIIIHHHIIIIIIIIIIIIIIIIIIIIIHHHIIIIIIIIIIIIIIIIIIIHHHIIIHHHHHHIFFGGHIIIIII??@@IIIIIIIIIIIIICDDAAA//////>B3HEEIIHHHHHHIIHHHIIHHHIIIIIIGGGIIIIIIIIIIIIIIIIIIIIIIIIIIIIIIDD=<=AH97745..;;////:<<>>BACGIIIIIIIIIIIIIHHHIIIIII====:IGGGIIIIIIGGGIIIIEEEEEED;444B>@88<<DB<<<?HIIIIIIIIIIIIIHIIIHHFD<<777GGGIIEGD??8===????==<???4//03<::???77788<??????:?==??>:8:8?>4328===8:88??3324388=;3887774,-,00//44...82<997762---44444<<887::=?<82222<3200
@JI6ZREA02G1LEZ
AGTGCTCATTGGAGGGCAAGTCTGGTGCCAGCAGCCGCGGTAATTCCAGCTCCAATAGCGTATATTAAAGTTGTTGCAGTTAAAAAGCTCGTAGTTGAATTTCGGATTCAGTAGGTTGGTCGTGCCTACAGGTATGTACTGGCTTCACTTGATTCCTCCTTCTTGTAGAAATGTGATGCCATTTAATTTGGTTGTTGGCATGGAAACAGGTACTAGTTACTTTGAAAAATTTAGAGTGTTTAAAGCAGGCTAACGCTTGAATACATTAGCAATGGAATAATGAAATAGGACGTTCGAACCTTTTGTGGTTTTCTAGGATTAACGTAATGATTAATAGGGATAGTTGGGGCGATTAGTATTCAATTGTCAGAGGTGAAATTCTTGGATTTATTG
+
FFFFFFFFFFFIIHHHIIIIIIIIIIIIIIIIIIIIIIIIIIIIIIIIIIIIFFFFFFFFFFFFFFFFFFFFFFFFFFFCC66666FFFFFFFFFFFFFFF@:::AFFDDDFFFFFFFFFFFFDA?:6555AB????@>==>?88840..442266;....6;<9000488><<<<<=664...22--,993768884444=?9989611189?<<9967...4//000.00-:A======???:::::AA:4444===A>?AABBBB91119=>=9...9444440999:211=91122....3-224455?5A==?550009>>;<<<222221,,,171---,,,..-79<??<@@<888???=33333>@8888<<>::443/..2427
@JI6ZREA02FLCDZ
AGTGCTCATTGGAGGGCAAGTCTGGTGCCAGCAGCCGCGGTAATTCCAGCTCCAATAGCGTATATTAACGTTGTTGCAAGTTAAAAAGCTCGTAGTTGTAATTTAGGCCTGGCCGGATGGTCCGTCTTTGGCGAGTACTGTTCTGTCGTCGGGTCTATCCTCCTGGTGAGCCGGGATGCCCTTTAGTTGGGTGTGGTCGGGGAACCAGGACCATTACCTTAGAAAAAATTAGAGTAGTTTAAAGCGGGCTATTTGCTTGAATAGATTAGCATGGAATAATAGAA
+
FFFFFC<::::::544<>>AADDDFFFFFFFFFD666<??@DDFFGGFFFFDDFFFFFFFFD@@@@FFFFFFFFFFAAAD??77553?A???=<3244344...38>>>?>>>ABAA?>>AA5559666DDDDFFFFFFFFFFFF?<<:?886ADDDFFFF<==FFF???CF?FFA554:====<311886?7=<2/00000;;9989<?88455A=????A667766BD0D:3335::8;444A=??:::?FFGG:::?GGDFDDGGGF???DDDFDDDDD::
@JI6ZREA02I608E
AGTGCTCATTGGAGGGCAAGTCTGGTGCCAGCAGCCGCGGTAATTCCAGCTCCAATAGCGTATATTAAAGTTGTTGCAGTTAAAAAGCTCGTAGTTGAATTTTAGGGCCTGGCCGGGTATGGTCCGTCTTTGGCGAGTACTGTTCGTGTCGTCGGGTCTATCCTTCTGGTGAGCCGGGATGCCCTTTATTGGGTGTGTCGGGGAACCGAAGGACCATTACCTTGAAAAAATTAAGAGTGTTTAAAGTACGGGCAGTTTGACTTGAATAGATTAGCATGGAATAATAGAATAGG
+
A5556?????::<FFFIIIIIIIIIIIIIIIIII;;;IHIIHHHHHIIIIIIFFFFFFFFFFFFFFFFFFFFFFFFF???E;;???FFFFFFFFFDDAA99668..,55:55--,,.//59<=<62445:=B??=<?AAABBB=3333:ABAA<;;?AA====<<<888===???F???FFFFFF666FFFFFFFFFFD::97AA41/1344=<<<>AB:;;9:22772244,,66=======???88?FF?:6555?D??=BA==?=BBAA????BBBBBBBA<9:::?><<
@JI6ZREA02GDIST
AGTGCTCATTGGAGGGCAAGTCTGGTGCCAGCAGCCGCGGTAATTCCAGCTCCAATAGCGTATATTAAAGTTGTTGCAGTTAAAAAGCTCGTAGTTGAATTTCGGGATCAAT
+
FFFFFFFFFFFIIHHHIIIIIIIIIIIIIIIIIIIIIIIIIIIIIIIIIIIIFFFFFFFFFFFFFFFFFFFFFFFFFFFFF;;;;;FFFFFFFFDBBA>;;800..4:755:
@JI6ZREA02F2QC3
AGTGCTCATTGGAGGGCAAGTCTGGTGCCAGCAGCCGCGGTAATTCCAGCTCCAATAGCGTATATTAAAGTTGTTGCAGTTAAAAAGCTCGTAGTTGAATTTTAGGCCTGGCCGGAGTCGTCGTCTTGGCGAGTACTGTTCTGTCGTCGGGTCTAT
+
FFFFFFFFFFFIIHHHIIIIIIIIIIIIIIIIIIIIIIIIIIIIIIIIIIIIFFFFFFFFFFFFFFFFFFFFFFFFFFFFF=====FFFFFFFFFFFFFEEE?F@@??FFDBBAAAAAA55336DDDDFFFFFFFFFFFFFFFFFFFFF??DDD=5
@JI6ZREA02IVFKD
AGTGCTCATTGGAGGGCAAGTCTGGTGCCAGCAGCCGCGGTAATTCCAGCTCCAATAGCGTATATTAAAGTTGTTGCAGTTAAAAAGCTCGTAGTTGAATTTTAGGCCTGGCCGGATGGTCCGTCTTTGGCGAGTACTGTTCTGTCGTCGGGTCTATCCTTCTGGTGAGCCGGGATGCCCTTTATTGGGTGTGTCGGGGAACCAGGACCATTACCTTGAAAAAATTAGAGTGTTTAAAGCGGGCATTTGCTTGAATAGATTAGCATGGAATAATAGAATAGGACGTTGGTTCTATTTTGTGGTTTTAGGACCTACCGTAATGATTAATAGGGATAGTTGGGGGCATTAGTATTCAATTGTCAGAGGTGAAAATTCTTGGGATTTATTGAAGACTTAACTATTGCGAAAGCATTTGCCAAGGATGTTTTCATTAATCAAGAACGAAAGTTAGGGG
+
FFFFFFFFFFFIIHHHIIIIIIIIIIIIIIIIII???IIIIHHIIIIIIIIIFFFFFFFFFFFFFFFFFFFFFFFFFFFFF88888FFFFDDDDFFDAA9999A8888?>AAA???DDDDBDDDD688????DBDDDF===FFFFFFFFF@@@DFFFFFFC<<<<???FFF@@@FFFFFFFFFFFF666CFFDDD;;==FF@@@DFFFFFFFFFFFD?222222==-98<<?888;;;AA=:::CFFFFFFFFFGGDFDDDDGGGGGGGGDDDGGFDDDA===<<>===<232322223.22222.8;;966//.344=?A@@===???BBBDAAAAD85755<<<44/./8=9888678;;;;223.,,,,44733,,,.6664//770003,,,,,,,45730...8::888><<@@664621111697777466620061003---21511
@JI6ZREA02I7JPG
AGTGCTCATTGGAGGGCAAGTCTGGTGCCAGCAGCCGCGGTAATTCCAGCTCCAATAGCGTATATTAAAGTTGTTGCAGTTAAAAAGCTCGTAGTTGAATTTTAGGCCTGGCCGGATGGTCCGTCTTTGGCGAGTACTGTTCTATCGTCGGGTCTATCCTTCTGGTGAGCCGGAATGCCCTTTATTGGGTGTGTCGGGGAACCAGGACCATTACCTTGAAAAAATTAGAAGTGTTTAAAGCGGGACATTTGCTTGAATAGATTAGCATGGAATAATAGAATAGGACGTTGGTCTATTTTGTGGTTTTAGGACCTACCGTAATGATTAATAGGGATAGTTGGGGGCATTAGTATTCAATTGTCAGA
+
FFFFFFFFFFFHIHHHIIIIIIIIIIIIIIIIIH@@=HFGHFFFFFHHHIIIFFFFFFFFFFFFFFDDDA@@FFFFFFFFF?????FFFFFFFFFFFFF;;99555::===AABBDB???DDDAA333BD?=:::?DFFFFFFFFFFFF?666??DB==<<AAA::9:AAAAAAABB=?????DAA=;;>9<<<:....226222234<<<<AAAAAB22222244-=666<<622...6<6..//38889?@AB=??AFGCCCFFFGGGDDFDDGGDBA?<9963,----,--3,,,,--55//22962........6;<<:<888:AB=???DDDDD85775DAAA=555=8444@@>:::><
@JI6ZREA02J4IZP
AGTGCTCATTGGAGGGCAAGTCTGGTGCCAGCAGCCGCGGTAATTCCAGCTCCAATAGCGTATATTAAAGTTGTTGCAGTTAAAAAGCTCGTAGTTGAATTTCGGGATCAATATATTGGTCGTGCCTCCGGTATGCACTGGTATTATTGATTTCTACCTTCTGACGAACTATGATGTCATTAATTTGGTGTCATGGGGAATCAGGACTGTTACTTTGAAAAATTAGAGTGTTTAAAGCAGGCACACGCTTGAATACATTAGCATGGAATAATGAAATAGGACGTTCGATCCTATTTTGTTGGTTTCTAGGATCAACGTAATGATTAATAGGGATAGTTGGGGGCATTAGTATTCAATTGTCAGAGGTGAAATTCTTGGATTTATTGAAGACTAACTATTGCGAAAGCATTTGCCAAGGTATGTTTTCATTAATCAAGAACGAAAGTTAGGGATCGAAGACGATCAGATACCGTCGTAGTCTTAACCATAAACTATGCCGACTAGGGATC
+
FFFFFFFFFFFII???IIIIIIIIIIIIIIIIIIHHHHHIIFFFFFFFHHHHFFFFFFFFFFFFFFFFFFFFFFFFEEEEF=====FFFFFFFFFFFFFFFFFFFFFFFFFFFFFFFFFFFFFFFFF====@DFFFFFFFFFFFFFFFFFFFFFFFFFFFFFFFFF@@@DFFFFFFFFFFFDDCCFFFFFFFFF@AAAFFFFFFFFFFFDAAA888</////44->?@@BFFFFFFFFFFFFFFFFFFDDDFFFGGGDDDIFFFDGIIIGGGG?==A4888444446==<<9:///2.--22...32><<<??>BD5000AABBBBA<<:888<??==----/4:==84348>?>>@<:888883338;;=BBBBB====;;>77<84323:<<<<<888824466770007,,,,,,,.10,,,,,0001..026644:10049::49979::::610217666:565:::8898:8121122444622260---267600.000.30
@JI6ZREA02FVUVH
AGTGCTCATTGGAGGGCAAGTCTGGTGCCAGCAGCCGCGGTAATTCCAGCTCCAATAGCGTATATTAAAGTTGTTGCAAGTTAAAAAGCTCGTAGTTGTAAGTTTAGGCCTGGCCGGATGGTCCGTCTTTGGCGAGTACTGTTCTGTCGTCGGTCTATCCTTCTGGTGAGCCGGGATGCCCTTTATTGGGTGTGTCGGGGAACCAGGACCATTACCTTAGAAAAAATTAGAGTGTTTAAAGCGGGCATTTGCTTGAATAGATTAGCATGGAATAATAGAATAGGACGTTGG
+
FFDBA9898<<441009>ABBDDDFFFFGDDBBB555531188<<>AAB::::DDDDDDDD????CCCCDDDDBBA98:B>>1111/<??=<<=8723/../,,,,5999<668888<>>====843000<<<<<<>?BB554<>BBBB:33335BB@@A>88888?>?=66222<44.00844400999A>?44466661111>@BA<<<>BDDD655:26222244,?A?<<;88444=?444890004>>>@@@?8::::?DDDDDDCCCDGDDD??<<886<<65--
@JI6ZREA02JWMIC
AGTGCTCATTGGAGGGCAAGTCTGGTGCCAGCAGCCGCGGTAATTCCAGCTCCAATAGCGTATATTAAAGTTGTTGCAGTTAAAAAGCTCGTAGTTGAATTTT
+
66:FFDDDDFFIIHHHIIIIIIIIIIIIIIIIIIIIIIIIIIIIIIIIIIIIFFFFFFFFFFFFFFFFFFFFFFFFFFFFF=====FFFFFBA?;;=77,,,,
@JI6ZREA02GN72E
AGTGCTCATTGGAGGGCAAGTCTGGTGCCAGCAGCCGCGGTAATTCCAGCTCCAATAGCGTATATTAAAGTTGTTGCAGTTAAAAAGCTCGTAGTTGAATTTTAGGCCTGGCCGGATGGTCCGTCTTTGGCGAGTACTGTTCTGTCGTCGGGTCTATCCTTCTGGTGAGCCGGGGTGCCCTTTATTGGGTGTGTCGGGGAACCAGGACCATTACCTTGAAAAAATTTAGAGTAGTTTAAAGCGGGCATTTGCTTGAATAGATTAGCATGGAATAATAGAATAGGACGTTGGTTACTATTTTGTTGGTTTTAGGACCACCGTAATGATTAATAGGGATAGTTGGGGGCATTAGTATTCAATTGTCAGAGGTGAAATTCTTGGATTTATTGAAGACTAACTATTGCGAAAGCATTTGCCAAGGATGTTTTCATTAATCAAGAACGAAAGTTTAGGGGATCGAAGACGATCAGATACCGTCGTAGTCTTAACC
+
FFFFFFFFFFFIIHHHIIIIIIIIIIIIIIIIIIIIIIIIIIIIIIIIIIIIFFFFFFFFFFFFFFFFFFFFFFFFFFFFF88888FFFFFFFFFFFFFAAA=655::BBD553339AAAAAA85666??AAABBDDFFFFDDDFFFFFFFFFFCCC::::BA@<<<>=8822224.622...72788;425:?D===;DDCC@@?F666=>?8866:,,----...,49==??88;366AB=:444488>>=;>401118<<????ABBBA:555<A<898993326622....692222>33AA4444?===<<<..//269332;6688///8<<<>>25555BBDDBBAA===?>>8323>32///8888///2>BBB===822??@>:33228888233244;><344;@@@@@---26111166221142224220----0----0000---2::5464766667:8:6610046774..00..
@JI6ZREA02HG1C7
AGTGCTCATTGGAGGGCAAGTCTGGTGCCAGCAGCCGCGGTAATTCCAGCTCCAATAGCGTATATTAAAGTTGTTGCAGTTAAAAAGCTCGTAGTTGAATTTCGGGGTCAGCAGGTTGGTCGTGCCACTGGTATGCACTGGTCTCGCTGATTCCTCCCTCTTGTAGAACCGTAATGCCATTAAGTTGGTGTTGCGGGGAAACAGGACTGTTACTTTGAAAAAATTAGAGTGTTTAAAGCAGGCTAACGCATGAATACATTAGCATGGAATAATGAAATAGGACGATCGATCCTATTTTGTTGGTTTCTAGGGTTGACGTAATGATTAATAGGGATAGTTGGGGCATTAGTATTCAATTGTCAGAGGTGAAATTCTTGGATTTATTGAAGACTAACTACTGCGAAAGCATTTGCTAAGGATGTTTTCATTAATCAAGAACGAAAGTTAGGGATCGAAGACGATCAGATACCGTCGTAGTCTTAACCA
+
IIIIIIIIIIIII@@@IIIIIIIIIIIIIIIIIIIIIIIIIIIIIIIIIIIIIIIIIIIIIIIIIIHHHIIIIIIIIIIII:::::IIIIIIIIIIIIIHHHIBBBBIIIIIIIIIIIIIIIIIIIIIIIIIIIIIIIIIIIIIIIIIIIIIIIIBBBIIIIIIIIIIIIIIIIIIIIIIIIIIIIIIIIIIIIBBAAHHHB9>>GGIIIIIIGGGI686666GG5IIHIHHHHHHHIIIIIIIIIIIIIIIIIIIIIIIIIIIIIIIIIGGGIHHHIIIIIIIIIIIIHAAAACCCBI::GGHHHI?GAAAGG?GGIIHHGGGGGFFA:2005;BB;;///0;?CC?;:;ADDHIFFECEECAAEC2111;;;88??EBBEF>>FF@?>@ABBEECEEC?>;;;:;;;>>A>:88<<=<3....33==<<9===855>><<<>>><>><:;;=>;203268888689===<<<>>><=<>>>;20
@JI6ZREA02I8N24
AGTGCTCATTGGAGGGCAAGTCTGGTGCCAGCAGCCGCGGTAATTCCAGCTCCAATAGCGTATATTAAAGTTGTTGCAGTTAAAAAGCTCGTAGTTGAATTTTAGGCCTGGCCGGAGTCGTCTCTTGGCGAGTACTGTTCTGTCGTCGGGTCTATCCTTCTGGTGAGCCGGGATGCCCTTTATTGGGTGTGTCGGGGAACCAGGACCATTACCTTGAAAAAATTAGAGTGTTTAAAGCGGGCATTTGCTTGAATAGATTAGCATGGAATAATAGAATAGGACGTTGGTTCTA
+
FFFFFFFFFFFIIHHHIIIIIIIIIIIIIIIIIIIIIIIIIIIIIIIIIIIIFFFFFFFFFFFFFFFFFFFFFFFDDBB::33333:BBBA??ABDFFF6666<CFDDDBBBDFFCC<<888<<DDFFFFFFFFFFFFFFFFFFFFE;;;FFFFFFFFFFFFFFFFFFFFFFFFFFFFFFDA99<<FFFFFFFDDDDFFFFFFFFFFFFFFDDDDB222222=?-ACFFFFFFFFFFFFFFFFFFFFFFFFFFFDFGIIIIIIIIIIGGDDDB@@>434483.--5566713
@JI6ZREA02FN45Q
AGTGCTCATTGGAGGGCAAGTCTGGTGCCAGCAGCCGCGGTAATTCCAGCTCCAATAGCGTATATTAAAGTTGTTGACAGTTAAAAAGCTCGTAGTTGAATTTAGGCCTGGCCGGATGGTCCGTCTTTGGCGAGTACTGTTCTGTCGTCGGGTCTATCCTTCTGGTGAGCCGGGATGCCCTTTATTGGGTGTGTCGGGGAACCAGGACCATTACCTTGAAAAAATTAGAGTGTTTAAAGCGGGCATTTGCTTGAATAGATTAGCATGGAATAATAGAATAGGACGTTGGTTCTATTTTGTTGGTTTTAGGACCACCGTAATGATTAATAGGGATAGTTGGGGGCATTAGTATTCAATTGTCAGAGGTGAAATTCTTGGATTTATGAAGACTAACTATTGCGAAAGCAATTTGCCAAGGATGTTTTCATTAATCAAGAACGAAAGTTAGGGGATCGAAGACGATCAGATACCGTCGTAGTCTTAACCATAAACTATGCCGACTAGGAATCGGGCGACGCTATTTCATGAC
+
FAAABB=544444322=689?44111=?<==:4/00400046;;;>><<<988<<<<>900044@A;8;<<=B=889<?A<<22222<@A?===<==<100014<AA@?AADFFFFFFFFFFFFFFFFFFFFFFFFFFFFFFFFFFFFFFDDDFFFFFFFDDDFFFFFFFFFFFFFF????==:664448:??894466AA::9::8ABB@@A8888>////--..,49976666688=<00049;;=BBBDFFDFDFGGGIFDDDDDDDIDDDDDGGDBBA??<86...,313,,..3//444455BBBDA::5555AA:::=DDDDD?=;?AAA4400//09<>?=988ADDDDDBBDDD?>3338===B@<8888<;;8828<<333=>@BBB@>>>>==;834488;><<<<@BB::4444::::9942---00:93358::44444566:::756446676420226000064467788444631121012228:8:8::7722--,.,0...00,,,333344
@JI6ZREA02JWMT5
AGTGCTCATTGGAGGGCAAGTCTGGTGCCAGCAGCCGCGGTAATTCCAGCTCCAATAGCGTATATTAAAGTTGTTGCAGTTAAAAAGCTCGTAGTTGAATTTTAGGCCTGGCCGGATGGTCCGTCTTTGGCGAGTACTGTTCTGTCGTCGGGTCTATCCTTCTGGTGAGCCGGGATGCCCTTTATTGGGTGTGTCGGGGAACCAGGACCATTACCTTGAAAAAATTAGAGTGTTTAAAGCGGGCATTTGCTTGAATAGATTAGCATGGAATAATAGAATAGGACGTTGGTTCTATTTTGTTGGTTTTAGGACCACCGTAATGATTAATAGGGATAGTTGGGGGCATTAGTATTCAATTGTCAGAGGTGAAATTCTTGGATTTATTGAAGACTAACTATTGCGAAAGCATTTGCCGAGGATGTTTTCATTAATCAAGAACGAAAGTTAGGGGATCGAAGACGATCAGATACCGTCGTAGTCTTAACCATAAACTATGCCGACTAGGAATCGGGCGACGTTATTTCATGACTCGCTCGGCGCCTTACGGG
+
IIIIIIIIIIIIIHHHIIIIIIIIIIIIIIIIIIIIIIIIIIIIIIIIIIIIIIIIIIIIIIIIIIHHHIIIIIIIIIIII?????IIIIIIIIIIIII6666FIIIIIIIIIIIIIIIIIIIIIHHHIIIIIIIIIIIIIIIIIIIIIHHHIIIIIIIIIIIIIIIIIIIHHHIIIHHHHHHIIIHHHIIIIII@@@@IIIIIIIIIIIIIIIIIII666622;;-EEBDD==>HHHIIHFFFIHHHII@@@IIHHHIIIIIIIIIIIHDDDHIIIIIIDDDDDIIFF@@??E6333=3344/////6:;==;89;@DFFGIIIFHHHEBBGEEE??00000BEEEEBBDGF@@@HHHDEEDDDED=444AAAAA>==///=77BAA??ABBDDB=====?<::94///4=2223===931111;77777423334871003:;;333116:::;76031:777:121;;3...0678:8899---6222---02224619822----2444.5116640---2777:;87676;=60112296500
@JI6ZREA02GUVWO
AGTGCTCATTGGAGGGCAAGTCTGGTGCCAGCAGCCGCGGTAATTCCAGCTCCAAT
+
FFFFFFFFFFFHH:::HHHIIIIIIIIIIIIIIIHFHHFGHDD=<<<FFDBA>867
@JI6ZREA02JYRKF
AGTGCTCATTGGAGGGCAAGTCTGGTGCCAGCAGCCGCGGTAATTCCAGCTCCAATAGCGTATATTAAAGTTGTTGCAGTTAAAAAGCTCGTAGTTGAATTTTAGGCCTGACCGGATGGTCCGTCTTTGGCGAGTACTGTTCTGTCGTCGGGTCTATCCTTCTGGTGAGCCGGGATGCCCTTTATTGGGTGTGTCGGGGAACCAGGACCATTACCTTGAAAAAATTAGAGTGTTTAAAGCGGGCATTTGCTTGAATAGATTAGCATGGAATAATAGAATAGGACGTTGGTTCTATTTTGTTGGTTTTAGGACCACCGTAATGATTAATAGGGATAGTTGGGGGCATTAGTATTCAATTGTCAGAGGTGAAATTCTTGGATTTATTGAAGACTAACTATTGCGAAAGCATTTGCCAAGGATGTTTTCATTAATCAAGAACGAAAGTTAGGGGATCGAAGCGATCAG
+
IIIIIIIIIIIIIHHHIIIIIIIIIIIIIIIIIIIIIIIIIIIIIIIIIIIIIIIIIIIIIIIIIIHHHIIIIIIIIIIII:::::IIIIIIIIIIIII>>>>HIIIIIIIIIIIIIIIIIIIIIHHHIIIIIIIIIIIIIIIIIIIIIHHHIIIIIIIIIIIIIIIIIIIFFFIIIHHHHHHIDFFFHIIIIIICCCCIIIIFIFIIIIIIIIIHHI6;;;66;;,BFIIHFFFHHHIIHHHII>>>IIHHHIHHHHIIIIIIIIIIIIHHHIIIIIIIIIIIHDD@@@@@BE5555A66>>////588:AA@EFIIHIDDDDIIIIIHHHIIIIDD66666DDGGFGFGIIDDDDDDDEEDDDEDD==;AAA88::>///947AC?>;??EEHHHEEEHHHHE>@@BBEEDBBBBBB<81111;<88668;::855><7<<<==<;;778888:8131<::::
@JI6ZREA02G83W9
AGTGCTCATTGGAGGGCAAGTCTGGTGCCAGCAGCCGCGGTAAA
+
FFFFFFFFFFFIIHHHIIIIIIIIHHHFFDBBBB:88400/265
@JI6ZREA02I6YSG
AGTGCTCATTGGAGGGCAAGTCTGGTGCCAGCAGCCGCGGTAATTCCAGCTCCAATAGCGTATATTAAAGTTGTTGCAGTTAAAAGCTCGTAGTTGAATTTTAGGCCTGGCCGGATGGTCCGTCTTTGGCGAGTACTGTTCTGTCGTCGGGTCTATCCTTCTGGTGAGCCGGGATGCCCTTTATTGGGTGTGTCGGGGAACCAGGACCATTACCTTGAAAAAATTAGAGTGTTTAAAGCGGGCATTTGCTTGAATAGATTAGCATGGAATAATAGAATAGGACGTTGGTTCTATTTTGTTGGTTTTAGGACCACCGTAATGATTAATAGGGATAGTTGGGGGCATTAGTATTCAATTGTCAGAGGTGAAATTCTTGGATTTATTGTAGACTAACTAATTGTCGAAAGACATTTAGTCCAA
+
FFFFFFFFFFFIIHHHIIIIIIIIIIIIIIIIIIIIIIIIIIIIIIIIIIIIFFFFFFFFFFFFFFFFFFFFFFDDDBD666666:ADDBAAABDFCC6666:ADDBBDDFFFFFFFFFFFFFFFFFFFFFFFFFFFFFFFFFFFFFF@@@FFFFFFFFFFFFFFFFFFFFFFFFFFFFFFFF@@@@FFFFFFFAA@@FFFFF@@@DFDBA?><<>?//////440??ABDFFFFFFFFFFFFFFFFFFFFFFFFDGDDDDFFFGIIIIIIIDDFIGCCAABBA>=886678:..004//88645:B=??DDDAAAAADDDDDDDDDDBBBDDDDDD88555DDDDDA???ADDDA??DDDDDDDDD>>>DDD=:<:>6662//.....7776443346323,,,,,-740,,,7/66.-
@JI6ZREA02FW9LI
AGTGCTCATTGGAGGGCAAGTCTGGTGCCAGCAGCCGCGGTAATTCCAGCTCCAATAGCGTATATTAAAGTTGTTGCAGTTAATAAGCTCGTAGTTGAGTTTTAGGCCTGGCCGGATGGTCCGTCTTTGGCGAGTACTGTTCTGTCGTCGGGTCTATCCTTCTGGTGAGCCGGGATGCCCTTTATTGGGTGTGTCGGGGAACCAGGACCATTACCTTGAAAAAATTAGAGTGTTTAAAGCGGGCATTTGCTTGAATAGATTAGCATGGAATAATAGAATAGGACGTTGGTTCTATTTTGTTGGTTTTAGGACCACCGTAATGATTAATAGGGATAGTTGGGGGCATTAGTATTCAATTGTCAGAGGTGAAATTCTTGGATTTATTGAAGACTAACTATTGCGAAAGCATTTGCCAAGGATGTTTTCATTAATCAAGAACGAAAGTTAGGGGATCGAAGACGATCAGNTACCGTCGTAGTCTTAACCATAAACTATGCCGACTAGGAATCGGGCGACGTTATTTCATGACTCGCTCGGCGCCTTACGGG
+
IIIIIIIIIIIIIHHHIIIIIIIIIIIIIIIIIIIIIIIIIIIIIIIIIIIIIIIIIIIIIIIIIIGGGIIIIIIIIIIIIIIIIIIIIIIIIIIIIIICCCCIIIIIIIIIIIIIIIIIIIIIIHHHIIIIIIIIIIIIIIIIIIIIIHHHIIIIIIIIIIIIIIIIIIIHHHIIIHHHHHHIIIHHHIIIIIICCCCIIIIIIIIIIIIIIIIIII666666BB5IIIIIHHHGGGIIBBBBIEEEIIGGGIGGGIIIIIIIIIIIIIIIIIIIIIIIIIIIAAAAA<<=?D999<8//==>>>>IIIIGGGIIIIIIIIIIIIIIIHHHIIEFEE88998DDGGHIIIIGGGGHHIEFFHF??@E<<<DDE88<<<>>>A88AA@@8<644@@@BB?50000@@:333?=8887755.--,,2533222868400=;0007=?77777<888=42047:==<8!88???75224::=>>==775892242-586;240856688:50,,,,2/,,,/,,-38334==<=<=<==;9656352000
@JI6ZREA02HBEPM
AGTGCTCATTGGAGGGCAAGTCTGGTGCCAGCAGCCGCGGTAATTCCAGCTCCAATAGCGTATATTGAAGTTGTTGCAGTTAAAAAGCCCGTAGTTGAATTTCGGGATCAATACGTCGGTCGTGCTTTTTTGGTACGCACTGGCGTCATTGGTTTCTCCTTTCTGACGAACCATGATGTCATTAATTTGGTGTTATGGGGAGTTAGGACTGTTACTTTGAAAAAATTAGAGTGTTTAAAGCAGGCATTAGCTTGAATACATTAGCATGGAATAATGAAATAGGACGTTCGATCCTATTTTGTGGTTTCTAGGATCAACGTAATGATTAATAGGGATAGTTGGGGCATTAGTATTCAATTGTCAGAGGTGAAATTCTTGGATTTATTGAAGACTAACTACTGCGAAAGCATTTGCCAAGGATGTTTCATTAATCAAGAACGAAAGTTAGGGATCGAAGACGATCAGATACCGTCGTAGTCTTAACCA
+
IIIIIIIIIIIIIHHHIIIIIIIIIIIIIIIIIIIIIIIIIIIIIIIIIIIIIIIIIIIIIIIIIIIIIIIIIIIIIIIII=====IHHHIIIIIIIIIHHHIHHHIIIIIIIIIIIIIIIIIII777777HH8IIIIIHIIIIIIIIHHHHHHHIDBBBBFHHIIIIIIFFFIIIIIIIIIIFFBBBIIIIIIIICCCAF4;;FIIIIIIIIIIHHHI66666666,BHIIIHHHHHHIIIIIIIIIIIIIIIIIIIIIIIIIIIIIIIIIIIIIHHHIIII@@@@DBBDAAA>:11115/AA;;;B?IIIID@@@@HHHHHHHHIHHHIHBBDGGG<<5552;;EEEEEEDDDHHHH@=@HHHEEDDBBB?5533::C<;;A77AD5425:9999AC@::9;;=9::::;>:888==43.---.399774888:88;855<<==4988888333<9:8688::8:<==8656<>8686699840
@JI6ZREA02H1WWO
AGTGCTCATTGGAGGGCAAGTCTGGTGCCAGCAGCCGCGGTAATTCCAGCTCCAATAGCGTATATTAAAGTTGTTGCATTAAAAAGCTCGTAGTTGAATTTTAGGCCTGGCCGGATGGTCCGTCTTTGGCGAGTACTGTTCTNTCGTCGGGTCTATCCTTCTGGTGAGCCGGGATGCCCTTTATTGGGTGTGTCGGGGAACCAGGACCATTACCTTGAAAAAATTAGAGTGTTTAAAGCGGGCATTTGCTTGAATAGATTAGCATGGAATAATAGAATAGGACGTTGGTTCTATTTTGTTGGTTTTAGGGCCACCGTAATGATTAATAGGGATAGTTGGGGGCATTAGTATTCAATTGTCAGAGGTGAAATTCTTGGATTTATTGAAGACTAACTATTGCGAAAGCATTTGCCAAGGATGTTTTCATTAATCAAGAACGAAAGTTAGGGGATCGAAGACG
+
FFFFFFFFFFFIIHHHIIIIIIIIIIIIIIIIIIIIIIIIIIIIIIIIIIIIFFFFFFFFFFFFFFFFFFFFFFDD?55533333ABBBBBBBDFFFF6666?CFFFDFFFFFFFFFFFFFFFFFFFFFFFFFFFFFFFF=:!;;FFFFFFFFFFFFFFFFFDDBBBB5533339?<<<==?FDDDDFFFFFFF@@@@FFFFFFFFFFFFFFFFFFF999966FF9FFFFF@@@FFFFFFFFFF???FFFFFFCCDDGGGIIIIIIIIIIIIIIIIGGGGGAA???::99=<?7776<61<<5444<...//?>><<<>AADDDBDBB=;;<A@@>>00000=?AAABBBDD???DDDDDDDDDDDD>>>?===>DDD>>>D::DDD======>>DD>===>>>>??>>>DDDDDBBBB:444166::998::::66:73337::211115:::::75:7
@JI6ZREA02GRN1Y
AGTGCTCATTGGAGGGCAAGTCTGGTGCCAGCAGCCGCGGTAATTCCAGCTCCAATAGCGTATATTAAAGTTGTTGCAGTTAAAAAGCTCGTAGTTGAATTTTAGGCCTGGCCGGATGGTCCGTCTTTGGCGAGTACTGTTCTGTCGTCGGGTCTATCCTTCTGGTGAGCCGGGATGCCCTTTATTGGGTGTGTCGGGGAACCAGGACCATTACCTTGAAAAAATTAGAGTGTTTAAAGCGGGCATTTGCTTGAATAGATTAGCATGGAATAATAGAATAGGACGTTGGTTCTATTTTGTTGGTTTTAGGACCACCGTAGTGATTAATAGGGATAGTTGGGAGCATTAGTATTCAATTGTCAGAGGTGAAATTCTTGGATTTATTGAAGACTAACTATTGCGAAAGCATTTGCCAAGGATGTTTTCATTAATCAAGAACGAAAGTTAGGGGATCGAAGACGATCAGATACCGTCGTAGTCTTAACCATAAACTATGCCGACTAGGAATCGGGCGACGTTATTTCATGACTCGCTCGGCGCCTTACGGG
+
IIIIIIIIIIIIIHHHIIIIIIIIIIIIIIIIIIIIIIIIIIIIIIIIIIIIIIIIIIIIIIIIIIHHHIIIIIIIIIIII;;;;;IIIIIIIIIIIIICCCCIIIIIIIIIIIIIIIIIIIIIIHHHIIIIIIIIIIIIIIIIIIIIIHHHIIIIIIIIIIIIIIIIIIIHHHIIIHHHHHHIAABBHIIIIIICCCCIIIIIIIIIIIIIIIIIII666668II5IHIIIHHHHHHIIHHHIIHHHIIIIIIIIIIIIIIIIIIIIIIIIIIIIIIIIIIHHGGGIIHHHHI>;997//::////???;;;BFIIIIIHHIHHIIGA777=HIIIIHHHH@GGIIHHHIIIIIIHHHHHHHHHBHBHBHHHHHHHHHHH@:44@CA:8;EAA??>BACC:;;>>;;;;AECAA=??=;3....38<<888<==300><<<<>>=54444>888=;658:>>>>;686>>;656:=<<;::==220899932-238;8;88233;;=<88862;8883200033888;<;<;=<==602299:7522
@JI6ZREA02FXNEB
AGTGCTCATTGGAGGGCAAGTCTGGTGCCAGCAGCCGCGGTAATTCCAGCTCCAATAGCGTATATTAAAGTTGTTGCAGTTAAAAAGCTCGTAGTTGAATTTCGGGATCAATA
+
FFFFFFFFFFFIIHHHIIIIIIIIIIIIIIIIIIIIIIIIIIIIIIIIIIIIFFFFFFFFFFFFFFFFFFFFFFFFFFFFF=====FFFFFFFFFFFDD??:53104<=99:1
@JI6ZREA02I4C5M
AGTGCTCATTGGAGGGCAAGTCTGGTGCCAGCAGCCGCGGTAATTCCAGCTCCAATAGCGTATATTAAAGTTGTTGCAGTTAAAAAGCTCGTAGTTGAATTTTAGGCCTGGCCGGATGGTCCGTCTTTGGCGAGTACTGTTCTGTCGTCGGGTCTATCCTTCTGGTGAGCCGGGATGCCCTTTATTGGGTGTGTCGGGGAACCAGGACCATTACCTTGAAAAAATTAGAGTGTTTAAAGCGGGCATTTGCTTGAATAGATTAGCATGGAATAATAGAATAGGACGTTGGTTCTATTTTGTTGGTTTTAGGACCACCGTAATGATTAATAGGGATAGTTGGGGGCATTAGTATTCAATTGTCAGAGGTGAAATTCTTGGATTTATTGAAGACTAACTATTGCGAAAGCATTTGCCAAGGATGTTTTCATTAATCAAGAACGAAAGTTAGGGGGATCGAAGACGATCAGATACCGTCGTAGTCTTAACCATAAACTATGCCGACTAGGAATCGGGCGACGTTATTTCATGACTCGCTCGGCGCCTTACGGG
+
IIIIIIIIIIIIIHHHIIIIIIIIIIIIIIIIIIIIIIIIIIIIIIIIIIIIIIIIIIIIIIIIIIGGGIIIHEABDGG11////1?DGEIEEEHIIII;;;;GIIIIIIIIIIIIIIIIIIIIIHHHIIIIIIIIIIIIIIIIIIIIIHHHIIIIIIIIIIIIIIIIIIIHHHIIIHHHHHHIFFGGHIIIIIICCCCIIGGGIIIIIIIIIIIIII;;;;88;;,GHIIIHHHHHHIIGBBBIGGDIFFFIIGGGIIIIIIIIIIIIIIIIIIIIIIIIIHIHGE>><<?<?11//:18AA6655;???CC?::=ADGIIIHIIIIIHHHIIIIII==??=IIIIIIIIIIAAAHHHHFFFFBBCB@@@FCCBBCCCBEEIHHCCC?>@CHHHHHHFCCBBBB?;;555EEBAA;;83322119999774822300640../00,,,,,,,-55632032<333;;=<===2022866<;;::46482223407999780....;;<<85541:4-..1---38333::8:;<;<:8611,,-.000
@JI6ZREA02JDBCZ
AGTGCTCATTGGAGGGCAAGTCTGGTGCCAGCAGCCGCGGTAATTCCAGCTCCAATAGCGTATATTAAAGTTGTTGCAAGTTAAAAAGCTCGTAGTTGAAGTTTTAGGCCTGGCCGGATGGTCCCGTCTTTGGCGAGTACTGTTCCTGTCGTCGGGT
+
C???DD??::555:??BDDFFHHHHHHHIIIHHH:;;FHFFFFFFGGFHFFDDFFFFFFFFFFFFFFFFFFFFFFE;;;EDF?????FFFFFFFFFFF:::88=:AA?>=900..117:112,,.//7666;;<=><<<<<333::9BABAAA;;44
@JI6ZREA02FP3GN
AGTGCTCATTGGAGGGCAAGTCTGGTGCCAGCAGCCGCGGTAATTCCAGCTCCAATAGCGTATATTAAAGTTGTTGCAGTTAAAAAGCTCGTAGTTGAATTTCGGGATCAATTTATCGGTCGTGCCTACGGTATGAACTGGTACAATTGGTTTCTCCCTTCTGACGAAGCATGATGTCATTAATTTGGTGTCGTGGGGAATCAGGACTGTTACTTTGAAAAAATTAGAGTGTTTAAAGCAAGCATTAGCTTGAATACATTAGCATGGAATAATGAAATAGGACGTTTGACCCTATTTGTGGTTTCTAGGATCGACGTAATGATTAATAGGGATAGTTGGGGGCATTAGTATTCAATTGTCAGAGGTGAAATTCTTGGATTTATTGAAGACTAACTATTGCGAAAGCATTTGCCAAGGATGTTTTCATTAATCAAGAACGAAAGTTAGGGATCGAAGACGATCAGATACCGTCGTAGTCTTAACCATAAACTATGCCGACTAGGAATCGGGCGACGTTATTTCATGACTCGCTCGGCGCC
+
IIIIIIIIIIIIIHHHIIIIIIIIIIIIIIIIIIIIIIIIIIIIIIIIIIIIIIIIIIIIIIIIIIHHHIIIIIIIIIIII88888IIIIIIIIIIIIIHHHIHHHIIIIIHHHIIIIIIIIIIIIIIIIIIIIIIIIIIIIIIIIIIIIGGGID;;;??>IIIIIIIIIIIIIIIIIIIIII:::IIIIIIIICCCCIIIIIIIIIIIIIIIEBBI44443388,@BFHE=>>DHHIGGGIIIIIIIIIIIIIIIIIIIIIIIIIIII>==DG>>>IIIIIIIBBBEG888BA33592CCCCCIIIBBDGIIIIIIIIIIIIIIIIGBBBBDCE;;.....@@>>>DBEIIIIIGGGIIIIIFFIIFBBBBB@@III<<<E>>EEGA@BBAAAA@E@D<<777ABBBBBB>>AA>><A4////48;;775<>:422??:::<>>6==<<>>>?>77:8<>??:8:<???A=A>?>>?>>??33243<343134279<48795//25,,,,,-,0000,,,5788888243:;;;::;;
@JI6ZREA02GXAN9
AGTGCTCATTGGAGGGCAAGTCTGGTGCCAGCAGCCGCGGTAATTCCAGCTCCAATAGCGTATATTAAAGTTGTTGCAGTTAAAAAGCTCGTAGTTGAATTTTAGGCCTGGCCGGATGGTCCGTCTTTGGCGAGTACTGTTCTATCGTCGGGTCTATCCTTCTGGTGAGCCGGGAATGCCCTTTATTGGGTGTGTCGGGGAACCAGGACCATTACCTTGAAAAAATTAGAGTGTTTAAAGCGGGCATTTGCTTGAATAGATTAGCATGGGATAATAGAATAGGACGTTGGTTCTATTTTGTTGGTTTTAGGACCACCGTAATGATTAATAGGGATAGTTGGGGGCATTAGTATTCAATTGTCAGAGGTGAAATTCTTGGATTTATTGAAGACTAACTATTGCGAAAGCATTTGCCAAGGATGTTTTCATTAATCAAGAACGAAAGTTAGGGGATCGAAGACGATCAGATACCGTCGTAGTCTTAACCATAAACTATGCCGACT
+
IIIIIIIIIIIIIHHHIIIIIIIIIIIIIIIIIIIIIIIIIIIIIIIIIIIIIIIIIIIIIIIIIIHHHIIIIIIIIIIFF66666FIIIIIIIIIIII@@@@IIIIIIIIIIIIIIIIIIIIIIHHHIIIIIIIIIIIIIB?@@BIIIHHHIIIIIIIIIIIIGGGHE8835555CCABBBEHIFFGGHIIIIIICCCCIIIIIIIIIIIIIIGGGEE111111;;0CBEGIHHHHHHIIHHHIIHHHIIIIIIIIIIIGGGEE?;3333;BEEEEEGIIIIIIIHHAAAADDD<==<<22<<;;>>GAAAEEDAAAIDDAAAEEIIIIHHHIIIIII???==EAAAHIHHHIIIHHHHBBBHHHHHDEEHHHB88;;@BBBB::DDD?=@DDEDDDBBBB?@@EBB@@@BEDHDDEE<<:4473=<;;:90333889;6333488010--.33;;:6489:<<:8689==:989<><<>::886658699::38888:;47
@JI6ZREA02FU8PX
AGTGCTCATTGGAGGGCAAGTCTGGTGCCAGCAGCCGCGGTAATTCCAGCTCCAATAGCGTATATTAAAGTTGCTGCAAGTTAAAAAGCTCGTAGTTGAA
+
0000014?<<<<?==?DDDDDFFFFFDDDDDDDD666:AAADDDDDFFFFHHFFFFFFFFFD@@@DFFFFFFFFFFFFFFFF???==FFFFBA??;9922
@JI6ZREA02JGJRS
AGTGCTCATTGGAGGGCAAGTCTGGTGCCTTAGGGAACAGTCGAC
+
C<<=<<?FFDDDD<<<GCCEEAB555BBB55333;BAA>???A:5
@JI6ZREA02I131H
AGTGCTCATTGGAGGGCAAGTCTGGTGCCAGCAGCCGCGGTAATTCCAGCTCCAATAGCGTATATTAAAGTTGTTGCAGTTAAAAAGCTCGTAGTTGAATTTTAGGGCCTGACCGGATGGTCCGTCTTTGGCGAGTACTGTTCTGTCGTCGGGTCTATCCTTCTGGTGAGCCGGGATGCCCTTTATGGGTGTGTCGGGGAACCAGGGACCATTACCTTGAAAAAATTTAGAAGTGTTTAAAGCTAGGCTTTGCTTGAATAGATTAGCATGGAATAATAGAATAGGACGTTGTGGTTCTATTTTGTGGTTCAAGGTACCACCGTAATGATTAATAGGGATAGTTGGGGGCATTAGTATTCAATTGTCAGAGGTGAAATTCCTGGATTTATTGAAGTACTAACTACTGACGAAAGCATTTAGCCAAGGATGTTTTCATTAATTCAAAGAACGAAAGTTAGGGAATCGAAGACGATCAGATACCGTCGTAGTCTTAACCATAAACTAT
+
:=ABBDDFFFFHIHHHIIIIIIIIIIIIIIIIIIIIIIIIIIIIIIIIIIIIFFFFFFFFFFFF@@666FFFFFDDDFF@@88888FFFFDDFFFDB>>666480....===222249>@@>>>@====AA???ABDDDDCCCDDDDFFFFFFFFFFFFFFFCC<<:??ADD??::::???::896::==9<<<<474266222000029666<<<<<<------.,,+.56675,..66694//.64.../4;;<6678<AAAAA@BBBBDD555?AAAABBBBBBB<888<922367.....-22;;<;<624344<../4>>445::BBDD??BA???=<2151144444/./69999;;><>>:<;232266;6443,,,,,,0--30047;9222888<<888;866;786...2004430.0,,,,,,,00..,,,,,,3--0.,,,.34//..,,,,,,,..441222:8:7::64499:4----::544:22364--
@JI6ZREA02HRWO3
AGTGCTCATTGGAGGGCAAGTCTGGTGCCAGCAGCCGCGGTAATTCCAGCTCCAATAGCGTATATTAAAGTTGTTGCAGTTAAAAAGCTCGTAGTCGAATTTTAGGCCTGGCCGGATGGTCCGTCTTTGGCGAGTACTGTTCTGTCGTCGGGTCTATCCTTCTGGTGAGCCGGGATGCCCTTTATTGGGTGTGTCGGGGAACCAGGACCATTACCTTGAAAAAATTAGAGTGTTTAAAGCGGGCATTTGCTTGAATAGATTAGCATGGAATAATAGAATAGGACGTTGGTTCTATTTTGTTGGTTTTAGGACCACCGTAATGATTAATAGGGATAGTTGGGGGCATTAGTATTCAATTGTCAGAGGTGAAATTCTTGGATTTATTGAAGACTAACTATTGCGAAAGCATTTGCCAAGGATGTTTTCATTAATCAAGAACGAAAGTTAGGGGATCGAAGACGATCAGATACCGTCGTAGTCTTAACCNTAAACTATGCCGACTAGGAATCGGGCGACGTTATTTCATGACTCGCTCGGCGCCTTACGGGAAAC
+
IIIIIIIIIIIIIHHHIIIIIIIIIIIIIIIIIIIIIIIIIIIIIIIIIIIIIIIIIIIIIIIIIIHHHIIIIIIIIIIGG88888HIIIIHGABCBIH>>>>FIIIIIIIIIIIIIIIIIIIIIHHHIIIIIIIIIIIIIIIIIIIIIHHHIIIIIIIIIIIIIIIIIIIHHHIIIHHHHHHIAABBHIIIIIICCCCIIIIIBBBGIIIGEDA?CD111111DD5IGGIIHHHHHHIIHHHIIGGGIIIIIIIIIIIIIIIIIIIIIIIIIIIIIIIIIIIIIIIIIGGFFI=999<22>>2222<556@EGGIIIIIIIIIIIIIIHHHIIIIGG88998FFFIIIIIIIIIIHHH><<<CHIHHHHHHHHHHDDDHHHHHHIIHHHHHHHHHHHCDDHHHHCDDBBHIHHHHHHHAA;;77??>>>>9<88899?<6336;;2/////88;==5487;====:<:>>A===>?>>?>>==72!488886168;=<=885665588220/,223961---38;;;=;:;;=<==;8552222000,,,,
@JI6ZREA02J0VNC
AGTGCTCATTGGAGGGCAAGTCTGGTGCCAGCAGCCGCGGTAATTCCAGCTCCAATAGCGTATATTAAAGTTGTTGCAGTTAAAAAGCTCGTAGTTGAATTTTAGGCCTGACCGGATGGTCCGTCTTTGGCGAGTACTGTTCTGTCGTCGGGTCTATCCTTCTGGTGAGCCGGGATGCCCTTTATTGGGTGTGTCGGGGAACCAGGACCATTACCTTGAAAAAATTAGAGTGTTTAAAGCGGGCATTTGCTTGAATAGATTAGCATGGAATAATAGAATAGGACGTTGGTTCTATTTTGTTGGTTTTAGGACCACCGTAATGATTAATAGGGATAGTTGGGGGCATTAGTATTCAATTGTCAGAGGTGAAATTCTTGGATTTATTGAAGACTAACTATTGCGAAAGCATTTGCCAAGGATGTTTTCATTAATCAAGAACGAAAGTTAGGGGATCGAAGCGATCAGATACCGTCGTAGTCTTAACCATAAACT
+
HHHHHHHHFFFIIHHHIIIIIIIIIIIIIIIIIIIIIIIIIIIIIIIIIIIIHHHHHHHHHHHHHHHHHHHHHHHHHHHHH:::::HHHHHHHHHHHEE><;;?BBB>64466HHHHHHHHHHHHHHHHHHHHHHHHHHHHHHHHHHHHHHHHHHHHHHHHHHHHHHHHHHHHHHHHHEE999G<<@@CGHHHHHBBCCHHEE;>>HHHHHHHHHHHH;;;;6699,@EHHHHHHHHHHHHEEEHHHHHHHHHHHHHHHHHHHHHHHHHHHHHHHHHHHHHHHHHHHHHHHHHH?;;9B66@>4443A<<9;;;>BBGGGGEHHHHHHHHB@BGHH@@55555@@EIHHHHHHBBBHHHHHHHH??AHHHHHDD??AAD>>=944AABBBA99333:==>>=<<<=>999;A<<<<4427211117;;;::4777;99:6334:;;44444::::;;676;;;77678===<<<<=<<;<<==6647666--
@JI6ZREA02FZM8V
AGTGCTCATTGGAGGGCAAGTCTGGTGCCAGCAGCCGCGGTAATTCCAGCTCCAATAGCGTATATTAAAGTTGTTGCAGTTAAAAAGCTCGTAGTTGAATTTTAGGCCTGGCCGGATGGTCCGTCTTTGGCGAGTACTGTTCTGTCGTCGGGTCTATCCTTCTGGTGAGCCGGGATGCCCTTTATTGGGTGTGTCGGGGAACCAGGACCATTACCTTGAAAAAATTAGAGTGTTTAAAGCGGGCATTTGCTTGAATAGATTAGCATGGAATAATAGAATAGGACGTTGGTTCTATTTTGTTGGTTTTAGGACCACCGTAATGATTAATAGGGATAGTTGGGGGCATTAGTATTCAATTGTCAGAGGTGAAATTCTTGGATTTATTGAAGACTAACTATTGCGAAAGCATTTGCCAAGGATGTTTTCATTAATCAAAGAACGAAAGTTAGGGGATCGAAGACGATCAGATACCGTCGTAGTCTTAACCATAAACTATGCCGACTAGGAATCGGGCGACGTTA
+
IIIIIIIIIIIIIHHHIIIIIIIIIIIIIIIIIIIIIIIIIIIIIIIIIIIIIIIIIIIIIIIIIIHHHIIIIIIIIII??63333CIIIIEIIIIIII;;;;GIIIIIIIIIIIIIIIIIIIIIHHHIIIIIIIIIIIIIIIIIIIIIHHHIIIIIIIIIIIIIIIIIIIHHHIIIHHHHHHIFFGGHIIIIIICCCCIIIIIIIIIIIIIIIIIII666666CC0IIIIE:::CCFIICCCHIHHHIIIIIIIIIIIIIIIIIIIIIIIIIIIIIIIIIIIIACB=;99@@@////<22>>4446GEEHIIIIIIIIIIIIIIIIIIHHHIIIIII===::IIIIIGGGIIGGGIIIIIIIIIIIEHHHIIIIIIII???C=CIIECBCIII?9699CCEEEBA?????IIIIIIEEAA9997==??9975000:67?<778?AA@9999=>>AAA==>?=:::>=AABBAA?AABAABAA::442::==A?79:::9:;?77797853330,767732
@JI6ZREA02J1ZV9
AGTGCTCATTGGAGGGCAAGTCTGGTGCCAGCAGCCGCGGTAATTCCAGCTCCAATAGCGTATATTAAAGTTGTTGCAGTTAAAAAGCTCGTAGTTGAATTTTAGGCCTGGCCGGATGGTCCGTCTTTGGCGAGTACTGTTCTATCGTCGGGTCTATCCTTCTGGTGAGCCGGAATGCCCTTTATTGGGTGTGTCGGGGAACCAGGACCATTACCTTGAAAAAATTAGAGTGTTTAAAGCGGGCATTTGCTTGAATAGATTAGCATGGAATAATAGAATAGGACGTTGGTTCTATTTTGTTGGTTTTAGGACCACCGTAATGATTAATAGGGATAGTTGGGGGCATTAGTATTCAATTGTCAGAGGTGAAATTCTTGGATTTATTGAAGACTAACTATTGCGAAAGCATTTGCCAAGGATGTTTTCATTAATCAAGAACGAAAGTTAGGGGATCGAAGCGATCAGATACCGTCGTAGTCTTAACCATAAACTATGCCGACTGGAATCGGGCGACGTTATTTCATGACTCG
+
IIIIIIIIIIIIIHHHIIIIIIIIIIIIIIIIIIIIIIIIIIIIIIIIIIIIIIIIIIIIIIIIIIHHHIIIIIIIIIIII?????IIIIIIIIIIIIICCCCIIIIIIIIIIIIIIIIIIIIIIHHHIIIIIIIIIIIIIIIIIIIIIHHHIIIIIIIIIIIIIIIIIIIIIIIIIHBB>>>FDDFFHIIIIIICCCCIIIIIIIIIIIIIIIIHHI9;;;66FF5IIHIHBBBHHHIIHHHIIBBBIIIIIIIIIIIIIIIIIIIIIIIIIIIIIIIIIIIIDEEDDIIDDD9677D6655////:88:AABAE@@@DDDDDHIIIIHHEIIDDDH77666DDIIIIIIII@@@HHHHEEEE>>@B555BBDDDDDEEEEB88EE@:8:?B@BB?@@BBBBBB>@@BBEDBDDDCD?83....8999884788889:8533:;;333311333<8686;;;8868688;888<;::<::;;---73--.--03228515366633...,,13443/---7795555/1
@JI6ZREA02HL1PF
AGTGCTCATTGGAGGGCAAGTCTGGTGCCAGCAGCCGCGGTAATTCCAGCTCCAATAGCGTATATTAAAGTTGTTGCAGTTAAAAAGCTCGTAGTTGAA
+
FFFFFFFFFFFIIHHHIIIIIIIIIIIIIIIIIIIIIIIIIIIIIIIIIIIIFFFFFFFFFFFFEEDDFFFFFFFFFFFFF=====FFFFDBA?<9=55
@JI6ZREA02FHM55
AGTGCTCATTGGAGGGCAAGTCTGGTGCCAGCAGCCGCGGTAATTCCAGCTCCAATAGCGTATATTAAAGTTGTTGCAGTTAAAAAGCTCGTAGTTGAATTTAGGG
+
FFFFFFFFFFFIIHHHIIIIIIIIIIIIIIIIIIIIHFIIIIIIIIIIIIIIFFFFFFFFFFFFFFFFFFFFFFFFFFFFF;;;;;FFFFFDBBAA?;;,,,,,,,
@JI6ZREA02JLD87
AGTGCTCATTGGAGGGCAAGTCTGGTGCCAGCAGCCGCGGTAATTCCAGCTCCAATAGCGTATATTAAAGTTGTTGCAGTTAAAAAGCTCGTAGTTGAATTTAGG
+
3666<?FFFFFFHHHHIIIIIIIIIIIIIIIIIIIHHHHHIIIHHHHHHHIIFFFFFFFFFFFFDDDDFFFFFFFFFFFFF????=FFFFFFFBA??99,,,,--
@JI6ZREA02G5X9M
AGTGCTCATTGGAGGGCAAGTCTGGTGCCAGCAGCCGCGGTAATCCAGCTCCAATAGCGTATATTAAAGTTGTTGCAGTTAAAAAGCTCGTAGTTGAATTTTC
+
5668888?CFFGHHHHIIIIIIIIIIIIIIIIIIIIIIIIIB@666FHIIIIFFFFFFFFFFFFFFFFFFFFFFFFFFFF==;;;FAAA??>?<;511,,,,.
@JI6ZREA02J0MNY
AGTGCTCATTGGAGGGCAAGTCTGGTGCCAGCAGCCGCGGTAATTCCAGCTCCAATAGCGTATATTAAAGTTGTTGCAGTTAAAAAGCTCGTAGTTGAATTTCGGGATCAATACGTCGGTCGTGCTTTTTTGGTACGCACTGGCGTCATTGGTTTCTCCTTTCTGACGAACCATGATGTCATTAATTTGGTGTTATGGGGAGTTAGGACTGTTACTTTGAAAAAATTAGAGTGTTTAAAGCAGGCATTAGTTTGAATACATTAGCATGGAATAATGAAATAGGACGTTCGATCCTATTTTGTGGTTTCTAGGATCAACGTAATGATTAATAGGGATAGCTGGGGCATTAGTATTCAATTGCCAGAGGTGAAATTCTTGGATTTATTGAAGACTAACTACTGCGAAAGCATTTGCCAAGGATGTTTTCATTAATCAAGAACGAAAGTTAGGGATCGAAGACGATCAG
+
IIIIIIIIIIIIIBBBIIIIIIIIIIIIIIIIIIIIIIIIIIIIIIIIIIIIIIIIIIIIIIIIIIHHHIIIIIIIIIIII:::::IIIIIIIIIIIIIHHHIHHHIIIIIIIIIIIIIIIIIII777777IIFIIIIIIIIIIIIIIIIIIHHHIIIIHHHIIIIIIIIIIIIIIIIIIIIIIIHHHIIIBBBBICCCCF4;;IIIIIIIIGGG@@?C111///::-ABBEGBEHHHHIIIIIIFBBBIHHHIHHHIHHHHIIIIIIIIIIIIIIHHHIIIIIH<<<IIIH@@@HCCA<<2<<HHHIIIIHH@@@DDI@@@DDIIID@@@BB?EEEE?<5555<@GGGGIIIIIIHHHHHHHBBBDDDB==???==??B==BD88BD@>=BEBB>>=EB@@>==BBB?==B??@DD??8:;7744:><<<<;><8...38333133-111:;9;99447468933
@JI6ZREA02J0UZV
AGTGCTCATTGGAGGGCAAGTCTGGTGCCAGCAGCCGCGGTAATTCCAGCTCCAATAGCGTATATTAAAGTTGTTGCAGTTAAAAAGCTCGTAGTTGAATTTTAGGCCTGGCCGGATGGTCCGTCTTTGGCGAGTACTGTTCTGTCGTCGGGTCTATCCTTCTGGTGAGCCGGGATGCCCTTTATTGGGTGTGTCGGGGAACCAGGACCATTACCTTGAAAAAATTAGAGTGTTTAAAGCGGGCATTTGCTTGAATAGATTAGCATGGAATAATAGAATAGGACGTTGGTTCTATTTTGTGGTTTTAGGACCACCGTAATGATTAATAGGGATAGTTGGGGGCATTAGTATTCAATTGTCAGAGGTGAAATTCTTGGATTTATTGAAGACTAACTATTGCGAAAGCATTTGCCAAGGATGTTTTCATTAATCAAGAACGAAAGTTAGGGGATCGAAGACGATCAGATCCGTCGTAGTCTTAACCATAAACTATGCCGACTAGGAATCGGGCGACGTTATATCATGACTCGCTCGGCGCC
+
IIIIIIIIIIIIIHHHIIIIIIIIIIIIIIIIIIIIIIIIIIIIIIIIIIIIIIIIIIIIIIIIIIHHHIIIIIIIIIIII;;;;;IIIIIIIIIIIIICCCBIIIIIIIIIIIIIIIIIIIIIIHHHIIIIIIIIIIIIIIIIIIIIIHHHIIIIIIIIIIIIIIIIIIIHHHIIIHHHHHHIAAB@BDCGGB<3333;;GG@@@DDIIIIIGGFFI666666BB0HIHIHHHHHHHIIHHHHIHHHIIIIIIHHHHIHHHIIIIIIIIIIIIIEDDIIIIHHHDDDDFDDBE6775:188////9223333<BBDDFFIIIIIIIIHHHIIIIII88877DDGID@@@DD@@@IEBBBDBBBEED:::HHEHHBBBEEBB88EE@435:>EHHHEDHHHHHHBB@@@HBBBBBBBHB;7777<<<=885833304;7333022310---388;94477:88831333:64449:63119977473--.--0369474902200775220-777::641138:;<;8687979974,,
@JI6ZREA02JXPLR
AGTGCTCATTGGAGGGCAAGTCTGGTGCCAGCAGCCGCAGTAATTCCAGCTCCAATAGCGTATATTAAAGTTGTTGCAGTTAAAAAGCTCGTAGTTGAATTTTAGGCCTGGCCGGATGGTCCGTCTTTGGCGAGTACTGTTCTGTCGTCGGGTCTATCCTTCTGGTGAGCCGGGATGCCCTTTATTGGGTGTGTCGGGGAACCAGGACCATTACCTTGAAAAAATTAGAGTGTTTAAAGCGGGCATTTGCTTGAATAGATTAGCATGGAATAATAGAATAGGACGTTGGTTCTATTTTGTTGGTTTTAGGACCACCGTAATGATTAATAGGGATAGTTGGGGGCATTAGTATTCAATTGCCAGAGGTGAAATTCTTGGATTTATTGAAGACTAACTATTGCGAAAGCATTTGCCAAGGATGTTTTCATTAATCAAGAACGAAAGTTAGGGGATCGAAGCGATCAGATACCGTCGTAGTCTTAACCATAAA
+
IIIIIIIIIIIIIHHHIIIIIIIIIIIIIIIIIIIIIIIIIIIIIIIIIIIIIIIIIIIIIIIIIIHHHIIIIIIIIIIII?????IIIIIIIIIIIIICCCCIIIIIIFFFFIIIIIIIIIIIIHHHIIIIIIIIIIIIIIIIIIIIIHHHIIIIIIIIIIIIIIIIIIIHHHIIIHHHHHHFFFFFHIIIIIICCCCIIHHHIIHIIIIIIIIIII9;;;66II5IHIIIHHHHHHIB666;BEBBGGDDFIHEDEIIIIIIIIIIIIIIIIIIHHHIIIIIIDD<<<<@@G==<<7//<<BBB>IIIIDDD99<DIID@@@DGGGE;;8=98533-----==AABDABDDGDDBBBBBBBBBB@=@BEEEDDDBBBHHB>88HHHHHB:::HHHEB??>BBE>::::BDDAA=;;;:3.---3399444333359;:333:;:0....8888:979:;888813133;646:;:8866::889;6..
@JI6ZREA02HE00H
AGTGCTCATTGGAGGGCAAGTCTGGTGCCAGCAGCCGCGGTAATTCCAGCTCCAATAGCGTATATTAAAGTTGTTGCAGTTAAAAAGCTCGTAGTTGAATTTTAGGCCTGGCCGGAGTCGTCT
+
FFFFFFFFFFFIIHHHIIIIIIIIIIIIIIIIIIIIIIIIIIIIIIIIIIIIFFFFFFFFFFFFFF===FFFFFFFFFFFF;;;;;FFFFFFFFFFFFF6666ADBBBAAA<<<898<43222
@JI6ZREA02G8CIQ
AGTGCTCATTGGAGGGCAAGTCTGGTGCCAGCAGCCGCGGTAATTCCAGCTCCAATAGCGTATATTAAAGTTGTTGCAGTTAAAAAGCTCGTAGTTGAATTTTAGGCCTGGCCGGATGGTCCGTCTTTGGCGAGTACTGTTCTGTCGTCGGGTCTATCCTTCTGGTGAGCCGGGATGCCCTTTATTGGGTGTGTCGGGGAACCAGGACCATTACCTTGAAAAAATTAGAGTGTTTAAAGCGGGCATTTGCTTGAATAGATTAGCATGGAATAATAGAATAGGACGTTGGTTCTATTTTGTTGGTTTTAGGACCACCGTAATGATTAATAGGGATAGTTGGGGGCATTAGTATTCAATTGTCAGAGGTGAAATTCTTGGATTTATTGAAGACTAACTATTGCGAAAGCATTTGCCAAGGATGTTTTCATTAATCAAGAACGAAAGTTAGGGGATCGAAGACGATCAGATACCGTCGTAGTCTTAACCATAAACTATGCCGACTAGGAATCGGCGACGTTATTTCATGACTCGCTCGGCG
+
IIIIIIIIIIIIIHHHIIIIIIIIIIIIIIIIIIIIIIIIIIIIIIIIIIIIIIIIIIIIIIIIIIHHHIIIIIIIIIIII;;;;;IIIIIIIIIIIII@@@@HIIIIGGGIIIIIIIIIIIIIIHHHIIIIIIIIIIIIIIIIIIIIIHHHIIIIIIIIIIIIIIIIIIIHHHIIIHHHHHHGDFGGHIIIIIICCCCIIIIIIIHIIIIIIIIHHI9;;;88II5IIIIIHHHHHHIIHHHIIHHHIIIIIIHHHHIIIIIIIIIIIIIIIIIIIIIIIIIIIIIHHDDDFC6555?36>>4444;BBBBBDDDEIIIDEEHIIIIIHHHIIIIHH88?=8EEEEIIIIIDEEEHHHHHHHHBBBDEEBDCC??;;;11194:CCA98;;BEHBBBBDDEEEBB@;;;@BBBBBCCD>>7777<<<<<<9<;:300=9533133014111338=8658:<<<:8686==:989:<:::99;;...330034003224725400/0....-.54346433033338998935/020.
@JI6ZREA02F5U9R
AGTGCTCATTGGAGGGCAAGTCTGGTGCCAGCAGCCGCGGTAATTCCAGCTCCAATAGCGTATATTAAAGTTGTTGCAGTTAAAAAGCTCGTAGTTGAATTTTAGGCCTGGCCGGATGGTCCGTCTTTGGCGAGTACTGTTCTGTCGTCGGGTCTATCCTTCTGGTGAGCCGGGATGCCCTTTATTGGGTGTGTCGGGGAACCAGGACCATTACCTTGAAAAAATTAGAGTGTTTAAAGTGGGCATTTGCTTGAATAGATTAGCATGGAATAATAGAATAGGACGTTGGTTCTATTTTGTTGGTTTTAGGACCACCGTAATGATTAATAGGGATAGTTGGGGGCATTAGTATTCAATTGTCAGAGGTGAAATTCTTGGATTTATTGAAGACTAACTATTGCGAAAGCATTTGCCAAGGATGTTTTCATTAATCAAGAACGAAAGTTAGGGGAATCGAAGACGATCAGATACCGTCGTAGTCTTAACCNTAAACTATGCCGACTAGGAATCGGGCGACGTTATTTTCA
+
IIIIIIIIIIIIIHHHIIIIIIIIIIIIIIIIIIIIIIIIIIIIIIIIIIIIIIIIIIIIIIIIIIHHHIIIIIIIIIIII;;;;;IIIIIIIIIIIIICCCCIIIIIIIIIIIIIIIIIIIIIIHHHIIIIIIIIIIIIIIIIIIIIIHHHIIIIIIIIIIIIIIIIIIIHHHIIIHHHHHHIIIHHHIIIIIICCCCIIIIIIIIIIIIIIIIIII888888II5IIIIIHHHHHHIIHHHIIBBBIIIIIIIIIIIIIIIIIIIIIIIIIIIIIIIIIIIIIIIIIHFDDG7444=3344///06==CAA@CGFGGGGIIIIIIIIHHHIGGGGI::=;9IIIIIIIIIIIIIHHHHHHHHHHHEEEEHF@88<<@BEEF>>FHHHHHHHHHHHHHDD?@@BFD<<<<EECCCCC@8/////39::886944455=<5536==777222248==82047;==<8787??=757:?>>?><==77!44////-13698=9=:;;;:;;662,,-//00/,,,,28
@JI6ZREA02I0ZNM
AGTGCTCATTGGAGGGCAAGTCTGGTGCCAGCAGCCGCGGTAATTCCAGCTCCAATAGCGTATATTAAAGTTGTTGCAGTTAAAAAGCTCGTAGTTGAATTTTAGGCCTGGCCGGAGTCGTCTCTTGGCGAGTACTGTTCTGTCGTCGGGTCTATCTTTC
+
FFFFFFFFFFFIIHHHIIIIIIIIIIIIIIIIIIIIIIIIIIIIIIIIIIIIFFFFFFFFFFFFFFFFFFFFFFFFFFFFF=====FFFFFFFFFFFFFDDDDFFFFFFFDDBB====:55566FFFFFFFFFFFFFFFFFFFFFFF???DDDD631006
@JI6ZREA02FFBFF
AGTGCTCATTGGAGGGCAAGTCTGGTGCCAGCAGCCGCGGTAATTCCAGCTCCAATAGCGTATATTAAAGTTGTTGCAGTTAAAAAGCTCGTAGTTGAATTTTAGGGCCT
+
898444448@ABB668FHIIIIIIIIIIIIIIIIIDFHHIIIIIIIIIIIIIFFFFFFFFFFFF@@??C???FFFFFFFFF==?==FFFFF??::8?;;.,,,1,,,--3
@JI6ZREA02IKPP1
AGTGCTCATTGGAGGGCAAGTCTGGTGCCAGCAGCCGCGGTAATTCCAGCTCCAATAGCGTATATTAAAGTTGTTGCAGTTAAAAAGCTCGTAGTTGAATTTCGGATTCAGTAGGTTGGTCGTGCCACAGGTATGTACTGGCTTCACTGATTCCTCCTTCTTGTAGAAATGTGATGCCATTAATTTGGTTGTTGCATGGAAACAGGACTGTTACTTTGAAAAAATTAGAGTGTTTAAAGCAGGCTAACGCTTGAATACATTAGCATGGAATAATGAAATAGGACGTTCGAACCTTTTTGTTGGTTTTCTAGGATTAACGTAATGATTAATAGGGATAGTTGGGGCATTAGTATTCAATTGTCAGAGGTGAAATTCTTGGATTTTTTGAAGACTAACTACTGCGAAAGCATTTGCCAAGGATGTTTTCATTAATCAAGAACGAAGTTAGGGATCGAAGACGATCAGATACCGTCGTAGTCTTAACCATAAACTATAGCCGACTAGGGATCGGATGATGTTAATTTTTAANGTACT
+
EHHHHHHHHHHIIHHHIIIIIIIIIIIIIIIIIIIIIIIIIIIIIIIIIIIIHHHHHHHHHHHHHHBBBHHHHHHHHHHHH?????HHHHHHHHHHHHHHHHHHHHHHHHHHHFFFFHHHHHHHHHHHHHHHHHHHHHHHHHHHHHHHHHHHHHHHHGE@@@@DDD664@GHHGHHEEEHHHHHHHFFH@BBBEHGGEGBCCG<@@@DGEEA@?773:,,----//,4;@DC=@CHHHHHHHHHHHHEEEEEEHHHHHHHHHHHHHHHHH@@@HHHHHHHHHHHHDD<44411,,,,,.,,-/4446D6B666BH@@@BGGGBBBEEGGGG;;;@BBBHHB999BBBGGGB@@;;;9DDD?AABB999=96680300003,,,,,,88422398;;;=?=99999;999999A888888422000.152200066220060000220166::::;;6478:::22126;;;858:;102..00,,,,,,,,,,,,1264:9;:::::;;;:::7711..33,,,,,..!1141,
@JI6ZREA02HQ4MJ
AGTGCTCATTGGAGGGCAAGTCTGGTGCCAGCAGCCGCGGTAATTCCAGCTCCAATAGCGTATATTAAAGTTGTTGCAGTTAAAAAGCTCGTAGTTGAATTTCGGGG
+
:::==DDDFFFIIHHHIIIIIIIIIIIIIIIIIIIIIIIIIIIIIIIIIIIIFFFFFFFFFFFFFFFFFFFFFFFFFFFFF==?==FFFFFFFDDB:888667//.,
@JI6ZREA02JGW9E
AGTGCTCATTGGAGGGCAAGTCTGGTGCCAGCAGCCGCGGTAATTCCAGCTCCAATAGCGTATATTAAAGTTGTTGCAGTTAAAAAGCTCGTAGTTGAATTTTAGGCCTGGCCGGATGGTCCGTCTTTGGCGAGTACTGTTCTGTCGTCGGGTCTATCCTTCTGGTGAGCCGGGGTGCTCTTTATTGGGTGTGTCGGGGAACCAGGACCATTACCTTGAAAAAATTGAGTGTTTAAAGCGGGCATTTGCTTGAATAGATTAGCATGGAATAATAGAATAGGACGTTGGTCTATTTTGTTGGTTTTAGGACCACCGTAATGATTAATAGGGATAGTTGGGGGCATTAGTATTCAATTGTCAGAGGTGAAAATTCTTGGATTTATTGAAGACTAACTATTGCGAAAGCATTTGCCAAGGATGTTTTCATTAATCAAAGAACGAAAGTTAGGGGATCGAAGACGATCAGATACCGTCGTAGTCTTAACCATAAACCTATGCCGACTAGGAATCGGGCACGTTATTTCATGACTCGCTCGGCGCCTTACGGGAAAC
+
FFFFFFFFEE@BBHHHIIIIIIIIIIIIIIIIIIDDFHHIHHHHHFHHHHHHFFFFFFFFFFFFFFFFFFFFFFFFFFFFF???==FFFFFFFFFFFFFDDAEDDDFFFFFFFFFFFFFFFFF@=:::FFFFFFFFFFFFFFFFFFFFFFFFFFFFFFFFFFFFFFFFFFFAA==?8CCFFF<633DDFFFFFFFADDAFFFFFFFFDDDFFFFFFFF777722<<<<541000449??8445:FFFFFFFFFFFDFDGGGFFFFDGDDCCCDDDDDBA<<<>866...32:,,,.7--..5555?<<<<<BAA5544:ABBB===A==;<@@A>>00000??>>?<<<>A:::?=<:9;;;;;7.....66;22228;==D::BBB>>==<<88222::24429776667666622232000.03444413,,,,,,,,../.220011116:::210657::::9:9::2101488770.,,,,.0...00.,,,,,.424300,,,,000,,,,,,.,,,,044400.0.2026,,,,0041000,,,,
@JI6ZREA02FWJ8C
AGTGCTCATTGGAGGGCAAGTCTGGTGCCAGCAGCCGCGGTAATTCCAGCTCCAATAGCGTATATTAAAGTTGTTGCAGTTAAAAAGCTCGTAGTTGAATTTTAGGCCTGGCCGGATGGTCCGTCTTTGGCGAGTACTGTTCTGTCGTCGGGTCTATCCTTCTGGTGAGCCGGGATGCCCTTTATTGGGTGTGTCGGGGAACCAGGACCATTACCTTGAAAAAATTAGAGTGTTTAAAGCGGGCATTTGCTTGAATAGATTAGCATGGAATAATAGAATAGGACATTGGTTCTATTTTGTTGGTTTTAGGACCACCGTAATGATTAATAGGGATAGTTGGGGGCATTAGTATTCAATTGTCAGAGGTGAAATTCTTGGATTTATTGAAGACTAACTATTGCGAAAGCATTTTGCCAAGGATGTTTTCATTAATCAAAGAACGAAAGTTAGGGGATCGAAGACGATCAGNTACCGTCGTAGTCCTAACCATAAACCTATGCCGACTAGGAATCGGGCGACGTTATTTTCATGACTCGCTCGGCGCCTT
+
IIIIIIIIIIIIIHHHIIIIIIIIIIIIIIIIIIIIIIIIIIIIIIIIIIIIIIIIIIIIIIIIIIHHHIIIIIIIIIIII;;;;;IIIIIIIIIIIII@@@@IIIIIIIIIIIIIIIIIIIIIIHHHIIIIIIIIIIIIIIIIIIIIIHHHIIIIIIIIIIIIIIIIIIIHHHIIIHHHHHHIFFGGHIIIIIICCCCIIIIBBBIIIIIIIIIIII<<<<88BB0GGIIIHHHHHHIIGGGGI>>>IIIIIIIIIIIIIIIIIIIIIIIIIIIIIIIIIIIIIII>>=<=AI99998//<=<<<<IDDIIIIIIIIIIIIIIIIGGGGHHIIIIII::===IIIIHGADDIIGDGDE@EED@1121///44A::<<=114<9:EBAC>@75444245931,,,133,,,,:5999440<?7773===?;;88.,,5-,2,,,,00522223::::>>>>?>>???:!:8???>>>>?=<4437:00.5/,,,,.-24298<6<9777784..,0,220000,,,-44888<<:<;=;=?:577..
@JI6ZREA02JU9H4
AGTGCTCATTGGAGGGCAAGTCTGGTGCCAGCAGCCGCGGTAATTCCAGCTCCAATAGCGTATATTAAAGTTGTTGCAGTTAAAAAGCTCGTAGTTGAA
+
B6666668?FFGGFHHIIIIIIIIIIIIIIIIIIIIIIIIIIIIIIIIIIIIFFFFFFFFFFFFDDDDFDDDFFFFFFFFF????=FFFFFBAA>>?44
@JI6ZREA02J211S
AGTGCTCATTGGAGGGCAAGTCTGGTGCCAGCAGCCGCGGTAATTCCAGCTCCAATAGCGTATATTAAAGTGTTGCAGTTAAAAAGCTCGTAGTTGAATTTCGGGATCAATTATC
+
FFFFFFFFFFFIIHHHIIIIIIIIIIIIIIIIIIIIIIIIIIIIIIIIIIIIFFFFFFFFFFFFFFFFFA?==FFFFFFF;;;;;FFFFFFFFFFFFFFF?=554>?>99../,.
@JI6ZREA02JAVCA
AGTGCTCATTGGAGGGCAAGTCTGGTGCCAGCAGCCGCGGTAATTCCAGCTCCAATAGCGTATATTAAAGTTGTTGCAGTTAAAAAGCTCGTAGTTGAATTTTAGGCCTGGCCGGATGGTCCGTCTTTGGCGAGTACTGTTCTGTCGTCGGGTCTATCCTTCTGGTGAGCCGGGATGCCCTTTATTGGGTGTGTCGGGGAACCAGGACCATTACCTTGAAAATTAAGTAGAGTTAGTTAA
+
FFFFFFFFFFFIIIIIIIIIIIIIIIIIIIIIIIIIIIIIIIIIIIIIIIIIFFFFFFFFFFFFFFFFFFFFFFFFFFF??66666CFFDBBABDFFCC6666<CDDDDFFFFFFFFFFFFFFFFFFFFFFFFFFFFFFFFFFFFFFFFFFFFFFFFFFFFFFFFFFFFFFFFFFFFFFFFFFF@@@@FFFFFFFDDDDFFDDDFFFFCCCAAAAA>A7766:83398886666331111
@JI6ZREA02JR8JI
AGTGCTCATTGGAGGGCAAGTCTGGTGCCAGCAGCCGCGGTAATTCCAGCTCCAATAGCGTATATTAAAGTTGTTGCAGTTAAAAAGCTCGTAGTTGAATTTTAGGCCTGGCCGGATGGTCCGTCTTTGGCGAGTACTGTTCTGTCGTCGGGTCTATCCTTCTGGTGAGCCGGGATGCCCTTTATTGGGTGTGTCGGGGAACCAGGACCATTACCTTGAAAAAATTAGAGTGTTTAAAGCGGGCATTTGCTTGAATAGATTAGCATGGAATAATAGAATAGGACGTTGGTTCTATTTTGTTGGTTTTAGGACCACCGTAATGATTAATAGGGATAGTTGGGGGCATTAGTATTCAATTGTCAGAGGTGAAATTCTTGGATTTATTGAAGACTAACTATTGCGAAAGCATTTGCCAAGGATGTTTTCATTAATCAAGAACGAAAGTTAGGGGAATCGAAGACGATCAGATACCGTCGTAGTCTTAACCATAAACTATGCCGACTAGGAATCGGGCGACGTTATTTCATGACTCGCTCGGC
+
IIIIIIIIIIIIIHHHIIIIIIIIIIIIIIIIIIIIIIIIIIIIIIIIIIIIIIIIIIIIIIIIIIHHHIIIIIIIIIIGG88888GIIIIIIIIIIIIAAAAIIIIIIIIIIIIIIIIIIIIIIHHHIIIIIIIIIIIIIIIIIIIIIHHHIIIIIIIIIIIIIIIIIIIHHHIIIHHHHHHIFFGGHIIIIIICCCCIIIIIGGFGIIIIGDDBBE44444488,BHIIIHHHHHHIIFBBBIBBBIIIIIIIIIIIIIIIIIIIIIIIIIIIIIIIIIIIIIEEDDIIIII=999?66;;////:<?@AA@99<EDHDEEHIIIIIHIIDHIIII==?88HHHHIIIIIHHHHHHHHHHHHHHHHHHHHHHHH@@@HHHB::HHHHBBBEEHHH??@@BHHHBBBBBHHHHHE@@=><7774::==::9==:....0000200,,,,,,,11544215489933.....<:9::;<<<::::220366631-68:;:;8:13361338550-34892----38:::;;:;<><=<6
@JI6ZREA02FQR8H
AGTGCTCATTGGAGGGCAAGTCTGGTGCCAGCAGCCGCGGTAATTCCAGCTCCAATAGCGTATATTAAAGTTGTTGCAGTTAAAAAGCTCGTAGTTGAATTTCGGGGTCAGCAGGTTGGTCGTGCCACTGGTATGAC
+
FFFFFFFFFFFIIHHHIIIIIIIIIIIIIIIIIIIIIIIIIIIIIIIIIIIIFFFFFFFFFFFFFF===FFFFFFFFFFFF?????FFFFFFFFFFFFFFFFF===;ADBBDA6888?@@FFFFFFFFFFFFDBA?4
@JI6ZREA02IEM1D
AGTGCTCATTGGAGGGCAAGTCTGGTGCCAGCAGCCGCGGTAATTCCAGCTCCAATAGCGTATATTAAAGTTGTTGCAGTTAAAAAGCTCGTAGTTGAATTTTAGGCCTGGCCGGATGGTCCGTCTTTGGCGAGTACTGTTCTGTCGTCGGGTCTATCCTTCTGGTGAGCCGGGATGCCCTTTATTGGGTGTGTCGGGGAACCGAGGACCATTACCTTGAAAAAATTTAGAAGTGTTTAAAGCGGGTACATTTGCTTGAATAGATTAGCATGGAATAATAGAATAGGACGTTGGTTCTATTTTGTGGTTTTAGGACCTACCGTAATGATTAATAGGGATAGTTGGGGGCATTA
+
FFDDDAAA:::::===BDDDFFFBB?CDDDDBBB3335:::<<AAABDDAECDFFFFFFFDDDDDD:<<6558<<====.0//111<AA???ABDDDDB9966<4444988<<889BBDD???AD???DD:9:::ADDDBBAAABBBA:5333<???@AA>=??<<;<FDD=<=BBB?::3334<:88887=<8944448844/<<>?>>=??FFFBA?225522111,4<<9==666...==6..///66667:9;9444398444>>?988>>?>>A9444>=;;=:122.......2224</887999B<888:9888??888<<8888<<...2<<<66---,,77771
@JI6ZREA02JJFQO
AGTGCTCATTGGAGGGCAAGTCTGGTGCCAGCAGCCGCGGTAATTCCAGCTCCAATAGCGTATATTAAAGTTGTTGCAGTTAAAAAGCTCGTAGTTGAATTTTAGGCCTGGCCGGATGGTCCGTCTTTGGCGAGTACTGTTCTGTCGTCGGGTCTATCCTTCTGGTGAGCCGGGATGCCCTTTATTGGGTGTGTCGGGGAACCAGGACCATTACCTTGAAAAAATTAGAAGTGTTTAAAGCGGGCATTTGCTTGAATAGATTAGCATGGAATAATAGAATAGGACGTTGGTCCTATTTTGTGG
+
FFFFFFFF@@=@@HHHIHHHIIIIIIIIIIIIIIBBBFFFFFFFFFFFFFHHFFFFFFFFFFFFFFFFFFFFFFFDDDDDD;;???FFFFFFFFFFFFFEEAAFFFDDDDF<::9:ADDDD???CDFFFFFFFFFDDCFFFFFFFA@@@FFFFFFFF@@@@FFFFFFFFFFFFFFFFFFFFFDA3366DDFFFFF==AAFFF?665:AB<<<<6666<------.-+711279...0046?8444<;:::ADDBDAAAAGDDDDAAABBBB44488>==934434344>=844432222:122
@JI6ZREA02JH941
AGTGCTCATTGGAGGGCAAGTCTGGTGCCAGCAGCCGCGGTAATTCCAGCTCCAATAGCGTATATTAAAGTTGTTGCAGTTAAAAAGCTCGTAGTTGAATTTCGGGGAT
+
FFFFFFFFFFFIIHHHIIIIIIIIIIIIIIIIIIIIHHGF@@@B?FFFFGFFFFFFFFFFFFFF@@::8FFDBA>???A4411111?AAAAAABBDDB@;867//,,..
@JI6ZREA02I8YF0
AGTGCTCATTGGAGGGCAAGTCTGGTGCCAGCAGCCGCGGTAATTCCAGCTCCAATAGCGTATATTAAAGTTGTTGCAGTTAAAAAGCTCGTAGTTGAATTTTAGGCCTGGCCGGATGGTCCGTCTTTGGCGAGTACTGTTCTGTCGTCGGGTCTATCCTTCTGGTGAGCCGGGATGCCCTTTATTGGGTGTGTCGGGGAACCAGGACCATTACCTTGAAAAAATTAGAGTGTTTAAAGCGGGCATTTGCTTGAATAGATTAGCATGGAATAATAGAATAGGACGTTGGTTCTATTTTGTTGGTTTTAGGACCACCGTAATGATTAATAGGGATAGTTGGGGGCATTAGTATTCAATTGTCGAGT
+
FFFFFFFFFFFIIHHHB???BIIIIIIIIIIIIIIIIIIIIIIIIIIHHHHHFFFFFFFFFFFFFFFFFFFFFFFFFFFCC88666DDDDDDDDFFFFF;;99=@@>894444===AAADDFFFFFFFFFFFFFFFEDEFFFFFFFFFFFFFFFFFFFFFFFFFFFFFFFFFFFFFFFFFFFFF>DDDFFFFFFF@DDDFFFFFFFFFFFFDBBAAAA222222==0BBDDFFFFFFFFFD;;;C???DAAAADDDDGG555DGGGIIIIIIIIIIIIIIGGDFDBA4422767,,,,3-/77,,,,7666666889::BDDDDDAAADB??DDDB==52211<<=;932266321003,,,3,,
@JI6ZREA02GE4JN
AGTGCTCATTGGAGGGCAAGTCTGGTGCCAGCAGCCGCGGTAATTCCAGCTCCAATAGCGTATATTAAAGTTGTTGCAGTTAAAAAGCTCGTAGTTGAATTTTAGGCCTGACCGGATGGTCCGTCTTTGGCGAGTACTGTTCTGTCGTCGGGTCTATCCTTCTGGTGAGCCGGGATGCCCTTTATTGGGTGTGTCGGGGAACCAGGACCATTACCTTGAAAAAATTAGAGTGTTTAAAGCGGGCATTTGCTTGAATAGATTAGCATGGAATAATAGAATAGGACGTTGGTTCTATTTTGTTGGTTTTAGGACCACCGTAATGATTAATAGGGATAGTTGGGGGCATTAGTATTCAATTGTCAGAGGTGAAATTCTTGGATTTATTGAAGACTAACTATTGCGAAAGCATTTGCCAAGGATGTTTTCATTAATCAAGAACGAAAGTTAGGGGATCGAAGACGATCAGNTACCGTCGTAGTCTTAACCATAAACTATGCCGACTAGGAATCGGGCGACGTTATTTCATGACTCGCTCGGCGCCTT
+
IIIIIIIIIIIIIHHHIIIIIIIIIIIIIIIIIIIIIIIIIIIIIIIIIIIIIIIIIIIIIIIIIIHHHIIIIIIIIIIFF66666HIIIIIIIIIIIICCCCIIIIIIIIIIIIIIIIIIIIIIHHHIIIIIIIIIIIIIIIIIIIIIHHHIIIIIIIIIIIIIIIIIIIHHHIIIHHHHHHIFFFFHIIIIIH>>>>IIHHHIIIIIIIIIIIGGG444444==-DIIIIHHHHHHIIHBBBIHHHIIIIIIIIIIIIIIIIIIIIIIIIIIIIIIIIIIHIFII@@<<;9C97756//;;5566D88::::<<::::;?BBBBDFGBBBDDDDHI86;66DDDID<9<DB?@@????CCC@>>?C;=;??C??:::;;;@77CCD>;??>9998>>::444;>?:::BDCCCCCCC;311118:;;::9;;;:88>:7558::41111:888=;88::8::<3!3333:89<:;:886688660316831-68:::;48688:8::5220-344220000338;;;947497990-,,,,
@JI6ZREA02J5KW3
AGTGCTCATTGGAGGGCAAGTCTGGTGCCAGCAGCCGCGGTAATTCCAGCTCCAATAGCGTATATTAAAGTTGTTGCAGTTAAAAAGCTCGTAGTTGAATTTTAGGCCTGACCGGATGGTCCGTCTTTGGCGAGTACTGTTCTGTCGTCGGGTCTATCCTTCTGGTGAGCCGGGATGCCCTTTATTGGGTGTGTCGGGGAACCAGGACCATTACCTTGAAAAAATTAGAGTGTTTAAAGCGGGCATTTGCTTGAATAGATTAGCATGGAATAATAGAATAGGACGTTGGTTCTATTTTGTTGGTTTTAGGACCACCGTAATGATTAATAGGGATAGTTGGGGGCATTAGTATTCAATTGTCAGAGGTGAAATTCTTGGATTTATTGAAGACTAACTATTGCGAAAGCATTTGCCAAGGATGTTTTCATTAATCAAAGAACGAAAGTTAGGGGATCGAAGACGATCAGATACCGTCGTAGTCTTAACCATAAACTATGCCGACTAGGAATCGGGCACGTTATTTCATGACTCGCTCGGCGCCTTTACGGGAAAC
+
IIIIIIIIIIIIIHHHIIIIIIIIIIIIIIIIIIIIIIIIIIIIIIIIIIIIIIIIIIIIIIIIIIHHHIIIIIIIIIIII?????IIIIIIIIIIIII@@@@IIIIIIIIIIIIIIIIIIIIIIHHHIIIIIIIIIIIIIIIIIIIIIHHHIIIIIIIIIIIIIIIIIIIHHHIIIHHHHHHIFFGGHIIIIIICCBBIIHHGGGIIIIIIIIIIII666664AA5GEEGFDDDDDDHIEDDFIBBBGIIIIIIIIIIIIIIIIIIIIIIIIIIIIIIIIIHHHIIIIIGAAA=997;2188////5225;A@AEGIIIHHHHIIIIIHHHIHHHHI88888HHIIIIIIIHGGGHHHBCCCHHHHHHHHHHH==@@CBBBE;:CCCBBCA:::?HFBCCFHHHBCCBBHHHFEEEED=;44448<<<;;03...314;8333688674446;;;;;95869;;=3232;=8656;;99=<>;;22089998618;;8684866687995221313224---8888==<;;8;<>>:522332:7511----
@JI6ZREA02HUHCW
AGTGCTCATTGGAGGGCAAGTCTGGTGCCAGCAGCCGCGGTAATTCCAGCTCCAATAGCGTATATTAAAGTTGTTGACAGTTAAAAAGCTCGTAGTTGAATTTAGG
+
555B@94448889111<>BBDDDDACADDBBA?98884449>>>>>>AAADDDACCCDF??=<<@@;;;4323219::24--,,,,,2:==7678<<?==666621
@JI6ZREA02I8B80
AGTGCTCATTGGAGGGCAAGTCTGGTGCCAGCAGCCGCGGTAATTCCAGCTCCAATAGCGTATATTAAAGTTGTTGCAGTTAAAAAGCTCGTAGTTGAATTTTAGGCCTGACCGGATGGTCCGTCTTTGGCGAGTACTGTTCTGTCGTCGGGTCTATCCTTCTGGTGAGCCGGGATGCCCTTTATTGGGTGTGTCGGGGAACCAGGACCATTACCTTGAAAAAATTAGAGTGTTTAAAGCGGGCATTTGCTTGAATAGATTAGCATGGAATAATAGAATAGGACGTTGGTTCTATTTTGTTGGTTTTAGGACCACCGTAATGATTAATAGGGATAGTTGGGGGCATTAGTATTCAATTGTCAGAGGTGAAATTCTTGGATTTATTGAAGACTAACTATTGCGAAAGCATTTGCCAAGGATGTTTTCATTAATCAAGAACGAAAGTTAGGGGATCGAAGACGATCAGATACCGTCGTAGTCTTAACCATAAACTATGCCGACTAGGAATCGGGCGACGTTTATTTCATGACTCGCTCGGCGCCTTACGGG
+
IIIIIIIIIIIIIHHHIIIIIIIIIIIIIIIIIIIIIIIIIIIIIIIIIIIIIIIIIIIIIIIIIIHHHIIIIIIIIIIII;;;;;IIIIIIIIIIIIICCCCIIIIIIIIIIIIIIIIIIIIIIHHHIIIIIIIIIIIIIIIIIIIIIHHHIIIIIIIIIIIIIIIIIIIHHHIIIHHHHHHIHIHHHIIIIIICCCCIIIIIIIIIIIIIEEEEEE111111?A5GGGIIHHHHHHIIHFFFIHHHIFFFIIIIIIHHHIIIIIIIIIIIIIIIIIIIIIIIIEE<<<<GFE84535..44////5668<=@AEGIDDDIIIIIIII<<<AHIIII88;88A<<<IEDDDHEEEHHHHHHHHHHHHHHHHHHHHHHHHHHHHHHHHHHHEEDCBBBAB;5555>???BBCCCCCAA=;3....37667749::854;8333466------3999974768::83232:;<:9<<><<:99==22036668922333:<8:9:;61335553.5/,,,,,,,,1555999:;:<:;=65666652100
@JI6ZREA02FPAUP
AGTGCTCATTGGAGGGCAAGTCTGGTGCCAGCAGCCGCGGTAATTCCAGCTCCAATAGCGTATATTAAAGTTGTTGCAGTTAAAAAGCTCGTAGTTGAATTTTAGGCCTGACCGGATGGTCCGTCTTTGGCGAGTACTGTTCTGTCGTCGGGTCTATCCTTCTGGTGAGCCGGGATGCCCTTTATTGGGTGTGTCGGGGAACCAGGACCATTACCTTGAAAAAATTAGAGTGTTTAAAGCGGGCATTTGCTTGAATAGATTAGCATGGAATAATAGAATAGGACGTTGGTTCTATTTTGTTGGTTTTAGGACCACCGTAATGATTAATAGGGATAGTTGGGGGCATTAGTATTCAATTGTCAGAGGTGAAATTCTTGGATTTATTGAAGACTAACTATTGCGAAAGCATTTGCCAAGGATGTTTTCATTAATCAAGAACGAAAGTTAGGGGATCGAAGACGATCAGATACCGTCGTAGTCTTAACCATAAACTATGCCGACTAGGAATCGGGCGACGTTATTTCATGACTCGCTCGCG
+
HHHHHHHHHHHIIHHHIIIIIIIIIIIIIIIIIIIIIIIIIIIIIIIIIIIIHHHHHHHHHHHHHHHHHHHHHHHHHHHHH;;;;;HHHHHHHHHHHHH@A@@HHHH@88999HHHHHHHHHHHHHHHHHHHHHHHHHHHH????FHHHHHHHHHHHHHHHHHGGECDE6622226A;;;;>BG@@BBHHHHHHHCCCCHHFFFHHHHHHHHHHHHHH66666666,<@GHHHHHHHHHHHEEEHHHHHHHHHHHHHHHHHHHHHHHHHHHHHHHHGGGB22264AA9988:<B6666B88GG999BH@@@BHHHHHHHHBBBHHHHHHHHHHHHHHH88?=8HHHHHHHHHHHHHHHHHHHHHHHHH>>>===?B======?::DDDDDDHHHHH@??HHHHHH==999HHDDBBBBB:71111;;;;::6:77744;:444:;;44444:;;;;:647667777676777101::86766;;100620020,.100.1.4.003341,,,,,,.1331222677;;:64614164.
@JI6ZREA02J57FA
AGTGCTCATTGGAGGGCAAGTCTGGTGCCAGCAGCCGCGGTAATTCCAGCTCCAATAGCGTATATTAAAGTTGTTGCAGTTAAAAAGCTCGTAGTTGAATTTTAGGCCTGACCGGATGGTCCGTCTTTGGCGAGTACTGTTCTGTCGTCGGGTCTATCCTTCTGGTGAGCCGGGATGCCCTTTATTGGGTGTGTCGGGGAACCAGGACCATTACCTTGAAAAAATTAGAGTGTTTAAAGCGGGCATTTGCTTGAATAGATTAGCATGGAATAATAGAATAGGACGTTGGTTCTATTTTGTTGGTTTTAGGACCACCGTAATGATTAATAGGAATAGTTGGGGGCATTAGTATTCAATTGTCAGAGGCGAAATTCTTGGATTTATTGAAGACTAACTATTGCGAAAGCATTTGCCAAGGATGTTTTTCATTAATCAAGAACGAAAGTTAGGGGGATCGAAGACGATCAGATACCGTCGTAGTCTTAACCNTAAACTATGCCGACTGGAATCGGGCGACGTTATTTTCATGACTCGCTCGGCGCC
+
IIIIIIIIIIIIIHHHIIIIIIIIIIIIIIIIIIIIIIIIIIIIIIIIIIIIIIIIIIIIIIIIIIHHHIIIIIIIIIIII=====IIIIIIIIIIIIICCCCIIIIIIIIIIIIIIIIIIIIIIHHHIIIIIIIIIIIIIIIIIIIIIHHHIIIIIIIIIIIIIIIIIIIHHHIIIHHHHHHIIIHFFIIIIIC5566CCIIFCCIIIIIIIIIIII999988;;,GIIIIHHHHHHIIHHHIIHHHI???IIIIIIIIIIIIIIIIIIIIIIIGGGIIIIIIIIIIIGGCGG9:74:1144111/16@@DDCEIIIIIIIIIIIIIIIIIIIIGAC11111?EIIIIIIIIIIIIIIIIIIIIIIIHHHIIIIIIIIHHHC==IIIE;??IIIIICCCGIHHHIIGCCCIGDAA=<:..,,,,,3900//3<99=7796,,,,,,,,,,,,,7997767<<>AAAA:545:A@@@?A??A==5500!:?>>>>:?AAA@A7553=<//..,0,300446---.:>AAAAA@A@A?A??722
@JI6ZREA02H28YK
AGTGCTCATTGGAGGGCAAGTCTGGTGCCAGCAGCCGCGGTAATTCCAGCTCCAATAGCGTATATTAAAGTTGTTGCAGTTAAAAAGCTCGTAGTTGAATTTTAGGCCTGGCCGGATGGTCCGTCTTTGGCGAGTACTGTTCTGTCGTCGGGTCTATCCTTCTGGTGAGCCGGGATGCCCTTTATTGGGTGTGTCGGGGAACCAGGACCATTACCTTGAAAAAATTAGAGTGTTTAAAGCGGGCATTTGCTTGAATAGATTAGCATGGAATAATAGAATAGGACGTTGGTTCTATTTTGTTGGTTTTAGGACCACCGTAATGATTAATAGGGATAGTTGGGGGCATTAGTATTCAATTGTCAGAGGTGAAATTCTTGGATTTATTGAAGACTAACTATTGCGAAAGCATTTGCCAAGGATGTTTTCATTAATCAAGAACGAAAGTTAAGGGG
+
FFFFFFFFFFFIIHHHIIIIIIIIIIIIIIIIIIIIIIIIIIIIIIIIIIIIFFFFFFFFFFFFFFFFFFFFFBA????44/////8<????ABFFFFFEEEEFFFFFFFFFFFFFFFFFFFFFFFFFFFFFFFFFFFFFFFFFFFFFFFFFFFFFFFFFFFFFFFFFFFFFFFFFFFFFFFFF@@@@FFFFFFF==@@FFFFFFFFFFFFBAA?AA>//////880>==?DFFFFFFFFFFFFFFFFFFFFFFDFDFIIIIGGGIIIDDFGGIIIIIGGDDDFDAA====<<?4444?11884444>8888888>===::::ABBBBD???AAAAAB55555===DDDDBA===AD??===?>>DD========D???>==>88DDD===DDD===B>====;;888;;;<<<<<@<86611116666994666200:8333422--1001
@JI6ZREA02FURW9
AGTGCTCATTGGAGGGCAAGTCTGGTGCCAGCAGCCGCGGTAATTCCAGCTCCAATAGCGTATATTAAAGTTGTTGCAGTTAAAAAGCTCGTAGTTGAATTTTAGGCCTGACCGGATGGTCCGTCTTTGGCGAGTACTGTTCTGTCGTCGGGTCTATCCTTCTGGTGAGCCGGGATGCCCTTTATTGGGTGTGTCGGGGAACCAGGACCATTACCTTGAAAAAATTAGAGTGTTTAAAGCGGGCATTTGCTTGAATAGATTAGCATGGAATAATAGAATAGGACGTTGGTTCTATTTTGTTGGTTTTAGGACCACCGTAATGATTAATAGCGATAGTTGGGGGCATTAGTATTCAATTGTCAGAGGTGAAATTCTTGGATTTATTGAAGACTAACTATTGCGAAAGCATTTGCCAAGGATGTTTCATTAATCAAGAACGAAAGTTAGGGGATCGAAGACGATCAGATACCGTCGTAGTCTTAACCATAAACTATGCCGACTAGGAATCGGGCGACGTTATTTCATGACTCGCTCGGCGCCTT
+
IIIIIIIIIIIIIHHHIIIIIIIIIIIIIIIIIIIIIIIIIIIIIIIIIIIIIIIIIIIIIIIIIIHHHIIIIIIIIIIBB88888HIIIIGGGIII>>6666>FIIIIIIIIIIIIIIIIIIIIHHHIIIIIIIIIIIIIIIIIIIIIBBBBIIIIIIIIIIIIIIIIIIHHHIIIHHHHHHF99>>BIIIIIICCCCIIIIF@@@BIIIGEDDAAA//////11,:AAEFBEHHHHIIH@@@HFDDGIIII@@@@HDDDHHIIIIIIIIIIIIIIIHHHGFGFIG@@99;?B9999;22@@9999EBD@@@F556;@GD@@@DGIIFGEEEEEE;;.....AADD?>9;;DIIIEEDDEHHH99:=BBHHHEDDEHHHE:944=BB=8::==DBB99:=BBBBB=:::<A==;;=;82-----2997769;730076555:;;344116777;:6478:777:63...76966788:77994402-,,,/,/100/1.1/00---10001-41---00.06669996478;:;;100022
@JI6ZREA02ISAG2
AGTGCTCATTGGAGGGCAAGTCTGGTGCCAGCAGCCGCGGTAATTCCAGCTCCAATAGCGTATATTAAAGTTGTTG
+
@A@DDDFFFFFIIHHHIIIIIIIIIIIIIIIIIIIIIIIIFHIHHHHIIIHHFFFFFFFDDDDD::10.766=>6/
@JI6ZREA02I4S6R
AGTGCTCATTGGAGGGCAAGTCTGGTGCCAGCAGCCGCGGTAATTCCAGCTCCAATAGCGTATATTAAAGTTGTTGCAAGTTAAAAGAC
+
?<<<FF=<<:::FFFFFFFFHHHDDFHFIIIIII@@=HHHHFFFFFFFHHHHFFFFFFDDDDDD66666:AAA>>?>=<<8822..5,.
@JI6ZREA02HACIC
AGTGCTCATTGGAGGGCAAGTCTGGTGCCAGCAGCCGCGGTAATTCCAGCTCCAATAGCGTATATTAAAGTTGTTGCAGTTAAAAAGCTCGTAGTTGAATTTA
+
556:::?A::::DFFFH@@@IIIIIIIIIIIIIIIIIIIIIIIIIIIIIIIIFFFFFFFFFFFFFFFFFFFFFFFFFFFFF==???FFFFFFDBA??66,,,,
@JI6ZREA02F0DJT
AGTGCTCATTGGAGGGCAAGTCTGGTGCCAGCAGCCGCGGTAATTCCAGCTCCAATAGCGTATATTAAAGTTGTTGCAGTTAAAAAGCTCGTAGTTGAATTTTAGGCCTGGCCGGATGGTCCGTCTTTGGCGAGTACTGTTCTGTCGTCGGGTCTATCCTTCTGGTGAGCCGGGATGCCCTTTATTGGGTGTGTCGGGAGAA
+
FFFFFFFFFFFIIHHHIIIIIIIIIIIIIIIIIIIIIIIIIIIIIIIIIIIIFFFFFFFFFFFFFFFFFFFFFFFFFFFDD88888FFFFFFFFFFFFFEEDBFFFFFDDDFFFFFFFFFFFFFFFFFFFFFFFFFFFFFFFFFFFFFFFFFFFFFFFFFFFFFFFFFFFFFFFFFFFFFFFFF99::;A:==53,,,3.--
@JI6ZREA02GASNO
AGTGCTCATTGGAGGGCAAGTCTGGTGCCAGCAGCCGCGGTAATTCCAGCTCCAATAGCGTATATTAAAGTTGTTGCAGTTAAAAAGCTCGTAGTTGAATTTTAGGCCTGGCCGGATGGTCCGTCTTTGGCGAGTACTGTTCTGTCGTCGGGTCTATCCTTCTGGTGAGCCGGGATGCCCTTTATTGGGTGTGTCGGGGAACCAGGACCATTACCTTGAAAAATTAGAAGTGTTTAAAGCGGGTACATTTGCTTGAATAGATTAGCATGGAATAATAGAATAGGAACGTTGGTCTATTTGTTGGTTTTAGGTACCACCGTAATGATTAATAGGGATAGTTGGGGG
+
FDD@=??AFFFIIHHHIIIIIIIIIIIIIIIIIIIIIIIIIIIIIIIIIIIIFFFFFFFFFFFFFFFFFFFFFFFFFFFFF?????FFFFFFFFFFFFF?;99<4444444222247>>?84348===A898??BA?84449=??433400188898>AAAAA>>?<4444.,,3:=111,,,.,,,,,,1==83,,,.22996../2<322399884---,,--,775243...226==62.//0<...4:22322329?>>?><<<=@A>93343988?;99623111--,323....-/224444>=3-///432336678:9<99624///4<<;;22511
@JI6ZREA02F4DNK
AGTGCTCATTGGAGGGCAAGTCTGGTGCCAGCAGCCGCGGTAATTCCAGCTCCAATAGCGTATATTAAAGTTGTTGCAGTTAAAAAGCTCGTAGTTGAATTTTAGGCCTGGCCGGATGGTCCGTCTTTGGCGAGTACTGTTCTGTCGTCGGGTCTATCCTTCTGGTGAGCCGGGATGCCCTTTATTGGGTGTGTCGGGGAACCAGGACCATTACCTTGAAAAAATTAGAGTGTTTAAAGCGGGCATTTGCTTGAATAGATTAGCATGGAATAATAGAATAGGACGTTGGTTCTATTCTGTTGGTTTTAGGACCACCGTAATGATTAATAGGGATAGTTGGGGGCATTAGTATTCAATTGTCAGAGGTGAAATTCTTGGATTTATTGAAGACTAACTATTGCGAAAGCATTTGCCAAGGATGTTTTCATTAATCAAGAACGAAAGTTAGGGGATCGAAGACGATCAGATACCGTCGTAGTCTTAACCATAAACTATGCCGACT
+
IIIIIIIIIIIIIHHHIIIIIIIIIIIIIIIIIIIIIIIIIIIIIIIIIIIIIIIIIIIIIIIIIIHHHIIIIIIIIIIII=====IIIIIIIIIIIIIAAAAIIIIIIIIIIIIIIIIIIIIIIHHHIIIIIIIIIIIIIIIIIIIIIHHHIIIIIIIIIIIIIIIIIIIHHHIIIHHHHHHIAABBHIIIIIICCCCIIIIIIIIIIIIIIIIHHI666688>>-GGIIIHHHHHHIIHGGGI>>>IIIIIIHGGGIIIIIIIIIIIIIIGGGIIIIIIIAAAAAHHAAAA??>GE???AA2222CEEGGGGAAAAAIIIIIIIIIIHHHHIIIII???::GGGHIIDDAAAAHFECBCEEE??A>;;;FFFBBCCHHHEFHHHH@5355EEEECEECCB>B>?;;;;>AA=??2228.---,2200//1323888<;666;88-22222888886486;<=;;686;;;:<<<=<<><<....0876684079998:0.
@JI6ZREA02FTMQ0
AGTGCTCATTGGAGGGCAAGTCTGGTGCCAGCAGCCGCGGTAATTCCAGCTCCAATAGCGTATATTAAAGTTGTTGCAGTTAAAAAGCTCGTAGTTGAATTTTAGGGCCT
+
D66666:FFFFGHHHHIIIIIIIIIIIIIIIIIIIIIIIIIIIIIIIIIIIIFFFFFFFFFFFFFF???FFFFFFFFFFFF?????FFFFFFFFFFDB@00..2111--.
@JI6ZREA02IRDGL
AGTGCTCATTGGAGGGCAAGTCTGGTGCCAGCAGCCGCGGTAATTCCAGCTCCAATAGCGTATATTAAAGTTGTTGCAGTTAAAAAGCTCGTAGTTGAATTTTAGGCCTGGCCGGATGGTCCGTCTTTGGCGAGTACTGTTCTGTCGTCGGGTCTATCCTTCTGGTGAGCCGGGATGCCCTTTATTGGGTGTGTCGGGGAACCAGGACCATTACCTTGAAAAAATTAGAGTGTTTAAAGCGGGCATTTGCTTGAATAGATTAGCATGGAATAATAGAATAGGACGTTGGTTCTATTTTGTTGGTTTTAGGACCACCGTAATGATTAATAGGGATAGTTGGGGGCATTAGTATTCAATTGTCAGAGGTGAAATTCTTGGATTTATTGAAGACTAACTATTGCGAAAGCATTTGCCAAGGATGTTTTCATTAATCAAGAACGAAAGTTAGGGGATCGAAGACGATCAGATACCGTCGTAGTCTTAACCATAAACTATGCCGACTAGGAACCGGCGACGTTATTTCATGACTCGCTCGGCGCCTT
+
IIIIIIIIIIIIIHHHIIIIIIIIIIIIIIIIIIIIIIIIIIIIIIIIIIIIIIIIIIIIIIIIIIHHHIIIIIIIIIIBB66666BIIIHFIFEEG@@333377@DDGEGIIIIIIIIIIIIIIHHHIIIIIIIIIIIIIIIIIIIIIBBBIIIIIIIIIIIIIIIIIIIHHHIIIHHHHHHIFFGGHIIIIIICCCCIIIIIIIIIIIIIIFFFFI444444AA5IGGIIGGGHHHIIHHHIIHHHIIIIIGGGGIIIIIIIIIIIIIGGGIIIIIIIIIFFFIIAAAAAAH===>=22==>>>>I;;=FFEGGGIIIIIIIIIIIIHHHIIIIII99977AGIIIIIIIIGGGHHIHHHDCCCDHHHHHHHHHHHHHHHH;;DHD<8<@HIHHHHHHHHHHH?@@@@EHDDDDEEC842222;=44216888=9882007;==77777788<??<9=<:<<<4247=??>577<>>=;;==2204277;:5:<<<:<8=<==;;//..--875665334<<<<<?=<=<=;=:50//,,
@JI6ZREA02GVOEO
AGTGCTCATTGGAGGGCAAGTCTGGTGCCAGCAGCCGCGGTAATTCCAGCTCCAATAGCGTATATTAAAGTTGTTGCAGTTAAAAAGCTCGTAGTTGAATTTTAGGCCTGGCCGGATGGTCCGTCTTTGGCGAGTACTGTTCTGTCGTCGGGTCTATCCTTCTGGTGAGCCGGGATGCCCTTTATTGGGTGTGTCGGGGAACCAGGACCATTACCTTGAAAAAATTAGAGTGTTTAAAGCGGGCATTTGCTTGAATAGATTAGCATGGAATAATAGAATAGGACGTTGGTTCTATTTTGTTGGTTTTAGGACCACCGTAATGATTAATAGGGATAGTTGGGGGCATTAGTATTCAATTGTCAGAGGTGAAATTCTTGGATTTATTGAAGACTAACTATTGCGAAAGCATTTGCCAAGGATGTTTTCATTAATCAAAGAACGAAAAGTTAGGGGATCGAAGACGATCAGATACCGTCGTAGTCTTAACCATAAACTATGCCGACTAGGAATCGGGCGACGTTATTTCATGACTCGCTCGGCGCCTTACGGGAAAC
+
IIIIIIIIIIIIIHHHIIIIIIIIIIIIIIIIIIIIIIIIIIIIIIIIIIIIIIIIIIIIIIIIIIHHHIIIIIIIIII??66666HIIIIIIIIIIII@@@@IIIIIIIIIIIIIIIIIIIIIIGGGIIIIIIIIIIIIIIIIIIIIIHHHIIIIIIIIIIIIIIIIIIIHHHIIIHHHHHHIIIHHHIIIIIICCCCIIIIIIIIIIIIIIIIIIE444444BB6IEEIIGGGHHHIIHHHIIHHHIIIIIIIIIIIIIIIIIIIIIIIIIIIIIIIIIIIIHHH;;99BEI==@>;22??CCCCIIIIIIIIIIIIIIIHHHIIIIHHHIIIIII==?==IIIIIIIIIIIIIIIIIIIEEAAB7422@@E@@<<?>??EAAIIIIIIHHHIIIIIIIE999E==222:=;::99681...,48885538,,,4--83,,,,368+,,,,-5:533;;@CEEEEEEEEEEEAB@ECC@@8833331/,,,/818:88?@CEE@@@@@@CC?;4<CCC<<///<<CEEEC@CAEEEEEB@@@@E@B??7744
@JI6ZREA02G3RJ7
AGTGCTCATTGGAGGGCAAGTCTGGTGCCAGCAGCCGCGGTAATTCCAGCTCCAATAGCGTATATTAAAGTTGTTGCAGTTAAAAAGCTCGTAGTTGAATTTTAGGCCTGACCGGATGGTCCGTCTTTGGCGAGTACTGTTCTGTCGTCGGGTCTATCCTTCTGGTGAGCCGGGATGCCCTTTATTGGGTGTGTCGGGGAACCAGGACCATTACCTTGAAAAAATTAGAGTGTTTAAAGCGGGCATTTGCTTGAATAGATTAGCATGGAATAATAGAATAGGACGTTGGTTCTATTTTGTTGGTTTTAGGACCACCGTAATGATTAATAGGGATAGTTGGGGGCATTAGTATTCAATTGTCAGAGGTGAAATTCTTGGATTTATTGAAGACTAACTATTGCGAAAGCATTTGCCAAGGATGTTTTCATTAATCAAAGAACGAAAGTTAGGGGATCGAAGACGATCAGATACCGTCGTAGTCTTAACCATAAACTATGCCGACTAGGAATCGGGCGACGTTATTTCATGACTCGTTCGGCGCCTT
+
IIIIIIIIIIIIIGGGIIIIIIIIIIIIIIIIIIIIIIIIIIIIIIIIIIIIIIIIIIIIIIIIIIHHHIIIIIIIIII::66666FIIIIHIIIIIII;;;;BGIIIIIIIIIIIIIIIIIIIIHHHIIIIIIIIIIIIIIIIIIIIIHHHIIIIIIIIIIIIIIIIIIIHHHIIIHHHHHHIAABBHIIIIIICCCCIIIIIIIIIIIIIIIIIII666666FF5GGGIIHHHHHHIIHHHIIHHHIIIIIIIIIIIIIIIIIIIIIIIIIIIIIIIIIIIIIII==<<ADH=9998//==9999HAAAFHHDGGIIIIIIIIIIIIHHHIIIIII==?::IIIIIIIIHEFFGDDDCEEEEEEEC221@@E>>BAA000504@AA><@DEEFCCCEEEEBBB?<6222<DECC>><=<222288::8843.../-0:4000/00--,,,,258665487<===<24244=<9;;=<;=<<8822087668:268882409566779:..,/,52/00/,,,55666981.--555542200
@JI6ZREA02H63XG
AGTGCTCATTGGAGGGCAAGTCTGGTGCCAGCAGCCGCGGTAATTCCAGCTCCAATAGCGTATATTAAAGTTGTTGCAGTTAAAAAGCTCGTAGTTGAATTTCGGATTCAGTAGGTTGGTCGTGCCTACAGGTATGTACTGGCTTCACTTGATTTCCTCCTTCTTGTACGAAATGTGATGCCATTTAATTTGGTTGTTGGCTATGGAAACAGGTACTAGTTACTTTGAAAAATTTAGAGTGTTTAAAGCTAGGCTAACGCTTGAATACATTAGCATGGAATAATGAAATAGGACGTTCGAACCTTTTTGTGGTTTTCTAGGATTAACGTAATGATTAATAGGGATAGTTGGGGC
+
FFFFFFFFFFFIIHHHIIIIIIIIIIIIIIIIIIIIIIIIIIIIIIIIIIIIFFFFFFFFFFFFFF===FFFFFFFEEEFF?????FFFFFFFFFFFFFFF@==<ADBAAABA????AABBBBB===::::=A@@@@<988<>666//..74...6672222;=>@11148;;<??===?44411044777<<72334=:94449<888<71115:BAA===?8;8411111;88.<A=========84444>?944444889<>?>?AAAA999?4444988<<66894<<44369==6666-////4+685546<5D555BB889<><84448888<=888<9898@7740/
@JI6ZREA02FUSYY
AGTGCTCATTGGAGGGCAAGTCTGGTGCCAGCAGCCGCGGTAATTCCAGCTCCAATAGCGTATATTAAAGTTGTTGCAGTTAAAAAGCTCGTAGTTGAATTTCGGGGTCAGCAGGTTGGTCGTGCCACTGGTATGCACTGGTCTCGCTGATTCCTCCCTCTTGTAGAACCGTAATGCCATTAAGTTGGTGTTGCGGGGAAACAGGACTGTTACTTTGAAAAAATTAGAGTGTTTAAAGCAGGCTAACGCATGAATACATTAGCATGGAATAATGAAATAGGACGATCGATCCCATTTTGTTGGTTTCTAGGGTTGACGTAATGATTAATAGGGATAGTTGGGGGCATTAGTATTCAATTGTCAGAGGTGAAATTCTTGGATTTATTGAAGACTAACTACTGCGAAAGCATTTGCCAAGGATGTTTTCATTAATCAAGAACGAAAGTTAGGGATCGAAGACGATCAGATACCGTCGTAGTCTTAA
+
IIIIIIIIIIIIIHHHIIIIIIIIIIIIIIIIIIIIIIIIIIIIIIIIIIIIIIIIIIIIIIIIIIHHHIIIIIIIIIIII=====IIIIIIIIIIIIIHHHICCCCIIIIIIIIIIIIIIIIIIIIIIIIIIIIIIIIIIIIIIIIIIIIIIIIHHHIIIIIIIIGGGGIIIIIIIIIIIIIIIIIIIIIIIICCCCHHHIFGGIIIIIIIIBBBI444444??-IIIIIHHHHHHIIIIIIIIIIIIIIIIIIIIIIIIIIIIIIIIIIIIIHHHIIIIIIIIIIIIIHGGGBBBAI77CCEEEIII;;;CCIIIG???IIIIIIIIIG???IIIII77778IIIC??>CIIIIIIIIIIIIIIIG;666GEIBBCCEEFHC==IIC?;?IEEEIIIEGGEHEEEGECCC977<<<<7</....55<=<<7??A:77?>733/......253399<6899::::<A@AAA??>?A?<54455
@JI6ZREA02GQE8X
AGTGCTCATTGGAGGGCAAGTCTGGTGCCAGCAGCCGCGGTAATTCCAGCTCCAATAGCGTATATTAAAGTTGTTGCAGTTAAAAAGCTCGTAGTTGAATTTTAGGCCTGGCCGGATGGTCCGTCTTTGGCGAGTACTGTTCTATCGTCGGGTCTATCCTTCTGGTGAGCCGGAATGCCCTTTATTGGGTGTGTCGGGGAACCAGGACCATTACCTTGAAAAAATTGAGTGTTTAAAGCGGGCATTTGCTTGAATAGATTAGCATGGAATAATAGAATAGGACGTTGGTTCTATTTTGTTGGTTTTAGGACCACCGTAATGATTAATAGGGATAGTTGGGGGCATTAGTATTCAATTGTCAGAGGTGAAATTCTTGGATTTATTGAAGACTAACTATTGCGAAAGCATTTGCCAAGGATGTTTTCATTAATCAAGAACGAAAGTTAGGGGATCGAAGCGATCAGATACCGTCGTAGTCTTAACCATAAA
+
FFFFFFFFFFFIIHHHIIIIIIIIIIIIIIIIIIIIIIIIIIIIIIIIIIIIFFFFFFFFFFFFFFFFFFFFFFFFFFFFF88888FFFFFFFFFFFFF====FFFFFFFFFFFFFFFFFFFFFFFFFFFFFFFFFFFFFFFFFFFFFFFFFFFFFFFFFFFFFFFFFFFFFFFFFFDDDFFFFDDDDFFFFFFF==?=FF?<666?ADDB@?====?//////4448<<B?FFFFFFFFFFFD???FFFFFF?:<:?GGGGGDDGGDCCC<:<:DDAAABBBBBB888343:2222.-/445444?==88:=88:==BBBDDDA???BBBDAAAAD88855AAAA5555<<<<<A@333?BB===B===DBB33448===822BB8333<@<3328;<>8888<:8888>:<44442<:1111::665546:::6465333922-11111666:6121::::612122:9899:77:77:8000----
@JI6ZREA02IS715
AGTGCTCATTGGAGGGCAAGTCTGGTGCCAGCAGCCGCGGTAATTCCAGCTCCAATAGCGTATATTAAAGTTGTTGCAGTTAAAAAGCTCGTAGTTGAATTTTAGGGCCT
+
FE@@AEFFFFFIIHHHIIIIIIIIIIIIIIIIIIIIIIIB@@@==IIIIIIIFFFFFFFFFFFFFFFFFFFFFFFFFFFFF?????FFFFFFDBAAA<<0...,,13513
@JI6ZREA02IAQFJ
AGTGCTCATTGGAGGGCAAGTCTGGTGCCAGCAGCCGCGGTAATTCCAGCTCCAATAGCGTATATTAAAGTTGTTGCAGTTAAAAAGCTCGTAGTTGAATTTTAGGCCTGGCCGGATGGTCCGTCTTTGGCGAGTACTGTTCTGTCGTCGGGTCTATCCTTCTGGTGAGCCGGGATGCCCTTTATTGGGTGTGTCGGGGAACCAGGACCATTACCTTGAAAAAATTAGAGTGTTTAAAGCGGGCATTTGCTTGAATAGATTAGCATGGAATAATAGAATAGGACGTTGGTTCTATTTTGTGGTTTTAGGACCACCGTAATGATTAATAGGGATAGTTGGGGGCATTAGTATTCAATTGTCAGAGGTGAAATTCTTGGGATTTTATTGAAGACTAACTATTGCGAAAAGCAATTTTGCCAAAGGATGTTTTTCATTAATCAAGTAACGAAAGTTAGGGGATCGAAGACGATCAGATACCGTCGTAGTCTTAACCATAAACTATGCCGACTAGGAATCGGGCGACGTTA
+
FFFFFFFFFFFIIHHHIIIIIIIIIIIIIIIIII@@=HHHHHIIIIHIIIIIFFFFFFFFFFFFFFDDDFFFFFDDDAA??66666ADDDBAAABBD::33335ABA@?>ADFFFFD?==BBDA:666::BBABABB?666:ABBBBBA::::DDDDDDDCCDDDFFFFFF??FFDA:::??=A99===DADDDD;;==FFC?;<<@FFFFFFFFFFF666666FF0DDDFFFFF666@@FFFFF???F?;;:A::9:DBBBBBBDDDDDA===A?><<<<<44322222236:..009/887455?4448880./48<9798888AB=:::ADDDD====8?:::DD?===98:BB<::>><<<:2...00733,,,3,,,,,,/74000732064344730,,,,07,,,,,,7,,,,,,,,0,,,,,,0000...34440..0.,,,.00,,,,,,000004247766664202261014:87:78::110651125012229:8:9::99::6634031.02.
@JI6ZREA02IJD0F
AGTGCTCATTGGAGGGCAAGTCTGGTGCCAGCAGCCGCGGTAATTCCAGCTCCAATAGCGTATATTAAAGTTGTTGCAGTTAAAAAGCTCGTAGTTGAATTTTTAGGCCCGTC
+
FFFFFFFFFFFIIHHHIIIIIIIIIIIIIIIIIIIIIIIIIIIIIIIIIIIIFFFFFFFFFFFFFF@@@FFFFFFFFFFFF==??=FFFFBA==99811,,,,,,-111363,
@JI6ZREA02G5ZPS
AGTGCTCATTGGAGGGCAAGTCTGGTGCCAGCAGCCGCGGTAATTCCAGCTCCAATAGCGTATATTAAAGTTGTTGCAGTTAAAAAGCTCGTAGTTGAATTTTAGGCCTGGCCGGAGTCGTCGTCTTGGCGAGTACTGTTCTGTCGTCGGG
+
FFFFFFFFFFFIIHHHIIIIIIIIIIIIIIIIIIIIIIIIIIIIIIIIIIIIFFFFFFFFFFFFFFFFFFFFFFFFFFFDD;;;;;FFFFFFFFFFFFF====FFFFFDDBB@A>AA::55366ADDFFFFFFFFFFFFFFFFFFFFD?66
@JI6ZREA02FPNWN
AGTGCTCATTGGAGGGCAAGTCTGGTGCCAGCAGCCGCGGTAATTCCAGCTCCAATAGCGTATATTAAAGTTGTTGCAGTTAAAAAGCTCGTAGTTGAATTTTAGGCCTGGCCGGATGGTCCGTCTTTGGCGAGTACTGTTCTGTCGTCGGGTCTATCCTTCTGGTGAGCCGGGATGCCCTTTATTGGGTGTGTCGGGGAACCAGGACCATTACCTTGAAAAAATTAGAGTGTTTAAAGCGGGCATTTGCTTGAATAGATTAGCATGGAATAATAGAATAGGACGTTGGTTCTATTTTGTTGGTTTTAGGACCACCGTAATGATTAATAGGGATAGTTGGGGGCATTAGTATTCAATTGTCAGAGGTGAAATTCTTGGATTTATTGAAGACTAACTATTGCGAAAGCATTTGCCAAGGATGTTTTCATTAATCAAGAACGAAAGTTAGGGGATCGAAGACGATCAGATACCGTCGTAGTCTTAACCATAAACTATGCCGACTAGGAATCGGGCGACGTTATTTCATGACTCGCTCGGCGCCTTACGGGAAC
+
IIIIIIIIIIIIIHHHIIIIIIIIIIIIIIIIIIIIIIIIIIIIIIIIIIIIIIIIIIIIIIIIIIHHHIIIIIIIIII>>66666BIIIIGIIIIIII6666DIIIIIIIIIIIIIIIIIIIIIHHHIIIIIIIIIIIIIIIIIIIIIHHHIIIIIIIIIIIIIIIIIIIHHHIIIHHHHHHIAABBHIIIIIICCCCIIIIIIIIIIIIIHIIEEH444444==0GIIIIHHHHHHIIHHHIIHHHIIIIIIIIIIIIIIIIIIIIIIIIIIIIIIIIIIIII>=9966BCG9999D:;FF>>>BIGGGIIIIIIIGGGGGIIIIIIHHHIIIIII====:IIIIIIIIIIIIIIIIIIIIIHHIIHFFIIIEEGGGBBBF??IIG<;<GHHIIIHFIIIHHHDGGDDHIIIIIIII??=;88????887::>><>?><;;<??<87778::??>3248=>>>><>A?????>>?>A?==??332:=7743-7:;:7:8<;==3344:::2-488922---44<888<9<9=<==70//..<6766...
@JI6ZREA02I5B2Q
AGTGCTCATTGGAGGGCAAGTCTGGTGCCAGCAGCCGCGGTAATTCCAGCTCCAATAGCGTATATTAAAGTTGTTGCAGTT
+
FFFFFFFFFFFIIHHHIIIIIIIIIIIIIIIIIIIIIIIIIIIIIIIIIIIIFFFFFFFFFFFFDD===A??DBA?===99
@JI6ZREA02GFY6I
AGTGCTCATTGGAGGGCAAGTCTGGTCGCCAGCAGCCGCGGTAATTCCACGCTCCAATAGCGTAATATTAAAGTTGTTGACAGTTAAAAAGCTCGT
+
FFFFFFFFDC?::331?>>?998>>??>A???94/..322242266964344>>;99:8=?400043<=888988?=5555AAAA32211899?40
@JI6ZREA02J542P
AGTGCTCATTGGAGGGCAAGTCTGGTGCCAGCAGCCGCGGTAATTCCAGCTCCAATAGCGTATATTAAAGTTGTTGCAGTTAAAAACGCTCGTAGTTGAATTTAGGT
+
FFFFFFFFFFFIIHHHIIIIIIIIIIIIIIIIIHHHFFFFEDDDDDDFFHHGFFFFFFFCAAADDD?????DDFFAAAAFF;;<666<FFFFC?=<@?>;6611--,
@JI6ZREA02GEKHS
AGTGCTCATTGGAGGGCAAGTCTGGTGCCAGCAGCCGCGGTAATTCCAGCTCCAATAGCGTATATTAAAGTTGTTGCAGTTAAAAAGCTCGTAGTTGAATTTTAGGCCTGGCCGGACGGTCCGTCTCTGGCGAGTACTGTTCTGTCGTCGGGTCTATCTTTCTGGTGAATCGGTATGTTCTTAATTGGGCGTGCCGGGGAGCCAGGACCATTACCTTGAAAAAATTAGAGTGTTTAAAGCAGGCTTTTGCTTGAATAGATTAGCATGGAATAATAGAATAGGACGTCGTGGTTCTATTTTGTTGGTTCAAGGACCACCGTAATGATTAATAGGGATAGTTGGGGGCATTAGTATTCAATTGTCAGAGGTGAAATTCTTGGATTTATTGAAGACTAACTACTGCGAAAGCATTTGCCAAGGATGTTTTCATTAATCAAAGAACGAAAGTTAGGGATCGAAGACGATCAGATACCGTCGTAGTCTTAACCATAAACTATGCCG
+
IIIIIIIIIIIIIHHHIIIIIIIIIIIIIIIIIIIIIIIIIIIIIIIIIIIIIIIIIIIIIIIIIIHHHIIIIIGHHHH==33333=GHHIEIEHIIGG6666<FIIIIIIIIIIIIIIIIIIIIIIIIIIIIIIIIIIHHIIIIIIIH;;;GIIIIIBBBIIIIIIIIIIIIIIIIIIIIIIIIIHHHIIIGGGCCCCIFIII>>>>BBBBIIIIII;;;;99BB0IHIIIHHHHHHIIIGGGBCCCIIIIIIHHHIIIIIIIIIGGGGIIIIIIIIIIIIGGGIIGGGHHFFFG===?=22DDFFGGG775=HHGGGIIIIIIIIIIIIHHHIIGGGG:7=88HIIIHGGGGIICCCCECEEA>>AE3222CCECCEEE;;;E>;55553;C:99>;CBA;40..>;542;;;;;;A=9=>774488<<;;48...3-1=9736;=>5<666888;;><>>>>>>=<=<==;656;=;8;87::1103---.1-13343
@JI6ZREA02GXGDX
AGTGCTCATTGGAGGGCAAGTCTGGTGCCAGCAGCCGCGGTAATTCCAGCTCCAATAGCGTATATTAAAGTTGTTGCAGTTAAAAAGCTCGTAGTTGAATTTT
+
===@AADFFFFFHDIIIIIIIIIIIIIIIIIIIIIIIIIIIIIIIIIIIIIIFFFFFFFFFFFFFFFFFA@@FFFDAAADF===;;DDDD??==<842222..
@JI6ZREA02I4KN8
AGTGCTCATTGGAGGGCAAGTCTAGTGCCAGCAGCCGCGGTAATTCCAGCTCCAATAGCGTATATTAAAGTTGTTGCAGTTAAAAAGCTCGTAGTTGAATTTTAGGCCTGGCCGGATGGTCCGTCTTTGGCGAGTACTGTTCTGTCGTCGGGTCTATCCTTCTGGTGAGCCGGGATGCCCTTTATTGGGTGTGTCGGGGAACCAGGACCATTACCTTGAAAAAATTAGAGTGTTTAAAGCGGGCATTTGCTTGAATAGATTAGCATGGAATAATAGAATAGGACGTTGGTTCTATTTTGTTGGTTTTAGGACCACCGTAATGATTAATAGGGATAGTTGGGGGCATTAGTATTCAATTGTCAGAGGTGAAATTCTTGGATTTATTGAAGACTAACTATTGCGAAAGCATTTGCCAAGGNTGTTTTCATTAATCAAGAACGAAAGTTAGGGGATCGAAGACGATCAGATACCGTCGTAGCCTTAACCA
+
IIIIIIIIIIIIIHHHIIIIIIIIIIIIIIIIIIIIIIIIIIIIIIIIIIIIIIIIIIIIIIIIIIHHHIIIIIIIIIIII:::::IIIIIIIIIIIIICCCCIIIIIIIIIIIIIIIIIIIIIIHHHIIIIIIIIIIIIIIIIIIIIIHHHIIIIIIIIIIIIIIIIIIIHHHIIIHHHHHHIFFGGHIIIIIICCCCIIIIIIIIIIIIIGGGEEC1/////;;3DBBGEABBHHHII>>>GIHHHIIIIIIIIIIHHHIIIIIIIIIHHHHHIIIIIIIIIIIIGGGFGB?1111;13==////?::=DGIIIIIIHHHHIIHHHHHHHIIIIII==?=:HHHIHGGGHIHHHHHHHHHHHBBCBBBBFFEBBCCCAAAB;>EEE:8;CEB::8BFFC?@@EFFAAA>CEE>>00!33221199<<;;4333;89;6..-7<<222226888=<88;<688=;68233<;9;;97223266000
@JI6ZREA02I9DP3
AGTGCTCATTGGAGGGCAAGTCTGGTGCCAGCAGCCGCGGTAATTCCAGCTCCAATAGCGTATATTAAAGTTGTTGCAGTTAAAAAGCTCGTAGTTGAATTTTAGGCCTGG
+
FFFFFFFFFFFIIHHHIIIIIIIIIIIIIIIIIIIIIIIIIIIIIIIIIIIIFFFFFFFFFFFFDDDDFFFFFFFFFFFFF=====FFFFFFFFFFDBB5444821113--
@JI6ZREA02FQFWR
AGTGCTCATTGGAGGGCAAGTCTGGTGCCAGCAGCCGCGGTAATTCCAGCTCCAATAGCGTATATTAAAGTTGTTGCAGTTAAAAAGCTCGTAGTTGAATTTTAGGCCTGGCCGGATGGTCCGTCTTTGGCGAGTACTGTTCTGTCGTCGGGTCTATCCTTCTGGTGAGCCGGGATGCCCTTTATTGGGTGTGTCGGGGAACCAGGACCATTACCTTGAAAAAATTAGAGTGTTTAAAGCGGGCATTTGCTTGAATAGATTAGCATGGAATAATAGAATAGGACGTTGGTTCTATTTTGTGGTTTTAGGACCACCGTAATGATTAATAGGGATAGTTGGGGGCATTAGTATTCAATTGTCAGAGGTGAAATTCTTGGATTTATTGAAGACTAACTATTGCGAAAGCATTTGCCAAGGATGTTTTCATTAATCAAGAACGAAAGTTAGGGGATCGAAGACGATCAGATACCGTCGTAGTCTTAACCNTAAACTATGCCGACTAGGAATCGGGCGACGTTATATCATGACTCGCTCGGCGCCTTAC
+
IIIIIIIIIIIIIHHHIIIIIIIIIIIIIIIIIIIIIIIIIIIIIIIIIIIIIIIIIIIIIIIIIIHHHIIIIIIIIIIII;;;;;IIIIIIIIIIIIICCCCIIIIIIIIIIIIIIIIIIIIIIHHHIIIIIIIIIIIIIIIIIIIIIHHHIIIIIIIIIIIIIIIIIIIHHHIIIHHHHHHIFFGGHIIIIIICCCCIIIH>@@IIIFGGIIIIII8;;;88>>-GFIIIFFFHHHIIHFFFIHHHIIIIIIEFDIIIIIHHHIIIIIIIIIIIIIIIIIIA<<<DDFA??A35439144////5;=?<<;89<<<AAIIIIIIIIEEBGDDBBB00000BEEEEEBDDHIHHIDDDDD??555B;;;BBCDDDHHEEEE==ED?5355>>>989@A:45559;;;;BDDDDDDDD@82222:>==<<9888>;9<6557:;<67777<<<<==<8:9<<<::9:9==<989<><<><<8811!75...-,4766470306900375520-3779200007;:::;:8:6849971//,,,.
@JI6ZREA02JCABX
AGTGCTCATTGGAGGGCAAGTCTGGTGCCAGCAGCCGCGGTAATTCCAGCTCCAATAGCGTATATTAAAGTTGTTGCAGTTAAAAAGCTCGTAGTTGAATTTTAGGCCTGGCCGGATGGTCCGTCTTTGGCGAGTACTGTTCTGTCGTCGGGTCTATCCTTCTGGTGAGCCGGGATGCCCTTTATTGGGTGTGTCGGGGAACCAGGACCATTACCTTGAAAAAATTAGAGTGTTTAAAGCGGGCATTTGCTTGAATAGATTAGCATGGAATAATAGAATAGGACGTTGGTTCTATTTTGTGGTTTTAGGACCACCGTAATGATTAATAGGGATAGTTGGGGGCATTAGTATTCAATTGTCAGAGGTGAAATTCTTGGATTTATTGAAGACTAACTATTGCGAAAGCATTTGCCAAGGATGTTTTCATTAATCAAGAACGAAAGTTAGGGGATCGAAGACGATCAGATACCGTCGTAGTCTTAACCNTAAACTATGCCGACTAGGAATCGGGCGACGTTATTTCATGACTCGCTCGGCGCCTTACGGG
+
IIIIIIIIIIIIIHHHIIIIIIIIIIIIIIIIIIIIIIIIIIIIIIIIIIIIIIIIIIIIIIIIIIHHHIIIIIIIIIIII;;;;;IIIIIIIIIIIIICCCCIIII>:6666IIIIIIIIIIIIHHHIIIIIIIIIIIIIIIIIIIIIFFFIIIIIIIIIIIIIIIIIIIHHHIIIHHHHHFB<<@@HIIIIIICCBBIIIIIIIHIIIIIIIIIII;;;;6699,FFFFHDDDDHHIIH@@@IHHHIIIIIIIIIIIIIIIIIIIIII;<<HHIIIIIGGDDD@@;;99><=33439/551000>???ABBFFGGFFHHIIIHHHHHHHIDDDDH88855GIIGGGD@@@D6664DBAABBBDBD444DBDBBABA<<:4//=A>424:??BBBBBBB9::E===BBHHHHHHHHHB;4444;;;;;;5333305;8333133333118::;;;:9;::::77676;;70007971...3361!244476002264602,,,//14000/,4//00/,,,119996646:;:;;6000631.0,,
@JI6ZREA02GHTX3
AGTGCTCATTGGAGGGCAAGTCTGGTGCCAGCAGCCGCGGTAATTCCAGCTCCAATAGCGTATATTAAAGTTGTTGCAGTTAAAAAGCACGTAGTTGAATTTTAGGCCTGGCCGGATGGTCCGTCTTTGGCGAGTACTGTTCTGTCGTCGGGTCTATCCTTCTGGTGAGCCGGGATGCCCTTTATTGGGTGTGTCGGGGAACCAGGACCATTACCTTGAAAAAATTAGAGTGTTTAAAGCGGGCATTTGCTTGAATAGATTAGCATGGAATAATAGAATAGGACGTTGGTTCTATTTTGTTGGTTTTAGGACCACCGTAATGATTAATAGGGATAGTTGGGGGCATTAGTATTCAATTGTCAGAGGTGAAATTCTTGGATTTATTGAAGACTAACTATTGCGAAAGCATTTGCCAAGGATGTTTTCATTAATCAAGAACGAAAGTTAGGGGATCGAAGACGATCAGATACCGTCGTAGTCTTAACCATAAACTATGCCGACTAGGGATCGGATGATG
+
IIIIIIIIIIIIIHHHIIIIIIIIIIIIIIIIIIIIIIIIIIIIIIIIIIIIIIIIIIIIIIIIII@@@IIIIIIIIIIII???==IIIIIIIIIIIII@@@@IIIIIIIIIIIIIIIIIIIIIIHHHIIIIIIIIIIIIIIIIIIIIIHHHIIIIIIIIIIIIIIIIIIIHHHIIIBBBBBBFDDFFHIIIIIICCCCIIIIIIIIIIHIIIIIIII666666==-FIIIIHHHHHHIIHHHHIHHHIBBBBHIIIHHHHIIIIIIIIIIIIIIEDDHIIIDDDGG<<<<DDE9666E88??2222BBBBBBDDDDDDDDIIIIFFFG@@@@DDDDD55566IDDDIIIIIHHDDBBHHHHHHHHHHHHHHHHHHHHHBEED:8BBD>=@DDE::8>>BBBHBEHHBBBHHEDDCDA?:8....3:;;:74:;:30081003:;;33311188<=;8486:;;:81313881016<<<><<==1108988:8268888:8:<:3318899995511
@JI6ZREA02JXQ1L
AGTGCTCATTGGAGGGCAAGTCTGGTGCCAGCAGCCGCGGTAATTCCAGCTCCAATAGCGTATATTAAAGTTGTTGCAGTTAAAAAGCTCGTAGTTGAATTTTAGGCCTGGCCGGATGGTCCGTCTTTGGCGAGTACTGTTCTGTCGTCGGGTCTATCCTTCTGGTGAGCCGGGATGCCCTTTATTGGGTGTGTCGGGGAACCAGGACCATTACCTTGAAAAAATTAGAGTGTTTAAAGCGGGCATTTGCTTGAATAGATTAGCGTGGAATAATAGAATAGGACGTTGGTTCTATTTTGTTGGTTTTAGGACCACCGTAATGATTAATAGGGATAGTTGGGGGCATTAGTATTCAATTGTCAGAGGTGAAATTCTTGGATTTATTGAAGACTAACTATTGCGAAAGCATTTGCCAAGGATG
+
FFFFFFFFFFFIIHHHIIIIIIIIIIIIIIIIIIIIIIIIIIIIIIIIIIIIFFFFFFFFFFFFFFFFFFFFFFFFFFFFF?????FFFFFFFFFFFFFAAAAFFFFFFFFFFFFFFFFFFFFFFFFFFFFFFFFFFFFFFFDA@AFFFFFFFFFFFFFFFFFFFFFFFFFFFFFFFFFFF??A99<<<D>DDDD;;==CCFFFDDCFDBBA?;;667----,,--+79=:<88:=??DD???AC???DA==?DAAAA===BBB::::AAAAAAA<==BB===AAAABB=<<>@64449//<<3222:668<<<88998A?><<<>>88000?<<98811111<<88444<<<AAA<<>@@?==3338;;;<<><<<@>///8227666673....26977888;>>>;888<;;;4000,
@JI6ZREA02IDPGM
AGTGCTCATTGGAGGGCAAGTCTGGTGCCAGCAGCCGCGGTAATTCCAGCTCCAATAGCGTATATTAAAGTTGTTGCAGTTAAAAAGCTCGTAGTTGAATTTCGGGATCAATA
+
FFFFFFFFFF@@@666EFGHHIIIIIIIIIIIIIIIIIIIIIIIIIIIIIIIFFFFFFFFFFFFFFFFFFFFFFFFFFFFF=====FFFFFFFFFFFFFFFD86319==;93,
@JI6ZREA02FYME7
AGTGCTCATTGGAGGGCAAGTCTGGTGCCAGCAGCCGCGGTAATTCCAGCTCCAATAGCGTATATTAAAGTTGTTGCAGTTAAAAAGCTCGTAGTTGAATTTTAGGCCTGGCCGGATGGTCCGTCTTTGGCGAGTACTGTTCTGTCGTCGGGTCTATCCTTCTGGTGAGCCGGGATGCCCTTTATTGGGTGTGTCGGGGAACCAGGACCATTACCTTGAAAAAATTAGAGTGTTTAAAGCGGGCATTTGCTTGAATAGATTAGCATGGAATAATAGAATAGGACGTTGGTTCTATTTTGTTGGTTTTAGGACCACCGTAATGATTAATAGGGATAGTTGGGGGCATTAGTATTCAATTGTCAGAGGTGAAATTCTTGGATTTATTGAAGACTAACTATTGCGAAAGCATTTGCCAAGGATGTTTTTCATTTAAATCAAAGAAACGAAAAGTACGGTAA
+
FFFFFFFFFFFIIHHHIIIIIIIIIIIIIIIIIIIIIIIIIIIIIIIIIIIIFFFFFFFFFFFFFFFFFFFFFFFFFFFCC66666CFFFFFFFFFFFFDDDBFFFFFFFFFFDDDFFFFFFFFFFFFFFFFFFFFFFFFFFFFFFFFFFFFFFFFFFFFFFFFFFFFFFFFFFFFFFFFFFFFFFFFFFFFFFFDDBBFFFFFFFFFFDBA?<<<;7------220=<=?B?FFFFFFFFCCCA6665:BBBAAAADGGDDFGGIIIIIIIIIIIIIGGGGGGGDDDDDDCCF=::9D66AA5555@4448BB88:==AADDDDDDDD?BBA???AA55858DDDDD:8:?DAAA??DDDDDD>>?B===BDD==443===B::@@>>888<83323;>;;666933...744000033,,,,,,04000,,,,0000,,,,,.,,,,,,)441.,,
@JI6ZREA02IB330
AGTGCTCATTGGAGGGCAAGTCTGGTGCCAGCAGCCGCGGTAATTCCAGCTCCAATAGCGTATATTAAAGTTGTTGCAGTTAAAAAGCTCGTAGTCGAATTTTAGGCCTGGCCGGATGGTCCGTCTTTGGCGAGTACTGTTCTGTCGTCGGGTCTATCCTTCTGGTGAGCCGGGATGCCCTTTATTGGGTGTGTCGGGGAACCAGGACCATTACCTTGAAAAAATTAGAGTGTTTAAAGCGGGCATTTGCTTGAATAGATTAGCATGGAATAATAGAATAGGACGTTGGTTCTATTTTGTTGGTTTTAGGACCACCGTAATGATTAATAGGGATAGTTGGGGGCATTAGTATTCAATTGTCAGAGGTGAAATTCTTGGATTTATTGAAGACTAACTATTGCGAAAGCATTTGCCAAGGATGTTTTCATTAATCAAGAACGAAAGTTAGGGGATCGAAGACGATCAGATACCGTCGTAGTCTTAACCATAAACTATG
+
HHHHHHHHHHHIIHHHIIIIIIIIIIIIIIIIIIIIIIIIIIIIIIIIIIIIHHHHHHHHHHHHHHHHHHHHHHHHHHHHH;;;;;HHHHHHE>>>>HHCCCBHHHHHHHHHHHHHHHHHHHHHHHHHHHHHHHHHHHHHHHHHHHHHHHHHHHHHHHHHHHHHHHHHHHHHHHHHHHHHEEEH<<BBHHHHHHHCCCCHHHHHHHHHHHHHHHHHHH;;;;66@@-@@EEHHHHHHHHE999EHEECHHEEEHHHHHHHHHHHHHHHHHHHHHHHHHHHHHDDDFE;;99;BB9999B66>>4445B99;;;;BGGE@@@BEHHBBBB@@@EEGGBB55555BBBEGGGGGEEEEDDD8999???AB=<<AAB??999///977AA<22333399B999>B====9999=B9998;;896----267788466220021222466011111766677474476660202271011216:::;;110766621-02
@JI6ZREA02HHPZG
AGTGCTCATTGGAGGGCAAGTCTGGTGCCAGCAGCCGCGGTAATTCCAGCTCCAATAGCGTATATTAAAGTTGTTGCAGTTAAAAAGCTCGTAGTTGAATTT
+
FFFFFFFFFF@BBDDDHHHFHHHIIIIIIIIIIIIIIIIIIIIIIIHHHHHHFFFFFFFFFFFFFFFFFFFFFFFFFFFFF?????FFFFFFFBA?=;;...
@JI6ZREA02GVOOO
AGTGCTCATTGGAGGGCAAGTCTGGTGCCAGCAGCCGCGGTAATTCCAGCTCCAATAGCGTATATTAAAGTTGTTGCAGTTAAAAAGCTCGTAGTTGAATTTCGGGATCAATATATTGGTCGTGCCTCTGGTATGAACTGGTATTATTGATTTCTACCTTCTGACGAACTGTGATGTCATTAATTTGGTGTCATGGGGAATCAGGACTGTTACTTTGAAAAATTAGAGTGTTTAAAGCAGGCACACGCTTGAATACATTAGCATGGAATAATGAAATAGGACGTTTGACCCTATTTTGTTGGTTTCTAGGATCGACGTAATGATTAATAGGGATAGTTGGGGGCATTAGTATTCAATTGTCAGAGGTGAAATTCTTGGATTTATTGAAGACTAACTACTGCGAAAGCATTTGCCAAGGATGTTTTCATTAATCAAGAACGAAAGTTAGGGATCGAAGACGATCAGATACCGTCGTAGTCTTAACCATAAACTATGCCGACTA
+
IIIIIIIIIIIIIHHHIIIIIIIIIIIIIIIIIIIIIIIIIIIIIIIIIIIIIIIIIIIIIIIIIIHHHIIIIIIIIIIII<<<<<IIIIIIIIIIIIIHHHIHHHIIIIIIIIIIIIIIIIIIIIIIIIIIIIIIIIIIIIIIIIIIIIGGGIIIIIIIIIIIIIIIIIIIIIIIIIIIIIIHHHGGFIIIIICCCCIIIIIIIIIFED@DD=:89---//44-=AAAB@BDDFFIIIIIIIIIIIIIIIIIIIIIIIIIIHHHHIIIIIIIHHHIIEEDF<<<<HIBBAEE<<<<<//88BBBIIIIHHHIIIIHHHHIIIIIDDDHEBBDGFDDD55555<ADGGGIIIA<<<HHHEEEDDDEDD554>>A<<A::///1/4ACCCCCDDBBBBB:555>>;9;;>>>??ACCC:879110033..--079;:88=977<<==6<<9633388<9;:8:::823...:889:;:6311;;:10...136001034921,
@JI6ZREA02I8UJA
AGTGCTCATTGGAGGGCAAGTCTGGTGCCAGCAGCCGCGGTAATTCCAGCTCCAATAGCGTATATTAAAGTTGTTGCAGTTAAAAAGCTCGCT
+
FFFFFFFFFFFIIHHHIIIIIIIIIIIIIIIIIIIIIIIIIIIIIIIIIIIIFFFFFFFFFFFFFFFFFFFFFFFFFFFFF?=<<7DBA40//
@JI6ZREA02F958L
AGTGCTCATTGGAGGGCAAGTCTGGTGCCAGCAGCCGCGGTAATTCCAGCTCCAATAGCGTATATTAAAGTTGTTGCAGTTAAAAAGCTCGTAGTTGAATTTCGGATTCAGTAGGTTGGTCGTGCCACAGGTATGTACTGGCTTCACTGATTCCTCCTTCTTGTAGAAATGTGATGCCATTAATTTGGTTGTTGCATGGAAACAGGACTGTTACTTTGAAAAATTAGAGTGTTTAAAGCAGGCTAACGCTTGAATACATTAGCATGGAATAATGAAATAGGACGTTCGAACCTTTTTGTGGTTTTCTAGGATTAACGTAATGATTAATAGGGATAGTTGGGGCATTAGTATTCAATTGTCAGAGGTGAAATTCTTGGATTTTTTGAAGACTAACTACTGCGAAAGCATTTGCCAAGGATGTTTTCATTAATCAAAGAACGAAAGTTAGGGATCGAAGACGATCAGATACCGTCGTAGTCTTAACCNTAAACTATGCCGACTAGGGATCGGATGATGTTTAATTTTTTAANGTACTC
+
IIIIIIIIIIIIIHHHIIIIIIIIIIIIIIIIIIIIIIIIIIIIIIIIIIIIIIIIIIIIIIIIIIHHHIIIIIIIIIIII;;;;;IIIIIIIIIIIIIHHHIIIIIIIIIIIIIIIIIIIIIIIIIIIIIIIIIIIIIIIIIIIIIIIIIIIIIIIIIIIIIIIIHHHIIIIIIIIIIIIIIHHHIIIIIIIIIIIIIHHHIIIIIII>===DBBBI77778BB3IIIIIHHHHHHIIIIIIIIIIIIIIIIIIIIIIIIIIIIIIIIIIIIIHHHIIIIIIGGEBC5444-,,,,3,11////;8HDDEIIIIIIIIIIIIIIIIIIHEBGGDD==5222<<DEEHEEGHFGGIFFCDDDCCCDCBBBD>@<<AA@......;>A><@EEEEE8<<DD<<<B@@@>>@D@@@@<<8A<7773=:::7703,,,2,,2/,,,722-66;<888==>=?<<888=:<:>>?>=>>?=:<:<==;1!....31-/205796;6///:======9985,,,33,,,,,,,,!2522,,
@JI6ZREA02IE6VX
AGTGCTCATTGGAGGGCAAGTCTGGTGCCAGCAGCCGCGGTAATTCCAGCTCCAATAGCGTATATTAAAGTTGTTGCAGTTAAAAAGCTCGTAGTTGAATTTCGGGATCAATATATTGGTCGTGCCTCCGTAGTGCACTGGTATTATTGATTTCTACCTTCTGACGAACTATGATGTCATTAATTTGGTGTCATGGGGAATCAGGACTGTTACTTTGAAAAATTAGAGTGTTTAAAGCGA
+
FFFFFFFFFFFIIHHHIIIIIIIIIIIIIIIIIIIIIIIIIIIIIIIIIIIIFFFFFFFFFFFFFFFFFFFFFFFFFFFFF88888FFFFFFFFFFFFFFFFFFFFFFFFFFFFFFFFDDBBBA?<7../373000009AABDDFFFFFFFFFFFF666665BBBBBB:<;<AFFFFFFFFFF666FFFFFFFFAA@@DDFFFFFFFC?:::A===B57777;:.BBBBA;;8666=42.
@JI6ZREA02HF8VP
AGTGCTCATTGGAGGGCAAGTCTGGTGCCAGCAGCCGCGGTAATTCCAGCTCCAATAGCGTATATTAAAGTTGTTGCAGTTAAAAAGCTCGTAGTTGAATTTTAGGCCTGGCCGGATGGTCCGTCTTTGGCGAGTACTGTTCTGTCGTCGGGTCTATCCTTCTGGTGAGCCGGGATGCCCTTTATTGGGTGTGTCGGGGAACCAGGACCATTACCTTGAAAAAATTAGAGTGTTTAAAGCGGGCATTTGCTTGAATAGATTAGCATGGAATAATAGAATAGGACGTTGGTTCTATTTTGTTGGTTTTAGGACCACCGTAATGATTAATAGGGATAGTTGGGGGCATTAGTATTCAATTGTCAGAGGTGAAATTCTTGGATTTATTGAAGACTAACTATTGCGAAAGCATTTGCCAAGGATGTTTTCATTAATCAAGAACGAAAGTTAGGGGATCGAAGACGATCAGATACCGTCGTAGTCTTAACCATAAACTATGCCG
+
FFFFFFFFFFFII???IIIIIIIIIIIIIIIIIIIIIIIIIIIIIIIIIIIIFFFFFFFFFFFFFFFFFFFFFFDDBBB::66666?DDDAAAABDD??33339AAA><<=ACFFFFFFFFFFFFFFFFFFFFFFFFFFFFFFFFFFFFFFFFFFFFFFFFFFFFFFFFFFFFFFFFFFFFFFFDDDDFFFFFFFAAAAFFDDDFFFFFFFFFFFFFF666666;;-CCFFFFFFFDDDFFDDDFFFFFFFFFFDFDIGGGIGGGIIIIIIIIIIIIIGGGDDDDDB::8898@6666:00AA9999D88:ADD???DDDAAADDDDDD???ADDBAA55555AAAADDDDDDAAADDDDDDDD888D>>>DDDDB====;;8228<>888<>@>>>><<<<;;;=8344=BBBBB===::4444::::994666:66:53339::44444566:::7577777221212224699:77:79::1102133:7002220
@JI6ZREA02J33VJ
AGTGCTCATTGGAGGGCAAGTCTGGTGCCAGCAGCCGCGGTAATTCCAGCTCCAATAGCGTATATTAAAGTTGTTGCAGTTAAAAAGCTCGTAGTTGAATTTTAGGCCTGACCGGATGGTCCGTCTTTGGCGAGTACTGTTCTGTCGTCGGGTCTATCCTTCTGGTGAGCCGGGATGCCCTTCATTGGGCGTGTCGGGGCACCAGGACCATTACCTTGAAAAAATTAGAGTGTTTAAAGCGGGCATTTGCTTGAATAGATTAGCATGGAATAATAGAATAGGACGTTGGTTCTATTTTGTTGGTTTTAGGACCACCGTAATGATTAATAGGGATAGTTGGGGGCATTAGTATTCAATTGTCAGAGGTGAAATTCTTGGATTTATTGAAGACTAACTATTGCGAAAGCATTTGCCAAGGATGTTTTCATTAATCAAGAACGAAAGTTAGGGATCGAAGACGATCAGATACCGTCGTAGTCTTAACCATAAACTATGCCGACTAGGAATCGGG
+
IIIIIIIIIIIIIHHHIIIIIIIIIIIIIIIIIIIIIIIIIIIIIIIIIIIIIIIIIIIIIIIIIIHHHIIIIIIIIIIII;;;;;IIIIIIIIIIIFF;;;9EDIIIIIIIIIIIIIIIIIIIIHHHIIIIIIIIIIIIIIIIIIIIIHHHIIIIIIIIIIIIIIIIIIIHHHIIIHHH@@<IIIHHHIIIIIICCCCIIFFFIIIIIIIIIIIIII666666FF5IIIIIHHHHHHII;;;BD653?EEGG@@777HIIIIIIIIIIIIIIIIIIIIIDD@@@@?EA???<:13336//FF>>><IIIIIIID@@<<<<<<<DFFFGB<<<@FGGG66666@DGGGGGG@@@@@:::BCCCA>9:8:::::C;;??C<<::44??DDDDDD>>>DEBBBBBBBB:555<CA=====;93---,,13311433335;>:777<=<49888:::::88:8:888;68...;:9<<;<886688888:66631-133888486::6689522
@JI6ZREA02GGYGX
AGTGCTCATTGGAGGGCAAGTCTGGTGCCAGCAGCCGCGGTAATTCCAGCTCCAATAGCGTATATTAAAGTTGTTGCAGTTAAAAAGCTCGTAGTTGAA
+
8333366ADDDDGFHHIIIIIIIIIIIIIIIIIIIIIIIIIIIIIIIIIIIIFFFFFFFFFFFFFFFFFFFFFFFFFFFFF;;;;;FFFFFDBA?<=66
@JI6ZREA02JV1GG
AGTGCTCATTGGAGGGCAAGTCTGGTGCCAGCAGCCGCGGTAATTCCAGCTCCAATAGCGTATATTAAAGTTGTTGCAGTTAAAAAGCTCGTAGTTGAATTTTAGGCCTGACCGGATGGTCCGTCTTTGGCGAGTACTGTTCTGTCGTCGGGCCTATCCTTCTGGTGAGCCGGGATGCCCTTTATTGGGTGTGTCGGGGAACCAGGACCATTACCTTGAAAAAATTAGAGTGTTTAAAGCGGGCATTTGCTTGAATAGATTAGCATGGAATAATAGAATAGGACGTTGGTTCTATTTTGTTGGTTTTAGGACCACCGTAATGATTAATAGGGATAGTTGGGGGCATTAGTATTCAATTGTCAGAGGTGAAATTCTTGGGTTTATTGAAGACTAACTATTGCGAAAGCATTTGCCAAGGATGTTTTCATTAATCAAGAACGAAAGTTAGGGGATCGAAGACGATCAGATACCGTCGTAGTCTTAACCATAAACTATGCCGACTAGGAATCGGGCGCGTTATTTTCATGACTCGCTCGGCGCCTTACGGG
+
IIIIIIIIIIIIIHHHIIIIIIIIIIIIIIIIIIIIIIIIIIIIIIIIIIIIIIIIIIIIIIIIII@@@IIIIIIIIIIII=====IIIIIIIIIIIFF6666>FIIIIIIIIIIIIIIIIIIIIHHHIIIIIIIIIIIIIIIIIIIIIHHHIIIIIIIIIIIIIIIIIIIHHHIIIHHHHHHIDDFFHIIHHHICCBBIIIIIIIIIIIIIIIIIII666666II3IIIIIHHHHHHIIHHHIIFFFFIFFFIIIIIIIIIIIIIIIIIDDDIIDDDIIGGFIIDD;;99??E66339//::////4668===240222;?BBEGGGIE@@@GFG@@52222;BEEEBBDGD@@@BBBBB:444?AA<<<B>43344BBBBB<<BBB===:944489;==9:::AA:::;:::==BBB;;4444;;;;<:9;;:30074200---0----499777:9;:;;;;7131:771004678766331107777;:06777<;<;8::88:;522----,,,,,..444122---797;;60113324555
@JI6ZREA02JUBGL
AGTGCTCATTGGAGGGCAAGTCTGGTGCCAGCAGCCGCGGTAATTCCAGCTCCAATAGCGTATATTAAAGTTGTTGCAGTTAAAAAGCTCGTAGTTGAATTTCGGGGTCAGCTAGGTTGGTCGTGCCACTGGTATGCACTGGTCTCGCCTGATTCCTCCCTCTTGTAGAACCGTAATGCCATTTAAGTTGGTGTTGGACGGGGAAACAGGACTGTTACTTTGAAAAAATTAGAGTGTTTAAAGCAAGCTAACGCTTGAATACATTAGCATGGAATAATGAAATAGGGCGATCGATCCTATTTTGTTGGTTTCTAGGGTTNACGTAATGATTAATAGGGATAGTTGGGGCGATTAGTATTCAATTGTCAGAGGTGAAATTCTTGGATTTATTGAAGACTGACTACTGCGAAAGCATTTGCCAAGGATGTTTTCATTAATCAAGAACGAAAGTTAGGGATCGAAGACGATCAGATACCGTCGTAGTCTTAACCATAAACTNTGCCGACTAGGGATCGGATGATGTTAATTTTTTAATG
+
E???EFFFFFFIIHHHIIIIIIIIIIIIIIIIIIIIIIIIIIIIIIIIIIIIFFFFFFFFFFFFFFFFFFFFFFFFFFFFF;;???FFFFFFFFDBB<<8884...,.277744.001>>AAABB:::===>A<89443:6634367--.3:551-/...4488<=AABBBA<433=<../...224/.999955--..,,,,,,1=4;;=?AAAAA?999?22222213,55AAA;;;<;;@9:8<?<11198>898<?BDDDDDFFFGIGDDFDDBB==;4111047<777=75557,,,,3,,77,,,729889@>!==??DDDDDDDDDDDBBBADD:::===7:0:ADDDDDD>===?===??B@@@@@;44448=>??B===B::===DDD===DDDD====>>>DDD>>>886::::5:2----2278444222645:42227::2320---28644647::::8:122:7578641215::110677721!122:86020222022777:222219::--222266)6
@JI6ZREA02HDJQ4
AGTGCTCATTGGAGGGCAAGTCTGGTGCCAGCAGCCGCGGTAATTCCAGCTCCAATAGCGTATATTAAAGTTGTTGCAGTTAAAAAGCTCGTAGTTGAA
+
::;=====DFFIIHHHIIIIIIIIIIIIIIIIIIIIIIIIIIIIIIIIIIIIFFFFFFFFFFFFFFFFFFFFFFFFFFFFF=====FFFFFFFBAAA>>
@JI6ZREA02I89SK
AGTGCTCATTGGAGGGCAAGTCTGGTGCCAGCAGCCGCGGTAATTCCAGCTCCAATAGCGTATATTAAAGTTGTTGCAGTTAAAAAGCTCGTAGTTGAATTTTAGGCCTGACCGGATGGTCCGTCTTTGGCGAGTACTGTTCTGTCGTCGGGTCTATCCTTCTGGTGAGCCGGGATGCCCTTTATTGGGTGTGTCGGGGAACCAGGGACCATTACCTTGAAAAAATTAGAAGTGTTTAAAGCAGGCTTTTGCTTGAATAGATTAGCATGGAATAATAGAATAGGACGTTGTGGTTCTATTTTGTTGGTTCAAGGTACCACCGTAATGATTAATAGGGATAGTTGGGGGCATTAGTATTCAATTGTCAGAGGTGAAATTCCTGGATTTATTGAAGTACTAACTACTGCGAAAGCATTTGCCAAGGATGTTTTCATTAATCAAGAACGAAAGTTAGGGATCGAAGACGATCAGATACCGTCGTAGTCTTAACCATAAACTAT
+
==AABDDFFFFHH???IIIIIIIIIIIIIIIIIIIIIIIIIIIIIIIIIIIIFFFFFFFFFFFF==666FFFBA>???A4511133=BBBABBDFFFDD;;;993311<?AAB>AAAFDFDDDDD?::::AAAADDDDDFFCDDDDFFFFFFFFFFF@@??FFCCAACCDDFFFDDDFFFF?==66:::93548>7724==<8411114<<<<BABBBB66772200,4;><76...44864429>4444498<@><989=BDDAAAAACGGDDDBBAAA===<8988888;;66767....3,/--,,76;22338>?444?>B::544AAAA::::====A5252299:A::88>8888<<:677888232...99886223666;4232,..2300002222332686;8344;<:77433462---,,044111322---872227---11312226688:74666:46---2000741.0..2200.0...01--
@JI6ZREA02GSJRC
AGTGCTCATTGGAGGGCAAGTCTGGTGCCAGCAGCCGCGGTAATTCCAGCTCCAATAGCGTATATTAAAGTTGTTGCAGTTAAAAAGCTCGTAGTTGAATTTTAGGCCTGGCCGGATGGTCCGTCTTTGGCGAGTACTGTTCTGTCGTCGGGTCTATCCTTCTGGTGAGCCGGGATGCCCTTTATTGGGTGTGTCGGGGAACCAGGACCATTACCTTGAAAAAATTAGAGTGTTTAAAGCGGGCATTTGCTTGAATAGATTAGCATGGAATAATAGAATAGGACGTTGGTTCTATTTTGTTGGTTTTAGGACCACCGTAATGATTAATAGGGATAGTTGGGGGCATTAGTATTCAATTGTCAGAGGTGAAATTCTTGGATTTATTGAAGACTAGCTATTGCGAAAGCATTTGCCAAGGATGTTTTCATTAATCAAGAACGAAAGTTAGGGGATCGAAGACGATCAGATACCGTCGTAGTCTTAACCATAAACTAT
+
IIIIIIIIIIIIIHHHIIIIIIIIIIIIIIIIIIIIIIIIIIIIIIIIIIIIIIIIIIIIIIIIIIHHHIIIIIIIIIIII88888IIIIIIIIIIIIIAAAAIIIIIIIIIIIIIIIIIIIIIIHHHIIIIIIIIIIIIIIIIIIIIIHHHIIIIIIIIIIIIIIIIIIIHHHIIIHHHHHHIFFGGHIIIIIICCBBIIIIIIIIIIIIIIIIIII<<<<99GG5IIIIIHHHHHHIIHHHIIHHHIIIIIIIIIIIIIIIIIIIIIIIIIIIIGGGIIIIIIHHFFFFDFG9864:1144////56:;===?CAA===FFIIIIIIHHHIIIIII::?=:IIIIIIIIIIIIIHHHHHHHCCHHIHHHHHD>>@@HHBBC;;HHHHHHFHHHD@??EEEBBB@66110@;999=8;99//--3344;;9=88855=<64324412222644488;9=::;;;=:;:;6310158525,,,,//12,,,-/-/
@JI6ZREA02I1W0U
AGTGCTCATTGGAGGGCAAGTCTGGTGCCAGCAGCCGCGGTAATTCCAGCTCCAATAGCGTATATTAAAGTTGTTGCAGTTAAAAAGCTCGTAGTTGAATTTTAGGCCTGACCGGATGGTCCGTCTTTGGCGAGTACTGTTCTGTCGTCGGGTCTATCCTTCTGGTGAGCCGGGATGCCCTTTATTGGGTGTGTCGGGGAACCAGGACCATTACCTTGAAAAAATTAGAGTGTTTAAAGCGGGCATTTGCTTGAATAGATTAGCATGGAATAATAGAATAGGACGTTGGTTCTATTTTGTTGGTTTTAGGACCACCGTAATGATTAATAGGGATAGTTGGGGGCATTAGTATTCAATTGTCAGAGGTGAAATTCTTGGATTTATTGAAGACTAACTATTGCGAAAGCATTTGCCAAGGATGTTTTCATTAATCAAGAACGAAAGTTAGGGGATCGAAGACGATCAGATACCGTCGTAGTCTTAACCATAAACTATGCCGACTAGGAATCGGGCGACGTTATTTCATGACTCGCTCGGCGCCTTACGGG
+
IIIIIIIIIIIIIHHHIIIIIIIIIIIIIIIIIIIIIIIIIIIIIIIIIIIIIIIIIIIIIIIIIIHHHIIIIIIIIIIII<<<<<IIIIIIIIIIIII@@@@IIIIIIIIIIIIIIIIIIIIIIHHHIIIIIIIIIIIIIIIIIIIIIHHHIIIIIIIIIIIIIIIIIIIHHHIIIHHHHHHI99@@HIFFFIICCCCIIFFFIIHIIIIIIIIIII866666EE5GGDFGD==88;FIEBBBFHHHIIIIIIAAAHIIIIIIIIEEEEHDDDHIIIIIIIHIHEE8874;BE9999?66AA;;;;G99<AAAAAAAAIDEEHHIIIH<<<ADDDFF55667EEHIIIIIIHAAA@@DDDB???DB=;;;BAC??AAC;;;>77CA;98:CA>>?B>>?????>?????B?;;;;AA?<<22228;;;::4333...78333-..-11111338;;:9;:<<<:8686==><;<<><<:99<;...396686047884703-..40332512-98892----.399999898989;60-,,,,.100
@JI6ZREA02IKODY
AGTGCTCATTGGAGGGCAAGTCTGATGCCAGCAGCCGCGGTAATTCCAGCTCCAATAGCGTATATTAAAGTTGTTGCAGTTAAAAAGCTCGTAGTTGAATTTTAGGCCTGGCCGGATGGTCCGTCTTTGGCGAGTACTGTTCTGTCGTCGGGTCTATCCTTCTGGTGAGCCGGGATGCCCTTTATTGGGTGTGTCGGGGGACCAGGACCATTACCTTGAAAAAATTAGAGTGTTTAAAGCGGGCATTTGCTTGAATAGATTAGCATGGAATAATAGAATAGGACGTTGGTTCTATTTTGTTGGTTTTAGGACCACCGTAATGATTAATAGGGATAGTTGGGGGCATTAGTATTCAATTGTCAGAGGTGAAATTCTTGGATTTATTGAAGACTAACTATTGCGAAAGCATTTGCCAAGGATGTTTTCATTAATCAAGAACGAAAGTTAGGGGATCGAAGACGATCAGNTACCGTCGTAGTCTTAACCATAAACTATGCCGACTAGGAATCGGGCGACGTTATTTCATGACTCGCTCGGCGCCTTTACGGGAAC
+
IIIIIIIIIIIIIHHHIIIIIIIIIIIIIIIIIIIIIIIIIIIIIIIIIIIIIIIIIIIIIIIIIIHHHIIIIIGEEEE6611111;EIEIHIIIIIIICCCBFFFIIIIIIIIIIIIIIIIIIIHHHIIIIIIIIIIIIIIIIIIIIIHHHIIIIIIIIIIIIIIIIIIIHHHIIIHHHHHFB99>>HIIIIII=????IIIIBBBBBIIIGGGEEE22444477,@@GIIEHHHHHIH===<D333?;;;EB?<<<DGGGGGGGGGGD<<<<@GGGGIGGFD<<<IIF@?@@<==<5//<<9999EEB666;446;?EB??@DDDDFBBIIIIIHH88;77DDDGIIDDDDIIIEEDBBDDD>>?====EED==:::BBED::DD::8:@DDDDDB@CC>:::>:544:AAAAA::8331111:99988433330030333496-000073332200318::::!::==><;<<><88649944.,,,,,,,,,,,,5.302277:;88440;84620---3797777476;:;;6011225700010,,
@JI6ZREA02JGFLI
AGTGCTCATTGGAGGGCAAGTCTGGTGCCAGCAGCCGCGGTAATTCCAGCTCCAATAGCGTATATTAAAGTTGTTGCAGTTAAAAAGCTCGTAGTTGAATTTTAGGCCTGGCCGGATGGTCCGTCTTTGGCGAGTACTGTTCTGTCGTCGGGTCTATCCTTCTGGTGAGCCGGGATGCCCTTTATTGGGTGTGTCGGGGAACCAGGACCATTACCTTGAAAAAATTGAAGTGTTTAAAGCGGGACATTTGCTTGAATAGATTAGCATGGAATAATAGAATAGGACGTTGGTTCTATTTTGTGGTTTTAGGACCACCGTAATGATTAATAGGGATAGTTGGGGGCATTAGTATTCAATTGTCAGAGGTGAAATTCTTGGATTTATTGAAGACTAACTATTGCAAAAGCATTTGCCAAGG
+
FA@@EFFFFFFIIHHHIIIIIIIIIIIIIIIIIIIIIIIIIIIIIIIIIIIIFFFFFFFFFFFFFFDDDFFFFFFFFFFFF????=FFFFFFFFFFFFF==;;DAA=8988==BBB?<<<BBBBA666??=ABBDDC@::;FFFFFFFFF===?CDDAAA==::<<;?DDD===BBB554444464866;7??=<...0449662234=8869;;;;:-,,,,,11311275,,,112<:2..//8888<>>>?><9445==<<?>>>A@=555:9:=AAA??=><<<00....722223.224422>222622....2;6778>4448;;;?AAA>>221119<<<4/./48<<<88323@888<>>;;;@@>22448;;83//8:<888:<;;;;;633....7776007446622
@JI6ZREA02JYR3Q
AGTGCTCATTGGAGGGCAAGTCTGGTGCCAGCAGCCGCGGTAATTCCAGCTCCAATAGCGTATATTAAAGTTGTTGCAGTTAAAAAGCTCGTAGTTGAATTTTAGGCCTGGCCGGATGGTCCGTCTTTGGCGAGTACTGTTCTGTCGTCGGGTCTATCCTTCTGGTGAGCCGGGATGCCCTTTATTGGGTGTGTCGGGGAACCAGGACCATTACCTTGAAAAAATTAGAGTGTTTAAAGCGGGCATTTGCTTGAATAGATTAGCATGGAATAATAGAATAGGACGTTGGTTCTATTTTGTTGGTTTTAGGACCACCGTAATGATTAATAGGGATAGTTGGGGGCATTAGTATTCAATTGTCAGAGGTGAAATTCTTGGATTTATTGAAGACTAACTATTGCGAAAGCATTTGCCAAGGATGTTTTCATTAATCAAGAACGAAAGTTAGGGGATCGAAGACGATCAGATACCGTCGTAGTCTTAACCATAAACTATGCCGACTAGGAATCGGGCGACGTTATTTTCATGACTCGCTCGGCGCCTTACGGGAAC
+
IIIIIIIIIIIIIHHHIIIIIIIIIIIIIIIIIIIIIIIIIIIIIIIIIIIIIIIIIIIIIIIIIIHHHIIIIIIIIIIII;;;;;IIIIIIIIIIIIIAAAAIIIIIIIIIIIIIIIIIIIIIIHHHIIIIIIIIIIIIIIIIIIIIIHHHIIIIIIIIIIIIIIIIIIIHHHIIIHHHHHHI99>==HIIIII@@@@IIIIIIIIIIIIIIIIIII888888II5IIIIIHHHHHHIIHFFFIGGGIIIIIIIIIIHHHIIIIIIIIIIIIIIIIIIIIIIIIED<<99CBC6555?36BB5599G556<DDFIIIHHHIIIIDDDD<<<AIIIHH68=87EEEHIIIIIDEEEHHHHHDDEHHDDBBBDDEDD@@@BBBB::HHEBBBDDDD?8::;;?BBB??;;;EDCCDCA?=882222::;;888:::300367779;;377779::<;;98:9688:<63233>:9:<=<::99::...3666:82688:79474330011,,,/,53/00/,,,,,,159998;:<<==<;668676522-,,
@JI6ZREA02HZX5U
AGTGCTCATTGGAGGGCAAGTCTGGTGCCAGCAGCCGCGGTAATTCCAGCTCCAATAGCGTATATTAAAGTTGTTGCAGTTAAAAAGCTCGTAGTTGAATTTTAGGCCTGGCCGGACGGTCCGTCTCTGGCGAGTACTGTTCTGTCGTCGGGTCTATCTTTCTGGTGAATCGGTATGTTCTTAATTGGGCGTGTCCGGGG
+
FFFFFFFFFFFIIHHHIIIIIIIIIIIIIIIIIIIIIIIIIIIIIIIIIIIIFFFFFFFFFFFFFFFFFFFFFFFFFFFFF?????FFFFFFFFFFFFFDDDDFFFFFFFFFFFFFFFFFFFFFFFFFFFFFFFFFFFFFFF@;;::@FFFFFFFFFFFFFFFFFFFFFFFFFFFDDDFFFFFFDB<<;<773/.-,,,,
@JI6ZREA02HIJE2
AGTGCTCATTGGAGGGCAAGTCTGGTGCCAGCAGCCGCGGTAATTCCAGCTCCAATAGCGTATATTAAAGTTGTTGCAGTTAAAAAGCTCGTAGTTGAATTTTAGGCCTGGCCGGAGTCGTCGTCTTGGCGAGTACTGTTCTGTCGTCGGGTCTATCTTCTGGTGA
+
FFFFFFFFFFFIIHHHIIIIIIIIIIIIIIIIIIIIIIIIIIIIIIIIIIIIFFFFFFFFFFFFFFFFFFFFFFFFFFFFF;;;;;FFFFFFFFFFFFFDDDDFFFFFFFFDBBAAA::33333BBBBBDDFFFFFFFFFFFFFFFFFFFFFFFF8631<?9991.
@JI6ZREA02GUJT7
AGTGCTCATTGGAGGGCAAGTCTGGTGCCAGCAGCCGCGGTAATTCCAGCTCCAATAGCGTATATTAAAGTTGTTGCAGTTAAAAAGCTCGTAGTTGAATTTCGGGATCAAT
+
FFFFFFFFFFFIIIIIIIIIIIIIIIIIIIIIIIIIIBBBIIIIIIIIIIIIFFFFFFFFFFFFFFFFFFFFFFFFFFFFF=====FFFFFFFFFFFFFFF?63314?=<93
@JI6ZREA02FRDBH
AGTGCTCATTGGAGGGCAAGTCTGGTGCCAGCAGCCGCGGTAATTCCAGCTCCAATAGCGTATATTAAAGTTGTTGCAGTTAAAAAGCTCGTAGTTGAATTTCGGGATCAATATATTGGTCGTGCCTCTGGTATGAACTGGTATTATTGATTTCTACCTTCTGACGAACTGTGATGTCATTAATTTGGTGTCATGGGGAATCAGGACTGTTACTTTGAAAAATTAGAGTGTTTAAAGCAGGCACACGCTTGAATACATTAGCATGGAATAATGAAATAGGACGTTTGACCCTATTTTGTTGGTTTCTAGGGTCGACGTAATGATTAATAGGGATAGTTGGGGGCATTAGTATTCAATTGTCAGAGGTGAAATTCTTGGATTTATTGAAGACTAACTACTGCGAAAGCATTTGCCAAGGATGTTTTCATTAATCAAGAACGAAAGTTAGGGATCGAAGCGATCAGATACCGTCGTAGTCTTAACCATAAACTATGCCG
+
IIIIIIIIIIIIIHHHIIIIIIIIIIIIIIIIIIIIIIIIIIIIIIIIIIIIIIIIIIIIIIIIIIHHHIIIIIIIIIIII;;;;;IIIIIIIIIIIIIHHHIHHHIIIIIIIIIIIIIIIIIIIIIIIIIIIIIIIIIIIIIIIIIIIIHHHIIIIIIIIIIIIIIIIIIIIIIIIIIIIIIHHHIIIIIIIIBBBBIIIIIIIHII>>=DG@@@E5555755-<GGGIEHHHHHIIIIIIIIIIIIHHDDDDFII@@@DIIIDDDDIIIIIBIIHHIIFIDB?@EC555::1111:26?@BBBIIIHII@@:IIIIHHDDDIIIIIIE<<<BEEDD55555<DGGGGIIID@@@HHHBBBDD:::8:==??CAADDC::::8:???AACCB>>>=>::::BBBBBBB==@@BDD::8;;777188;<88488330036333:990666133322030977770302234888:86866<<665:66686-03220
@JI6ZREA02JZV9K
AGTGCTCATTGGAGGGCAAGTCTGGTGCCAGCAGCCGCGGTAATTCCAGCTCCAATAGCGTATATTAAAAGTTGTTGCAG
+
FFFFFFFFFFFIIHHHIIIIIIIIIIIIIIIIIIIIIIIIIIIHHHHHHHHFFFFFFDBAAAAA4410007;85559:4/
@JI6ZREA02H3OXB
AGTGCTCATTGGAGGGCAAGTCTGGTGCCAGCAGCCGCGGTAATTCCAGCTCCAATAGCGTATATTAAAGTTGTTGCAGTTAAAAAGCTCGTAGTTGAATTTCGGGATCAATACGTCGGTCGTGCTTTTTTGGTACGCACTGGCGTCATTGGTTTCTCCTTTCTGACGAACCATGATGTCATTAATTTGGTGTTATGGGGAGTTAGGACTGTTACTTTGAAAAAATTAGAGTGTTTAAAGCAGGCATTAGCTTGAATACATTAGCATGGAATAATGAAATAGGACGTTCGATCCTATTTTGTGGTTTCTAGGATCAACGTAATGATTAATAGGGATAGTTGGGGCATTAGTATTCAATTGTCAGAGGTGAAATTCTTGGATTTATTGAAGACTAACTACTGCGAAAGCATTTGCCAAGGATGTTTCATTAATCAAGAACGAAAGTTAGGGATCGAAGACGATCAGATACCGTCGTAGTCTTAACCATAAACTAT
+
FFFFFFFFFFFIIHHHIIIIIIIIIIIIIIIIIIIIIIIIIIIIIIIIIIIIFFFFFFFFFFFFFFFFFFFFFFFFFFFFF?????FFFFFFFFFFFFFFFFFFFFFFFFFFFFFFFFFFFFFFF999999FFFFFFFFFFFFFFFFFFFFFFFFFFFFFFFFFFFFFFFFFFFFFFFFFFFFFFFFFFFFFFFFFDDDBF?@@FFFFFFFFFFFFFFF999999;;-DFFFFFFFFFFFFFFFFFFFFFFFFFDDFDIIIGGGFFFDDDDC<<:FGGGC8??DFDDDBBAAA>?<....3......77?>>?<9::DA???DAAADDAA????AAAABB9999AADA::8:DDDDDDDD>??DDDBBB=8888888<<8...2227966673228<@@><<<;=====;88888669952----2288775666200:94439::45595222::88:99:::2121:::7699611211::110222264-0
@JI6ZREA02IDUUY
AGTGCTCATTGGAGGGCAAGTCTGGTGCCAGCAGCCGCGGTAATTCCAGCTCCAATAGCGTATATTAAAGTTGTTGCAGTTAAAAAGCTCGTAGTTGAATTTC
+
FFFFFFFFFFFIIHHHIIIIIIIIIIIIIIIIIIIIIIIIIIIIIIIIIIIIFFFFFFFFFFFFFFFFFFFFFFFFFFFFF?????FFFFFFFFBA?>>862/
@JI6ZREA02HXPDJ
AGTGCTCATTGGAGGGCAAGTCTGGTGCCAGCAGCCGCGGTAATTCCAGCTCCAATAGCGTATATTAAAGTTGTTGCAGTTAAAAAGCTCGTAGTTGAATTTTAGGCCTGGCCGAATGGTCCGTCTTTGGCGAGTACTGTTCTGTCGTCGGGTCTATCCTTCTGGTGAGCCGGGATGCCCTTTATTGGGTGTGTCGGGGAACCAGGACCATTACCTTGAAAAAATTAGAGTGTTTAAAGCGGGCATTTGCTTGAATAGATTAGCATGGAATAATAGAATAGGACGTTGGTTCTATTTTGTTGGTTTTAGGACCACCGTAATGATTAATAGGGATAGTTGGGGGCATTAGTATTCAATTGTCAGAGGTGAAATTCTTGGATTTATTGAAGACTAACTATTGCGAAAGCATTTGCCAAGGATGTTTTCATTAATCAAAGAACGAAAGTTAGGGGATCGAAGACGATCAGATACCGTCGTAGTCTTAACCATAAACTATGCCGACTAGGAATCGGGCGACGTTATTTTCATGACTCGCTCGGCGCCTTACGGG
+
IIIIIIIIIIIIIHHHIIIIIIIIIIIIIIIIIIIIIIIIIIIIIIIIIIIIIIIIIIIIIIIIIIHHHIIIIIIIIIIII;;;;;IIIIIIIIIIIII;;;;HIIIIIIIIIIIIIIIIIIIIIHHHIIIIIIIIIIIIIIIIIIIIIHHHIIIIIIIIIIIIIIIIIIIHHHIIIHHHHHHIHHHHHIIIHHICCCCIIHHHIIIIIIIIIBBBBI67776666,>GHIHHHHHHHIIBBBGIBBBIIIIIIIIIIIIIIIIIIIIIIIIIIIIIIIIIIIIIII8899=FI?>==D::HH9999GBBBEC?::====DIIIIIIIIHGGGHHHII::=;:GGGIHHGGGIIIIHHHHHHHHHHHH;;;EEECCEA?111>:7EE?:8;;::BBCEBCCBBBEB;;;;EFHHHH@@>>>7774=<886643...813;6333;=>67444688>>82032>>>83232>>=<<<>>>>>>>>>22039<<;916888<=582336688885,,-/230/,,,,-2558::898;9;;<566;9:7555
@JI6ZREA02FKHBV
AGTGCTCATTGGAGGGCAAGTCTGGTGCCAGCAGCCGCGGTAATTCCAGCTCCAATAGCGTATATTAAAGTTGTTGCAGTTAAAAAGCTCGTAGTTGAATTTTAGGCCTGGCCGGATGGTCCGTCTTTGGCGAGTACTGTTCTGTCGTCGGGTCTATCCTTCTGGTGAGCCGGGATGCCCTTTATTGGGTGTGTCGGGGAACCAGGACCATTACCTTAGAAAAAATTAGAGTGTTTAAAGCGGGCATTTGCTTGAATAGATTAGCATGGAATAATAGAATAGGACGTTGGTTCTATTTTGTTGGTTTTAGGACCACCGTAATGATTAATAGGGATAGTTGGGGGCATTAGTATTCAATTGTCAGAGGTGAAATTCTTGGATTTATTGAAGACTAACTATTGCGAAAGCATTTGCCAAGGATGTTTTCATTAATCAAGAAACGAAAGTTAGGGGATCGAAGACGATCAGATACCGTCGTAGTCTTAACCATAAACTAT
+
FFFFFFFFFFFIIHHHIIIIIIIIIIIHHHHIHHCCCFFFFCCCAAAGFEEDDFFFFFFFFFFFFFFFFFFFFFFFD???F==???FFFFFFFDDDFFFEEEEFFFFFFFFFFFFFFFFFFFFFFFFFFFFFFFFFFFFFFFFFFFFFFFFFFFFFFFFFFFFFFFFFFFFFFFFCCCFF??::66==?D<????==A=FFFFFFFFCCADDDFF666?677766DD0FF;666;;FFFFFFFFFFFFFFFFFFIGFDFDGGGGGFFDDGDFDDDDDAAAB888<<A>444448<6666A66BB5559D???:::?DDDDA:99@A<<<<////4436622222<<==DDBBD?::8DD===B?>==<<886;;7....3...2249;9223:><<8222888///23388;>>>@@??8::1111::::886882---,,,---4,,,001146::::86:796666564::21051211:78::11023336801
@JI6ZREA02G7V6Y
AGTGCTCATTGGAGGGCAAGTCTGGTGCCAGCAGCCGCGGTAATTCCAGCTCCAATAGCGTATATTAAAGTTGTTGCAGTTAAAAAGCTCGTAGTTGAA
+
F86666=FFFFFFFHHIIIIIIIIIIIIIIIIIIHHHHHHIHHIHHIIIIIIFFFFFFFFFFFFFFFFFFFFFFFFFFFFF;;;;;FFFFDBAAAAA88
@JI6ZREA02FUJX2
AGTGCTCATTGGAGGGCAAGTCTGGTGCCAGCAGCCGCGGTAATTCCAGCTCCAATAGCGTATATTAAAGTTGTTGCAGTTAAAAAGCTCGTAGTTGAATTTTAGGCCTGGCCGGACGGTCCGTCTCTGGCGAGTACTGTTCTGTCGTCGGGTCATCTTTCTGGTGAATCGGTATGTTCTTAATTGGGCGTGCCGGGGAGCCTGGACCATTACCTTGAAAAAATTAGAGTGTTTAAAGCAGGCTTTTGCTTGAATAGATTAGCATGGAATAATAGAATAGGACGTTGTGGTTCTATTTTGTTGGTTCAAGGACCACCGTAATGATTAATAGGGATAGTTGGGGGCATTAGTATTCAATTGTCAGAGGTGAAATTCTTGGATTTATTGAAGACTAACTATTGCGAAAGCATTTGCCAAGGATGTTTTCATTAATCAAGAACGGAAGTTAGGGATCGAAGACGATCAGATACCGTCGTAGTCTTAACCATAAACTATGCCGACTAGGAATCGGGC
+
IIIIIIIIIIIIIHHHIIIIIIIIIIIIIIIIIIIIIIIIIIIIIIIIIIIIIIIIIIIIIIIIIIHHHIIIIIIIIIIII:::::IIIIIIIHHHIFF@@@@FIIIIIIIIIIIIIIIIIIIIIIIIIIIIIIIIIIIIIIIIIIIIIHHHIIIIIBBBIIIIIIIIIIIIIIIIIIIIIIIIIHHHIIIIIICCCCIFIIIIIIIIIIIIIIIII;;;;99>>-FFIIIHHHHHHIIIIIIBB@@FIIIIIIHHHIIIIIIIIIIIIIIIIIIIIIIIIIIHHHD@@@IFIFI==?=@66DDFDBBE664;DF5566<GIIIIIFHHIHHHIDDDII=====IIIIDDDDDIHHHEEIDED@>>>?===BDB:88::DEBBB88?BDBBBC@>>>?>>>>>;;;>:5///>:::8;;8;;11118;;;880322300744440220---0797620-..8;;::8:8::86588:88><<==1108899:8068:;8:8;799001100,,
@JI6ZREA02FWANY
AGTGCTCATTGGAGGGCAAGTCTGGTGCCAGCAGCCGCGGTAATTCCAGCTCCAATAGCGTATATTAAAGTTGTTGCAGTTAAAAAGCTCGTAGTTGAATTTTAGGCCTGGCCGGATGGTCCGTCTTTGGTCGAGTACTGTTCTGTCGTCGGGTCGTATCCTTCTGGTGAGCCGGGAGTGCCCTTTATTGGGTGTGTCGGGGAACCGAGGACCATTACCTTGAAAAAATTAAGAGTGTTTAAAGCAGGCATTTGCTTGAACAGATTAGCATGGAATAATAGAATAGGACGTTGGTTCTATTTTGTTGGTTTTAGGACCACCGTAATGATTAATAGGGATAGTTGGGGGCATTAGTATTCAATTGTCAGAGGTGAAATTCTTGGATTTTATTGAAGACTAACTACTGTCGAAAGACATTTGTCCAAGGATGTTTTCTATTAATTCAAAGAAACGAAAAGTTAAGGGGATCGAAGAACGATCAGATACCGTCGTAGTCTTAACCATAAACT
+
FFFFFFFFFFFIIHHHIIIIIIIIIIIIIIIIIIIIIIIIIIIIIIIIIIIIFFFFFFFFFFFFFFFFFFFFFFFFFFFFF;;;;;FFFFFFFFFFFAA5544<8622466....:<;;<6669244200/43<<?=??AA:::?DBBDA:::=:68??==888888<<??AA<;4111?<88444966555=9BBBB::9;DD661:::?<8866=;;224------66--76<<=888884444449<888>?<==A???DDDBBDDDF????DDDGGGGGDDDDA???A55449<@69975--DD==:9DAAAAAD???DDDDDDDDDDDDB??DDDDDD55555AABBBBBDD=888DDB>>>><<<3.//.99;;;203....200;99667;2222662329;6222/300003,,,,,00130....4*,,,,,..0,,,,,,,,.,,,,,00**.....,,,,,,,,,.13366464::8867,,,,2--,,,,,0.2034
@JI6ZREA02I154M
AGTGCTCATTGGAGGGCAAGTCTGGTGCCAGCAGCCGCGGTAATTCCAGCTCCAATAGCGTATATTAAAGTTGTTGCAGTT
+
FFFFFFFFFFFIIHHHBBBBIIIIIIIIIIIIIIIIIIIIIIIIIIIIIIIIFFFFFFFFFFFFFF888FFD:6559A?>>
@JI6ZREA02JZP9G
AGTGCTCATTGGAGGGCAAGTCTGGTGCCAGCAGCCGCGGTAATTCCAGCTCCAATAGCGTATATTAAAGTTGTTGCAGTTAAAAAGCTCGTAGTTGAATTTTAGGCCTGGCCGGATGGTCCGTCTTTGGCGAGTACTGTTCTGTCGTCGGGTCTATCCTTCTGGTGAGCCGGGATGCCCTTTATTGGGTGTGTCGGGGAACCAGGACCATTACCTTGAAAAAATTAGAGTGTTTAAAGCGGGCATTTGCTTGAATAGATTAGCATGGAATAATAGAATAGGACGTTGGTTCTATTTTGTGGTTTTAGGACCACCGTAATGATTAATAGGGATAGTTGGGGGCATTAGTATTCAATTGTCAGAGGTGGAAATTCTTGGATTTATTGAAGACTAACTATTGCGAAAGCATTTGCCAAGGATGTTTTCATTAATCAAGAACGAAAGTTAGGGGATCGAAGACGATCAG
+
FFFFFFFFFFFIIHHHIIIIIIIIIIIIIIIIIIIIIIIIIIIIIIIIIIIIEFFFFFFFFFFFFFDDDFFFFDBBBBB::33333:BBBBDFFFFFFFBBDDFFFFFFFFFFFFFFFFFFFFFFFFFFFFFFFFFFFFFFFFFFFFFFFFFFFFFFFFFFFFFFFFFFFFFFFFFFFFFFFFFDDDDFFFFFFFADBBFFFFFFFFFFFFFFFFFFF77776666,@FFFFFFFFFFFFFDDDFFFFFFFFFFDDDFDGGGGGGGGGGDDDDDDGGGGDDB???==544398?44669/446644?>@88840009@>??ABBDDDD???D???AA55555AAABB===AB??===>@@@@@88333888BBBBDDDD>>>D::DD=888=>>>888<::<;88>88444@>>>>@<@::1111::::998::::88:5333122211111:::::54659:::6
@JI6ZREA02IBE13
AGTGCTCATTGGAGGGCAAGTCTGGTGCCAGCAGCCGCGGTAATTCCAGCTCCAATAGCGTATATTAAAGTTGTTGCAGTTAAAAAGCTCGTAGTTGAATTTCGGGATCAATATATTGGTCGTGCCTCTGGTATGAACTGGTATTATTGATTTCTACCTTCTGACGAACTGTGATGTCATTAATTTGGTGTCATGGGGAATCAGGACTGTTACTTTGAAAAATTAGAGTGTTTAAAGCAGGCACACGCTTGAATACATTAGCATGGAATAATGAAATAGGACGTTTGACCCTATTTTGTTGGTTTCTAGGATCGACGTAATGGTTAATAGGGATAGTTGGGGGCATTAGTATTCAATTGTCAGAGGTGAAATTCTT
+
FFFFFFFFFFFIIHHHIIIIIIIIIIIIIIIIIIIIIIIIIIIIIIIIIIIIFFFFFFFFFFFFFFFFFFFFFFFFFFFFF=====FFFFFFFFFFFFFFFFFFFFFFEEEFFFFFFFFFFFFFFFFFFFFFFFFFFFFFFFFFFFFFDD???D9:<<?@FFFFFFFFFFFFFFFFFFFFFFFFFFFFFFFFFFDADDFFDDDFFFFC6444<866:----/00-9=??@;==?FFFFDDDFFFFFFFFFFFFFIIIIGGFFFFGGDCC????==;A<<<<94448??8889<55444//44;;;@<AA:::??DDD:::DDDDDDBAA=;;?989<<111114<>99:89<<<4444::::><<<88442;;;02
@JI6ZREA02FO0Q7
AGTGCTCATTGGAGGGCAAGTCTGGTGCCAGCAGCCGCGGTAATTCCAGCTCCAATAGCGTATATTAAAGTTGTTGCAGTTAAAAAGCTCGTAGTTGAATTTTAGGCCTGGCCGGATGGTCCGTCTTTGGCGAGTACTGTTCTAGTCGTCGGGTCTATCCTTCTGGTGAGCCGGGAATGCCCTTTATTGGGTGTGTCGGGGAACCAGGACCATTACCTTGAAAAAATTAGAGTGTTTAAAGCGGGCATTTGCTTGAATAGATTAGCATGGAATAATAGAAT
+
FFFFFFFFFFFIIHHHIIIIIIIIIIIIIIIIIIIIIIIIIIIIIIIIIIIIFFFFFFFFFFFFFFFFFFFFFFFFFDD:<66666FFFFFFFFFFFFFBBDDFFFFFFFFFFFFFFFFFFFFFFFFFFFFFFFFFFFFFFA:;;;AFFFFFFFFFFFFFFFFDBAAAAA4413111<>99998;=<<??<;9CFFF===AFFFFD@@@DFFFFFFFDDD66666633,:ABDD????FFFFFFFFFCCCFFFFGD????DDDGGGDDDDDB:95444<84
@JI6ZREA02GKYYV
AGTGCTCATTGGAGGGCAAGTCTGGTGCCAGCAGCCGCGGTAATTCCAGCTCCAATAGCGTATATTAAAGTTGTTGCAGTTAAAAAGCTCGTAGTTGAATTTTAGGCCTGACCGGATGGTCCGTCTTTGGCGAGTACTGTTCTGTCGTCGGGTCTATCCTTCTGGTGAGCCGGGATGCCCTTTATTGGGTGTGTCGGGGAACCAGGACCATTACCTTGAAAAAATTAGAGTGTTTAAAGCGGGCATTTGCTTGAATAGATTAGCATGGAATAATAGAATAGGACGTTGGTTCTATTTTGTTGGTTTTAGGACCACCGTAATGATTAATAGGGATAGTTGGGGGCATTAGTATTCAATTGTCAGAGGTGAAATTCTTGGATTTATTGAAGACTAACTATTGCGAAAGCATTTGCCAAGGATGTTTTCATTAATCAAGAACGAAAGTTAGGGGAATCGAAGACGATCAGATACCGTCGTAGTCTTAACCNTAAACTATGCCGACTGGAATCGGGCGACGTTATTTCATGACTCGCTCGGCGCCTTACGGG
+
IIIIIIIIIIIIIHHHIIIIIIIIIIIIIIIIIIIIIIIIIIIIIIIIIIIIIIIIIIIIIIIIIIHHHIIIIIIIIIIII;;;;;IIIIIIIIIIIIIAAAAIIIIIIIIIIIIIIIIIIIIIIHHHIIIIIIIIIIIIIIIIIIIIIHHHIIIIIIIIIIIIIIIIIIIHHHIIIHHHHHHIFFGGHIIIIII>>>>GGIIIIIIIIIIIIIIIII<<<<99BB0IIIIIHHHHHHIIHGGGIHHHIIIIIIIIIIIIIIIIIIIIIIIIIIIIIIIIIIGGCBBGFDAB?D78877//;<6666DCCDIIIDGGIIIIIIIIIIIIHHHIIIIII==?::IIIIIIIIIIIIIIIIIIIIIHHI@777GGE@@BBE<<<<;;EEGA@BIFFIIDDCBBABB>@;7111@;;99<<:<=3333==;;::5::;400:7444777222....8887774<8;==:4343:?><:=?=?=?::::77!422247078799=5444:444?::70::<=;3...:::::??<=;==??<5/...44722
@JI6ZREA02HFSGA
AGTGCTCATTGGAGGGCAAGTCTGGTGCCAGCAGCCGCGGTAATTCCAGCTCCAATAGCGTATATTAAAGTTGTTGCAGTTAAAAAGCTCGTAGTTGAATTTTAGGCCTGGCCGGATGGTCCGTCTTTGGCGAGTACTGTTCTATCGTCGGGTCTATCCTTCTGGTGAGCCGGGAATGCCCTTTATTGGGTGTGTCGGGGAACCAGGACCATTACCTTGAAAAAATTAGAGTGTTTAAAGCGGGCATTTGCTTGAATAGATTAGCATGGAATAATAGAATAGGACGTTGGTTCATTTTGTTGGTTTTAGGACCACCGTAATGATTAATAGGGATAGTTGGGGGCATTAGTATTCAATTGTCAGAGGTGAAATTCTTGGATTTATTGAAGACTAACTATTGCGAAAGCATTTGCCAAGATGTTTTCATTAATCAAGAACGAAAGTTAGGGGATCGAAGACGATCAGATACCGTCGTAGTCTTAACCATAAACTATGCCGACTAGGGAATCGGG
+
FFFFFFFFFFFIIHHHIIIIIIIIIIIIIIIIIIIIIIIIIIIIIIIIIIIIFFFFFFFFFFFFFFFFFFFFFFFFFFFFF;;;;;FFFFFFFFFFFFF6666@FFFFFFFFFFFFFFFFFFFFFFFFFFFFFFFFFFFFFA:;;?FFFFFFFFFFFFFFFFFFBBAAA5511111<?<<<<=FF@@@@FFFFFFFBBBBFFFFFFFFFFFFFFFFFFF677766??-FFFFF???FFFFFFFFFF666FFFFFGDFDFGIIIIIIIIIIIFDDGIIIGGDDBBB9:844000045661//::=???DDDDDDDDIDDDDDDDDDIIIIIBBDIIIDD=====DDDDDDDDDDDDDDDDDDDDDDDD>///88@>><<>///828@@@>>?BBD>>>>DDD===>>?<;;8;;;00,,,---,,0444884666644:7333122211117:::::98:97::::5---2:9855689:99::---2555:92422289660,,,..0000,
@JI6ZREA02HIVUA
AGTGCTCATTGGAGGGCAAGTCTGGTGCCAGCAGCCGCGGTAATTCCAGCTCCAATAGCGTATATTAAAGTTGTTGCAGTTAAAAAGCTCGTAGTTGAATTTTAGGCCTGGCCGGATGGTCCGTCTTTGGCGAGTACTGTTCTATCGTCGGGTCTATCCTTCTGGTGAGCCGGAATGCCCTTTATTGGGTGTGTCAGGGAACCAGGACCATTACCTTGAAAAAATTAGAGTGTTTAAAGCGGGCATTTGCTTGAATAGATTAGCATGGAATAATAGAATAGGAC
+
FFFFFDDCCAA?@???FFFFFHHHHHHIIIHFFF@@=E??@??FFFFFFFFFFFFFDDDDDA??::555BAA?><9::<44/////8??=<<=??@?4400008<<889<<AAABBBA????@@FFFFFFFFFFFDDDFFC???FDDDD666?AFDDAAAADAACCCCFCCAAAADD===1135<>44487==8976240000<888=>?==?=>>@?2/222288->=???8;;444?43335====ABDDFFD@?@@IIIIIGGIIII:<<:<FDA?>><6.
@JI6ZREA02F8HMW
AGTGCTCATTGGAGGGCAAGTCTGGTGCCAGCAGCCGCGGTAATTCCAGCTCCAATAGCGTATATTAAAGTTGTTGCAGTTAAAAAGCTCGTAGTTGAATTTTAGGCCTGGCCGGATGGTCCGTCTTTGGCGAGTACTGTTCTGTCGTCGGGTCTATCCTTCTGGTGAGCCGGGATGCCCTTTATTGGGTGTGTCGGGGAACCAGGACCATTACCTTGAAAAAATTAGAGTGTTTAAAGCGGGCATTTGCTTGAATAGATTAGCATGGAATAATAGAATAGGACGTTGGTTCTATTTTGTTGGTTTTAGGACCACCGTAATGATTAATAGGGATAGTTGGGGGCATTAGTATTCAATTGTCAGAGGTGAAATTCTTGGATTATTGAAGACTAACTATTGTCGAAAGCATTTGCCAAGGANGTTTTCATTAATCAAGAACGAAAGTTAGGGGATCGAAGACGATCA
+
FFFFFFFFFFFIIHHHIIIIIIIIIIIIIIIIIIIIIIIIIIIIIIIIIHIHFFFFFFFFFFFFFFFFFFFFBA>?><<.0/////8<??===?AAB::33334>AAAABBFFFFFFFFFFFFFFFFFFFFFFFFFFFFFFFFFFFFFFFFFFFFFFFFFFFFCCCFFFFFCCCADD???????<<==;@<BA::4444>>@><<==??FFFFFDDDD666666?;-:=ADD???????FFC?AD???DD???DDCCCCDGGGGGGGGGGIGDDDDDGGGGGGGGDBB@AAA<4..,,3/311,,,,-1111996644488ABBBBBBB=;;A><<880////<<>>=434<AAAA=<<:<::<<<>86....7;;,,,,,,3530040330,,,,,03030006633...79;;;666!211102267776976---243001670111146622274944666
@JI6ZREA02J2YHG
AGTGCTCATTGGAGGGCAAGTCTGGTGCCAGCAGCCGCGGTAATTCCAGCTCCAATAGCGTATATTAAAGTTGTTGCAGTTAAAAAGCTCGTAGTTGAATTTTAGGCCTGGCCGGATGGTCCGTCTTTGGCGAGTACTGTTCTGTCGTCGGGTCTATCCTTCTGGTGAGCCGGGATGCCCTTTATTGGGTGTGTCGGGGAACCAGGACCATTACCTTGAAAAAATTAGAGTGTTTAAAGCGGGCATTTGCTTGAATAGATTAGCATGGAATAATAGAATAGGACGTTGGTTCTATTTTGTTGGTTTTAGGACCACCGTAATGATTAATAGGGATAGTTGGGGGCATTAGTATTCAATTGT
+
FFFFFFFFFFFIIHHHIIIIIIIIIIIIIIIIIIIIIIIIIIIIIIIIIIIIFFFFFFFFFFFFFF;;;=@@FFFFFFFFF;;;;;FFFFFFFFFFFFF6666=FFFFFFFFFFFFFFFFFFFFFFFFFFFFFFFFFFFFFFFFFFFFFFFFFFFFFFFFFFFFFFFFFFFFFFFFFFFFFFFFDDDDFFFFFFFAA@?FFFF;<<DFFFFFFFFFFF666666?@-DFFFFFFFFFFFFFDDDF???FFFFFFGGGIDDDIIIIIIIIIIDDDDDDIIGGGGGGDDDDD?===64444//880000><<<>>AAD???AAADDDDDDD??=BBA?8800///>>>>?<88887665530
@JI6ZREA02HEHBA
AGTGCTCATTGGAGGGCAAGTCTGGTGCCAGCAGCCGCGGTAATTCCAGCTCCAATAGCGTATATTAAAGTTGTTGCAGTTAAAAAGCTCGTAGTTGAATTTTAGGCCTGACCGGATGGTCCGTCTTTGGCGAGTACTGTTCTGTCGTCGGGTCTATCCTTCTGGTGAGCCGGGATGCCCTTTATTGGGTGTGTCGGGGAACCAGGACCATTACCTTGAAAAAATTAGAGTGTTTAAAGCGGCGATTTAGCTTGAATAGATTAGCATGGAATAATAGAATAGGACGTTGGTACTTATTTGTTGGTTTAGGACCTACCGTAATGATTAATAGGGATAGTTGGGGGCATTAGTATTCAATTGTCAGAGGTGAAATTCTTGGA
+
FFFFFFFFFFFIIHHHIIIIIIIIIIIIIIIIIIIIIIIIIIIIIIIIIIIIFFFFFFFFFFFFFFFFFFFFFFFFFFD??66666FFFFDBBDDFFFF6666?DDDAACCFFFFFFFFFFFFFFFFFFFFFFFFFFFFFFFFFFFFFFFFFFFFFFFFFFFFFFFFFFFFFFFFFFFFFFFFF@@@@FFFFFFF====FFFA666??DDDDDBBBBB22222231,4<A??666..,97---,-,,,-.779:9<989BBBDDAAAADDDDDAA???AA>>><<8992..--115,,,3,,--,,1971---.....6<<??@@BAAAD=;8?<<<<<////0<<>>AABBDDAA?DDDDDD?>>DD>444<<><<;97
@JI6ZREA02GJ9YV
AGTGCTCATTGGAGGGCAAGTCTGGTGCCAGCAGCCGCGGTAATTCCAGCTCCAATAGCGTATATTAAAGTTGTTGCAGTTAAAAAGCTCGTAGTTGAATTTTAGGCCTGGCCGGATGGTCCGTCTTTGGCGAGTACTGTTCTGTCGTCGGGTCTATCCTTCTGGTGAGCCGGGATGCCCTTTATTGGGTGTGTCGGGGAACCAGGACCATTACCTTGAAAAAATTAGAGTGTCTAAAGCGGGCATTTGCTTGAATAGATTAGCATGGAATAATAGAATAGGACGTTGGTTCTATTTTGTTGGTTTTAGGACCACCGTAATGATTAATAGGGATAGTTGGGGGCATTAGTATTCAATTGTCAGAGGTGAAATTCTTGGATTTATTGAAGACTGACTACTGCGAAAGCATTTGCCAAGGATGTTTTCATTAATCAAAGAACGAAAGTTAGGGATCGAAGACGATCAGATACCGTCGTAGTCTTACCATAACTATGCCGACTAGGATCGGGCACGTTATTTCATGACTCGCTCGGCGCC
+
IIIIIIIIIIIIIHHHIIIIIIIIIIIIIIIIIIIIIIIIIIIIIIIIIIIIIIIIIIIIIIIIIIHHHIIIIIIIIIIII=====IIIIIIIIIIIIICCCCIIIIIIIIIIIIIIIIIIIIIIHHHIIIIIIIIIIIIIIIIIIIIIHHHIIIIIIIIIIIIIIIIIIIHHHIIIHHHHHHGAABBHIIIIIICCCCIIIIIIIIIIIIIIIIIII999988GG5IIIIIFGFBB?E;333?C333?EEGIIEAAAHIIIIIIIIIIIAAADDHIIIIIIDFAAADDBBC?B77771//556999EGGAAAHIIIIIIHHHIIDAAAIIIDIIIII77777EEHIIIIIIDAAAHHHHHHBBBHHHHHHHHHHHHHHHHB?88BHHEDEEBBBBHHEBBBBBEE@@@??DCAAA::883..--75444403...3-0983338:8-...:=;;;:448::<;33136;;864479847,,,///,,,,/1/10,,,,14,,,,1,,,/12533000038333;9898986810--
@JI6ZREA02GEZV3
AGTGCTCATTGGAGGGCAAGTCTGGTGCCAGCAGCCGCGGTAATTCCAGCTCCAATAGCGTATATTAAAGTTGTTGCAGTTAAAAAGCTCGTAGTTGAATTTTAGGCCTGGCCGGATGGTCCGTCTTTGGCGAGTACTGTTCTGTCGTCGGGTCTATCCTTCTGGTGAGCCGGGATGCCCTTTATTGGGTGTGTCGGGGAACCAGGACCATTACCTTGAAAAAATTGAGTGTTTAAAGCGGGCATTTGCTTGGATAGATTAGCATGGAATAATAGAATAGGACGTTGGTTCTATTTTGTTGGTTTTAGGACCACCGTAATGATTAATAGGGATAGTTGGGGGCATTAGTATTCAATTGTCAGAGGTGAAATTCTTGGG
+
FFFFFFFFFFFIIHHHIIIIIIIIIIIIIIIIIIIIIIIIIIIIIIIIIIIIFFFFFFFFFFFFFFFFFFFFFFFDDDD??66666?FFFDDBDFFFFF;;;;@FFFFFFFFFFFFFFFFFFFFFFFFFFFFFFFFFFFFFFFFFFFFFFFFFFFFFFFFFFFFDBBBD5533335@=====?FDDDDFFFFFFF@@BBFFFFFFFFFFDDDFFFFFF6666666666:DD?????FFFFDDCF???DDAA6665:FGGGGGGGIIIIIFDDGGIIIGGGD???A>888898>00004//<<6445B???ADDDDDDDDDDDDDDIID:::DIIIII==??=DDDDDAAAADDDDDDD@@@@@8888...95733,,,
@JI6ZREA02I72JR
AGTGCTCATTGGAGGGCAAGTCTGGTGCCAGCAGCCGCGGTAATTCCAGCTCCAATAGCGTATATTAAAGTTGTTGCAGTTAAAAAGCTCGTAGTTGAATTTTAGGCCTGGCCGGATGGTCCGTCTTTGGCGAGTACTGTTCTA
+
FFFFFFFFFFFIIHHHIIIIIIIIIIIIIIIIIIIIIIIIIIIIIIIIIIIIFFFFFFFFFFFFFFFFFFFFFFFFFFFFF;;;;;FFFFFFFFFFFFFBBDBFFFFFFFFFFFFFFFFFFFFFFFFFFFFFFFFFFFFFFA:;
@JI6ZREA02GTT5O
AGTGCTCATTGGAGGGCAAGTCTGGTGCCAGCAGCCGCGGTAATTCCAGCTCCAATAGCGTATATTAAAGTTGTTGCAGTTAAAAAGCTCGTAGTTGAATTTA
+
D:66666FDDFFFFHHIIIIIIIIIIIIIIIIIIIIIIIIIIIHHHIIIIIIFFFFFFFFFFFF====DFFFFFFFFFFFF==???FFFFFFDB??=66..,,
@JI6ZREA02G9KD2
AGTGCTCATTGGAGGGCAAGTCTGGTGCCAGCAGCCGCGGTAATTCCAGCTCCAATAGCGTATATTAAAGTTGTTGCAAGTTAAAAAGCTCGTAGTTGAATTTCGGGATCAAT
+
<<?899444444<444?BDDFHHHHHHHIIHHHH<<<??FDAAAAAAFF@BB@FFFFFFFFFFFFFFFFFFD???CA==<<<;;<<<FFFFFFD855A>>;;840007=:557
@JI6ZREA02FKZCH
AGTGCTCATTGGAGGGCAAGTCTGGTGCCAGCAGCCGCGGTAATTCCAGCTCCAATAGCGTATATTAAAGTTGTTGCAGTTAAAAAGCTCGTAGTTGAATTTTAGGCCTGGCCGGATGGTCCGTCTTTGGCGAGTACTGTTCTGTCGTCGGGTCTATCCTTCTGGTGAGCCGGGATGCCCTTTATTGGGTGTGTCGGGGAACCAGGACCATTACCTTGAAAAAATTAGAGTGTTTAAAGCGGGCACTTGCTTGAATAAATTAGCATGGAATAATAGAATAGGACGTTGGTTCTATTTTGTTGGTTTTAGGACCACCGTAATGATTAATAGGGATAGTTGGGGGCATTAGTATTCAATTGTCAGAGGTGAAATTCTTGGATTTATTGAAGACTAACTATTGCGAAAGCATTTGCCAAGGATGTTTTCATTAATCAAGAACGAAAGTTAGAGGATCGAAGACGATCAGATACCGTCGTAGTCTTAACCATAAACTATGCCGACT
+
IIIIIIIIIIIIIIIIIIIIIIIIIIIIIIIIIIIIIIIIIIIIIIIIIIIIIIIIIIIIIIIIIIHHHIIIIIIIIIIII?????IIIIIIIIIIIIICCCCIIIIIIIIIIIIIIIIIIIIIIHHHIIIIIIIIIIIIIIIIIIIIIHHHIIIIIIIIIIIIIIIIIIIHHHIIIHHHHHHIAABBHIIIIIIBBAAIIIIFFFFIIIIIIIIIII66666687,?BEGGB;;566DIEDDFIIIIIIIIIGD@777@@IIIIIIIIIIIIIIIIIIIIIDD@@@DBB?>:=00003----,,,,-168111:=;;;@FDDDIIIIIEEEIIDDDI88;==IIIH@@@DIIIDDBBBDEE=9444DEB<BAA<?A:4////47AA:98:=DB===BA=:9:::@=9...922228869;1111:;;;776992-----,,,/00-47011:;;;;:9;:8::33131:;7100064474466000620020-79943546
@JI6ZREA02GIVB0
AGTGCTCATTGGAGGGCAAGTCTGGTGCCAGCAGCCGCGGTAATTCCAGCTCCAATAGCGTATATTAAAGTTGTTGCAGTTAAAAAGCTCGTAGTTGAA
+
F<<==A==<FFFHHHHHIIIIIIIIHHHHHIIHHBBBFFGIHHBBBBHHHHHFFFFFFFFFFFFFFFFFA@@FFFFFFFFF=====FFFFFDBAA>?88
@JI6ZREA02J01ZO
AGTGCTCATTGGAGGGCAAGTCTGGTGCCAGCAGCCGCGGTAATTCCAGCTCCAATAGCGTATATTAAAGTTGTTGCAGTTAAAAAGCTCGTAGTTGAATTTTAGGCCTGGCCGGATGGTCCGTCTTTGGCGAGTACTGTTCTGTCGTCGGGTCTATCCTTCTGGTGAGCCGGGATGCCCTTTATTGGGTGTGTCGGGGAACCAGGACCATTACCTTGAAAAAATTAGAGTGTTTAAAGCGGGCATTTGCTTGAATAGATTAGCATGGAATAATAGAATAGGACGTTGGTTCTATTTTGTTGGTTTTAGGACCACCGTAATGATTAATAGGAATAGTTGGGGGCATTAGTATTCAATTGTCAGAGGTGAAATTCTTGGATTTATTGAAGACTAACTATTGCGAAAGCATTTGCCAAGGATGTTTTCATTAATCAAGAACGAAAGTTAGGGGATCGAAGACGATCAGNTACCGTCGTAGTCTTAACCATAAACTATGCCGACTAGG
+
IIIIIIIIIIIIIHHHIIIIIIIIIIIIIIIIIIIIIIIIIIIIIIIIIIIIIIIIIIIIIIIIIIHHHIIIIIIIIIIGG88888IIIIIIIIIIIIIBBBBIIIIIIIIIIIIIIIIIIIIIIHHHIIIIIIIIIIIIIIIIIIIIIHHHIIIIIIIIIIIIIIIIIIIHHHIIIHHHHHHIIIHHHIIIIII@@@@IIBBBIIIIIIGEDAAA=?-----/::3DBBDEBEEHHHIB;;;BIBBBIFEEIGEFDIIIIIIIIIIIIIIIIIIIIIIIIIIIIAAAAIIFDD<979C66>>4444A445:>>BEBD<<<AGGGFHFGAAAAIIIHH88887EEEIIIIIIHIHHB@@=@BEE??@BBEEDDDDD?;;5555::BBBDDDDED??=CBB;:111ACC>>>CAAAACA?<8221188;;<<8888:9;>9777:;=673229:::;81036688:3!3333;:9::;:8:99==2203699::3<;;;8:8;633
@JI6ZREA02GMVYE
AGTGCTCATTGGAGGGCAAGTCTGGTGCCAGCAGCCGCGGTAATTCCAGCTCCAATAGCGTATATTAAAGTTGTTGCAGTTAAAAAGCTCGTAGTTGAATTTTAGGCCTGGCCGGATGGTCCGTCTTTGGCGAGTACTGTTCTGTCGTCGGGTCTATCCTTCTGGTGAGCCGGGATGCCCTTTATTGGGTGTGTCGGGGAACCAGGACCATTACCTTGAAAAAATTAGAGTGTTTAAAGCGGGCATTTGCTTGAATAGATTAGCATGGAATAATAGAATAGGACGTTGGTTCTATTTTGTTGGTTTTTAGGACCACCGTAATGATTAATAGGGATAGTTGGGGGCATTAGTATTCAATTGTCAGAGGTGAAATTCTTGGATTTATTGAAGACTAACTATTGCGAAAGCATTTGCCAAGGATGTTTTCATTAATCAAGAACGAAAGTTAGGGGATCGAAGACGATCAGATACCGTCG
+
FFFFFFFFFFFIIHHHIIIIIIIIIIIIIIIIIIIIIIIIIIIIIIIIIIIIFFFFFFFFFFFF==666FFFFFFFFFFFF????=FFFFFFFFFFFFFAA??FFFF?88888FFFFFFFFFFFFFFFFFFFFFFFFFFFFFFFFFFFFFFFFFFFFFFFFFFFFFFFDDDFFFFFFFFFFFFFDDDDFFFFFFFDDBBFFFFFFFFFFFDBA@>>>?//////880AAABDFFFFFFFFF@@@FFFFFFFFFFDFDGIIIIIIIIIIIIIGGGGFDDIIIIIIGDDDDDA=<<22..3----,,,,,311155566<?>>???ABDDDD==;<@AA<<11111??@>?><<<===<<<<:::><888:44266;66667../277><:2238>B>>=<<<=======888=@@@@@<:6:21111:666888:::644:43334770----466676446442222.313331.,
@JI6ZREA02JP5RP
AGTGCTCATTGGAGGGCAAGTCTGGTGCCAGCAGCCGCGGTAATTCCAGCTCCAATAGCGTATATTAAAGTTGTTGCAGTTAAAAAGCTCGTAGTTGAATTTTAGGCCTGGCCGGATGGTCCGTCTTTGGCGAGTACTGTTCTGTCGTCGGGTCTATCCTTCTGGTGAGCCGGGATGCCCTTTATTGGGTGTGTCGGGGAACCAGGACCATTACCTTGAAAAAATTAGAGTGTTTAAAGCGGGCATTTGCTTGAATAGATTAGCATGGAATAATAGAATAGGACGTTGGTTCTATTTTGTTGGTTTTAGGACCACCGTAATGATTAATAGGGATAGTTGGGGGCATTAGTATTCAATTGTCAGAGGTGAAATTCTTGGATTTATTGAAGACTAACTATTGCGAAAGCATTTGCCAAGGATGTTTTCATTAATCAAAGAACGAAAGTTAGGGGATCGAAGCGATCAGATACCGTCGTAGTCTTAACCATAAACT
+
FFFFFFFFFFFIIHHHB???IIIIIIIIIIIIIIIIIIIIIIIIIIIIIIIIFFFFFFFFFFFFFFFFFFFFFFFFFFFFF?????FFFFFFFFFFFFFDDDDFFFFFFFFFFFFFFFFFFFFFFFFFFFFFFFFFFFFFF=:;;DFFFFFFFFFFF@@@@FFDBBBAA==33319<;;;;==A<<??FFFFFFF??@?FFFFFFFFFFFFFFFFFFF67776231,9AA::444;=?DD?CCDDFFFFFFFFFDDDDDIIIIGGGGGIIIIIIDDDDIGDDDGD??::99BBA64444//884444>=>@<<<ABBBBBB@@@@>===44447632411111??>@A@BBBBA??==BBB@?>>B?8444=<@@@@@>888827><22233228;86678888883344;><::::::::111126::8846---:44:53359::44411166666464:66220206620000974644660006222--
@JI6ZREA02G3LD7
AGTGCTCATTGGAGGGCAAGTCTGGTGCCAGCAGCCGCGGTAATTCCAGCTCCAATAGCGTATATTAAAGTTGTTGCAGTTAAAAAGCTCGTAGTTGAATTTTAGGCCTGACCGGATGGTCCGTCTTTGGCGAGTACTGTTCTGTCGTCGGGTCTATCCTTCTGGTGAGCCGGGATGCCCTTTATTGGGTGTGTCGGGGAACCAGGACCATTACCTCGAAAAAATTAGAGTGTTTAAAGCGGGCATTTGCTTGAATAGATTAGCATGGAATAATAGAATAGGACGTTGGTTCTATTTTGTTGGTTTTAGGACCACCGTAATGATTAATAGGGATAGTTGGGGGCATTAGTATTCAATTGTCAGAGGTGAAATTCTTGGATTTATTGAAGACTAACTACTGCGAAAGCATTTGCCAAGGATGTTTTCATTAATCAAGAAACGAAAGTTAGGGGAATCGAAGACGATCAGATACCGTCGTAGTCTTAACCATAAACCTATGCCGACT
+
IIIIIIIIIIIIIHHHIIIIIIIIIIIIIIIIIIIIIIIIIIIIIIIIIIIIIIIIIIIIIIIIIIHHHIIIIIIIIIIII=====IIIIIIIIIIIII>>>>IIIIHIIIEFBBBIIIIIIIIIHHHIIIIIIIIIIIIIIIIIIIIIHHHIIIIIIIIIIIBBBHIIIIHHHIIIHHHHHHIIIHHHIIIIHG;;;;IIIIIIIIIIIIIIHEDBE22222235,<HIIIHHHHHHIIHHHIIHHHIIIIIIHHHIIIIIIIIIIIIIIIIIIIIIIIGGFGF<<8874?AG===<A66DD<<<;GAAAAED556AIIDEEHIIIIIHHHIIHEDD66866DDDDDEDIIAAAAEEEHHDEEHHHDBBBCCDDD;;;@@@B::DDCB8;;::??=B9;;BBBBDCCB??@BB;;;;C>=3433;;9922.10,,,,,,,../344113....88:==<9;<<888:686::><<<<><<><<;;::9=9....0047634511
@JI6ZREA02H9W91
AGTGCTCATTGGAGGGCAAGTCTGGTGCCAGCAGCCGCGGTAATTCCAGCTCCAATAGCGTATATTAAAGTTGTTGCAGTTAAAAAGCTCGTAGTTGAATTTTAGGCCTGGCCGGATGGTCCGTCTTTGGCGAGTACTGTTCTATCGTCGGGTCTATCCTTCTGGTGAGCCGGAATGCCCTTTATTGGGTGTGTCGGGGAACCAGGACCATTACCTTGAAAAAATTAGAGTGTTTAAAGCGGGCATTTGCTTGAATAGATTAGCATGGAATAATAGAATAGGACGTTGGTTCTATTTTGTTGGTTTTAGGACCACCGTAATGATTAATAGGGATAGTTGGGGGCATTAGTATTCAATTGTCAGAGGTGAAATTCTTGGATTTATTGAAGACTAACTATTGCGAAAGCATTTGCCAAGGATGTTTTCATTAATCAAGAACGAAAGTTAGGGGATCGAAGACGATCAGATACCGTCGTAGTCTTAACC
+
FFFFFFFFFFFIIHHHIIIIIIIIIIIIIIIIIIIIIIIIIIIIIIIIIIIIFFFFFFFFFFFFFFDDDFFFFFFFFFFFF=====FFFFFFFFFFFFF@@@@FFFFFFFFFFFFFFFFFFFFFFFFFFFFFFFFFFFFFFFFFFFFFFFFFFFFFFFFFFFFFFFFFFFFFFFFFFFFFDDDF@@@@FFFFFFFAA@@FFFF@????FFFFC;:99D67776666,DFFFFF?FFFFFFD???FFFFFFFFFFGGGGGDDDFFFFIIIIFDDDGIIIIGGGGGGDD::99:?D999=F66CC==::D555=AA88:::AAAADDDDDDBBBDDDDAA55=88DAAADDDDDDDDD???DDD?>>DDD>>=B@<22448///827>@>888?>BBDD==========888=???BB888::11116:66446666:68:74339::2111112226210688::::46122600006446002200
@JI6ZREA02IX7K5
AGTGCTCATTGGAGGGCAAGTCTGGTGCCAGCAGCCGCGGTAATTCCAGCTCCAATAGCGTATATTAAAGTTGTTGCAGTTAAAAAGCTCGTAGTTGAATTTTAGGGCCTGACCGGATGGTCCGTC
+
FFFFFFFFFFFIIHHHIIIIIIIIIIIIIIIIIIIIIIIIIIIIIIIIIIIIFFFFFFFFFFFFFFFFFFFFFFFFFFFFF?????FFFFFFFFFFDDB996432222273/..22375555555,
@JI6ZREA02J6U02
AGTGCTCATTGGAGGTCAAGTCTGGTGCCAGCAGCCGCGGTAACTTCCGAGCTCCAATAGCGTATATTAAAACGTTGTTGTAGTTAAAAACCGCTCGTAGTTGAACTTTAAGGTCCGTGCCGGACTGTCCGGTCTTAGTCGAGTACTGTTCTATCGTCGGTTCGTATCTCT
+
89<<????>>844444?8555AA:<<FFFFDBA?223;1-/--/----/79=<;;8898<:57758--,,,,//11=8;6244<A55552555BAAA???=::444666551-,--,------313.-----2155=7643444??<<;9934444<?=;;;=??7////-
@JI6ZREA02JT348
AGTGCTCATTGGAGGGCAAGTCTGGTGCCAGCAGCCGCGGTAATTCCAGCTCCAATAGCGTATATTAAAGTTGTTGCAGTTAAAAAGCTCGTAGTTGAATTTTAGGCCTGGCCGGATGGTCCGTCTTTGGCGAGTACTGTTCTGTCGTCGGGTCTATCCTTCTGGTGAGCCGGGGTGCCCTTTATTGGGTGTGTCGGGGAACCAGGACCATTACCTTGAAAAAATTAGAGTGTTTAAAGCGGGCATTTGCTTGAATAGATTAGCATGGAATAATAGAATAGGACGTTGGTTCTATTTTGTTGGTTTTAGGACCACCGTAATGATTAATAGGGATAGTTGGGGGCATTAGTATTCAATTGTCAGAGGTGAAATTCTTGGATTTATTGAAGACTAACTATTGCGAAAGCATTTGCCAAGGATGTTTTCATTAATCAAGAACGAAAGTTAGGGGATCGAAGACGATCAGATACCGTCGTAGTCTTAACCNTAAACTATGCCGACTAGGAATCGGGCGACGTTATTTCATGACTCGCTCGGCGCCTTACGGGAAC
+
IIIIIIIIIIIIIHHHIIIIIIIIIIIIIIIIIIIIIIIIIIIIIIIIIIIIIIIIIIIIIIIIIIHHHIIIIIIIIIIBB66666FIIIHHHIIIIII;;;;BIIIIIIIIIIIIIIIIIIIIIHHHIIIIIIIIIIIIIIIIIIIIIHHHIIIIIIIIIIIIIIIIIIICCCCIFHHHHHHGDDGGHIIIIIICCCCIIIIHIIFFFHGEDAAAAD///111??5GGGIIHHHHHHIIHHHIIHHHIIIIIGEFHIIIIIIIIIIIIIIIIIIIIIIHHHDA<<<DDDDDEE9999?66??4444A99;???DHEEDIIIIHIIIIDAAADIIIII==?77EHIIIIIIIIHHHHHHHHHHH::;HHHHHHHHHHHH;;;B:=EE@:8;BHH??=HHHHBBBHBB@@@EEHHHE;;8:<7777<>==::9>=;8558677723344443988883103179997476;:31016;::;646866!883331-688::;8:133668:82.--.08920---3:;;;9979:868:84002230555440
@JI6ZREA02I4GFM
AGTGCTCATTGGAGGGCAAGTCTGGTGCCAGCAGCCGCGGTAATTCCAGCTCCAATAGCGTATATTAAAGTTGTTGCAGCTAAAAAGCTCGTAGTTGAATTTTAGGCCTGACCGGATGGTCCGTCTTTGGCGAGTACTGTTCTGTCGTCGGGTCTATCCTTCTGGTGAGCCGGGATGCCCTTTATTGGGTGTGTCGGGGAACCAGGACCATTACCTTGAAAAAATTAGAGTGTTTAAAGCGGGCATTTGCTTGAATAGATTAGCATGGAATAATAGAATAGGACGTTGGTTCTATTTTGTTGGTTTTAGGACCACCGTAATGATTAATAGGGATAGTTGGGGGCATTAGTATTCAATTGTCAGAGGTGAAATTCTTGGATTTATTGAAGACTAACTATTGCGAAAGCATTTGCCAAGGATGTTTTCGTTAATCAAGAACGAAAGTTAGGGGATCGAAGACGATCAGATACCGTCGTAGTCTTAACCATAAACTATGCCGACTAGGAATCGGGCGACGTTATTTCATGACTCGCTCGGCGCCTTACGGG
+
IIIIIIIIIIIIIHHHIIIIIIIIIIIIIIIIIIIIIIIIIIIIIIIIIIIIIIIIIIIIIIIIIIHHHIIIIIIIIIIIG88888IIIIIIIIIIIIICCCCIIIIIIIIIIIIIIIIIIIIIIHHHIIIIIIIIIIIIIIIIIIIIIHHHIIIIIIIIIIIIIIIIIIIHHHIIIHHHHHHIFFGGHIIIIIICCCCIIIIIIIIIIIIIIIIIII8;;;88BB0BBGGIEEEEEEIG6668BEEEIIIIIIIIIIIIIIIIIIIIIIIIIIIIIIIIIIAA<====::?BG9==?8//==BB>>IIIIHGG557=DIHFFGHIIIIHHHIGGGHI88777IGHIHFDGGHHHHHHIHEEEEEB;3211??B<<AAA>>>A77?CC>>?;::EECE@A;9;;;A;5111CA???;;593----.-..:6259;855;20036;;544249;;;>;6588;<<<8632338656:;>>>>>>>220869632-23332888122;8;;833--.479640008888;;;8;;<;<;20112297102
@JI6ZREA02FYGBK
AGTGCTCATTGGAGGGCAAGTCTGGTGCCAGCAGCCGCGGTAATTCCAGCTCCAATAGCGTATATTAAAGTTGTTGCAGTTAAAAAGCTCGCAGTTGAATTTTAGGCCTGGCCGGATGGTCCGTCTTTGGCGAGTACTGTTCTATCGTCGGGTCTATCCTTCTGGTGAGCCGGGATGCCCTTTATTGGGTGTGTCGGGGAACCAGGACCATTACCTTGAAAAAATTAGAGTGTTTAAAGCGGGCATTTGCTTGAATAGATTAGCATGGAATAATAGAATAGGACGTTGGTTCTATTTTGTTGGTTTTAGGACCACCGTAATGATTAATAGGGATAGTTGGGGGCATTAGTATTCAATTGTCAGAGGTGAAATTCTTGGATTTATTGAAGACTAACTATTGCGAAAGCATTTGCCAAGGATGTTTTCATTAATCAAGAACGAAAGTTAGGGGATCGAAGACGATCAGATATCGTCGTAGTCTTAACCATAAACTATGCCGACTAGGAATCGGGCGACGTTA
+
IIIIIIIIIIIIIHHHIIIIIIIIIIIIIIIIIIIIIIIIIIIIIIIIIIIIIIIIIIIIIIIIIIHHHIIIIIIIIIIII<<<<<IIIIIIIIIIIIICCCCIIIIIIIIIIIIIIIIIIIIIIHHHIIIIIIIIIIIIIIIIIIIII@@@IIIIIIIIIIIIIIIIIIIHDDIIGBBB888F>>BBEIIIIIIBBBBIIHF8::FFIIIGGGGIII<;<<99>>-GGIIIHHHHEEI=::8=A331;A>@@AAAAAIIIIIIIIIIIIIIIIIIIIFFDGAAAFF==<:@CG98876//AA5554ABEFE@@5588==EFIIIIIIIHHHIIIIII77777FFHIIIIIIIIIIHHHHFFHHFF@8666FFD==AAEBEB?;;DFDCCDDCCEC<>>==3...8:5...==9888=;8.//--.3::884888859>:555<??77777<888<<<9=<<==<<787788;<><=<>=<<??775<><9<:578886848:442248<<;;3=<<=4/
@JI6ZREA02JXLGJ
AGTGCTCATTGGAGGGCAAGTCTGGTGCCAGCAGCCGCGGTAATTCCAGCTCCAATAGCGTATATTAAAGTTGTTGCAGTTAAAAAGCTCGTAGTTGAATTTTAGGCCTGGCCGGATGGTCCGTCTTTGGCGAGTACTGTTCTGTCGTCGGGTCTATCCTTCTGGTGAGCCGGGATGCCCTTTATTGGGTGTGTCGGGGAACCAGGACCATTACCTTGAAAAAATTAGAGTGTTTAAAGCGGGCATTTGCTTGAATAGATTAGCATGGAATAATAGAATAGGACGTTGGTTCTATTTTGTTGGTTTTAGGACCACCGTAATGATTGATAGGGATAGTTGGGGGCATTAGTATTCAATTGTCAGAGGTGAAATTCTTGGATTTATTGAAGACTAACTATTGCGAAAGCATTTGCCAAGGATGTTTTCATTAATCAAGAACGAAAGTTAGGGGATCGAAGACGATCAGATACCGTCGTAGTCTTAACCATAAACTATGCCGACTAGGAATCGGGCGACGTTATTTTCATGACTCGCTCGGCGCCTTACGGG
+
IIIIIIIIIIIIIHHHIIIIIIIIIIIIIIIIIIIIIIIIIIIIIIIIIIIIIIIIIIIIIIIIIIHHHIIIIIIIIIIGG88888GIIIIIIIIIIIICCCCIIIIIIIIIIIIIIIIIIIIIIHHHIIIIIIIIIIIIIIIIIIIIIHHHIIIIIIIIIIIIIIIIIIIHHHIIIHHH>>>FAABBHIIIIIICCCCIIIIBBBFIIIIIIIIHHI666666;;,BFIIIHHHHHHIIF>>>GHHHIIIIIIEAAAHIIIIIIIIIIIHHHHIIIIIIIIHHHHH<<<<FDG99;96//<;4444A??@???99<DDGGDEEHIIIIHHHIHHHII???==IIIIIIIIIIIIIHHHHHHHHHHBBBBBHEDDDEDDBBBB::DDBBBDHEEEHDDDCCB;;;B?;;;??>;>>;=;3.----,1443749;;:88><<<<<::02277<::883208:<<<::23288><<<<<:<><<;;..-361130-0...89470226688822/-52/00,,,,,,15555537488;;640000521,,
@JI6ZREA02H1W58
AGTGCTCATTGGAGGGCAAGTCTGGTGCCAGCAGCCGCGGTAATTCCAGCTCCAATAGCGTATATTAAAGTTGTTGCAGTTAAAAAGCTCGTAGTTGAATTTCGGGATCAATATATTGGTCGTGCCTCTGGTATGAACTGGTATTATTGATTTCTACCTACTGACGAACTGTGATGTCATTAATTTGGTGTCATGGGGAATCAGGACTGTTACTTTGAAAAAATTAGAGTGTTTAAAGCAGGCACACGCTTGAATACATTAGCATGGAATAATGAAATAGGACGTTTGACCCTATTTTGTTGGTTTCTAGGATCGACGTAATGATTAATAGGGATAGTTGGGGGCATTAGTATTCAATTGTCAGAGGTGAAATTCTTGGATTTATTGAAGACTAACTACTGCGAAAGCATTTGCCAAGGATGTTTTCATTAATCAAGAACGAAAGTTAGGGATCGAAGACGATCAGATACCGTCGTAGTCTTAACCNTAAACTATGCCGACTAGGGATCGGATGATG
+
IIIIIIIIIIIIIHHHIIIIIIIIIIIIIIIIIIIIIIIIIIIIIIIIIIIIIIIIIIIIIIIIIIHHHIIIIIIIIII==66666EIIIIIIIIIIIIHHHIHHHIIIIIIIIIIIIIIIIIIIIIIIIIIIIIIIIIIIIIIIIIIIIHHHIIIHHHIIIIIIIIIIIIIIIIIIIIIIIIBBBIIIIIIII@@@@IIIIIIIHIIA;:9A5537,,,,-,11+<=BAB;==HHHIIIIIIIHHHIIHEBBBFDHIIIIIIIIIIIIIIIIIHHHIHHHAAAAAHIIBBAEG55555//88?BBIIIHEDEIIIIIHHHIIIIIIIIIHHHIIIIII88==8IIIIIIIIIDEEBHHHHHHHHBBBDBBBDDD==@@BBBBH::DDEBBBD:9998CAC;4444CCC>>>BBBBBIE<>>77428833004730,,,12---49903334333220030777790306630016886868;;:1!325530-/10,,,.12,,,/11335551,.
@JI6ZREA02GB7EZ
AGTGCTCATTGGAGGGCAAGTCTGGTGCCAGCAGCCGCGGTAATTCCAGCTCCAATAGCGTATATTAAAGTTGTTGCAGTTAAAAAGCTCGTAGTTGAATTTTAGGCCTGGCCGGATGGTCCGTCTTTGGCGAGTACTGTTCTGTCGTCGGGTCTATCCTTCTGGTGAGCCGGGATGCCCTTTATTGGGTGTGTCGGGGAACCAGGACCATTACCTTGAAAAAATTAGAGTGTTTAAAGCGGGCATTTGCTTGAATAGATTAGCATGGAATAATAGAATAGGACGTTGGTTCTATTTTGTTGGTTTTAGGACCACCGTAATGATTAATAGGGATAGTTGGGGGCATTAGTATTCAATTGTCAGAGGTGAAATTCTTGGATTTATTGAAGACTAACTATTGCGGAAGCATTTGCCAAGGATGTTTTCATTAATCAAGAACGAAAGTTAGGGGATCGAAGACGATCAGATACCGTCGTAGTCTTAACCATAAACTATGCCGACTAGGAATCGGGCGACGTTATTTTCATGACTCGCTCGGCGCCTTACGGG
+
IIIIIIIIIIIIIHHHIIIIIIIIIIIIIIIIIIIIIIIIIIIIIIIIIIIIIIIIIIIIIIIIIIHHHIIIIIIIIIIII;;;;;IIIIIIIIIIIII@@@@IIIIIIIIIIIIIIIIIIIIIIHHHIIIIIIIIIIIIIIIIIIIIIHHHIIIIIIIIIIIIIIIIIIIHHHIIIHHHGGGGAABBHIIIIIICCCCIIIIBBBGGIIIGFDDBAA//////;;3DEEIGEHHHHHIIGGGGIHHHIIIIIIIIIIIIIIIIIIIIIIIIIIIIIIIIIIIIIAA8655@CD5555@56EE5555GGGIIIIIIIIIIIIIIIIIIIHHHIIIIII:::::IIIIIIIIIIIIIHHHHFFDCCCDEAAAAAA>>@@@EEHHHHIIDCCDHHFFCCCCDE<<<<C@AAABEEEEE662882222;===;;9==<<99=6333:;;222-//88==;6486;888=:<788=<9;<=<:<224421084--.--5866594824466888821-377921----38:::::7;:=:<<;922...4622
@JI6ZREA02GP5FA
AGTGCTCATTGGAGGGCAAGTCTGGTGCCAGCAGCCGCGGTAATTCCAGCTCCAATAGCGTATATTAAAGTTGTTGCAGTTAAAG
+
FFFFFFFFFFFII??=HIBBBFHHHIIIIIIIIIIIIIIIIIIIIIIIIIIIFFFFFFFFFFFFFFFFFFFFFFFFFBAA?661-
@JI6ZREA02G4AOZ
AGTGCTCATTGGAGGGCAAGTCTGGTGCCAGCAGCCGCGGTAATTCCAGCTCCAATAGCGTATATTAAAGTTGTTGCAGTTAAAAAGCTCGTAGTTGAATTTAGGCCTGACCGGATGGTCCGTCTTTGGCGAGTACTGTTCGTGTCGTCGGGTCTATCCTTCTGGTGAACGCCGGGATGCCCTTTATGGGT
+
F?????@FFFFIIHHHIIIIIIIIIIIIIIIIIIIIIIIIIIIIIIIIIIIIFFFFFFFFFFFFFFFFFFFFFFFFFFFFF;;;;;FFFFDAA????99.,,,--113..-224<????888?8111>=90//46==<;6/0048769<666/00080000???<<<444::B==;?99::;;;8948844
@JI6ZREA02H36RR
AGTGCTCATTGGAGGGCAAGTCTGGTGCCAGCAGCCGCGGTAATTCCAGCTCCAATAGCGTATATTAAAGTTGTTGCAGCTAAAAAGCTCGTAGTTGAATTTTAGGCCTGGCCGGATGGTCCGTCTTTGGCGAGTACTGTTCTGTCGTCGGGTCTATCCTTCTGGTGAGCCGGGATGCCCTTTATTGGGTGTGTCGGGGAACCAGGACCATTACCTTGAAAAAATTAGAGTGTTTAAAGCGGGCATTTGCTTGAATAGATTAGCATGGAATAATAGAATAGGACGTTGGTTCTATTTTGTTGGTTTTAGGACCACCGTAATGATTAATAGGGATAGTTGGGGGCATTAGTATTCAATTGTCAGAGGTGAAATTCTTGGATTTATTGAAGACTAACTATTGCGAAAGCATTTGCCAAGGANGTTTTCATTAATCAAGAACGAAAGTTAGGGGATCGAAGACGATCAGATACCGTCGTAGTCTTAACCATAAACTATGCCGACTAGGAATCGGGCGACGTTATTTTCATGACTCGCTCGGCGCCTT
+
IIIIIIIIIIIIIHHHIIIIIIIIIIIIIIIIIIIIIIIIIIIIIIIIIIIIIIIIIIIIIIIIIIHHHIIIIIIIIIIII;;;;;IIIIIIIIIIIIICCCCIIIIIIIIIIIIIIIIIIIIIIHHHIIIIIIIIIIIIIIIIIIIIIHHHIIIIIIIIIIIIIIIIIIIHHHIIIHHHHHHIIIHHHIIIIIICCCCIIIIIIIIIIIIIIIIIII<<<<99IIIIIIIIGGGHHHIIGGGIICCCIIIIIIIIIIIIIIIIIIIIIIIIIIIIIIIIIIIIHCC??99EEI===<?44IIAAAAIIIIIIIIIIIIIIIIIIIIIIHHHIIIIII=====IIIIIIIIIIIIIIIIIIIIIIIII;;;IIIIIIIIHHHIIIIIIIIIIIIIIIIIIIHHHHIHHHHHIIIIIII=!<<<<<@@@CCC?<2118;??111313/..../:?CC@@@CCE<<<@;7777<C?;;<@EEEEEE<<9@?<;<>3:666>?36466@@@C<<<?<@>==<4////<<?@ACCCECCCCC@@=;//
@JI6ZREA02JFC6E
AGTGCTCATTGGAGGGCAAGTCTGGTGCCAGCAGCCGCGGTAATTCCAGCTCCAATAGCGTATATTAAAGTTGTTGCAGTTAAAAAGCTCGTAGTTGAATTTTAGGCCTGGCCGGATGGTCCGTCTTTGGCGAGTACTGTTCTGTCGTCGGGTCTATCCTTCTGGTGAGCCGGGATGCCCTTTATTGGGTGTGTCGGGGAACCAGGACCATTACCTTGAAAAAATTAGAGTGTTTAAAGCGGGCATTTGCTTGAATAGATTAGCATGGAATAATAGAATAGGACGTTGGTTCTATTTTGTTGGTTTTAGGACCACCGTAATGATTAATAGGGATAGTTGGGGGCATTAGTATTCAATTGTCAGAGGTGAAATTCTTGGATTTATTGAAGACTAACTATTGCGAAAGCATTTGCCAAGGATGTTTTCATTAATCAAGAACGAAAGTTAGGGGATCGAAGACGATCAGNTACCGTCGTAGTCTTAACCATAAACTATGCCGACTGGAATCGGGCGACGTTATTTCATGACTCGCTCGGCGCCTTACGGG
+
IIIIIIIIIIIIIHHHIIIIIIIIIIIIIIIIIIIIIIIIIIIIIIIIIIIIIIIIIIIIIIIIIIHHHIIIIIIIIIIII<<<<<IIIIIIIIIIIII>>>>HIIIIIIIIIIIIIIIIIIIIIHHHIIIIIIIIIIIIIIIIIIIIIHHHIIIIIIIIIIIIIIIIIIIHHHIIIHHHHHHIFFGGHIIIIIICCCCIIIIIIIIIIIIIHGGFFI666666;;,BIIIIHHHHHHIIHHHHIHHHIIIIIIIIIIIIIIIHHHIIIIIIIIIIIIIIIIAAAEEAAAADGG=99<D::HH5555DGGGDDDFH<<<ADEHIIIIIIHHHIIIIII88888IEEEHEAAADIIIHHHHHHHHHHHEEEHHHH88;;@BEED::EHB:8;@DEHHHHDDHBBBHHB@@@HEDCAAAA=83....3:;;::9<;;:88><777<;;477779333;82036<===8!33;;>:0223<<><<==...369931-13336<4888;;;:8830-304964000777779947472662.//,,,.000
@JI6ZREA02JOG78
AGTGCTCATTGGAGGGCAAGTCTGGTGCCAGCAGCCGCGGTAATTCCAGCTCCAATAGCGTATATTAAAGTTGTTGCAGTTAAAAAGCTCGTAGTTGAATTTTAGGCCTGGCCGGATGGTCCGTCTTTGGCGAGTACTGTTCTGTCGTCGGGTCTATCCTTCTGGTGAGCCGGGATGCCCTTTATTGGGTGTGTCGGGGAACCAGGACCATTACCTTGAAAAAATTAGAGTGTTTAAAGCGGGCATTTGCTTGAATAGATTAGCATGGAATAATAGAATAGGACGTTGGTTCTATTTTGTTGGTTTTAGGACCACCGTAATGATTAATAGGGATAGTTGGGGGCATTAGTATTCAATTGTCAGAGGTGAAATTCTTGGATTTATTGAGGACTAACTATTGCGAAAGCATTTGCCAAGGATGTTTTCATTAATCAAGAACGAAAGTTAGGGGAATCGAAAACGATCAGATACCGTCGTAGTCTTAACCATAAACTATGCCGACTAGGAATCGGG
+
HHHHHHHHHHHIIHHHIIIIIIIIIIIIIIIIIIIIIIIIIIIIIIIIIIIIHHHHHHHHHHHHHHHHHHHHHHHHHHHHH=====HHHHHHHHHHHHHCCCCHHHHHHHHHHHHHHHHHHHHHHHHHHHHHHHHHHHHHHHHHHHHHH>>>HHHHHHHHHHHHHHHHHHHHHHHHHHHHBBBE<<BBHHHHHHHCCCCHHHHHHHHHHHHHHHHHHH66666688,@EDDECCCCCEHHH<<<EHHHHHHHHHHHHHHHHHHHHHHHHHHHHHHHHHHGGG@@>;90000A;;33.3;36;;////;;;=;88346;;>@@@GGBBBHHHHHHHHEH55555@BBBGGGGGB@@@==DDBAA??BA@444AABBBBBB=99988EE999>A@9998?9999===99344=BAAA>;;:72-----28;::9;;;;99;63346772120000226----04-229979:;:71016:66766;;664:611260022646460-,,-2242-
@JI6ZREA02FMP42
AGTGCTCATTGGAGGGCAAGTCTGGTGCCAGCAGCCGCGGTAATTCCAGCTCCAATAGCGTATATTAAAGTTGTTGCAGTTAAAAAGCTCGTAGTTGAATTTTAGGCCTGGCCGGATGGTCCGTCTTTGGCGAGTACTGTTCTGTCGTCGGGTCTATCCTTCTGGTGAGCCGGGATGCCCTTTATTGGGTGTGTCGGGGAACCAGGACCATTACCTTGAAAAAATTAGAGTGTTTAAAGCGGGCATTTGCTTGAATAGATTAGCATGGAATAATAGAATAGGACGTTGGTTCTATTTTGTTGGTTTTAGGACCACCGTAATGATTAATAGGGATAGTTGGGGGCATTAGTATTCAATTGTCAGAGGTGAAATTCTTGGATTTATTGAAGACTAACTATTGCGAAAGCATTTGCCAAGGATGTTTTTCATTAATCAAGAACGAAAGTTAGGGGGATCGAAGACGATCAGATACCGTCGTAGTCTTAACCNTAAACTATGCCGACTAGGAATCGGGCGACGTTATTTTCATGACTCGCTCGGCGCC
+
IIIIIIIIIIIIIHHHIIIIIIIIIIIIIIIIIIIIIIIIIIIIIIIIIIIIIIIIIIIIIIIIIIHHHIIIIIIIIIIII;;;;;IIIIIIIIIIICC66669HIIIIIIIIIIIIIIIIIIIIHHHIIIIIIIIIIIIIIIIIIIIIHHHIIIIIIIIIIIIIIIIIIIHHHIIIGGGHHHIIIHHHIIIIIICCCCIIIIIIIIIIIIIIIEEEG111144??6IIIIIHHHHHHII;;;IIHHHIIIIIIIIIIIIIIIIIIIIIIIIIIIIIIIIIIIIIIIIIIIIII?@>=?44EE9999?EEEIIIIIIIIIIIIIIIIIIHHHIIIIII==?==IIIIIIIIIIIIIIIIIIIIIIIIIHHHIIIIIIIIHHHIIIIIIIIIIIIIIIIIIII???IIIHHHIGDBBBB<:1,,,,,48111179815.,/3111361,,,,,,-4;;8=88<<EEEEEEEEEEEE?@>@@::.-----!4,,,/3-????>?;5///8851/,,60;:6668.///7<CCCCCCEECCC@>;33
@JI6ZREA02F9RQD
AGTGCTCATTGGAGGGCAAGTCTGGTGCCAGCAGCCGCGGTAATTCCAGCTCCAATAGCGTATATTAAAGTTGTTGCAGTTAAAAAGCTCGTAGTTGAATTTTAGGCCTGCCGGATGGTCCGTCTTTGGCGAGTACTGTTCTATCGTCGGGTCTATCCTTCTGGTGAGCCGGGAATGCCCTTTATTGGGTGTGTCGGGGAACCAGGACCATTACCTTGAAAAAATTAGAGTGTTTAAAGCGGGCATTTGCTTGAATAGATTAGCATGGAATAATAGAATAGGACGTTGGTTCTATTTTGTTGGTTTTAGGACCACCGTAATGATTAATAGGGATAGTTGGGGGCATTAGTATTCAATTGTCAGAGGTGAAATTCTTGGATTTATTGAAGACTAACTATTGCGAAAGCATTTGCCAAGGATGTTTTCATTAATCAAGAACGAAAGTTAGGGGATCGAAGACGATCAGATACCGTCGTAGTCTTAACCATAAACTATGCCGACTGGAATCGGGCGACGTTACTTTCATGACTCGCTCGGCGCCTTACGGGAAAC
+
IIIIIIIIIIIIIHHHIIIIIIIIIIIIIIIIIIIIIIIIIIIIIIIIIIIIIIIIIIIIIIIIIIHHHIIIIIIIIIIBB88888HIIIIGGIIIIB@9777;DGG@<79:IIIIIIIIIIIIHHHIIIIIIIIIIIIIF:;;@IIIHHHIIIIIIIIIIIIEEEDD1111331:A==@@BHIHIHHHIIIIIICCCCIIIIIIIHIIHHGEEEEEE111111;;3GGGIIHHHHHHIIH>>>HHHHHH@@@IIIIIIIIIIIIIIIIIIIIIIIIIIIIIIIIHH@@@@@@B77534..//////3568;=A89;@@IHHHIIHHHHHHHIIIIHH55555DGGG;;9@DFGGGED===HBBBHHHHHHHHBBBBBHHEEB88HH=434=DD=======BB<<=:4///A:8848854-----226677466678497200----.---499;;;6478:;;;:131;;;65667:831177110722220-66678:4777...77540-3687...0038:::;;767;;;=;6566;;;9777...1
@JI6ZREA02GW07D
AGTGCTCATTGGAGGGCAAGTCTGGTGCCAGCAGCCGCGGTAATTCCAGCTCCAATAGCGTATATTAAAGTTGTTGCAGTTAAAAAGCTCGTAGTTGAATTTCGGGACT
+
FFFFFFFFFFFIIHHHIIIIIIIIIIIIIIIIIIIIIIIIIIIIIIIIIIIIFFFFFFFFFFFFFFFFFFFFFFFFFFFFF=====FFFFFDBBBAA880../.12:5.
@JI6ZREA02HPZI7
AGTGCTCATTGGAGGGCAAGTCTGGTGCCAGCAGCCGCGGTAATTCCAGCTCCAATAGCGTATATTAAAGTTGTTGCAGTTAAAAAGCTCGTAGTTGAATTTCGGGATCAATTAGTCGGTCGTGCCTTAC
+
FFFFFFFFFFFIIHHHIIIIIIIIIIIIIIIIIIIIIIIIIIIIIIIIIIIIFFFFFEEEEFFFFFFFFFFFFFFFFFFFF=====FFFFFFFFFFFFFFFFC???=::::88B:9:::BA>??=;994/
@JI6ZREA02ITAMN
AGTGCTCATTGGAGGGCAAGTCTGGTGCCAGCAGCCGCGGTAATTCCAGCTCCAATAGCGTATATTAAAGTTGTTG
+
FFFFFFFFFFFIIHHHIIIIIIIIIIIIIIIIIIIIIIIIIIIIHIHHHHHHFFFFFFFFFFFFFFFFFFFFDD40
@JI6ZREA02JNBPE
AGTGCTCATTGGAGGGCAAGTCTGGTGCCAGCAGCCGCGGTAATTCCAGCTCCAATAGCGTATATTAAAGTTGTTGCAGTTAAAAAGCTCGTAGTTGAATTTTAGGCCTGACCGGATGGTCCGTCTTTGGCGAGTACTGTTCTGTCGTCGGGTCTATCCTTCTGGTGAGCCGGGATGCCCTTTATTGGGTGTGTCGGGGAACCAGGACCATTACCTTGAAAAAATTAGAGTGTTTAAAGCGGGCATTTGCTTGAATAGATTAGCATGGAATAATAGAATAGGACGTTGGTTCTATTTTGTTGGTTTTAGGACCACCGTAATGATTAATAGGGATAGTTGGGGGCATTAGTATTCAATTGTCAGAGGTGAAATTCTTGGATTTATTGAAGACTAACTATTGCGAAAGCATTTGCCAAGGATGTTTTCATTAATCAAAGAACGAAAGTTAGGGGATCGAAGACGATCAGATACCGTCGTAGTCTTAACCATAAACTATGCCGACTAGGAATCGGGCGACGTTATTTCATGACTCGCTCGGCGCCTTACGGGAAAC
+
IIIIIIIIIIIIIHHHIIIIIIIIIIIIIIIIIIIIIIIIIIIIIIIIIIIIIIIIIIIIIIIIIIHHHIIIIIIIIIIII<<<<<IIIIIIIIIIIIIAAAAIIIIIIIIIIIIIIIIIIIIIIHHHIIIIIIIIIIIIIIIIIIIIIHHHIIIIIIIIIIIIIIIIIIIHHHIIIHHHHHHIFFGGHIIIIIICCCCIIIIIIIIIIIIIIIIIII9;;;88II5IIIIIHHHHHHIIHFFFIHHHIGGGIIIIIIIIIIIIIIIIIIIIIIIIIIIIIIIIIHG88746?E5333?68>?/2/2?EEEEEE99<<<DHEEEHHHHIHHHHIIIII88887AAAEIIIIIIEEEHHHBBBBBBEBB??>CCC==???;;;A::CC;:8;??CDCCCA??:;;;CDCBBBBCDDCCCC>>77228;;;::88...3-094333033-22222::>==<;><<<<<>686883...2=<<=<<;=6658661..-6888688;:;;66888554-1/,,,,,,,1155999876868=60119996551/,,,
@JI6ZREA02GWFQ4
AGTGCTCATTGGAGGGCAAGTCTGGTGCCAGCAGCCGCGGTAATTCCAGCTCCAATAGCGTATATTAAAGTTGTTGCAGTTAAAAAGCTCGTAGTTGAATTTTAGGCCTGGCCGGATGGTCCGTCTTTGGCGAGTACTGTTCTATCGTCGGGTCTATCCTTCTGGTGAGCCGGGAATGCCCTTTATTGGGTGTGTCGGGGAACCAGGACCATTACCTTGAAAAAATTAGAGTGTTTAAAGCGGGCATTTGCTTGAATAGATTAGCATGGAATAATAGAATAGGACGTTGGTTCTATTTTGTTGGTTTTAGGACCACCGTAATGATTAATAGGGATAGTTGGGGGCATTAGTATTCAATTGTCAGAGGTGGAAATTCTTGGATTTATTGAAGACTAACTATTGCGAAAGCATTTGCCAAGGATGTTTTCATTAATCAAAGAACGAAAGTTAGGGGATCGAAGACGATCAGATACCGTCGTAGTCTTAA
+
HHHHHHHHHHHIIHHHIIIIIIIIIIIIIIIIIIIIIIIIIIIIIIIIIIIIHHHHHHHHHHHHHHHHHHHHHHHHHHHHH?????HHHHHHHHHHHHHCCCCHHHHHHHHHHHHHHHHHHHHHHHHHHHHHHHHHHHHHH>:;;;HHHHHHHHHHHHHHHHHGDEBDB5622220:A;;>>>CB@@BBHHHHHHHCCCCHHHHHHHHHHHHIGBBBBB222222AA3DB??@@@C<<<EHHEEEHHHHHHHHHHHHHHHHHHHHHHHHHHHHHHHHHHHHHHHHHHHHHDDDDG;776A6543////4689<A?ABGGEBBBEEEBBBB655<AA?89/////A><<??=BA>;;94432AA>==;<22///<<<::<<>;==B:8AAA@@ADBBBB???AA?999?=999=AAABBB;9;;4441:;;;::42---2012.,,,342-----466699747667777676;;;:9::;:674422
@JI6ZREA02JONAO
AGTGCTCATTGGAGGGCAAGTCTGGTGCCAGCAGCCGCGGTAATTCCAGCTCCAATAGCGTATATTAAAGTTGTTGCAGTTAAAAAGCTCGTAGT
+
FFFFFFFFFFFIIHHHIIIIIIIIIIIIIIIIIIIIIIIIIIIIIIIIIIIIFFFFFFFFFFFDDDFFFFFFFFF@AAEEF?????FFFDDBA?4
@JI6ZREA02F2TCI
AGTGCTCATTGGAGGGCAAGTCTGGTGCCAGCAGCCGCGGTAATTCCAGCTCCAATAGCGTATATTAAAGTTGTTGCAGTTAAAAAGCTCGTAGTTGAATTTCGGGATCAATACGTCGGTCGTGCTTTTTTGGTACGCACTGGCGTCATTGGTTTCTCCTTTCTGACGAACCATGATGTCATTAATTTGGTGTTATGGGGAGTTAGGACTGTTACTTTGAAAAAATTAGAGTGTTTAAAGCAGGCATTAGCTTGAATACATTAGCATGGAATAATGAAATAGGACGTTCGATCCTATTTTGTGGTTTCTAGGATCAACGTAATGATTAATAGGGATAGTTGGGGCATTAGTATTCAATTGTCAGAGGTGAAATTCTTGGATTTATTGAAGACTAACTACTGCGAAAGCATTTGCCAAGGATGTTTCATTAATCAAGAACGAAAGTTAGGGATCGAAGACGATCAGATACCGTCGTAGTCTTAACCATAAACTATGCCGAC
+
HHHHHHHHHHHIIHHHIIIIIIIIIIIIIIIIIIIIIIIIIIIIIIIIIIIIHHHHHHHHHHHHHHHHHHHHHHHHHHHHH;;;;;HHHHHHHHHHHHHHHHH???HHHHHHHHHHHHHHHGGGD333111>>8DDBEGGHHHBBBEHHHHHBBBHHHHHHHHHHHHHHHFFFHHHHHHHHHHBB666GGEGGGGG;===<166GGGHHHEEEHHHHHH66666699,EHHHHHHHHHHHHHHHHHHHHHHHHHHHHHHHHHHGGHHFFGF@@@BG@@@;7;;HH@@@GEDDDDB?0220;29999;A<GGEEHHHHHHBBBGB@@@6655@>>BBBBEE6666;;BBBBBBBBD>>>>>==A9999A=99994...44A966944<A<=:>A99333B@A>=;;<====;999<<;;8462---227777246620021000:;;2777:77222642117772126;;;:9::;:8:8:==1107966760022202,
@JI6ZREA02FXQ2L
AGTGCTCATTGGAGGGCAAGTCTGGTGCCAGCAGCCGCGGTAATTCCAGCTCCAATAGCGTATATTAAAGTTGTTGCAGTTAAAAAGCTCGTAGTTGAATTTTAGGCCTGACCGGATGGTCCGTCTTTGGCGAGTACTGTTCTGTCGTCGGGTCTATCCTTCTGGTGAGCCGGGATGCCCTTTATTGGGTGTGTCGGGGAACCAGGACCATTACCTTAGAAAAAATTAGAGTGTTTAAAGCGGGCATTTGCTTGAATAAATTAGCATGGAATAATAGAATAGGACGTTGGTTCTATTTTGTTGGTTTTAGGACCACCGTAATGATTAATAGGGATAGTTGGGGGCATTAGTATTCAATTGTCAGAGGTGAAATTCTTGGATTTATTGAAGACTAACTATTGCGAAAGCATTTGCCAAGGATGTTTTCATTAATCAAGAACGAAAGTTAGGGGAT
+
FFFFFFFFFFFII???IIIHIIIIIIIIIIHHIIHHHHHHHHHHFFFHHHHHFFFFFFFFFFFFFFFFFFFFFFFFFFFFF???==FFFFFFFFFFFFF8888??CFFFFFFFFFFFFFFFFFFFFFFFFFFFFFFFFFFFFFFFFFFFFFFFFFFFFFFFFFFFFFFFFFFFFFEEDFFFFFFFFFFFFDEEDEBAAAFFFFFFD@@@?CFFFF666F666662BB0BB=66666?==AB===BB===B:5444<<888>><ABA=??DA:99?ADDDFDAAADDBAAA<<<<=2222=66BB:::9AAAD5558D?===???DDDBBB???D::00055755===BDDDD::::=?>@@@@883338===DB?>>DDD>>>D88?BB888=888==B><=<;;;<888843////<:5::11116:::88696----60---7780011112
@JI6ZREA02F2KP2
AGTGCTCATTGGAGGGCAAGTCTGGTGCCAGCAGCCGCGGTAATTCCAGCTCCAATAGCGTATATTAAAGTTGTTGCAGTTAAAAAGCTCGTAGTTGAATTTCGGGGTCAGCAGGTTGGTCGTGCCACTGGTATGCACTGGTCTCGCTGATTCCTCCCTCTTGTAGAACCGTAATGCCATTAAGTTGGTGTTGCGGGGAAACAGGACTAGTTACTTTGAAAAAATTAGAGTGTTTAAAGCAAGCTAACGCTTGAATACATTAGCATGGAATAATGAAATAGGACGATCGATCCTATTTGTGGTTTCTAGGGTCACGTAATGATTAATAGGGATAGTTGGGGCATTAATATTCAATTGTCAGAGGTGAAATTCTTGGATTTATTGAAGACTGACTACTGCGAAAGCATTTGCCAAAGGATGTTTTCATTAATCAAGAACGAAAGTTAGGGATCGAAGACG
+
@A@FFFFFFFDDFDHHHHHHIIIIIIIIIIIHHH@@=FFF@??FFFFFFFFFFFFFFFFFFFFFFFFFFFFFFFFDDDFFF;;;;;DFFFFFFFFFF====CF;;;;ADDAAADDDDDDDCCDFFFFFFFFFFFFFFFFFFFFFFFFFFD::::DFFFFFFFFFFFFFF???FDB=<=ABB:5333::BDDDBD;===FFFFFFFF<<::AAA?8889//1///88->?A@B=?????AABBB:6655ADDDDDDDGGGCCCCCCG????ABBBB===:4:::A<<<>>==6657,,,3,--,,,-.:6668455DDDDDDDDD????=;9??<<22....377711116>>4444>>>>><<<:844222920027...227><<;:<>?BB?>>>:82226677,,,3,,,,,00/30,,,,,,0011133696664000722-1027777760021
@JI6ZREA02FN5L9
AGTGCTCATTGGAGGGCAAGTCTGGTGCCAGCAGCCGCGGTAATTCCAGCTCCAATAGCGTATATTAAAGTTGTTGCAGTTAAAAAGCTCGTAGTTGAATTTTAGGCCTGGCCGGATGGTCCGTCTTTGGCGAGTACTGTTCTGTCGTCGGGTCTATCCTTCTGGTGAGCCGGGATGCTCTTTATTGGGTGTGTCGGGGAACCAGGACCATTACCTTGAAAAAATTAGAGTGTTTAAAGCGGGCATTTGCTTGAATAGATTAGCATGGAATAATAGAATAGGACGTTGGTTCTACTTTGTTGGTTTTAGGACCACCGTAATGATTAATAGGGATAGTTGGGGGCATTAGTATTCAATTGTCAGAGGTGAAATTCTTGGATTTATTGAAGACTAACTATTGCGAAAGCATTTGCCAAGGATGTTTTCATTAATCAAGAACGAAAGTTAGGGGATCGAAGACGATCAGATACCGTCGTAGTCTTAACCATAAACTATGCCGACTAGGAATCGGGCGACGTTATTTCATGACTCGCTCGGCGCCTTACGGG
+
IIIIIIIIIIIIIHHHIIIIIIIIIIIIIIIIIIIIIIIIIIIIIIIIIIIIIIIIIIIIIIIIIIHHHIIIIIIIIIIII?????IIIIIIIIIIIIICCCCIIIIIIIIIIIIIIIIIIIIIIHHHIIIIIIIIIIIIIIIIIIIIIHHHIIIIIIIIIIIIIIIIIIIHHHIIIIIIHHF@<<FFHIIIIIICCCCIIIIIIIIIIIIIIIIIII999866II5IIHIHHHHHHHIIHHHHIHHHIIIIIIIIIIIIIIIIIIIIIIIIIIIIIIIIHH@@@DDDD<<<<DB<<>D<<55////:?AB>>><BBDDFFDD<<<<DFEHHHDDDDI====8DDDHIHDDDD@@@EDBBBB?>>BDB:::HHHHHHHHHHHHHH@@@:8:B@>>>BBB?@>BBE>@@BBEEDDBD::888111138;<:88:::855=<555688-10007...3364::::::8688;<;656:86686:==8658698:8-1338<<03133::;;520/,1/,,,,,,,11111553573-..04344452,,,
@JI6ZREA02JTDUW
AGTGCTCATTGGAGGGCAAGTCTGGTGCCAGCAGCCGCGGTAATTCCAGCTCCAATAGCGTATATTAAAGTTGTTGCAGTTAAAAAGCTCGTAGTTGAATTTTAGGCCTGGCCGGATGGTCCGTCTTTGGCGAGTACTGTTCTGTCGTCGGGTCTATCCTTCTGGTGAGCCGGGATGCCCTTTATTGGGTGTGTCGGGGAACCAGGACCATTACCTTGAAAAAATTAGAGTGTTTAAAGCGGGCATTTGCTTGAATAGATTAGCATGGAATAATAGAATAGGACGTTGGTTCTATTTTGTTGGTTTTAGGACCACCGTAATGATTAATAGGGATAGTTGGGGGCATTAGTATTCAATTGTCAGAGGTGAAATTCTTGGATTTATTGAAGACTAATTATTGCGAAAGCATTTGCCAAGGATGTTTTCATTAATCAAGAACGAAAGTTAGGGGATCGAAGACGATCAGATACCGTCGTAGTCTTAACCATAAACTATGCCGACTAGGAATCGGGCGACGTTATTTC
+
IIIIIIIIIIIIIHHHIIIIIIIIIIIIIIIIIIIIIIIIIIIIIIIIIIIIIIIIIIIIIIIIIIHHHIIIIIIIIIIII=====IIIIIIIIIIIIICCCCIIIIIIIIIIIIIIIIIIIIIIHHHIIIIIIIIIIIIIIIIIIIIIHHHIIIIIIIIIIIIIIIIIIIHHHIIIHHHHHHIAABBFIIIIIICCCCIIIIIIIIIIIIIIIIIII888866>>-@IIII@@@EDDFIEEEIH=>=HFFFIFDDDIIIIIIIIIIIIIIIIIDDDDIIIIIIIII@@7769A63303--44////3558;;;68566B?AAAA????2226?BBEE45555GGGIFGHIHD@@@HEEHHHHHBBBHHHEIEEBBBBB444=88DDB===BBBBB???AA=444==:::;AAAAAAA;62----26---,.22299971005:;;44311177;;;:9:86333;8:8::71011;:;;::==11076667:26773130602274665220,21440/,,,1
@JI6ZREA02FG37G
AGTGCTCATTGGAGGGCAAGTCTGGTGCCAGCAGCCGCGGTAATTCCAGCTCCAATAGCGTATATTAAAGTTGTTGCAGTTAAAAAGCTCGTAGTTGAATTTCGGGATCAATA
+
FFFFFFFFFFFIIIIIIIIIIIIIIIIIIIIIIIIIIIHIIIIIHHIIHHIIFFFFFFFFFFDDDDCCFCCCFFFFFFFFF==??=FFFFFFFFDBBA>;;80..,3:755.,
@JI6ZREA02G4OCK
AGTGCTCATTGGAGGGCAAGTCTGGTGCCAGCAGCCGCGGTAATTCCAGCTCCAATAGCGTATACTAAAGTTGTTGCAGTTAAAAAGCTCGTAGTTGAATTTTAGGCCTGGCCGGATGGTCCGTCTTTGGCGAGTACTGTTCTATCGTCGGGTCTATCCTTCTGGTGAGCCGGAATGCCCTTTATTGGGTGTGTCGGGGAACCAGGACCATTACCTTGAAAAAATTAGAGTGTTTAAAGCGGGCATTTGCTTGAATAGATTAGCATGGAATAATAGAATAGGACGTTGGTTCTATTTTGTTGGTTTTAGGACCACCGTAATGATTAATAGGGATAGTTGGGGGCATTAGTATTCAATTGTCAGAGGTGAAATTCTTGGATTTATTGAAGACTAACTACTGCGAAAGCATTTGCCAAGGATGTTTTCATTAATCAAGAACGAAAGTTAGGGGATCGAAGACGATCAGATACCGTCGTAGTCTTAACCATAAACTATGCCGACTAGGAATCGGGCGACG
+
IIIIIIIIIIIIIHHHIIIIIII@@@IIIIIIIIIIIIIIIIIIIIIIIIIIIIIIIIIIIIIIIIHHHIIIIIIIIIIII;;;;;IIIIIIIIIIIIICCCCIIIIIIFFFFIIIIIIIIIIIIHHHIIIIIIIIIIIIIIIIIIIIIHHHIIIIIIIIIIIIIIIIIFD=>==II@B@DDHHHHHHHHHHIIICC@@FFIIIIIIIIIIGGEEEBC111111??3EEGIIHHHHHHIIHFFFFFFFHIIIIIIIIIIIIIIIIIIIIIIIIIIIIIIIIIIIIDDDDIIIII=776>33//////42238==AEGGDDDDHHHIIIIHHHIIIIII77755DDDDGIIIIFDDDDDEBBBB?BBA?444AAABB444=BEE<<DDDDBBBB999:=9::=:::====BEDDABAAA=:3....33::::9;;;=<<;:333:73-----06444311640222646---4/.//1//4//,,,,.202297-1377;;57677::;;5501,1/,
@JI6ZREA02HA8C2
AGTGCTCATTGGAGGGCAAGTCTGGTGCCAGCAGCCGCGGTAATTCCAGCTCCAATAGCGTATATTAAAGTTGTTGCAGTTAAAAAGCTCGTAGTTGAATTTTAGGCCTG
+
FFFFFFFFFFFII???IIIIIIIIIIIIIIIIIIIIIIIIIIIIIIIIIIIIFFFFFFFFFFFFFFFFFA@@FFFFFFFFF=====FFFFFFFFFFFAA31003<>964/
@JI6ZREA02H2YYF
AGTGCTCATTGGAGGGCAAGTCTGGTGCCAGCAGCCGCGGTAATTCCAGCTCCAATAGCGTATATTAAAGTTGTTGCGGTTAAAAAGACTCGTAGTTGAATTTAGGCCTGGCCGGATGGTCCGTCTTTGGCGAGTACTGTTCTGTCGTCGGGTCTATCCTTCTGGTGAGCCGGGATGCCCTTTATTGGGTGTGTCGGGGAACCAGGACCATTACCTTGAAAAAATTAGAGTGTTTAAAGCGGGCATTTGCTTGAATAAATTAGCATGGAATAATAGAATAGGACGTTGGTTCTATTTTGTTGGTTTTAGGACCTACCGTAATGATTAATAGGGATAGGTTGGGGGCAGTTAGTATTCAATTTGTCAGAGGTGAAATTCTTGGATTTTATTGAAGACTAACTATTGCGTAAAGCATTTGCCAAGGATGTTTTCATTAATCAAGAACGAAAGTTAGGGGATCGAAAGACGATCAGATACCGTCGTAGTCTTAACC
+
FFFFFFFFFFFII@@@IIIIIIIIIIIIIIIIIIIIIIIIIIIIIIIIIIIIFFFFFFFFFFFFFFFFFFFDA><=4----,,,,,1-::=====?>=4400004222<9<<<BBAACFFCCDFFFFF@@ADFFFFFFFFFFFFFFFFFFFFFFFFFFFFFFFFFFFFFFFFFFFFFFFFFFFFFFDDDFFFFFF===@FFFFFFFFFFFBA???<;:------660====?;==655:====BB556?CDDDDDD?GG551CCCCDGGGGCCCDFDDDB==::9====<<>=?21//3-..-,,,,3689---12248<<2348866;<22223...2200222<<<=>??;999922,,,,,,330,,,3,,,007,,,,3,,,,,*,,,,007;99998;;:82///8883446;4333331,,,,,,00,,,,.00,,,,0.22/130,.....,,,,,,.,687777:7:7::61019:99:888880
@JI6ZREA02H4ED2
AGTGCTCATTGGAGGGCAAGTCTGGTGCCAGCAGCCGCGGTAATTCCAGCTCC
+
FFFCCCC???:::;;<A@AAAA::::@AAAA><444888<4448888????68
@JI6ZREA02G2JWZ
AGTGCTCATTGGAGGGCAAGTCTGGTGCCAGCAGCCGCGGTAATTCCAGCTCCAATAGCGTATATTAAAGTTGTTGCAGTTAAAAAGCTCGTAGTTGAATTTCGGGATCAATACGTCGGTCGTGCTTTTTTGGTACGCACTGGCGTCATTGGTTTCTCCTTTCTGACGAACCATGATGTCATTAATTTGGTGTTATGGGGAGTTAGGACTGTTACTTTGAAAAAATTAGAGTGTTTAAAGCAGGCATAGCTTGAATACATTAGCATGGAATAATG
+
FFFFFFFFFFFIIHHHIIIIIIIIIIIIIIIIIIIIIIIIIIIIIIIIIIIIFFFFFFFFFFFFFFFFFFFFFFFFFFFFF=====FFFFFFFFFFFFFFFFFFFFFFFFFFFFFFFFFFFFFFF999966FF6FFFFFFFFFFFFFFFFFFFFFFFFFFFFFFFFFFFFFFFFFFFFFFFFFFFFFFDDDFFDBB;9:951635:DBBBBAABB===?222222::-BDDDFFFFFFFFFFFF?????FFFFFDFDFDGGGGDA:8886=<;5-
@JI6ZREA02FK5MD
AGTGCTCATTGGAGGGCAAGTCTGGTGCCAGCAGCCGCGGTAATTCCAGCTCCAATAGCGTATATTAAAGTTGTTGCAGTTAAAAAGCTCGTAGTTGAATTTTAGGCCTGGCCGGATGGTCCGTTTTTGGCGAGTACTGTTCTGTCGTCGGGTCTATCCCTCTGGTGAGCCGGGATGCCCTTTACTGGGTGTGTCGGGGAACCAGGACCATTACCTTGAAAAAATTAGAGTGTTTAAAGCGGGCATTTGCTTGAATAGATTAGCATGGAATAATAGAATAGGACGTTGGTTCTATTTTGTTGGTTTTAGGACCACCGTAATGATTAATAGGGATAGTTGGGGGCATTAGTATTCAATTGTCAGAGGTGAAATTCTTGGATTTATTGAAGACTAACTATTGCGAAAGCATTTGCCAAGGATGTTTTCATTAATCAAGAACGAAAGTTAGGGGATCGAAGACGATCAGATACCGTCGTAGTCTTAACCATAAACTNTGCCGACTAGGAATCGGGCACGTTATTTCATGACTCGCTCGGCGCCTTACGGG
+
IIIIIIIIIIIIIHHHIIIIIIIIIIIIIIIIIIIIIIIIIIIIIIIIIIIIIIIIIIIIIIIIIIHHHIIIIIIIIIIGG:::::IIIIIHHHHII==55557AHHHHHIIIIIIHHHHHD<31111??GEGEHIIIIIIIIIIIIIIHHHIIIIIHHHIIIIIIIIIIIHHHIIIHHHHHHGFFHHHIIIIIICCCCIIHHHBBBGIHIIIGGGGI877;88BB0GHHIIHEEBBBFI>>>=FBBBIIIIIIIIIIIIIIIIIIIIIIGGGHIIIIIIIIIIGGGHHAA?EG==<88//88>>>>GIIAAAAGHHIIIIIIIIIIIIGBBGDDDDF77777AAGGFDDDDHIHHHHHHHHHHBBCHHHHHFFDDFFF@;;:44EECBBC;555:CEEC?:;;>:;;;;;A;;;;553;>7477=>>>>><===855>><<<>>>57777:;;888658<;<<;;9;:;;;98;;<;<=2233664;33331!1388;<4812288::50,,--.021,,,89<<<<8689=<=;9544922.100
@JI6ZREA02G5I0A
AGTGCTCATTGGAGGGCAAGTCTGGTGCCAGCAGCCGCGGTAATTCCAGCTCCAATAGCGTATATTAAAGTTGTTGCAGTTAAAAAGCTCGTAGTTGAATTTTAGGCCTGGCCGGATGGTCCGTCTTTGGCGAGTACTGTTCTAGTCGTCGGGTCTATCCTTCTGGTGAGCCGGGAATGCCCTTTATTGGGTGTGTCGGGGAACCAGGACCATTACCTTGAAAAAATTAGACGTGTTTAAAGCGGGCATTTGCTTGAATAGGTA
+
FFFFFFFFFFFIIHHHIIIIIIIIIIIIIIIIIIIIIIIIIIIIIIIIIIIIFFFFFFFFFFFFFFFFFFFFFFFFFFFFF;;;;;DDFFFDDDDDDFF8888<CDDDDFFFFFFFFFFFFFFFFFFFFFFFFFFFFFFFF=6666AFFFFFFFFFFFFFFFFFDBAAAA44111119@<====FFFFFFFFFFFFFAA@?FFFF@@?FFDBAA?<<88<-,,,,,--+3-.-4=888444?B===<@444<986:9975----
@JI6ZREA02FDOY7
AGTGCTCATTGGAGGGCAAGTCTGGTGCCAGCAGCCGCGGTAATTCCAGCTCCAATAGCGTATATTAAAGTTGTTGCAGTTAAAAAGCTCGTAGTTGAATTTTAGGCCTGGCCGGAGTCGTCGTCTTGGCGAGTACTGTTCTGTCGTCGGGTCTA
+
FFFFFFFFFFFIIHHHIIIIIIIIIIIIIIIIIIIIIIIIIIIIIIIIIIIIFFFFFFFFFFFFFFFFFFFFFFFFFFFFF==???FFFFFFFEDDFDD==@@F????CCAAAAABB=:66666ADDDDDDFFFFFFFFFFFFFFFFFFFFCC<<
@JI6ZREA02GQRT4
AGTGCTCATTGGAGGGCAAGTCTGGTGCCAGCAGCCGCGGTAATTCCAGCTCCAATAGCGTATATTAAAGTTGTTGCAGTTAAAAAGCTCGTAGTTGAATTTTAGGCCTGGCCGGATGGTCCGTCTTTGGCGAGTACTGTTCTGTCGTCGGGTCTATCCTTCTGGTGAGCCGGGATGCCCTTTATTGGGTGTGTCGGGGAACCAGGACCATTACCTTGAAAAAATTAGAGTGTTTAAAGCGGGCATTTGCTTGAATAGATTAGCATGGAATAATAGAATAGGACGTTGGTTCTATTTTGTTGGTTTTAGGACCACCGTAATGATTAATAGGGATAGTTGGGGGCATTAGTATTCAATTGTCAGAGGTGAAATTCTTGGATTTATTGAAGACTAACTATTGCGAAAGCATTTGCCAAGGATGTTTTCATTAATCAAAGAACGAAAGTTAGGGGATCGAAGACGATCAGATACCGTCGTAGTCTTAACCATAAACTATGCCGACTAGGAATCGGGCGACGTTATTTTCATGACTCGCTCGGCGCCTTACGGG
+
IIIIIIIIIIIIIHHHIIIIIIIIIIIIIIIIIIIIIIIIIIIIIIIIIIIIIIIIIIIIIIIIIIHHHIIIIIIIIIIFF88888FIIIIIIIIIIIICCCBHIIIIIIIIIIIIIIIIIIIIIHHHIIIIIIIIIIIIIIIIIIIIIHHHIIIIIIIIIIIIIIIIIIIHHHIIIHHHHHHIFFGGHHIIIIG<<>>BBEEIHHHIIIIIIIIHHI;;;;8866,>FIIIHHHHHHIIHFFFIHHHIIIIIIIIIIIIIIIIIIIIIIIIIIIIIIIIIIHHHHH<<<9CBE77335//::////9;=B>>>89<ADFFGGGGIIIH<<<AHIIII66688HHHIHHHIIHEEEEEEDDDDD555=BBEEBBBBBBBEEB?88DDBB=??AAAA?AACC9;;BB@@@@EHHHHHHHH>>7;77<<==<<53...803<6333:==47722288<=8658:<<<<><<<==>:9:<<:::872200.1///12,032247498994477552-,,,2332,,--33379997:8<:;<9566::96555
@JI6ZREA02HT0SD
AGTGCTCATTGGAGGGCAAGTCTGGTGCCAGCAGCCGCGGTAATTCCAGCTCCAATAGCGTATATTAAAGTTGTTGCAGTTAAAAAGCTCGTAGTTGAATTTTAGGCCTGGCCGGATGGCCCGTCTTTGGCGAGTACTGTTCTGTCGTCGGGTCTATCCTTCTGGTGAGCCGGGATGCCCTTTATTGGGTGTGTCGGGGAACCAGGACCATTACCTTGAAAAAATTAGAGTGTTTAAAGCGGGCATTTGCTTGAATAGATTAGCATGGAATAATAGAATAGGACGTTGGTTCTATTTTGTTGGTTTTAGGACCACCGTAATGATTAATAGGGATAGTTGGGGGCATTAGTATTCAATTGTCAGAGGTGAAATTCTTGGATTTATTGAAGACTAACTATTGCGAAAGCATTTGCCAAGGATGTTTTCATTAATCAAGAACGAAAGTTAGGGGATCGAGGACGATCAGATACCGTCGTAGTCTTAACCNTAAACTATGCCGACTAGGAATCGGGCGACG
+
IIIIIIIIIIIIIHHHIIIIIIIIIIIIIIIIIIIIIIIIIIIIIIIIIIIIIIIIIIIIIIIIIIHHHIIIIIIIIIIII:::::IIIIIIIIIIIIICCCBIIIIIIIIIIIIIIIIHHHIIIHHHIIIIIIIIIIIIIIIIIIIIIHHHIIIIIIIIIIIIIIIIIIIHHHIIIHHHHHHIIIHHHIIIIIICCCCIIIIIIIIIIIIIIIIIII888888II9IIIIIHHHHHHIIHHHIIGGGIIIIIIIIIIIIIIIIIIIIIIIIIIIIIIIIIIIIIAAAAFFIGG9887@55>>0000@??@EEEEFIFEEIIIIIAAAIHHHIIIIGG:::::GGGIIIIIIIIIIHHHHHHHHHHHEEEBEE@<<D@@11157:EEEECEFFH??>HFFFFEEEC<<222EEEBBA>:88/---3900//.22230053000233------899:111;9;===8242???>9<<=8;955..-,!20,,-/,79:6584:7221133200/,53/
@JI6ZREA02GV4D6
AGTGCTCATTGGAGGGCAAGTCTGGTGCCAGCAGCCGCGGTAATTCCAGCTCCAATAGCGTATATTAAAGTTGTTGCAGTTAAAAAGCTCGTAGTTGAATTTTAGGCCTGGCCGGATGGTCCGTCTTTGGCGAGTACTGTTCTGTCGTCGGGTCTATCCTTCTGGTGAGCCGGGATGCCCTTTATTGGGTGTGTCGGGGAACCAGGACCATTACCTTGAAAAAATTAGAGTGTTTAAAGCGGGCATTTGCTTGAATAGATTAGCATGGAATAATAGAATAGGACGTTGGTTCTATTTTGTTGGTTTTAGGACCACCGTAATGATTAATAGGGATAGTTGGGGGCATTAGTATTCAATTGTCAGAGGTGAAATTCTTGGATTTATTGAAGACTAACTATTGCGAAAGCATTTGCCAAGGATGTTTTCATTAATCAAAGAACGAAAGTTAAGGGGATCGAAGACGATCAGATACCGTCGTAGTCTTAACCATAAACTATGCCGACTAGGAATCGGGCGCGTTATTTCATGACTCGCTCGGCGCCTT
+
HHHHHHHHHHHIIHHHIIIIIIIIIIIIIIIIIIIIIIIIIIIIIIIIIIIIHHHHHHHHHHHHHHHHHHHHHHHHHHHHH????=HHHHHHHHHHHDE66669DGGGHGGHHHHHHHHHHHHHHHHHHHHHHHHHHHHHHBBBBHHHHHHHHHHHHHHHHHHHHHHHHHHHHHHHHHCC@<<<AA<<<DEGGGG;;;=@@<<;@@EFFEHHHHHHHH6;;;6699,EHHEEEHHHHHHHHEEEEHHHHHEEEHHHHHHHHHHHHHHHHHHHHHHHHGGGEBB?4666633::@333392299////AA=AAA?346;;;9>>AD<<<B2222;BGGG55;88BBBBBBBHHBBBBHDDHHDDDHHA@>>>AAD??AAA>>>=88BDD@@A===@@@D?===>HH=999=HHBAAAAA@:7----227444.1,--1,,1....1,,--00000227:::6:88777;676777101676:;:877---200020,1400.421,,,..222220-01;;;333777;;;;:;:978974,,,,
@JI6ZREA02HBE9F
AGTGCTCATTGGAGGGCAAGTCTGGTGCCAGCAGCCGCGGTAATTCCAGCTCCAATAGCGTATATTAAAGTTGTTGCAGTTAAAAAGCTCGTAGTTGAATTTTAGGCCTGGCCGGATGGTCCGTCTTTGGCGAGTACTGTTCTGTCGTCGGGTCTATCCTTCTGGTGAGCCGGGATGCCC
+
FFFFFFFFFFFIIHHHIIIIIIIIIIIIIIIIIIIIIIIIIIIIIIIIIIIIFFFFFFFFFFFFFFFFFFFFFFFFFFFFF?????FFFFFFFFFFFFFDDDDFFFFFFFFFFFFFFFFFFFFFFFFFFFFFFFFFFFFFFFFFFFFFFFFFFFFFFEEDDFFFFFFF?=<;88=<:...
@JI6ZREA02G2IYG
AGTGCTCATTGGAGGGCAAGTCTGGTGCCAGCGGCCGCGGTAATTCCAGCTCCAATAGCGTATATTAAAGTTGTTGCAGTTAAAAAGCTCGTAGTTGAATTTTAGGCCTGGCCGGATGGTCCGTCTTTGGCGAGTACTGTTCTGTCGTCGGGTCTATCCTTCTGGTGAGCCGGGATGCCCTTTATTGGGTGTGTCGGGGAACCAGGACCATTACCTTGAAAAAATTAGAGTGTTTAAAGCGGGCATTTGCTTGAATAGATTAGCATGGAATAATAGAATAGGACGTTGGTTCTATTTTGTTGGTTTTAGGACCACCGTAATGATTAATAGGGATAGTTGGGGGCATTAGTATTCAATTGTCAGAGGTGAAATTCTTGGATTTATTGAAGACTAACTATCGCAAAAGCATTTGCCAAGGATGTTCTCATTAATCAAAGAACGAAAGTTAGGGGATCGAAGACGATCAGATACCGTCGTAGTCTTAACCGTAAACTATGCCGACTAGGAATCGGGCGACGTTATTTCATGACTCGCTCGGCGCCTTACGGG
+
IIIIIIIIIIIIIHHHIIIIIIIIIIIIIIIIIIIIIIIIIIIIIIIIIIIIIIIIIIIIIIIIIIHHHIIIIIIIIIIHH:::::IIIIIIIIIIIIICCCCIIIIIIIIIIIIIIIIIIIIIIHHHIIIIIIIIIIIIIIIIIIIIIHHHIIIIIIIIIIIIIIIIIIIHHHIIIHHHHHHIFFGGGIIIIIICCCCIIIIIIIIIIIIIIIIIII888888II6IIIIIHHHHHHIIHHHIIHHHIIIIIIIIIIIIIIIIIIIIIIIIIIIIIIIIIIIIHHHIIIIIII>>=<;12??C===IIIIIIIIIIIIIIIIIIIIIIHHHIIIIII:::::HIIIIIIIIIIIIIIIIIIIIIIII???IIIIIIIIHCCDHHIIIIIIH????DIIII>>>>IIHHHFIIIIIIIIEEEEEBEE@===;=/,,4--43,,,316-,,..4=@@@@@@CEEEEEE@@@EEEEDEEEEAC@@@@AACBAAACE=@@@CEEDC<<<EEEEC<7406=====///6<AACAA@AC@>@=?;55--/,,,,
@JI6ZREA02FRN7T
AGTGCTCATTGGAGGGCAAGTCTGGTGCCAGCAGCCGCGGTAATTCCAGCC
+
::66333=ABBBD666HIIIIIIIIIIIIIIIIIIIIIIIIHFFDDBBBB5
@JI6ZREA02JAAK3
AGTGCTCATTGGAGGGCAAGTCTGGTGCCAGCAGCCGCGGTAATTCCAGCTCCAATAGCGTATATTAAAGTTGTTGCAGTTAAAAAGCTCGTAGTTGAA
+
F====A@ADFFIIHHHIIIIIIIIIIIIIIIIIIIIIIIIIIIIIIIIIIIIFFFFFFFFFFFFFFFFFFFFFFFDDDFFF=====FFFFBA>422555
@JI6ZREA02HHM3F
AGTGCTCATTGGAGGGCAAGTCTGGTGCCAGCAGCCGCGGTAATTCCAGCTCCAATAGCGTATATTAAAGTTGTTGCAGTTAAAAAGCTCGTAGTCGAATTTTAGGCCTGGCCGGATGGTCCGTCTTTGGCGAGTACTGTTCTGTCGTCGGGTCTATCCTTCTGGTGAGCCGGGATGCCCTTTATTGGGTGTGTCGGGGAACCAGGACCATTACCTTGAAAAAATTAGAGTGTTTAAAGCGGGCATTTGCTTGAATAGATTAGCATGGAATAATAGAATAGGACGTTGGTTCTATTTTGTTGGTTTTAGGACCACCGTAATGATTAATAGGGATAGTTGGGGGCATTAGTATTCAATTGTCTAGAGGTGAAATTCTTGGATTTATTGAAGACTAACTATTGCGAAAGCATTTGCCAAGGATGTTTTCATTAATCAAAGAACGAAAGTTAGGGGATCGAAGACGATCAGATACCGTCGTAGTCTTAACCATAAACTATGCCGACTAGGAATCGGGCGACGTTTATTTCATGACTCGCTCGGCG
+
IIIIIIIIIIIIIIIIIIIIIIIIIIIIIIIIIIIIIIIIIIIIIIIIIIIIIIIIIIIIIIIIIIHHHIIIIIIIIIIII=====IIIIIIF@@@@IICCCCHFFFFIIIIIIIIIIIIIIIIIHHHIIIIIIIIIIIIIIIIIIIIIBBBIIIIIIIIIIIIIIIIIIIHHHIIIHHHHHHIAABBHIIIIIICCCCIIIIIIIIIIIIIIIIIII;;;;6699,@@IIIHHHHHHIIHFFFIHHHIIIIIIHHHHIIIIIIIIIIIIIIHHHIIIIIIIIIIDD7777@DG=999E::DD5555GGGG@@@DFDD@@?BA5656BE666;?BEFF55557DDDDIIIIIFDDDBBB34444BB?A?<<<AAA88::=/////4BDDDDDIHHHHHHBBBBBBB9:::=BAA>>>==693.--,144444.,---20164---47:333111777:::9;;:;;33131==;:9:;;667683310020226700-..:;464667722---0-2/3000/,----2229979797990-
@JI6ZREA02HW1JZ
AGTGCTCATTGGAGGGCAAGTCTGGTGCCAGCAGCCGCGGTAATTCCAGCTCCAATAGCGTATATTAAAGTTGTTGCAGTT
+
FFFFFFFFFFFIIHHHIIIIIIIIIIIIIIIIIIIIIIIIIIIIIIIIIIIIFFFFFFFFFFFF<<666A@>=<85777--
@JI6ZREA02GKCNZ
AGTGCTCATTGGAGGGCAAGTCTGGTGCCAGCAGCCGCGGTAATTCCAGCTCCAATAGCGTATATTAAAGTTGTTGCAGTTAAAAAGCTCGTAGTTGAATTTTAGGCCTGGCCGGATGGTCCGTCTTTGGCGAGTACTGTTCTGTCGTCGGGTCTATCCTTCTGGTGAGCCGGGATGCCCTTTATTGGGTGTGTCGGGGAACCAGGACCATTACCTTGAAAAAATTAGAGTGTTTAAAGCGGGCATTTGCTTGAATAGATTAGCATGGAATAATAGAATAGGACGTTGGTTCTATTTTGTTGGTTTTAGGACCACCGTAATGATTAATAGGGATAGTTGGGGGCATTAGTATTCAATTGTCAGAGGTGAAATTCTTGGATTTATTGAAGACTAACTATTGCGAAAGCATTTGCCAAGGATGTTTTCATTGATCAAGAACGAAAGTTAGGGGATCGAAGACGATCAGATACCGCCGTAGTCTTAACCATAAACTATGCCGACTAGGAATCGGGCGACG
+
IIIIIIIIIIIIIHHHIIIIIIIIIIIIIIIIIIIIIIIIIIIIIIIIIIIIIIIIIIIIIIIIIIHHHIIIIIIIIIIII<<<<<IIIIIIIIIIIIICCCCIIIIIIIIIIIIIIIIIIIIIIHHHIIIIIIIIIIIIIIIIIIIIIHHHIIIIIIIIIIIIIIIIIIIHHHIIIHHHHHHIIIHHHIIIIIICCCCIIIIIIIIIIIIIHIIGGG442244==-FHHIIHHHHHHIIHHGGGHHHIIIIIIIIIIIIIIIIIIIIIIIIIIIIIIIIIIIIIIIIIIIIHH9864:1144////5268=A?AE===AAAIIIIIIIEBBEIIIEE77777FGGGGGGGGAAAA@@DCEEEEEEA8221@@ECCEDD<<<C;>EEEEEF@???CECCDD<<<>E@666<DEFFFD@><?7;77==>>==844444882000;8817727:<<<=<2042>??=878:?=855<==;7411225512,,-.106888<=:?>??>>>=;8650:/,
@JI6ZREA02I5COQ
AGTGCTCATTGGAGGGCAAGTCTGGTGCCAGCAGCCGCGGTAATTCCAGCTCCAATAGCGTATATTAAAGTTGTTGCAGTTAAAAAGCTCGTAGTTGAATTTCGGAATCAGTACGTTGGTCGTGCCTTAGGTACGTACTGGTGTTACTGGTTTCTACCTTCTGACGAACCATCATGTCATTCATTTGGTGTGGCGGGGAATCAGGACTGTTACTTTGAAAAAATTAGAGTGTTTAAAGCAGGCTCGCGCTTGAATACATTAGCATGGAATAATGAAATAGGACGTTGATCCTATTTTGTGGTTTCTAGGATTGACGTAATGATTAATAGGGATAGTTGGGGCATTAGTATTCAATTGTCAGAGGTGAAATTCTTGGATTTATTGAAGGCTAACTACTGCGAAAGCATTTGCCAAGGATGTTTTCATTAATCAAGAACGAAAGTTAGGGATCGAAGACGATCAGATACCGTCGTAGTCTTAACCNTAAACTATGCCGACTAGGGATCGGATGATGTTAATTTTTAATGTACTC
+
IIIIIIIIIIIIIHHHIIIIIIIIIIIIIIIIIIIIIIIIIIIIIIIIIIIIIIIIIIIIIIIIIIHHHIIIIIIIIIIII:::::IIIIIIIIIIIIIHHHIIIIIIIIIIIIIIIIIIIIIIIIIIIIIIIIIIIIIIIIIIIIIIIIHHHIIIIIIIIIIIIIIIIIIIIIIIIIIIIIIHHHGGDIIIIIAAAAIIIIIIIIIIIIIIIHHHI688666GG5IIIIIHHHHHHIIIIIIIIIIIIIIIIIIIIIIIIIIIIIIIIIIIIIHHHIIIIIIIIIIHHGGEA1111;244//0;<HDFEFFIIIIIIIIII====AGEAAEGEH<<2222<@@>>A?CGIIIIHIHHHHHH<<<CBBBDDD>>@@HEBBC;;EEHFEEAA<<<8FCAA?BBEC@<<<HHHHFEDDCED77778<<<<<<?>=<99?><<<<<812226433995432288<8787=??>=>>87787=AA:2!47>>8717888:<8;76667882238333312::///----*8893--
@JI6ZREA02FV1CI
AGTGCTCATTGGAGGGCAAGTCTGGTGCCAGCAGCCGCGGTAATTCCAGCTCCAATAGCGTATATTAAAGTTGTTGCAGTTAAAAAGCTCGTAGTTGAATTTTAGGCCTGGCCGGATGGTCCGTCTTTGGCGAGTACTGTTCTGTCGTCGGGTCTATCCTTCTGGTGAGCCGGGATGCCCTTATTGGGTGTGTCGGGGAACCAGGACCATTACCTTGAAAAAATTAGAGTGTTTAAAGCGGGCATTTGCTTGAATAGATTAGCATGGAATAATAGAATAGGACGTTGGTTCTATTTTGTTGGTTTTAGGACCACCGTAATGATTAATAGGGATAGTTGGGGGCATTAGTATTCAATTGTCAGAGGTGAAATTCTTGGATTTATTGAAGACTAACTACTGCGAAAGCATTTGCCAAGGATGTTTTCATTAATCAAGAACGAAAGCTAGGGGATCGAAGACGATCAGATACCGTCGTAGTCTTAACCATAAACTATGCCGACTAGGGATCGGATGATGTTAATTTTATAA
+
IIIIIIIIIIIIIHHHIIIIIIIIIIIIIIIIIIIIIIIIIIIIIIIIIIIIIIIIIIIIIIIIIIHHHIIIIIIIIIIII=====IIIIIIIIIIIIICCCCIIIIIIIIIIIIIIIIIIIIIIHHHIIIIIIIIIIIIIIIIIIIIIHHHIIIIIIIIIIIIIIIIIIIHHHIIIHHHIIIIIHHHIIIIII>>>>FFIIIFFFIIIIIIIIIII;;;;66>>-IIIIIHHHHHHIIHFFFIHHHIIIIIIIIIIIIIIIIIIIIIIIIIIIIIIIIIIII@@@@@??C?B5333912:82222=;?@:::456@@FFIIIIIIIIHIIDIIIII==?=8DDDHIHHHIIDDDIHBBBD@>>EDDBBBBBB88::DEEEH::EE@>=@B::443B>??BBBBB@@@@EDCCAA::8:3----37664448;;300;:777<>;:8888<:::;;1031<;;;;63...<<9<<;::;::=;:88311131-17997903188888322777799442200006.00
@JI6ZREA02J1HWO
AGTGCTCATTGGAGGGCAAGTCTGGTGCCAGCAGCCGCGGTAATTCCAGCTCCAATAGCGTATATTAAAGTTGTTGCAGTTAAAAAGCTCGTAGTTGAATTTTAGGCCTGACCGGATGGTCCGTCTTTGGCGAGTACTGTTCTGTCGTCGGGTCTATCCTTCTGGTGAGCCGGGATGCCCTTTATTGGGTGTGTCGGGGAACCAGGACCATTACCTTGAAAAAATTAGAGTGTTTAAAGCGGGCATTTGCTTGAATAGATTAGCATGGAATAATAGAATAGGGCGTTGGTTCTATTTTGTTGGTTTTAGGACCACCGTAATGATTAATAGGGATAGTTGGGGGCATTAGTATTCAATTGTCAGAGGTGAAATTCTTGGATTTGTTGAAGACTAACTATTGCGAAAGCATTTGCCAAGGATGTTTTCATTAATCAAGAACGAAAGTTAGGGGATCGAAGACGATCAGATACCGTCGTAGTCTTAACCATAAACTATGCCGACTAGGAATCGGGCGACGTTATTTCATGACTCGCTCGGCGCCTTACGGGAAAC
+
IIIIIIIIIIIIIHHHIIIIIIIIIIIIIIIIIIIIIIIIIIIIIIIIIIIIIIIIIIIIIIIIII@@@IIIIIIIIIIII?????IIIIIIIIIIIIICCBBIIIIIIIIIIIIIIIIIIIIIIHGGGGIIIIIIIIIIIIIIIIIIIHHHIIIIIIIIIIIGGGIIIIIHHHIIIHHHHHHIDDGGGIIIIIICCCCIIIIIIIIIIGGGIIIIII;;;;88GG5IIIII>>>GGHIIHHHIIHHHIGGGGIIIIIIIIIIIIIIIIIIIIIIIIIIIGGGGAIIAAAAIIIBBBAG66AACCCCIAAAIIIGGAAAEIIIIIHIIIHGGGIIIII::988GIIIIGGGGGIIIFFFHHH@???@EEEEFFHEE<<<B@@E;;?<654@FFFFHHHHHHHHHHHHFBEEEEAA=3328/////4;==;;9;<<?===:555:==57333:444886486:;;=;686==;:42246;=;;66110844431-588;:84859:5588660/,2/,,,/,,,38888==<=>?>AA==::<<=:;88----
@JI6ZREA02GTUUQ
AGTGCTCATTGGAGGGCAAGTCTGGTGCCAGCAGCCGCGGTAATTCCAGCCCCAATAGCGTATATTAAAGTTGTTGCAGTTAAAAAGCTCGTAGTTGAATTTTAGGCCTGGCCGGATGGTCCGTCTTTGGCGAGTACTGTTCTATCGTCGGGTCTATCCTTCTGGTGAGCCGGAATGCCCTTTATTGGGTGTGTCGGGGAACCAGGACCATTACCCTGAAAAAATTAGAGTGTTTAAAGCGGGCATTTGCTTGAATAGATTAGCATGGAATAATAGAATAGGACGTTGGTTCTATTTTGTTGGTTTTAGGACCACCGTAATGATTAATAGGGATAGTTGGGGGCATTAGTATTCAATTGTCAGAGGTGAAATTCTTGGATTTATTGAAGACTAACTATTGCGAAAGCATTTGCCAAGGATGTTTTCATTAATCAAGAACGAAAGTTAGGGGATCGAAGACGATCAGATACCGTCGTAGTCTTAACCATAAACTATGCCGACTAGGAATCGGGCGACGTTATTTCATGACTCGCTCGGCGCC
+
IIIIIIIIIIIIIHHHIIIIIIIIIIIIIIIIIIIIIIIIIIIIIIIII====FFIIIIIIIIIFFFFFIIIIIIIIIIFF88888FFIIIIIIIIIIICCCCIIIIIIIIIIIIIIIIIIIIIIHHHIIIIIIIIIIIIIIIIIIIIIHHHIIIIIIIIIIIIIIIIIIIIIIIIIHHHHHHIIIHHHIIIIIICCCCIIIHB@@@BIIIGE@@@EC111///::3?><>??BBDDDDGEDDFIDDDIGHGI@@@DIIIIIIIIIHHHHHHHHHIIIIIIIIIIDDDDID@@@9976A2///////9223888<?;;;DDDDDHIIIIHHHIIIIII====8HHHDDDDIIHDDDEEEDEE==99:=BBHHHHHHHHHHHHHHHHH=98::HHHHBBB===BBEDB:::B===BB000774444::::;:9;;7300::333...233111337;:64788::::676;;:6568:8:;::;;1107766:801333:;8:132446952,,,,,/00/,,,,12669545398220.,,
@JI6ZREA02HVO98
AGTGCTCATTGGAGGGCAAGTCTGGTGCCAGCAGCCGCGGTAATTCCAGCTCCAATAGCGTATATTAAAGTTGTTGCAGTTAAAAAGCTCGTAGTTGAATTTTAGGCCTGGCCGGAGTCGGTCTCTTGGCGAGTACTGTTCTGTCGTCGGGTCTAT
+
FFFFFFFFFFFIIHHHIIIIIIIIIIIIIIIIIIIIIIIIIIIIIIIIIIIIFFFFFFFFFFFFFFFFFFFFFFFFFFFFF;;;;;FFFFFFFFFFFFFDDDDFFFFFFFFFFFFCCD<:::===FFFFFFFFFFFFFFFFFFFFFFFFFFFFFD:
@JI6ZREA02JY3E3
AGTGCTCATTGGAGGGCAAGTCTGGTGCCAGCAGCCGCGGTAATTCCAGCTCCAATAGCGTATATTAAAGTTGTTGCAGTTAAAAAGCTCGTAGTTGAATTTCGGGATCAATACGTCGGTCGTGCTTTTTTGGTACGCACTGGCGTCATTGGTTTCTCCTTTCTGACGAACCATGATGTCATTAATTTGGTGTTATGGGGAGTTAGGACTGTTACTTTGAAAAAATTAGAGTGTTTAAAGCAGGCATTAGCTTGAATACATTAGCATGGAATAATGAAATAGGACGTTCGATCCTATTTTGTGGTTTCTAGGATCAACGTAATGATTAATAGGGATAGTTGGGGCATTAGTATTCAATTGTCAGAGGTGAAATTCTTGGATTTATTGAAGACTAACTACTGCGAAAGCATTTGCCAAGGATGTTTTCATTAATCAAGAACGAAAGTTAGGGATCGAAG
+
HHHHHHHHHHHIIHHHIIIIIIIIIIIIIIIIIIIIIIIIIIIIIIIIIIIIHHHHHHHHHHHHHHHHHHHHHHHHHHHHH?????HHHHHHHHHHHHHHHHHHHHHHHHHHHHHHHHHHHHHHH666666HH<HHHHHHHHHHHHHHHHHHHHHH@BBEEHHHHHHHHHHHHHHHHHHHHHHHHHHHHHHHFFFHCCCBH?FFHHHHHHHHHHHHHHH66666699,EHHHHHHHHHHHHHHHHHHHHHHHHHHHHHHHHHHHHHHHHHHHHHHHCC@@:DD;;:@>BBDDDD<:02226/99;;;D<H@;;;HHHHHHHHHHHHHHHHHHH@BBBBEE6666;;BBEDBEGB@;999ADDDBBBBBE====998=AA>444B::AAA@@BDDDDH@@9333>==?AA===><A==;;46------2887747:::66:8444:;=4977::72221
@JI6ZREA02F5ANT
AGTGCTCATTGGAGGGCAAGTCTGGTGCCAGCAGCCGCGGTAATTCCAGCTCCAATAGCGTATATTAAAGTTGTTGCAGTTAAAAAGCTCGTAGTTGAATTTTAGGCCTGACCGGATGGTCCGTCTTTGGCGAGTACTGTTCTGTCGTCGGGTCTATCCTTCTGGTGAGCCGGAATGCCCTTTATTGGGTGTGTCGGGGAACCAGGACCATTACCTTGAAAAAATTAGAGTGTTTAAAGCGGGCATTTGCTTGAATAGATTAGCATGGAATAATAGAATAGGACGTTGGTTCTATTTTGTTGGTTTTAGGACCACCGTAATGATTAATAGGGATAGTTGGGGGCATTAGTATTCAATTGTCAGAGGTGAAATTCTTGGATTTATTGAAGACTAACTATTGCGAAAGCATTTGCCAAGGATGTTTTCATTAATCAAGAACGAAAGTTAGGGGATCGAAGACGATCAGATACCGTCGTAGTCTTAACCNTAAACTATGCCGACTGGAATCGGGCGACGTTATTTTCATGACTCGCTCGGCGCCTTACGGG
+
IIIIIIIIIIIIIHHHIIIIIIIIIIIIIIIIIIIIIIIIIIIIIIIIIIIIIIIIIIIIIIIIIIHHHIIIIIIIIIIII=====IIIIIIIIIIIIICCAAHIIIIIIIIIIIIIIIIIIIIIHHHIIIIIIIIIIIIIIIIIIIIIHHHIIIIIIIIIIIIIIIIIIIIIIIIIHHHHHFB55::HHHIIIICCBBIIHHHIIIIIIIIIIIIII666666II3IIFFFHHHHFFFIHHHIIHHHIIIIIIIIIIHHHHHIIIIIIIIIHHHIIIIIIIIIIDDDD@@@DG6343?5544/,,,31111115645555:AAEBB??;;8AAAA88.....>>AABDBEFHDDDHHHHHHHHHHEDBBBEEB3344BBBBD::DDBB===D=44399::=BBB====BEBAAAA;=::.....699;774:77744970../30,,,,,,11144/0218777:8:8=;;<<<<;::;::;;11!373330-46698:43236666540/,1//00,,,,,,,11144143579944--,,11000
@JI6ZREA02F6969
AGTGCTCATTGGAGGGCAAGTCTGGTGCCAGTAGCCGCGGTAATTCCAGCTCCAATAGCGTATATTAAAGTTGTTGCAGTTAAAAAGCTCGTAGTTGAATTTTAGGCCTGGCCGGATGGTCCGTCTTTGGCGAGTACTGTTCTGTCGTCGGGTCTATCCTTCTGGTGAGCCGGGATGCCCTTTATTGGGTGTGTCGGGGAACCAGGACCATTACCTTGAAAAAATTAGAGTGTTTAAAGCGGGCATTTGCTTGAATAGATTAGCATGGAATAATAGAATAGGACGTTGGTTCTATTTTGTTGGTTTTAGGACCACCGTAATGATTAATAGGGATAGTTGGGGGCATTAGTATTCAATTGTCAGAGGTGAAATTCTTGGATTTTATTGAAGACTAACTATTGCGAAAGCATTTGCCAAGGATGTTTTCATTAATCAAGAACGAAAGTTAGGGGATCGAAGACGATCAGATACCGTCGTAGTCTTAACCATAAACTATG
+
FFFFFFFFFFFIIHHHIIIIIIIIIIIIIIIIIIIIIIIIIIHHHHIIIIIIFFFFFFFFFFFFFFFFFFFFFFFFFFFFF=====FFFFFFFFFFFFF@@@@FFFFFFFFFFFFFFFFFFFFFFFFFFFFFFFFFFFFFFFFFFFFFFFFFFFFFFFFFFFFFFFFFFFFFFFFFFFFFFFFFFFFFFFFFFFFAABBFFFFFEEDFFFFFFFFFFF666666??-DDBBB;;;888A?444:A333=BDDFFDFDGDDDIIIIIIIIIIIGGGIIIIIIIIIDDDGGGDFDF????G99DD5555@888888<<<<<@A===???AD????DDDAA55555:::=BBBBA===DDD===??>>BBB==;<<;88967....2-/99;;<>@<<=>D====888=>=888=?????>84661111622200477620061---4:80000002222----789996467::61011:75648::554:71127002
@JI6ZREA02F9FWS
AGTGCTCATTGGAGGGCAAGTCTGGTGCCAGCAGCCGCGGTAATTCCAGCTCCAATAGCGTATATTAAAGTTGTTGCAGTTAAAAAGCTCGTAGTTGAA
+
;;;FFDEDFFFIIHHHIIIIIIIIIIIIIIIIIIIIIIIIIIIIIIIIIIIIFFFFFFFFFFFFFFFFFFFFFFFFFFFFF==???FFFFDBA=;9=11
@JI6ZREA02JA1FK
AGTGCTCATTGGAGGGCAAGTCTGGTGCCAGCAGCCGCGGTAATTCCAGCTCCAATAGCGTATATTAAAGTTGTTGCAGTTAAAAAGCTCGTAGTTGAATTTCGGATTCAGTAGGTTGGTCGTGCCACAGGTATGTACTGGCTTCACTGATTCCTCCTTCTTGTAGAAATGTGATGCCATTAATTTGGTTGTTGCATGGAAACAGGACTGTTACTTTGAAAAATTAGAGTGTTTAAAGCAGGCTAACGCTTGAATACATTAGCATGGAATAATGAAATAGGACGTTCGAACCTTTTTGTGGTTTTCTAGGATTAACGTAATGATTAATAGGGATAGTTGGGGCATTAGTATTCAATTGTCAGAGGTGAAATTCTTGGATTTTT
+
FFFFFFFFFFFIIHHHIIIIIIIIIIIIIIIIIIIIIIIIIIIIIIIIIIIIFFFFFFFFFFFFFFFFFFFFFFFFFFFFF88888DFFFFFFFFFFFFFFFFFFFFFFFFFFFFFFFFFFFFFFFFFFFFFFFFFFFFFFFFFFFFFFFFFFFFFFFFFFFFFFFFFFFFFFFFFFFFFFFFFFFFFFFFFFFFFFFFFFFDADDDD?33114;88?1122566-ADDFFFFFFFFFFFFFFFFFFFFFFFFFGGGDDDDIIGGGGIIIIGGGIIDD:DDGD=:88=<<<<-----7.662224<1<888<@>A===AAAAAABBDBB4422:>>22.../44>?=>>?DDDDDDDDDDD?>>>?=888:9;85447,,,,,
@JI6ZREA02I6HQI
AGTGCTCATTGGAGGGCAAGTCTGGTGCCAGCAGCCGCGGTAATTCCAGCTCCAATAGCGTATATTAAAGTTGTTGCAGTTAAAAAGCTCGTAGTTGAATTTTAGGCCTGGCCGGATGGTCCGTCTTTGGCGAGTACTGTTCTGTCGTCGGGTCTATCCTTCTGGTGAGCCGGGATGCCCTTTATTGGGTGTGTCGGGGAACCAGGACCATTACCTTGAAAAAATTAGAGTGTTTAAAGCGGGCATTTGCTTGAATAGATTAGCATGGAATAATAGAATAGGACGTTGGTTCTATTTTGTTGGTTTTAGGACCACCGTAATGATTAATAGGGATAGTTGGGGGCATTAGTATTCAATTGTCAGAGGTGAAATTCTTGGATTTATTGAAGACTAACTATTGCGAAAGCATTTGCCAAGGATGTTTTCATTAATCAAGAACGAAAGTTAGGGGATCGAAGACGATCAGATACCGTCGTAGTCTTAACCATAAACTATGCCGACTAGGAATCGGGNGACGTTATTTTCATGACTCGCTCGGCGCCTTACGGG
+
IIIIIIIIIIIIIHHHIIIIIIIIIIIIIIIIIIIIIIIIIIIIIIIIIIIIIIIIIIIIIIIIIIHHHIIIIIIIIIIII88888IIIIIIIIIIIII>>>>IIIIHIIIIIIIIIIIIIIIIIHHHIIIIIIIIIIIIIIIIIIIIIHHHIIIIIIIIIIIIIIIIIIIHHHIIIHHHHHHIIIHHHIIIIIICCCCIIGGGIIIIIIIIGGGGGG22222155,DECDFDHHHHHIIHGGGIBBBIGGGIIIIIIIIIIIIIIIIIIIIIIIIIIIIIIIIIIIIIGFFHI<999@66CC0000A<<>AA:557=HIHIIIIIIIIHHHIIIIII::??=IIIIIIIIIIIIIHHHHHHHFCCDEBBBDDA==A@FEEBC;;HHHHHHHHHHHHHFH@666EFFFBBBDDDEEAA>==7777==44229<<<=99=:3338960----5444==;9=>><<<<:<:AA?>=>>?><<::==:648641//-248<:<8=<==;:8888.!,--/50/,,,,25599557:;=;=<:9:79997622
@JI6ZREA02GMRE0
AGTGCTCATTGGAGGGCAAGTCTGGTGCCCGCAGCCGCGGTAATTCCAGCTCCAATAGCGTATATTAAAGTTGTTGCAGTTAAAAAGCTCGTAGTTGAATTTTAGGCCTGGCCGGATGGTCCGTCTTTGGCGAGTACTGTTCTATCGTCGGGTCTATCCTTCTGGTGAGCCGGAATGCCCTTTATTGGGTGTGTCGGGGAACCAGGACCATTACCTTGAAAAAATTAGAGTGTTTAAAGCGGGCATTTGCTTGAATAGATTAGCATGGAATAATAGAATAGAACGTTGGTTCTATTTTGTTGGTTTTAGGACCACCGTAATGATTAATAGGGATAGTTGGGGGCATTAGTATTCAATTGTCAGAGGTGAAATTCTTGGATTTATTGAAGACTAACTATTGCGAAAGCATTTGCCAAGGATGTTTTCATTAATCAAGAACGAAAGTTAGGGGATCGAAGACGATCAGATACCGTCGTAGTCTTAACCATAAACTATGCCGACTAGGAATCGGGCACGTTATTTCATGACTCGCTCGGCGCCTTACGGG
+
IIIIIIIIIIIIIHHHIIIIIIIIIIIHHHIIIIIIIIIIIIIIIIIIIIIIIIIIIIIIIIIIIIHHHIIIIIIIIIIII?????IIIIIIIIIIIIICCCCIIIIIIIIIIIIIIIIIIIIIIHHHIIIIIIIIIIIIIIIIIIIIIHHHIIIIIIIIIIIIIIIIIIIIIIIIIHHHHHHGFFGGHIIIIIICCCCIIIIGGGIIIIIIIGGGFI444466BB5IIIIIHHHHHHIIHHHIIHGGGIIIIIIIIIIIIIIIIIIIIIIIIIIIIIIIIIIIIIIIIGFFGG<999<22<<4444BAAB576:?===AHIIIIIIIIHHHIIIIAA77777FFGGGGFGIIIAA@@DCDDHHHFFHHHBEEECCD@@111447AABB>A@@?<<8?CAA@===>;6000;;;999968;33228=88668;;;;8681---744-2233;<<<==<<>>><<8878:??=<<>>?>:877??<<<=>77871:<<<:;8=8=:2248/..135:::5-..88888==<8686;=:674002.000
@JI6ZREA02J6QX1
AGTGCTCATTGGAGGGCAAGTCTGGTGCTAGCAGCCGCGGTAATTCCAGCTCCAATAGCGTATATTAAAGTTGTTGCAGTTAAAAAGCTCGTAGTTGAATTTTAGGCCTGACCGGATGGTCCGTCTTTGGCGAGTACTGTTCTGTCGTCGGGTCTATCCTTCTGGTGAGCCGGGATGCCCTTTAATGGGTGTGTCGGGGAACCAGGACCATTACCTTGAAAAAATTAGAGTGTTTAAAGCGGGCATTTGCTTGAATAGATTAGCATGGAATAATAGAATAGGACGTTGGTTCTATTTTGTTGGTTTTAGGACCACCGTAATGATTAATAGGGATAGTTGGGGGCATTAGTATTCAATTGTCAGAGGTGAAATTCTTGGATTTATTGAAGACTAACTATTGCGAAAGCATTTGCCAAGGATGTTTTCATTAATCAAGAACGAAAGTTAGGGGATCGAAGACGATCAGATACCGTCGTAGTCTTAACCCATAAACTATGCCGCTAGGAATCGGGCGACGTTATTTTCATGACTCGCTCGGCGCCTTACGGG
+
IIIIIIIIIIIIIHHHIIIIIIIIIIIIIIIIIIIIIIIIIIIDDDDIIIIIIIIIIIIIIIIIIIHHHIIIIIIIIIIII===<<IIIIIIIIIIIIIAAAAHIIIIIIIIIGGGIIIIIIIIIHHHIIIIIIIIIIIIIIIIIIIIIHHHIIIIIGGGGHIIIIIIIIIHGGGIIHHHHHHIIHBBBFCIGGG8899==IIHHHIIIIIIIGGGGG222222773GEEGFBBEBBAAG===DG333CGCCC?AAAIF===GIIIIIIIIIIGGGHHIIIIIIIHHHFFA8463333=11--,,,/:22388BAEGGHIIGGGHHHHIHHHIFGGII88777AIIIIHHHIIIIIHHCBCHHBBBHHHHHHHHHHHHHH@@?;;HHHHHHHHHHHHHHHHHHHHHHHHHHHFEEEE?>33....8999884866844830..,,,-111118::::2032;;;886=;=>>>9<;<;484422--,,20//22-3866603233;688888818--.36.---8;<<<<;9;<=;;8444400-,,,,
@JI6ZREA02GI9GO
AGTGCTCATTGGAGGGCAAGTCTGGTGCCAGCAGCCGCGGTAATTCCAGCTCCAATAGCGTATATTAAAGTTGTTGCAGTTAAAAAGCTCGTAGTTGAATTTCGGGATCAATACGTCGGTCGTGCTTTTTTGGTACGCACTGGCGTCATTGGTTTCTCCTTTCTGACGAACCATGATGTCATTAATTTGGTGTTATGGGGAGTTAGGACTGTTACTTTGAAAAAATTAGAGTGTTTAAAGCAGGCATTAGCTTGAATACATTAGCATGGAATAATGAAATAGGACGTTCGATCCTATTTGTGGTTTCTAGGATCAACGTAATGATTAATAGGGATAGTTGGGGCATTAGTATTCAATTGTCAGAGGTGAAATTCTT
+
FFFFFFFFFFFIIHHHIIIIIIIIIIIIIIIIIIIIIIIIIIIIIIIIIIIIFFFFFFFFFFFFFFFFFFFFFFFFFFFFF=====FFFFFFFFFFFFFFFFFFFFFFFFFFFFFFFFFFFFFFF666966FF<FFFFFFFFFFFFFFFFFF:::FFFFFFFFFFFFFFFFFFFFFFFFFFFFFFFFFFFFFFFFFAAA?F;DDDDDFFFFFDDD???D666666CC/FFFFFFFFFFFFFFDDCFFFFFCCCFDDFDGGGGGFFFFGIIIFDDDDGIIIIIIIIDDCABBBA>?<11141<<888<<B:::?AABAA==<A====::8<;86<<<?88////49=>AAA@BAAAADDD888><<<82../44888
@JI6ZREA02JL9XZ
AGTGCTCATTGGAGGGCAAGTCTGGTGCCAGCAGCCGCGGTAATTCCAGCTCCAATAGCGTATATTAAAGTTGTTGCAGTTAAAAAGCTCGTAGTTGAATTTTAGGCCTGGCCGGATGGTCCGTCTTTGGCGAGTACTGTTCTGTCGTCGGGTCTATCCTTCTGGTGAGCCGGGATGCCCTTTATTGGGTGTGTCGGGGAACCAGGACCATTACCTTGAAAAAATTAGAGTGTTTAAAGCGGGCATTTGCTTGAATAGATTAGCATGGAATAATAGAATAGGACGTTGGTTCTATTTTGTTGGTTCGTTA
+
FFFFFFFFFFFIIHHHIIIIIIIIIIIIIIIIIIIIIIIIIIIIIIIIIIIIFFFFFFFFFFFFFFFFFFFFFFFFFFFFF?????FFFFFFFFFFFFF====FFFFFFFFFFFFFFFFFFFFFFFFFFFFFFFFFFFFFFA@A@FFFFFFFFFFFFFFFFFFFFDDDD??6666?D????FFFDDDDFFFFFFF@AAAFFFFFFFFFFFFFFFFFFF999966;;-DDFFFFFFFFFFFFFFFFFFFFFFFFFDFDGIIGGGGGGGIDDDDDDDGGDAAACGFCCCAABDDDD9964<13<91,-,,,-
@JI6ZREA02JMMT6
AGTGCTCATTGGAGGGCAAGTCTGGTGCCAGCAGCCGCGGTAATTCCAGCTCCAATAGCGTATATTAAAGTTGTTGCAGTTAAAAAGCTCGTAGTTGAATTTTAGGCCTGGCCGGATGGTCCGTCTTTGGCGAGTACTGTTCTGTCGTCGGGTCTATCCTTCTGGTGAGCCGGGATGCCCTTTATTGGGTGTGTCGGGGAACCAGGACCATTACCTTGAAAAAATTAGAGTGTTTAAAGCGGGCATTTGCTTGAATAGATTAGCATGGAATAATAGAATAGGACGTTGGTTCTATTTTGTTGGTTTTAGGACCACCGTAATGATTAATAGGGATAGTTGGGGGCATTAGTATTCAATTGTCAGAGGTGAAATTCTTGGATTTATTGAAGACTAACTATTGCGAAAGCATTTGCCAAGGATGTTTTCATTAATCAAAGAACGAAAGTTAGGGGATCGAAGACGATCAGATACCGTCGTAGTCTTAACCATAAACTATGCCGACTAGGAATCGGGCGACGTTA
+
IIIIIIIIIIIIIHHHIIIIIIIIIIIIIIIIIIIIIIIIIIIIIIIIIIIIIIIIIIIIIIIIIIHHHIIIIIIIIIIII;;;;;IIIIIIIIIIIIICCCCIIIIIIIIIIIIIIIIIIIIIIHHHIIIIIIIIIIIIIIIIIIIIIHHHIIIIIIIIIIIIIIIIIIIHHHIIIHHHHHHIFFGGHIIIIIICCCCIIIIIIIFIIIIIIIIIII888866EE5IIGFF>>>HHHIIHFFFIHHHIIIIIIIIIIIIIIIIIIIIIIHHHHIIIHHHIIIIIDD8644:?A33335..88////?<<>>>??AAIHHHHHIIIIIIHHHIEDEDI88=88HHHIIIIIIHEEEHEEBB;;::DCCBBBCCB==@@@BEB?88DDB:8;5559:;>>??>>BB?;;;;BHHHHHBBB>>7777=;;;::0.....--980003990..--0333994032::::8686==:656:>99:::;=66486668606888:80313366888850-348420
@JI6ZREA02JYN4Q
AGTGCTCATTGGAGGGCAAGTCTGGTGCCAGCAGCCGCGGTAATTCCAGCTCCAATAGCGTATATTAAAGTTGTTGCAGTTAAAAAGCTCGTAGTTGAATTTTAGGCCTAGG
+
FFFFFFFFFFFIIHHHIIIIIIIIIIIIIIIIIIIIIIIIIIIIIIIIIIIIFFFFFFFFFFFFFFFFFFFFFFFFFFFFF?????FFFFFFFFFFFFD9644;662...--
@JI6ZREA02GMSFB
AGTGCTCATTGGAGGGCAAGTCTGGTGCCAGCAGCCGCGGTAATTCCAGCTCCAATAGCGTATATTAAAGTTGTTGCAGTTAAAAAGCTCGTAGTTGAATTTTAGGCCTGCCGGATGGTCCGTCTTTGGCGAGTACTGTTCTAGTCGTCGGGTCTATCCTTCTGGTGAGCCGGGAATGCCCTTTATTGGGTGTGTCGGGGACCAGGACCATTACCTTGAAAAAATTAGAGTGTTTAAAGCGGGCATTTGCTTGAATAGATTAGCATGGAATAATAGAATAGGACGTTGGTTCATTTTGTGGTTTTAGGACCTACCGTAATGATTAATAGGGATAGTTGGGGGCATTAGTATTCAATTGTCAGAGGTGAAATTCTGGATTTATTGAAGCTAACTATTGCGAAAGC
+
FFFFFFFFFFDDFHHHIIIIIIIIIIIIIIIIIIIIIIIIIIIIIIIIIIIIFFFFFFFFFFFFFFFFFFFFFFFFFFFFF?????FFFFFFFFFFFCA6555ABBB:5668FFFFFFFFFFFFFFFFFFFFFFDFFFFF<6666?FDD???FFFF@===<DBA@?>?A4411111?A;;;==?FFF?=<>:=<67.00./.2<===>ADFFFFFFFF77776666,::???=;==??DDF;;;?FCCCFFDDD???CCDDDFDDDDDDA:99:9:<<?A@@??44488>44444549/422222<862...4389@AA<<=DDDD?8::BD????D55755@@@>?5000/988>;>:888;333:;;;<888<=@;;;822@>4333<833288888=;;>?
@JI6ZREA02FQUQG
AGTGCTCATTGGAGGGCAAGTCTGGTGCCAGCAGCCGCGGTAATTCCAGCTCCAATAGCGTATATTAAAGTTGTTGCAGTTAAAAAGTACTCGTAGTTGAATTTTAGGACCTTGGACCCGGATGGTCCGTCTTTGGGCGAGTACCTGGTTCTGTCGGTCGGGTCTAGTTCCTTCCTGGTGAGACCCGGGATGCCCTTTATT
+
FEEEEFFFFFFIIHHHIIIIIIIIIIIIIIIIIIIIIIIIIIIIIHHIIHHHFFFFFBA??AAA440..4585112///--,,,,,-,,.227-//888<<7777B:::==A>>>>8880009883229=7311,,,.,323211215--.,.2.----,,,-223.--1166871113643/..6666974444888<44
@JI6ZREA02GS6FQ
AGTGCTCATTGGAGGGCAAGTCTGGTGCCAGCAGCCGCGGTAATTCCAGCTCCAATAGCGTATATTAAAGTTGTTGCAGTTAAAAAGCTCGTAGTTGAATTTTAGGCCTGACCGGATGGTCCGTCTTTGGCGAGTACTGTTCTGTCGTCGGGTCTATCCTTCTGGTGAGCCGGGATGCCCTTTATTGGGTGTGTCGGGGAACCAGGACCATTACCTTGAAAAAATTAGAGTGTTTAAAGCGGGCATTTGCTTGAATAGATTAGCATGGAATAATAGAATAGGACGTTGGTTCTATTTTGTTGGTTTTAGGACCACCGTAATGATTAATAGGGATAGTTGGGGGCATTAGTATTCAATTGTCAGAGGTGAAATTCTTGGATTTATTGAAGACTAACTATTGCGAAAGCATTTGCCAAGGATGTTTTCATTAATCAAAGAACGAAAGTTAGGGGATCGAAGCGATCAGATACCGTCGTAGTCTTAACCATAAACTATGCCGACTAGGAATCGGGCGACGTTATTTCATGACTCGCTCGGCGCCTTACGGGAAC
+
IIIIIIIIIIIIIHHHIIIIIIIIIIIIIIIIIIIIIIIIIIIIIIIIIIIIIIIIIIIIIIIIIIHHHIIIIIIIIIIII;;;;;IIIIIIIIIIIIICCCCIIIIIIIIIIIIIIIIIIIIIIHHHIIIIIIIIIIIIIIIIIIIIIHHHIIIIIIIIIIIIIIIIIIIHHHIIIHHHHHHFFFHHHIIIHHICCCCIIIIIFFFHIIFFFHHFFI677766>>-FIIIHHHHHHHIIHFFFFHHHIIIIIIIIIIIIIIIIIIIIIIHHHIIIIIH@@@IIIGE6644>BE3333?6:FF>>>>IDDD@@@@@@@@D@@@@GIIIIHHHIIIIHH88887DDHIIIIIIIIIIBBBDEDBBBCC;000:::88:::=BBB77DDB>=??444>DDA??:::E>@@@BBBBBDC552:3111097664443...303940..196-----079999474;888883...70.//5333--..000733330-476973,,,,,//11000,,,//003.00733338:89686897400205.,,,//,
@JI6ZREA02GPT2H
AGTGCTCATTGGAGGGCAAGTCTGGTGCCAGCAGCCGCGGTAATTCCAGCTCCAATAGCGTATATTAAAGTTGTTGCAGTTAAAAAGCTCGTAGTTGAATTTTAGGCCTGGCCGGATGGTCCGTCTTTGGCGAGTACTGTTCTGTCGTCGGGTCTATCCTTCTGGTGAGCCGGGATGCCCTTTATTGGGTGTGTCGGGGAACCAGGACCATTACCTTGAAAAAATTAGAGTGTTTAAAGCGGGCATTTGCTTGAATAGATTAGCATGGAATAATAGAATAGGACGTTGGTTCTATTTTGTTGGTTTTAGGACCACCGTAATGATTAATAGGGATAGTTGGGGGCATTAGTATTCAATTGTCAGAGGTGAAATTCTTGGATTTATTGAAGACTAACTACTGCGAAAGCATTTGCCAAGGATGTTTTCATTAATCAAGAACGAAAGTTAGGGGATCGAAGACGATCAGATACCGTCGTAG
+
FFFFFFFFFFFIIHHHIIIIIIIIIIIIIIIIIIIIIIIIIIIIIIIIIIIIFFFFFFFFFFFFFFFFFFFFFFFFFFFFF?????FFFFFFFFFFFFF=<<<CCCCADDFFFFFFFFFFFFFFFFFFFFFFFFFFFFFFFFFFFFFFFFFFFFFFFFFFFFFFFFFFFFFFFFFFFFFFFFFF@@@@FFFFFFF====FFFFFDDDFFFFFDDBBBB222222::-ABAAA??????FFFDDDCCCFFFFFFFDFDFGGGGFFFGIIIIIIIGDFDDGGDDAAAA>4433<<944444//884444AAAA8::555:?AAAADDDDDDBBBAAAADD88755AADDD???AA===B@@BBD88888>==>DD?8888D>>==88BB=888<;;;;.//888888<8344;@<<<<<<:::1111::::774662200:73337::44411166:::98:97222:7:466411143.
@JI6ZREA02HM2H3
AGTGCTCATTGGAGGGCAAGTCTGGTGCCAGCAGCCGCGGTAATTCCAGCTCCAATAGCGTATATTAAAGTTGTTGCAGTTAAAAAGCTCGTAGTTGAATTTTAGGCCTGACCGGATGGTCCGTCTTTGGCGAGTACTGTTCTGTCGTCGGGTCTATCCTTCTGGTGAGCCGGGATGCCCTTTATTGGGTGTGTCGGGGAACCAGGACCATTACCTTGAAAAAATTAGAGTGTTTAAAGCGGGCATTTGCTTGAATAGATTAGCATGGAATAATAGAATAGGACGTTGGTTCTATTTTGTTGGTTTTAGGACCACCGTAATGATTAATAGGGATAGTTGGGGGCATTAGTATTCAATTGTCAGAGGTGAAATTCTTGGATTTATTGAAGACTAACTATTGCGAAAGCATTTGCCAAGGATGTTTTCATTAATCAAAGAACGAAAGTTAGGGGATCGAAGACGATCAGATACCGTCGTAGTCTTAACCATAAACTATGCCGACTAGGAATCGGGCGACGTTATTTTCATGACTCGCTCGGCGCCTTACGGGAAACAGTCGACT
+
IIIIIIIIIIIIIHHHIIIIIIIIIIIIIIIIIIIIIIIIIIIIIIIIIIIIIIIIIIIIIIIIIIHHHIIIIIIIIII??66666IIIIIIIIIIIII>>>>IIIIIIIIIIIIIIIIIIIIIIHHHIIIIIIIIIIIIIIIIIIIIIHHHIIIIIIIIIIIIIIIIIIIHHHIIIHHHHHHIFFGGHIIIIIIAAAAIIIIIIIIIIIIIIIIIII888866II6IIIH?666??HIIHHHIIHHHIIIIIIIIIIIIIIIIIIIIIIIIIIIIIIIIIIIIIII????III=999E8:CC9999EIIIIIIIIIHHHHIIHHHHIIHHHIIIIII=====IIIIIIIIIIIIIIIIIIIIIIIID999CCIIIGGI9;;C==EEGFIE?==EEEEEEB=???EIECCEIAAAAAAD:5...,49664438,,,/,-46,,,-11,,,,,-49?=886?@CCEEEEC<<<@@?@CCC@?..//..1:333:;3=?==CC@C@@@AACCCC?><@C@@<4////6<@@@@CCEEEEECC@@@772/111::;><AAC@E@@
@JI6ZREA02IA1HC
AGTGCTCATTGGAGGGCAAGTCTGGTGCCAGCAGCCGCGGTAATTCCAGCTCCAATAGCGTATATTAAAGTTG
+
?444443426624...9<@@ABBDFHHFGHHGGG666?666::AAAAFFFFHFFFFFFFFFFFDDB==;0../
@JI6ZREA02J4L9Z
AGTGCTCATTGGAGGGCAAGTCTGGTGCCAGCAGCCGCGGTAATTCCAGCTCCAATAGCGTATATTAAAGTTGTTGCAGTTAAAAAGCTCGTAGTTGAATTTTAGGCCTGACCGGATGGTCCGTCTTTGGCGAGTACTGTTCTGTCGTCGGGTCTATCCTTCTGGTGAGCCAGGATGCCCTTTATTGGGTGTGTCGGGGAACCAGGACCATTACCTTGAAAAAATTAGAGTGTTTAAAGCGGGCATTTGCTTGAATAGATTAGCATGGAATAATAGAATAGGACGTTGGTTCTATTTTGTTGGTTTTAGGACCACCGTAATGATTAATAGGGATAGTTGGGGGCATTAGTATTCAATTGTCAGAGGTGAAATTCTTGGATTTATTGAAGACTAACTATTGCGAAAGCATTTGCCAAGGATGTTTTCATTAATCAAGAACGAAAGTTAGGGGATCGAAGACGATCAGATACCGTCGTAGTCTTAACCATAAACTATGCCGACTAGGGATCGGATGATGTTAATTTTATAATGACTCATTC
+
IIIIIIIIIIIIIHHHIIIIIIIIIIIIIIIIIIIIIIIIIIIIIIIIIIIIIIIIIIIIIIIIIIHHHIIIIIIIIIIII???==IIIIIIIIIIIIICCCCIIIIIIIIIIIIIIIIIIIIIIHHHIIIIIIIIIIIIIIIIIIIIIHHHIIIIIIIIIIIIIIIIIIIIIIIIIHHHHHHIIIHHHIIIIIICCAAIIIIIIIIIIIIIHIIIII;;;;88II5IIHIHHHHHHHII;;;GIHHHIIIIIIIIIIIIIIIIIIIIIIIIIIIIIIIIIIIIHHHHHDDCEG99997//666666GEEDAAA557AFFDDDGI8855BBBGGGGAA77777GDDDDFDDGHIIIHHHHHHHHHHC8;;BCCFDDEEEBB;:44CFFFDFFEEFFEEE?;555;A;5111;ACCCAA=<8....38332248<==99=<7<<>33-4444<888=>;<=>>>>;8686>>=<9;;<;;=66221108311..-238=<=9=;::>:8883338;88223333438/88883334866.
@JI6ZREA02HSZY3
AGTGCTCATTGGAGGGCAAGTCTGGTGCCAGCAGCCGCGGTAATTCCAGCTCCAATAGCGTATATTAAAGTTGTTGCAGTTAAAAAGCTCGTAGTTGAATTTTAGGCCTGGCCGGATGGTCCGTCTTTGGCGAGTACTGTTCTGTCGTCGGGTCTATCCTTCTGGTGAGCCGGGATGCCCTTTATTGGGTGTGTCGGGGAACCAGGACCATTACCTTGAAAAAATTAGAGTGTTTAAAGCGGGCATTTGCTTGAATAGATTAGCATGGAATAATAGGAATAGGACGTTGGTTCTATTTTGTTGGTTTTAGGACCACCGTAATGATTAATAGGGATAGTTGGGGGCATTAGTATTCAATTGTCAGAGGTGAAATTCTTGGATTTATTGAAGACTAACTATTGCGAAAGCATTTGCCAAGGATGTTTTCATTAATCAAGAACGAAAGTTAGGGGAATCGAAGACGATCAGATACCGTCGTAGTCTTAACC
+
IIIIIIIIIIIIIHHHIIIIIIIIIIIIIIIIIIIIIIIIIIIIIIIIIIIIIIIIIIIIIIIIIIHHHIIIIIIIIIIII?????IIIIIIIIIIIIICCCCIIIIIIIIIIIIIIIIIIIIIIHHHIIIIIIIIIIIIIIIIIIIIIHHHIIIIIIIIIIIIIIIIIIIHHHIIIHHHHHHIFFFFHIIIIII@@@@IIIIHIIIIIHIIIIIIII66664477,@FFIFHHHHHHIIHHHIIBBBBHIIIIHHHHIIIIIIIIIIIIIIID<5555@DGGGGGGG<<<<<FG7777<26@@;;99G@@@@@<99<HIIIIIIIIIIIHHHDDDHII86666D@@@?;9;EE;;:::?=BBDD>>?C==;??>2255:444947CD?425C@BB:89>CC9::;@::///=====..-370000:888669<==>;;:6557<88011111138;;810307::9303033;101497:;::2200
@JI6ZREA02FWOJS
AGTGCTCATTGGAGGGCAAGTCTGGTGCCAGCAGCCGCGGTAATTCCAGCTCCAATAGCGTATATTAAAGTTGTTGCAGTTAAAAAGCTCGTAGTTGAATTTCGGGATCAAT
+
FFFFFFFFFFFIIHHHIIIIIIIIIIIIIIIIIIIIIIIIIIIIIIIIIIIIFFFFFFFFFFFFFFFFFFFFFFFFFFFFF?????FFFFFFFFFFFFFFFF<631<>=;;3
@JI6ZREA02IHELO
AGTGCTCATTGGAGGGCAAGTCTGGTGCCAGCAGCCGCGGTAATTCCAGCTCCAATAGCGTATATTAAAGTTGTTGCAGTTAAAAAGCTCGTAGTTGAATTTTAGGCCTGGCCGGATGGTCCGTCTTTGGCGAGTACTGTTCTGTCGTCGGGTCTATCCTTCTGGTGAGCCGGGATGCCCTTTATTGGGTGTGTCGGGGAACCAGGACCATTACCTTGAAAAAATTAGAGTGTTTAAAGCGGGCATTTGCTTGAATAGATTAGCATGGAATAATAGAATAGGACGTTGGTTCTATTTTGTTGGTTTTAGGACCACCGTAATGATTAATAGGGATAGTTGGGGGCATTAGTATTCAATTGTCAGAGGTGAAATTCTTGGATTTATTGAAGACTAACTATTGCGAAAGCATTTGCCAAGGATGTTTTCATTAATCGAGAACGAAAGTTAGGGGATCGAAGCGATCAGATACCGTCGTAGTCTTAACCATAAACTATGCCGACTAGGAATCGGGCACGTTATTTCATGACTCGCTCGGCGCCTTACGGG
+
IIIIIIIIIIIIIHHHIIIIIIIIIIIIIIIIIIIIIIIIIIIIIIIIIIIIIIIIIIIIIIIIIIHHHIIIIIIIIIIII;;;;;IIIIIIIIIIIII@@@@GIIIIIIIIIIIIIIIIIIIIIHHHIIIIIIIIIIIIIIIIIIIIIHHHIIIIIIIIIIIIIIIIIIIHHHIIIHGGBBBI>ABBHIIIIIICCCCIIIIIGGGIIIIIIIIIII666666FG5IIIIIHHHHHHIIHHHHIHHHIIIIIIIHHHIIIIIIIIIIIIGGGGHIIIIIIIIIFAA==<:CBG99=<7//88<<>>IHHHIIIGGGGGHGFFHHIIIIGBBIIIIFH77777GFHHIIIIIIHHHHHHHHC@??BCCB>;A=?::<8:..../4==?=;?AAEA>8::;;:;;>>?;;;BEFFFF@@>>>7777==>>>><;886<>>><<<>>>522226;==<;232;;;83...88>><>>>>>=<<>>2208622360489:79031221135110/21...1033333<;886;;<;<:44//,,-.,,,
@JI6ZREA02GSY2B
AGTGCTCATTGGAGGGCAAGTCTGGTGCCAGCAGCCGCGGTAATTCCAGCTCCAATAGCGTATATTAAAGTTGTTGCAGTTAAAAAGCTCGTAGTTGAATTTTAGGCCTGACCGGATGGTCCGTCTTTGGCGAGTACTGTTCTGTCGTCGGGTCTATCCTTCTGGTGAGCCGGGATGCCCTTTATTGGGTGTGTCGGGGAACCAGGACCATTACCTTGAAAAAATTAGAGTGTTTAAAGCGGGCATTTGCTTGAATAGATTAGCATGGAATAATAGAATAGGACGTTGGTTCTATTTTGTTGGTTTTAGGACCACCGTAATGATTAATAGGGATAGTTGGGGGCATTAGTATTCAATTGTCAGAGGTGAAATTCTTGGATTTATTGAAGACTAACTATTGCGAAAGCATTTGCCAAGGATGTTTCATTAATCAAGAACGAAAGTTAGGGGATCGAAGACGATCAGATACCGTCGTAGTCTTAACCATAAACTATGCCGACTAGGAATCGGGCGACGTTATTTCATGACTCGCTC
+
IIIIIIIIIIIIIHHHIIIIIIIIIIIIIIIIIIIIIIIIIIIIIIIIIIIIIIIIIIIIIIIIIIHHHIIIIIIIIIIII;;;;;IIIIIGGGGGGDD55557DGGGGGIIIIIIIIIIIIIIIHHHIIIIIIIIIIIIIIIIIIIIIBBBIIIIIIIIIIIIIIIIIIIBBBHIIHHHHHHFDDFFHIIIIIICCAAIIHHIIIIIII@@@FFDDG22222233,;B??<:::=?@E@5557@EEEIIIIIIIIIIHHHIHHHIIIIIIIIIIIIIIIIG@@@??55429:?33..9//442222:445<ABEGGIFFDDDDDGGGD666@;;;@I77855IIIIF656;@@@@EEDDDDEEEDB=444BBEDDBBBBEBB88DDB==::99==?A=::9:::9::;<<A>>==2223----229977446964460------11200133377:99889973...33369::;::;::;;11036667:01...:94979940222220-24022633377:9999891,-
@JI6ZREA02GX8A8
AGTGCTCATTGGAGGGCAAGTCTGGTGCCAGCAGCCGCGGTAATTCCAGCTCCAATAGCGTATATTGAAGTTGTTGCAGTTAAAAAGCTCGTAGTTGAATTTCGGGATCAATACGTCGGTCGTGCTTTTTTGGTACGCACTGGCGTCATTGGTTTCTCCTTTCTGACGAACCATGATGTCATTAATTTGGTGTTATGGGGAGTTAGGACTGTTACTTTGAAAAAATTAGAGTGTTTAAAGCAGGCATTAGCTTGAATACATTAGCATGGAATAATGAAATAGGACGTTCGATCCTATTTTGTGGTTTCTAGGATCGACGTAATGATTAATAGGGATAGTTGGGGGCATTAGTATTCAATTGTCAGAGGTGAAATTCTTGGATTTATTGAAGACTAACTACTGCGAAAGCATTTGCCAAAGGATGTTTTCATTAATCAAGAACGAAAGTTAGGGATCGAAGACGATCAGATACCGTCGTAGTCTTAACCATAAACTATGCCGACTAGGGATCGGATGATGTTAATTTTTTAATGTACTCATTC
+
IIIIIIIIIIIIIHHHIIIIIIIIIIIIIIIIIIIIIIIIIIIIIIIIIIIIIIIIIIIIIIIIIIIIIIIIIIIIIIIII88888HIIIIIIIIIIIIHHHIHHHIIIIIIIIIIIIIIIIIII888888II<IIIIIIIIIIIIIIIIIIHHHIIIIHHHIIIIIIIIIIIIIIIIIIIIIIIHHHIIIIIIIICCCBB466>FIIIIIIIIIHHHI;;;;;;GG5GFFGIHHHHHHIIIIIIIIIIIIIIIIIHHHIIIIIIIIIIIIIIIIIEEEHHHHDFDIIIIIIA<<<====</86EHHIIIIIIIIIIIIIIIIIIHHFFDA555<DFGGG55566IIHHHIDDDHA@@BBEDEDBBBDDB;;;??;88??CBBED::BDBBBDED??:8:AB;555;;==777?.,,,,00.1,,,,,,144442593...36336:..-669:<<<=:203:<<<<:9:9==:6566>::<:<==...316670-/100/111,..24776;;;::::<<==//555555):<><6688:;
@JI6ZREA02JI38P
AGTGCTCATTGGAGGGCAAGTCTGGTGCCAGCAGCCGCGGTAATTCCAGCTCCAATAGCGTATATTAAAGTTGTTGCAGTTAAAAAGCTCGTAGTTGAATTTTAGGCCTGGCCGGATGGTCCGTCTTTGGCGAGTACTGTTCTGTCGTCGGGTCTATCCTTCTGGTGAGCCGGGATGCCCTTTATTGGGTGTGTCGGGGAACCAGGACCATTACCTTGAAAAAATTAGAGTGTTTAAAGCGGGCATTTGCTTGAATAGATTAGCATGGAATAATAGAATAGGACGTTGGTTCTATTTTGTTGGTTTTAGGACCACCGTAATGATTAATAGGGATAGTTGGGGGCATTAGTATTCAATTGTCAGAGGTGAAATTCTTGGATTTATTGAAGACTAACTATTGCGAAAGCATTTGCCAAGGATGTTTTCATTAATCAAGAAACGAAAGTTAAGGGGATCGAAGACGATCAGATACCGTCGTAGTCTTAACCNTAAACTATGCCGACTAGGAATCGGGCAACGTTATTTCATGACTCGCTCGGCGCC
+
HHHHHHHHHHHIIHHHIIIIIIIIIIIIIIIIIIIIIIIIIIIIIIIIIIIIHHHHHHHHHHHHHHHHHHHHHHHHHHHHH????=HHHHHHHHHHHHH:::9>EHHHHHHHHHHHHHHHHHHHHHHHHHHHHHHHHHHHHHHHHHHHHHHHHHHHHHHHHHHHHHHHHHHHHHHHHHHHHHHHFFEEHHHHHHHAAAAHHHHHHHHEEEHHHHHHHH666662BB3DB?6622266BGG@CCHHHHHHHHHHHHHHHHHHHHHHHHHHHHHHHHHHHHGBB;;4666633:?A6699;//669999DBBE@@@99;BBB>::99AAB?2226;BDBB55788BBBBHHHHHHBBBHHHHHHHH??A?==<A>32299<4442/4<AA989AB=998?;>>=44499999<A>>>>AA?;;411177997742222---41--.3,---000046676200247666747677764775335..,,,,!,,,,,1,.133.106022..11000,,,,,00....114776646477794411
@JI6ZREA02F3Y21
AGTGCTCATTGGAGGGCAAGTCTGGTGCCAGCAGCCGCGGTAATTCCAGCTCCAATAGCGTATATTAAAGTTGTTGCAGTTAAAAAGCTCGTAGTTGATTTCGGGGTCAGCAGGTTGGTCGTGCCACTGGTATGCACTGGTCTCGCTGATTCCTCCCTCTTGTAGAACCGTAATGCCATTAAGTTGGTGTTGCGGGGAAACAGGACTGTTACTTTGAAAAAATTAGAGTGTTTAAAGCAAGCTAACGCTTGAATACATTAGCATGGAATAATG
+
FFFFFFFFFFFIIHHHIIIIIIIIIIIIIIIIIIIIIIIIIIIIIIIIIIIIFFFFFFFFFFFFFFFFFFFFFFFFFFFFF;;;;;FFFFFFFFD====@FF????FFFFFFFFFFFFFFFFFFFFFFFFFFFFFFFFFFFFFFFFFFFFFFFFFFFFFFFFFFFCCDDD<;;FFFFFFFFFFFFFFFFFFFF@===FFFFDDDFFFFFFFFFFFF77776666,@DFFFFF??FFF;6666;FFFFDFFFFFFGGGGGGFFDD>><<<<<?4
@JI6ZREA02GV12C
AGTGCTCATTGGAGGGCAAGTCTGGTGCCAGCAGCCGCGGTAATTCCAGCTCCAATAGCGTATATTAAAGTTGTTGCAGTTAAAAAGCTCGTAGTTGAATTTCGGGATCAATATATTGGTCGTGCCTCCGTAGTGCACTGGTATTATTGATTTCTACCTTCTGACGAACTATGATGTCATTAATTTGGTGTCATGGGGAATCAGGACTGTTACTTTGAAAAATTAGAGTGTTTAAAGCAGGCACACGCTTGAATACATTAGCATGGAATAATGAAATAGGACGTTTGACCCTATTTTGTTGGTTTCTAGGATCGACGTAATGATTAATAGGGATAGTTGGGGGCATTAGTATTCAATTGTCAGAGGTGAAATTCTTGGATTTATTGAAGACTAACTACTGCGAAAGCATTTGCCAAGGATGTTTTCATTAATCAAGAACGAAAGTTAGGGATCGAAGACGATCAGATACCGTCGTAGTCTTAACCATAAACTATGCCGACTAGGGATCGGATGATGTTTAATTTTTTAATGTAC
+
HHHHHHHHHHHIIHHHIIIIIIIIIIIIIIIIIIIIIIIIIIIIIIIIIIIIHHHHHHHHHHHHHHHHHHHHHHHHHHHHH?????HHHHHHHHHHHHHHHHHHHHHHHHHHHHHHHHHGGGGEDAA00000240006DBBEGGHHHHHFEEHHHHHHHHHHHHHHHHFBBBFHHHHHHHHHH999HHHHHHHHCCCCHHHHHHHHHE6654;8889-----44-;;?AB=CCHHHHHHHHHHHHDDDFHHHHHHHHHHHHHHHHHHH@@@@@CDDG8@@D@:;;CEGDBBGG99=:6//;;C@@GHHBBBHBBBBE@@@EBB@@@@GG@;;;HHHHH====5@@@HHHHHHHBBBHHHHHHHH??A@>>>DDI??999=>>H88AAADDDD?9998@===B<<<3339;9344AA442221411777:664:;;744;8334:;;0661122222:9;667;72121=;;:9:8766766;;---2666;6---22:;9;:7776777722222269977--555544)7622
@JI6ZREA02F9XH2
AGTGCTCATTGGAGGGCAAGTCTGGTGCCTGCAGCCGCGGTAATTCCAGCTCCAATAGCGTATATTAAAGTTGTCGCAGTTAAAAAGCTCGTAGTTGAATTTTAGGCCTGGCCGGATGGTCCGTCTTTGGCGAGTACTGTTCTGTCGTCGGGTCTATCCTTCTGGTGAGCCGGGATGCCCTTTATTGGGTGTGTCGGGGAACCAGGACCATTACCTTGAAAAAATTAGAAGTGTTTAAAGCGGGTACATTTGCTTGAATAGATTAGCATGGAATAATAGAATAGGACGTTGGTCTATTTTGTGGTTTTAGGACCACCGTAATGATTAATAGGGATAGTTGGGGGCAGTTAGTATTCGAATTGTCAGAGGTGAAATTCTTGGATTTATTGAAGACTAACTATTGACGAAAG
+
FFFFFFFFFFFIIHHHIIIIIIIIIIIIIIIIIIIIIIIIIIIIIIIIIIIIFFFFFFFFFFFFFF;;;FFFFFFFFFFFF=====FFFFFFFFFFFFF;;998444498888334<@ABB=9::?CFFDDDBDDDDAA::<CCCCAAD??FFFFFCDDCDFFFFCCDFFFFFFFDD===:::<335669>DFFD==;=FFFF66666?AAABAA>>?2////-..,.75676...248??840011@;;;<@=>?=====ABB@@???>BB=22248AAA?>==44299--,323,,,,-,--,,,,3,,----,,--595776;24448888?<:661111144988AAAAA>=888B=8888888<3...6<;7222276666//3262239922222;>>><8882
@JI6ZREA02IVWA2
AGTGCTCATTGGAGGGCAAGTCTGGTGCCAGCAGCCGCGGTAATTCCAGCTCCAATAGCGTATATTAAAGTTGTTGCAAGTTAAAAAGCTCGTAGTTGAA
+
::::::??===?DFFFHHHHIIIIIHHIIHHFFF886A:::AAAAAADDAECCCCCFFFFFD@@@@FFFFFFFFF?<<<??F;;;;;FFDDAAAA>==..
@JI6ZREA02I9Z9S
AGTGCTCATTGGAGGGCAAGTCTGGTGCCAGCAGCCGCGGTAATTCCAGCTCCAATAGCGTATATTAAAGTTGTTGCAGTTAAAAAGCTCGTAGTTGAATTTTAGGCCTGGCCGGATGGTCCGTCTTTGGCGAGTACTGTTCTGTCGTCGGGTCTATCCTTCTGGTGAGCCGGGATGCCCTTTATTGGGTGTGTCGGGGAACCAGGACCATTACCTTGAAAAAATTAGAGTGTTTAAAGCGGGCATTTGCTTGAATAGATTAGCATGGAATAATAGAATAGGACGTTGGTTCTATTTTGTTGGTTTTAGGACCACCGTAATGATTAATAGGGATAGTTGGGGGCATTAGTATTCAATTGTCAGAGGTGAAATTCTTGGATTTATTGAAGACTAACTATTGCGAAAGCATTTGCCAAGGATGTTTTCATTAATCAAAGAACGAAAGTTAGGGGATCGAAGACGATCAGATACCGTCGTAGTCTTAACCATAAACTATGCCGACTAGGAA
+
FFFFFFFFFFFII@@@IIIIIIIIIIIIIIIIIIIIIIIIIIIIIIIIIIIIFFFFFFFFFFFFFFFFFFFFFFFFFFFFF;;;;;FFFFFFFFFFFFFDDDDFFFFFFFFFFFFFFFFFFFFFFFFFFFFFFFFFFFFFFFFFFFFFFFFFFFFFFFFFFFFFFFFFFFFFFFFFFFFFFFFFFFFFFFFFFFF====FFFFF@@@DFFFFFFFFFF999966FF0FFFFF;;;FFFFFFDDDFFFFFFFFFFIIIIIIGGFFFGGGGDFDGGGFDDGGGGDFDCAAAAABBB9999A66==5555DAAADDDDD?:::AAAAADDDDBBBDDDDDD88=85AAADDDAAAAAAA???DDDDDDDDD>>>DDDDD===>>>>88DDB>>==<<>8232899886;73...::<<<4426:4411::::9902---222:53339::44411166:::98:89::2---1:::7699:99:99::554:333:7002----02.0041
@JI6ZREA02GZJJB
AGTGCTCATTGGAGGGCAAGTCTGGTGCCAGCAGCCGCGGTAATTCCAGCTCCAATAGCGTATATTAAAGTTGTTGCAGTTAAAAAGCTCGTAGTTGAATTTTAGGGCCT
+
FA@@AA@ADFFIIHHHIIIIIIIIIIIIIIIIIIIIIIIHB????HHIIIIIFFFFFFFFFFFFFFFFFFFFFFFFFFFFF?????FFFFFFFFDBB<<442251111-.
@JI6ZREA02F85BF
AGTGCTCATTGGAGGGCAAGTCTGGTGCCCGCAGCCGCGGTAATTCCAGCTCCAATAGCGTATATTAAAGTTGTTGCAGTTAAAAACTCGTAGTTGAATTTTAGGCCTGGCCGGATGGTCCGTCTTTGGCGAGTACTGTTCTGTCGTCGGGTCTATCCTTCTGGTGAGCCGGGATGCCCTTTATTGGGTGTGTCGGGGAACCAGGACCATTATCTTGAAAAAATTGAGTGTTTAAAGCGGGCATTTGCTTGAATAGATTAGCATGGAATAATAGAGTAGGACGTTGGTTCTATTTTGTTGGTTTTAGGACCACCGTAATGATTAATAGGGATAGTTGGGGGCATTAGTATTCAATTGTCAGAGGTGAAATTCTTGGATTTATTGAAGACTAACTATTGCGAAAGCATTTGCCAAGGATGTTTTCATTAATCAAGAACGAAAGTTAGGGGATCGAAGACGATCAGATACCGTCGTAGTCTTAACCATAAACTATGCCGACT
+
FFFFFFFFFFFIIHHHIIIIIIIIIIIHHHIHHH;;;FHHHHHGGIIIIHIIFFFFFFFFFFFFFFFFFFFFDA>====..-///-/2===?ABFFFFEEDDFFFFFFFFFFFFFFFFFFFFFFFFFFFFFFFFFFFFFFFFFFFFFFFFFFFFFFFFFFFFFFFFFFFF???BB?44488;@668:=B>FFDD:=;;DD::655:=BBBAAAAABB222222:::=A?<;;;;;;?<8::=A===DBBDDFCCDDDDDGGGGGGGGGFDDDDCC???DDA?9::DDDDDBB77764//8800..:8;?4448=??>AA<<5555=A???DDDDDD=8855DDDA5555:AAA>>>@BBDDD333>===B?=8888?=;;@:7>@88888;2228<<:82448<8888;@@BBB=88884411::::54466:200610038::0100186622----0889764602220047777:77:84446200---02677:02
@JI6ZREA02I7O1B
AGTGCTCATTGGAGGGCAAGTCTGGTGCCAGCAGCCGCGGTAATTCCAGCTCCAATAGCGTATATTAAAGTTGTTGCAGTTAAAAAGCTCGTAGTTGAATTTTTANGCCTGACCGGATGGTCCGTC
+
FFFFFFFFFFFIIHHHIIIIIIIIIIIIIIIIIIIIIIIIIIIIIIIIIIIIFFFFFFFFFFFFFFFFFFFFFFFFFFFFF?????FFFFFFFFFFFFF???;;@!<:::=?>>>=<:6651115/
@JI6ZREA02I6KQK
AGTGCTCATTGGAGGGCAAGTCTGGTGCCAGCAGCCGCGGTAATTCCAGCTCCAATAGCGTATATTAAAGTTGTTGCAGTTAAAAAGCTCGTAGTTGAATTTTAGGCCTGGCCGGATGGTCCGTCTTTGGCGAGTACTGTTCT
+
FFFFFFFFFFFIIHHHIIIIIIIIIIIIIIIIIIIIIIIIIIIIIIIIIIIIFFFFFFFFFFFFFFFFFFFFFFFFFFFFF=====FFFFFDBBBBB::11114>A@@@AADFFFFFFFFFFFFFFFFFFFFFFFFFFFFF<6
@JI6ZREA02GW3N2
AGTGCTCATTGGAGGGCAAGTCTGGTGCCAGCAGCCGCGGTAATTCCAGCTCCAATAGCGTATATTAAAGTTGTTGCAGTTAAAAAGCTCGTAGTTGAATTTTAGGCCTGACCGGATGGTCCGTCTTTGGCGAGTACTGTTCTGTCGTCGGGTCTATCCTTCTGGTGAGCCGGGATGCCCTTTATTGGGTGTGTCGGGGAACCAGGACCATTACCTTGAAAAAATTAGAGTGTTTAAAGCGGCCATTTGCTTGAATAGATTAGCATGGAATAATAGAATAGGACGTTGGTTCTATTTTGTTGGTTTTAGGACCACCGTAATGATTAATAGGGATAGTTGGGGGCATTAGTATTCAATTGTCAGAGGTGAAATTCTTGGATTTATTGAAGACTAACTATTGCGAAAGCATTTGCCAAGGATGTTTTCATTAATCAAGAACGAAAGTTAGGGGATCGAAGACGATCAGATACCGTCGTAGTCTTAACCATAAACTATGCCGACTAGGGATCGGATGATGTTAATTTTATAA
+
;;;IIIIIIIIIIHHHIIIIIIIIIIIIIIIIIIIIIIIIIIIIIIIIIIIIIIIIIIIIIIIIIIHHHIIIIIIIIIIII;;;;;IIIIIIIIIIIII@@@@HIIIIIIIIIIIIIIIIIIIIIHHHIIIIIIIIIIIIIIIIIIIIIHHHIIIIIIIIIIIIIIIIIIIHHHIIIHGGGGGIDDFFHIIIIIICCCCIIIIIIIIIIIIIIIIIII999988II5IIIIIHBB>>>HIHHHHIHHHIIIIIIIIIIIIIIIIIIIIIIIIIIIIIIIIIIIIHHHIIIIIIIA=A@F:=II99@@IAAAHIIIIHEDDDHHIIIIIIHIIDHHHII==?=8HHIIIIIIID<<<BBHHHHHHHHHBBBHHEEEE@@@@@@B::EEDDDEIEDBBBCB?;554;@>:///CAAAA??;<>7733;;::990333349;833368823333:::::810366888:88133<:9<<><<<<<==2208699<<0133313036855688;;88779;8832----4.44
@JI6ZREA02F2IZ3
AGTGCTCATTGGAGGGCAAGTCTGGTGCCAGCAGCCGCGGTAATTCCAGCTCCAATAGCGTATATTAAAGTTGTTGCAGTTAAAAAGCTCGTAGTTGAATTTTAGGCCTGGCCGGATGGTCCGTCTTTGGCGAGTACTGTTCTATCGTCGGGTCTATCCTTCTGGTGAGCCGGAATGCCCTTTATTGGGTGTGTCGAGGGAACCAGGACCATTACCTAGAAAAATTAGAGTAGTTTAAAGCGGGCATTTGCTTGAATAGATTAGCATGGAATAATAGAATAGGACGTTGGTTCTATTTTGTTGGTTTTAGGACC
+
FFFFFFFFFFFHHHFFHHHHHHHHHHHIIIIIIIIIIIIIIIIIIIIIIIIIFFFFFFFFFFFFFFFFFFFFFFFFFFFFF;;;;;FFFFFFFFFFFFFEEDDFFFFFFFFFFDCCFDDDFDDDFFFFFFFFFFFDA@???FDDDDDF??@DFFFFFFFFFFFFDDDDD6666::DD:::=??F<<==8>7==5323,,,----115211571---,2.,,,,,551=55755...,,12:2../48;;AA<<=BDD?==A@BB=::::::=ABBBDAAAAAAA?A<<441108?9999:00:::::4<<<=88
@JI6ZREA02J3ECS
AGTGCTCATTGGAGGGCAAGTCTGGTGCCAGCAGCCGCGGTAATTCCAGCTCCAATAGCGTATATTAAAGTTGTTGCAGTTAAAAAGCTCGTAGTTGAATTTCGGGATTCAGTAGGTTGGTCGTGCCTACGAGGTATGTACTGGCTTCAC
+
D::66666?ABBD:<<IHIIIIIIIIIIIIIIIIIIIIIIIIIIIIIIIIIIFFFFFFFFFFFFFFFFFFFFFFFFFFFDD;;;;;FFFFFFFFFFFFF???:333:8899<AABBAAAABAA@=88913344A9889?AAA@@?><840
@JI6ZREA02G8RT3
AGTGCTCATTGGAGGGCAAGTCTGGTGCCAGCAGCCGCGGTAATTCCAGCTCCAATAGCGTATATTAAAGTTGTTGCAGTTAAAAAGCTCGTAGTTGAATTTCGGGATCAATACGTCGGTCGTGCTTTTT
+
FFFFFFFFFFFIIHHHIIIIIIIIIIIIIIIIIIIIIIIIIIIIIIIIIIIIFFFFFFFFFFFFFFFFFFFFFFFFFFFFF;;;;;FFFFFFFFFFFFFFF?6633<><99<;<:3----2582.,,,,,
@JI6ZREA02G5AYN
AGTGCTCATTGGAGGGCAAGTCTGGTGCCAGCAGCCGCGGTAATTCCAGCTCCAATAGCGTATATTAAAGTTGTTGCAGTTAAAAAGCTCGTAGTTGAATTTTAGGCCTGACCGGATGGTCCGTCTTTGGCGAGTACTGTTCTGTCGTCGGGTCTATCCTTCTGGTGAGCCGGGATGCCCTTTATTGGGTGTGTCGGGGAACCAGGACCATTACCTTGAAAAAATTAGAGTGTTTAAAGCGGGCATTTGCTTGAATAGATTAGCATGGAATAATAGAATAGGACGTTGGTTCTATTTTGTTGGTTTTAGGACCACCGTAATGATTAATAGGGATAGTTGGGGGCATTAGTATTCAACTGTCAGAGGTGAAATTCTTGGATTTATTGAAGACTAACTATTGCGAAAGCATTTGCCAAGGATGTTTTCATTAATCAAGAACGAAAGTTAGGGGATCGAAGACGATCAGATGCCGTCGTAGTCTTAACCATAAA
+
IIIIIIIIIIIIIHHHIIIIIIIIIIIIIIIIIIIIIIIIIIIIIIIIIIIIIIIIIIIIIIIIIIHHHIIIIIIIIIIII;;;;;IIIIIIIIIIIIICCCCIIIIIIIIIIIIIIIIIIIIIIHHHIIIIIIIIIIIIIIIIIIIIIHHHIIIIIIIIIIIIIIIIIIIHHHIIIHHHHHHIAABBHIIIIIICCCCIIIIIIIIIIIIIIIIIII666886GG5IIIIIHHHHHHIIHHHIIHHHIGGGIIIIIIIIIIIIIIIIIIIIIIIIIIIIIIIIIIIIIIIIIG9833:11/-,///0668=ACAFIIIIIIIIIIIIIHEEIIIGAA77777DDDDIIIIIIIIIHCCBHHHHHHHHHHHHCCBHHHHHHHHHHHHC?>@CHHHBBBBCCEBBBE;5222CEEEEEEC=;4442;9998803...00:8000296------888:91032<===8688;=<=9;9;8631199//.21--
@JI6ZREA02J5HSR
AGTGCTCATTGGAGGGCAAGTCTGGTGCCAGCAGCCGCGGTAATTCCAGCTCCAATAGCGTATATTAAAGTTGTTGCAGTTAAAAAGCTCGTAGTTGAATTTTAGGCCTGGCCGGATGGTCCGTCTTTGGCGAGTACTGTTCTATCGTCGGGTCTATCCTTCTGGTGAGCCGGAATGCCCTTTATTGGGTGTGTCGGGGAACCAGGACCATTACCTTGAAAAAATTAGAGTGTTTAAAGCGGGCATTTGCTTGAATAGATTAGCATGGAATAATAGAATAGGACGTTGGTTCTATTTTGTTGGTTTTAGGACCACCGTAATGATTAATAGGGATAGTTGGGGGCATTAGTATTCAATTGTCAGAGGTGAAATTCTTGGATTTATTGAAGACTAACTATTGCGAAAGCATTTGCCAAGGATGTTTTCATTAATCAAGAACGAAAGTTAGGGGATCGAAGACGATCAGATACCGTCGTAGTCTTAACCATAAACTATGCCGACTAGGGATCGGATGATGTTAATTTTATAATGACTCATTCGGCG
+
IIIIIIIIIIIIIHHHIIIIIIIIIIIIIIIIIIIIIIIIIIIIIIIIIIIIIIIIIIIIIIIIIIHHHIIIIIIIIIIII?????IIIIIIIIIIIIICCCCIIIIIIIIIIIIIIIIIIIIIGBBBIIIIIIIIIIIIIIIIIIIIIHHHIIIIIIIIIIIIIIIIIIIIIIIIIHHHHHHGFFGGHIIIIIIBBBBIIIIIIIIIIIIIIGGGGI866666BB0IIGGGGHHHHHIIHHHIIHHHIIIIIIIIIIIIIIIIIIIIIIIIIIIIIIIIIIIICBBDDDDDCD9999=22CC6666D;;=BBGGIIIHIIIIIIGGGIFFEIGGIII77777IIIIIGDIIIIGGGGIIIIIIHHIIDDDIIIDDGGIHHHIHHIIIIIIIHHIIIHHIIDDDHIG<<<DIEEEEEEC?4////:===;;8<::::7<7...000,,,,,,2750,,,429===<7:8::?=<=?==??==////.:=<<><6=???>?;?<>::8::?;:::=<<77::11118/;;7:88<24035000.
@JI6ZREA02IZ81I
AGTGCTCATTGGAGGGCAAGTCTGGTGCCAGCAGCCGCGGTAATTCCAGCTCCAATAGCGTATATTAAAGTTGTTGCAGTTAAAAAGCTCGTAGTTGAATTTTAGGCCTGGCCGGATGGTCCGTCTTTGGCGAGTACTGTTCTGTCGTCGGGTCTATCCTTCTGGTGAGCCGGGATGCCCTTTATTGGGTGTGTCGGGGAACCAGGACCATTACCTTGAAAAAATTAGAGTGTTTAAAGCGGGCATTTGCTTGAATAGATTAGCATGGAATAATAGAATAGGACGTTGGTTCTATTTTGTGGTTTTAGGACCACCGTAATGATTAATAGGGATAGTTGGGGGCATTAGTATTCAATTGTCAGAGGTGAAATTCTTGGATTTATTGAAGACTAACTATTGCGAAAGCATTTGCCAAGGATGTTTTCATTAATCAAGAACGAAAGTTAGGGGATCGAAGACG
+
FFFFFFFFFFFIIHHHIIIIIIIIIIIIIIIIIIIIIIIIIIIIIIIHHIHHFFFFFFFFFFFFFFFFFFFFFFFFFFFFF?????FFFFFFFFFFFDD6666DFFFFFFFFFFFFFFFFFFFFFFFFFFFFFFFFFFFFFFFFFFFFFFFFFFFFFFFFFFFFFFFFFFFFFFFFFFFFFFFDDDDDFFFFFFF??@@FFFFF@@@FFFFFFFFFFF77776666,6?DAA====?FFC666?FFF?DD???FDDDDDGDDFGGGIIIIIGDDDGGIIGGGDDDDD::94423/11/3,--,...38;6668=@@BBBBBBDDBAA====AA===B55555AAAA::8ADDDAAA?DDDD?>>DDD===BB?8888=>>>>88BB?===?@8333388<>;;;<8888>?DDBBBBBB:1111::7700062220020222722-00000222760020
@JI6ZREA02I757Z
AGTGCTCATTGGAGGGCAAGTCTGGTGCCAGCAGCCGCGGTAATTCCAGCTCCAATAGCGTATATTAAAGTTGTTGCAGTTAAAAAGCTCGTAGTTGAATTTTAGGCCTGGCCGGATGGTCCGTCTTTGGCGAGTACTGTTCTGTCGTCGGGTCTATCCTTCTGGTGAGCCGGGATGCCCTTTATTGGGTGTGTCGGGGAC
+
FFFFFFFFFFFIIHHHIIIIIIIIIIIIIIIIIIIIIIIIIIIIIIIIIIIIFFFFFFFFFFFFFFFFFFFFFFFFFFFFF;;;;;FFFFFFFFFFFFFBBEEDDDFFFFFFFFFFFFFFFFFFFFFFFFFFFFFFFFFFFFFFFFFFFFFFFFFFFFFFFFFFFFFFFFFFFFFFFFFFFFFC<<???DAAA??4444//
@JI6ZREA02JP2XS
AGTGCTCATTGGAGGGCAAGTCTGGTGCCAGCAGCCGCGGTAATTCCAGCTCCAATAGCGTATATTAAAGTTGTTGCAAGTTAAAAAGCTCGTAGTTGAATTTAGGCCTGGCCGGATGGTCCGTCTTTGGCGAGTACTGTTCTGTCGTCGGGTCTATCCTTCTGGTGAGCCGGGATGCCCTTTAGTTGGGTGTGGTTGGGGAACCAGGACCATTACCTTAGAAAAAATTAGAGTAGTTTAAAGCGGGCATTTGCTCGAATAGATTAGCATGGAATAATAGAATAGGACGTGGTTCTATTTTGTTGGTTTTAGGACCACCGTAATGATTAATAGGGATAGTTGGGGGCATTAGTATTCAATTGTCAGAGGTGAAATTCTTGGATTTATTGAAGACTAACTAATTGCGAAAGCATTTGCCAAGGATGTTTTCATTAATC
+
FFFFFFFFFFFII@@@HDDEEFFFFFFFFFFHFFCCCCCC@??FFFFFFEEDFFFFFFFFFEEEEFFFFFFFFFFFDDDFFF;;==;FDDBA??8844440../2;<>?==>ADDDBBBBBAA::668CCFFFFFFFFFFFFFFD:::CFFFFFFCDDDDDFFFFFCCCDDFFFF:::?FFF?:311;;<A9400014477<<<<>ABBA=<<<B5555:A22222/>>0A=00000006666<66889888<998?BBBBBBBBBDDAA::::<>A@>>867666672......2=5546?63AA==::D88::::88:A>><<<>>A>><8888<8966111129444?AAAB=888DD?888?BB>8888=BDD88888>>>B::@@>88888;/...663328888888;=???D:664::4451::::8743
@JI6ZREA02FK9BI
AGTGCTCATTGGAGGGCAAGTCTGGTGCCAGCAGCCGCGGTAATTCCAGCTCCAATAGCGTATATTAAAGTTGTTGCAGTTAAAAAGCTCGTAGTTGAATTTTAGGCCTGACCGGATGGTCCGTCTTTGGCGAGTACTGTTCTGTCGTCGGGTCTATCCTTCTGGTGAGCCGGGATGCCCTTTATTGGGTGTGTCGGGGAACCAGGACCATTACCTTAGAAAAAATTAGAGTAGTTTAAAGCGGGCATTTGCTTGAATAGATTAGCATGGAATAATAGAATAGGACGTTGGTTCTATTTTGTTGGTTTTAGGACCACCGTAATGATTAATAGGGATAGTTGGGGGCATTAGTATTCAATTGTCAGAGGTGAAATTCTTGGATTTATTGAAGACTAACTATTGCGAAAGCATTTGCCAAGGATTGTTTTCATTAATCAAAGAACGAAAGTTAGGGGGAATCGAAGACGATACAGATACCGTCGTAGTCTTAACCATAAACTAT
+
FFFFFFFFFFFIIHHHIIIIIIIIIIIIIIIIIIIIIIIIIIIIIIIIIIIIFFFFFFFFFFFFFFDDDFFFFFFFFFFFF?????FFFFFFFFFFFFFAAAAF<<866?DDDAAAAFFFFFFFFFFFFFFFFFFFFFFFFFFFFFFFFFFFFFFFFFFFDDDFFFFCCCCFFFF???CFFF?A99===B9=5559:;;DDBDDFFFFDDDDFFFFFFF666662BB0AA4444444888<?88:::???DDDDFGGGGGGGGGGFFF????GGGGDDDDGGDDDDD??5555==B9999=00::=9:9BAAABDA??=A>>?<<<=88884455:B?>A55785?:::DDDDA::88DDDDDD?>>D====;@@>:::88///8228:<888<<BBBBB<888;;;;886223204400.000,,,,,,4431.0,,,0,,0,,,,,,,,,,,,,,,33443113712---646477974776412002200062000.,.
@JI6ZREA02IIJDG
AGTGCTCATTGGAGGGCAAGTCTGGTGCCAGCAGCCGCGGTAATTCCAGCTCCAATAGCGTATATTAAAGTTGTTGCAGTTAAAAAGCTCGTAGTTGAATTTTAGGCCTGACCGGATGGTCCGTCTTTGGCGAGTACTGTTCTGTCGTCGGGTCTATCCTTCTGGTGAGCCGGGATGCCCTTTATTGGGTGTGTCGGGGAACCAGGACCATTACCTTGAAAAAATTAGAGTGTTTAAAGCGGGCATTTGCTTGAATAGATTAGCATGGAATAATAGAATAGGACGTTGGTTCTATTTTGTTGGTTTTAGGACCACCGTAATGATTAATAGGGATAGTTGGGGGCATTAGTATTCAATTGTCAGAGGTGAAATTCTTGGATTTATTGAAGACTAACTATTGCGAAAGCATTTGCCTTAAGGATGTTTTCATTAATCAAAGAACGAAAGTTAGGGGATCGAAGACGATCAGATACCGTCGTAGTCTTAACCNTAAACTATGCCGACTAGGAATCGGGCGACGTTA
+
IIIIIIIIIIIIIHHHIIIIIIIIIIIIIIIIIIIIIIIIIIIIIIIIIIIIIIIIIIIIIIIIIIHHHIIIIIIIIIIII<<<<<IIIIIIIIIIIIICCCCIIIIIIIIIIIIIIIIIIIIIIHHHIIIIIIIIIIIIIIIIIIIIIHHHIIIIIIIIIIIIIIIIIIIHHHIIIFBBBBBHDDFFHIIIIIICCCBIIHHB>>>>FFGIIIGGGG666666;;,DDIIIHHHBBBIIHFFFI>>>FIIIIIIHHHIIIIIIIIIIIIIIIIIIIIIIIIFIFGGFFD????97751//::4444A<<>EBB446;DGGGGGGF@@@HHHIIIIDD77=88IIIIIIIIIH@@@BBBHHHHHHHHHHHHHHDDDEEEB==:44DD?:8:C>>>>=A@??><<=>::::;B??5444A;9;81110373311.1,,,,,,,,..03460-...1:;;;;8486<<<33131<::89::;::8113386!324431-63338:9;:886688842/,1/340,
@JI6ZREA02J002A
AGTGCTCATTGGAGGGCAAGTCTGGTGCCAGCAGCCGCGGTAATTCCAGCTCCAATAGCGTATATTAAAGTTGTTGCAGTTAAAAAGCTCGTAGTTGAATTTCGGGATCAATACGTCGGTCGTGCTTTTTTGGTACGCACTGGCGTCATTGGTTTCTCCTTTCTGACGAACCATGATGTCATTAATTTGGTGTTATGGGGAGTTAGGACTGTTACTTTGAAAAAATTAGAGTGTTTAAAGCAGGCACACGCTTGAATACATTAGCATGGAATAATGAAATAGGACGTTTGACCCTATTTTGTGGTTTCTAGGATCGACGTAATGATTAATAGGGATAGTTGGGGCATTAGTATTCAATTGTCAGAGGTGAAATTCTTGGATTTATTGAAGACTAACTACTGCGAAAGCATTTGCCAAGGATGTTTTCATTAATCAAGAACGAAAGTTAGGGATCGAAGACGATCAGATACCGTCGTAGTCTTAACCATAACTATGCCGACTAGGAATCGGGCGACGTT
+
IIIIIIIIIIIIIHHHIIIIIIIIIIIIIIIIIIIIIIIIIIIIIIIIIIIIIIIIIIIIIIIIIIHHHIIIIIIIIIIII?????IIIIIIIIIIIIIHHHIHHHIIIIIIIIIIIIIIIIIII<<<<<<IIFIIIIIIIIIIIIIIIIIIHHHIIIIHHHIIIIIIIIIIIIIIIIIIIIIIIHHHIIIIGGGIAAAAB4;;IIIIIIIIIIIHHHI999988;;,GIIIIHHHHHHIIIIIIIIIIIIIIIIIIIIIIIIIIIIIIIIIIIIIGGGHHIIAAAGHHIIHHHIICCC@G:GGHHHHHIGGGIIIIIIIIIIIHHHGAAAAAHHIIIIIBBCCHHHHHHHHIIIIHHH@>@CHHBBCHHHHHHHBBCCH555F>>IFC?>A@FFB?>?BCCBEEB:;;@BBCCCEEEE<>=7744;===985996.-,2,,,,/,,,1118::<<<6586<888;:;<>>>><>>>><=;;==2203...14132649486;91138551,,-//,,
@JI6ZREA02IG40U
AGTGCTCATTGGAGGGCAAGTCTGGTGCCAGCAGCCGCGGTAATTCCAGCTCCAATAGCGTATATTAAAGTTGTTGCAGTTAAAAAGCTCGTAGTTGAATTTCGGGATCAATACGTCGGTCGTGCTTTTTTGGTACGCACTGGCGTCATTGGTTTCTCCTTTCTGACGAACCATGATGTCATTAATTTGGTGTTATGGGGAGTTAGGACTGTTACTTTGAAAAAATTAGAGTATTTAAAGCAGGCATTAGCTTGAATACATTAGCATGGAATAATGAAATAGGACGTTCGATCCTATTTGTGGTTTCTAGGATCAACGTAATGATTAATAGGGATAGTTGGGGCATTAGTATTCAATTGTCAGAGGTGAAATTCTTGGATTTATTGAAGACTAACTACTGCGAAAGCATTTGCCAAGGATGTTTTCATTAATCAAGAACGAAAGTTAGGGATCGAAGACGATCAGATACCGTCGTAGTCTTAACCNTAAACTATGCCGACTAGGGATCGGATGA
+
IIIIIIIIIIIIIHHHIIIIIIIIIIIIIIIIIIIIIIIIIIIIIIIIIIIIIIIIIIIIIIIIIIHHHIIIIIIIIIIII88888HIIIIIIIIIIIIHHHIHHHIIGGGIIIIIIIHEEEE@;//////;;8HDBEIIIIIIIIIIIIGGGGHIIIIHHHIIIIIIIIIIIIIIIIIIIIIIIHHHIIIIIIIICCCC>466;BHHIGGDDFIEBBG44446666,=FIIIHHHHHHIIIIIIIIIHIIIIIIHHHHIIIIIIIIIIIIIIIIIHHHIIII==<=;B@ADAA:;35582GGBBBGII===GIIIIIAAAIIIGGAAAGHHHIIIIHHAA;;FFGG==:AFFAAAAAECEEEEAACB555;;EBBAAABBEF>>FF@?>CIEB??>E>;;5544>;544;A;;;;AA=<;22228;;;;;9<<8...36333222-3338;98621031;99331319<<20223;9;9<<<22!88:88618888680323386<<<<<999
@JI6ZREA02F0LZB
AGTGCTCATTGGAGGGCAAGTCTGGTGCCAGCAGCCGCGGTAATTCCAGCTCCAATAGCGTATATTAAAGTTGTTGCAGTTAAAAAGCTCGTAGTTGAATTTTAGGCCTGGCCGGATGGTCCGTCTTTGGCGAGTACTGTTCTGTCGTCGGGTCTATCCTTCTGGTGAGCCGGGATGCCCTTTATTGGGTGTGTCGGGGAACCAGGACCATTACCTTGAAAAAATTAGAGTGTTTAAAGCGGGCATTTGCTTGAATAGATTAGCATGGAATAATAGAATAGGACGTTGGTTCTATTTTGTTGGTTTTAGGACCACCGTAATGATTAATAGGGATAGTTGGGGGCATTAGTATTCAATTGTCAGAGGTGAAATTCTTGGATTTATTGAAGACTAACTATTGCGAAAGCATTTGCCAAGGATGTTTTCATTAATCAAGAACGAAAGTTAGGGGATCGAAGACGATCAGATACCGTCGTAGTCTTAACC
+
IIIIIIIIIIIIIHHHIIIIIIIIIIIIIIIIIIIIIIIIIIIIIIIIIIIIIIIIIIIIIIIIIIHHHIIIIIIIIIIII=====IIIIIIIIIIIII>>>>IHHHHHFFFFIIIIIIIIIIIIHHHIIIIIIIIIIIIIIIIIIIIIHHHIIIIIIIIIIIIIIIIIIIHHHIIIHHHHHHIFFFFHIIIIIICCCCIIHHBBBHIIIIIIGGFFI222222;;-GGGGIEEH>>>HIF@@@IHHHIIIIIIIIIIIIIIIIIIIIIIIIIIIIIIIIIIDD@??6544::=33334..882444>???:::?E;;;;;;@GIFFFIEHHHIHHHH88855GGGGFGDDDDDDDHEEDBBDEEEBB444==EDDBBBBHB=88HEEDDDDDB99899AA9:::=4////AAAAA::8771333;7....8;;;744;:555677-11116777;:6578:777;676:::6568;::;::;;61
@JI6ZREA02GMWOV
AGTGCTCATTGGAGGGCAAGTCTGGTGCCAGCAGCCGCGGTAATTCCAGCTCCAATAGCGTATATTAAAGTTGTTGCAGTTAAAAAGCTCGTAGTTGAATTTCGGGATCAATACGTCGGTCGTGCTTTTTTGGTACGCACTGGCGTCATTGGTTTCTCCTTTCTGACGAACCATGATGTCATTAATTTGGTGTTATGGGGAGTTAGGACTGTTACTTTGAAAAAATTAGAGTGTTTAAAGCAGGCATTAGCTTGAATACATTAGCATGGAATAATGAAATAGGACGTTCGATCCTATTTTGTGGTTTCTAGGATCAACGTAATGATTAATAGGGATAGTTGGGGCATTAGTATTCAATTGTCAGAGGTGAAATTCTTGGATTTTATTGAAGACTAACTACTGCGAAAGCATTTGCCAAGGATGTTTCATTAATCAAGAACGAAAGTTAGGGATCGAAGACGATCAGATACCGCGTTTTTAGCTTGACCATAAACTATGCCGACTAGGGATCGGATGATGTTAATTTTTATAATGTACTC
+
FFFFFFFFFFFIIHHHIIIIIIIIIIIIIIIIIIIIIIIIIIIIIIIIIIIIFFFFFFFFFFFFFFFFFFFFFFFFFFFFF?????FFFFFFFFFFFFFFFFFFFFFFFFFFFFFFFFFFFFFFF999999FFBFFFFFFFFFFFFFFFFFFFFFFFDC===@DFFFFFFDDDFFFFFFFFFFFFFFFFFFFFFFF@AA?D166FFFFFFFFFFFFF?D66666666,?CFFFFFFFFFFFFFFFFFFFFFFFFDDDDDDIIIGFFFIIIIIIIII555F?GGDFCAABAAA>=<7....4.22222<9?>>???=::::8<A??>@BBB??:::ABBBA6666<9888988>>>8888@>?=888<@@;8866722227,,,,0,/7400033,,,0344772222233888:99999:5:6-----6:87466:644:7333866051112666688:77666:77772200,,-,,410,,,2664600097-,,,0.0060,,,0267:66666688:7/////0*4113172--
@JI6ZREA02G830V
AGTGCTCATTGGAGGGCAAGTCTGGTGCCAGCAGCCGCGGTAATTCCAGCTCCAATAGCGTATATTAAAGTTGTTGCAGTTAAAAAGCTCGTAGTTGAATTTCGGGGATC
+
=<===DDDFFFFHHHHIIIIIIIIIIIIIIIIIIIIIIIIIIIIIIIIIIIIFFFFFFFFFFFFFFFFFDDDFFFFFFFFF?????FFFFFFFFFF?==;864.,,,3..
@JI6ZREA02FZRLV
AGTGCTCATTGGAGGGCAAGTCTGGTGCCAGCAGCCGCGGTAATTCCAGCTCCAATAGCGTATATTAAAGTTGTTGCAGTTAAAAAGCTCGTAGTTGAATTTCGGGATCAATACGTCGGTCGTGCTTTTTTGGTACGCACTGGCGTCATTGGTTTCTCCTTTCTGACGAACCATGATGTCATTAATTTGGTGTTATGGGGAGTTAGGACTGTTACTTTGAAAAAATTAGAGTGTTTAAAGCAGGCATTAGCTTGAATACATTAGCATGGAATAATGAAATAGGACGTTCGATCCTATTTTGTGGTTTCTAGGATCAACGTAATGATTAATAGGGATTGTTGGGGCATTAGTATTCAATTGTCAGAGGTGAAATTCTTGGATTTATTGAAGACTAACTACTGCGAAAGCATTTGCCAAGGATGTTTTCATTAATCAAG
+
FFFFFFFFFFFIIHHHIIIIIIIIIIIIIIIIIIIIIIIIIIIIIIIIIIIIFFFFFFFFFFFFFFFFFFFFFFFFFFFFF=====FFFFFFFFFFFFFFFFFFFFFFFFFFFFFFFFFFFFFFF666666FF<FFFFFFFFFFFFFFFFFFFFFFDEEFFFFFFFFDDDFFFFFCCCFFFFFFFFFFDD>B>>?@66669/115ABBBDBBBDD?==B22222255,=ABBB????FFFFDDDFFFFFFFFFFIDDDDDIIIIGGGIIIIIIIIG???F>DDGGAA>????>=<7.0004/>;668?<B=?====?D:555AAAADDDDD=;;A>>?33////97;94438@B===BBB===BB<<<@;;;<432288B=;;@::@B?>:<833332<;::;888<83448:<<>>4406:1211::77440222-
@JI6ZREA02IFCFO
AGTGCTCATTGGAGGGCAAGTCTGGTGCCAGCAGCCGCGGTAATTCCAGCTCCAATAGCGTATATTAAAGTTGTTGCAGTTAAAAAGCTCGTAGTTGAATTTTAGGCCTGGCCGGACGGTCCGTCTCTGGCGAGTACTGTTCTGTCGTCGGGTCTATCTTTCTGGTGAATCGGTATGTTCTTAATTGGGCGTGTCGGGGAGCCAGGACCATTACCTTGAAAAAATTAGAGTGTTTAAAGCAGGCTTTTGCTTGAATAGATTAGCATGGAATAATAGAATAGGACGTCGTGGTTCTATTTTGTTGGTTCAAGGACCACCGTAATGATTAATAGGGATAGTTGGGGGCATTAGTATTCAATTGTCAGAGGTGAAATTCTTGGATTTATTGAAGACTAACTATTGCGAAAGCATTTGCCAAGGATGTTTTCATTAATCAAGAACGAAAGTTAGGGATCGAAGACGATCAGATACCGTCGTAGTCTTAACCATAAACTATGCCGACTAGGAATCGGGCGACGTTATTTCATGACTCGCTCGGCGCCTTACGGG
+
IIIIIIIIIIIIIHHHIIIIIIIIIIIIIIIIIIIIIIIIIIIIIIIIIIIIIIIIIIIIIIIIIIHHHIIIIIIIIIIII?????IIIIIIIIIIIIICCCCIIIIIIIIIIIIIIIIIIIIIIIIIIIIIIIIIIIIIIIIIIIIIIHHHIIIIIIHHHIIIIIIGGGIIIIIIIIIIIIIIIIHHHIHGFFI@@@@IFIIIIIIIIIIIIIIIII999988II5IIIIHHHHHHHIIIIIIBCCCIIIIIIHHHHIIIIIIIIIIIIIIIIIIIIIIEEDFDIHDDBBBBEEC3133?8<6644;AIAAAEIIIIIIIHHHIEEDDIGEBBDEHEDD88;66EEIIHHAAAAEBDEEIEEH@???@HEB>CA>;;A;;///477AA>98;;BDCCCDB;;:?>>>??>>>?;;;;;85<>;;4288:=<<03....0:10006;=49999:::::<9<9688<8232==3202:=<<<98::110733331-...28;6986600375..,,1//002,,,,,11379798989974000052100
@JI6ZREA02GEOW3
AGTGCTCATTGGAGGGCAAGTCTGGTGCCAGCAGCCGCGGTAATTCCAGCTCCAATAGCGTATATTAAAGTTGTGCAGTTAAAAAGACTCGTAGTT
+
2///////-112<.00<ADDGHH@@=HHIHHHFDD:::::D6555::DDFFFFFFFFFFDDDDD??331<<<<889445577777B9@@A??:31-
@JI6ZREA02FSM1R
AGTGCTCATTGGAGGGCAAGTCTGGTGCCAGCAGCCGCGGTAATTCCAGCTCCAACTAGCGTATATTAAAGTTAGTTGCAGTTAAAAAGACTCGTAGTTGAATTTCGGGTAGTCAATATATTGGTCGTGCCTCTGGTATGAACTGGTATTATTGATTTCTACCTTCTGACGAACTGTGATGTCATTAATTTGGTGTCATGGGGAATCAGGACTGTTACTTTGAAAAAATTAGAGTGTTTAAAGCAGGCACACGCTTGAATACATTAGCATGGAATAATGAAATAGGACGTT
+
FFFFFFFFFFFIIHHHIIIIIIIIIIIIIIHHHF?=<==800.221-//4:99--//04<89988AA<<<<<=666665:<>A77757:1::::8>?<721111,.,,,,..23113189;;..098@?8898<<AAA?<<=A:::B===BBDDD????<DFFFC??ADFFFFDCCAFFCCADB::::???663ADDDD==;=CDDDDCCDDB?;;==111.,,,,,,11+3257-,,,,,,24=<;==??AADD=555ABA@444>?><000043==<666:46667111
@JI6ZREA02JQZJ1
AGTGCTCATTGGAGGGCAAGTCTGGTGCCAGCAGCCGCGGTAATTCCAGCTCCAATAGCGTATATTAAAGTTGTTGCAGTTAAAAAGCTCGTAGTTGAATTTTAGGCCTGGCCGGATGGTCCGTCTTTGGCGAGTACTGTTCTGTCGTCGGGTCTATCCTTCTGGTGAGCCGGGATGCCCTTTATTGGGTGTGTCGGGGAACCAGGACCATTACCTTGAAAAAATTAGAGTGTTTAAAGCGGGCATTTGCTTGAATAGATTAGCATGGAATAATAGAATAGGACGTTGGTTCTATTTTGTTGGTTTTAGGACCACCGTAATGATTAATAGGGATAGTTGGGGGCATTAGTATTCAATTGTCAGAGGTGAAATTCTTGGATTTATTGAAGACTAACTATTGCGAAAGCATTTGCCAAGGATGTTTTCATTAATCAAAGAACGAAAGTTAGGGGATCGAAGACGATCAGATACCGTCGTAGTCTTAACCATAAACTATGCCGACTAGGAATCGGGCGACGTTATTTTCATGACTCGCTCGGCGCCTTACGGGAACAGTCGACT
+
IIIIIIIIIIIIIHHHIIIIIIIIIIIIIIIIIIIIIIIIIIIIIIIIIIIIIIIIIIIIIIIIIIHHHIIIIIIIIIIII????=IIIIIIIIIIIIICCCCIIIIIIIIIIIIIIIIIIIIIIHHHIIIIIIIIIIIIIIIIIIIIIHHHIIIIIIIIIIIIIIIIIIIHHHIIIHHHHHHIIIHHHIIIIHI@@@@IIIIHGGGIIIIIIIIIII9;;;88II5IIIBB;;;HHHIIHHHIIHHHIIIIIIHHHHIIIIIIIIIIIIIHHHIIIIIIIIIIFFF8877ADD999<G<<II9999IAAAGGG::===AAGGHHIIIIHHHGGGGGH88=77GGGHGGGHHIIIIHHFHEEEE??A8221;;EBBCCEAAAE>>E;;:8;A>>EE=BACC:555BCC>>>CCCEE552;=22228::<;;43...3013---.28=54444>;;;;;6589<==;;23233>><><=<<=<>88220896632-233368482338688555/,2//00/,,,,5566665284846910--...055511148897:78
@JI6ZREA02F4A4D
AGTGCTCATTGGAGGGCAAGTCTGGTGCCAGCAGCCGCGGTAATTCCAGCTCCAATAGCGTATATTAAAGTTGTTGCAGTTAAAAAGCTCGTAGTTGAATTTTAGGCCTGGCCGGAGTCGTCTCTTGGCGAGTACTGTTCTGTCGTCGGGTCTATC
+
FFFFFFFFFFFIIHHHIIIIIIIIIIIIIIIIIIIIIIIII6666@@IIIIIFFFFFFFFFFFFFFFFFFFFFFFFFFFFF;;;;;FFFFFFFFFFFFFBBBBFFFFFFFFFFFCCC?:688<<FFFFFFFFFFFFFFFFFFFFFFFFFFFFFA63
@JI6ZREA02H7S42
AGTGCTCATTGGAGGGCAAGTCTGGTGCCAGCAGCCGCGGTAATTCCAGCTCCAATAGCGTATATTAAAGTTGTTGCAGTTAAAAAGCTCGTAGTCGAATTTTAGGCCTGGCCGGATGGTCCGTCTTTGGCGAGTACTGTTCTGTCGTCGGGTCTATCCTTCTGGTGAGCCGGGATGCCCTTTATTGGGTGTGTCGGGGAACCAGGACCATTACCTTGAAAAAATTAGAGTGTTTAAAGCGGGCATTTGCTTGAATAGATTAGCATGGAATAATAGAATAGGACGTTGGTTCTATTTTGTTGGTTTTAGGACCACCGTAATGATTAATAGGGATAGTTGGGGGCATTAGTATTCAATTGTCAGAGGTGAAATTCTTGGATTTATTGAAGACTAACTATTGCGAAAGCATTTGCCAAGGATGTTTTCATTAATCAAGAACGAAAGTTAGGGGATCGAAGACGATCAGATACCGTCGTAGTCTTAACCATAAACTATGCCGACTAGGAATCGGACGACGTTATTTCATGACTCGCTCGGCGCCTTACGGGAAAGTCGACCTGCC
+
IIIIIIIIIIIIIHHHIIIIIIIIIIIIIIIIIIIIIIIIIIIIIIIIIIIIIIIIIIIIIIIIIIHHHIIIIIIIIIIII88888IIIIIIIIIIIGG6666@IIIIIIIIIIIIIIIIIIIIIHHHIIIIIIIIIIIIIIIIIIIIIHHHIIIIIIIIIIIIIIIIIIIHHHIIIHHHHHHIAABBHIIIIIICCCCIIIIIGGGIIIIIIIIIII899998II5IIIIIGGGHHHIIHHHIIHHHIIIIIIIIIIIIIIIIIIIIIIIIIIIIIIIIIIGGCBBDA<;=?D77777//>>4444E<<>;;<?C8888ADIIIIIIIHGGGIIIII=====GGGGIBCDIIGGGGGGEBBBEEEEC444BBGDEEEEEFBA;;IIIDDGGCCA<;<<DDCBBEC<777<GGGEEBB@??8777????==7444:7:<20.02:9-.....488::88<?=????=?>??:3238?>=><<??887?=88:<68:::<:5:=?=<344::=;:9989:7...::<<<:434<=;=?<577///0:77...-887878<877
@JI6ZREA02HONCP
AGTGCTCATTGGAGGGCAAGTCTGGTGCCAGCAGCCGCGGTAATTCCAGCTCCAATAGCGTATATTAAAGTTGTTGCAGTTAAAAAGCTCGTAGTTGAATTTTAGGCCTGGCCGGATGGTCTGTCTTTGGCGAGTACTGTTCTGTCGTCGGGTCTATCCTTCTGGTGAGCCGGGATGCCCTTTATTGGGTGTGTCGGGGAACCAGGACCATTACCTTGAAAAAATTAGAGTGTTTAAAGCGGGCATTTGCTTGAATAGATTAGCATGGAATAATAGAATAGGACGTTGGTTCTATTTTGTTGGTTTTAGGACCACCGTAATGATTAATAGGGATAGTTGGGGGCATTAGTATTCAATTGTCAGAGGTGAAATTCTTGGATTTATTGAAGACTAAACTATTGCGAAAGCATTTTGCCAAGGATGTTTTCATTAATCAAAGAACGAAAAGTTAGGGGATCGAAGACGATCAGATACCGTCGTAGTCTTAAACCATAAACTATGCCGACTAGGAATCGGGCGACGTTTATTTTCATGACTCGTTCGGCGCCTTACGGGAAACAGTCGACT
+
IIIIIIIIIIIIIHHHIIIIIIIIIIIIIIIIIIIIIIIIIIIIIIIIIIIIIIIIIIIIIIIIIIHHHIIIIIIIIIICC88888IIIIIIIIIIIII;;;;IIIIIIIIIIIIIIIIIIIIIIHHHIIIIIIIIIIIIIIIIIIIIIHHHIIIIIIIIIIIIIIIIIIICCCIIIHHHCCCHAACCGIIIIII@@@@IIIIIIIIIIIIIIIIIII99<<88II?IIIIIHHHHHHID;;;DIHHHIIIIIIIIIIIIIIIIIIIIIIIIIIIIIIIIIIIH???IIIIIII>>AAD88HHCCCCIIIIIIIIIIIIIIIICCCCIIHHHIIIIII==???IIIIIIIIIIIIIIIIIIIIIIHD7999CCIIIIIIFHHIADIEEEEB94222;<C@F;3-00;=50---===<<<<=@C<999@@66448:,,,4--86,,,,661+,,,,4==:8<:8@EE@@@EEEEEEEE@C@?>;:--,,,---8,,,/63;:<<@@=?:<<==@<11/83;663314----::=?@@@@A@@EAAABEE@@<9<??B;7706?@C@@@
@JI6ZREA02G42O9
AGTGCTCATTGGAGGGCAAGTCTGGTGCCAGCAGCCGCGGTAATTCCAGCTCCAATAGCGTATATTAAAGTTGTTGCAGTTAAAAAGCTCGTAGTTGAATTTCGGGGATCAATACGTCGTCGTGCTTTTCGGTACGCGACTGGACGTCGATTGGTTTCT
+
FFFFFFFFFFFII???IIIIIIIIIIIIIIIIIIIIIIIIIIIIIIIIIIIIFFFFFFFFFFFFFFFFFDDDFFFFFFFFF==?==FFFFFFFDB>?==8864....4:=99:133------223../.---/:3233437;;77572231111111.,
@JI6ZREA02HJYAY
AGTGCTCATTGGAGGGCAAGTCTGGTGCCAGCAGCCGCGGTAATTCCAGTTCCAATAGCGTATATTAAAGTTGTTGCAGTTAAAAAGCTCGTAGTTGAATTTTAGGCCTGGCCGAATGGTCCGTCTTTGGCGAGTACTGTTCTGTCGTCGGGTCTATCCTTCTGGTGAGCCGGGATGCCCTTTATTGGGTGTGTCGGGGAACCAGGACCATTACCTTGAAAAAATTAGAGTGTTTAAAGCGGGCATTTGCTTGAATAGATTAGCATGGAATAATAGAATAGGACGTTGGTTCTATTTTGTTGGTTTTAGGACCACCGTAATGATTAATAGGGATAGTTGGGGGCATTAGTATTCAATTGTCAGAGGTGAAATTCTTGGATTTATTGAAGACTAACTATTGCGAAAGCATTTGCCAAGGATGTTCTCATTAATCAAGAACGAAAGTTAGGGGATCGAAGACGATCAGATACCGTCGTAGTCTTAACCATAAACTATGCCGACTAGGAATCGGGCACGTTATTTCATGACTCGCTCGGCGCCTTACGGG
+
IIIIIIIIIIIIIIIIIIIIIIIIIIIIIIIIIIIIIIIIIIIIIIIIIIIIIIIIIIIIIIIIIIHHHIIIIIIIIIIBB88888IIIIIIIIIIIIICCCCIIIIIIIIIIIIIIIIIIIIIIHHHIIIIIIIIIIIIIIIIIIIIIHHHIIIIIIIIIIIIIIIIIIIHHHIIIHHHHHHFFFFFHIIIIIICCCCIIIIIIIHIIIIIIIIIII666662DD3EEEGGEDD===DIEDDDG888DIIII@@@DHIIIIIIIIIIIIIIIIIIIIIIIIIIHHHIIIFD??53534.-11,,,,35111116A>???DDDDIIIIIHHHIIIIII88888HIIIFGFFFDDDDDBBDDDDD99:HHHEEEDHHHHH:::D<<EH:434BHHHHHHED=9::ED=====AAAAA::8:31135:;::888;;=;99;85558;;011118777;710318::77676;;7656;;:::88;;.--20---0,1434452,,,,//,,,,,/1,,,,,,,,1114699897::;:00,,,,12,,,
@JI6ZREA02JTG59
AGTGCTCATTGGAGGGCAAGTCTGGTGCCAGCAGCCGCGGTAATTCCAGCTCCAATAGCGTATATTAAAGTTGTCGCAGTTAAAAAGCTCGTAGTTGAATTTTAGGCCTGGCCGGATGGTCCGTCTTTGGCGAGTACTGTTCTGTCGTCGGGTCTATCCTTCTGGTGAGCCGGAATGCCCTTTATTGGGTGTGTCGGGGAACCAGGACCATTACCTTGAAAAAATTAGAGTGTTTAAAGCGGGCATTTGCTTGAATAGATTAGCATGGAATAATAGAATAGGACGTTGGTTCTATTTTGTTGGTTTTAGGACCACCGTAATGATTAATAGGGATAGTTGGGGGCATTAGTATTCAATTGTCAGAGGTGAAATTCTTGGATTTATTGAAGGCTAACTATTGCGAAAGCATTTGCCAAGGATGTTTTCATTAATCAAGAACGAAAGTTAGGGGATCGAAGACGATCAGATACCGTCGTAGTCTTAACCATAAACTATGCC
+
IIIIIIIIIIIIIHHHIIIIIIIIIIIIIIIIIIIIIIIIIIIIIIIIIIIIIIIIIIIIIIIIIIHHHIIIIIIIIIIII;;;;;IIIIIIIIIIIIICCCCIIIIIIIIIIIIIIIIIIIIIIHHHIIIIIIIIIIIIIIIIIIIIIHHHIIIIIIIIIIIIIIIIIIIIIIIIIHHHHHHIFFFFHIIIIII????FFIIIIIIIIIIIFFFFFI777766>>-FIIIIHHHHHHIIHFFFIHHHIIIIIIHHHIIIIIIIIIIIIIIDDDHIIIIIIIIIIDD<<<<@DG9999C88@?4444BEEE;;;@DDGGGEEEEG@@@D555<DGGFF66888HHHIIIIIIIIIIHHHHHHBBBDDBBBBDDB3355?B==B88???>>?BCA@@?AAC:4444@>>;;;>>>AA>?;:31111:<<<885888:99:855<<=<47777:888<;6031::973030663000097:;::::864860130-4722
@JI6ZREA02JZ72V
AGTGCTCATTGGAGGGCAAGTCTGGTGCCAGCAGCCGCGGTAATTCCAGCTCCAATAGCGTATATTAAAGTTGTTGCAGTTAAAAAGCTCGTAGTTGAATTTCGGGGA
+
@A@@AA@A@FFIIHHHIIIIIIIIIIIIIIIIIIIIIIIIIIIIIIIIIIIIFFFFFFFFFFFFFFFFFFFFFFFFFFFFF=====FFFFFFFFFFDDD;867.,,,7
@JI6ZREA02FQKZU
AGTGCTCATTGGAGGGCAAGTCTGGTGCCAGCAGCCGCGGTAATTCCAGCTCCAATAGCGTATATTAAAGTTGTTGCAGTTAAAAAGCTCGTAGTTGAATTTTAGGCCTGGCCGGATGGTCCGTCTTTGGCGAGTACTGTTCTGTCGTCGGGTCTATCCTTCTGGTGAGCCGGGATGCCCTTTATTGGGTGTGTCGGGGAACCAGGACCATTACCTTGAAAAAATTAGAGTGTTTAAAGCGGGCATTTGCTTGAATAGATTAGCATGGAATAATAGAATAGGACGTTGGTTCTATTTTGTTGGTTTTAGGTACCACCGTAATGATTAATAGGGATAGTTGGGGGCATTAGTATTCAATTGTCAGAGGTGAAATTCTTGGATTTATTGAAGACTAACTACTGCGAAAGCATTTGCCAAGGATGTTTTCATTAATCAAAGAACGAAAGTTAGGGGAATCGAAGACGATCAGATACCGTCGTAGTCTTAACCNTAAACTATGCCGACTAGGGATCGGATGATGTTAATTTTATAAT
+
FFFFFFFFFFFIIHHHIIIIIIIIIIIIIIIIIIIIIHHHIHHIIIIIIIIIFFFFFFFFFFFFFFFFFFFFFFFCCCFAA66652?AAA==:622366....24>>>?AABFFFFBBBBBAA40000<<<898<<?AADAAADFFFFFFDDDFFFFFDDC?@@D@@ADFFFFFFFFFFFF666>>CCCC>CCFF===AFFFF@@@DFFFFDDBBBBA2222228:0@??AB==??FFFF666;CFFFFFFFFFDDDDGDDDFGGIGIIGGGGDD??=?<<<<72111111313,,,,3----,,,,-11,11992349<BBDDDDDDDDBBBDAAAAA55755AAAD?:8:BB===B=====?>888<888><88844388;>77><:<:<>2222288776666;8//..79;;;4410---..0300..10,,,0,,41.,,,,,-00.000226::88:75666:9:9:::7679:99:9966--!222220-0226464:8666566::2222::886600000-440
@JI6ZREA02IPPCS
AGTGCTCATTGGAGGGCAAGTCTGGTGCCAGCAGCCGCGGTAATTCCAGCT
+
FFFFFFFFFFFIIHHHIIIIIIIIIIIIIIIIIIIIIIHHHFFFFFDDDA:
@JI6ZREA02HAFSX
AGTGCTCATTGGAGGGCAAGTCTGGTGCCAGCAGCCGCGGTAATTCCAGCTCCAATAGCGTATATTAAAGTTGTTGCAGTTAAAAAGCTCGTAGTTGAATTTTAGGCCTGGCCGGATGGTCCGTCTTTGGCGAGTACTGTTCTATCGTCGGGTCTATCCTTCTGGTGAGCCGGAATGCCCTTTATTGGGTGTGTCGGGGAACCAGGACCATTACCTTGAAAAAATTAGAGTGTTTAAAGCAGGCATTAGCTTGAATACATTAGCATGGAATAATGAAATAGGACGTTCGATCCTATTTTGTTGGTTTCTAGGATCAACGTAATGATTAATAGGGATAGTTGGGGCATTAGTATTCAATTGTCAGAGGTGAAATTCTTGGATTTATTGAAGACTAACTATTGCGAAAGCATTTGCCAAGGATGTTTTCATTAATCAAGAACGAAAGTTAGGGATCGAAGACGATCAGATACCGTCGTAGTCTTAACCAT
+
IIIIIIIIIIIIIHHHIIIIIIIIIIIIIIIIIIIIIIIIIIIIIIIIIIIIIIIIIIIIIIIIIIHHHIIIIIIIIIIGG88888GIIIIIIIIIIIICCCCIIIIIIIIIIIIIIIIIIIIIIHHHIIIIIIIIIIIIIIIIIIIIIHHHIIIIIIIIIIIIIIIIIIIIIIIIIHHHHHHIFFGGHIIIIII@@@@IIIIIIIHIIIIIIIIIII888666BB5IIIIIHHHHHHIIIIIIIIIIIIIIIIIIIIIIIIIIIIHHHHIIIIIHHHIIIIDFDIIIIII<<<ACBBBI==HH999IIIEEDEIIIIIIIIIIIIIIIIIHIIDHHHHH<<<<IIIIDEDDIHEEBHHHHHHHHHHHHHHHHBBBHHHHHEEEHHHHEB=@?BDD?8::;;BBB>>??>BB?;;;:>:48900003322---33::88;:677<=;4222288888:9<:9::::9:<==><;<<><<<:89900-.
@JI6ZREA02J2176
AGTGCTCATTGGAGGGCAAGTCTGGTGCCAGCAGCCGCGGTAATTCCAGCTCCAATAGCGTATATTAAAGTTGTTGCAGTTAAAAAGCTCGTAGTTGAATTTCGGGGTCAGCAGGTTGGTCGTGCCACTGGTATGCACTGGTCTCGCTGATTCCTCCCTCTTGTAGAACCGTAATGCCATTAAGTTGGTGTTGCGGGGAAACAGGACTGTTACTTTGAAAAAATTAGAGTGTTTAAAGCAGGCTAACGCATGAATACATTAGCATGGAATAATGAAATAGGACGATCGATCCTATTTTGTTGGTTTCTAGGGTTGACGTAATGATTAATAGGGATAGTTGGGGGCATTAGTATTCAATTGTCAGAGGTGAAATTCTTGGATTTATTGAAGACTAACTATTGCGAAAGCATTTGCCAAGGATGTTTTCATTAATCAAGAACGAAAGTTAGGGATCGAAGACGATCAGATACCGTCGTAGTCTTAACCNT
+
IIIIIIIIIIIIIHHHIIIIIIIIIIIIIIIIIIIIIIIIIIIIIIIIIIIIIIIIIIIIIIIIIIHHHIIIIIIIIIIII?????IIIIIIIIIIIIIHHHICCCCIIIIIIIIIIIIIIIIIIIIIIIIIIIIIIIIIIIIIIIIIIIIIIIHHHHIFFFIIIIHHIIIFFFIIIIIIIHHIIIIIIIIIIICCBBHHBB5;;IIIHHHIIHHHI888866;;,FFIIIHHHHHHIIIIIIIIIIIIIIIIIIIIIIIIIIIHHHIIIIIIIHHHIIIIIHHHIIIIHHHHICCAAH;;HHHHBI?GB??BB??6666;B??@GDDDIHIIDIIIHH88===IIIIIIHHHIIIHHHHHHHHHHDDBBBBB?533::DBBBD::EEBBBBBEDB>=>>??>=;<>??=BBBBAAA?>8;811113333::5888;99<<333...-166477799703118883136;;8658:<:8:7799--!1
@JI6ZREA02IHJXJ
AGTGCTCATTGGAGGGCAAGTCTGGTGCCAGCAGCCGCGGTAATTCCAGCTCCAATAGCGTATATTAAAGTTGTTGCAGTTAAAAAGCTCGTAGTTGAATTTTAGGCCTGGCCGGATGGTCCGTCTTTGGCGAGTACTGTTCAGTCGTCGGGTCTATCCTTCTGGTGAGCCGGGATGCCCTTTATTGGGTGTGTCGGGGAACCAGGACCATTACCTTGAATAAATTAGAGTATTTAAAGCGGGCATTTGCTTGAATAGATTAGCATGGAATAATAGAATAGGACGTTGGTTCTATTTTGTTGGTTTTAGGACCACCGTAATGATTAATAGGGATAGTTGGGGGCATTAGTATTCAATTGTCAGAGGTGAAATTCTTGGATTTATTGAAGACTAACTATTGCGAAAGCATTTGCCAAGGATGTTTTCATTAATCAAAGAACGAAAGTTAGGGGATCGAAGACGATCAGATACCGTCGTAGTCTTAACCATAAACTATGCCGACTAGGAATCGGGCGACGTTATTTTCATGACTCGCTCGGCGCCTTACGGGAACAGTCGAC
+
IIIIIIIIIIIIIHHHIIIIIIIIIIIIIIIIIIIIIIIIIIIIIIIIIIIIIIIIIIIIIIIIIIHHHIIIIIIIIIIII<<<<<IIIIIIIIIIIIICCCCIIIIIIIIIIIIIIIIIIIIIIHHHIIIIIIIIIIIIIIIIIIIIIHHHIIIIIIIIIIIIIIIIIGG;;;IIIHHHHHHIDDGGHIIIIII????GFIIFGGHIIIIIIIIIIIIIIHHHIIIIIIIIHHHHHHIIBBBFIGFFIIIIIIIHHHIIIIIIIIIIIIIIIIIIIIIIIIDF988<<DDCBA88871//554444A::>:::<E???BB??;;;;EE?AAAAAEHI77;88EEEEIIIIIA<<<DDDBBB?????C??@BBEDDDDEEEBB:8@@B:8;;@C9525499;;;785////>ACCA::8887;73;;998843,,,,,,5/,,,/6911111::::=;98:<<:::<686==<6569:88;6666000303330-0362030903311338854/52/00/,,,,,155555397::;;601188;9855---039925/
@JI6ZREA02JQZE7
AGTGCTCATTGGAGGGCAAGTCTGGTGCCAGCAGCCGCGGTAATTCCAGCTCCAATAGCGTATATTAAAGTTGTTGCAGTTAAAAAGCTCGTAGTTGAATTTTAGGCCTGGCCGGATGGTCCGTCTTTGGCGAGTACTGTTCTATCGTCGGGTCTATCCTTCTGGTGAGCCGGAATGCCCTTTATTGGGTGTGTCGGGGAACCAGGACCATTACCTTGAAAAAATTAGAGTGTTTAAAGCGGGCATTTGCTTGAATAGATTAGCATGGAATAATAGAATAGGACGTTGGTTCTATTTTGTTGGTTTTAGGACCACCGTAATGATTAATAGGGATAGTTGGGGGCATTAGTATTCAATTGTCAGAGGTGAAATTCTTGGATTTATTGAAGACTAACTATTGCGAAAGCATTTGCCAAGGATGTTTTCATTAATCAAGAACGAAAGTTAGGGGATCGAAGACGATCAGATACCGTCGTAGTCTTAACCNTAAACTATGCCGACTAGGAATCGGGCGACGTTATTTCATGACT
+
IIIIIIIIIIIII666IIIIIIIIIIIIIIIIIIIIIIIIIIIIIIIIIIIIIIIIIIIIIIIIIIHHHIIIIIGHIII66111116EIEIEIHIIIII>>>>IIIIIIIIIIIIIIFFFIIIIIHHHIIIIIIIIIIIIIB>@@BIIIHHHIIIIIIIIIIIIIIIII==6666DG@@@@BBB57;;HIIIIIIBCCCIIIIBBBIIIIIIIGGGEE1/////11,::@CGBEEHHHIIHBBBIHHHF>>>BIEEDIIIIIIIIIIIIIIIIIIIIIIIII<<<DB;;99:;?33339..455533D445>AE2256<DIIIGIFHHIHHHIIIIHH88=88DDDDIIIIIIDDDBBBHHHHHDEEEEBBD@:88::?===@77::::8BDDDEEDEDBB>@@ED@@==BDBBBD??=;81174::::<<;>=8...;:3330220..--0999994031833331::;==65113<<<::66--!35...--4768130:688<<<<::86088::31.--7;;;;:3
@JI6ZREA02HF78J
AGTGCTCATTGGAGGGCAAGTCTGGTGCCAGCAGCCGCGGTAATTCCAGCTCCAATAGCGTATATTAAAGTTGTTGCAGTTAAAAAGCTCGTAGTTGAATTTTAGGCCTGACCGGATGGTCCGTCTTTGGCGAGTACTGTTCTGTCGTCGGGTCTATCCTTCTGGTGAGCCGGGATGCCCTTTATTGGGTGTGTCGGGGAACCAGGACCATTACCTTGAAAAAATTAGAGTGTTTAAAGCGGGCATTTGCTTGAATAGATTAGCATGGAATAATAGAATAGGACGTTGGTTCTATTTTGTTGGTTTTAGGACCACCGTAATGATTAATAGGGATAGTTGGGGGCATTAGTATTCAATTGTCAGAGGTGAAATTCTTGGATTTATTGAAGACTAACTATTGCGAAAGCATTTGCCAAGGATGTTTTCATTAATCAAGAACGAAAGTTAGGGGATCGAAGACGATCAGATACCGTCGTAGTCTTAACCATAAACTATGCCGACTAGGAATCGGGCGACGTTA
+
IIIIIIIIIIIIIHHHIIIIIIIIIIIIIIIIIIIIIIIIIIIIIIIIIIIIIIIIIIIIIIIIIIHHHIIIIIIIIIIBB88888GIIIHEIEEHHAA31114;DD>77236IIIIIIIIIIIIGGGIIIIIIIIIIIIIIIIIIIIIHHHIIIIIIIIIIIIIIIIIIIHHHIIIHHHBBBI>>BBGIIIIIICCCCIIIIIIIIIIIIIIGGGGI666666II5IIIIIHHHHHHIIHHHIIHHHIIIIIIHHHIIHHHHIIIIIIIIIIIIIIIIIIIIIIIIAA????C99993//==>><<IIIIIIIAAAHHIIIIHIGIHH7778GIIII;;==:HHIIIIIIIIIHHHHHHHHCBBFFHBBBFF@3355;BBB?;7EEC?>@FB???BEEE;5555BCC>>>ECA???>;<82222899977588830082000200,,,,,,22530/032;<<==>>>>;;656>>>>>>>>>220896686568832308<==<;==8881-31460,
@JI6ZREA02F5L0A
AGTGCTCATTGGAGGGCAAGTCTGGTGCCAGCAGCCGCGGTAATTCCAGCTCCAATAGCGTATATTAAAGTTGTTGCAGTTAAAAAGCTCGTAGTTGAATTTTAGGCCTGGCCGGATGGTCCGTCTTTGGCGAGTACTGTTCTGTCGTCGGGTCTATCCTTCTGGTGAGCCGGGATGCCCTTTATTGGGTGTGTCGGGGAACCAGGACCATTACCTTGAAAAAATTAGAGTGTTTAAAGCGGGCATTTGCTTGAATAGATTAGCATGGAATAATAGAATAGGACGTTGGTTCTATTTTGTTGGTTTTAGGACCACCGTAATGATTAATAGGGATAGTTGGGGGCATTAGTATTCAATTGTCAGAGGTGAAATTCTTGGATTTATTGAAGACTAACTATTGCGAAAGCATTTGCCAAGGATGTTTTCATTAATCAAGAACGAAAGTTAGGGGATCGAAGACGATCAGATACCGTCGTAGTCTTAACCATAAACTATGCCGACTAGGAATCGGGCGACGTTATTTCATGACTCGCTCGGCGCC
+
IIIIIIIIIIIIIHHHIIIIIIIIIIIIIIIIIIIIIIIIIIIIIIIIIIIIIIIIIIIIIIIIIIBBBIIIIIIIIIIEF66666BIIIHEIHIIIGG6666BIIIIIIIIIIIIIIIIIIIIIHHHIIIIIIIIIIIIIIIIIIIIIHHHIIIIIIIIIIIIIIIIIIIHHHIIIHHHHHHIFFGGHIIHHHICCCCIIIIIIIIIIIGGE????A000000AA3DBEED666BBHIIHFFFIHHHIIGGGIHHHIIIIIIIIIIIIIFDDIIIIIIIIIHIA?>::99??:1113;28EE;;;>IDDDAAA99<DDFHIIHHAAAAEBBDGFGDD55545??BBBBEFGHEEEHHHHHHHHHHHDBBBHHH==555BEED:HHHB?=@BEEEDD???C>>>;@:5111>====;;55.----7722//2768:99:65538;;3....6888;;7486:;;831318832022<:<=<<==665869631-798868470228799552-,./330/-,-337999979797664133
@JI6ZREA02FSPWR
AGTGCTCATTGGAGGGCAAGTCTGGTGCCAGCAGCCGCGGTAATTCCAGCTCCAATAGCGTGTATTAAAGTTGTTGCAGTTAAAAAGCTCGTAGTTGAATTTTAGGCCTGGCCGGATGGTCCGTCTTTGGCGAGTACTGTTCTGTCGTCGGGTCTATCCTTCTGGTGAGCCGGGATGCCCTTTATTGGGTGTGTCGGGGAACCAGGACCATTACCTTGAAAAAATTAGAGTGTTTAAAGCGGGCATTTGCTTGAATAGATTAGCATGGAATAATAGAATAGGACGTTGGTTCTATTTTGTTGGTTTTAGGACCACCGTAATGATTAATAGGGATAGTTGGGGGCATTAGTATTCAATTGTCAGAGGTGAAATTCTTGGATTTATTGAAGACTAACTATTGCGAAAGCATTTGCCAAGGATGTTTTCATTAATCAAGAACGAAAGTTAGGGGATCGAAGACGATCAGATACCGTCGTAGTCTTAACC
+
IIIIIIIIIIIIIHHHIIIIIIIIIIIIIIIIIIIIIIIIIIIIIIIIIIIIIIIIIIIIIIIIIIHHHIIIIIIIIIIII?????IIIIIIIIIIIIICCCCIIIIIIIIIIIIIIIIIIIIIIHHHIIIIIIIIIIIIIIIIIIIIIHHHIIIIIIIIIIIIIIIIIIIHHHIIIHHHHHHIIIHHHIIIIIIAAAAIIIIIIIIIIIIIIIIIII;;;;66;;,BHIIIHHHHHHIIHFFDI887D@@@DD@@@DIIIIIIIIIIIIIIIIIIIIIIIIIHDDDDDD@??A333391144////5;;=AA?4466<IIHHHIIIIIHHHIIIIII88?==HDDDHHHHHIIIIHEHEEEBBBBBD==;CD?88::C000977CCA98:?BBBBDEDDHHHHHHHBBBEDBAAAAA=8.----39994448;;300=<555133333111333;;8486<::33131;=><;<<><<;::==11
@JI6ZREA02FUAOT
AGTGCTCATTGGAGGGCAAGTCTGGTGCCCAGCACGCCGGAC
+
FFFFFFFFFFFFE666F??@DBB:::D==;999<9=----/,
@JI6ZREA02F4JPH
AGTGCTCATTGGAGGGCAAGTCTGGTGCCAGCAGCCGCGGTAATTCCAGCTCCAATAGCGTATATTAAAGTTGTTGCAGTTAAAAAGCTCGTAGTTGAATTTTAGGCCTGGCCGGATGGTCCGTCTTTGGCGAGTACTGTTCTGTCGTCGGGTCTATCCTTCTGGTGAGCCGGGATGCCCTTTATTGGGTGTGTCGGGGAACCAGGACCATTACCTTGAAAAAATTAGAGTGTTTAAAGCGGGCATTTGCTCGAATAGATTAGCATGGAATAATAGAATAGGACGTTGGTTCTATTTTGTTGGTTTTAGGACCACCGTAATGATTAATAGGGATAGTTGGGGGCATTAGTATTCAATTGTCAGAGGTGAAATTCTTGGATTTATTGAAGACTAACTATTGCGAAAGCATTTGCCAAGGATGTTTTCATTAATCAAAGAACGAAAGTTAGGGGATCGAAGACGATCAGATACCGTCGTAGTCTTAACCATAAACTATGCCGACTAGGAATCGGGCGACGTTATTTCATGACTCGCTCGGCGCCTTACGGG
+
IIIIIIIIIIIIIHHHIIIIIIIIIIIIIIIIIIIIIIIIIIIIIIIIIIIIIIIIIIIIIIIIIIHHHIIIIIIIIIIII<<<<<IIIIIIIIIIIII>>>>IGGGGIIIIIIIIIIIIIIIIIHHHIIIIIIIIIIIIIIIIIIIIIBBBIIIIIIIIIIIIIIIIIIIHHHIIIHHHGGGGAABBHIIIIIICCCCIIIIIGGGIIIIIEEEEEG111111AA5IGGIIHHHHHHIIHHHIIHHHIIIIIIIIIIIIIIIIIIIIIIIIIIIIIIIIIIIF<==A@EEA<@7777<//66999>IIIIIIIIIIIGGGGFHHIGGG778=AIGDD77899FFFFEIIIIGGGGIIIHHHHHHHHHHHHHHIHHHHHHHHHHHHHD?>@FFFFFEFCDDCBBBCD@@@HHFHHFDDC??7773==::::04///4-1=<544688177///8;;==6486;<<<<74244=<:<<=::<;;==2108411.-,22.,-3695666244;;650878621---.399999798:;==60110021200
@JI6ZREA02H4AJM
AGTGCTCATTGGAGGGCAAGTCTGGTGCCAGCAGCCGCGGTAATTCCAGCTCCAATAGCGTATATTAAAGTTGTTGCAGTTAAAAAGCTCGTAGTTGAA
+
53366<??ADDDGHHHIIIIIIIIIIIIIIIIIIIIIIIIHHHHFFFFFFFDDDDFFFFFFFFFFFFFFFFFFFFFFFDDD66666CFFDA?==<<=55
@JI6ZREA02FTFWT
AGTGCTCATTGGAGGGCAAGTCTGGTGCCAGCAGCCGCGGTAATTCCAGCTCCAATAGCGTATATTAAAGTTGTTGCAGTTAAAAAGCTCGTAGTTGAATTTTAGGCCTGGCCGGATGGTCCGTCTTTGGCGAGTACTGTTCTGTCGTCGGGTCTATCCTTCTGGTGAGCCGGGATGCCCTTTATTGGGTGTGTCGGGGAACCAGGACCATTACCTTGAAAAAACTAGAGTGTTTAAAGCGGGCATTTGCTTGAATAGATTAGCATGGAATAATAGAATAGGACGTTGGTTCTATTTTGTTGGTTTTAGGACCACCGTAATGATTAATAGGGATAGTTGGGGGCATTAGTATTCAATTGTCAGAGGTGAAATTCTTGGATTTATTGAAGACTAACTATTGCGAAAGCATTTGCCAAGGATGTTTTCATTAATCAAGAACGAAAGTTAGGGGATCGAAGACGATCAGATACCGTCGTAGTCTTAACCATAAACTATGCCGACTAGGAATCGGGCGACGTTA
+
IIIIIIIIIIIIIHHHIIIIIIIIIIIIIIIIIIIIIIIIIIIIIIIIIIIIIIIIIIIIIIIIIIHHHIIIIIIIIIIII=====IIIIIIIIIIIIICCCCIIIIIIIIIIIIIIIIIIIIIIHHHIIIIIIIIIIIIIIIIIIIIIHHHIIIIIIIIIIIIIIIIIIIHHHIIIHHHHHHFAABBHIIIIIICCCCIIIIIIIIIIIIIIGGFFI666644<D5IIIIIHHHHHHIIHHHIIHHHIIIIIIEEDHIIIIIIIIIIIIIIIIIIIIIIIIIIHGGDB4469?/,,,7/3--,,,,5668;;=?B@@@DDHIIIIIIIHHHI@@@@F55555DDDGGGGIIFIGIHHEDEDBBBEDB:::DDDBBBBB555>87CDA98::@C@@;>>>>9::;>>5///A>>>>AA=;811118888664:;;855;:55568833311188:::8486<;;:8688<;86588866;::;;...36...0-79:;:;0313366332221-53133/
@JI6ZREA02JDUAR
AGTGCTCATTGGAGGGCAAGTCTGGTGCCAGCAGCCGCGGTAATTCCAGCTCCAATAGCGTATATTAAAGTTGTTGCAGTTAAAAAGCTCGTAGTTGAATTTTAGGCCCGGCCGGATGGTCCGTCTTTGGCGAGTACTGTTCTGTCGTCGGGTCTATCCTTCTGGTGAGCCGGGATGCCCTTTATTGGGTGTGTCGGGGAACCAGGACCATTACCTTGAAAAAATTAGAGTGTTTAAAGCGGGCATTTGCTTGAATAGATTAGCATGGAATAATAGAATAGGACGTTGGTTCTATTTTGTTGGTTTTAGGACCACCGTAATGATTAATAGGGATAGTTGGGGGCATTAGTATTCAATTGTCAGAGGTGAAATTCTTGGATTTATTGAAGACTAACTATTGCGAAAGCATTTGCCAAGGATGTTTTCATTAATCAAGAACGAAAGTTAGGGGATCGAAGACGATCAGATACCGTCGTAGTCTTAACCATAAACTATGCCGACTAGGAATCGGGACGACGTTATTTCATGACTCGCTCGGCGCCTTACGGGAAAC
+
FFFFFFFFFFFIIHHHIIIIIIIIIIIIIIIIIIIIIIIIIIIIIIIIIIIIFFFFFFFFFFFFFFFFFFFFFFFFFFFFF?????FFFFFFFFFFFFF=<;;DAA===9989FFFFFFFFFFFFDDDFFFFFFFFFFFFFFFFFFFFFFFFFFFFFFFFFFFFFFFFFFFFFFFFFFFFFFFF<@@@FFFFFFF==?=FFFF@@@CFFFFFFDDCCF77776666,;F???CFFFFFFFFDDDDFFFFFFFFC?:<:DDDGGGGGGIIIIDDDDFDGGGGGDDDDD::99:<@64449//<<2222:6662226=<<<==<<<<>>@<///4>??<<11155AABBBBBDDDAAADDD>???>333D===BB=====?888B::@@><:<><8332><88888888888;84444>>>::1114::::776:::644:7000477000...22--,..3777962121:::7679:99655::1102133:7-1226464:12200262,,,,,..,,,,,,,000009978797664444600.000,,,,
@JI6ZREA02I183A
AGTGCTCATTGGAGGGCAAGTCTGGTGCCAGCAGCCGCGGTAATTCCAGCTCCAATAGCGTATATTAAAGTTGTTGCAGTTAAAAAGCTCGTAGTTGAATTTCGGGATCAATATATTGGACGTGCCTCCGGTATGCACTGGTATTATTGATTTCTACCTTCTGACGAACTATGATGTCATTAATTTGGTGTCATGGGGAATCAGGACTGTTACTTTGAAAAAATTAGAGTGTTTAAAGCAGGCACACGCTTGAATACATTAGCATGGAATAATGAAATAGGACGTTTGACCCTATTTTGTTGGTTTCTAGGATCGACGTAATGATTAATAGGGATAGTTGGGGGCATTAGTATTCAATTGTCAGAGGTGAAATTCTTGGATTTATTGAAGACTAACTACTGCGAAAGCATTTGCCAAGGATGTTTTCATTAATCAAGAACGAAAGTTAGGGATCGAAGACGATCAGATACCGTCGTAGTCTTAACCATAAACTATGCCGACTAGGGATCGGATGATGTTTAATTTTTTAATGTAC
+
IIIIIIIIIIIIIHHHIIIIIIIIIIIIIIIIIIIIIIIIIIIIIIIIIIIIIIIIIIIIIIIIIIHHHIIIIIIIIIIII?????IIIIIIIIIIIIIHHHIHHHIIIIIIIIIIIIIIIIIIIIIIIIIIIIIIIIIIIIIIIIIIIIHHHIIIIIIIIIIIIIIIIIIIIIIIIIIIIIIHHHIIIIIIIICCCCIIIIIIIIIGBA@DH=:8:---///;;0DCCHGHHHHHHIIIIIIIIIIIIIIIIIIIIIAAAIIIIIIIIIIIIIHHHIIIIIA9777GIEBBGE899<A22==555DCHGIIIIIIIIIIIIIIIIIIIIHHHIIIIII::?::IIIIIIIIIEGA@@@DCEEEEEEEC222@@EEEEEEBBB?44<6652<E@@@?>E?@@FEBB<<<>>BAAA@@<<5<=4427888877<===855?>===>??<>772448<<<<?>:<<=<:<<?==757<=>:<:<??775<;7686168621308562213399999:;8///44//555260)313.
@JI6ZREA02GELSX
AGTGCTCATTGGAGGGCAAGTCTGGTGCCAGCAGCCGCGGTAATTCCAGCTCCAATAGCGTATATTAAAGTTGTTGCAGTTAAAAAGCTCGTAGTTGAATTTCGGATTCAGTAGGTTGGTCGTGCCACAGGTATGTACTGGCTTCACTGATTCCTCCTTCTTGTAGAAATGTGATGCCATTAATTTGGTTGTTGCATGGAAACAGGACTGTTACTTTGAAAAATTAGAGTGTTTAAAGCAGGCTAACGCTTGAATACATTAGCATGGAATAATGAAATAGGACGTTCGAACCTTTTTGTGGTTTTCTAGGATTAACATAATGATTAATAGGGATAGTTGGGGGCATTAGTATTCAATTGTCAGAGGTGAAATTCTTGGATTTTTTGAAGACTAACTACTGCGAAAGCATTTGCCAAGGATGTTTTCATTAATCAAGAACGAAAGTTAGGGATCGAAGACGATCGGATACCGTCGTAGTCTTAACCATAAACTATAGCCGACTAGGGACCGGATGATGTTAATTTTTTAA
+
FFFFFFFFFFFIIHHHIIIIIIIIIIIIIIIIIIIIIIIIIIIIIIIIIIIIFFFFFFFFFFFFFFFFFFFFFFFFFFFFF;;;;;FFFFFFFFFFFFFFFFFFFFFFFFFFFFFFFFFFFFFFDDDFFFFFFFFFFFFFFFFFFFFFFFFFFFFFFFFFFFFFFFFFFFFFFFFFFFFFFDD;;;FFFFDDBBBBBAA::8<688AA?9867<666:----/44->???B?FFFFFFFFFFFFFFFFFFFFFFCCCDAAADD?:::CCFDDDGGGGGADDDFDB@?=8866-,,,,3,11,,,.71<666=?A=:8555DDDDBBBBB=???A:55555755AAAADDDDD=555B=333BB@>=888=>DBB>>??D////--=B?888B=8333B@>><866883//..25667530-----20334410002002-,,..34-2..0222224020079:6664::6545464761144..,,,,,,,,,,,031314433446600020000.300,,,,,,,,
@JI6ZREA02JTZU7
AGTGCTCATTGGAGGGCAAGTCTGGTGCCAGCAGCCGCGGTAATTCCAGCTCCAATAGCGTATATTAAAGTTGTTGCAGTTAAAAAGCTCGTAGTTGAA
+
FFFFFFFFEEEIIIIIIIIIIIIIIIIIIIIIIIIIIIIIIIIIIIIIIIIIFFFFFFFFFFFFFFFFFFFFFFFDDDD::66336?DDDDDBBAAAAA
@JI6ZREA02GMTIU
AGTGCTCATTGGAGGGCAAGTCTGGTGCCAGCAGCCGCGGTAATTCCAGCTCCAATAGCGTATATTAAAGTTGTTGCAGTTAAAAAGCTCGTAGTTGAATTTCGGGATCAATACGTCGGTCGTGCTTTTTTGGTACGCACTGGCGTCATTGGTTTCTCCTTTCTGACGAACCATGATGTCATTAATTTGGTGTTATGGGGAGTTAGGACTGTTACTTTGAAAAAATTAGAGTGTTTAAAGCAGGCATTAGCTTGAATACATTAGCATGGAATAATGAAATAGGACGTTCGATCCTATTTTGTGGTTTCTAGGATCAACGTAATGATTAATAGGGATAGTTGGGGCATTAGTATTCAATTGTCAGAGGTGAAATTCTTGGATTTATTGAAGACTAACTACTGCGAAAGCATTTGCCAAGGATGTTTCATTAATCAAGAACGAAAGTTAGGGATCGAAGACGATCAGATACCGTCGTAGTCTTAACCATAAACTATGCCGA
+
IIIIIIIIIIIIIHHHIIIIIIIIIIIIIIIIIIIIIIIIIIIIIIIIIIIIIIIIIIIIIIIIIIHHHIIIIIIIIIIII?????IIIIIIIIIIIIIHHHIHHHIIIIIIIIIIIIIIIIIII9;;;99IIFIIIIIIIIIIIIIIIIIIHHHIIIIHHHIIIIIIIIIIIIIIIIIIIIIIIHHHIIIIIIIICCCCI6@>FIIIIIF>>>FHHHI8;;;;;II3IIIIIHHHHHHIIIIFFFIIIIIIIIIIIIIIIIIHHHIIIIIIIIIIHHHIIIID@:;;ABAA>=8411115/::;;;EAI@@@@DDIIIIIIIIIII@@@DHEBDIIIFF;;99;;@DGGGGGD@@===B?AA=;;=92222223000070002//32498AA=?@@=A944///:;:9666988=800022----26677499;75576555:;;06668777;;88:::7773136;;;:9::;:6768=;110766674-026602
@JI6ZREA02F2A58
AGTGCTCATTGGAGGGCAAGTCTGGTGCCAGCAGCCGNGGTAATTCCAGCTCCAATAGCGTATATTAAAGTTGTTGCAGTTAAAAAGCTCGTAGTTGAATTTTAGGCCTGGCCGGAGTCGTCGTCTTGGCGAGTACTGTTCTGTCGTCGGGTCTATC
+
FFFFFFFFFFFIIHHHIIIIIIIIIIIIIIIIIIIB;!66HHHHHIGIIIIIFFFFFFFFFFFFFFFFFFFFFFFFFFFFF88888FFFFFFFFFFFCC<;;9A::::@<<<<>>AA?944133AAAAADDFFFFFFFFFFFFFFFFFFFFFFFF86
@JI6ZREA02I6DLB
AGTGCTCATTGGAGGGCAAGTCTGGTGCCAGCAGCCGCGGTAATTCCAGCTCCAATAGCGTATATTAAAGTTGTT
+
668?<<=FFFFGIHHHIIIIIIIIIIIIIIIIIIIGHFFFHBBB?CCDDFFFDDAAAADBBBAA4455;<88=66
@JI6ZREA02IS529
AGTGCTCATTGGAGGGCAAGTCTGGTGCCAGCAGCCGCGGTAATTCCAGCTCCAATAGCGTATATTAAAGTTGTTGCAGTTAAAAAGCTCGTAGTTGAATTTTAGGCCTGGCCGGATGGTCCGTCTTTGGCGAGTACTGTTCTGTCGTCGGGTCTATCCTTCTGGTGAGCCGGGATGCCCTTTATTGGGTGCGTCGGGGAACCAGGACCATTACCTTGAAAAAATTAGAGTGTTTAAAGCGGGCATTTGCTTGAATAGATTAGCATGGAATAATAGAATAGGACGTTGGTTCTATTTTGTTGGTTTTAGGACCACCGTAATGATTAATAGGGATAGTTGGGGGCATTAGTATTCAATTGTCAGAGGTGAAATTCTTGGATTTATTGAAGACTAACTATTGCGAAAGCATTTGCCAAGGATGTTTTCATTAATC
+
IIIIIIIIIIIIIHHHIIIIIIIIIIIIIIIIIIIIIIIIIIIIIIIIIIIIIIIIIIIIIIIIIIHHHIIIIIGGEEE6611111;EEEEGIIIIIIICCCCIIIIIIIIIIIIIIIIIIIIIIHHHIIIIIIIIIIIIIIIIIIIIIHHHIIIIIIIIIIIIIHIIIIIHHHIIIDDDDDEI99>>HIIIIIICCCCIIIIFFFHIIHGGEBB??A/-----/1,55<?GBEEHHHIIH@@@IHHHIIIIII@@@@HIIIIIIIIIII;<<DHIIIIIGGGG@@@6644:8>6765:22??9955A::<<<;664433;99::::EB???EEEEDD55555@@DDGGFDDDDHIBBBBBBDDEDBB:::BBD88:::<<<=77AA>424:99====;==9::;?AA<<<A::::AAA:7111099664446
@JI6ZREA02F05CM
AGTGCTCATTGGAGGGCAAGTCTGGTGCCAGCAGCCGCGGTAATTCCGGCTCCAATAGCGTATATTAAAGTTGTTGCAGTTAAAAAGCTCGTAGTTGAATTTTAGGCCTGGCCGGATGGTCCGTCTTTGGCGAGTACTGTTCTGTCGTCGGGTCTATCCTTCTGGTGAGCCGGGATGCCCTTTATTGGGTGTGTCGGGGAACCAGGACCATTACCTTGAAAAAATTGGAGTGTTTAAAGCGGGCATTTGCTTGAATAGATTAGCATGGAATAATAGAATAGGACGTTGGTTCTATTTTGTTGGTTTTAGGACCACCGTAATGATTAATAGGGATAGTTGGGGGCATTAGTATTCAATTGTCAGAGGTGAAATTCTTGGATTTATTGAAGACTAACTATTGCGAAAGCATTTGCCAAGGATGTTTTCATTAATCAAGAACGAAAGTTAGGGGATCGAAGACGATCAGATACCGTCGTAGTCTTAACC
+
IIIIIIIIIIIIIHHHIIIIIIIIIIIIIIIIIIIIIIIIIIIIIIIIIIIIIIIIIIIIIIIIIIHHHIIIIIIIIIIII;;;;;IIIIIIIIIIIIICCCCIIIIIIIIIIIIIIIIIIIIIIHHHIIIIIIIIIIIIIIIIIIIIIHHHIIIIIIIIIIIIIIIIIIIBBBIIIHHHHHHIHHHHHIIIIIICCCCIIIIHIIHIIIIIGDDDDI644444DDGGIFHHHHHHHHIIHHHHIHHHIIIIIIIHHHIIIIIIIIIIIIIIIIIIIIIIIIIIIHHHHIHIDD9776:22::////9==833389<DDGFDDDGIIIHIIIIIHHHH88;=8HHHHIIIIIIIIIHHHHHHHHHHHHHHHHDBBBBBH555>:<EEHHHDHEBBBBEE@:455BDDBBBB:::BBDDD>>7777>>::889;;8..-94,,,/43,,,,,-79996003:<<;83136;;81011:668:<;=66
@JI6ZREA02GFI3D
AGTGCTCATTGGAGGGCAAGTCTGGTGCCAGCAGCCGCGGTAATTCCAGCTCCAATAGCGTATATTAAAGTTGTTGCAGTTAAAAAGCTCGTAGTTGAATTTTAGGCCTGGCCGGATGGTCCGTCTTTGGCGAGTACTGTTCTGTCGTCGGGTCTATC
+
FFFFFFFFFFFF@666:BDHHHHGIIIIIIIIIIIIIIIIIIIIIIIIIIIIFFFFFFFFFFFFFFFFFFFFFFFFFFFFF????=FFFFFFFFFFFFFDDBBFFFFFFFFFFFFFFFFFFFFFFFFFFFFFFFFFFFFFFFFFFFFFF??=BBB:53
@JI6ZREA02GMTVU
AGTGCTCATTGGAGGGCAAGTCTGGTGCCAGCAGCCGCGGTAATTCCAGCTCCAATAGCGTATATTAAAGTTGTTGCAGTTAAAAAGCTCGTAGTTGAATTTTAGGCCTGGCCGGACGGTCCGTCTCTGGCGAGTACTGTTCTGTCGTCGGGTCTATCTTTCTGGTGAATCGGTATGTTCTTAATTGGGCGTGTCGGGGAGCCAGGACCATTACCTTGAAAAAATTAGAGTGTTTAAAGCAGGCTTTTGCTTGAATAGATTAGCATGGAATAATAGAATAGGACGTCGTGGTTCTATTTTGTTGGTTCAAGGACCACCGTAATGATTAATAGGGATAGTTGGGGGCATTAGTATTCAATTGTCAGAGGTGAAATTCTTGGATTTATTGAAGACTAACTATTGCGAAAGCATTTGCCAAGGATGTTTTCATTAATCAAGAACGAAAGTTAGGGATCGAAGACGATCAGATACCGTCGTAGTCTTAACCATAAACTATGCCGA
+
IIIIIIIIIIIIIHHHIIIIIIIIIIIIIIIIIIIIIIIIIIIIIIIIIIIIIIIIIIIIIIIIIIHHHIIIIIIIIIIII?????IIIIIIIIIIIIICCCCIIIIIIIIIIIIIIIIIIIIIIIIIIIIIIIIIIIIIIIIIIIIIIHHHIIIIIIHHHIIIIIIIIIIIIIIIIIIIIIIIIIHHHIIIHHIACCCIFIIIIIHIIIIIIGGFFI666666;;,BFIIIHHHEEEIIIIHD5533;EAAAGDAAAHIIIIIIIIIIIIIIIIIIIIIIIIIHHHIIIIIHHHIBB==A66DD99<DG665<GGAAAADHDEEEEIIIIHHHIIIIII77777IIIIHHHHHIIHHHHHHHHHH::;BHEBDCC==@@B555C::CDB:8;;BBDDDDBCCC>>>9;51115::===969911113366444888855><777<==<<66688<=;:9<::;;:3132888202:=::97799000.---.0.2533/1
@JI6ZREA02G5BP8
AGTGCTCATTGGAGGGCAAGTCTGGTGCCAGCAGCCGCGGTAATTCCAGCTCCAATAGCGTATATTAAAGTTGTTGCAGTTAAAAAGCTCGTAGTTGAATTTTAGGCCTGGCCGGAGTCGGTCTCTTGGCGAGTACTGTTCTGTCGTCGGGTCTATCTTCTGGTG
+
FFFFFFFFFFFIIHHHIIIIIIIIIIIIIIIIIIIIIIIIIIIIIIIIIIIIFFFFFFFFFFFFFFFFFFFFFFFFFFFFF;;;;;FFFFFFFFFFFFFDDDAF@@@@DFDB@>>?><5333366DDDDFFFFFFFFFFFFFFFFFFFFFFDDD?5100<;;951
@JI6ZREA02IV0M9
AGTGCTCATTGGAGGGCAAGTCTGGTGCCAGCAGCCGCGGTAATTCCAGCTCCAATAGCGTATATTAAAGTTGTTGCAGTTAAAAAGCTCGTAGTTGAATTTC
+
FFFFFFFFFFFIIHHHIIIIIIIIIIIIIIIIIIIIIIIIIIIIIIIIIIIIFFFFFFFFFFFFFFFFFFFFFFFFFFFFF?????FFFFFFFFFFFFD;88<
@JI6ZREA02F4XEL
AGTGCTCATTGGAGGGCAAGTCTGGTGCCAGCAGCCGCGGTAATTCCAGCTCCAATAGCGTATATTAAAGTTGTTGCAGTTAAAAAGCTCGTAGTTGAATTTTAGGCCTGGCCGGATGGTCCGTCTTTGGCGAGTACTGTTCTGTCGTCGGGTCTATCCTTCTGGTGAGCCGGGATGCCCTTTATTGGGTGTGTCGGGGAACCAGGACCATTACCTTGAAAAAATTAGAGTGTTTAAAGCGGGCATTTGCTTGAATAGATTAGCATGGAATAATAGAATAGGACGTTGGTTCTATTTTGTTGGTTTTAGGACCACCGTAATGATTAATAGGGATAGTTGGGGGCATTAGTATTCAATTGTCAGAGGTGAAATTCTTGGATTTATTGAAGACTAACTATTGCGAAAGC
+
FFFFFFFFFFFIIHHHIIIIIIIIIIIIIIIIIIIIIIIIIIIIIIIIIIIIFFFFFFFFFFFFFFFFFFFFFFFFFFFFF;;;;;FFFFFFFFFFFFFBBEEFFFFFFFFFFFFFFFFFFFFFFFFFFFFFFFFFFFFFFFFFFFFFFFFFFFFFFFFFFFFFFFFFFFFFFFFFFFFFFFDA@@DDFFFFFFFDDDDFFFFFFFFFFFFFFFFFFF777766;;-DFFFFFFFFFFFFFFFFFFFFFDDCCFDFDFDDDIGGGIIIIIIIIGGGGGIIGGGGGDD??==<<?42223..66....388<===@BDDDDDAAADDDDIIBBDIIIII==??=AAADDDDDAAAAADDDDD??>>DDD444B@@>>>>>444322><:888:;;;<86677400003
@JI6ZREA02JLBR8
AGTGCTCATTGGAGGGCAAGTCTGGTGCCAGCAGCCGCGGTAATTCCAGCTCCAATAGCGTATATTAAAGTTGTTGCAGTTAAAAAGCTCGTAGTTGAATTTCGGGATCAATATATTGGTCGTGCCT
+
FFFFFFFFFFFIIHHHIIIIIIIIIIIIIIIIIIIIIIIIIIIIIIIIIIIIFFFFFFFFFFFFFFFFFEDDFFFFFFFFF;;;;;FFFFFFFFFFFFFFFFFFFFFDDDDFFFFFFFDDDDDB@84
@JI6ZREA02JVXBJ
AGTGCTCATTGGAGGGCAAGTCTGGTGCCAGCAGCCGCGGTAATTCCAGCTCCAATAGCGTATATTAAAGTTGTTGCAGTTAAAAAGCTCGTAGTTGAATTTTAGGCCTGGCCGGATGGTCCGTCTTTGGCGAGTACTGTTCTGTCGTCGGGTCTATCTTTCTGGTGAATCGGTATGTTCTTAATTGGGCGTGTCGGGGAGCCAGGACCATTACCTTGAAAAAATTAGAGTGTTTAAAGCAGGCTTTTGCTTGAATAGATTAGCATGGAATAATAGAATAGGACGTCGTGGTTCTATTTTGTTGGTTCAAGGACCGCCGTAATGATTAATAGGGATAGTTGGGGGCATTAGTATTCAATTGTCAGAGGTGAAATTCTTGGATTTATTGAAGACTAACTATTGCGAAAGCATTTGCCAAGGATGTTTTCATTAATCAAGAACGAAAGTTAGGGATCGAAGACGATCAGATACCGTCGTAGTCTTAACCATAAACTNTGCCGACTAGGAATCGGGCGACGTTATTTTCATGACTCGCTCGGCG
+
IIIIIIIIIIIIIHHHIIIIIIIIIIIIIIIIIIIIIIIIIIIIIIIIIIIIIIIIIIIIIIIIIIHHHIIIIIIIIIIII;;;;;IIIIIIIIIIIII>>>>GGIIIIIIIIIIIIIIIIIIIIBBBIIIIIIIIIIIIIIIIIIIIIHHHIIIIIIHHHIIIIIIIIIIIIIIIIIIIIIIIIIHHHIIIIIIAAAAIFIGGGGIIIIIIIBBBBI8<<;99II5IIIIIHHHBBBIIIGGGACBBIIIIIIIIIIIIIIIIIIAAAAIIIIIIIIIGGGFIHDDAAAAAAAAG999<D::AA558=FGGFIGIIIG===HFFFHIIIHBHHIIIIII99;88GIHHIIIIIEA@@FFEEEEDC<<<>>AAEDD==AAEBBBC::<<65466C@AA>B@A@;555@<;000@DDDD<85=?7777==44220444849=:3002447777;844447042;====:8244=<<<>?><<::==220;612//!1399584=:886244;8871<::<<;444444488==<=;=<8875
@JI6ZREA02JZWOD
AGTGCTCATTGGAGGGCAAGTCTGGTGCCAGCAGCCGCGGTAATTCCAGCTCCAATAGCGTATATTAAAGTTGTTGCAGTTAAAAAGCTCGTAGTTGAATTTTAGGCCTGCCGGATGGTCCGTCTTTGGCGAGTACTGTTCTGTCGTCGGGTCTATCCTTCTGGTGAGCCGGGATGCCCTTTATTGGGTGTGTCGGGGAACCAGGACCATTACCTTGAAAAATTAGAGTGTTTAAAGCGGGCATTTGCTTGAATAGATTAGCATGGAATAATAGAATAGGACGTTGGTTCTATTTTGTTGGTTTTAGGACCACCGTAATGATTAATAGGGATAGTTGGGGGCATTAGTATTCAATTGTCAGAGGTGAAATTCTTGGATTTATTGAAGACTAACTATTGCGAAAGCATTTGCCAAGGATGTTTTCATTAATCAAAGAACGAAAGTTAGGGGATCGAAGACGATCAGATACCGTCGTAGTCTTAACCATAAACTATGCCGACTAGGG
+
FFFFFFFFFFFIIIIIIIIIIIIIIIIIIIIIIIIIIIIIIIIIIIIIIIIIFFFFFFFFFFFFFFFFFFFFFFFFFFFFF;;;;;FFFFFFFFFFFFFE?A?FCCA:6666FFFFFFFFFFFFFFFFFFFFFFFFFFFFFFFFFFFFFFFFFFFFFFFFFFFFFFFFFFFFFFFFFFFFFFFFFFFFFFFFFF====FFCD;<<FFFFDBAAAAA?11113::5BBBBDFFFFFFFFFDDDFFFFF????CCCCADDDDGGGGDDDDGDDDIIIIIIIIIIIDDDDDDFDG9776A664412009>>=AAABDAAAAAADDDDDDDB???ADDDD88==8AAAAIIIDDDAAADDD>??DDDDDD>>>BBBBB=88///8::DD?>>DDDDDDDD>?=8888@>>888>8888888<@1111::::9942---602:93339::44411566::64464466620202290000287:8866000222220-0222.3131000
@JI6ZREA02HTAXH
AGTGCTCATTGGAGGGCAAGTCTGGTGCCAGCAGCCGCGGTAATTCCAGCTCCAATAGCGTATATTAAAGTTGTTGCAGTTAAAAAGCTCGTAGTTGAATTTTAGGCCTGCCGGATGGTCCGTCTTTGGCGAGTACTGTTCTGTCGTCGGGTCTATCCTTCTGGTGAGCCGGGATGCCCTTTATTGGGTGTGTCGGGGAACCAGGACCATTACCTTGAAAAAATTAGAGTGTTTAAAGCGGGCATTTGCTTGAATAGATTAGCATGGAATAATAGAATAGGACGTTGGTTCTATTTTGTTGGTTTTAGGACCACCGTAATGATTAATAGGGATAGTTGGGGGCATTAGTATTCAATTGTCAGAGGTGAAATTCTTGGATTTATTGAAGACTAACTATTGCGAAAGCATTTGCCAAGGATGTTTTCATTAATC
+
FFFFFFFFFFFIIHHHIIIIIIIIIIIIIIIIIIIIIIIIIIIIIIIIIIIIFFFFFFFFFFFFFFFFFFFFFFFFFFFFF?????FFFFFFFFFFFFFBAAEFFFF@=;;;FFFFFFFFFFFFFFFFFFFFFFFFFFFFFD;;;;@FFFFFFFFFFFFFFFFFFFFFFFFFFFFFFFFFFFF99<?FFFFFFFDDDDFFFFFFFFFFFFFFFFFFF666666DD/FFFFFFFF;;;DFFDDDFFFFFFFFFFFGGIDDDIIIIIGGGGGGGIIIIIIIGGGF???????ADB==995//??====DAAADDDDDDDAAADDDDDDDDBBBDDDDDD88?==AAAADDIDDDDDDDDDDDDDDDDDD444DDDDD???>>>D::DDDDDDDD888=>>?DD>>>DD=444DDDBBBBB=:1111::::8842
@JI6ZREA02GLVSG
AGTGCTCATTGGAGGGCAAGTCTGGTGCCAGCAGCCGCGGTAATTCCAGCTCCAATAGCGTATATTAAAGTTGTTGCAGTTAAAAAGCTCGTAGTTGAATTTTAGGCCTGACCGGATGGTCCGTCTTTGGCGAGTACTGTTCTGTCGTCGGGTCTATCCTTCTGGTGAGCCGGGATGCCCTTTATTGGGTGTGTCGGGGAACCAGGACCATTACCTTGAAAAAATTAGAGTGTTTAAAGCGGGCATTTGCTTGAATAGATTAGCATGGAATAAT
+
FFFFFFFFFFFIIHHHIIIIIIIIIIIIIIIIIIIIIIIIIIIIIIIIIIIIFFFFFFFFFFFFFFFFFFFFFFFFFFFFF;;;;;FFFFFFFFFFFFFDAAAFFFFD=:888FDDDDDDFFFFFFFFFFFFFFFFFFFFFFFFFFFFFFFFFFFFFFFFFFFEEEFFFFFFFFFFFFFFFFFFDDDDFFFFFFFDDBBFFFFFDDDFFF::8@@AA@222222AA/DDDFFFFFFFFFFFFFFFFFFFAAAAAA555CGGGGGGDDDDDDD?:
@JI6ZREA02JU306
AGTGCTCATTGGAGGGCAAGTCTGGTGCCAGCAGCCGCGGTAATTCCAGCTCCAATAGCGTATATTAAAGTTGTTGCAGTTAAAAAGCTCGTAGTTGAATTTCGGGATTCAGTA
+
FFFFFFFFDD@BBHHHHHHHHIIIIIIHHHHIIIDDEFFFHHFGGFHHHHIIFFFFFFFFFFFFFFFFFFFFFFFFFFFFF?????FFFFFFFFFFFFFDDCD?=;?>;4444/
@JI6ZREA02GAO6A
AGTGCTCATTGGAGGGCAAGTCTGGTGCCAGCAGCCGCGGTAATTCCAGCTCCAATAGCGTATATTAAAGTTGTTGCAGTTAAAAAGCTCGTAGTTGAATTTTAGGCCTGACCGGATGGTCCGTCTTTGGCGAGTACTGTTCTGTCGTCGGGTCTATCCTTCTGGTGAGCCGGGATGCCCTTTATTGGGTGTGTCGGGGAACCAGGACCATTACCTTGAAAAAATTAGAGTGTTTAAAGCGGGCATTTGCTTGAATAGATTAGCATGGAATAATAGAATAGGACGTTGGTTCTATTTTGTTGGTTTTAGGACCACCGTAATGATTAATAGGGATAGTTGGGGGCATTAGTATTCAATTGTCAGAGGTGAAATTCTTGGATTTATTGAAGACTAACTATTGCGAAAGCATTTGCCAAGGATGTTTTCATTAATCGAGAACGAAAGTTAGGGGATCGAAGACGATCAGATACCGTCGTAGTCTTAACCATAAACTATGCCGACTAGGAATCGGGCGACGTTATTTCATGACTCGCTCGGCGCC
+
IIIIIIIIIIIIIHHHIIIIIIIIIIIIIIIIIIIIIIIIIIIIIIIIIIIIIIIIIIIIIIIIIIHHHIIIIIIIIIIII=====IIIIIIIIIIIII;;;;GIIIIIIIIIIIIIIIIIIIIIHHHIIIIIIIIIIIIIIIIIIIIIHHHIIIIIIIIIIIIIIIIIIIHHHIIIHHHHHHIFFGGHIIIIIIAAAAIIIIIIIIIIIIIIIIIII9;;;88GG5IIHIHB;;777FGA===ADEEIIIIIIHHHIIIIIIIIIIIIIHHHIIIIIIIIIHIAAA864469D7777;22??9955G???EDD::=ADIIIIIIIIIIHEEGGGGDD11111CCEEEGFHHHAAAHHHEFFCBBF@3555CCE??CCC555:;;EEFBBCFFFFFHB?@@?@@@B@;;;HHHHHFFFH>>44448;>>><9333266<400.422---,--88::21084;;9882323332028<;;;88<<220872232-688;;<697998433...--.78:64--.888;==<;<;<8::4.,,
@JI6ZREA02I436F
AGTGCTCATTGGAGGGCAAGTCTGGTGCCAGCAGCCGCGGTAATTCCAGCTCCAATAGCGTATATTAAAGTTGTTGCAGTTAAAAAGCTCGTAGTTGAATTTTAGGCCTGACCGGATGGTCCGTCTTTGGCGAGTACTGTTCTGTCGTCGGGTCTATCCTTCTGGTGAGCCGGGATGCCCTTTATTGGGTGTGTCGGGGAACCAGGGACCATTACCTTGAAAAAATTTAGAAGTGTTTAAAGCTAAGGCTTTTGCTTGAATAGATTAGCATGGAATAATAGAATAGGACGTTGTGGTTCTATTTTGTTGGTTCAAGGACCACCGGTAATGATTAATAGGGATAGTTGGGGGCATTAGTATTCAATTGTCAGAGGTGAAATTCCTGGATTTATTGAAGACTAACTACTGCGAAAGCATTTGCCAAGGATGTTTCATTAATCAAAGAACGAAAGTTAGGGAATCGAAGACGATCAG
+
==AABBDDFFFFHHHHIIIIIIIIIIIIIIIIIIIIIIIIIIIIIIIIIIIIFFFFFFFFFFFF==666DCDA><===?44111118BAAABBFFFFFF?;;98100097:21115:;23..//6688<89898AABA=??CCDFFFFFFFFFFFAAADBBAA:::9:AAA==::::????=;?::;;82/366:22.,..22;...4<><=??DBBA9//55//00.,/4<9<9112689<000.24?422247889884348=>???<988AABBD:9:??DDDBBAA<888444232://..3,,1111879--,-1-,,----19:766><<<=444<A?<<1111144488888<8888<<>::3333332888<;8884438422//774623,.....2233000253..,.2233300.04.,,,000...0000,--2000287702231122267413113300
@JI6ZREA02J1D5J
AGTGCTCATTGGAGGGCAAGTCTGGTGCCAGCAGCCGCGGTAATTCCAGCTCCAATAGCGTATATTAAAGTTGTTGCAGTTAAAAAGCTCGTAGTTGAATTTTAGGCCTGGCCGGATGGTCCGTCTTTGGCGAGTACTGTTCTGTCGTCGGGTCTATCCTTCTGGTGAGCCGGGATGCCCTTTATTGGGTGTGTCGGGGAACCAGGACCATTACCTTGAAAAAATTAGAGTGTTTAAAGCGGGCATTTGCTTGAATAGATTAGCATGGAATAATAGAATAGGACGTTGGTTCTATTTTGTTGGTTTTAGGACCACCGTAATGATTAATAGGGATAGTTGGGGGCATTAGTATTCAATTGTCAGAGGTGAAATTCTTGGATTTATTGAAGACTAACTATTGCGAAAGCATTTGCCAAGGATGTTTTCATTAATCAANAACGAAAGTTAGGGGATCGAAGACGATCAGATACCGTCGTAGTCTTAACCATAAACTATGCCGACTGGAATCGGGNGACGTTATTTCATGACTCGCTCGGCGCCTTACGGGAAC
+
BDEEDDEGBDDEE666IIIIIIIIIIIIIIIIIIIIIIIIIIIIIIIIIIIIHHHHHHHHHHHHHHHHHHHHHHHHHHHHH???==HHHHHHHHHHHEE6666DGGGGGGGHHHHHHHHHHHHHHHHHHHHHHHHHHHHHHHHHHHHHHHHHHHHHHHHHHHHHHHHHHHHHHHHHHHHHHHEE@@BBHHHHHHHBBCCHHEEEHHEDDEBBBBBBBA22222266,@@GGGHHHHHHHHHEEEHHHHHHHHH@;;<HHHHHHHHHHHHHHHHHHHHHHHHHHHH@@;;99BB?9555?68BB9999>BBBDB>556;BGGE>>>EEEB666;BEGBB54455BBBEGBBBBEEEEDDDDD999?DB?=====D88999=>>D:8===HHHDDD====?DDD===?========AA998:;47147222114772!00:;334:-----419222:::976677221216677588:86766;;885;61126067221757766677:72!-228974-----27976147947710----6644044,
@JI6ZREA02II5PC
AGTGCTCATTGGAGGGCAAGTCTGGTGCCAGCAGCCGCGGTAATTCCAGCTCCAATAGCGTATATTAAAGTTGTTGCAGTTAAAAAGCTCGTAGTTGAATTTTAGGCCTGGCCGGATGGTCCGTCTTTGGCGAGTACTGTTCTGTCGTCGGGTCTATCCTTCTGGTGAGCCGGGATGCCCTTTATTGGGTGTGTCGGGGAACCGAGGACCATTACCTTG
+
444<:::AAFFGIHHHIIIIIIIIIIIIIIIIIIIIIIIIIIIIIIIIIIIIFFFFFFFFFFFFED@@@FFFBA>?===24////-677???AABDDDD=:74322224..--,,.3975-.//6888==>=?<<<<<?>=<;:9:93/.../36799;;==8:::::????==DDD<<<C<<:AAF???<?BBA77644400/048?;9668AAA>84
@JI6ZREA02GI5GJ
AGTGCTCATTGGAGGGCAAGTCTGGTGCCAGCAGCCGCGGTAATTCCAGCTCCAATAGCGTATATTAAAGTTGTTGCAGTTAAAAAGCTCGTAGTTGAATTTTAGGCCTGGCCGGATGGTCCGTCTTTGGCGAGTACTGTTCTATCGTCGGGTCTATCCTTCTGGTGAGCCGGAATGCCCTTTATTGGGTGTGTCGGGGAACCAGGACCATTACCTTGAAAAAATTAGAGTGTTTAAAGCGGGCATTTGCTTGAATAGATTAGCATGGAATAATAGAATAGGACGTTGGTTCTATTTTGTGGTTTTAGGACCACCGTAATGATTAATAGGGATAGTTGGGGGCATTAGTATTCAATTGTCAGAGGTGAAATTCTTGGATTTATCGAAGACTAACTATTGCGAAAGCATTTGCCAAGGATGTTTTCATTAATCAAGAACGAAAGTTAGGGGAATCGAAGACGATCAGATACCGTCGTAGTCTTAACCATAGACTATGCCGACTAGGAATCGGGCGACGTTATTTCA
+
IIIIIIIIIIIIIHHHIIIIIIIIIIIIIIIIIIIIIIIIIIIIIIIIIIIIIIIIIIIIIIIIIIHHHIIIIIIIIIIII?????IIIIIIIIIIIIICCCCIIIIIIIIIIIIIIIIIIIIIIHHHIIIIIIIIIIIIIIIIIIIIIHHHIIIIIIIIIIIIIIIIIIIIIIIIIHHHHHHIA>@@@E?EE<:1133;;????@GIIIIIIIIIII666666FF3IIFFFHHHHHHIIHFFFIHHHIIIIIIDDDIIIIIIIIIIIIIIIIIIIIIIIIIDD9;;;;98>?A5555:2?<5555BEEF;;;@FDDDIIGGGIIIHDEEEDIII@@55888HDDDFDDDDF@@@GBDBBBBB4448BBBED=88::HEEEE:DDB:98:B====:==AA?<<B9:444BAAAAA::8:311117999774992----0222499113....77;;;44668:::3131:;;<<<<=<::88==88831363311337:;9;67711377731-300224---62
@JI6ZREA02F7NUG
AGTGCTCATTGGAGGGCAAGTCTGGTGCCAGCAGCCGCGGTAATTCCAGCTCCAATAGCGTATATTAAAGTTGTTGCAGTTAAAAAGCTCGTAGTTGAATTTTAGGCCTGACCGGATGGTCCGTCTTTGGCGAGTACTGTTCTGTCGTCGGGTCTATCCTTCTGGTGAGCCGGGATGCCCTTTATTGGGTGTGTCGGGGAACCAGGACCATTACCTTGAAAAAATTAGAGTGTTTAAAGCGGGCATTTGCTTGAATAGATTAGCATGGAATAATAGAATAGGACGTTGGTTCTATTTTGTTGGTTTTAGGACCACCGTAATGATTAATAGGGATAGTTGGGGGCATTAGTATTCAATTGTCAGAGGTGAAATTCTTGGATTTATTGAAGACTAACTATTGCGAAAGCATTTGCCAAGGATGTTTTCATTAATCAAGAACGAAAGTTAGGGGATCGAAGACGATCAGATACCGTCGTAGTCTTAACCNTAAACTATGCCGACTAGGAATCGGGCGACGTTATTTCATGACTCGTTCGGCGCCTTACGGGAAC
+
FFFFFFFFFFFIIHHHIIIIIIIIIIIIIIIIIIIIIIIIIIIIIIIIIIIIFFFFFFFFFFFFFFFFFFFFFFFFFFFFF;;;;;FFFFFFFFFFFFFEEEEFFFFFFFFFFFFFFFFFFFFFFFFFFFFFFFFFFFFFFFFFFFFFFFFFFFFFFFFFFFFFFFFFFFFFFFFFFFFFFFFFFFFFFFFFFFFAA??FFFFD???FFFFFFDDDDB22222244,988:B;;;===DDC666;???AD???FDFGFDDDGGGGIGGGGIIIIIIIGGD???FDDD??====@64544//884433?===8888==A:::AABBBBBB;866<9:22-----37;<<:8<@=:::==BBB??>@BB@444<<<=>44388;>77>>4323>2228888::888;88888;@:::::88221111:::74446:720060000022000---679::7464722228:8:6210176446488:41!226621-1---8:8:8887766---0---,003///436662202..11111..000.000...
@JI6ZREA02FTGPI
AGTGCTCATTGGAGGGCAAGTCTGGTGCCAGCAGCCGCGGTAATTCCAGCTCCAATAGCGTATATTAAAGTTGTTGCAGTTAAAAAGCTCGTAGTTGAATTTTAGGCCTGACCGGATGGTCCGTCTTTGGCGAGTACTGTTCTGTCGTCGGGTCTATCCTTCTGGTGAGCCGGGATGCCCTTTATTGGGTGTGTCGGGGAACCAGGACCATTACCTTGAAAAAATTAGAGTGTTTAAAGCGGGCATTTGCTTGAATAGATTAGCATGGAATAATAGAATAGGACGTTGGTTCTATTTTGTTGGTTTTAGGACCACCGTAATGATTAATAGGGATAGTTGGGGGCATTAGTATTCAATTGTCAGAGGTGAAATTCTTGGATTTATTGAAGACTAACTATTGCGAAAGCATTTGCCAAGGATGTTTTCATTAATCAAGAACGAAAGTTAGGGGAATCGAAGACGATCAGATACCGTCGTAGTCTTAACCATAAACTATGCCGACTAGGAATCGGGCGACGTTA
+
IIIIIIIIIIIIIHHHIIIIIIIIIIIIIIIIIIIIIIIIIIIIIIIIIIIIIIIIIIIIIIIIIIFFFIIIIIIIIII>>:::99IIIIIIIFFFIIICCCCIIIIIIIIIIIIIIIIIIIIIIHHHIIIIIIIIIIIIIIIIIIIIIHHHIIIIIIIIIIIIIIIIIIIHHHIIIFFFHHHIDDFFHIIIIIIBB@@FFIIFBBBBBHIIIIIIII;;;;6699,>@HIHHHHHHHIIHFFFI@@@IIFFFIHHHIDDDIIIIIIIIIIIIIIIIIIIIIII@;;;;DD@@?67565//::////4::;;;;89666@@DGIIFFHIHHHIIHHHI88=77DHHHIIIIIH@@@BBBBHHHHDDDDEEEE::88BBBBEED::IHB98:BEBBBBBBBB===BB=:::BAAAA=;;86,,,,,15,,,,140011141.../00,,,,,,,14544147:8::73136==;:9779779-----,,10//13.79997943...64665004.5/,,,,
@JI6ZREA02JXB0P
AGTGCTCATTGGAGGGCAAGTCTGGTGCCCGCAGCCGCGGTAATTCCAGCTCCAATAGCGTATATTAAAGTTGTTGCAGTTAAAAAGCTCGTAGTTGAATTTTAGGCCTGGCCGGATGGTCCGTCTTTGGCGAGTACTGTTCTGTCGTCGGGTCTATCCTTCTGGTGAGCCGGGATGCCCTTTATTGGGTGTGTCGGGGAACCAGGACCATTACCTTGAAAAAATTAGAGTGTTTAGAGCGGGCATTTGCTTGAATAGATTAGCATGGAATAATAGAATAGGACGTTGGTTCTATTTTGTTGGTTTTAGGACCACCGTAATGATTAATAGGGATAGTTGGGGGCATTAGTATTCAATTGTCAGAGGTGAAGTTCTTGGATTTTATTGAAGACTAACTATTGCGAAAGCATTTGCCAAGGNTGTTTTCATTAATCAAGAACGAAAGTTAGGGGATCGAAGCGATCAGATACCGTCGTAGTCTTAACCATAAA
+
FFFFFFFFFFFII@@@IIIIIIIIIHI666IIIIIIIIIIIIIIIIIIIIIIFFFFFFFFFFFFFFDDDFFFFFBBBBB::31111<BBAABBFFFFFFAAAAFDDDDFDDCCFFFFFDDAACFFFFFDDDDFFFFFFFFFFFFFFFFFFFFFFFFFFFFFFFFFFFFFFFFFFFFFFFFFFFFDDDDFFFFFFFAAAAFFFFDDDFFFFFFFFFFFF999999DD/FFFFFFC?AFCCCCFFFFFFFFFFFFFGGGGGIIGGFFFGGGD:<<DDGGGGGGGGFDDDCCAA?AA66444//4444449<<<<<?88:::BBAAAA888==:::??:::58888AAADDDDDDAAADDDBBB??>=83244;67733003,,,,,,/7;;98:BBDDDD>===>==;<<<;888:<<<:4!2211109966444622204610007::242149666667:7::::6464::20---64020.33...0...
@JI6ZREA02H3BHL
AGTGCTCATTGGAGGGCAAGTCTGGTGCCAGCAGCCGCGGTAATTCCAGCTCCAATAGCGTATATTAAAGTTGTTGCAGTTAAAAAGCTCGTAGTTGAATTTTAGGCCTGCCGGATGGTCCGTCTTTGGCGAGTACTGTTCTGTCGTCGGGTCTATCCTTCTGGTGTAGCCGGGATGCCCTTTAATTGGGTGTGTCGGGGTAACCAGGACCATTACCTTGAAAAAATTAGAGTGTTTAAAGACGGGCATTTGACTTGAATAGATTAGCATGGAATAATAGAATAGGACGTTAGGTTCTAATTTTGTGGTTTTAGGACCACCGTAATGATTAATAGGGATAGTTAGGGGGCATTAGTATTCAATTGGTCAGAGGTGAAATTCTTGGATTTATTGAAGACTTAACTATTGCGTAAAGCATTTGCCAAGGATGTTTTCATTAATCAAAGAACGAAAGTTAGGGGAATCGAAGACGATACAGATACCGTCGTAGTCTTAACC
+
FFFFFFFFFFFIIHHHIIIIIIIIIIIIIIIIIIIIIIIIIIIIIIIIIIIIFFFFFFFFFFFFFFFFFFFFFFFFFFFFF88888FFFFFFFFFFFFF6554844449444@>AABBBBBBBB:::==<89444A@9::?>AABBBB;;;<????4444<84232349;>8224:<8886...0248442/984447444448884444>?=;<22127---,,,11-7557<644000=9?8444<;;44448AA889898==B==<===BBDAAABBAA?>>?896223000.7..-11123-222422<<;<6662234444448><<<@=;;<?<<<=?//---::999756997222266677766;72../88:::999888622996623...,5556477,,,,,53,,,,0000000.02000.02220002,,,4002--,0078000----2266332340202.246743,---06402047:--
@JI6ZREA02INPT5
AGTGCTCATTGGAGGGCAAGTCTGGTGCCAGCAGCCGCGGTAATTCCAGCTCCAATAGCGTATATTAAAGTTGTTGCAGTTAAAAAGCTCGTAGTTGAATTTTAGGCCTGGCCGGATGGTCCGTCTTTGGCGAGTACTGTTCTGTCGTCGGGTCTATCCTTCTGGTGAGCCGGGATGCCCTTTATTGGGTGTGTCGGGGAACCAGGACCATTACCTTGAAAAAATTAGAGTGTTTAAAGCGGGCATTTGCTTGAATAGATTAGCATGGAATAATAGAATAGGACGTTGGTTCTATTTTGTTGGTTTTAGGACCACCGTAATGATTAATAGGGATAGTTGGGGGCATTAGTATTCAATTGTCAGAGGTGAAATTCTTGGATTTATTGAAGACTTAACTATTGCGAAAGCAATTTGCCAAGGATGTTTCATTAATCAAGAAACGAAAGTTAGGGGATCGAAGACGATCAGATACCGTCGTAGTCTTAACCATAAACTATGCCACTAGGAATCGGGCGACGTTATTTCATTGACTCGCTCGGC
+
FFFFFFFFFFFII:::IIIIIIIIIIIIIIIIIIIIIIIIIIIIIIIIIIIIFFFFFFFFFFFFFFFFFFFFFFFFFFFCC88888CFFFDDDDFFFFF8888?AAAADDFFFFFFFFFFFFFFFFFFFFFFFFFFFFFFFFFFFFFFFFFFFFFFFFFFFFFDCCFDDDD???AFCCCFFFFFFFFFFFFFFFFAA@@FFFFFFFFFFFDDDFFFFF777769;;-DFFD@;88000=40008<88;?AAABBDDDD:::DFGFCCCGGGGGDDFGGGDBBA?>==4233987....:35992223>888<8888<>>=8998==>>@888<4448@22222??>>@988AA====<<:<@@<888<///88888<<>888822;;9923....98;4473,,,053,,,,,300005420,,,,,,00112440,,---0000888011111---2244647::::461229400074020.0011.0.,,,.,,,,,,,,,,,,,,,,,,.,0..00....6622269976464870
@JI6ZREA02JE3C2
AGTGCTCATTGGAGGGCAAGTCTGGTGCCAGCAGCCGCGGTAATTCCAGCTCCAATAGCGTATATTAAAGTTGTTGCAGTTAAAAAGCTCGTAGTTGAATTT
+
FFFFFFFFFFFIIHHHIIIIIIIIIIIIIIIIIIIIIIIIIIIIIIIIIIIIFFFFFFFFFFFFFFFFFFFFFFFFFFFFF?????FFFFFFDA?<=55,,,
@JI6ZREA02FX0MI
AGTGCTCATTGGGAGGCAAGTCTGGTGCCAGCAGCCGCGGTAATTCCAGCTCCAATAGCGTATATTAAAGTTGTTGCAAGTTAAAAAGCTCGTAGTTGAATTTAGGCCTGACCGGATGGTCCGTCTTTGGGCGAGTACTGTTCTGTCGTCGGGTCTATCCTTCTGGTGAGCCGGGATGCCCTTTATTGGGTGTGTCGGGGGAACCAGGACCATTACCTTGAAAAAAATTAGAGTGTTTAAAGCGGGCATTTGCTTGAATAGATTAGCATGGAATAATAGAATAGGACGTTGGTTCTATTTTGTGGTTTTAGGACCACCGTAATGATTAATAGGGATAGTTGGGGGCATTAGTATTCAATTGTCAGAGGTGAAATTCTTGGACTTATTGAAGACTAACTATTGCGAAAGCATTTGCCAAGGATGTTTTCATTAATC
+
FFFFFFFF::666:<ABDDDGGIIIIHIIIIHHH::;BDFFFFFFFFFFFHHFFFFFFFFFFD@@@FFFFFDBBA<444988111//8@??===99<<440../2999<:94455BBBBAAAABB=::33359BBBAAADFFFFFF???FFFFDAAADFFFC===<FFFFFFFFFFFFFFFF@@AF>542?4==5.,,,,,--77799=;<621277667,,,,,,,11-=====6011335A====A?FFFFFIGIIIIIGDDDFFFGGGD????GIIIGFDDDGGGCDCCD9544221/7---,,,,3111---1873226<<///.666666767681///199==9988<>?4444>@@@@<223<444<8322443<<:;@@@@B833388<<:<<83344;>??;==888B@<:6:211112:884420
@JI6ZREA02G8NKW
AGTGCTCATTGGAGGGCAAGTCTGGTGCCAGCAGCCGCGGTAATTCCAGCTCCAATAGCGTATATTAAAGTTGTTGCAGTTAAAAAGCTCGTAGTTGAATTTCGGGATCAATACGTCGGTCGTGCTTTTTTGGTACGCACTGGCGTCATTGGTTTCTCCTTTCTGACGAACCATGATGTCATTAATTTGGTGTCATGGGGAATCAGGACTGTTACTTTGAAAAAATTAGAGTGTTTAAAGCAGGCACACGCTTGAATACATTAGCATGGAATAATGAAATAGGACGTTTGACCCTATCTGTTGGTTTCTAGGATCGACGTAATGATTAATAGGGATAGTTGGGGGCATTAGTATTCAATTGTCAGAGGTGAAATTCTTGGATTTATTGAAGACTAACTACTGCGAAAGCATTTGCCAAGGATGTTTTCATTAATCAAGAACGAAAGTTAGGGATCGAAGACGATCAGATACCGTCGTAGTCTTAACCATAAACTATAGCCGACTAGGGATCGGATGATGTTAATTTTTTAATG
+
IIIIIIIIIIIIIHHHIIIIIIIIIIIIIIIIIIIIIIIIIIIIIIIIIIIIIIIIIIIIIIIIIIHHHIIIIIIIIII==66333@IIIGIIIIIIIIHHHIHHHIIIIIIIIIIIIGEEBEA7//////558FDBEIIIIIIIIIIII>>888GIFFBBBFAHIIIFFFFFIIIIIIIIIIIIHHHIIHHHIIIBBCCIIIIIIIHIIIFDDGB??;22222255,;DIIIHHHHHHIIIIIIFFFFIIIIIHHIIIIIIIIIIHHHHHDDDIIEBBD4;;B511//89//,:52329;;/////69EGGGGIIIIIIIIIIIIIHDDDEBEGGFGGG55555DGIG@@@@FIIHEEDB:==AB4442///==A<<AAA444=87AA>=:AA?9998=444=:::;=:::::::>>:75:;4444::::::8:::3007:222022----7,,,00,--07996646796----46642002287460---0-00226794602276777:777:::::;;....--,,),
@JI6ZREA02FXT9O
AGTGCTCATTGGAGGGCAAGTCTGGTGCCAGCAGCCGCGGTAATTCCAGCTCCAATAGCGTATATTAAAGTTGTTGCAGTTAAAAAGCTCGTAGTTGAATTTTAGGCCTGGCCGGAGTCGTCGTCTTGGCGAGTACTGTTCTGTCGTCGGGTCTATCCTTTCTGGTGAA
+
FFFFFFFFFFFIIHHHIIIIIIIIIIIIIIIIIIIIIIIIIIIIIIIIIIIIFFFFFFFFFFFFFFFFFFFFFFFFFFFDD88888FFFFFFFFFFFFFBBDDFFFFFFFFFDBAAA::55333:BBDDDFFFFFFFFFFFFFFFFFC?;;AA?<400...6399851-
@JI6ZREA02FNIAG
AGTGCTCATTGGAGGGCAAGTCTGGTGCCAGCAGCCGCGGTAATTCCAGCTCCAATAGCGTATATTAAAGTTGTTGCAGTTAAAAAGCTCGTAGTTGAATTTTAGGCCTGGCCGGATGGTCCGTCTTTGGCGAGTACTGTTCTGTCGTCGGGTCTATCCTTCTGGTGAGCCGGGATGCCCTTTATTGGGTGTGTCGGGGAACCAGGACCATTACCTTGAAAAAATTAGAGTGTTTAAAGCGGGCATTTGCTTGAATAGATTAGCATGGAATAATAGAATAGGACGTTGGTTCTATTTTGTTGGTTTTAGGACCACCGTAATGATTAATAGGGATAGTTGGGGGCATTAGTATTCAATTGTCAGAGGTGAAATTCTTGGATTTATTGAAGACTAACTATTGCGAAAGCATTTGCCAAGGATGTTTTTCATTAATCAAAGAACGAAAGTTA
+
IIIIIIIIIIIIIHHHIIIIIIIIIIIIIIIIIIIIIIIIIIIIIIIIIIIIIIIIIIIIIIIIIIHHHIIIIIIIIIIGG:::::IIIIIIIIIIIII@@@@HIIIIIIIIIIIIIIIIIIIIIHHHIIIIIIIIIIIIIIIIIIIIIHHHIIIIIIIIIIIIIIIIIIIHHHIIIHHHHHHIFFGGHIIIIII????IIHGBBBHIIIIIIIIIII666666>>-FHIIIHHHGGGGIHGGGIDDGIIGGGGGGHIHHHIIIIIIIIIIIIIIIIIIIIIIIIIIIIIIIIIB?=<=22??222/;445;;BEFDFDHHHHHIIIIIEBBGGGC==11111DDGGGIIIIIHHHHHHHHHHH??@HHHHHHHHHHHHHHHI>;555?BA555>>?AEE?:;;>EC;555EA??;;;55-,,,,,253333.2...;11:4000236-
@JI6ZREA02H7DO5
AGTGCTCATTGGAGGGCAAGTCTGGTGCCAGCAGCCGCGGTAATTCCAGCTCCAATAGCGTATATTAAAGTTGTTGCAGTTAAAAAGCTCGTAGTTGAATTTTAGGCCTGGCCGGATGGTCCGTCTTTGGCGAGTACTGTTCTGTCGTCGGGTCTATCCTTCTGGTGAGCCGGGATGCCCTTTATTGGGTGTGTCGGGGAACCAGGACCATTACCTTGAAAAAATTAGAGTGTTTAAAGCGGGCATTTGCTTGAATAGATTAGCATGGAATAATAGAATAGGACGTTGGTTCTATTTTGTTGGTTTTAGGACCACCGTAATGATTAATAGGGATAGTTGGGGGCATTAGTATTCAATTGTCAGAGGTGAAATTCTTGGATTTATTGAAGACTAACTATTGCGAAAGCATTTGCCAAGGATGTTTTCATTAATCAAGAACGAAAGTTAGGGGATCGAAGACGATCAGATACCGTCGTAGTCTTAACCATAAACTATGCCGACTAGGAATCGGGCGACGTTATTTCATGACTCGCTCGGCGCCTTACGGG
+
IIIIIIIIIIIIIHHHIIIIIIIIIIIIIIIIIIIIIIIIIIIIIIIIIIIIIIIIIIIIIIIIIIHHHIIIIIIIIIIII:::::IIIIIIIIIIIIICCCCIIIIIIIIIIIIIIIIIIIIIIHHHIIIIIIIIIIIIIIIIIIIIIHHHIIIIIFFFFIIIIIIIIIIHHHIIIBBBHHHIHHHHHIIIIIICCCCIIHHHIIIIIIIIFFFIII66666699,@IFFFHHHHHHIIFFFFI>>>FIIIIIIIHHHIIIIIIIIIIIIIIIIIIIIIIIIIIIIIIDDDDE96655//::////:???ABBBBDGGGGDD;;;;@@BBBGGFGDD55555GGGGDDDFIID;;::EDDDBBBBBB0//AAA88::=///4/4?=;;8=:94443=BBABBBBB===:::>AAA88662----61220049222045/,,,/00,,,,,,11143/.107::::6767771016:7797799000---020-3530020649911225553.51/,---,,,2999997979:;:1.--2042000
@JI6ZREA02GEZYV
AGTGCTCATTGGAGGGCAAGTCTGGTGCCAGCAGCCGCGGTAATTCCAGCTCCAATAGCGTATATTAAAGTTGTTGCAGTTAAAAAGCTCGTAGTTGAATTTCGGGACTCG
+
FFFFFFFFFFFIIHHHIIIIIIIIIIIIIIIIIIIIIIIIIIIIIIIIIIIIFFFFFFFFFFFFFFFFFFFFFFFFFFFFF?????FFFFFFFFFFD::3104666757-.
@JI6ZREA02FHP3C
AGTGCTCATTGGAGGGCAAGTCTGGTGCCAGCAGCCGCGGTAATTCCAGCTCCAATAGCGTATATTAAAGTTGTTGCAGTTAAAAAGCTCGTAGTTGAATTTTAGGCCTGGCCGGATGGTCCGTCTTTGGCGAGTACTGTTCTGTCGTCGGGTCTATCCTTCTGGTGAGCCGGGATGCCCTTTATTGGGTGTGTCGGGGAACCAGGACCATTACCTTGAAAAAATTAGAGTGTTTAAAGCGGGCATTTGCTTGAATAGATTAGCATGGAATAATAGAATAGGACGTTGGTTCTATTTTGTTGGTTTTAGGACCACCGTGATGATTGATAGGGATAGTTGGGGGCATTAGTATTCAATTGTCAGAGGTGAAATTCTTGGATTTATTGAAGACTAACTATTGCGAAAGCATTTGCCAAGGATGTTTTCATTAATCAAAGAACGAAAGTTAGGGATCGAAGACGATCAGATACCGTCGTAGTCTTAACCATAAACTATGCCGACTAGGAATCGGGCGACG
+
IIIIIIIIIIIIIHHHIIIIIIIIIIIIIIIIIIIIIIIIIIIIIIIIIIIIIIIIIIIIIIIIIIHHHIIIIIIIIIIII;;;;;IIIIIIIIIIIII@@@@IIIIIIIIIIIIIIIIIIIIIIHHHIIIIIIIIIIIIIIIIIIIIIHHHIIIIIIIIIIIIIIIIIIIHHHIIIHHHHHHIIIHHHIIIIIICCCCIIIIIIIIIIIIIIIIIII<<<<99II5IIIIIHHHHHHIIHHHIIHHHIIIIIIIIIIIIIIIIIIIIIIIIIIIIIIIIIIIIIIIIIIIIIIB@==I::EE9999CBBCEEEIIIIIIIIIIIIIII???IIIIII====:IIIIIHHHIIIIIIIIIIIIIIIIH???IIIIIIIIHHHIIIIIIHHHHIIIIIIIIIH???IE?;;;IEEEEIEECC<<<9CCC@@@=:/,,4--43,,,316/...8=@CCCC@CEEEECCA@<<<EEBECCCCC;;77774<;;;@@<CCCCAC?C@@@@<54,,,3-8--
@JI6ZREA02JBSDH
AGTGCTCATTGGAGGGCAAGTCTGGTGCCAGCAGCCGCGGTAATTCCAGCTCCAATAGCGTATATTAAAGTTGTTGCAGTTAAAAAGCTCGTAATTGAATTTTAGGCCTGGCCGGATGGTCCGTCTTTGGCGAGTACTGTTCTGTCGTCGGGTCTATCCTTCTGGTGAGCCGGGATGCCCTTTATTGGGTGTGTCGGGGAACCAGGACCATTACCTTGAAAAAATTAGAGTGTTTAAAGCGGGCATTTGCTTGAATAGATTAGCATGGAATAATAGAATAGGACGTTGGTTCTATTTTGTGGTTTTAGGACCACCGTAATGATTAATAGGGATAGTTGGGGGCATTAGTATTCAATTGTCAGAGGTGAAATTCTTGGATTTATTGAAGACTAACTATTGCGAAAGCATTTGCCAAGGATGTTTTCATTAATCAAGAACGAAAGTTAGGGGATCGAAG
+
FFFFFFFFFFFIIHHHIIIIIIIIIIIIIIIIIIIIIIIIIIIIIIIIIIIIFFFFFFFFFFFFFFFFFFFFFFFFFFFDD66666FFFFFFFFFFFFFDDDDFEEEEFFFFFFFFFFFFFFFFFFFFFFFFFFFFFFDDEFFFFFFFFFFFFFFFFFFFFFFFFFFFFFFFFFFFFFFFD???>>C??DAFFFF====FFFFDDCFFFFFFF;;99B22222213,5AAAA?=??FFFFF?@@DFFFFFFFFFC???DDDGGGGGGGID:<<DDGGGDBAA@@@>>000.32722223/884444?<<4444889?<<8::=DDDDD???DDAA==55555=<>@AAA@@:555A><==><<888>==>DDB==888==83//@B<=:<<>>B>888==>=========888?>888>:111166::998::::88:5333----11000666764
@JI6ZREA02IBHU5
AGTGCTCATTGGAGGGCAAGTCTGGTGCCCGCAGCCGCGGTAATTCCAGCTCCAATAGCGTATATTAAAGTTGTTGCAGTTAAAAAGCTCGTAGTTGAATTTTAGGCCTGGCCGGATGGTCCGTCTTTGGCGAGTACTGTTCTGTCGTCGGGTCTATCCTTCTGGTGAGCCGGGATGCCCTTTATTGGGTGTGCCGGGGAACCAGGACCATTACCTTGAAAAAATTAGAGTGTTTAAAGCGGGCATTTGCTTGAATAGATTAGCATGGAATAATAGAATAGGACGTTGGTTCTATTTTGTTGGTTTTAGGACCACCGTAATGATTAATAGGGATAGTTGGGGGCATTAGTATTCAATTGTCAGAGGTGAAATTCTTGGATTTATTGAAGACTAACTATTGCGAAAGCATTTGCCAAGGATGTTTTCATTAATCAAGAACGAAAGTTAGGGGATCGAAGACGACCAGATACCGTCGTAGTCTTAACCATAAACTAT
+
IIIIIIIIIIIIIHHHIIIIIIIIIIIHHHIIIIIIIIIIIIIIIIIIIIIIIIIIIIIIIIIIIIHHHIIIIIIIIIIFF88888HIIIIIIIIIIIICCCCIIIIIIIIIIIIIIIIIIIIIIHHHIIIIIIIIIIIIIIIIIIIIIHHHIIIIIIIIIIIIIIIIIIIHHHIIIHHHHHHIFFFFHIIIIIICCBBIIIIIIIHIIIIIIIIIII;;;;66FF5IIIIIHHHHHHII>>>FIHHEIIIIIFEEDHIIIIIIIIIIIIIIHHHHIIIIIIIIHHHIIFFIGD<999;22;:4444B??@@@@DIIIIIHHHHIIIIIHIIDIIIII====8IIIIDDDDIHDDDHHHHHHHHHHHHHHHHHHBBBBHHHHHHHHHBBBBBEHHHDED@@>BBEHHBBBEEHHHH::88;7;77>;;;<<;><;855:85556::677776888::658668:<:686:;;8886866868990007300.--4
@JI6ZREA02JKCJL
AGTGCTCATTGGAGGGCAAGTCTGGTGCCAGCAGCCGCGGTAATTCCAGCTCCAATAGCGTATATTAAAGTTGTTGCAGTTAAAAAGCTCGTAGTTGAATTTTAGGCCTGGCCGGACGGTCCGTCTCTGGCGAGTACTGTTCTGTCGTCGGGTCTATCTTTCTGGTGAATCGGTATGTTCTTAATTGGGCGTGTCGGGGAGCCAGGACCATTACCTTGAAAAAATTAGAGTGTTTAAAGCAGGCTTTTGCTTGAATAGATTAGCATGGAATAATAGAATAGGACGTCGTGGTTCTATTTTGTTGGTTCAAGGACACCGTAATGATTAATAGGGATAGTTGGGGGCATTAGTATTCAATTGTCAGAGGTGAAATTCTTGGATTTATTGAAGACTAACTATTGCGAAAGCATTTGCCAAGGATGTTTTCATTAATCAAGAACGAAAGTTAGGGATCGAAGACGATCAGATACCGTCGTAGTCTTAACCATAAACTATGCCGACTAGGAATCGGGC
+
IIIIIIIIIIIIIHHHIIIIIIIIIIIIIIIIIIIIIIIIIIIIIIIIIIIIIIIIIIIIIIIIIIHHHIIIIIIIIIIII?????IIIIIIIIIIIIICCCCIIIIB@@@BBIIIIIIIIIIIIIIIIIIIIIIIIIIIIIIIIIIIIHHHIIIIIIFFFIIBBBFFIIIIIIIIIIIIIIIIFF>>>IIIIIICCCCIFIIIIIIIIIIIIIIIII;;;;66;;,BHHIHHHHHHHIIIFFFBCAAIIIIIIHHHHIIIIIIIH@@@@IIIIIIIIIIII@@@EDHIIIIDDDI===<@66??@9;;?;;9BE;<666FGIIIGDDDFEIIDD@@@I===88IIIIIIHHD<<<:@@DBDDDDDEBB:::HHDDBBBDBB:4//5:?B?CA@@@@=@@A5///4@:544:A????BB9;>7744::;;<<9::3300;8300-..01116:::;;:8:8<::33186<;81016><:;::==888:88886-13338:8;4667775110/
@JI6ZREA02HA6KJ
AGTGCTCATTGGAGGGCAAGTCTGGTGCCAGCAGCCGCGGTAATTCCAGCTCCAATAGCATATAATTAAGTTGT
+
FFFFDDDFCDDDE:::IIIIIIIIIIIIIIIIIIIIIIBBBIIIIIIIHIIIFFFFFAA??FCAA4443?@A?4
@JI6ZREA02JIDJP
AGTGCTCATTGGAGGGCAAGTCTGGTGCCAGCAGCCGCGGTAATTCCAGCTCCAATAGCGTATATTAAAGTTGTTGCAGTTAAAAAGCTCGTAGTTGAATTTTAGGCCTGGCCGGATGGTCCGTCTTTGGCGAGTACTGTTCTGTCGTCGGGTCTATCCTTCTGGTGAGCCGGGATGCCCTTTATTGGGTGTGTCGGGGAACCAGGACCATTACCTTGAAAAAATTAGAGTGTTTAAAGCGGGCATTTGCTTGAATAGATTAGCATGGAATAATAGAATAGGACGTTGGTTCTATTTTGTTGGTTTTAGGACCACCGTAATGATTAATAGGGATAGTTGGGGGCATTAGTATTCAATTGTCAGAGGTGAAATTCTTGGATTTATTGAAGACTAGAC
+
FFFFFFFFFFFIIHHHIIIIIIIIIIIIIIIIIIIIIIIIIIIIIIIIIIIIFFFFFFFFFFFFFFFFFFFFFFFFFFFFF=====FFFFFFFFFFFFF@@==FFFFFFFFFFFFFFFFFFFFFFFFFFFFFFFFFFFFFFFFFFFFFFFFFFFFFFFFFFFFFFFFFFFFFFFFFFFFFFFFFFFFFFFFFFFF??==FFFFFFFFFFFFFFFFFFF666666FF0FFFFF???FFFFFFFFFFFFFFFFFFFIIGGGIIIGGGGIIIDFDDGIFDDGGDDDDDAA55549<@44449//<<3333<2244>?884448<??>>444<996<<6722-----7799<<;=@<444=<@<>:888>88///::>>>888=88877><<;<3323//
@JI6ZREA02JOEN0
AGTGCTCATTGGAGGGCAAGTCTGGTGCCAGCAGCCGCGGTAATTCCAGCTCCAATAGCGTATATTAAAGTTGTTGCAGTTAAAAAGCTCGTAGTTGAATTTTAGGCCTGGCCGGATGGTCCGTCTTTGGCGAGTACTGTTCTGTCGTCGGGTCTATCCTTCTGGTGAGCCGGGATGCCCTTTATTGGGTGTGTCGGGGAACCAGGACCATTACCTTGAAAAAATTAGAGTGTTTAAAGCGGGCATTTGCTTGAATAGATTAGC
+
FFFFFFFFFFFIIHHHIIIIIIIIIIIIIIIIIIIIIIIIIIIIIIIIIIIIFFFFFFFFFFFFFF???FFFFFFFFFFFF?????FFFFFFFFFFFFF====FFFFFFFFFFFFFFFFFFFFFFFFFFFFFFFFFFFFFFFFFFFFFFFFFFFFFFFFFFFFFFFFFFFFFFFFFFFFFFFFFFFFFFFFFFFF@AAAFFFFFFFFFFFFFFFFFFF999999FF9FFFFFFFFFFFFD?==A=333=444<=>=<<9.--33
@JI6ZREA02HDIFC
AGTGCTCATTGGAGGGCAAGTCTGGTGCCAGCAGCCGCGGTAATTCCAGCTCCAATAGCGTATATTAAAGTTGTTGCAGTTAAAAAGCTCGTAGTTGAATTTTAGGCCTGGCCGGATGGTCCGTCTTTGGCGAGTACTGTTCTATCGTCGGGTCTATCCTTCTGGTGAGCCGGAATGCCCTTTATTGGGTGTGTCGGGGAACCAGGACCATTACCTTGAAAAAATTAGAGTGTTTAAAGCGGGCATTTGCTTGAATAGATTAGCATGGAATAATAGAATAGGACGCTGGTTCTATTTTGTGGTTTTAGGACCACCGTAATGATTAATAGGGATAGTTGGGGGCATTAGTATTCAATTGTCAGAGGTGAAATTCTTGGATTTATTGAAGACTAACTATTGCGAAAGCATTTGCCAAGGATGTTTTCATTAATCAAAGAACGAAAGTTAGGGGATCGAAGACGATCAGATACCGTCGTAGTCTTAACCATAAACTATGCCGACTAGGAATCGGGCGACGTTATTTCATGACTCGCTCGGCG
+
IIIIIIIIIIIIIHHHIIIIIIIIIIIIIIIIIIIIIIIIIIIIIIIIIIIIIIIIIIIIIIIIIIHHHIIIIIIIIIIBB88888HIIIIIIIIIIII6666BFFFEIIIIIIIIIIIIIIIIIBBBIIIIIIIIIIIIIIIIIIIIIHHHIIIIIIHHHIIIIIIIIIIIIIIIIHHHHHHIAABBGIIIIIICCCCIIIIIIIIIIHIIHGGFFI;;;;88II9IIIIIHHHHHHII;;;BI===IIIIIBAADIIIIIIIIIIIIIHHHIIIIIIIIIIIHHHHHA<<<A==<88/<<=<99GGGAAAD556<AIIIIIIIIIIHHHIIIEDD88;76EDDDDAAAADEEEIEIDDDCC::;=11/AAA8688=...824=;822552288:==??=///@:5111A;;;;>>;9..---154433.1,,,1,,50---03324544<888:82039<888<9:9::300489889--..--0733376-238=<<9=<==::<;3...-7702200038887799353540,,,
@JI6ZREA02JCKZ0
AGTGCTCATTGGAGGGCAAGTCTGGTGCCAGCAGCCGCGGTAATTCCAGCTCCAATAGCGTATATTAAAGTTGTTGCAGTTAAAAAGCTCGTAGTTGAATTTTAGGCCTGGCCGGATGGTCCGTCTTTGGCGAGTACTGTTCTATCGTCGGGTCTATCCTTCTGGTGAGCCGGAATGCCCTTTATTGGGTGTGTCGGGGAACCAGGACCATTACCTTGAAAAAATTAGAGTGTTTAAAGCGGGCATTTGCTTGAATAGATTAGCATGGAATAATAGAATAGGACGTTGGTTCTATTTTGTTGGTTTAGGACCACCGTAATGATTAATAGGGATAGTTGGGGGCATTAGTATTCAATTGTCAGAGGTGAAATTCTTGGATTTATTGAAGACTAACTATTGCGAAAGCATTTGCCAAGGATGTTTTCATTAATCAAGAACGAAAGTTAGGGGATCGAAGACGATCAGATACCGTGTAGTCTTAACCATAAACTATGCCGACTAGG
+
HHHHHHHHHHHIIHHHIIIIIIIIIIIIIIIIIIIIIIIIIIIIIIIIIIIIHHHHHHHHHHHHHHHHHHHHHHHHHHHHH;;;;;HHHHHHHHHHHHHAACCHHHHHHHHHHHHHHHHHHHHHHHHHHHHHHHHHHHHHHHHHHHHHHHHHHHHHHHHHHHHHHHHHHHHHGGGGG666;;;E77;;>CAGGGG====@@HHHHHHHHHHHHHHHHH;;;;66@@-EHHHHHHHEEEHHHHHHHHHHHHHHHHHDDDHHHHHHHHHHHHDDDHHHHHHHHHHHH@@@@@@BBB77750//55222A<<<AA?BBBB;;;@@BBBBEG@@@B;;;;H8=;88BBBHHHHHHHHHHBAAHDDDD??A?==;A><8899<944244AAA?=9322998=;>>999=?AA===AA===8833,,,,,,1,,,,2530,,,44220---211118;;;;:10286777:120222---:88644884442----0046787;9;822
@JI6ZREA02I7PTI
AGTGCTCATTGGAGGGCAAGTCTGGTGCCAGCAGCCGCGGTAATTCCAGCTCCAATAGCGTATATTAAAGTTGTTGCAGTTAAAAAGCTCGTAGTTGAATTTTAGGCCTGGCCGGATGGTCCGTCTTTGGCGAGTACTGTTCTGTCGTCGGGTCTATCCTTCTGGTGAGCCGGGATGCCCTTTATTGGGTGTGTCGGGGAACCAGGACCATTACCTTGAAAAAATTAGAGTGTTTAAAGCGGACATTTGCTTGAATAGATTAGCATGGAATAATAGAATAGGACGTTGGTTCTATTTTGTTGGTTTTAGGACCACCGTAATGATTAATAGGGATAGTTGGGGGCATTAGTATTCAATTGTCAGAGGTGAAATTCTTGGATTTATTGAAGACTAACTATTGCGAAAGCATTTGCCAAGGATGTTTTCATTAATCAAAGAACGAAAGTTAGGGGATCGAAGACGATCAGATACCGTCGTAGTCTTAACCNTAAACTATGCCGACTAGGAATCGGGCGACGTTATTTTCA
+
IIIIIIIIIIIIIHHHIIIIIIIIIIIIIIIIIIIIIIIIIIIIIIIIIIIIIIIIIIIIIIIIIIHHHIIIIIIIIIIII;;;;;IIIIIIIIIIIIICCCCIIIIIIIIIIIIIIIIIIIIIIHHHIIIIIIIIIIIIIIIIIIIIIHHHIIIIIIIIIIIIIIIIIIIHHHIIIHHHHHHIAABBHIIIIIICCCCIIIIIGGGGIIIIIIIIII666888;;,GIIIIHHHHHHIIGGGGIHHHIIIIIIIIIIIIIIIIIIIIIIIIIIIIIIIIIIIIIIIGGGFFDG9:876//<<2200@AAB>>>CDAAAGIIIIIIIIIHHHIIIIII::;;9IIIIIAAAGIIIIIHHHHHHHHFFE666@@F88<<FEBBHHHHHHCCDFFFFFCCCE@566@C<6666EEBBBAA><8222289::8803///4-1=;4448==777777888==;9=;;<<8878788=;688:888-,,,,,!20,,-2-58697;695667:884421-884631,---33
@JI6ZREA02JC4ZK
AGTGCTCATTGGAGGGCAAGTCTGGTGCCAGCAGCCGCGGTAATTCCAGCCTACAATAGCGTATAATT
+
5565444<<AAA=666FHIIIIIIIIIIIIIIIIIIIBBBIIIIGFDBBBA443444274244/----
@JI6ZREA02I7MJ9
AGTGCTCATTGGAGGGCAAGTCTGGTGCCAGCAGCCGCGGTAATTCCAGCTCCAATAGCGTATATTAAAGTTGTTGCAGTTAAAAAG
+
FFFFFFFFFFFIIHHHIIIIIIIIIIIIIIIIIIIIIIIIIIIHHHHHHIHHFFFFFFFFFFFF@@@??FFDAA><<:<21,,,,,-
@JI6ZREA02I48QF
AGTGCTCATTGGAGGGCAAGTCTGGTGCCAGCAGCCGCGGTAATTCCAGCTCCAATAGCGTATATTAAAGTTGTTGCAGTTAAAAAGCTCGTAGTTGAATTTTAGGCCTGGCCGGATGGTCCGTCTTTGGCGAGTACTGTTCTGTCGTCGGGTCTATCCTTCTGGTGAGCCGGGATGCCCTTTATTGGGTGTGTCGGGGAACCAGGACCATTACCTTGAAAAAATTAGAGTGTTTAAAGCGGGCATTTGCTTGAATAGATTAGCATGGAATAATAGAATAGGACGTTGGTTCTATTTTGTTGGTTTTAGGACCACCGTAATGATTAATAGGGATAGTTGGGGGCATTAGTATTCAATTGTCAGAGGTGAAATTCTTGGATTTATTGAAGACTAACTATTGCGAAAGCATTTGCCAAGGATGTTTTCATTAATCAAGAACGAAAGTTAGGGGATCGAAGCGATCAGATACCGTCGTAGTCTTAACCATAAACTATGCCGACTAGGAATCGGGCGACGTTATTTCATGACTCGTTCGGCGCCTTACGGG
+
IIIIIIIIIIIIIHHHIIIIIIIIIIIIIIIIIIIIIIIIIIIIIIIIIIIIIIIIIIIIIIIIIIHHHIIIIIIIIIIII;;;;;IIIIIIIIIIIIICCCCIIIIIIIIIIIIIIIIIIIIIIHHHIIIIIIIIIIIIIIIIIIIIIHHHIIIIIIIIIIIIIIIIIIIHHHIIIHHHHHHIAABBHIIIIIICCCCIIIIIIIIIIIIIIIIHHI;;;;66@@0IIIIIHHHHHHIIFFFFIHHHIIIIIIIIIIIIIIIIIIIIIIIIIIIIIIIIIIIIIDD;;99@?E5555A66<<///2;99:AABEGDD@@@DHIIIIIIEBBDGFG??22225DDEEEEEGGFG@@===DEEEDDDEB444BBBBBBBBBBBB88EEDBBBHEEHHDDBD=9::BB=:::BBBBEEDDD;;4444;;;;;:5333755:8556:;;644448::;=7131:777713177:6011;::;::;;...360020,/122--,1/0033595---,13330/,,,222214535411///.//,,,.0,,
@JI6ZREA02IZHO7
AGTGCTCATTGGAGGGCAAGTCTGGTGCCAGCAGCCGCGGTAATTCCAGCTCCAATAGCGTATATTAAAGTTGTTGCAGTTAAAAAGCTCGTAGTTGAATTTTAGGCCTGGCCGGATGGTCCGTCTTTGGCAAGTACTGTTCTGTCGTCGGGTCTATCCTTCTGGTGAGCCGGGATGCCCTTTATTGGGTGTGTCGGGGAACCAGGACCATTACCTTGAAAAAATTAGAGTGTTTAAAGCGGGCATTTGCTTGAATAGATTAGCATGGAATAATAGAATAGGACGTTGGTTCTATCTTGTTGGTTTTAGGACCACCGTAATGATTAATAGGGATAGTTGGGGGCATCAGTATTCAATTGTCAGAGGTGAAATTCTTGGATTTATTGAAGACTAACTATTGCGAAAGCATTTGCCAAGGATGTTTTCATTAATCAAGAACGAAAGTTAGGGATCGAAGACGATCAGATACCGT
+
FFFFFFFFFFFIIHHHIIIIIIIIIIIIIIIIIIIIIIIIIIIIIIIIIIIIFFFFFFFFFFFFFFDDDFFFFFFFFFFFF=====FFFFFFFFFFFFFDDDDFFFFFFFFFFFFFFFFFFFFFFFFFFFFFFFFFFFFFFFFFFFFFFFFFFFFFFFFFFFFFFFFFFFFFFFFFFFFFFFFDDDDDFFFFFFF====FFFC;<<<?FFFFFDFFFF666662==-A====333???FFFDDDFFFFFFFFFFDFDFDGGIGGGGGGGDFDDDDFGGGGGDAAADD??99:?=?ADDDDDDD????DAAADIIDDDDDDDDDDD::8?==;?989<=11111<<<=BBBBDDDDDDD?>?DDD3333===BB>88888;882//884228:;;@@@@<>>888883////7695544396-----278880222200:94449::45599666::98:996662121:764
@JI6ZREA02J6UIG
AGTGCTCATTGGAGGGCAAGTCTGGTGCCAGCAGCCGCGGTAATTCCAGCTCCAATAGCGTATATTAAAGTTGTTGCAGTTAAAAACGCTCGTAGTTGAATTTTAGGCCTGGCCGGATGGTCCGTCTTTGGCGAGTACTGTTCTGTCGTCGGGTCTATCCTTCTGGTGAG
+
FFFFFFFFFFFHHDIIIIIIIIIIIIIIIIIIIIIIIHHHHHHHHFHHHHFFFFFFFFFCCCDFFFF===CFDDBA@@@455551118BAA?===<>?440.../199;<668889=BBBB:::?CFCCCCFFFFFFFFFFFFFDDDDAA5554<@@?888666555732
@JI6ZREA02IZGW0
AGTGCTCATTGGAGGGCAAGTCTGGTGCCAGCAGCCGCGGTAATTCCAGCTCCAATAGCGTATATTAAAGTTGTTGCAGTTAAAAAGCTCGTAGTTGAATTTCGGGATCAATATATTGGTCGTGCCTCTGGTATGAACTGGTATTATTGATTTCTACCTTCTGACGAACTGTGATGTCATTAATTTGGTGTCATGGGGAATCAGGACTGTTACTTTGAAAAATTGAGTGTTTAAAGCAGGCACACGCTTGAATACATTAGCATGGAATAATGAAATAGGACGTTTGACCCTATTTGTTGGTTCTAGGATCGACGTAATGATTAATAGGGATAGTTGGGGGCATTAGTATTCAATTGTCAGAGGTGAAATTCTTGGATTTATTGAAGACTAACTACTGCGAAAGCATTTGCCAAGGATGTTTTCATTAATCAAGAACGAAAGTTAGGGATCGAAGACGATCAGATACCGTCGTAGTCTTAACCATAACTATGCCGACTAGGGATCGGATGATGTTAATTTTTTAATG
+
IIIIIIIIIIIIIHHHIIIIIIIIIIIIIIIIIIIIIIIIIIIIIIIIIIIIIIIIIIIIIIIIIIHHHIIIIIIIIIIBB88888HIIIIIIIIIIIIHHHIFFFIIIIIIIIIIIIIIIIIIIIIIIIIIIIIIIIIIIIIIIHFFFIHHHIIIIIIIIIIIIIIIIIIIIIIIIIIIIIIHHHIIIIIIIICCCCIIIIIIIIIB53315;==D//113DDDGGGGEHHHHHIIIHIHFFFIIIIIIIIIIIIIIIIIIIIIIIIHHHIHHHIIIID@@@??BA88895,//5//////5:D?@@GIIIIIIIIIIIDDDDDDEEBGGGGDD55545@?BE?;9;BD<<<<<EDDDBB:::BBBBBBB88::BBBBC:7>>?>;?5//048CA??>==EBBBBBEEDDCA>>;?5.---3100//.56830036555<33-1198888886486:;977474663-,,,,/151133//.,,,,/./12203086888:;;::971111,,,,,,,,,,,,),
@JI6ZREA02G6FV1
AGTGCTCATTGGAGGGCAAGTCTGGTGCCAGCAGCCGCGGTAATTCCAGCTCCAATAGCGTATATTAAAGTTGTTGCAGTTAAAAAGCTCGTAGTTGAATTTTAGGCCTGGCCGGATGGTCCGTCTTTGGCGAGTACTGTTCTATCGTCGGGTCTATCCTTCTGGTGAGCCGGGATGCCCTTTATTGGGTGTGTCGGGGAACCAGGACCATTACCTTGAAAAAATTAGAGTGTTTAAAGCGGGCATTTGCTTGAATAGATTAGCATGGAATAATAGAATAGGACGTTGGTTCTATTTTGTTGGTTTTAGGACCACCGTAATGATTAATAGGGATAGTTGGGGGCACTAGTATTCAATTGTCAGAGGTGAAATTCTTGGATTTATTGAAGACTAACTATTGCGAAAGCATTTGCCAAGGATGTTTTCATTAATCAAGAACGAAAGTTAGGGGATCGAAGCGATCAGATACCGTCGTAGTCTTAACCATAAACTATGCCGACTAGGAATCGGGCGACGTTATTTCATGACTCGCTCGGCGCCTTACGGG
+
IIIIIIIIIIIIIHHHIIIIIIIIIIIIIIIIIIIIIIIIIIIIIIIIIIIIIIIIIIIIIIIIIIHHHIIIIIIIIIIII;;;;;IIIIIIIIIIIII@@@@IIIIIIIIIIIIIIIIIIIIIIHHHIIIIIIIIIIIIIIIIIIIIIHHHIIIIIIIIIIIIIIIIIIIHHHIIIHGGGGHIDDGGHIIIIIICCCCIIIIIIIHIIIIIIIIIHI666666II5IIIIIHHHHHHIG666>BHHHIIIIIIIIIIIIIIHHHIIIIIIIIIIIIIIIIIIIIHHGGGGHIIB?B@G::FF<<<<I558=GHIIIIIIIIIIIHHHIHHHHHHHHI====:IHAAAIIIIIIIIHHHHHHHHHHHHEEEFCCBDCCCBB@:44HHHHHHHHHHHHHBCCHHHHBC@@@@HFEEEAA=;3...-8822114333889=;<77<==574449;;;;8686;;;;;:;:==>:8:>>>>><<<<2203---.10132279484<:11332557-3112210008888933134:79;84440021100
@JI6ZREA02JFV0N
AGTGCTCATTGGAGGGCAAGTCTGGTGCCAGCAGCCGCGGTAATTCCAGCTCCAATAGCGTATATT
+
555:::?BBB=?@CCDHHHIIIIIIIIIIIIIIIIIIIIIIIIIIIIIIIIIFFFFFDBAA???00
@JI6ZREA02GPOHG
AGTGCTCATTGGAGGGCAAGTCTGGTGCCAGCAGCCGCGGTAATTCCAGCTCCAATAGCGTATATTAAAGTTGTTGCAGTTAAAAAGCTCGTAGTTGAATTTTAGGCCTGGCCGGATGGTCCGTCTTTGGCGAGTACTGTTCTGTCGTCGGGTCCTATCCTTCTGGTGAGCCGGGG
+
FFFFFFFFFFFIIHHHIIIIIIIIIIIIIIIIIIIIIIIIIIIIIIIIIIIIFFFFFFFFFFFFCD===FFFFFFFFFFFF????=FFFFFFFFFFFFF??=;????=B:888>>AA<<<88889554@>?>BBBB==554A><<:9980000428<?====<886<7:=11,,,,
@JI6ZREA02I696E
AGTGCTCATTGGAGGGCAAGTCTGGTGCCAGCAGCCGCGGTAATTCCAGCTCCAATAGCGTATATTAAAGTTGTTGCAGTTAAAAAGCTCGTAGTTGAATTTTAGGCCTGGCCGGATGGTCCGTCTTTGGCGAGTACTGTTCTGTCGTCGGGTCTATCCTTCTGGTGAGCCGGGATGCCCTTTATTGGGTGTGTCGGGGAACCAGGACCATTACCTTGAAAAAATTAGAGTGTTTAAAGCGGGCATTTGCTTGAATAGATTAGCATGGAATAATAGAATAGGACGTTGGTTCTATTTTGTTGGTTTTAGGACCACCGTAATGATTAATAGGGATAGTTGGGGGCATTAGTATTCAATTGTCAGAGGTGAAATTCTCGGATTTATTGAAGACTAACTATTGCGAAAGCATTTGCCAAGGATGTTTTCATTAATCAAGAACGAAAGTTAGGGGATCGAAGACGATCAGATACCGTCGTAGTCTTAACCATAAACTATGCCGACTAGGAATCGGGCGACGTTATTTCATGACTCGCTCGGCGCCTTACGGGAAC
+
HHHHHHHHHHHIIHHHIIIIIIIIIIIIIIIIIIIIIIIIIIIIIIIIIIIIHHHHHHHHHHHHHHHHHHHHHHHHHHHHH;;;;;HHHHHHHHHHHHHCCCCHHHHHHHHHHHHHHHHHHHHHHHHHHHHHHHHHHHHHHHHHHHHHHEEEHHHHHHHHHHHHHHHHHHHHHHHHHHHHHHHE99>>HHHHHHG=>>>HGDDDDDDDGGGGGDDBBG22222222,;;??G===;;;BGCCCDD@@@EHEEEHHHHHHHHHHHHHHHHHHHHHHHHHHHGGEEB;;5533;:;....7/544//,/4==888889;@@BBBBBDBBB@;666BBBEE55555HHHHH@@@HHHHHDDDBB=999=98444999:B>>>;<<@::AA93239==BBBB?AAD>>>=9344=BAAAA442771111:;;;::47777462100279;0110067777700218:::2121;;;:9::;::;1122---22..1.,.1---1.5333..124220-6478;82202227777676:8=;601177;9774---
@JI6ZREA02HZ0C0
AGTGCTCATTGGAGGGCAAGTCTGGTGCCAGCAGCCGCGGTAATTCCAGCTCCAATAGCGTATATTAAAGTTGTTGCAGTTAAAAAGCTCGTAGTTGAATTTCGGGATCAATACGTCGGTCGTGCTTTTTTGGTACGCACTGGCGTCATTGGTTTCTCCTTTCTGACGAACCATGATGTCATTAATTTGGTGTCATGGGGAATCAGGACTGTTACTTTGAAAAAATTAGAGTGTTTAAAGCAGGCACACGCTTGAATACATTAGCATGGAATAATGAAATAGGACGTTTGACCCTATCTGTTGGTTTCTAGGATCGACGTAATGATTAATAGGGATAGTTGGGGGCATTAGTATTCAATTGTCAGAGGTGAAATTCTTGGATTTATTGAAGACTAACTACTGCGAAAGCATTTGCCAAGGATGTTTTCATTAATCAAGAACGAAAGTTAGGGATCGAAGACGATCAGATACCGTCGTAGTCTTAACCATAAACTATGCCGACTAGGGATCGGATGATGTTAATTTTTTATGTACTC
+
IIIIIIIIIIIIIHHHIIIIIIIIIIIIIIIIIIIIIIIIIIIIIIIIIIIIIIIIIIIIIIIIIIHHHIIIIIIIIIIII;;;;;IIIIIIIIIIIIIHHHIHHHIIIIIIIIIIIIIIIIIII777777II<IIIIIIIIIIIIIIIIIIHHHIIIIHHHIIIIIIIIIIIIIIIIIIIIIIIHHHIIHHHIIICCCCIIIIIIIIIIIHHIIHHHI66666666,>HIIIHHHHHHIIIIIIIIIIIIIIIIIIIIIIIIIIIIIIIIIIIIIHHHIHHHIIIHHHID777D<777GFFFFBBBIII@@@HHHHHIIIIFDDDG@<99;::@A@?88-....?>EBBBBGIIIHHHEEDED@>>>@==BBDBBBBBDEEEB>44:@BBBBEBB>>=D>??>;;<9::;;::4444:848;331188;;6658888558:553<=<366663338874748:::3136;;81011:88:8:==888:88886-03220315/,,,/37663333338<<<//22..0)3:=:1.
@JI6ZREA02F8RTQ
AGTGCTCATTGGAGGGCAAGTCTGGTGCCAGCAGCCGCGGTAATTCCAGCTCCAATAGCGTATATTAAAGTTGTTGCAGTTAAAAAGCTCGTAGTTGAATTTTAGGCCTGGCCGGATGGTCCGTCTTTGGCGAGTACTGTTCTGTCGTCGGGTCTATCCTTCTGGTGAGCCGGGATGCCCTTTATTGGGTGTGTCGGGGAACCAGGACCATTACCTTGAAAAAATTAGAGTGTTTAAAGCGGGCATTTGCTTGAATAGATTAGCATGGAATAATAGAATAGGACGTTGGTTCTATTTTGTTGGTTTTAGGACCACCGTAATGATTAATAGGGATAGTTGGGGGCATTAGTATTCAATTGTCAGAGGTGAAATTCTTGGATTTATTGAAGACTAACTATTGCGAAAGCATTTGCCAAGGATGTTTTCATTAATCAAGAACGAAAGTTAGGGGATCGAAGACG
+
FFFFFFFA@@EIIHHHIIIIIIIIIIIIIIIIIIIIIIIIIIIIIIIIIIIIFFFFFFFFFFFFFFFFFFFFFFFFFFFFF?????FFFFFFFFFFFFFDDDDFFFFFEEEEDFFFFFFFFFFFF===FFFFFFFFFFFFFFFFFFFFFFFFFFFFFFFFFFFFFFFFFFFFFFFFFFFFFFFFDDDDFFFFFFFDDDDFFFFFFFFFFFFFFFFFFF777766;;-DFFFFFFFFFFFFFFFFFFFFFFFFFFDFDGGGGIGGGIIIIIIGGGGGGGGGGGDFAAAAADAA>?4442?1122....7889<<=<<===DDDDDDDDDD?==AA@@<=0000049@AAAABDDDDD???DDDDD>>?D888DDD>>??B===>88?B83238@@B833388>>>>>??>>>DDDDD===::4441:6667702000..00------002004222::7464
@JI6ZREA02IL93W
AGTGCTCATTGGAGGGCAAGTCTGGTGCCAGCAGCCGCGGTAATTCCAGCTCCAATAGCGTATATTAAAGTTGTTGCAGTTAAAAAGCTCGTAGTTGAATTTTAGGCCTGGCCGGAGTCGGTCCGTCTTGGCGAGTACTGTTCTGTCGTCGGGTCTATCCTTTCTGGTG
+
FFFFFFFFFFFIIHHHIIIIIIIIIIIIIIIIIIIIIIIIIIIIHHHHHHHHFFFFFFFFFFFFFFFFFFFFFFFEDDDDD;;===FFFFFFFFFFFFF???;DAAAA@<<99;8724/-.3..//;;;=>ABBDFFDDDFFFFFFFFFF654<@A?=00...679962
@JI6ZREA02I2WJE
AGTGCTCATTGGAGGGCAAGTCTGGTGCCAGCAGCCGCGGTAATTCCAGCTCCAATAGCGTATATTAAAGTTGTTGCAGTTAAAAAGCTCGTAGTTGAATTTTAGGCCTGGCCGGATGGTCCGTCTTTGGCGAGTACTGTTCTGTCGTCGGGTCTATCCTTCTGGTGAGCCGGGATGCCCTTTATTGGGTGTGTCGGGGAACCAGGACCATTACCTTGAAAAAATTAGAGTGTTTAAAGCGGGCATTTGCTTGAATAGATTAGCATGGAATAATAGAATAGGACGTTGGTTCTATTTTGTTGGTTTTAGGACCACCGTAATGATTAATAGGGATAGTTGGGGGCATTAGTATTCAATTGTCAGAGGTGAAATTCTTGGATTTATTGAAGACTAACTATTGCGAAAGCATTTGCCAAGGATGTTTTCATTAATCAAGAACGAAAGTTGGGGGAATCGAAGACGATCAGNTACCGTCGTAGTCTTAACCATAAACTATGCCGCTAGGAATCGGGCGACGTTATTTCATGACTCGTCG
+
HHHHHHHHHHFIIHHHIIIIIIIIIIIIIIIIIIIIIIIIIIIIIIIIIIIIHHHHHHHHHHHHHHHHHHHHF>>>FHHHH;;;;;HHHHHHHHHHHHHCCCCHHHHHHHHHHHHHHHHHHHHHHHHHHHHHHHHHHHHHH????HHHHHHHHHHHHHHHHHHHHHHHHEE6666BDEEEEHHH@@BBHHHHHHHCCCCHHHHHHHHHHHHHHHHHHH6;;;66HH3HHHHHEEEHHHHHHEEEHHHHHHHHHHHHHHHHHHHHHHHHHHHHHHHHHHHHHHHHHDD;;99BAD30003--11,,,,-558=>=ABB@@@BHHHHHHHH@@>EBBB;;00000>ADDBDBGGH@@@HHHDDBBBBBA:///99A8899A///277AA<989>====:==AA?======>>>BBAAAAA=2-----::;;::9;;:744;720..00,,,,,00226974476:;;;7!77;;;:9::;:::8822---222220-42----277:77774747060---0-----1145545431
@JI6ZREA02GAAWE
AGTGCTCATTGGAGGGCAAGTCTGGTGCCAGCAGCCGCGGTAATTCCAGCTCCAATAGCGTATATTAAAGTTGTTGCAAGTTAAAAAGCTCGTAGTTGAAGTTTTAGGCCTGGCCGGACGGTCCGTCTCTGGCGAGTACTGTTCTGTCGTCGGGTCTATCTTTCTGGTGAATCGGTATGTTCTTAATTGGGCGTGCCGGGGAGCCAGGGCCATTACCTTGAAAAAATTAGAGTAGTTTAAAGCAGGCTTTTGCTTGAATAGATTAGCATGGAATAATAGAATAGGACGTCGTGGTTCTATTTTGTTGGTTCAAGGACCACCGTAATGATTAATAGGGATAGTTGGGGGCATTAGTATTCAATTGTCAGAGGTGAAATTCTTGGATTTATTGAAGACTAACTACTGCGAAAGCATTTGCCAAGGATGTTTTCATTAAATCAAAGAACGAAAGTTAGGGAATCGAAAGACGATCAGATACCGTCGTAGTCTTAA
+
BBA<<<8944444899?BBDDFHDDECFGGGFDD3335=B@888888@@99:8<<:9:BBB?::::???AAA===B===98833533??>=?==66232200000<=>?AAAB??<<<CFDD???ADFFFFFDDDFFFFF===DFFFFFFFFFFFFFFFDCCFFFD@?@DFFFFFFFFFAAAAA>><<000<7><;;24449544488988986=66667------660===??A=::111<>?8894445==DDDDDDGGGGGDCCCFDDDDDAAAA:88A>88676<<88000003?2222<336622357--,--5,,-35;<<<<<<<===;;A?AA>>1111149AA@?>?>>DDDBB=::>><8672...22322223666;44992223.,,,03643,,,,,6770007666666477000.33,,,,,.0,,,0,,3.,,,.03-,,,..00,,,,1-6442222068::21001444411,,
@JI6ZREA02JJAA0
AGTGCTCATTGGAGGGCAAGTCTGGTGCCAGCAGCCGCGGTAATTCCAGCTCCAATAGCGTATATT
+
FFFFFFFFFFFII:::IIIIIIIIIIIIIIIIIIIHHHFFFFFCCACDDA@??DDDBAA?????00
@JI6ZREA02HH03I
AGTGCTCATTGGAGGGCAAGTCTGGTGCCAGCAGCCGCGGTAATTCCAGCTCCAATAGCGTATATTAAAGTTGTTGCAGTTAAAAAGCTCGTAGTTGAATTTTAGGCCTGGCCGGAGTCGGTCGTCTTGGCGAGTACTGTTCTGTCGTCGGGTCTATCC
+
FFFFFFFFFFFIIHHHIIIIIIIIIIIIIIIIIIIIIIIIIIIIIIIIIIIIFFFFFFFFFFFFFFFFFFFFFFFFFFFFF88888FFFFFFFFFFFFF8866A????BBAABAAAA=5555336ADDDDDFFFFFFFFFFFFFFFFFFF?=BBBA:11
@JI6ZREA02IBEI9
AGTGCTCATTGGAGGGCAAGTCTGGTGCCAGCAGCCGCGGTAATTCCAGCTCCAATAGCGTATATTAAAGTTGTTGCAGTTAAAAAGCTCGTAGTTGAATTTTA
+
F:::88=FFFFGH:::IIIIIIIIIIIIIIIIIIIIIIIIIIIIIIIIIIIIFFFFFFFFFFFF;;;:@FFFFFFFFFFFF==???FFFFFFFDB??;;.,,,,
@JI6ZREA02JOPUJ
AGTGCTCATTGGAGGGCAAGTCTGGTGCCAGCAGCCGCGGTAATTCCAGCTCCAATAGCGTATATTAAAGTTGTTGCAGTTAAAAAGCTCGTAGTTGAATTTTAGGCCTGGCCGGATGGTCCGTCTTTGGCGAGTACTGTTCTGTCGTCGGGTCTATCCTTCTGGTGAGCCGGGATGCCCTTTATTGGGTGTGTCGGGGAACCAGGACCATTACCTTGAAAAAATTAGAGTGTTTAAAGCGGGCATTTGCTTGAATAGATTAGCATGGAATAATAGAATAGGACGTTGGTTCTATTTTGTTGGTTTTAGGACCACCGTAATGATTAATAGGGATAGTTGGGGGCATTAGTATTCAATTGTCAGAGGTGAAATTCTTGGATTTATTGAAGCTAACTATTGCGAAAGCATTTGCCAAGGATGTTTTCATTAATCAAGAACGAAAGGTTAGGGGATCGAAGACGATCAGATACCGTCGTAGTCTTAACCATAAACTATGCCGACTAGGAATCGGGCGACGTTATTTTCATGACTCG
+
HHHHHHHHHHHIIHHHIIIIIIIIIIIIIIIIIIIIIIIIIIIIIIIIIIIIHHHHHHHHHHHHHHHHHHHHHHHHHHHHH;;;;;HHHHHHHHHHHHHCCAAHHHHHHHHHHHHHHHHHHHHHHHHHHHHHHHHHHHHHHHHHHHHHHHHHHHHHHHHHHHHHHHHHHHHHHHHHHHHHHHHE@@BBHHHHHHHAAAAHHHHHHHEEEGGGE><<<A//////56,BEGHHHHHHHHHHHHHHH666HHHHHHHHHHHHHHHHHHHHHHHHHHHHHHHHHHHHH@@@@HHGEG9999;22BB4444>99;BEGGGHHBBBHHHHHHHHHHHHHHHHH==?=8HHHHHHHHHHHBBAADDDDDD333D>>>BBBBBDDD====8:BB9999DDDHDDDDDD>>>DA999>DBBAAAA?A2----;:7766699;;9421---11::21151:7777764768::776:8;;;:9::;::;::22---26---40466646460220022-,,3.5.,,,.,,,,1445555.,
@JI6ZREA02JMCC0
AGTGCTCATTGGAGGGCAAGTCTGGTGCCAGCAGCCGCGGTAATTCCAGCTCCAATAGCGTATATTAAAAGTTGT
+
FFFFFFFF=<866???AAA:::A??====B@A@?8888889888888????>@=566?ADDFDDBB9966?8232
@JI6ZREA02GP4GM
AGTGCTCATTGGAGGGCAAGTCTGGTGCCAGCAGCCGCGGTAATTCCAGCTCCAATAGCGTATATTAAAGTTGTTGCAGTTAAAAAGCTCGTAGTTGAATTTTAGGCCTGACCGGATGGTCCGTCTTTGGCGAGTACTGTTCTGTCGTCGGGTCTATCCTTCTGGTGAGCCGGGATGCCCTTTATTGGGTGTGTCGGGGAACCAGGACCATTACCTTGAAAAAATTAGAGTGTTTAAAGCGGGCATTTGCTTGAATAGATTAGCATGGAATAATAGAATAGGACGTTGGTTCTATTTTGTTGGTTTTAGGACCACCGTAATGATTAATAGGGATAGTTGGGGGCATTAGTATTCAATTGTCAGAGGTGAAATTCTTGGATTTATTGAAGACTAACTATTGCGAAAGCATTTGCCAAGGATGTTTTCATTAATCAAGAACGAAAGTTAGGGGAATCGAAGACGATCAGATACCGTCGTAGTCTTAACCATAAACTATGCCGACTAGGAATCGGGCGACGTTATTTCATGACTCGCTCGGCG
+
IIIIIIIIIIIIIHHHIIIIIIIIIIIIIIIIIIIIIIIIIIIIIIIIIIIIIIIIIIIIIIIIIIHHHIIIIIIIIIIII;;;;;IIIIIIIIIIIIICCCCIIIIIIIIIIIIIIIIIIIIIIHHHIIIIIIIIIIIIIIIIIIIIIHHHIIIIIIIIIIIIIIIIIIIHHHIIIHHHHHHI@@FFEIAFFII>>>>GGFF@@@FGDDDFI@@@@G27776666,8DFIIBBB=>>HIH@@@HHHHIIIIHIHHHIIIIIIIIIIIIIIIIIIIIIIIHHHIH@@@@IHHHIAAAAI@@IICCCCI556;IIGG;;;;;@GIGGFFF??;AAAA55.....::AAAABEGF@@@HHHHHHHBBBEDBBBB=:88:::BBBD88BBB===B?B99899BBBBB<=====BB=======;;4333::77660333358;:665;;;64411...3;;76466:7777676;;:888876131667000366631-677:6757:;;1137:776076677:533333::77120209944
@JI6ZREA02ITDSU
AGTGCTCATTGGAGGGCAAGTCTGGTGCCAGCAGCCGCGGTAATTCCAGCTCCAATAGCGTATATTAAAGTTGTTGCAGTTAAAAAGCTCGTAGTTGAATTTTAGGCCTGGCCGGATGGTCCGTCTTTGGCGAGTACTGTTCTGTCGTCGGGTCTATCCTTCTGGTGAGCCGGGATGCCCTTTATTGGGTGTGTCGGGGAACCAGGACCATTACCTTGAAAAAATTAGAGTGTTTAAAGCGGGCATTTGCTTGAATAGATTAGCATGGAATAATAGAATAGGACGTTGGTTCTATTTTGTTGGTTTTAGGACCACCGTAATGATTAATAGGGATAGTTGGGGGCATTAGTATTCAATTGTCAGAGGTGAAATTCTTGGATTTATTGAAGACTAACTATTGCGAAAGCATTTGCCAAGGATGTTTTCATTAATCAAGAACGAAAGTTAGGGGATCGAAGACGATCAGATACCGTCGTAGTCTTAACCNTAAACTATGCCGACTAGGAATCGGGCGACGTTATTTTCATGACTCGCTCGGCGCCTTACGGG
+
IIIIIIIIIIIIIHHHIIIIIIIIIIIIIIIIIIIIIIIIIIIIIIIIIIIIIIIIIIIIIIIIIIHHHIIIIIIIIIIBB88888HIIIIIIIIIIII@@@@GIIIIIIIIIIIIIIIIIIIII@@@IIIIIIIIIIIIIIIIIIIIIHHHIIIIIIIIIIIIIIIIIIIHHHIIIBBBGGHI>>BBEIHHHII@@@@FFIIIIIIIIIIIIIIIII666644<<5GIBBBFHHHHHIIHHHHIHHHIIIIIIIIIIIIIIIIIIIIIIIIIIIIIIIIIIIIIIIDD<<<<D99871//::4444?89666DGIIIIIHIHHIIIIH666AIIIII=====IHHHIHHHIIIIIHHHEEEEEBBB8111AA?88;;A>>>A:7AA:98:5449989@A>444;@::444=888822233----7999884833308;83338;;32111:::8831036:;;:8686;;3...2<::<::==:9!86...1-6888684;688:8::551/,1/,,,,,,,,,1555598989:;;60--,,,.100
@JI6ZREA02HFU1O
AGTGCTCATTGGAGGGCAAGTCTGGTGCCAGCAGCCGCGGTAATTCCAGCTCCAATAGCGTATATTAAAGTTGTTGCAGTTAAAAAGCTCGTAGTTGAATTTAGG
+
3336:???ADDGHHHHIIIIIIIIIIIHIIIIIIIIFHIIIIIIIHIIHHHIFFFFFDDBBDDB33333=ABB@@ABBDCC;77;;???FDDDDBA?>;2225--
@JI6ZREA02HV1JC
AGTGCTCATTGGAGGGCAAGTCTGGTGCCAGCAGCCGCGGTAATTCCAGCTCCAATAGCGTATATTAAAGTTGTTGCAGTTAAAAAGCTCGTAGTTGAATTTTAGGCCTGGCCGGATGGTCCGTCTTTGGCGAGTACTGTTCTGTCGTCGGGTCTATCCTTCTGGTGAGCCGGGATGCCCTTTATTGGGTGTGTCGGGGAACCAGGACCATTACCTTGAAAAAATTAGAGTGTTTAAAGCGGGCATTTGCTTGAATAGATTAGCATGGAATAATAGAATAGGACGTCGTGGTTCTATTTTGTTGGTTCAAGGACCACCGTAATGATTAATAGGGATAGTTGGGGGCATTAGTATTCAATTGTCAGAGGTGAAATTCTTGGATTTATTGAAGACTAACTATTGCGAAAGCATTTGCCAAGGATGTTTTCATTAATCAAGAACGAAAGTTAGGGATCGAAGACGATCAGATACCGTCGTAGTCTTAACCATAAACTATGCCGACTAGGAATCGGGCGACGTTTATTTCA
+
IIIIIIIIIIIIIHHHIIIIIIIIIIIIIIIIIIIIIIIIIIIIIIIIIIIIIIIIIIIIIIIIIIHHHIIIIIIIIIIII:::::IIIIIIIIIIIIIBBBBIIIIIIIIIIIIIIIIIIIIIIHHHIIIIIIIIIIIIIIIIIIIIIHHHIIIIIIIIIIIIIIIIIIIHHHIIIHHHHHHIIIHHHIIIIII@@@@IIIIIIIIIIIIIIIIIII666666GG5IIIIIHHHHHHIIHHHIIGGGIIIIIIIIIIIIIIIIIIIIIIAAAIIIIIIIIIIIGGGHDAA@@A?D99997//<<GGHGG==;AIIGGGGIIIIGGGIIIIHHHIIIIII::==:IIIIIIIIIIIHFFFEEFFD?<<<>BBBEEE>>@@DHBBHHHHHD?>@DHHHHEFEEE@<<<C<60006<???96483----3866774888899?;777<=?7>777444<;648;;44487<:>>?><>:<::==>??>:9<<>>=<5:<<=<=9=<==;:<888862=88662----.3
@JI6ZREA02I95IJ
AGTGCTCATTGGAGGGCAAGTCTGGTGCCCGCAGCCGCGGTAATTCCAGCTCCAATAGCGTATATTAAAGTTGTTGCAGTTAAAAAGCTCGTAGTTGAATTTTAGGCCCTGGCCGGATGGTCCGTCTTTGGCGAGTACTGTTCTGTCGTCGGGTCTATCCTTCTGGTGAGCCGGGATGCCCTTTATTGGGTGTGTCGGGGAACC
+
FFFFFFFFFFFIIIIIIIIIIIIIIIIHHHIIIIIIIIIIIIIIIIIIIIIIFFFFFFFFFFFFFFFFFFFFFFFFFFFFF=====FFFFDBAAAA?86000008<000??ADFFFFFFFFFFF?<888CCFFFFFFFFFFFFFFFFFFFDDCFF???ABBBA=<<<<98886667776222227//,,,119953,,,,--11
@JI6ZREA02HRM6R
AGTGCTCATTGGAGGGCAAGTCTGGTGCCAGCAGCCGCGGTAATTCCAGCTCCAATAGCGTATATTAAAGTTGTTGCAGTTAAAAAGCTCGTAGTTGAATTTTAGGCCTGGCCGGATGGTCCGTCTTTGGCGAGTACTGTTCTATCGTCGGGTCTATCCTTCTGGTGAGCCGGAATGCCCTTTATTGGGTGTGTCGGGGAACCAGGACCATTACCTTGAAAAAATTAGAGTGTTTAAAGCGGGCATTTGCTTGAATAGATTAGCATGGAATAATAGAATAGGACGTTGGTTCTATTTTGTTGGTTTTAGGACCACCGTAATGATTAATAGGGATAGTTGGGGGCATTAGTATTCAATTGTCAGAGGTGAAATTCTTGGATTTATTGAAGACTAACTATTGCGAAAGCATTTGCCAAGGATGTTTTCATTAATCAAAGAACGAAAGTTAGGGGATCGAAGACGATCAGATACCGTCGTAGTCTTAACCATAAACTATGCCGACTAGGAATCGGGCGACGTTTATTTCATGACTCGCTCGGCGCCTTACGGG
+
IIIIIIIIIIIIIHHHIIIIIIIIIIIIIIIIIIIIIIIIIIIIIIIIIIIIIIIIIIIIIIIIIIHHHIIIIIIIIIIII=====IIIIIIIIIIIIIAAAAIIIIIIIIIIIIIIIIIIIIIIHHHIIIIIIIIIIIIIIIIIIIIIHHHIIIIIIIIIIIIIIIIIIIIIIIIIHHHHHHIIIHHHIIIIIIAAAAIIIIIIIIIIIIIIIIIII9;;;66;;,FFIIIHHHHHHIIHHHHIHHHIIIIIIIIIIIIIIIIIIIIIIIHHHIIIIIIIIFIF@@7644EEE999<@66@@<<<<IIIIGDD99<DDDDDDGGGIIIB@@@DFIFF66688HHHIIIIIIDDDHHHHHHHHHHHHBBBBEEBBBBBBBB::44BDBBBB:::BBBDBBBBBBE>@:::BDBBBB5538:7733;:886648...3--;8557<==<7777633388:9:88:::3131==81016;:::1123000333330-0322480302266875420-360...400077777997973...64449452100
@JI6ZREA02JZ9KI
AGTGCTCATTGGAGGGCAAGTCTGGTGCCAGCAGCCGCGGTAATTCCAGCTCCAATAGCGTATATTAAAGTTGTTGCAGTTAAAAAGACTCGTAGTTGAATTT
+
FFFFFFFFFFFIIHHHIIIIIIIIIIIIIIIIIIIIIIIIIIIIIIIIIIIIFFFFFFFFFDDB551109<;66664444811223819<?>===97---,,,
@JI6ZREA02HB096
AGTGCTCATTGGAGGGCAAGTCTGGTGCCAGCAGCCGCGGTAATTCCAGCTCCAATAGCGTATATTAAAGTTGTTGCAGTTAAAAAGCTCGTAGTTGAATTTTAGGCCTGGCCGGATGGTCCGTCTTTGGCGAGTACTGTTCTGTCGTCGGGTCTATCCTTCTGGTGAGCCGGGATGCCCTTTATTGGGTGTGTCGGGGAACCAGGACCATTACCTTGAAAAAATTAGAGTGTTTAAAGCGGACATTTGCTTGAATAGATTAGCATGGAATAATAGAATAGGACGTTGGTTCTATTTTGTTGGTTTTAGGACCACCGTAATGATTAATAGGGATAGTTGGGGGCATTAGTATTCAATTGTCAGAGGTGAAATTCTTGGATTTATTGAAGACTAACTATTGCGAAAGCATTTGCCAAGGATGTTTTCATTAATCAAAGAACGAAAGTTAGGGGATCGAAGACGATCAGATACCGTCGTAGTCTTAACCATAAACTATGCCGACTAGGAA
+
HHHHHHHHHHHIIHHHIIIIIIIIIIIIIIIIIIIIIIIIIIIIIIIIIIIIHHHHHHHHHHHHHHHHHHHHHHHHHHHHH;;;;;HHHHHHHHHHHHHAAAAHHHHHHHHHHHHHHHHHHHHHHHHHHHHHHHHHHHHHHHHHHHHHHHHHHHHHHHHHHHHHHHHHHHHHHHHHHHHHHHHH99>>HHHHHHH==>>HHHHB><<BHHHHHEEDDH67776666,@HHHHHHHHHHHHHHHHH999HHHGHHFGHHDDDHHHHHHHHHHHHHHHHHHHHHDDDHHDDDDDDG?;99@66BB9999B446;;BBBBGGG@@@HHHHHHHHHHHHHHH==?=8HHHHHHHHHHHHHHHHHHHHH??A@>>>DDBBBDDD>=9944BBA989==DDDDB===@>>>@A===>AAABA998;7111122668842------982228::444116::;=:647::7722121::71011768:8:;;6647611---1267776977740
@JI6ZREA02FYFE0
AGTGCTCATTGGAGGGCAAGTCTGGTGCCAGCAGCCGCGGTAATTCCAGCTCCAATAGCGTATATTAAAGTCGTTGCAGTTAAAAAGCTCGTAGTTGAATTTTAGGCCTGACCGGATGGTCCGTCTTTGGCGAGTACTGTTCTGTCGTCGGGTCTATCCTTCTGGTGAGCCGGGATGCCCTTTATTGGGTGTGTCGGGGAACCAGGACCATTACCTTGAAAAAATTAGAGTGTTTAAAGCGGGCATTTGCTTGAATAGATTAGCATGGAATAATAGAATAGGACGTTGGTTCTATTTTGTGGTTTTAGGACCACCGTAATGATTAATAGGGATAGTTGGGGGCATTAGTATTCAATTGTCAGAGGTGAAATTCTTGGATTTATTGAAGACTAACTATTGCGAAAGCATTTGCCAAGGATGTTTTCATTAATCAAGAACGAAAGTTAGGGGATCGAAGACGATCAGATACCGTCGTAGTCTTAACC
+
FFFFFFFFFFFIIHHHIIIIIIIIIIIIIIIIIIIIIIIIIIIIIIIIIIIIFFFFFFFFFFFFFFDDDFFFFFFFFFFFF=====FFFFFFFFFFFFF====@FFFFFFFFFFFFFFFFFFFFFFFFFFFFFFFFFFFFFFFFFFFFFFFFFFFFFFFFFFFFFFFFFFF@@@FFFFFFFFFF<<?==>:AA<9011188>>>>>?BA????FFDDD77776666,?BAAA===366DD??FDD???CFFFFCCCDFGIGGFFFFGIGDFDDDDFIGGGDDDGGDDDBB>?><22223.22....3;;?===88:?DD????DDDDDBBBADDDDD88??8DDDDDDDDDD???A??>?DDDDDDD>>>??DDDBBB====88888D>??BDDD>>>??D>>>==888=?DDBBB?>?:4444::::998::::88:53347::444111226::98:8722264677721014211:7788--
@JI6ZREA02J4FT3
AGTGCTCATTGGAGGGCAAGTCTGGTGCCAGCAGCCGCGGTAATTCCAGCTCCAATAGCGTATATTAAAGTTGTTGCAGTTAAAAAGCTCGTAGTTGAATTTCGGGATCAATACGTCGGTCGTGCTTTTTTGGTACGCACTGGCGTCATTGGTTTCTCCTTTCTGACGAACCATGATGTCATTAATTTGGTGTTATGGGGAGTTAGGACTGTTACTTTGAAAAAATTAGAGTGTTTAAAGCAGGCATTAGCTTGAATACATTAGCATGGAATAATGAAATAGGACGTTCGATCCTATTTTGTGGTTTCTAGGATCAACGTAATGATTAATAGGGATAGTTGGGGCATTAGTATTCAATTGTCAGAGGTGAAATTCTTGGATTTATTGAAGACTAACTACTGCGGAAGCATTTGCCAAGGATGTTTTCATTAATCAAGAACGAAAGTTAGGGATCGAAGACGATCAGATACCGTCGTAGTCTTAACCATAAACTATG
+
IIIIIIIIIIIIIHHHIIIIIIIIIIIIIIIIIIIIIIIIIIIIIIIIIIIIIIIIIIIIIIIIIIHHHIIIIIIIIIIII?????IIIIIIIIIIIIIHHHIHHHIIIIIIIIIIIIIIIIIIG888888II<IIIIIIIIIIIIIIIIIIHHHIIIIHHHHHIIIIIIIIIIIIIIIIIIIIIHHHIIIIIIIICCCBIBGGIIIIIIIIIIIHGGG66666688,GGGIHDGGGGGIIIIIIIIIIIIIIIIHHHIIIIIIIIIIIIIIIIIIHHHIIIIIIGGGGGGGDD@?13336/>>;;CGIIHHHIIIIIGGGGIIIIIGGGHEBBFGGGAA2222CCEE?;:;BGGDCC@@>CCFFFFFDEBBCCC??CC;100147ABA>;>E::::8>>??>EEE>AABAA?>A??<<88.---.38::886;;83008><<<>>;1666<88333648<;;;83232>>>><>>=62326==9643...88248
@JI6ZREA02G3BNL
AGTGCTCATTGGAGGGCAAGTCTGGTGCCAGCAGCCGCGGTAATTCCAGCTCCAATAGCGTATATTAAAGTTGTTGCAGTTAAAAAGCTCGTAGTTGAATTTTAGGCCTGGCCGGATGGTCCGTCTTTGGCGAGTACTGTTCTGTCGTCGGGTCTATCCTTCTGGTGAGCCGGGATGCCCTTTATTGGGTGTGTCGGGGAACCAGGACCATTACCTTGAAAAAATTAGAGTGTTTAAAGCGGGCATTTGCTTGAATAGATTAGC
+
FFFFFFFFFFFIIHHHIIIIIIIIIIIIIIIIIIIIIIIIIIIIIIIIIIIIFFFFFFFFFFFFFFFFFFFFFFFFFFFFF=====FFFFFFFFFFFFF@@@@DFFFFFFFFFFFFFFFFFFFFFFFFFFFFFFFFFFFFFFFFFFFFFFFFFFFFFFFFFFFFFFFFFFFFFFFFFFFFFFFFFFFFFFFFFFF@@@@FFFFFFFFFFFFFFFFFFF66666666,DFFFFFFFFFFFFFFFFFFFFFFFFFFDFDFGDDDA9
@JI6ZREA02J0KAF
AGTGCTCATTGGAGGGCAAGTCTGGTGCCAGCAGCCGCGGTAATTCCAGCTCCAATAGCGTATATA
+
FFFFFFFFFFFIIHHHIIIIIIIIIIIIIIIIIIIIIIIIIIIIIIIIIIIIFFFFFFFFFF??31
@JI6ZREA02FQPCZ
AGTGCTCATTGGAGGACAAGTCTGGTGCCAGCAGCCGCGGTAATTCCAGCTCCAATAGCGTATATTAAAGTTGTTGCAGTTAAAAAGCTCGTAGTTGAATTTTAGGCCTGACCGGATGGTCCGTCTTTGGCGAGTACTGTTCTGTCGTCGGGTCTATCCTTCTGGTGAGCCGGGATGCCCTTTATTGGGTGTGCCGGGGAACCAGGACCATTGCCTTGAAAAAATTAGAGTGTTTAAAGCGGGCATTTGCTCGAATAGATTAGCATGGAATAATAGAATAGGACGTTGGTTCTATTTTGTTGGTTTTAGGACCACCGTAATGATTAATAGGGATAGTTGGGGGCATTAGTATTCAATTGTCAGAGGTGAAATTCTTGGATTTATTGAAGACTAACTATTGCGAAAGCATTTGCCAAGGATGTTTTCATTAATCAAGAACGAAAGTTAGGGGATCGAAGACGGCCAGATACCGTCGTAGTCTTAACCATAAACTATGCCGACTAGGAATCGGGCGACGTTATTTCATGACTCGCTCGGCGCCTTACGGG
+
IIIIIIIIIIIIIIIIIIIIIIIIIIIIIIIIIIIIIIIIIIIIIIIIIIIIIIIIIIIIIIIIIIHHHIIIIIIIIIIII;;;;;IIIIIIIIIIIIICCCCHGGBBCFIIIIIIIIIIIIIIIHHHIIIIIIIIIIIIIIIIIIIIIHHHIIIIG;;;;IIIIIIIIIIFFFIIIHHHHHHIAABBHIIIHIH?B@@FFFFFIIHIIIIIIIIIII44444233,66??@113??BGI====IHHHIIIIIIHHHHHIIIIIIIIIIIIIIIIIIIIIIIAA<<<DDD???C9===<22<<BBBBIHHHHHHIIIIIIDEEEEIIIIHHHHHHHII???=8IIIIIHHHHHEEEHHBBBCCCCC;21//>>A<<A>>:;;A77AA422://.22:889=87778:5///9;;;;;;;:822118:9;884722300:6333022133-..8::::6486666<3232:=<988:;:9:66....4:666:826888::8868;:6333220-93442----377779987478:;84--..34500
@JI6ZREA02F2XE7
AGTGCTCATTGGAGGGCAAGTCTGGTGCCAGCAGCCGCGGTAATTCCAGCTCCAATAGCGTATATTAAAGTTGTTGCAGTTAAAAAGCTCGTAGTTGAATTTA
+
6688:::DFFFIIHHHIIIIIIIIIIIIIIIIIIIIIIIIIIIIIIIIIIIIFFFFFFFFFFFFFFFFFFFFFFFFFFFFF=====FFFFFFDBA??99..,,
@JI6ZREA02GMLID
AGTGCTCATTGGAGGGCAAGTCTGGTGCCAGCAGCCGCGGTAATTCCAGCTCCAATAGCGTATATTAAAGTTGTTGCAGTTAAAAAGCTCGTAGTTGAATTTTAGGCCTGGCCGGATGGTCCGTCTTTGGCGAGTACTGTTCTGTCGTCGGGTCTATCCTTCTGGTGAGCCGGGATGCCCTTTATTGGGTGTGTCGGGGAACCAGGACCATTACCTTGAAAAAATTAGAGTGTTTAAAGCGGGCATTTGCTTGAATAGATTAGCATGGAATAATAGAATAGGACGTTGGTTCTATTTTGTTGGTTTTAGGACCACCGTAATGATTAATAGGGATAGTTGGGGGCATTAGTATTCAATTGTCAGAGGTGAAATTCTTGGATTTATTGAAGACTAACTATTGCGAAAGCATTTGCCAAGGATGTTTTCATTAATCAAGAACGAAAGTTAGGGGATCGAAGACGATCAGATACCGTCGTAGTCTTAACCATAAACTATGCCGACTAGGAATCGGGCGACGTTATTTTCATGACTCGCTCGGCGCCTTTACGGG
+
HHHHHHHHHHHIIHHHIIIIIIIIIIIIIIIIIIIIIIIIIIIIIIIIIIIIHHHHHHHHHHHHHHHHHHHHHHHHHHHHH?????HHHHHHHHHHHHHCCCCHHHHHHHHHHHHHHHHHHHHHHHHHHHHHHHHHHHHHHHHHHHHHHHHHHHHHHHHHHHHHHHHHHHHHHHHHHHHHHHHH99>>CGEGGGG;;<>HHHHBB@GGGGHHH<<;;<62222266,@D<<<<CCHHHHHHEEEHHHHHHHHHE@@@DHHHHGDDDFHHD;::;DGGGGGBB?@@BB6644:<A33334./99////;=AA999>@@BBEEEGHH@@@E@HHGBBBBB55544;666BBBBBB;;;BBBBBA===@A?444AAA8899<....45==;2233222;===A92444?>>999A====2226-----24661125876402----47800000:222::84768;;;7---22:85:898:;::-----266620-467::9020224021000.,1,,,,.,,,,1444697777777772..,,,,,000
@JI6ZREA02G0PD5
AGTGCTCATTGGAGGGCAAGTCTGGTGCCAGCAGCCGCGGTAATTCCAGCTCCAATAGCGTATATTAAAGTTGTTGCAGTTAAAAAGCTCGTAGTTGAATTTTAGGCCTGACCGGATGGTCCGTCTTTGGCGAGTACTGTTCTGTCGTCGGGTCTATCCTTCTGGTGAGCCGGGATGCCCTTTATTGGGTGTGTCGGGGAACCAGGACCATTACCTTGAAAAAATTAGAGTGTTTAAAGCGGGCATTTGCTTGGATAGATTAGCATGGAATAATAGAATAGGACGTTGGTTCTATTTTGTTGGTTTTAGGACCACCGTAATGATTAATAGGGATAGTTGGGGGCATTAGTATTCAATTGTCAGAGGTGAAATTCTTGGATTTATTGAAGACTAACTATTGCGAAAGCATTTGCCAAGGNTGTTTTCATTAATCAAGAACGAAAGTTAGGGGATCGAAGACGATCAGATACCGTCGTAGTCTCAACCATAAACTAT
+
HHHHHHHHHHHIIHHHIIIIIIIIIIIIIIIIIIIIIIIIIIIIIIIIIIIIHHHHHHHHHHHHHHHHHHHHHHHHHHHHH?????HHHHHHHHHHHHH>>>>FHHHHHHHHHHHHHHHHHHHHHHHHHHHHHHHHHHHHHHHHHHHHHHHHHHHHHHHHHHHHHHHHHHHHHHHHHHHHHHHHFFEEHHHHHHHCCBBHHHHHHHHHHHHHHHHHHH9;;;99HH9HHHHHHHHHHHHHH@@@@HHHHEEEHHHHHHHHHHHHHHHHHD@@@@EGGGGG;;;@GEE6654?>B6776:22;;222/A???ABB456@@GEBBBEEEEE@@@B@@@@B55888HHHHHHHHHB@@@HH===HHHHDDD===BAA88999444944AAA;:<A=9998999>?;;<=9999=>>>AAA9!221111:766::9;;2---2643367724444822277:9;:::::;67122:10147742006744462002.,.
@JI6ZREA02GCDI6
AGTGCTCATTGGAGGGCAAGTCTGGTGCCAGCAGCCGCGGTAATTCCAGCTCCAATAGCGTATATTAAAGTTGTTGCAGTTAAAAAGCTCGTAGTTGAATTTCGGGATCAATA
+
FFFFFFFFFFFII@@@IIIIIIIIIIIIIIIIIIIIIIIIIIIIIIIIIIIIFFFFFFFFFFFFFFFFFFFFFFFFFFFFF;;;;;FFFFFFFFFFFFFFFF?631<?=<<3,
@JI6ZREA02H7GYY
AGTGCTCATTGGAGGGCAAGTCTGGTGCCAGCAGCCGCGGTAATTCCAGCTCCAATAGCGTATATTAAAGTTGTTGCAGTTAAAAAGCTCGTAGTTGAATTTTAGGG
+
133BB=:::BDFHDDDIIIIIIIIIIIIIIIIIIIIIIIIIIIIIIIIIIIIFFFFFFFFFFFFFFFFFFFFFFFFFFFFF???==FFFFFFDBAA?=;.,,,,,,,
@JI6ZREA02HQCCQ
AGTGCTCATTGGAGGGCAAGTCTGGTGCCAGCAGCCGCGGTAATTCCAGCTCCAATAGCGTATATTAAAGTTGTTGCAGTTAAAAAAGCCCGTAGTTGTAATTT
+
FFFFFFFFFFFIIHHHIIIIIIIIIIIIIIIIIIIIIIIIIIIIIIIIIIHHFFFFFFFFFFFF<<666DBA?><===7..-,,,,,931127:=51-,--111
@JI6ZREA02JTBC0
AGTGCTCATTGGAGGGCAAGTCTGGTGCCAGCAGCCGCGGTAATTCCAGCTCCAATAGCGTATATTAAAGTTGTTGCAGTTAAAAAGCTCGTAGCTGAATTTTAGGCCTGGCCGGACGGTCCGTCTCTGGCGAGTACTGTTCTGTCGTCGGGTCTATCTTTCTGGTGAATCGGTATGTTCTTAATTGGGCGTGCCGGGGAGCCAGGACCATTACCTTGAAAAAATTAGAGTGTTTAAAGCAGGCTTTTGCTTGAATAGATTAGCATGGAATAATAGAATAGGACGTCGTGGTTCTATTTTGTGGTTCAAGGACCACCGTAATGATTAATAGGGATAGTTGGGGCATTAGTATTCAATTGTCAGAGGTGAAATTCTTGGATTTATTGAAGACTAACTATTGCGAAAGCATTTGCCAAGGATGTTTTCATTAATCAAGAACGAAGTTAGGGATCGAAGACGATCAGATACCGTCGTAGTCTTAACCAT
+
HHHHHHHHHHHIIHHHIIIIIIIIIIIIIIIIIIIIIIIIIIIIIIIIIIIIHHHHHHHHHHHHHHHHHHHHHHHHHHHHH88888HHHHHHHHHHHHHCCCCHHHHHHHHHHHHHHHHHHHHHHHHHHHHHHHHHHHHHHHHHHHHHHHHHHHHHHHBBBEDHHHHHHHHHHHHHHHHHHHHHHHHHHHHHHHH@@>>HFHHHHHHHHHHHHHHHHH666666@@-HHHHHHHHED>EDDD;622205>DDDA<;9;DHHHHDDDDHHHHHHHHHHHHHHHEGEGE;;;;;;EBD9999B6@@@>>BD56466B4566BEEBBBEEHHH@@>EDED;;2222>>BB>>@@EHHHHHHA@AHHH?======D933399B====88AB=33399999=BBB=999>@AA>>>D9999AA@;;4444;;;;::0---640-,,,.031...7222770026::::2121;;7646:;:8:889944.,
@JI6ZREA02JX1TE
AGTGCTCATTGGAGGGCAAGTCTGGTGCCAGCAGCCGCGGTAATTCCAGCTCCAATAGCGTATATTAAAGTTGTTGCAGTTAAAAAGCTCGTAGTTGAATTTTAGGCCTGGCCGGAGTCGTCGTCTTGGCGAGTACTGTTCTGTCGTCGGGTCTAT
+
FFFFFFFFFFFIIHHHIIIIIIIIIIIIIIIIIIIIIIIIIIIIIIIIIIIIFFFFFFFFFFFFFFFFFFFFFFFFFFFFF????=FFFFFFFFFFFFFEEDDFFFFFFFFFFFFFFFC88666CFFFFFFFFFFFFFFFFFFFFFFFFFFFFFC8
@JI6ZREA02IZQO3
AGTGCTCATTGGAGGGCAAGTCTGGTGCCAGCAGCCGCGGTAATTCCAGCTCCAATAGCGTATATTAAAGTTGTTGCAGTTAAAAAGCTCGTAGTTGAATTTTAGGCCTGGCCGGATGGTCCGTCTTTGGCGAGTACTGTTCTGTCGTCGGGTCTATCCTTCTGGTGAGCCGGGATGCCCTTTATTGGGTGTGTCGGGGAACCAGGACCATTACCTTGAAAAAATTAGAGTGTTTAAAGCGGGCATTTGCTTGAATAGATTAGCATGGAATAATAGAATAGGACGTTGGTTCTATTTTGTTGGTTTTAGGACCACCGTAATGATTAATAGGGATAGTTGGGGGCATTAGTATTCAATTGCCAGAGGTGAAATTCTTGGATTTATTGAAGACTAACTATTGCGAAAGCATTTGCCAAGGATGTTTTCATTAATCAAGAACGAAAGTTAGGGGATCGAAGACGATCAGATACCGTCGTAGTCTTAACCATAAACTATGCCGACTAGGAAT
+
IIIIIIIIIIIIIHHHIIIIIIIIIIIIIIIIIIIIIIIIIIIIIIIIIIIIIIIIIIIIIIIIIIHHHIIIIIIIIIIII????=IIIIIIIIIIIIICCCCIIIIIIIIIIIIIIIIIIIIIIHHHIIIIIIIIIIIIIIIIIIIIIHHHIIIIIIIIIIIIIIIIIIIHHHIIIHHHHHHI99>>BHHIIIIBBBBIIHHHIIIIFFFFIIIIII;;;;66II0@@FFI877@@BGGBBBDG=>>FGGGIIIIIIHHHIHHHIIIIIIIIIIIIIIIII@@@@@;;99;<A33439..44////9///3==AAB;;;;;@GIIIIGB?;<AAA::.....59>>AA=??;;;;::=AAAABBBA:///>>B88:::<BBB88BBBBBDBBBDDBBBEEDBBEBBBBBBB======:;;3333;;331107:;:88;8555677444111333;;:9;:6777767677;:888766::822//.200--,,/1298911,,,43,
@JI6ZREA02IY3OP
AGTGCTCATTGGAGGGCAAGTCTGGTGCCAGCAGCCGCGGTAATTCCAGCTCCAATAGCGTATATTAAAGTTGTTGCAGTTAAAAAGCTCGTAGTTGAATTTTAGGCCTGACCGGATGGTCCGTCTTTGGCGAGTACTGTTCTGTCGTCGGGTCTATCCTTCTGGTGAGCCGGGATGCCCTTTATTGGGTGTGTCGGGGAACCAGGACCATTACCTTGAAAAAATTAGAGTGTTTAAAGCGGGCATTTGCTTGAATAGATTAGCATGGAATAATAGAATAGGACGTTGGTTCTATTTTGTTGGTTTTAGGACCACCGTAATGATTAATAGGGATAGTTGGGGGCATTAGTATTCAATTGTCAGAGGTGAAATTCTTGGATTTATTGAAGACTAACTATTGCGAAAGCATTTGCCAAGGATGTTTTCATTAATCAAGAACGAAAGTTAGGGGATCGAAGACGATCAGATACCGTCGTAGTCTTAACC
+
IIIIIIIIIIIIIHHHIIIIIIIIIIIIIIIIIIIIIIIIIIIIIIIIIIIIIIIIIIIIIIIIIIHHHIIIIIIIIIIII?????IIIIIIIIIIIIICCCCIIIIIIIIIIIIIIIIIIIIIIHHHIIIIIIIIIIIIIIIIIIIIIHHHIIIIIIIIIIIIIIIIIIIHHHIIIHHHHHHIFFFFHIIIIIIAAAAIIIIIIIIIIIIIIIIHHI66666666,BFHIHHHHHHHII>>>BFHHHIIIIIIEEDHIIIIIIIIIIIIIIIIIIIIIIIIDDDHHDDDDDDG=999?66BB4444:445>>>88;??DDDDDGIIIIBBBFIIGDD55556IIIIIIIIIIIIIHHHHHHBB:::BBBBB@@==@@BEEEHH8BBBBBHHHHBBBHHBB>@@E>@@@@EEBBBBBBB><11118888:8488:<98:1003:;;0.....388;;:9;<:;;:8686=<81011:8:><<;;..
@JI6ZREA02IWTIM
AGTGCTCATTGGAGGGCAAGTCTGGTGCCAGCAGCCGCGGTAATTCCAGCTCCAATAGCGTATATTAAAGTTGTTGCAGTTAAAAAGCTCGTAGTTGAATTTTAGGCCTGGCCGGATGGTCCGTCTTTGGCGAGTACTGTTCTATCGTCGGGTCTATCCTTCTGGTGAGCCGGAATGCCCTTTATTGGGTGTGTCGGGGAACCAGGACCATTACCTTGAAAAAATTAGAGTGTTTAAAGCGGGCATTTGCTTGAATAGATTAGCATGGAATAATATAATAGGACGTTGGTTCTATTTTGTTGGTTTTAGGACCACCGTAATGATTAATAGGGATAGTTGGGGGCATTAGTATTCAATTGTCAGAGGTGAAATTCTTGGATTTATTGAAGACTAACTATTGCGAAAGCATTTGCCAAGGATGTTTTCATTAATCAAAGAACGAAAGTTAGGGGATCGAAGACGATCAGATACCGTCGTAGTCTTAACCNTAAACTATGCCGACTAGGAATCGGGCGACGTTATTTCATGACTCGCTCGGCGCCTTACGGG
+
IIIIIIIIIIIIIHHHIIIIIIIIIIIIIIIIIIIIIIIIIIIIIIIIIIIIIIIIIIIIIIIIIIHHHIIIIIIHIII>>66666HIIIIIIIIIIII@@@@IIIIIIIIIIIIIIIIIIIIIIHHHIIIIIIIIIIIIIIIIIIIIIHHHIIIIIIIIIIIIIIIIIIIIIIIIIHHHHHHIAABBHIIIIIICCCCIIIIIIIIIIIIIIIIIII888888;;,>IIIIHHHHHHIIHHHIIHHHIIIIIIIIIIIIIIIIIIIIIIIIIIIIIIIIIIIIGGGGFHHIGG9999D66@>0002@:::DEEEFIIAAAGIIIIIIIHHHIIIIII???=:IIIIIIIIIIIIIHHHHHHHHHHHHHHHHHHHHHHHHHHHHHHHHHHHHHHHHCCCDDHEEEC<<666DDDBB>><;4///-98365548...3029744458877722288<==<9=<<==<8242==<:9:<=<<<::8821!322231,13668=04244::<=<<82-4;;=42---448===;:;<=<==;9::99:6622
@JI6ZREA02J0JZ8
AGTGCTCATTGGAGGGCAAGTCTGGTGCCAGCAGCCGCGGTAACTCCAGCTCCAATAGCGTATATTAAAGTTGTTGCAAGTTAAAAAGCTCGTAGTTGAAGTTTTAGGCCTGGCC
+
DDDDB554448890119<ADDFFFFHHFGGGFFF6665:::88<888@BAAAA<<<>@AA?9444444;988ABDCCDDFFF<<<;;FCC:::?DD?666:;;;:A@>==>>;..
@JI6ZREA02JDYQG
AGTGCTCATTGGAGGGCAAGTCTGGTGCCAGCAGCCGCGGTAATTCCAGCTCCAATAGCGTATATTAAAGTTGTTGCAGTTAAAAAGCTCGTAGTTGAATTTCGGGATCAATACGTCGGTCGTGCTTTTTTGGTACGCACTGGCGTCATTGGTTTCTCCTTTCTGACGAACCATGATGTCATTAATTTGGTGTTATGGGGAGTTAGGACTGTTACTTTGAAAAAATTAGAGTGTTTAAAGCAGGCATTAGCTTGAATACATTAGCATGGAATAATGAAATAGGACGTTCGATCCTATTTGTGGTTTCTAGGATCAACGTAATGATTAATAGGGATAGTTGGGGCATTAGTATTCAATTGTCAGAGGTGAAATTCTTGGATTTATTGAAGACTAACTACTGCGAAAGCATTTGCCAAGGATGTTTTCATTAATCAAGAACGAAAGTTAGGGATCGAAGCGATCAGATACCGTCGTAGTCTTAACCATAAACTAT
+
HHHHHHHHHHHIIIIIIIIIIIIIIIIIIIIIIIIIIIIIIIIIIIIIIIIIHHHHHHHHHHHHHHHHHHHHHHHHHHHEE88888HHHHHHHHHHHHHHHHHHHHHBBBBFHHHHHHHHHHHHH666666HH9HHHHHHHHHHHHHHHHHHHHHHHHHBBBHHHHHHHHHHHHHHHHHHHHHHHHHHHHHHHHHHCCC@F199HHHHHHHHHHHHHHH66666699,EEHHHHHHHHHHHHHHHHHHHHHHHHHHHHHHHHHHHHDDDHHHHHGD333;7DHGGEEBEEDDDD<:0022199;;;><GE@@@BBHHHHHHHHBBBBBBBBH@BBGGBB9999BBBBB;9;;@@BEBBB?AADDB?A?===A9332>>A<<<B449A=989B??;=892333449;<<999A9988=;822----2799885::720078445<=;4999:;;;;:8:677772126;;;:9:::86766770002002:801
@JI6ZREA02HH7BU
AGTGCTCATTGGAGGGCAAGTCTGGTGCCAGCAGCCGCGGTAATTCCAGCTCCAATAGCGTATATTAAAGTTGTTGCAGTTAAAAAGCTCGTAGTTGAATTTCGGGATCAATACGTCGGTCGTGCTTTTTTGGTACGCACTGGCGTCATTGGTTTCTCCTTTCTGACGAACCATGATGTCATTAATTTGGTGTTATGGGGAGTTAGGACTGTTACTTTGAAAAAATTGAGTGTTTAAAGCAGGCATTAGCTTGAATACATTAGCATGGAATAATGAAATAGGACGTTCGATCCTATTTGTGGTTTCTAGGATCAACGTAATGATTAATAGGGATAGTTGGGGCATTAGTATTCAATTGTCAGAGGTGAAATTCTTGGATTTATTGAAGACTAACTATTGCGAAAGCATTTGCCAAGGATGTTTCATTAATCAAGAACGAAAGTTAGGGATCGAAGACGATCAGA
+
FFFFFFFFFFFIIHHHIIIIIIIIIIIIIIIIIIIIIIIIIIIIIIIIIIIIFFFFFFFFFFFFFFFFFFFFFFFFFFFFF???==FFFFFFFFFFFFFFFFFFFFFFFFFFFFFFFFFFFFFFF999999FFFFFFFFFFFFFFFFFFFFFFFFFFFFFFFFFFFFFFFFFFFFFFFFFFFFFFFFFFFFFFFFFAAA=A166DFFFFFFFFFFDDDF666666;;;DFFFFFFFFFFFF@@@DFFFFFFFFFDFDFDIIIFFFFDIIIGCCAFGGG?4555?DBA????888900040<<888?<BAAADAAADA??=AAAAB===A????AA???99=6:::?DBBBA>?44448233><<;><88662326663.,,0--76;667722228;888886688886232220,,.30.,,,034310222---693339::49955222::88:4422221
@JI6ZREA02IS4X1
AGTGCTCATTGGAGGGCAAGTCTGGTGCCAGCAGCCGCGGTAATTCCAGCTCCAATAGCGTATATTAAAGTTGTTGCAGTTAAAAAGCTCGTAGTTGAATTTCGGGGTCAGCAGGTTGGTCGTGCCACTGGTATGCACTGGTCTCGCTGATTCCTCCCTCTTGTAGAACCGTAATGCCATTAAGTTGGTGTTGCGGGGAGACAGGACTGTTACTTTGAAAAAATTGAGTGTTTAAAGCAGGCTAACGCATGAATACATTAGCATGGAATAATGAAATAGGACGATCGATCCATTTTGTGGTTTCTAGGGTTGACGTAATGATTAATAGGGATAGTTGGGGGCATTAGTATTCAATTGTCAGAGGTGAAATTCTTGGATTTATTGAAGACTAACTATTTGCGAAAGCATTTGCCAAAGGATGTTTTCATTAATCAAGAACGAAAGTTAGGGATCGAAGACGATCAGATACCGTCGTAGTCTTAACCATAAACTATG
+
HHHHHHHHHHHIIHHHIIIIIIIIIIIIIIIIIIIIIIIIIIIIIIIIIIIIHHHHHHHHHHHHHHHHHHHHHHHHHHHBB66666HHHHHHHHHHHHHHHHHCCCCHHHHHHHHHHHHHHHHHHHHHHHHHHHHHHHHHHHHHHHHHHHHHHHHHHHH>BBGGGGBBBBEEHHGGGGGGHEEBBBHEEEHHHHBBB>E>DDEFFGGD8999<HHHH;;;;99EEEHHHHHHHHHHHHHHHHHHHHHHHHHHHHHHHHHHHHHHHHHHHHHHH666@:@@GHGGGHGGG666=9=:;/66@CDGAG@@@EE:@@@666GGGGG@@@@666;EGGGG55555BBEGEEBBBEEEE;;98AABBBB93///==DBBBBE=>>D88AA9989A???;2///998666477,,,300,,,00/11....7677::6:::744;:444:=;46111:7222:4768:;;:8::;721018:86768;;886:777:8012
@JI6ZREA02HALZZ
AGTGCTCATTGGAGGGCAAGTCTGGTGCCGGCAGCCGCGGTAATTCCAGCTCCAATAGCGTATATTAAAGTTGTTGCAGTTAAAAAGACTCGTAGTTGAATTTTAGGCCTGGCCGGATGGTCCGTCTTTGGCGAGTACTGTTCTGTCGTCGGGTCTATCCTTCTGGTGAGCCGGGATGCCCTTTATTGGGTGTGTCGGGGAACCAGGACCATTACCTTGAAAAAATTAGAGTGTTTAAAGCGGGCATTTGCTTGAATAGATTAGCATGGAATAATAGAATAGGACGTTGGTTCTATTTTGTTGGTTTTAGGACCACCGTAATGATTAATAGGGATAGTTGGGGGCGATTAGTATTCAATCGTCAGAGGTGAAATTCTTGGATTTATTGAAGACTAACTATTGCGAAAGCATTTGCCAAGGAATGTTTTCATTAATCAAGAACGAAAGTTAGGGGAATCGAAGACGATCAGATACCGTCGTAGTCTTAACCATAAACTATGCCGACTAGGAATCGGG
+
HHHHHHHHHHHIIHHHIIIIIIIIIII9999=@@@BBAAAD>>;;;;==DGGGGDDEHHHHEEEGGCCHB@=<>BEEHGGG;;===H@HHHHHGGEEB><000024444?;;<<BBDD@@@BDDDEHHHHFFFHHHHHHHHHHHHHHHHHHHHHHHHHHHHHHHHHHHHHHHHHHHHHHHHHHHHHHHHHHHHHHHAAAAEEHHHHHHHHHHHHHHHHH666666IG3GEEEGC@@666<DCHHHH999EHHHHHHHHHHHHHHHHHHHHHHHHHHHHHH@@@DHHHHHHGHDDDBB==D99GG9999E5466664@GB>@@BEGHBBBB@>>BA?D88-----4+;;==>?AEB@==999DDBBBBBB?>>=999?BAAA===B88==AB===?ED====DD@>>>@AAHHHAAAHHD=<<;;411122::0001044111,,,,.,,,,,,,,,14400..26:;;;:8:8=;;:9:8:88:6677886:799;:4677::;56022442---,
@JI6ZREA02HXVLV
AGTGCTCATTGGAGGGCAAGTCTGGTGCCAGCAGCCGCGGTAATTCCAGCTCCAATAGCGTATATTAAAGTTGTTGCAGTTAAAAAGCTCGTAGTTGAATTTCGGGATCAATATATTGGTCGTGCCTCTGGTATGAACTGGTATTATTGATTTCTACCTTCTGACGAACTGTGATGTCATTAATTTGGTGTCATGGGGAATCAGGACTGTTACTTTGAAAAATTAGAGTGTTTAAAGCAGGCACACGCTTGAATACATTAGCATGGAATAATGAAATAGGACGTTTGACCCTATTTTGTTGGTTTCTAGGATCGACGTAATGATTAATAGGGATAGTTGGGGGCATTAGTATTCAATTGTCAGAGGTGAAATTCTTGGATTTATTGAAGACTAACTACTGCGAAAGCATTTGCCAAGGATGTTTTCATTAATCAAGAACGAAAGTTAGGGATCGAAGACGATCAGATACCGTCGT
+
IIIIIIIIIIIIIIIIIIIIIIIIIIIIIIIIIIIIIIIIIIIIIIIIIIIIIIIIIIIIIIIIIIHHHIIIIIIIIIIII=====IIIIIIIIIIIIIHHHIHHHIIIIIIIIIIIIIIIIIIIIIIIIIIIIIIIIIIIIIIIIIIIIHHHIHIIIIIIIIIIIIIIIIIIIIIIIIIIIIHHHFFFIIIIICCCCIIIIIIIIIE71/058537,,---55-AADDEBHHHHHIIIIIIIIIIIIIIIIIIIIIIIIIIIIIIIIIIIIIHHHIIDDDD<;;@IIEBBGG=B?75//77BBBGAG;;;DIIII;;;;HHIIIDDDDHHHHHHHHH8=888GGGGGGDDD;;;;::=:=AAABDDD:::AAB??A>=///9449:=====/..28=;=3.../9=A777?88::=;;96----2276776;;;755:6555:;;69668::7778576:::::676;;20000
@JI6ZREA02GYOTN
AGTGCTCATTGGAGGGCAAGTCTGGTGCCAGCAGCCGCGGTAATTCCAGCTCCAATAGCGTATATTAAAGTTGTTGCAGTTAAAAAGCTCGTAGTTGAATTTTAGGGCCTGGCCGGTATGGTCCGTCTTTGGCGAGTACTGTTCT
+
FFFFFFFFFFFIIHHHIIIIIIIIIIIIIIIIIIIIIIIIIIIIIIIIIIIIFFFFFFFFFFFFFFFFFFFFFFFFFFFFF?????FFFFFFFFFDDBB96643..,11:7711,,./39<=22233;==BA====BBB@@A>45
@JI6ZREA02HVYI1
AGTGCTCATTGGAGGGCAAGTCTGGTGCCAGCAGCCGCGGTAATTCCAGCTCCAATAGCGTATATTAAAGTTGTTGCAGTTAAAAAGCTCGTAGTTGAATTTTAGGCCTGGCCGGATGGTCCGTCTTTGGCGAGTACTGTTCTGTCGTCGGGTCTATCCTTCTGGTGAGCCGGAATGCCCTTTATTGGGTGTGTCGGGGAACCAGGACCATTACCTTGAAAAAATTAGAGTGTTTAAAGCGGGCATTTGCTTGAATAGATTAGCATGGAATAATAGAATAGGACGTTGGTTCTATTTTGTTGGTTTTAGGACCACCGTAATGATTAATAGGGATAGTTGGGGGCATTAGTATTCAATTGTCAGAGGTGAAATTCTTGGA
+
FFFFFFFFFFFIIHHHIIIIIIIIIIIIIIIIIIIIIIIIIIIIIIIIIIIIFFFFFFFFFFFFFFFFFFFFFFFFFFFFF?????FFFFFFFFFFFFFDDDDFFFFFFFFFFFFFFFFFFFFFFFFFFFFFFFFFFFFFF;:;;AFFFFFFFFFFFFFFFFFDBBBBB5533339?9999<;=88::?A>DDDD:===FFFFFFFFFFFFFFCC??=22222211,<ABB@;;;==?DD:::?CFFFFFFFFFDFDGDDDIGGGGGIIIGDDDGGGGGGDDAAADD::889<?42223..66....788<===@B?????ADDDDDDD?=;@<<<<>00///>>>><434=DDDDDDDBBBBBBB?8///99755403
@JI6ZREA02JWVNY
AGTGCTCATTGGAGGGCAAGTCTGGTGCCAGCAGCCGCGGTAATTCCAGCTCCAATAGCGTATATTAAAGTTGTTGCAGTTAAAAAGCTCGTAGTTGAATTTC
+
FFFFFFFFFFFIIHHHIIIIIIIIIIIIIIIIIIIIIIIIIIIIIIIIIIIIFFFFFFFFFFFFFFFFFFFFFFFFFFFFF==???FFFFFFFFFFDBA9984
@JI6ZREA02FK4J1
AGTGCTCATTGGAGGGCAAGTCTGGTGCCAGCAGCCGCGGTAATTCCAGCTCCAATAGCGTATATTAAAGTTGTTGCAGTTAAAAAGCTCGTAGTTGAATTTTAGGCCTGGCCGGATGGTCCGTCTTTGGCGAGTACTGTTCTGTCGTCGGGTCTATCCTTCTGGTGAGCCGGGTATGTACCTTTAGTGGGTGTGGTCGGGACCAGGACCATTACCTTGAAAAAATTAGAGTGTTTAAAGCGGCATTTGCTTGAATAGATTAGCATGGAATAATAGAATAGGACGTTGGTTC
+
FFFFFFFFFFFIIHHHIIIIIIIIIIIIIIIIIIIIIIIIIIIIIIIIIIIIFFFFFFFFFFFFFFFFFFFFFFFFFFFFF?????FFFFFFFFFFFFF@@@@FFFFFFFFFFFFFFFFFFFFFFFFFFFFFFFFFFFFFFFFFFFFFFFF?DFD?631008;;951.---1,,-.-32311,,,53,,,,22995-.,,./229=;?888>A?>>><<//////88->==>=888988890000048998=?@BBDBDDDD???FDDDDDBBBA:::AAA>??<;;651,-
@JI6ZREA02I0RNP
AGTGCTCATTGGAGGGCAAGTCTGGTGCCAGCAGCCGCGGTAATTCCAGCTCCAATAGCGTATATTAAAGTTGTG
+
FFFFFFFFFFFII:::IIIIIIIIIIIIIIIIIIIIIIIIIIIIIIIIIIIIFFFFFFFFFFFFCA=;8?<;3//
@JI6ZREA02IRM3B
AGTGCTCATTGGAGGGCAAGTCTGGTGCCAGCAGCCGCGGTAATTCCAGCTCCAATAGCGTATATTAAAGTTGTTGCAGTTAAAAAGCTCGTAGTTGAATTTCGGGATCAATTA
+
FFFFFFFFFFFIIHHHIIIIIIIIIIIIIIIIIIIIIIIIIIIIIIIIIIIIFFFFFFFFFFFFFFFFFFFFFFFFFFFFF?????FFFFFFFFFFFFFF??=888>::222./
@JI6ZREA02GQUHH
AGTGCTCATTGGAGGGCAAGTCTGGTGCCAGCAGCCGCGGTAATTCCAGCTCCAATAGCGTATATTAAAGTTGTTGCAGTTAAAAAGCTCGTAGTTGAATTTTAGGCCTGGCCGGATGGTCCGTCTTTGGCGAGTACTGTTCTGTCGTCGGGTCTATCCTTCTGGTGAGCCGGGATGCCCTTTATTGGGTGTGTCGGGGAACCAGGACCATTACCTTGAAAAAATTAGAGTGTTTAAAGCGGGCATTTGCTTGAATAGATTAGCATGGAATAATAGAATAGGACGTTGGTTCTATTTTGTTGGTTTTAGGACCACCGTAATGATTAATAGGGATAGTTGGGGGCATTAGTATTCAATTGTCAGAGGTGAAAATTCTTGGATTTATTGAAGACTAACTATTGCGAAAGCATTTGCCAAGGATGTTTTCATTAATCAAGAACGAAAGTTAGGGGATCGAAGACGATCAGATACCGTCGTAGTCTTAACCATAAACTATGCCGACTGGAATCGGGCGACGTTATTTCATGACTCGTCGCGCC
+
HHHHHHHHHHHIIHHHIIIIIIIIIIIIIIIIIIIIIIIIIIIIIIIIIIIIHHHHHHHHHHHHHHHHHHHHHHHHHHHHH=====HHHHHHHHHHDDD====BBBEEEEEHHHHHHHHHHHHHHHHHHHHHHHHHHHHHHHHHHHHHHHHHHHHHHHHHHHHHHHHHHHHHHHHHHHHHHHHHHHHHHHHHHHHCCCCHHHHHHHHHHHHHHHHHHH;;;;96HH3GGGGG@66222;A;99::99;;;666@GGHHHHHHHHHHHHHHHHHHHHHHHHHHHHHHHDD@@@DH?;99D99;;2222;BBEAAABG@@@@B@@@BGGHHH@@@HHHHH88;88B@@@HHHEEGEEEBA9899;;;=32,,,,00800003...822==A9899====DBBBA====@=999>AAAAAAA9;7----2789880222---2622202201111677;=;:9;::777;82127:44476449002200462..11-.100.1.,,,,,,,,,,,,131,,----7:;;;99476:70--,
@JI6ZREA02HB94D
AGTGCTCATTGGAGGGCAAGTCTGGTGCCAGCAGCCGCGGTAATTCCAGCTCCAATAGCGTATATTAAAGTTGTTGCAGTTAAAAAGCTCGTAGTTGAATTTTAGGCCTGGCCGGATGGTCCGTCTTTGGCGAGTACTGTTCTGTCGTCGGGTCTATCCTTCTGGTGAGCCGGGATGCCCTTTATTGGGTGTGTCGGGGAACCAGGACCATTACCTTGAAAAAATTAGAGTGTTTAAAGCGGGCATTTGCTTGAATAGATTAGCATGGAATAATAGAATAGGACGTTGGTTCTATTTTGTTGGTTTTAGGACCACCGTAATGATTAATAGGGATAGTTGGGGGCATTAGTATTCAATTGTCAGAGGTGAAATTCTTGGATTTATTGAAGACTAACTATTGCGAAAGCATTTGCCAAGGATGTTTTCATTAATCAAGAACGAAAGTTAGGGGATCGAAGACGATCAGATACCGTCGTAGTCTTAACCATAAACTATGCCGACTAGGAATCGGGCGACGTTTATTTTCATGACTCGCTCGGCGCCTTACGGGAAAC
+
IIIIIIIIIIIIIHHHIIIIIIIIIIIIIIIIIIIIIIIIIIIIIIIIIIIIIIIIIIIIIIIIIIHHHIIIIIIIIIIII?????IIIIIIIIIIIIICCCCIIIIIIIIIIIIIIIIIIIIIIHHHIIIIIIIIIIIIIIIIIIIIIFFFIIIIIIIIIIIIIIIIIIIHHHIIIHHHHHFB57;;HIIIIIICCCCIIIIIIIIIIHHGFGGEEE00000266,?EEGFBEEHHHII>>>FIHHHIIIIIIIIIIIIIIIIIIIIIIIIIIIIIIIGGEE;4666544=?D66997//@@>>>>IIDD<<<@IDDDDDDDIIIIIIHBBDIIIDD66656@@@BBEEEE@<<<@@??CACACC?8000::C<;=;=.//447>>>@?CC444>CC@C?9444>:5444>8888>>;83....3799880...858:8333:;;333111888<86488:;;:7471333101077::88;;1108666;:01...0749799--.388840511110/,,,,111115515474:;60113276555----
@JI6ZREA02G4IAA
AGTGCTCATTGGAGGGCAAGTCTGGTGCCAGCAGCCGCGGTAATTCCAGCTCCAATAGCGTATATTAAAGTTGTTGCAGTTAAAAAGCTCGTAGTTGAATTTCGGGATCAATACGTCGGTCGTGCTTTTTTGGTACGCACTGGCGTCATTGGTTTCTCCTTTCTGACGAACCATGATGTCATTAATTTGGTGTTATGGGGAGTTAGGACTGTTACTTTGAAAAAATTAGAGTGTTTAAAGCAGGCATTAGCTTGAATACATTAGCATGGAATAATGAAATAGGACGTTTGACCCTATTTTGTGGTTTCTAGGATCGACGTAATGATTAATAGGGATAGTTGGGGCATTAGTATTCAATTGTCAGAGGTTGAAATTCTTGGATTTATTGAAGACTAACTACTGCGAAAGCATTTGCCAAGGATGTTTTCATTAATC
+
FFFFFFFFFFFIIHHHIIIIIIIIIIIIIIIIIIIIIIIIIIIIIIIIIIIIFFFFFFFFFFFFFFFFFFFFFFFFFFFFF?????FFFFFFFFFFFFFFFFF===DFFFFFFFFFFDBBAAA?9//////882?AABDDFFFFFFFFFFFFFFFFF@@@@DDACFFDDFFFFFFFFFFFFFFFFFFFFFFFCCAD;===F166ADDDDDB444<888?//////88-<<@BB?FFFFFFFFFFFFFFFFFFFFGDDDDDGGIDDDFDGGGIGGGF???FAGG::9??GC?:::??5554>/0/00044A@@@ABBDDDDDD????DDDDD??===BBAA7766::ABA===DDDDDDBBBBBBB334434;8<<>;;;<>///2//326989;;2222>83338888888;;888><4202600003300...,
@JI6ZREA02HX210
AGTGCTCATTGGAGGGCAAGTCTGGTGCCAGCAGCCGCGGTAACTCCAGCTCCAATAGCGTATATTAAAGTTGTTGCAGTTAAAAAGCTCGTAGTTGAATTTTAGGCCTGGCCGGATGGTCCGTCTTTGGCGAGTACTGTTCTGTCGTCGGGTCTATCCTTCTGGTGAGCCGGGATGCCCTTTATTGGGTGTGTCGGGGAACCAGGACCATTACCTTGAAAAAATTAGAGTGTTTAAAGCGGGCATTTGCTTGAATAGATTAGCATGGAATAATA
+
FFFFFFFFFFFIIHHHIIIIIIIIIIIIIIIIIIIIIIIII;;;::=HGGGFFFFFFFFFFFFFFFFFFFFFFFFFFFFDD88888FFFFFFFFFFFFFDDBBFFFFFFFFFFFFFFFFFFFFFFFFFFFFFFFFFFFFFFFFFFFFFFFFFFFFFFFFFFFFFFFFFFFFFFFFFFFFFFFFF99<<CFFFFFF??@@FFFFFEEDFFFFFFFFFFF666666FF0FF???DFFFFFFFFFFFFFFFFFDDDFDFDFGGGGFFFF?==<AA><8
@JI6ZREA02J1J3A
AGTGCTCATTGGAGGGCAAGTCTGGTGCCAGCAGCCGCGGTAATTCCAGCTCCAATAGCGTATATTAAAGTTGTTGCAGTTAAAAAGCTCGTAGTTGAATTTCGGGATCAATACGTCGGTCGTGCTTTTTTGGTACGCACTGGCGTCATTGGTTTCTCCTTTCTGACGAACCATGATGTCATTAATTTGGTGTTATGGGGAGTTAGGACTGTTACTTTGAAAAAATTAGAGTGTTTAAAGCAGGCATTAGCTTGAATACATTAGCATGGAATAATGAAATAGGACGTTCGATCCTATTTGTGGTTTCTAGGATCAACGTAATGATTAATAGGGATAGTTGGGGCATTAGTATTCAATTGTCAGAGGTGAAATTCTTGGATTTATTGAAGACTAACTACTGCGAAAGCATTTGCCAAGGATGTTTTCATTAATCAAGAACGAAAGTTAGGGATCGAAGACGATCAGATACCGTCGTAGTCTTAACCATAAACTATG
+
IIIIIIIIIIIIIHHHIIIIIIIIIIIIIIIIIIIIIIIIIIIIIIIIIIIIIIIIIIIIIIIIIIHHHIIIIIIIIIIII?????IIIIIIIIIIIIIHHHIHHHIIIIIIIIIIIIIIIIIII888888II<IIIIIIIIIIIIIIIIIIBBBIIIIHHHIIIIIIIIIIIIIIIIIIIIIIIHHHIIIIIIIICCCBI?BBIIIIIIIFFGIHHHI888888II5IIIIIHHHHHHIIIIIIIIIIIIIIIIIIIIIIIIIHHHIIIIIIIIIHHHIIIIIIIIIIIGGGGA<55551<<CCBGAIEEDHHHIIIIIIDEEEIIIIIHBBEEEE;;20006:AA@A?BEIIHHHHHHHHHHHHHDBBBBBBBBBBBBBBB::EBBBBDEEEHHHEBB;:;;>B?555:::;>>22233....7999884888300<9777<==6999<::88888<99::33236==><;<<=:686933...3333980-.
@JI6ZREA02IUJLJ
AGTGCTCATTGGAGGGCAAGTCTGGTGCCAGCAGCCGCGGTAATTCCAGCTCCAATAGCGTATATTAAAGTTGTTGCAGTTAAAAAGCTCGTAGTTGAATTTCGGGATCAAT
+
FFFFFFFFFFEIIHHHIIIIIIIIIIIIIIIIIIIIIIIIIIIIIIIIIIIIFFFFFFFFFFFFFFFFFFFFFFFFFFFFF;;;;;FFFFFFFFFFFFFFFFF?==??<;;:
@JI6ZREA02GIFJ7
AGTGCTCATTGGAGGGCAAGTCTGGTGCCAGCAGCCGCGGTAATTCCAGCTCCAATAGCGTATATTAAAGTTGTTGCAGTTAAAAAGCTCGTAGTTGAATTTCGGGATCAATATATTGGTCGTGCCTCGTGTANGACTGGTATTATTGATTTCTACCTTCTGACGAACTNTGATGTCATTAATTTGGTGTCATGGGGAATCAGGACTGTTACTTTGAAAAAATTAGAGTGTTTAAAGCAGGCACGCGCTTGAATACATTAGCATGGAATAATGAAATAGGACGTTTGACCCTATTTTGTTGGTTTCTAGGATCGACGTAATGATTAATAGGGATAGTTGGGGGCATTAGTATTCAATTGTCAGAGGTGAAATTCTTGGATTTATTGAAGACTAACTACTGCGAAAGCATTTGCCAAGGATGTTTTCATTAATCAAGAACGAAAGTTAGGGATCGAAGACGATCAGATACCGTCGTAGTCTTAACCATAAACTATGCCGACTAGGA
+
FFFFFFFFFFFIIHHHIIIIIIIIIIIIIIIIIIIIIIIIIIIIIIIIIIIIFFFFFFFFFFFFFFFFFFFFFFFFFFFDD88888FFFFFFFFFFFFFFFFFDDDFFFFFFFFFFFFFFFFFBA>?<<<441!114ABBBBDFFFFFFFFFFFFFFFFFFFFFFFFD<!<<FFFFFFFFFF;;;FFFFFFFFAAAAFFFFFFFFFC::8<?6667------.0,9<?AB?FFFFFFFDDDD63333?AA===BDFDGGGGGGGGGDDFDDDD?=;A:AAA55211??888??444490/<<444<:BBDDDDDDDDDBBB==::888<;888><44455555==AABBBDDA:::==B@@>><<<:2///44@@@@@@=>>D::DDDBBBB8833383338888;888888==@@<<<::11112266445666:88:10039::27777222::40218:::2121::21057:99:99::976:7756401226461310,,
@JI6ZREA02I5VTV
AGTGCTCATTGGAGGGCAAGTCTGGTGCCAGCAGCCGCGGTAATTCCAGCTCCAATAGCGTATATTAAAGTTGTTGCAGTTAAAAAGCTCGTAGTTGAATTTTAGGCCTGGCCGGATGGTCCGTCTTTGGCGAGTACTGTTCTATCGTCGGGTCTATCCTTCTGGTGAGCCGGAATGCCCTTTATTGGGTGTGTCGGGGAACCAGGACCATTACCTTGAAAAAATTAGAGTGTTTAAAGCGGGCATTTGCTTGAATAGATTAGCATGGAATAATAGAATAGGACGTTGGTTCTATTTTGTTGGTTTTAGGACCACCGTAATGATTAATAGGGATAGTTGGGGGCATTAGTATTCAATTGTCAGAGGTGAAATTCTTGGATTTATTGAAGACTAACTATTGCGAAAGCATTTGCCAAGGATGTTTTCATTAATCAAGAACGAAAGTTAGGGGATCGAAGACGATCAGATACCGTCGTAGTCTTAACCATAAA
+
FFFFFFFFFFFIIHHHIIIIIIIIIIIIIIIIIIIIIIIIIIIIIIIIIIIIFFFFFFFFFFFFFFFFFFFFFFFFFFFFF???==FFFFFFFFFFFFFBBBBFFFFFFFFFFFFFFFFFFFFFFFFFFFFFFFFFFFFFFFFFFFFFFFFFFFFFFFFFFFFFFFFFFFFFFFFFFFFFFFFDDDFFFFFFDDD::==FFCCCFFFFFFFFFFFFFF77776666,CFFFFF??FFFFFF;;;DFFFFFFFFFDFDFDDDIIIGGGGGIIIDDDFDGGDDDB=554<<><:8:///.-,,11,,,,711166<23498AAAAADDDDDB?=BBBB==00000>>=><988AA=?=??>@@@><223822222722223688<::>??888DB@@@@><>3////973226;444444:::1244::::776:::2---1333922-1111566:::1---5::::464::65457:55644884402---
@JI6ZREA02HMY7E
AGTGCTCATTGGAGGGCAAGTCTGGTGCCAGCAGCCGCGGTAATTCCAGCTCCAATAGCGTATATTAAAGTTGTTGCAGTTAAAAGGCTCGTAGTTGAATTTTAGGCCTGGCCGGATGGTCCGTCTTTGGCGAGTACTGTTCTATCGTCGGGTCTATCCTTCTGGTGAGCCGGAATGCCCTTTATTGGGTGTGTCGGGGAACCAGGACCATTACCTTGAAAAAATTAGAGTGTTTAAAGCGGGCATTTGCTTGAATAGATTAGCATGGAATAATAGAATAGGACGTTGGTTCTATTTTGTTGGTTTTAGGACCACCGTAATGATTAATAGGGATAGTTGGGGGCATTAGTATTCAATTGTCAGAGGTGAAATTCTTGGATTTATTGAAGACTAACTATTGCGAAAGCATTTGCCAAGGATGTTTTCATTAATCAAAGAAACGAAAGTTAGGGGATCGAAGACGATCAGATACCGTCGTAGTCTTAACCATAAACTATGCCGACTAGGAGTCGGGCGACGTTATTTTCATGACTCGTTCGGCGCCTTAC
+
IIIIIIIIIIIIIHHHIIIIIIIIIIIIIIIIIIIIIIIIIIIIIIIIIIIIIIIIIIIIIIIIIIHHHIIIIIIIIIIIICCBBIIIIIIIIIIIIII>>>>IIIIIIIIIIIIIIIIIIIIIIHHHIIIIIIIIIIIIIIIIIIIIIHHHIIIIIIIIIIIIIIIIIIIIIIIIIHHHHHHIIIHHHIIIIIICCCCIIIIIIIIIIIIIIIIIII899999IIIIIIIIHHHHHHIIGGGIIHHHIIIIIIIIIIIIIIIIIIIIIIIIIIIIIIIIIIIIIII????IIICBBCICCIIAAAAIIIIIIIIIIIIIIIICCCCIIHHHIIIIII==?==IIIIIIIIIIIHHHHIIIIIIIIID997BBIF@@@@477?==EEEIII???CEIIIIIC777AIEBBBE@=<<<<D@6....:8887734,,,4,,,83,,,361,,,,,-5:???>@CE@CCEEEEE@@@ACE@C@@A@C<<;:=A774?=6@@@A@747;CCC@AA;;;707@;<<@9999@@@CCEEEEEECCC@@33//1.
@JI6ZREA02GW93F
AGTGCTCATTGGAGGGCAAGTCTGGTGCCAGCAGCCGCGGTAATTCCAGCTCCAATAGCGTATATTAAAGTTGTTGCAGTTAAAAAGCTCGTAGTTGAATTTTAGGCCTGGCCGGATGGTCCGTCTTTGGCGAGTACTGTTCTGTCGTCGGGTCTATCCTTCTGGTGAGCCGGGATGCCCTTTATTGGGTGTGTCGGGGAACCAGGACCATTACCTTGAAAAAATTAGAGTGTTTAAAGCGGGCATTTGCTTGAATAGATTAACATGGAATAATAGAATAGGACGTTGGTTCTATTTTGTTGGTTTTAGGACCACCGTAATGATTAATAGGGATAGTTGGGGGCATTAGTATTCAATTGTCAGAGGTGAAATTCTTGGATTTATTGAAGACTAACTATTGCGAAAGCATTTGCCAAGGATGTTTTCATTAATCAAGAACGAAAGTTAGGGGATCGAAGACGATCAGATACCGTCGTAGTCTTAACCATAAACTATGCCGACTAGGAATCGGG
+
HHHHHHHHHHHIIHHHIIIIIIIIIIIIIIIIIIIIIIIIIIIIIIIIIIIIHHHHHHHHHHHHHHHHHHHHHHHHHHHHH;;;;;HHHHHHHHHHHHHCCCCHHHHHHHHHHHHHHHHHHHHHHHHHHHHHHHHHHHHHHHHHHHHHHHHHHHHHHHHHHHHHHHHHHHHHHHHHHHHHHHHE99>>HHHHHHH>>AAHHHH;>>HHHHHHHHHHHH;;;;6699,@HEEEEHHHHHHHHEEEEHHHHHHHHHDDDHHHHHHHHHHHHHHHHHHHHHHHHHHH@@@HH:9;>D99992//656666AABB6665EEEEGGGHHHBBBBHHHHHHHHH88=85BBEGEHHHHBBBBHDDHHHA@??A@HH>BBABBBA9////4:BAA??ABD=998B?AA====?AA===BBDDDA==:;4744;;;;::6::::66;8445<==444748:::;710266::776::;:21011;::;::::11076667601222120;:880011000
@JI6ZREA02HBEU3
AGTGCTCATTGGAGGGCAAGTCTGGTGCCAGCAGCCGCGGTAATTCCAGCTCCAATAGCGTATATTAAAGTTGTTGCAGTTAAAAAGCTCGTAGTTGAATTTCGGGATCAATATATTGGTCGTGCCTCTGGTATGAACTGGTATTATTGATTTCTACCTTCTGACGAACTGTGATGTCATTAATTTGGTGTCATGGGGAATCAGGACTGTTACTTTGAAAAAATTAGAGTGTTTAAAGCAGGCACACGCTTGAATACATTAGCATGGAATAATGAAATGGGACGTTTGACCCTATTTTGTTGGTTTCTAGGATCGACGTAATGATTAATAGGGATAGTTGGGGGCATTAGTATTCAATTGTCAGAGGTGAAATTCTTGGATTTATTGAAGACTAACTACTGCGAAAGCATTTGCCAAGGATGTTTTCATTAATCAAGAACGAAAGTTAGGGATCGAAGACGATCAGATACCGTCGTAGTCTTAACC
+
IIIIIIIIIIIIIHHHIIIIIIIIIIIIIIIIIIIIIIIIIIIIIIIIIIIIIIIIIIIIIIIIIIHHHIIIIIIIIIIII?????IIIIIIIIIIIIIHHHIHHHIIIIIIIIIIIIIIIIIIIIIIIIIIIIIIIIIIIIIIIIIIIIGGGGDIIIIIIIIIIIIIIIIIIIIIIIIIIIIBBBIICGGHGG899999DGGGGIIII<<;?;=:?------//,3==BB?;;566GIIIIGGGIIIIHHFEEFDIH888FIIIIIIIIHHII888I888FIIEEHIIEHHHIAA??A6:DDEEEIIIAAAAAAIIIIIIIIIHHDDDDBA<<<<<<<88;66EEEIIHHHIHEEBHEEEEEHHB:;8;@EEDDBBBBDB?>>77???:8;;?DEEEEECC?@@EBBB1115;BDCC?8:>7772:333:8032..--70---89;06699:::::<;<96888<<<:;;3101:;841//00,,
@JI6ZREA02HZ30L
AGTGCTCATTGGAGGGCAAGTCTGGTGCCAGCAGCCGCGGTAATTCCAGCTCCAATAGCGTATATTAAAGTTGTTGCAGTTAAAAAGCTCGTAGTTGAATTTTAGGCCTGGCCGGAGTCGTCTCTTGGCGAGTACTGTTCTGTCGTCGGGTCAT
+
FFFFFFFFFFFIIHHHIIIIIIIIIIIIIIIIIIIIIIIIIIIIIIIIIIIIFFFFFFFFFFFF@@@@FFFFFFFFFFFFF=====FFFFFFFFFFFFFBBDDFFFFFFFFFDD9:9::666::DDDDFFFFFFFFFFFFFFFFFFD?==BB=5
@JI6ZREA02JIUJN
AGTGCTCATTGGAGGGCAAGTCTGGTGCCAGCAGCCGCGGTAATTCCAGCTCCAATAGCGTATATTAAAGTTGTTGCAGTTAAAAAGCTCGTAGTTGAATTTTAGGCCTGACCGGATGGTCCGTCTTTGGCGAGTACTGTTCTGTCGTCGGGTCTATCCTTCTGGTGAGCCGGGATGCCCTTTATTGGGTGTGTCGGGGAACCAGGACCATTACCTTGAAAAAATTAGAGTGTTTAAAGCGGGCATTTGCTTGAATAGATTAGCATGGAATAATAGAATAGGACGTTGGTTCTATTTTGTTGGTTTTAGGACCACCGTAATGATTAATAGGGATAGTTGGGGGCATTAGTATTCAATTGTCAGAGGTGAAATTCTTGGATTTATTGAAGACTAACTGTTGCGAAAGCATTTGCCAAGGATGTTTTCATTAATCAAGAACGAAAGTTAGGGGATCGAAGACGATCAGATACCGTCGTAGTCTTAACCATAAACTATGCCGACT
+
IIIIIIIIIIIIIHHHIIIIIIIIIIIIIIIIIIIIIIIIIIIIIIIIIIIIIIIIIIIIIIIIIIHHHIIIIIIIIIIII=====IIIIIIIIIIIII::::FIIIIIIIIIIIIIIIIIIIIIHHHIIIIIIIIIIIIIIIIIIIIIHHHIIIIIIIIIIIIIIIIIIIHHHIIIHHHHHHIAABBHIIIIIIBBBBIIIIIIIIIIHIIIFFFFI8;;;6699,FIIIHHHHHHHIIHHHHIHHHIIFFFIIIIIIIIIIIIIDDDD@@@@@IIGGGGGDD9;;;;99;9E6776:22<?2222>AA?AABBD;;;DDDDHIIIIIHHHIIIIII===88HHHHIIHHHFGGGDDDBB====BBB:::BBBBBBBBBHHHHHHHH===HHHHHH999=DBBBB=:::=BDDDD===;;4444;:7766<;;;;99;:66567764411677;;;6031:;;;7678;=:8888;;:;::;;110366264,/162----
@JI6ZREA02GFN9Z
AGTGCTCATTGGAGGGCAAGTCTGGTGCCAGCAGCCGCGGTAATTCCAGCTCCAATAGCGTATATTAAAGTTGTTGCAGTTAAAAAGCTCGTAGTTGAATTTTAGGCCTGGCCGGATGGTCCGTCTTTGGCGAGTACTGTTCTGTCGTCGGGTCTATCCTTCTGGTGAGCCGGGATGCCCTTTATTGGGTGTGTCGGGGAACCAGAACCATTACCTTGAAAAAATTAGAGTGTTTAAAGCGGGCATTTGCTTGAATAGATTAGCATGGAATAATAGAATAGGACGTTGGTTCTATTTTGTTGGTTTTAGGACCACCGTAATGATTAATAGGGATAGTTGGGGGCATTAGTATTCAATTGTCAGAGGTGAAATTCTTGGATTTATTGAAGACTAACTATTGCGAAAGCATTTGCCAAGGATGTTTTCATTAATCAAGAACGAAGGTTAGGGGATCGAAGACGATCAGATACCGTCGTAGTCTTAACCATAAACTATGCCGACTGGAATCGGGCGACGTTATTTCATGACTCGCTCGGCGCCTTACGGGAAC
+
IIIIIIIIIIIIIHHHIIIIIIIIIIIIIIIIIIIIIIIIIIIIIIIIIIIIIIIIIIIIIIIIIIHHHIIIIIIIIIIII;;;;;IIIIIIIIIIIIIBBCCIIIIIIIIIIIIIIIIIIIIIIHHHIIIIIIIIIIIIIIIIIIIIIHHHIIIIIIIIIIIIIIIIIIIHHHIIIHHHHHHIAABBHIIIIIICCCCIIFFFBBBIIIIIGGGGGG222226==3IIIIIHHHHHHIIH@@@I>>=G@@@DGDDDIDDDHHIIIHHHHIIIIIIIIIIIIIIIIIIIHHGFG=9956//<;////92255<<<?@GGGFDDDGIIIG?:68?=?33-----49==A?:<?@GGGEBBBBBHHBBBBBBEEEEBB:::=BBD:8===98:BBDBBBB===BBBEBBBBB<AAA>>...61,,,,11,-,,2549964--.-0099001001337;:44646777313137;:9667:6768;;1103611..-12:;:;43331136550/,1/,,,,,,,1111466794767;:8667699733---
@JI6ZREA02FMP87
AGTGCTCATTGGAGGGCAAGTCTGGTGCCAGCAGCCGCGGTAATTCCAGCTCCAATAGCGTATATTAAAGTTGTTGCAGTTAAAAAGCTCGTAGTTGAATTTCGGGATCAATATATTGGTCGTGCCTCTGGTATGAACTGGTATTATTGATTTCTACCTTCTGACGAACTGTGATGTC
+
6769<<?<4445:=??DDFFHHHHHHIHHHHHHHFFFFFGGCCCCFFFFFFFFFFFFFFFFDDF<<666DAA?@A<<<?8:55555::=BAAAABA?4411148;8999<@BBBBAAAAADAAAABBAAAB@?<<<<99888<<=?><9988896?>@>>=9::BBDBAAAA???=::
@JI6ZREA02JGXG2
AGTGCTCATTGGAGGGCAAGTCTGGTGCCAGCAGCCGCGGTAATTCCAGCTCCAATAGCGTATATTAAAGTTGTTGCAGTTAAAAAGCTCGTAGTTGAATTTTAGGCCTGACCGGATGGTCCGTCTTTGGCGAGTACTGTTCTGTCGTCGGGTCTATCCTTCTGGTGAGCCGGGATGCCCTTTATTGGGTGTGTCGGGGAACCAGGACCATTACCTTGAAAAAATTAGAGTGTTTAAAGCGGGCATTTGCTTGAATAGATTAGCATGGAATAATAGAATAGGACGTTGGTTCTATTTTGTGGTTTTAGGACCACCGTAATGATTAATAGGGATAGTTGGGGGCATTAGTATTCAATTGTCAGAGGTGAAATTCTTGGATTTATTGAAGACTAACTATTGCGAAAGCATTTGCCAAGGATGTTTTCATTAATCAAGAACGAAAGTTAGGGGATCGAAGACGATCAGATACCGTCGTAGTCTTAACCNTAAACTATGCCGACTAGGAATCGGGCGACGTTATTTCATGACTCGCTCGGCGCCTTACGGGAAAC
+
IIIIIIIIIIIIIHHHIIIIIIIIIIIIIIIIIIIIIIIIIIIIIIIIIIIIIIIIIIIIIIIIIIHHHIIIIIIIIIIBB88888IIIIIIIIIIIII@@@@IIIIIIIIIIIIIIIIIIIIIIHHHIIIIIIIIIIIIIIIIIIIIIHHHIIIIIIIIIIIIIIIIIIIHHHIIIHHHHHHGAABBHIIIIIICCCCIIIHBBBBBGHIIIIIHHI;;;;6666,>FFFFBBBEHHIIHBBBIHHHIIIIIIEFDFHIIIIIIIIIIIHHHIIIIIIIIIDFDEE8877;9?7887?6??6666AAA@>>>456<<DDDIIIIIIIHHHIIIIII==?==HHHIIHHHHIEEEHHEEEEEE??@B555DDDDDEEE@@@HHHHHB:8;@EEEDDDC?;555>A?555>CCCDDDBBB<7777<<;;<<;>:8300;:3330221-----797620036:::::9:9==><9<<><<><<==22!361236213386:4802287772220-303442---338::::8::;:;98400.,,.,,,,,,,
@JI6ZREA02IYXST
AGTGCTCATTGGAGGGCAAGTCTGGTGCCAGCAGCCGCGGTAATTCCAGCTCCAATAGCGTATATTAAAGTTGTTGCAGTTAAAAAGCTCGTAGTTGAATTTTAGGCCTGGCCGGATGGTCCGTCTTTGGCGAGTACTGTTCTGTCGTCGGGTCTATCCTTCTGGTGAGCCGGGATGCCCTTTATTGGGTGTGTCGGGGAACCAGGACCATTACCTTGAAAAAATTAGAGTGTTTAAAGCGGGCATTTGCTTGAATAGATTAGCATGGAATAATAGAATAGGACGTTGGTTCTATTTTGTTGGTTTTAGGACCACCGTAATGATTAATAGGGATAGTTGGGGGCATTAGTATTCAATTGTCAGAGGTGAAATTCTTGGATTTATTGAAGACTAACTATTGTGAAAGCATTTGCCAAGGATGTTTTCATTAATCAAAGAACGAAAGTTAGGGGATCGAAGACGATCAGATACCGTCGTAGTCTTAACCATAAACTATGCCGACTAGGAATCGGG
+
IIIIIIIIIIIIIHHHIIIIIIIIIIIIIIIIIIIIIIIIIIIIIIIIIIIIIIIIIIIIIIIIIIHHHIIIIIIIIIIII=====IIIIIIIIIIIIICCCCIIIIFFBBBBIIIIIIIIIIIIHHHIIIIIIIIIIIIIIIIIIIIIHHHIIIIIIIIIIIIIIIIIIIHHHIIIHHHHHHF99>>HIIIIIICCCCIIIIHIIHIIIIIIIIIII888888FF3FFIIIHHHHHHIIHHHHIHHHIIIIIIHHHIIIIIIIIIIIIIIIIIIIIIIIIIDD@@@DDIFGFE75439////////-15589===:666;;@@D@@@DBBBDGFG@@77855GGGGGIIFD@@@HBBBDBBBBBEBBBBBEEE====BBBBB88DDB98:=BB===DDB===BB=::::BEDDDBDBB;;33319920//.1,,,1,,44...122-1111177;;;:9;:677:763126--..6;:8:8:;;8603167;6-133;:;994220133222
@JI6ZREA02FI1PK
AGTGCTCATTGGAGGGCAAGTCTGGTGCCAGCAGCCGCGGTAATTCCAGCTCCAATAGCGTATATTAAAGTTGTTGCAGTTAAAAAGCTCGTAGTTGAATTTTAGGCCTGGCCGGATGGTCCGTCTTTGGCGAGTACTGTTCTGTCGTCGGGTCTATCCTTCTGGTGAGCCGGGATGCCCTTTATTGGGTGTGTCGGGGAACCAGGACCATTACCTTGAAAAAATTAGAGTGTTTAAAGCGGGCATTTGCTTGAATAGATTAGCATGGAATAATAGAATAGGACGTTGGTTCTATTTTGTTGGTTTTAGGACCACCGTAATGATTAATAGGGATAGTTGGGGGCATTAGTATTCAATTGTCAGAGGTGAAATTCTTGGATTTATTGAAGACTAACTATTGCGAAAGCATTTGCCAAGGATGTTTTCATTAATCAAGAACGAAAGTTAGGGGATCGAAGACGATCAGATACCGTCGTAGTCTTAACCATAAACTATGCCGACTAGGAATCGGGCGACGTTATTTTCACG
+
IIIIIIIIIIIIIHHHIIIIIIIIIIIIIIIIIIIIIIIIIIIIIIIIIIIIIIIIIIIIIIIIIIHHHIIIIIIIIIIII????=IIIIIIIIIIIIICCCCIIIIIIIIIIIIIIIIIIIIIIHHHIIIIIIIIIIIIIIIIIIIIIHHHIIIIIIIIIIIIIIIIIIIHHHIIIHHHHHHIHHHHHIIIIIIBBBBIIIIIIIIIIHFFFIIFFF9;;;99FF5IIIFFBBBHHHIIHHHHIBBBIIIIIIHHHIIIIIIIIIIIIIIIIIIHHHIIHGDDDIIDD777<G;753A5544////-1118886:5566<DGGGFFGGB??B::::?0....>ADDBDEEFD@@@BBEDBBBB>>?B:::DDB88::DBEBE<<EHB:8:@BEHEDEBBB>@@B>?5555DDDDC??=881777>>==::9><;300940..,,,,,,,,,1553332578333863138;6011::8:8888665:811380033:8:0....:8::88540844660----3315
@JI6ZREA02GI3G6
AGTGCTCATTGGAGGGCAAGTCTGGTGCCAGCAGCCGCGGTAATTCCAGCTCCAATAGCGTATATTAAAGTTGTTGCAGTTAAAAAGCTCGTAGTTGAATTTCGGGATCAATACGTCGGTCGTGCTTTTTTGGTACGCACTGGCGTCATTGGTTTCTCCTTTCTGACGAACCATGATGTCATTAATTTGGTGTTACGGGGAGTTAGGACTGTTACTTTGAAAAAATTAGAGTGTTTAAAGCAGGCATTAGCTTGAATACATTAGCATGGAATAATGAAATAGGACGTTCGATCCTATTTTGTGGTTTCTAGGATCAACGTAATGATTAATAGGGATAGTTGGGGCATTAGTATTCAATTGTCAGAGTGAAATTCTTGGATTTATTGAAGACTAACTACTGCGAAAGC
+
FFFFFFFFFFFIIHHHIIIIIIIIIIIIIIIIIIIIIIIIIIIIIIIIIIIIFFFFFFFFFFFFFFFFFFFFFFFFFFFFF?????FFFFFFFFFFFFFFFFFFFFFFFFFFFFFFFFFFFFFFF666666FF7FFFFFFFFFFFFFFFFFFFFFFFFFFFFFFFFFFFFFFFFFFFFFD<<<<<FFFDBABBBDA5555A7=<?ABBBDD::;FFC?A666666::-DFCCCCFFFFFFFFFFC???DDDACC???CFGGGGFFFFDDGGDDDBB:::=8==<<<<<@@@A>>=>4444:088;;;?<ABBB?5555=BBBB====BBBB?:::???AA====???ADDDDDDAA?BB==<<///3288;@@>::==B===822?D===?B@BBB=<<>:666623
@JI6ZREA02F834J
AGTGCTCATTGGAGGGCAAGTCTGGTGCCAGCAGCCGCGGTAATTCCAGCTCCAATAGCGTATATTAAAGTTGTTGCAGTTAAAAAGCTCGTAGTTGAATTTTAGGCCTGGCCGGATGGTCCGTCTTTGGCGAGTACTGTTCTGTCGTCGGGTCTATCCTTCTGGTGAGCCGGGATGCCCTTTATTGGGTGTGTCGGGGAACCAGGACCGTTACCTTGAAAAAATTAGAGTGTTTAAAGCGGGCATTTGCTTGAATAGATTAGCATGGAATAATAGAATAGGACGTTGGTTCTATTTTGTTGGTTTTAGGACCACCGTAATGATTAATAGGGATAGTTGGGGGCATTAGTATTCAATTGTCAGACGGTGAAATTCTTGGATTTATTGAAGACTAACTATTGCGAAAGCATTTGCCAAGGATGTTTTCATTAATCAAGAACGAAAGTTAGGGGATCGAAGACGATCAGATACCGTCGTAGTCTTAACCATAAACTATGCCGACTAGGAATCGGGC
+
IIIIIIIIIIIIIHHHIIIIIIIIIIIIIIIIIIIIIIIIIIIIIIIIIIIIIIIIIIIIIIIIIIHHHIIIIIIIIIIII?????IIIIIIIIIIIIICCCCIIIIIIIIIIIIIIIIIIIIIIHHHIIIIIIIIIIIIIIIIIIIIIHHHIIIIIIIIIIIIIIIIIIIHHHIIIHHHHHHIDDFFHIIIIIICCBBIIIIIIIIIIIIIIIIIII666666DD3EEEGGB;;777DI===DDHHHIIIIIIIIIIIIIIIIIIIIIIIIIIIIIIIIIIHHHIIIIIIIIIBBC@;22@@;;;;II@66669IGGFIIIHHHIIIIHHHHHHHII88=88HHIIIIIIIHHGGBBD?AA:9444=8::=BBDDDEEEEEEE::AA>=:=:///42??=:444BBB:::BDBBAAAA9;711113799776992---97200----003179;;;:657667:;;8:8;;31011:88:8;;;665:766::0133312098997111000/
@JI6ZREA02GBRSX
AGTGCTCATTGGAGGGCAAGTCTGGTGCCAGCAGCCGCGGTAATTCCAGCTCCAATAGCGTATATTAAAGTTGTTGCAGTTAAAAAGCTCGTAGTTGAATTTTAGGCCTGGCCGGATGGTCCGTCTTTGGCGAGTACTGTTCTGTCGTCGGGTCTATCCTTCTGGTGAGCCGGGATGCCCTTTATTGGGTGTGTCGGGGAACCAGGACCATTACCTTGAAAAAATTAGAGTGTTTAAAGCGGGCATTTGCTTGAATAGATTAGCATGGAATAATAGAATAGGACGTTGGTTCTATTTTGTTGGTTTTAGGACCACCGTAATGATTAATAGGGATAGTTGGGGGCATTAGTATTCAGTTGTCAGAGGTGAAATTCTTGGATTTATTGAAGACTAACTATTGCGAAAGCATTTGCCAAGGATGTTTTCATTAATCAAGAACGAAAGTTAGGGGATCGAAGACGATCGGATACCGTCGTAGTCTTAACCATAAACTATGCCGACTAGG
+
FFFFFFFFFFFIIHHHIIIIIIIIIIIIIIIIIIIIIIIIIIIIIIIIIIIIFFFFFFFFFFFFFFDDDFFFFFFFFFFFF???==FFFFFFFFFFFFF@@@@FFFFFFFFFFFFFFFFFFFFFFFFFFFFFFFFFFFFFFFFFFFFFFFFFFFFFFFFFFFFFFFFFFFFFFFFFFFFFFFFFDDDDFFFFFFFAAAAFFFFFFFFFFFFFFFFFFF999996FF1FFCCCC?????AD?FFFFFFFFFFFFFDDDFGIIIGGGGIIIIIIIGGGIIIGGGGGGDB=<<<<@?1001906@@4444B<==AAA55555:ADDDDDDDDBBBDDDDDD88=88DDDDDDDDDDDDD===>???DDBBB===BBB33443==;>77@B=3338<@@8888<=888=======DDDDD===::4444::::776::::66610028760-------68876970222622---20588:75657::110633320-0000.0.0.,,
@JI6ZREA02GEF6R
AGTGCTCATTGGAGGGCAAGTCTGGTGCCAGCAGCCGCGGTAATTCCAGCTCCAATAGCGTATATTAAAGTTGTTGCAGTTAAAAAGCTCGTAGTTGAATTTTAGGCCTGGCCGGATGGTCCGTCTTTGGCGAGTACTGTTCTGTCGTCGGGTCTATCCTTCTGGTGAGCCGGGATGCCCTTTATTGGGTGTGTCGGGGAACCAGGACCATTACCTTGAAAAAATTAGAGTGTTTAAAGCGGGCATTTGCTTGAATAGATTAGCATGGAATAATAGAATAGGACGTTGGTTCTATTTTGTTGGTTTTAGGACCACCGTAATGATTAATAGGGATAGTTGGGGGCATTAGTATTCAATTGTCAGAGGTGAAATTCTTGGATTTATTGAAGACTAACTATTGCGAAAGCATTTGCCAAGGATGTTTCATTAATCAAGAACGAAAGTTAGGGGATCGAAGCG
+
HHHHHHHHHHHIIHHHIIIIIIIIIIIIIIIIIIIIIIIIIIIIIIIIIIIIHHHHHHHHHHHHHHHHHHHHHHHHHHG<<66666DGGGGEDGGHHEE6666;@GGGG@@@BHHHHHHHHHHHHHHHHHHHHHHHHHHHHHHHHHHHHHHHHHHHHHHHHHHHHHHHHHHHHHHHHHBB>>>@AACBDGAGGHH>>>>EEHHHHHHHHHHGGGGGGG111111BB3DBBDEEHHHHHHHHHHHHHHHHHHHHHHHHHHHHHHHHHHHHH@@@HHHHHHHHHHHH@@6643>?;///05/2884444?6300003<:99<<;;;@EEGHHHHHHHHHH==?=8HHHB;;9;HHHHHAAAHHHHHHHHHHH>DA===AAA999974AA<923///39@=;<>@==>D=999>BAAAAAA=2----2688874777744;:220----00---72---464
@JI6ZREA02FQ2QK
AGTGCTCATTGGAGGGCAAGTCTGGTGCCAGCAGCCGCGGTAATTCCAGCTCCAATAGCGTATATTAAAGTTGTTGCAGTTAAAAAGCTCGTAGTTGAATTTTAGGCCTGGCCGGATGGTCCGTCTTTGGCGAGTACTGTTCTGTCGTCGGGTCTATCCTTCTGGTGAGCCGGGATGCCCTTTATTGGGTGTGTCGGGGAACCAGGACCATTACCTTGAAAAAATTAGAGTGTTTAAAGCGGGCATTTGCTTGAATAGATTAGCATGGAATAATAGAATAGGACGTTGGTTCTATTTTGTTGGTTTTAGGACCACCGTAATGATTAATAGGGATAGTTGGGGGCATTAGTATTCAATTGTCAGAGGTGAAATTCTTGGATTTATTGAAGACTAACTATTGCGAAAGCATTTGCCAAGGATGTTTTCATTAATCAAGAACGAAAGTTAGGGGATCGAAGACGATCAGATACCGTCGTAGTCTTAACCATAAACT
+
IIIIIIIIIIIIIHHHIIIIIIIIIIIIIIIIIIIIIIIIIIIIIIIIIIIIIIIIIIIIIIIIIIHHHIIIIIIIIIIII;;;;;IIIIIIIIIIIIICCCCIFFFFIFFFFIIIIIIIIIIIIHHHIIIIIIIIIIIIIIIIIIIIIHHHIIIIIIIIIIIIIIIIIIIHHHIIIHHHFFFIDFFFHIIIIIICCCCIIIIFFFHIIIIIIIGGII666642BB3EEEDD556BBEIIHFFFIHHHIIIIIIIIIIIIIIIIIIIIIIIIIIIIIIIIII@@@DH<<<9C?D4510.,-44/////:=?AAAAE<<<<DDDDGIIIIBB?BEEEBB00000;BEEEEEGIIIIIHHHHHHHHHHHHHHEEB:88@@D555>:<DDBBBBBEE>>=>>CC>;;=>??555CACDA>:88:1131:32277432230484333799211...38;;;:9;::8888686<<8656:;:::88:::648666..
@JI6ZREA02JVW8O
AGTGCTCATTGGAGGGCAAGTCTGGTGCCAGCAGCCGCGGTAATTCCAGCTCCAATAGCGTATATTAAAGTTGTTGCAGTTAAAAAGCTCGTAGTTGAATTTTAGGCCTGGCCGGATGGTCCGTCTTTGGCGAGTACTGTTCTGTCGTCGGGTCTATCCTTCTGGTGAGCCGGGATGCCCTTTATTGGGTGTGTCGGGGAACCAGGACCATTACCTTGAAAAAATTAGAGTGTTTAAAGCGGGCATTTGCTTGAATAGATTAGCATGGAATAATAGAATAGGACGTTGGTTCTATTTTGTTGGTTTTAGGACCACCGTAATGATTAATAGGGATAGTTGGGGGCATTAGTATTCAATTGTCAGAGGTGAAATTCTTGGATTTATTGAAGACTAACTATTGCGAAAGCATTTGCCAAGGATGTTTTCATTAATCAAGAACGAAAGTTAGGGGATCGAAGACGATCAGATACCGTCGTAGTCTTAACCATAAACTATGCCGACTAGGAATCGGGCGACGTTATTTCATGACTCGCTCGGCGCCTTACGGG
+
IIIIIIIIIIIIIHHHIIIIIIIIIIIIIIIIIIIIIIIIIIIIIIIIIIIIIIIIIIIIIIIIIIHHHIIIIIIIIIIII?????IIIIIIIIIIIIICCBBIIIIIIIIIIIIIIIIIIIIIIHHHIIIIIIIIIIIIIIIIIIIIIHHHIIIIIIIIIIIIIIIIIIIHHHIIIHHHHHHIFFFFHIIIIIICCCCIIIIIIIIIIIIIIIIIII;;;;66>>-FIHIHHHHHHHIIHHHHIHHHIIIIIIIIIIIIIIIIIIIIIIIIIIIIIIIIIIIIDDDII<<<9?6765:22::/2//><<?EEEFFDDDDDHIIIIIGG?;8=98988-----=AAA;96:BFDDD@@@BBHHHHHHHHHHHHB==@@DBBBB88EED>=@EED>>=>>??DBBB>?555BBAA==>>;8.....3399886988300:6557:;;577746888<;6031:;;:313133369::;::<<<::..-3300.-,/322790306646888220-37792---0338:;;;:;:;:<<10.-.,11100
@JI6ZREA02IYAUW
AGTGCTCATTGGAGGGCAAGTCTGGTGCCAGCAGCCGCGGTAATTCCAGCTCCAATAGCGTATATTAAAGTTGTTGCAAGTTAAAAAGCTCGTAGTTGAATTTTAGGCCTGGCCGGATGGTCCGTCTTTGGCGAGTACTGTTCTGTCGTCGGGTCTATCCTTCTGGTGAGCCGGGATGCCCTTTATTGGGTGTGGTCGGGGAACCAGGACCATTACCTTAGAAAAAATTAGAGTAGTTTAAAGCGGGCATTTGCTTGAATAGATTAGCATGGAATAATAGAATAGGACGTTGGTTCTATTTTGTTGGTTTTAGGACCACCGTAATGATTAATAGGGATAGGTTGGGGG
+
FFFFFFFFFFFIIHHHIHHHFHHFHHHDDEEGDBB@<<855544488ABBDDFFFFFFFFFFFFFFFFFFFFFFFD;::==F;;;77BBDDBA?444446....226;=>==@@BB@?>>A>8855333AADDFFFFFFFFFFDDA:::533144@??ABBBDDFFFACCCFCCCA???FFFF?:66===A9<40003455<<<<<<>A<8444=8888<<//////==0A?4445====444<;==::555ABBBBAAADCCADDDDDD::::=ABBBA554<888>>==011043<4455>--444444<<88///..??>;6779;2222....32222200222
@JI6ZREA02IYQ48
AGTGCTCATTGGAGGGCAAGTCTGGTGCCAGCAGCCGCGGTAATTCCAGCTCCAATAGCGTATATTAAAGTTGTTGCAGTTAAAAAGCTCGTAGTTGAATTTTAGGCCTGACCGGATGGTCCGTCTTTGGCGAGTACTGTTCTGTCGTCGGGTCTATCCTTCTGGTGAGCCGGGATGCCCTTTATTGGGTGTGTCGGGGAACCAGGACCATTACCTTGAAAAAATTAGAGTGTTTAAAGCGGGCATTTGCTTGAATAGATTAGCATGGAATAATAGAATAGGACGTTGGTTCTATTTTGTTGGTTTTAGGACCACCGTAATGATTAATAGGGATAGTTGGGGGCATTAGTATTCAATTGTCAGAGGTGAAATTCTTGGATTTATTGAAGACTAACTATTGCGAAAGCATTTGCCAAGGATGTTTTCATTAATCAAAGAACGAAAGTTAGGGGATCGAAGACGATCAGATACCGTCGTAGTCTTAACCATAAACTATGCCGACTAGGAATCGGGCGACGTTTATTTCATGACTCGCTCGGCGCCTTACGGG
+
HHHHHHHHHHHIIHHHIIIIIIIIIIIIIIIIIIIIIIIIIIIIIIIIIIIIHHHHHHHHHHHHHHHHHHHHHHHHHHHHH;;;;;HHHHHHHHHHHHH9866?BDDB62444EEHHHHHHHHHHHHHHHHHHHHHHHHHH>:::EHHHHHHHHHHHHHHHHHHGGGHH<<66668@EEEEHHHHHHHHHHHHHHCCBBHHHHHHHHHHHHHHHHHHH666666@@-EHHHHHHHHHHHHHHHHHHHHHHHHHHHHHHHHHHHHHHHHHHHHHHHHHHHHHHHHDDD@@99;BD9999;22@@9999G@@@@@BBBBGGG@@@BE;;9B@@BB@@@BH85;55@@@BHBBBBGGHHHHDDDDA@??=899;AA98899A4442//>AA??AEDDHHHDDDDB====93449>A>>>88311-,,,,100...1,,,2--24223:;;214448:::;;857667772020997444464621122000722220-02---202066777:7221-286222122277777::8:777;;---,,,52000
@JI6ZREA02F6WJO
AGTGCTCATTGGAGGGCAAGTCTGGTGCCAGCAGCCGCGGTAATTCCAGCTCCAATAGCGTATATTAAAGTTGTTGCAGTTAAAAAGCTCGTAGTTGAATTTTAGGCCTGACCGGATGGTCCGTCTTTGGCGAGTACTGTTCTGTCGTCGGGTCTATCCTTCTGGTGAGCCGGGATGCCCTTTATTGGGTGTGTCGGGGAACCAGGACCATTACCTTGAAAAAATTAGAGTGTTTAAAGCGGGCATTTGCTTGAATAGATTAGCATGGAATAATAGAATAGGACGTTGGTTCTATTTTGTTGGTTTTAGGACCACCGTAATGATTAATAGGGATAGTTGGGGGCATTAGTATTCAATTGTCAGAGGTGAAATTCTTGGATTTATTGAAGACTAACTATTGCGAAAGCATTTGCCAAGGATGTTTTCATTAATCAAGAAACGAAAGTTAGGGGATCGAAG
+
IIIIIIIIIIIIIHHHIIIIIIIIIIIIIIIIIIIIIIIIIIIIIIIIIIIIIIIIIIIIIIIIIIHHHIIIIIIIIIIII;;;;;IIIIIGGGGGG@@55556?EEEEEGIIIIIIIIIIIIIIHHHIIIIIIIIIIIIIIIIIIIIIHHHIIIIIIIIIIIIIIIIIIIHHHIIIHHHHHHIDDFFHIIIIIIAAAAIIHHHIIIIIIIIGGGEBC22002266,CFFGHHHHHHHIIHHHIIFFFIIIIIIIIIIDDDIIIIIIIIIIIIIIHHHIIIIIIIIIIIIHHFG=555>3588////921115866555:?BGGGFDDDHHHHH@@@D77;85@@@GIIFDD;;;;DB===BEEEEEBBBEDBBBDBBBB===88DDA424ABD94344=BBB<<?=:444B==>>AAB;71144;;;;:88::7.....1333:;;334448777771
@JI6ZREA02G018U
AGTGCTCATTGGAGGGCAAGTCTGGTGCCAGCAGCCGCGGTAATTCCAGCTCCAATAGCGTATATTAAAGTTGTTGCAGTTAAAAAGCTCGTAGTTGAATTTTAGGCCTGGCCGGATGGTCCGTCTTTGGCGAGTACTGTTCTGTCGTCGGGTCTATCCTTCTGGTGAGCCGGGATGCCCTTTATTGGGTGTGTCGGGGAAACCAGGACCATTACCTTGAAAAAATTAGAGTGTTTAAAGCGGGCATTTGCTTGAATAGATTAGCATGGAATAATAGAATAGGACGTTGGTTCTATTTTGTGGTTTTAGGACCACCGTAATGATTAATAGGGATAGTTGGGGGCATTAGTATTCAATTGTCAGAGGTGAAATTCTTGGATTTATTGAAGACTAACTATTGCGAAAGCATTTGCCAAGGATGTTTTCATTAATCAAGAACGAAAGTTAGGGGATCGAAGACGATCA
+
FFFFFFFFFFFIIHHHIIIIIIIIIIIIIIIIIIIIIIIIIIIIIIIIIIIIFFFFFFFFFFFFFFFFFFFFFFFFFFFFF=====FFFFFFFFFFFCC8888DFFFFFFFFFFFFFFFFFFFFFFFFFFFFFFFFFFFFFFFFFFFFFFFFFFFFFFFFFFFFFFFFFFFFFFFFFFFFFFFFD>?;;>7==53,......227<<?ABDFFFFFFFF666666??-AADFF??????DF?;;;?:::DDBDDACCCFDDDGGGGIIIIIIIIIIIIIIGGGGFD????CADDB7776:/550000?==?A@@88:?DDDDDBBBBDD555::::?D55788AAADDDDDDDAAADD?>?DDDDD?>444??B@@<<>8888//344;:::;;888>>@B====>=====@::99;;;6-,,,,0000111366:66:70009::21111422---44313430
@JI6ZREA02ITBOC
AGTGCTCATTGGAGGGCAAGTCTGGTGCCAGCAGCCGCGGTAATTCCAGCTCCAATAGCGTATATTAAAGTTGTTGCAGTTAAAAAGCTCGTAGTTGAATTTCGGGGTCAGCAGGTTGGTCGTGCCACTGGTATGCACTGGTCTCGCTGATTCCTCCCTCTTGTAGAACCGTAATGCCATTAAGTTGGTGTTGCGGGGAAACAGGACTGTTACTTTGAAAAAATTAGAGTGTTTAAAGCAAGCTAACACTTGAATACATTAGCATGGAATAATGAAATAGGACGATCGATCCTATTTTGTTGGTTTCTAGGGTTGACGTAATGATTAATAGGGATAGTTGGGGCATTAGTATTCAATTGTCAGAGGTGAAATTCTTGGATTTATTGAAGACTGACTACTGCGAAAGCATTTGCCAAGGATGTTTCATTAATCAAGAACGAAAGTTAGGGATCGAAGACGATCAGATACCGTCGTAGTCTTAACCATAAACT
+
FFFFFFFFFFFIIHHHIIIIIIIIIIIIIIIIIIIIIIIIIIIIIIIIIIIIFFFFFFFFFFFFFFFFFFFFFFFFFFFFF?????FFFFFFFFFFFFFFFFFDDDBFFFFFFFFFFFFFFFFFFFFFFFFFFFFFFFFFFFFFFFFFFFFFFFFFFFFFFFFFFFFFFFFFFFFFFFFFFFFFFFFFD;<<FF===;????9<<FFFFFFFFFFFF666666;;-FFFFFFFFFFFFFFFFFFDDDDFFFFFFGDFDIIIIGFFDGIGFDDDFGGGG?DDDCCDB??==;963...,3-/55111<9@;==::4ADDDDBBBBBD::88==;??AA>>4555A====?AABDDAA??DDDBBBB@>>;888888888>888;228<4/./8;;;><<<882448;99666720006433,,,,,02200477::66:94449::4955466222002446662121:::9899:51211::5546335--
@JI6ZREA02H59S4
AGTGCTCATTGGAGGGCAAGTCTGGTGCCAGCAGCCGCGGTAATTCCAGCTCCAATAGCGTATATTAAAGTTGTTGCAGTTAAAAAGCTCGTAGTTGAATTTTAGGCCTGGCCGGATGGTCCGTCTTTGGCGAGTACTGTTCTGTCGTCGGGTCTATCCTTCTGGTGAGCCGGGATGCCCTTTATTGGGTGTGTCGGGGAACCAGGACCATTACCTTGAAAAAATTAGAGTGTTTAAAGCGGGCATTTGCTTGGATAGATTAGCATGGAATAATAGAATAGGACGTTGGTTCTATTTTGTTGGTTTTAGGACCACCGTAATGATTAATAGGGATAGTTGGGGGCATTAGTATTCAATTGTCAGAGGTGAAATTCTTGGATTTATTGAAGACTAACTATTGCGAAAGCATTTGCCAAGGATGTTTTCATTAATCAAGAACGAAAGTTA
+
FFFFFFFFFFFIIHHHIIIIIIIIIIIIIIIIIIIIIIIIIIIIIIIIIIIIFFFFFFFFFFFFFFFFFFFFFFFFFFFFF;;;;;FFFFFFFFFFFFF@===FFFFFFDDDDFFFFFFFFFFFFFFFFFFFFFFFFFFFFFFFFFFFFDDDFFFFFFFFFFFFFFFFFFFFFFFFFFFFFFFFDDDDFFFFFFF<<<<CCFFFFFFFFFFFFFFFFF666666;;-CFFFD==???FF?666?FFFFFFFFFFFFDFDIIIIIIIIIIIIIIIIIIIGGDDDDDAA3332:=B7554?66<=0000A888<BBBDDDDDDDDDDAAAA===<@@@>>111119<@@@?>?@A:::=<?>@@><888<62200300003,,,./4;;;<::<=>>>======>>>D??>>>DDBBBBBB:2----::::885::::88:722..00,
@JI6ZREA02J3BVP
AGTGCTCATTGGAGGGCAAGTCTGGTGCCAGCAGCCGCGGTAATTCCAGCTCCAATAGCGTATATTAAAGTTGTTGCAGTTAAAAAGCTCGTAGTTGAATTTTAGGCCTGGCCGGATGGTCCGTCTTTGGCGAGTACTGTTCTGTCGTCGGGTCTATCCTTCTGGTGAGCCGGGATGCCCTTTATTGGGTGTGTCGGGGAACCAGGACCATTACCTTGAAAAAATTAGAGTGTTTAAAGCGGGCATTTGCTTGAATAGATTAGCATGGAATAATAGAATAGGACGTTGGTTCTATTTTGTTGGTTTTAGGACCACCGTAATGATTAATAGGGATAGTTGGGGGCATTAGTATTCAATTGTCAGAGGTGAAATTCTTGGATTTATTGAAGACTAACTATTGCGAAAGCATTTGCCAAGGATGTTTTCATTAATCAAGAAACGAAAGTTAGGGGATCGAAGACGATCAGATACCGTCGTAGTCTTAACCATAAACTAT
+
HHHHHHHHHHHIIHHHIIIIIIIIIIIIIIIIIIIIIIIIIIIIIIIIIIIIHHHHHHHHHHHHHHEEEHHHHHHHHHHHH;;;;;HHHHHHHHHHHHHCCCCHHHHHHHHHHHHHHHHHHHHHHHHHHHHHHHHHHHHHHHHHHHHHHHHHHHHHHHHHHHHHHHHHHHHHHHHHHHHHEEEFHHHHHHHHHHHCCCCHHHHHHHHHHHHHHHFGGG222222@@-GGGHHHHHHHHHHHHHHHHHHHHHHHHHHHHHHHHHHHHHHHHHHHHHHHHHHHHHHHHH;;<:@@G9999;22>>4444>3359DB?B666;;@DDDEEBB6559>=>89///00>>BBEDBGGBBBBHHHDBAA?BBA?999<;>88999////7:BEB??AHHHHHH?===HHH>=====>DHHHD998;;121176-,,,.10,,,,,,...-1,,,0000026222:464779:21212::8586766766;;61021667:00
@JI6ZREA02HPCZO
AGTGCTCATTGGAGGGCAAGTCTGGTGCCAGCAGCCGCGGTAATCCCAGCTCCAATAGCGTATATTAAAGTTGTTGCAGTTAAAAAGCTCGTAGTTGAATTTCGGGATCAATATATTGGTCGTGCCTCTGGTATGAACTGGTATTATTGATTTCTACCTACTGACGAACTGTGATGTCATTAATTTGGTGTCATGGGGAATCAGGACTGTTACTTTGAAAAAATTA
+
FFFFFFFFFFFIIHHHIIIIIIIIIIIIIIIIIIIIIIIIIHH=666HHIIIFFFFFFFFFFFFFFFFFFFFFFFFFFFFF=====FFFFFFFFFFFFFFFFFFFFFFFFFFFFFFFFFFFFFFFFFFFFFFFFFFFFFFFFFFFFFFFFFFFFFFEEEFFFFFFFFFFFFFFFFFFFFFFFFFFFFF>DDFFF====FFFFFFFFFFFDBA?8887--,,,,71+
@JI6ZREA02F8QH0
AGTGCTCATTGGAGGGCAAGTCTGGTGCCAGCAGCCGCGGTAATTCCAGCTCCAATAGCGTATATTAAAGTTGTTGCAGTTAAAAAGCTCGTAGTTGAATTTCGGGATCAATATATTGGTCGTGCCTCCGGTATGCACTGGTATTATTGATTTCTACCTTCTGACGAACTATGATGTCATTAATTTGGTGTCATGGGGAATCAGGACTGTTACTTTGAAAAATTGAGTGTTTAAAGCAGGCACACGCTTGAATACATTAGCATGGAATAATGAAATAGGACGTTTGACCCTATTTTGTTGGTTTCTAGGATCGACGTAATGATTAATAGGGATAGTTGGGGGCATTAGTATTCAATTGTCAGAGGTGAAATTCTTGGATTTATTGAAGACTAACTACTGCGAAAGCATTTGCCAAGGATGTTTTCATTAATCAAGAACGAAAGTTAGGGATCGAAGCGATCAGATACCGTCGTAGTCTTAACCAT
+
HHHHHHHHHHHIIHHHIIIIIIIIIIIIIIIIIIIIIIIIIIIIIIIIIIIIHHHHHHHHHHHHHHHHHHHHHHHHHHHHH;;;;;HHHHHHHHHHHHHHHHHHHHHHHHHHHHHHHHHHHHHHHHHHHHHHHHHHHHHHHHHHHHHHHHHHHHHHHHHHHHHHHHHHHHHHHHHHHHHHHHHHHHHHHHHHHHCCCCHHHHHHHHHH><<DB@=@G77799888<GGG@@C889HHHHHHHHHHHHEEEHHHHHHDDDHHHHHHHHHHHHHHHCD:@@EB566BGB665><79996//66==;E=EEEEHHHHHH@@@HHBBBH@99;@@@HHHHH88=8=HHHBBBBGGG@;;;998=BBBBBBB=>>DBB====D====88ABB?:>>=?==89999;999?<9///A<<<<;;8;:11012---669;;:200;:333:22---6677222020799720206221468;:79849900.-
@JI6ZREA02HHNQG
AGTGCTCATTGGAGGGCAAGTCTGGTGCCAGCAGCCGCGGTAATTCCAGCTCCAATAGCGTATATTAAAGTTGTTGCAGTTAAAAAGCTCGTAGTTGAATTTTAGGCCTGGCCGGATGGTCCGTCTTTGGCGAGTACTGTTCTGTCGTCGGGTCTATCCTTCTGGTGAGCCGGGATGCCCTTTATTGGGTGTGTCGGGGAACCAGGACCATTACCTTGAAAAAATTAGAGTGTTTAAAGCGGGCATTTGCTTGAATAGATTAGCATGGAATAATAGAATAGGACGTTGGTTCTATTTTGTTGGTTTTAGGACCACCGTAATGATTAATAGGGATAGTTGGGGGCATTAGTATTCAATTGTCAGAGGTGAAATTCTTGGATTTATTGAAGACTAACTATTACGAAAGCATTTGCCAAGGATGTTTTCATTAATCAAGAACGAAAGTTAGGGGATCGAAGACGTTCAGATACCGTCGTAGTCTTAACC
+
IIIIIIIIIIIIIHHHIIIIIIIIIIIIIIIIIIIIIIIIIIIIIIIIIIIIIIIIIIIIIIIIIIHHHIIIIIIIIIIII;;;;;IIIIIIIIIIIFF6666@DIIIIIIIIIIIIIIIIIIIIHHHIIIIIIIIIIIIIIIIIIIIIHHHIIIIIIIIIIIIIIIIIIIHHHIIIHHHHHHI>ABBHIIIIIICCCCIIIIFBBBIIIIIIIIIII;;;;6666,>FIIIHHHFFFHIHHHII999@>>>HIIHHHIIIIIIIIIIIIIIHHHIIIIIIIIIIII;;99;?>33303--11,///-56888=;???@DDDDGGFFFFEBEDDDDDI==888HHHHIIIHHHGHHBBBBBHBBBHHHHHHHH=====BEEBB88HHB434=HHHHHHHHHHHHE==:::==::::443;;7744;;;;::9;;3...31333677311116333:::9;;;;:;7676:::6566:8:;:899--
@JI6ZREA02G61VU
AGTGCTCATTGGAGGGCAAGTCTGGTGCCAGCAGCCGCGGTAATTCCAGCTCCAATAGCGTATATTAAAGTTGTTGCAGTTAAAAAGCTCGTAGTTGAATTTAGG
+
<<===A@A?FFGHHHHIIIIIIIIIIIIIIIIIIIHHHFHIHHDDDDFFHHFFFFFFFFFFFFFFFFFFFFFFFFFFFFFF==???FFFFFFFDBAA==..,,--
@JI6ZREA02JCENN
AGTGCTCATTGGAGGGCAAGTCTGGTGCCAGCAGCCGCGGTAATTCCAGCTCCAATAGCGTATATTAAAGTTGTTGCAGTTAAAAAGCTCGTAGTTGAATTTCGGGGTCAGCAGGTTGGTCGTGCCACTGGTATGCACTGGTCTCGCTGATTCCTACCTCTTGTAGAACCGTAATGCCATTAAGTTGGTGTTGCGGGGAAACAGGACTGTTACTTTGAAAAAATTAGAGTGTTTAAAGCAAGCTAACGCTTGAATACGTTAGCATGGAATAATGAAATAGGACGATCGATCCTATTTTGTGGTTTCTAGGGTTGACGTAATGATTAATAGGGATAGTTGGGGCATTAGTATTCAATTGTCAGAGGTGAAATTCTTGGATTTATTGAAGACTGACTACTGCGAAAGCATTTGCCAAGGATGTTTTCATTAATCAAGAACGAAAGTTAGGGATCGAAGACGATCAGATACCGTCGTAGTCTTAACCAT
+
IIIIIIIIIIIIIHHHIIIIIIIIIIIIIIIIIIIIIIIIIIIIIIIIIIIIIIIIIIIIIIIIIIHHHIIIIIIIIIIBB;;;;;IIIIIIIIIIIIIHHHICCCCIIIIIIIIGGGGHIIIIIIIIIIIIIIIIIIIIIIIIIIIIIIIIIIIIIIIIIIIIIIIIIIIIIIIIIIIGGGGIHHIIIGGGHICCCCHHGGDGGIIIIFDCG@@?G111111??0GFGIIHHHHHHIIIIIIIIIIIIIIIIIHHHHHHIHHHHIIIIIHHHH777GAIIIIIIIGHHHGGB?33337/::<8;D?G777AA;IIGDDDGGGHHAAAAB??EGEGDD6688FFHIIIIIIIIIIIHHHHHHH::;8;@BFFEDD@@@HHHHHHHHHBBCCCCFFFF?555@@BEEEBBBC@@@@FCBC=4744;833214862.-,22---79603366;;<<<88;;>==83232>>>><><=<:866<<884.
@JI6ZREA02HXK0Z
AGTGCTCATTGGAGGGCAAGTCTGGTGCCAGCAGCCGCGGTAATTCCAGCTCCAATAGCGTATATTAAAGTTGTTGCAGTTAAAAAGCTCGTAGTTGAATTTCGGGATCAATACGTCGGTCGTGCTTTTTTGGTACGCACTGGCGTCATTGGTTTCTCCTTTCTGACGAACCATGATGTCATTAATTTGGTGTTATGGGGATTAGGACTGTTACTTTGAAAAAATTGAGTGTTTAAAGCAGGCATTAGCTTGAAT
+
FFFFFFFFFFFIIHHHIIIIIIIIIIIIIIIIIIIIIIIIIIIIIIHHHHHHFFFFFFFFFFFFFFFFFFFFFDBBBBA4533333:BBBBDFFFFFFFFFFFDDDFFFFFFFFFFFFFFFFFFF99996666.<:DDDDDBBA>?????44...4/2266664<AAABBAAACCFDDDDBAA@@444442344>=444498:AAAABBA>>==222<----,,55=:9:2..0011<AAAAABBDFFFFC??:5
@JI6ZREA02J18U5
AGTGCTCATTGGAGGGCAAGTCTGGTGCCAGCAGCCGCGGTAATTCCAGCTCCAATAGCGTATATTAAAGTTGTTGCAGTTAAAAAGCTCGTAGTTGAATTTTAGGCCTGGCCGGATGGTCCGTCTTTGGCGAGTACTGTTCTGTCGTCGGGTCTATCCTTCTGGTGAGCCGGGATGCCCTTTATTGGGTGTGTCGGGGAACCAGGACCATTACCTTGAAAAGATTAGAGTGTTTAAAGCAGGCTTTTGCTTGAATAGATTAGCATGGAATAATAGAATAGGACGTCGTGGTTCTATTTTGTTGGTTCAAGGACCACCGTAATGATTAATAGGGATAGTTGGGGGCATTAGTATTCAATTGTCAGAGGTGAAATTCTTGGATTTATTGAAGACTAACTATTGCGAAAGCATTTGCCAAGGATGTTTTCATTAATCAAGAACGAAAGTTAGGGATCGAAGACGATCAGATACCGTCGTAGTCTTAACCATAAACTATGCCGACTAGGAATCGGG
+
IIIIIIIIIIIIIHHHIIIIIIIIIIIIIIIIIIIIIIIIIIIIIIIIIIIIIIIIIIIIIIIIIIHHHIIIIIIIIIIII=====IIIIIIIIIIIIICCCCIIIIIIIIIIIIIIIIIIIIIIHHHIIIIIIIIIIIIIIIIIIIIIHHHIIIIIIIIIIIIIIIIIIIHHHIIIHHHHHHIFFFFHIIIIIICCCCIIIIIIIIIIIIIIIIIIICCBCF<FFIIIIIIHHHHHHIIIIII>>>>FIIIIIIIIIIIIIIIIIIIIIIIIIIIIIIIIIHHHDDDDDDD@@@DCCCCIIIIIIH;;;;;9DII99;@HIHHHIIIIIIHHHHD;;;;77;77DHIIIIIIIHHHHHHHHHHHHHHHHHHHHHH====BBEBD:8===934499B?:=;===:::;:4///=A====9692----226677499620067220----02246966788;::7733176;==<<<<;::;88::6657666760022646420220066522
@JI6ZREA02GPU2I
AGTGCTCATTGGAGGGCAAGTCTGGTGCCAGCAGCCGCGGTAATTCCAGCTCCAATAGCGTATATTAAAGTTGCTGCAGTTAAAAAGCTCGTAGTTGAATTTTAGGCCTGGCCGGATGGTCCGTCTTTGGCGAGTACTGTTCTATCGTCGGGTCTATCCTTCTGGTGAGCCGGAATGCCCTTTATTGGGTGTGTCGGGGAACCAGGACCATTACCTTGAAAAAATTAGAGTGTTTAAAGCGGGCATTTGCTTGAATAGATTAGCATGGAATAATAGAATAGGACGTTGGTTCTATTTTGTGGTTTTGGGACCACCGTAATGATTAATAGGGATAGTTGGGGGCATTAGTATTCAATTGTCAGAGGTGAAATTCTTGGATTTATTGAAGACTAACTATTGCGAAAGCATTTGCCAAGGATGTTTTCATTAATCAAGAACGAAAGTTAGGGGATCGAAGACGATCAGATACCGTCGTAGTCTTAACCATAAA
+
IIIIIIIIIIIIIIIIIIIIIIIIIIIIIIIIIIIIIIIIIIIIIIIIIIIIIIIIIIIIIIIIIIHHHIIIIIIIIHHII88888HIIIIIIIIIIFF@@@@IIIHHHHIIIIIIIIIIIIIIIFFFIIIIIIIIIIIIIIIIIIIIIBBBIIIIIIIIIIIIIIIIIIIIIIIIIHHHHHHIHHHHHIIIIIICCCCIIIIIIIIIIIIIIIIIII666666DD5IHIIIHHHHHHII===DG553;CBBE@@@@DIIHHHHHIIIIIIIIIIIIIIIIIDD<<<DBEBCBC<<<77/<<?>>>EIIDHID556@DHDDDIIIIIIHHHIIIIDD55555DDIIIIIIIIIIIIHHBBBHHHHHHHHHHHHHHHHHHHHB88@@:435BDDDB?@@CC>444455///984888853.----3399886;;;855=<333882-.-000333220031:;;;:686<=><;<<<<<;8800//.,,,,
@JI6ZREA02JWJ1D
AGTGCTCATTGGAGGGCAAGTCTGGTGCCAGCAGCCGCGGTAATTCCAGCTCCAATAGCGTATATTAAAGTTGTTGCAGTTAAAAAGCTCGTAGTTGAATTTTAGGCCTGACCGGATGGTCCGTC
+
FFFFFFFFFFFIIHHHIIIIIIIIIIIIIIIIIIIIIIIIIIIIIIIIIIIIFFFFFFFFFFFFFFFFFFFFFFFFFFFFF=====FFFFFFFFFFFFFDDAAFFFFD=;;;=FFFDBBBDDF?6
@JI6ZREA02IEKHI
AGTGCTCATTGGAGGGCAAGTCTGGTGCCAGCAGCCGCGGTAATTCCAGCTCCAATAGCGTATATTAAAGTTGTTGCAGTTAAAAAGCTCGTAGTTGAATTTTAGGCCTGGCCGGATGGTCCGTCTTTGGCGAGTACTGTTCTGTCGTCGGGTCTATCCTTCTGGTGAGCCGGGATGCCCTTTATTGGGTGTGTCGGGGAACCAGGACCATTACCTTGAAAAAATTAGAGTGTTTAAAGCGGGCATTTGCTTGAATAGATTAGCATGGAATAATAGAATAGGACGTTGGTTCTATTTTGTTGGTTTTAGGACCACCGTAATGATTAATAGGGATAGTTGGGGGCATTAGTATTCAATTGTCAGAGGTGAAATTCTTGGATTTATTGAAGACTAACTATTGCGAAAGCATTTGCCAAGGATGTTTTCATTAACCAAGAACGAAAGTTAGGGGATCGAAGACGATCAGATACCGTCGTAGTCTTAACCATAAACTATGCCGACTAGGAATCGGGCGACGTTATTTCATGACTCGCTCGGCGCCTTACGGGAACAGTCGACT
+
HHHHHHHHHHHIIHHHIIIIIIIIIIIIIIIIIIIIIIIIIIIIIIIIIIIIHHHHHHHHHHHHHHHHHHHHHHHHHHHHH=====HHHHHHHHHHHHHCCCCHHHHHHHHHHHHHHHHHHHHHHHHHHHHHHHHHHHHHHHHHHHHHHHHHHHHHHHHHHHHHHHHHHHHHHHHHHHHHHHHHFFEEHHHHHHHCCCCHHHHHHHHHHHHHHHHGGH66666666,;EGGGCCHEEEHHHHHHHHHHHHHHHHDDDHHHHHHHHHHHHHHHHHHHHDDDHHHHHHHDDDDDDG?;;9;22;;9999BBBB>@@99;@BGEBBBGGHHH@@@EEEE@@55555BBBBGGGEEBBBBHHHHHA===HHHHHHHHA??HHHHH=944BBA=:>99999:9999?<==?=999>DAAAABB?;71111;:2211;;99744;8433:;:-1111122:;:446446677020222---044453300...2...,,,.100.1.1,-,0.140001,1..00....222226779797220044664100300.,,,1.544
@JI6ZREA02FZ6OC
AGTGCTCATTGGAGGGCAAGTCTGGTGCCAGCAGCCGCGGTAATTCCAGCTCCAATAGCGTATATTAAAGTTGTTGCAGTTAAAAAGCTCGTAGTTGAATTTTAGGCCTGGCCGGATGGTCCGTCTTTGGCGAGTACTGTTCTGTCGTCGGGTCTATCCTTCTGGTGAGCCGGGATGCCCTTTATTGGGTGTGTCGGGGAACCAGGACCATTACCTTGAAGAAATTAGAGTGTTTAAAGCGGGCATTTGCTTGAATAGATTAGCATGGAAT
+
FFFFFFFFEEEIIHHHIIIIIIIIIIIIIIIIIHHHHHFFFHHHHBBBHHHGFFFFFFFFFFCAAA===AA=44389<<==///11?@A=4448>>?886644>>=>>?::::::DFFFFFFFFFFFFFFFFFFFDDBBBA>80004440000<?AABBBDFFDDDFFFFFFFFFFD666CC?A<<444>:?=94....22998;99<>AA>866;;:9./...224768<<;==???DFC;;;A???DD:::?DBBBB==<?@<<<=>8.
@JI6ZREA02F8IRC
AGTGCTCATTGGAGGGCAAGTCTGGTGCCAGCAGCCGCGGTAATTCCAGCTCCAATAGCGTATATTAAAGTTGTTGCAGTTAAAAAGCTCGTAGTTGAATTTTAGGCCTGGCCGGATGGTCCGTCTTTGGCGAGTACTGTTCTGCCGTCGGGTCTATCCTTCTGGTGAGCCGGGATGCCCTTTATTGGGTGTGTCGGGGAACCAGGACCATTACCTTGAAAAAATTAGAGTGTTTAAAGCGGGCATTTGCTTGAATAGATTAGCATGGAATAATAGAATAGGACGTTGGTTCTATTTTGTGGTTTTAGGACCACCGTAATGATTAATAGGGATAGTTGGGGGCATTAGTATTCAATTGTCAGAGGTGAAATTCTTGGATTTATTGAAGACTAACTATTGCGAAAGCATTTTGCCAAGGATGTTTTCATTAATCAAGAACGAAAGTTAGGGGATCGAAGACGATCAGATACCGTCGTAGTCTTAACCATAAACTATGCCGACTAGGAATCGGGCGACGTTATTTCATGACTCGCTCGGCGCCTTACGGG
+
IIIIIIIIIIIIIHHHIIIIIIIIIIIIIIIIIIIIIIIIIIIIIIIIIIIIIIIIIIIIIIIIIIHHHIIIIIIIIIIII;;;;;IIIIIIIIIIIIIBBBBIIIIIIIIIIIIIIIIIIIIIIHHHIIIIIIIIIIIIIIIIIIIIIHHHIIIIIIIIIIIIIIIIIIIHHHIIIHHHFFFFAABBHIIIIIIBBBBIIIF>>>FHIIIIIFFFFI77776666,>>BBBDEEEHHIIHBBBFHHHIIIIIIIIIIIIIIIIIIIIIIIIIIIIIIIIII@@<<<HFI@@?>35439144/////5:;==A246<<GDDDDIDDDHHHHHIIIII86666IDDDD@@@DD@@@@@BBDDCCCDBB000::BBBBBBBEEDHHEHB>8::>>DDB>>>==77725.....=777744253----7766444833308;:333462-.----7976674:888888688==><<<<><<>::....-330/1/,0322-.-38;;868888880868:31.--3388:::8;:;:==60112234511
@JI6ZREA02FKX63
AGTGCTCATTGGAGGGCAAGTCTGGTGCCAGCAGCCGCGGTAATTCCAGCTCCAATAGCGTATATTAAAGTTGTTGCGTAAAGTAAA
+
FFFFFFFFFFFIIHHHIIIIIIIIIIIIIIIIIIIIIIIIIIIIIIIIIIIIFFFFFFFFFFFFDD@@@FFFFFFFFFFF?=A?7//
@JI6ZREA02JIIHS
AGTGCTCATTGGAGGGCAAGTCTGGTGCCAGCAGCCGCGGTGATTCCAGCTCCAATAGCGTATATTAAAGTTGTTGCAGTTAAAAAGCTCGTAGTTGAATTTTAGGCCTGGCCGGATGGTCCGTCTTTGGCGAGTACTGTTCTATCGTCGGGTCTATCCTTCTGGTGAGCCGGAATGCCCTTTATTGGGTGTGTCGGGGAACCAGGGCCATTACCTTGAAAAAATTAGAGTGTTTAAAGCGGGCATTTGCTTGAATAGATTAGCATGGAATAATAGAATAGGACGTTGGTCCTATTTTGTTGGTTTCTAGGATCAACGTAATGATTAATAGGGATAGTTGGGGGCATTAGTATTCAATTGTCAGAGGTGAAATTCTTGGATTTATTGAAGACTAACTATTGCGAAAGCATTTGCCAAGGATGTTTTCATTAATCAAGAACGAAAGTTAGGGATCGAAGACGATCAGATACCGTCGTAGTCTTAACC
+
IIIIIIIIIIIIIHHHIIIIIIIIIIIIIIIIIIIIIIIIIIIIIIIIIIIIIIIIIIIIIIIIIIHHHIIIIIIIIIIFF66666FIIIIIIIIIIIIBBCCIIIIIIIIIIIIIIIIIIIIIIHHHIIIIIIIIIIIIIIIIIIIIIHHHIIIIIIIIIIIIIIIIIIIIIIIIIHHHHHHIIIHHHIIIIIICCCCIIIIIHHHIIIIEDDBB?D00000013,;?BCE?BBBEEIF>>=BIEEBGGDEFEA<<<HIIIIIIIIIIIIIIIIHHHIIIIHF788DDGBBBD9999?22;;99?E<AAAAAAAEIGGFFEEEEG<<996666DGGGI77877EHHHHIHIIDEEBDCBBBBBB::;=BBBDDDCCB@@555?::DD?:8;BEEEBB????BBB>A;5555C?>>>;;8;811118866889883300366338990666:33...44988993313...8:9::;:<:99==62
@JI6ZREA02IUPU1
AGTGCTCATTGGAGGGCAAGTCTGGTGCCAGCAGCCGCGGTAATTCCAGCTCCAATAGCGTATATTAAAGTTGTTGCAGTTAAAAAGCTCGTAGTTGAATTTCGGGATCAATATATTGGTCGTGCCTCTGGTATGAACTGGTATTATTGATTTCTACCTTCTGACGAACTGTGATGTCATTAATTTGGTGTCATGGGGAATCAGGACTGTTACTTTGAAAAAACTGAGTGTTTAAAGCAGGCACACGCTTGAATACATTAGCATGGAATAATGAAATAGGACGTTTGACCCTATTTTGTTGGTTTCTAGGATCGACGTAATGATTAATAGGGATAGTTGGGGGCATTAGTATTCAATTGTCAGAGGTGAAATTCTTGGATTTATTGAAGACTAACTATTGCGAAAGCATTTGCCAAGGATGTTTTCATTAATCAAGAACGAAAGTTAGGGATCGAAGACGATCAGATACCGTCGTAGTCTTAACCATAAACTATGCCGACTAGGGATCGGATGATGTTTAATTTTTTAA
+
HHHHHHHHHHHIIBBBIIIIIIIIIIIIIIIIIIIIIIIIIIIIIIIIIIIIHHHHHHHHHHHHHHHHHHHHHHHHHHHHH;;;;;HHHHHHHHHHHHHHHHHHHHHHHHHHHHHHHHHHHHHHHHHHHHHHHHHHHHHHHHHHHHHHHHHHHHHHHHHHHHHHHHHHHHHHHHHHHHHHHHHEEEHHHHHHHHAAAAHHHHDDDGGE:85=<1113,,,,,,.7<>@AB=@HHHHHHHHHHHHHEEDHHHEEEDHHHHHHHHHHHHHHHHGG666@8BBB;4659?A;;8>;/0005..44666>7BBBB;;;GGHHHHHHHHH@@@HHBBB;;;;;;;;85@@BHHEEEG>>;;9432><>;;=>:;==BB===BDD>=93//BAA?:9322=;:=9999999;99999999><<<879110021,,,,.10044464333:;;2600172-----2486666021;:2108:;:8:8:;;610200024-022202077443022777622---16:://555544
@JI6ZREA02JSZH6
AGTGCTCATTGGAGGGCAAGTCTGGTGCCAGCAGCCGCGGTAATTCCAGCTCCAATAGCGTATATTAAAGTTGTTGCAGTT
+
FFFFFFFFFFFIIHHHIIIIIIIIIIIIIIIIIIIIIIHHHHFFFFFHHFFFFFFFDFFFD::<<?C??A>==<<<:4/--
@JI6ZREA02JFVXP
AGTGCTCATTGGAGGGCAAGTCTGGTGCCAGCAGCCGCGGTAATTCCAGCTCCAATAGCGTATATTAAAGTGTTGCAGTTAAAAAGCTCGTAGTTGAATTTTAGGCCTGGCCGGATGGTCCGTCTTTGGCGAGTACTGTTCTGTCGTCGGGTCTAGTCCTTCTGGTGAGCCGGGATGCCCTTTATTGGGTGTGTCGGGGAACCAGGACCATTACCTTGAAAAAATTAGAGTGTTTAAAGCGGGCATTTGCTTGAATAGATTAGCATGGAATAATAGAATAGGACGTTGGTTCTATTTTGTTGGTTTTAGGACCACCGTAATGATTAATAGGGATAGTTGGGGGCATTAGTATTCAATTGTCAGAGGTGAAATTCTTGGATTTATTGAAGACTAACTATTGCGAAAGCATTTGCCAAGGATGTTTTCATTAATCAAGAACGAAAGTTAGGGGATCGAAGACGATCAGATACCGTCGTAGTCTTAACCATAAACTATGCCGACTAGGAATCGGGCGACGTTA
+
FFFFFFFFFFFIIHHHIIIIIIIIIIIIIIIIIIIIIIIIIIIIIIIIIIIIFFFFFFFFFFFFFFF@;;:=FFFFFDDF88888FFFFBAAAAAA88111148AAAAABFFFFFFFFFFFFFFFFFFFFFFFFFFFFFF?:;;AFFFFFFFC8::8?FDDB>>;?>??4400004<88888;B<<@@FFFFFFFAADDFFEEDFFFFFFFFFFFFFF997766FF0FFFDDDDDFFFFFFFFFF@@@FFFFFFGGGFDDDDFFFGGGDDFGIIIIIGGGDDDFGAAAAA>?>?44444//444444?3348<<>A94445:AABAAAB????DDDDD88885AAADDDDDDDAAADD=888?DDDDD>>>DD?88888===822BBB8888<@B>88888888=>?===>DBB@@@@@:6----66::884776644:1000---0000012222298:99666:7:7:::9899:99:99::110675521-566:9:8:8::44222201-0..00.
@JI6ZREA02GVOGD
AGTGCTCATTGGAGGGCAAGTCTGGTGCCAGCAGCCGCGGTAATTCCAGCTCCAATAGCGTATATTAAAGTTGTTGCAGTTAAAAAGCTCGTAGTTGAATTTTAGGCCTGCCGGATGGTCCGTCTTTGGCGAGTACTGTTCTGTCGTCGGGTCTATCCTTCTGGTGAGCCGGGATGCCCTTTATTGGGTGTGTCGGGGAACCAGGACCATTACCTTGAAAAAATTAGAGTGTTTAAAGCGGGCATTTGCTTGAATAGATTAGCATGGAATAATAGAATAGGACGTTGGTTCTATTTTGTTGGTTTTAGGACCACCGTAATGATTAATAGGGATAGTTGGGGGCATTAGTATTCAATTGTCAGAGGTGAAATTCTTGGATTTATTGAAGACTAACTATTGCGAAAGCATTTGCCAAGGATGTTTTCATTAATCAAAGAACGAAAGTTAGGGGATCGAAGACGATCAGATACCGTCGTAGTCTTAACCATAAACTATGCCGACTAGGAATCGGGCGACGTTATTTCATGACTCGCTCGGCGCCTTACGGGAAAC
+
IIIIIIIIIIIIIHHHIIIIIIIIIIIIIIIIIIIIIIIIIIIIIIIIIIIIIIIIIIIIIIIIIIHHHIIIIIIIIIIII???==IIIIIIIIIIIIICCCCIIIIG@666IIIIIIIIIIIIHHHIIIIIIIIIIIIIIIIIIIIIHHHIIIIIIIIIIIIIIIIIIIHHHIIIHHHHHHIFFGGHIIIIIICCCCIIIIIIIIIIIIIIIIIII8;;;86GG5IIIIIGGGHHHIIHHHIIHHHIIIIIIIIIIIIIIIIIIIIIIIIIIIIIIIIIIIIIIIDDAABEH::877//<<1111AABCADCDDBBDIIIIIIIHIIHGGGIIIII=====IIIIIIIIIIGGGIIIIIIGDDDGIHHHIIIHHIIIHHHI??IIIDDGGCCECCCCA;555>@;711/:9<<<=<::4...,573322.2...4-0<:5357::777333>>??>8243????>8:8>??>>>>?>>?>>??432:888:81:<;:8:7?=??==???::71:::;:3...4:>?????=?????=:322221222,,,,
@JI6ZREA02FNVPB
AGTGCTCATTGGAGGGCAAGTCTGGTGCCAGCAGCCGCGGTAATTCCAGCTCCAATAGCGTATATTAAAGTTGTTGCAGTTAAAAAGCTCGTAGTTGAATTTTAGGCCTGCCGGATGGTCCGTCTTTGGCGAGTACTGTTCTGTCGTCGGGTCTATCCTTCTGGTGAGCCGGGATGCCCTTTATTGGGTGTGTCGGGGAACCAGGACCATTACCTTGAAAAAATTAGAGTGTTTAAAGCGGGCATTTGCTTGAATAGATTAGCATGGAATAATAGAATAGGACGTTGGTTCTATTTTGTTGGTTTTAGGACCACCGTAATGATTAATAGGGATAGTTGGGGGCATTAGTATTCAATTGTCAGAGGTGAAATTCTTGGATTTATTGAAGACTAACTATTGCGAAAGCATTTGCCAAGGATGTTTTCATTAATCAAGAACGAAAGTTAGGGGATCGAAGACGATCAGATACCGTCGTAGTCTTAACCATAAACTATGCCGACTAGGAATCGGGCGACGTTTATTTTCATTGACTCGTCGTC
+
FFFFFFFEEEEIIHHHIIIIIIIIIIIIIIIIIIIIIIIIIIIIIIIIIIIIFFFFFFFFFFFFFFFFFFFFFFFFFFFFF;;;;;FFFFFFFFFFFFFDAAAFFFF??666FFFFFFFFFFFFFFFFFFFFFFFFFFFFFFFFFFFFFFFFFFFFFFFFFFFFFFFFFFFFFFFFFFFFFFFFFFFFFFFFFF====FFCCDFFFFFFFDBBB@@A222/2211,9?@BB??F???DFFDDDFFFFFFFFFFDDDFDGGIIIIIIIIIIGGGGIIIIIGGGGD????BA?>?44444//<<0...<>>?=>?88:??ABBBBB???A:::ADDDDD88888DAAADDDDDAAADDDDDDDDDDD?888;><>88888///2//><<<<>32388:<<<8344==8888=DDDDB888::12002-----46:::55:93339::011111222:7446486666464:::5459:99:99::7546511210122:7:487664466-----9774447//--26222600.4.,,,,
@JI6ZREA02GAC42
AGTGCTCATTGGAGGGCAAGTCTGGTGCCAGCAGCCGCGGTAATTCCAGCTCCAATAGCGTATATTAAAGTTGTTGCAGTTAAAAAGCTCGTAGTTGAATTTTAGGCCTGGCCGGATGGTCCGTCTTTGGCGAGTACTGTTCTGTCGTCGGGTCTATCCTTCTGGTGAGCCGGGATGCCCTTTATTGGGTGTGTCGGGGAACCAGGACCATTACCTTGAAAAAATTAGAGTGTTTAAAGCAGGCTTTTGCTTGAATAGATTAGCATGGAATAATAGAATAGGACGTCGTGGTTCTATTTTGTTGGTTCAAGGACCACCGTAATGATTAATAGGGATAGTTGGGGGCATTAGTATTCAATTGTCAGAGGTGAAATTCTTGGATTTATTGAAGACTAACTATTGCGAAAGCATTTGCCAAGGATGTTTCATTAATCAAAGAACGAAAGTTAGGGATCGAAGACGATCAGATACCGTCGTAGTCTTAACCATAAACTAT
+
FFFFFFFFFFFIIHHHIIIIIIIIIIIIIIIIIIIIIIIIIIIIIIIIIIIIFFFFFFFFFFFFFFFFFFFFFFDBBAA881111149<?====<>=88000004888?>@BDFFFFFFFFFFFFFFFDDDDFFFFFFFFFFFFFFFFFFFFFFFFFFFFFFFFFFFFFFFFFFFFFFFFFFFFFFFFFFFFFFD6666FFFFFFFFFFFFFFFFFFF999999FFFFFFFFFFFFFFFFFFFFDD@@FFFFFFIIDFDIIDFFFGIIIGDDDDDGGGFDDA::9DDDB::::=AB9999=66??AABBBBBBDAA===ABBA=:::<==A;88<<<<;>//---37999<8<4448<@<><>>:;833.//8<<>;;;;;6622//32...3322<<<<>>?>==;<::66692000,,,,0,,,,03441.0---2--97222422-3111222667697466621242224447:77:78::400202294-,
@JI6ZREA02F2QZI
AGTGCTCATTGGAGGGCAAGTCTGGTGCCAGCAGCCGCGGTAATTCCAGCTCCAATAGCGTATATTAAAGTTGTTGCAGTTAAAAAGCTCGTAGTTGAATTTCGGGATCAATACGTCGGTCGTGCTTTTTTGGTACGCACTGGCGTCATTGGTTTCTCCTTTCTGACGAACCATGATGTCATTAATTTGGTGTTATGGGGAGTTAGGACCGTTACTTTGAAAAAATTAGAGTGTTTAAAGCAGGCATTAGCTTGAATACATTAGCATGGAATAATGAAATAGGACGTTCGATCCTATTTTGTGGTTTCTAGGATCAACGTAATGATTAATAGGGATAGTTGGGGCATTAGTATTCAATTGTCAGAGGTGAAACTCTTGGATTTATTGAAGACTAACTACTGCGAAAGCATTTGCCAAGGATGTTTTCATTAATCAAAGAACGAAAGTTAGGGATCGAAGACGATCAGATACCGT
+
HHHHHHHHHHHIIHHHIIIIIIIIIIIIIIIIIIIIIIIIIIIIIIIIIIIIHHHHHHHHHHHHHHHHHHHHHHHHHHHHH:::::HHHHHHHHHHHHHHHHHHHHHHHHHHHHHHHHHHHHHHH666666HH<HHHHHHHHHHHHHHHHHHHHHHHHHHHHHHHHHHHHHHHHHHHHHHHHHHHHHHHHHHHHHHCCCCH6>>HHHHHHHHDDDCCCG222266<<-DEHHHHHHEEEHHHHHHE<<<EHFDDDDDEHHHHHHHHHHHHHHHHHHHHD@:@@DD@@@GHGGDBBD9999;299000:9DAA?:;;>@@644BA><<BB99222<ABDBB9999@@BBEEEEHHHHHHDDHHH==3338==<><222>>A444944>>99899@???BBBDDD>>=3339;<A44444407:1110264473.1,,,,,,1,,,,.,,,,./46622289:667722020941.
@JI6ZREA02HP7JD
AGTGCTCATTGGAGGGCAAGTCTGGTGCCAGCAGCCGCGGTAATTCCAGCTCCAATAGCGTATATTAAAGTTGTTGCAGTTAAAAAGCTCGTAGTTGAATTTCGGATTCAGTAGGTTGGTCGTGCCTACAGGTATGTACTGGCTTCACTTGATTCCTCCTTCTTGTAGAAATGTGATGCCATTAATTTGGTTGTTGGCTATGGAAACAGGTACTAGTTACTTTGAAAAATTTAGAGTGTTTAAAGCAGGCTAACGCTTGAATACATTAGCATGGAATAATGAAATAGGACGTTCGAACCTTTTTGTGGTTTTCTAGGATTAACGTAATGATTAATAGGGATAGTTGGGGCATTAGTATTCAATTGTCAGAGGTGAAATTCTTGGATTTATTGAAGACTAACTATTGCGTAAAGCATTTGCCAAGGATGTTTTCATTAAATCTAAGACGAAAGTTAGGGATCGAAGACGATCAGATACCGTCGTAGTCTTAACCATAAACTATG
+
FFFFFFFFFFFIIIIIIIIIIIIIIIIIIIIIIIIIIIIIIIIIIIIIIIIIFFFFFFFFFFFFFFFFFFFFFFFFFFFFF?????FFFFFFFFFFFFFFFFA@?FDA:::AB::::==BBBBB==:<<::D???ADBBBBBA><<40..7422228....28>?<98888<?=<::?4444444888<<22333@89444<<888>:<5566???ADDD=???77775:::5::665=???=;89:=BB:51118>AAAAABBDDBBDAA===<<<<>@@841114<@9221==6622,,,--7+112222:5?888884449>>>===BBBAAA=;;A4444444///48=?A@<<<>>>@@<88888888888;>>>>B888===B88==?888>@<88888882...6;732227666666144....03,,,,,.0,,,3131222776----472---44:776662125:::44446446477700.3./.3.,,,
@JI6ZREA02GXW0B
AGTGCTCATTGGAGGGCAAGTCTGGTGCCAGCAGCCGCGGTAATTCCAGCTCCAATAGCGTATATTAAAGTTGTTGCAGTTAAAAAGCTCGTAGTTGAATTTTAGGCCTGACCGGATGGTCCGTCTTTGGCGAGTACTGTTCTGTCGTCGGGTCTATCCTTCTGGTGAGCCGGGATGCCCTTTATTGGGTGTGTCGGGGAACCAGGACCATTACCTTGAAAAAATTAGAGTGTTTAAAGCGGGCATTTGCTTGAATAGACTTAGCATGGAATAATAGAATAGGACGTTGGTTCTATTTTGTTGGTTTTAGGACCACCGTAATGATTAATAGGGATAGTTGGGGGCATTAGTATTCAATTGTCAGAGGTGAAATTCTTGGATTTATTGAAGACTAACTA
+
FFFFFFFFFFFIIHHHIIIIIIIIIIIIIIIIIIIIIIIIIIIIIIIIIIIIFFFFFFFFFFFFFFFFFFFFFFFFFFFFF=====FFFFFFFFFFFFF8656DDDD?6668:FFFFFFFFFFFFFFFFFFFFFFFFFFFFFFFFFFFFFFFFFFFFFFFFFFFFFFFFFFFFFFFFFFFFFFFDDDDFFFFFFFAA@@FFFFFFFFFFDDDFFFFFF77776666,?DDDDCFFFFFFFFDDDDFFFFDBAA@@?><22222:BBBBBDGGDDDGGGGGGDDDFDDDAA99:AD9997?66CA====DAAAAAAAAAAAA????DDDDDBBBDDIIDD==??8AAAAIIIDDDAA?DDDDDDDDDDDD>>>DDDDDDDD>>>=77><8667..,,..
@JI6ZREA02H4SEW
AGTGCTCATTGGAGGGCAAGTCTGGTGCCAGCAGCCGCGGTAGTTCCAGCTCCAATAGCGTATATTAAAGTTGTTGCAGTTAAAAAGCTCGTAGTTGAATTTTAGGCCTGGCCGGATGGTCCGTCTTTGGCGAGTACTGTTCTGTCGTCGGGTCTATCCTTCTGGTGAGCCGGGATGCCCTTTATTGGGTGTGTCGGGGAACCAGGACCATTACCTTGAAAAAATTAGAGTGTTTAAAGCGGGCATTTGCTTGAATAGATTAGCATGGAATAATAGAATAGGACGTTGGTTCTATTTTGTGGTTTTAGGACCACCGTAATGATTAATAGGGATAGTTGGGGGCATTAGTATTCAATTGTCAGAGGTGAAATTCTTGGATTTATTGAAGACTAACATTGCGAAAGCATTTGCCAAGGATG
+
FFFFFFFFFFFIIHHHIIIIIIIIIIIIIIIIIIIIIIIIIIIIIIIIIIIIFFFFFFFFFFFF@@@@@FFFFFFFFFFFF;;;;;FFFFFFFFFFFFFDDDDFFFFFFFFFFFFFFFFFFFFFFFFFFFFFFFFFFFCCDFFFFFFFFFFFFFFFFFFFFFFCCCADDDD???DBA;88888>00...24==9:...0<<=<8444<@@@>?4222=------00,4@ABB??FFFFFFFFFFFFFFCAAAADA555:CCDFDDDDGGC555:<?DBB@@@A<8862211713,,,,3,--..//7662248<<998<<<==ABBB????D:::?D55555AAAA:4448@?>><888??===>?B=>>D?888==?==;822>@8/./38333=@@@B>>>>?===>B@<;;;;;3,
@JI6ZREA02HLS07
AGTGCTCATTGGAGGGCAAGTCTGGTGCCAGCAGCCGCGGTAATTCCAGCTCCAATAGCGTATATTAAAGTTGTTGCAGTTAAAAAGCTCGTAGTTGAATTTCGGGATTC
+
FFFFFFFFFFFIIHHHIIIIIIIIIIIIIIIIIIIIIIIIIIIIIIIIIIIIFFFFFFFFFFFFFFFFFFFFFFFFFFFFF;;;;;FFFFFFFFFDDBB=;80...371.
@JI6ZREA02GNTUH
AGTGCTCATTGGAGGGCAAGTCTGGTGCCAGCAGCCGCGGTAATTCCAGCTCCAATAGCGTATATTAAAGTTGTTGCAAGTTAAAAAGCTCGTAGTTGAATTTA
+
FFFFFD??=AA=5663:ADDDGGFFHHHIIIHHGCACCCCE::::??DFFFFFFFFFFFDFFC?::666:AA445BDDF==<;;=<<FDDDDDA44266621,,
@JI6ZREA02I2JYZ
AGTGCTCATTGGAGGGCAAGTCTGGTGCCAGCAGCCGCGGTAATTCCAGCTCCAATAGCGTATATTAAAGTTGTTGCAGTTAAAAAGCTCGTAGTTGAATTTTAGGCCTGGCCGGATGGTCCGTCTTTGGCGAGTACTGTTCTATCGTCGGGTCTATCCTTCTGGTGAGCCGGAATGCCCTTTATTGGGTGTGTCGGGGAACCAGGACCATTACCTTGAAAAAATTAGAGTGTTTAAAGCGGGCATTTGCTTGAATAGATTAGCATGGAATAATAGAATAGGACGTTGGTTCTATTTTGTTGGTTTTAGGACCACCGTAATGATTAATAGGGATAGTTGGGGGCATTAGTATTCAATTGTCAGAGGTGAAATTCTTGGATTTATTGAAGACTAACTATTGCGAAAGCATTTGCCAAGGATGTTTTCATTAATCAAGAACGAAAGTTAGGGGATCGAAGTCGATCAGATACCGTGTAGTCTTAACCATAAACTATGCCGACTAGGAATCGGGCGACGTTA
+
IIIIIIIIIIIIIHHHIIIIIIIIIIIIIIIIIIIIIIIIIIIIIIIIIIIIIIIIIIIIIIIIIIHHHIIIIIIIIIIHH88888IIIIIIIIIIIIICCCCIIIIIIIIIIIIIIIIIIIIIIHHHIIIIIIIIIIIIIIIIIIIIIHHHIIIIIIIIIIIIIIIIIIIIIIIIIHHHB@>@HHHHHIIIIIIBBBBIIIHB>==BHHIIFBBBBI;;;;66;;,BFIIIHEEB>>>HHDDFGBBDIB===BIIIIHHHIIIIIIIIIIII@@@DDD@@@II<<<DDGGGGE77751--88////56688:@89<<<IIIIIIIIIIHHHIIIIII88877@@@@IIIIID<<<@@EDDDDD:::B:::AAC<<A::///477AAA98:544::BB@BBDEEEH@@@@EEBBBB553;81131::;<::9;;=>;;>:3338::0....1:;;;;:;;8:::::83...8666866;:<::...388831-8:::8;8868;88::8320-341441
@JI6ZREA02H7CO1
AGTGCTCATTGGAGGGCAAGTCTGGTGCCAGCAGCCGCGGTAATTCCAGCTCCAATAGCGTATATTAAAGTTGTTGCAGTTAAAAAGCTCGTAGTTGAATTTCGGGATCAATACGTCGGTCGTGCTTTTTTGGTACGCACTGGCGTCATTGGTTTCTCCTTTCTGACGAACCATGATGTCATTAATTTGGTGTTATGGGGAGTTAGGACTGTTACTTTGAAAAAATTAGAGTGTTTAAAGCAGGCATTAGCTTGAATACATTAGCATGGAATAATGAAATAGGACGTTCGATCCTATTTTGTGGTTTCTAGGATCAACGTAATGATTAATAGGGATAGTTGGGGCATTAGTATTCAATTGTCAGAGGTGAAATTCTTGGATTTATTGAAGACTAACTACTGCGAAAGCATTTGCCAAGGATGTTTCATTAATCAAGAACGAAAGTTAGGGATCGAAGACGATCAGATACCGTCGTAGTCTTAACCATAAACTATGCCGACTAGGGATCGGATGATGTTAATTTTATAATG
+
IIIIIIIIIIIIIHHHIIIIIIIIIIIIIIIIIIIIIIIIIIIIIIIIIIIIIIIIIIIIIIIIIIHHHIIIIIIIIIIII;;;;;IIIIIIIIIIIIIHHHIHHHIIIIIIIIIIIIIIIIIII888888II?IIIIIIIIIIIIIIIIIIHHHIIGGGGGIIIIIIIIIIIIIIIIIIIIIIIHHHIIIIIIIIBBBBI7??IIIIIIICCCIHHHI;;;;99CC0IIIIIHHHHHHIIIIIIIIIIICCCIIIIIIIIIIIIIIIIIIIIIIIHHHIIIIIIIIIIIII>>=>3333>4EE==?IEIIIIIIIIIIIIIIIIIIIIIIHHFIGHEEE55338>EEEIEEIIGGGIIIIIIGECCCIHHHIIIIIIIIHHHIHHIIIIIIGEEEEIIIGEE???CCCECCEADAA<<78/.../577997<=A:77>====@>>4::=>:::A:425?=>>AA?A@AAA:7::>??A@?::4425===A<49555?A=A>555>A??????=50005566211.7747
@JI6ZREA02I2ZY7
AGTGCTCATTGGAGGGCAAGTCTGGTGCCAGCAGCCGCGGTAATTCCAGCTCCAATAGCGTATATTAAAGTTGTTGCAGTTAAAAAGCTCGTAGTTGAATTTTAGGCCTGGCCGGATGGTCCGTCTTTGGCGAGTACTGTTCTGTCGTCGGGTCTATCCTTCTGGTGAGCCGGGATGCCCTTTATTGGGTGTGTCGGGGAACCAGGACCATTACCTTGAAAAAATTAGAGTGTTTAAAGCGGGCATTTGC
+
FFFFFFFFFFFIIHHHIIIIIIIIIIIIIIIIIIIIIIIIIIIIIIIIIIIIFFFFFFFFFFFFFFFFFFFFFFFF<8666;;;77DFFFFFFFFFFFFEE??FFFFFFFFFFFFFFFFFFFFFFFFFFFFFFFFFFFFFFFFFFFFFF==?EFFFFFFFFFFFFFFFFFFFFFFFFFFFFFFC<<??=BADDDB5666??AACAAAFFFFFFDDDDF77776633,5:AA?;88888??44267...44
@JI6ZREA02J17H2
AGTGCTCATTGGAGGGCAAGTCTGGTGCCAGCAGCCGCGGTAATTCCAGCTCCAATAGCGTATATTAAAGTTGTTGCAGTTAAAAAGCTCGTAGTTGAATTTTAGGCCTGGCCGGATGGTCCGTCTTTGGCGAGTACTGTTCTATCGTCGGGTCTATCCTTCTGGTGAGCCGGAATGCCCTTTATTGGGTGTGTCGGGGAACCAGGACCATTACCTTGAAAAAATTGGAGTGTTTAAAGCGGGCATTTGCTTGAATAGATTAGCATGGAATAATAGAATAGGACGTTGGTTCTATTTTGTTGGTTTTTAGGACCACCGTAATGATTAATAGGGATAGTTGGGGGCATTAGTATTCAATTGTCAGAGGTGAAATTCTTGGATTTATTGAAGACTAACTATTGCGAAAGCATTTGCCAAGGATGTTTTCATTAATCAAGAACGAAAGTTAGGGGATCGAAGACGATCAGATACCGTCGTAGTCTTAACCNTAAACTATGCCGACTAGGAATCGGGCGACGTTATTTCATGACTCGCTCGGCGCCTTACGGGAAC
+
IIIIIIIIIIIIIHHHIIIIIIIIIIIIIIIIIIIIIIIIIIIIIIIIIIIIIIIIIIIIIIIIIIHHHIIIIIIIIIIII???==IIIIIIIIIIIIICCCCIIIIIIIIIIIIIIIIIIIIIIHHHIIIIIIIIIIIIIIIIIIIIIHHHIIIIIIIIIIIIIIIIIIIIIIIIIHHHHHHIAABBHIIIIIICCBBIIGGGIIIIIIIIIIIIII999988GGIGGGIIHHHHGGGIHHHIIHHHIIIIIIIHHHIIIIIIIIIIIIIIIIIIIIIIIIIIIIIIIIHHHG9830:11--,,,,,.56855566;??EFDAAAIIIHBBBEGEG==55544;CEGECBDFHFFCFCCBFFFFFFFD;;;FFI88;;FBBBB>>IFC:8;@HHHHDFFEFBBBEBC@555EECCCA>43.....<:::8859833003/0../00,,,,,/599:61036;==332;9==>><<<=;;86633.-!3522.--4862134976611335551,211224---88<<<<=<=<82336<99;;97533..-
@JI6ZREA02GVRU4
AGTGCTCATTGGAGGGCAAGTCTGGTGCCAGCAGCCGCGGTAGTTCCAGCTCCAATAGCGTATATTAAAGTTGTTGCAGTTAAAAAGCTCGTAGTTGAATTTTAGGCCTGGCCGGATGGTCCGTCTTTGGCGAGTACTGTTCTGTCGTCGGGTCTATCCTTCTGGTGAGCCGGGATGCCCTTTATTGGGTGTGTCGGGGAACCAGGACCATTACCTTGAAAAAATTAGAGTGTTTAAAGCGGGCATTTGCTTGAATAGATTAGCATGGAATAATAGAATAGGACGTTGGTTCTATTTTGTGGTTTTAGGACCACCGTAATGATTAATAGGGATAGTTGGGGGCATTAGTATTCAATTGTCAGAGGTGAAATTCTTGGATTTATTGAAGACTAACTATTGCGAAAGCATTTGCCAAGGATGTTTTCATTAATCAAGAACGAAAGTTAGGGGATCGAAGCGATCAGATACCGTCGTAGTCTTAACCATAAACTATGCCGACTAGGAATCGGGCGACGTTATTTTCA
+
IIIIIIIIIIIIIHHHIIIIIIIIIIIIIIIIIIIIIIIIIIIIIIIIIIIIIIIIIIIIIIIIIIHHHIIIIIIIIIIFF66666HIIIIIIIIIIII;;;;HIIIIGGGIIIIIIIIIIIIIIHHHIIIIIIIIIIIIIIIIIIIIIHHHIIIIIIIIIIIIIIIIIIIHHHIIIGGGHHHI>>BABGCIIEB6666BBIIEEEIIIHIIIIIIII666666>>-FHIIIHHHHHHIIHHHIIHHHIIIIIIIIIIIIIIIIIIIIII<<<IIIIIIGGEGG?>>///,35:,///5.445577DE9555659EEEE;;<AEAAADHEEIIIIHH77666IGGGA<9<AHEEEIEEDDDDE??@C555CCC??AAC>;;944AA;52554>@@=@@A5////>>>777?;;:://.5300119:::998::;<99><777:<<477222::==;9:9888=:686::=6566:668<<==665862231-:;:8688:8:::8888220-52230/,,,,11
@JI6ZREA02IRGK7
AGTGCTCATTGGAGGGCAAGTCTGGTGCCAGCAGCCGCGGTAATTCCAGCTCCAATAGCGTATATTAAAGTTGTTGCATTAAAAAGCTCGTAGTTGAATTTTAGGCCTGGCCGGAGTCGTCGTCTTGGCGAGTACTGTTCTGTCGTCGGGTCTAT
+
FFFFFFFFFFFIIHHHIIIIIIIIIIIIIIIIIIIIIIIIIIIIIIIIIIIIFFFFFFFFFFFFFFFFFFFFFFFFA;;;=====FFFFFFFFFFFFFBBDAFDDDDFDB=<<<?>9911133DDDDDDFFFFFFFFFFFFFFFFFF?==BDD=3
@JI6ZREA02IDZS3
AGTGCTCATTGGAGGGCAAGTCTGGTGCCAGCAGCCGCGGTAATTCCAGCTCCAATAGCGTATATT
+
FFFFFFFFFFFII:::IIIIIIIIIIIIIIIIIIIIIIIIIHHHHHHHHHHFFFFFFBA??AAA00
@JI6ZREA02HM6BY
AGTGCTCATTGGAGGGCAAGTCTGGTGCCAGCAGCCGCGGTAATTCCAGCTCCAATAGCGTATATTAAAGTTGTTGCAGTTAAAAAGCTCGTAGTTGAATTTTAGGCCTGGCCGGATGGTCCGTCTTTGGCGAGTACTGTTCTATCGTCGGGTCTATCCTTCTGGTGAGCCGGGAATGCCCTTTATTGGGTGTGTCGGGGAACCAGGACCATTACCTTGAAAAAATTAGAGTGTTTAAAGCGGGCATTTGCTTGAATAGATTAGCATGGAATAATAGAATAGGACGTTGGTTCATTTTGTTGGTTTTAGGACCACCGTAATGATTAATAGGGATAGTTGGGGGCATTAGTATTCAATTGTCAGAGGTGAAATTCTTGGATTTATTGAAGACTAACTATTGCGAAAGCATTTGCCAAGATGTTTTCATTAATCAAGAACGAAAGTTAGGGGATCGAAGACGATCAGATACCGTCGTAGTCTTAACCATAAACTATGCCGACTA
+
FFFFFFFFFFFIIHHHIIIIIIIIIIIIIIIIIIIIIIIIIIIIIIIIIIIIFFFFFFFFFFFFFFFFFFFFFFFFFFFFF?????FFFFFFFFFFFFF@@@@FFFFFFFFFFFFFFFFFFFFFFFFFFFFFFFFFFFFFFA:;;;FFFFFFFFFFFFFFFFFDBBAAA8813333<?<;===FFFFFFFFFFFFFDDDDFFFFFFFFFFFFFFFFFFF666666FF0FFFFFFFFFFFFFFDDDDFFFFFFFFDDFDIIIIIGGGGGGGD555:ADBBAA<<<93448832344576A00::::::BBBB:::555A>>A??AABDDD????ADDDD58555DAAADDDD????ADDDDDDDDDDD>>>=B@<2244<///827::<888>>BDDD====>>>>>=888=DDD84323:451166::9956667442----466011014222:610259::::464:::1011211:78::1102579:9046668840,
@JI6ZREA02I5O28
AGTGCTCATTGGAGGGCAAGTCTGGTGCCAGCAGCCGCGGTAATTCCAGCTCCAATAGCGTATATTAAAGTTGTTGCAGTTAAAAAGCTCGTAGTTGAATTTCGGGATCAATACGTCGGTCGTGCTTTTTTGGTACGCACTGGCGTCATTGGTTTCTCCTTTCTGACGAACCATGATGTCATTAATTTGGTGTTATGGGGAGTTAGGACTGTTACTTTGAAAAAATTGAGTGTTTAAAGCAGGCATTAGCTTGAATACATTAGCATGGAATAATGAAATAGGACGTTCGATCCTATTTGTGGTTTCTAGGATCAACGTAATGATTAATAGGGATAGTTGGGGCATTAGTATTCAATTGTCAGAGGTGAAATTCTTGGATTTATTGAAGACTAACTACTGCGAAAGCATTTGCCAAGGATGTTTTCATTAATCAAGAACGAAAGTTAGGGATCGAAGACGATCAGAT
+
HHHHHHHHHHHIIHHHIIIIIIIIIIIIIIIIIIIIIIIIIIIIIIIIIIIIHHHHHHHHHHHHHHHHHHHHHHHHHHHHH?????HHHHHHHHHHHHHHHHHHHHHHHHHHHHHHHHHHHHHHH666666HH9HHHHHHHHHHHHHHHHHHHHHHHHHEEEFHHHHHHHHHHHHHHHHHHHHHHHHHHHHHHHHHBBAAE6>>HHHHHHHHHHHEEEH6;;;66@@@EHHHHHHHHHHHHHHHHHHHHHHHHHHHHHHHHHHHHHHHHHHHHHHHHHH<DDHHDDDEGDDAA;:,//9//-,,,33@>>=>>AB>60//<AD556649>;;ADBD;;2222@BDDED??BGGBB@99899A???A====DDDBBBBE999?449AA=:<98889:=;93.//9;93226=884400071,,,,,100...267200;:445:;;2997672222006002272--
@JI6ZREA02HVSGH
AGTGCTCATTGGAGGGCAAGTCTGGTGCCAGCAGCCGCGGTAATTCCAGCTCCAATAGCGTATATTAAAGTTGTTGCAGTTAAAAAGCTCGTAGTTGAATTTTAGGCCTGACCGGATGGTCCGTCTTTGGCGAGTACTGTTCTGTCGTCGGGTCTATCCTTCTGGTGAGCCGGGATGCCCTTTATTGGGTGTGTCGGGGAACCAGGACCATTACCTTGAAAAAATTAGAGTGTTTAAAGCGGGCATTTGCTTGAATGGATCAGCATGGAATAATAGAATAGGACGTTGGTTCTATTTTGTTGGTTTTAGGACCACCGTAATGATTAATAGGGATAGTTGGGGGCATTAGTATTCAATTGTCAGAGGTGAAATTCTTGGATTTATTGAAGACTAACTATTGCGAAAGCAATTTGCCAAGGATGTTTCATTAATCAAAGAACGAAAGTTAGGGGATCGAAGACGATCAGATACCGTCGTAGTCTTAACCATAAACTNTGCCGACTAGGAATCGGGCGACGTTTATTTCATGACTCGC
+
FFFFFFFFFFFIIHHHIIIIIIIIIIIIIIIIIIIIIIIIIIIIIIIIIIIIFFFFFFFFFFFFFFFFFFFFFFFFFFFFF;;;;;FFFFFFFFFFFFFEEEEFFFFFFFFFFFFFFFFFFFFFFFFFFFFFFFFFFFFFFFFFFFFFFFFFFFFFFFFFFFFFFFFFFFFFFFFFFFFFFFD<99@@FFFFFFFDDDDFFFFFFFFFFFCCCCCAAA67772244,<??9800088;AA445=A?FFFFFFFDDDDDIIGFFFGGGGGGFCCCDFGGDBB@??><<4432:67////-,,11,,,,3155555...3=>=<<<@8888866971----,,,,77999:<<<BBBBB@@@@>888332446;;733447,,,,,,300003,,,,,,00334,,,2...2269999966422--,,000...6---602:83359::-111196622278:756666567::64459:512116677472,,,,!.000,,,,,,0777743650698666400-222200013.
@JI6ZREA02GW6EW
AGTGCTCATTGGAGGGCAAGTCTGGTGCCAGCAGCCGCGGTAATTCCAGCTCCAATAGCGTATATTAAAGTTGTTGCAGTTAAAAAGCTCGTAGTTGAATTTCGGGATCAATACGTCGGTCGTGCTTTTTTGGTACGCACTGGCGTCATTGGTTTCTCCTTTCTGACGAACCATGATGTCATTAATTTGGTGTTATGGGGAGTTAGGACTGTTACTTTGAAAAAATTGAGTGTTTAAAGCAGGCATTAGCTTGAATACATTAGCATGGAATAATGAAATAGGACGTTCGATCCTATTTTGTGGTTTCTAGGATCAACGTAATGATTAATAGGGATAGTTGGGGCATTAGTATTCAATTGTCAGAGGTGAAATTCTTGGATTTATTGAAGACTAACTACTGCGAAAGCATTTGCTAAGGATGTTTCATTAATCAAGAACGAAAGTTAGGGATCGAAGACGATCAGATACCGTCGTAGTCTTAACCATAAACTATGCCGACTAGGGATCGGATGATGTTAATTTTTATGTACTCA
+
IIIIIIIIIIIIIHHHIIIIIIIIIIIIIIIIIIIIIIIIIIIIIIIIIIIIIIIIIIIIIIIIIIHHHIIIIIIIIIIII?????IIIIIIIIIIIIIHHHIHHHIIIIIIIIIIIIIIIIIII777777II<IIIIIIIIIIIIIIIIIIHHHIIIIHHHIIIIIIIIIIIIIIIIIIIIIHI???IIIIIIIICCCBB466HIIIIIIHHIIHHHI999999BBBFIIIHHHHHHIIIIIIIIIIIIIIIIEEDEIIIIIIIIIIIIIIIIIHHHHHHIHHHIIGGEEBBBD33336/?>;;?E?I<<<DHGIIDDDDHDDDDDDDFB??EEEE::000/:>A83523@EEBDBB?=??DDCCC?;5555:88::A::54//:BBBBBDB>::8HD@@>BBBBBBBBB:::>;>=;3.---.722//4768;99;8555:..-6688333<81038<;;:8688;;:88:<>:::88==1108688860678813...888:;;;;;888330099/--,,,)1/11//1
@JI6ZREA02G6QXX
AGTGCTCATTGGAGGGCAAGTCTGGTGCCAGCAGCCGCGGTAACTCCAGCTCCAATAGCGTATATTAAAGTTGTTGCAGTTAAAAAGCTCGTAGTTGAATTTTAGGCCTGGCCGGATGGTCCGTCTTTGGCGAGTACTGTTCTGTCGTCGGGTCTATCCTTCTGGTGAGCCGGGATGCCCTTTATTGGGTGTGTCGGGGAACCAGGACCATTACCTTGAAAAAATTAGAGTGTTTAAAGCGGGCATTTGCTTGAATAGATTAGCATGGAATAATAGAATAGGACGTTGGTTCTATTTTGTTGGTTTTAGGACCACCGTAATGATTAATAGGGATAGTTGGGGGCATTAGTATTCAATTGTCAGAGGTGAAATTCTTGGATTTATTGAAGACTAACTACTGCGAAAGCATTTGCCAAGGATGTTTTCATTAATCAAAGAACGAAAGTTAGGGGATCGAAGACGATCAGATACCGTCGTAGTCTTAACCATAAACTATGCCGACTAGGGATCGGATGATGTTAATTTTTTAATG
+
IIIIIIIIIIIIIHHHIIIIIIIIIIIIIIIIIIIIIIIIIIIIIIIIIIIIIIIIIIIIIIIIIIHHHIIIIIIIIIIII88888IIIIIIIIIIIII;;;;BGIIIIIIIIIIIIIIIIIIIIHHHIIIIIIIIIIIIIIIIIIIIIHHHIIIIIIIIIIIIIIIIIIIHHHIIIHHHHHHIFFGGHIIIIIICCCCIIIIIIIIIIIIIIIIIII888688GG5IIHIHHHHHHHIIHHHHIHHHIIIIIIIIIIIIIIIIIIIIIIIIIIIIIIIIIIIIFAA8877?BG===?A22==BB>>IAAAHGG::=FIIIIIIIHHHIAAAHIIIHH88;::GGGHIIIIIHGGGHHHHEECB::;C555CC?;;EEEBBBB;;EEEBBCCE???>FBCCFEEEB@;;;EFFHFF5538=7;74<<::8843..,-,,22000/2213322288<=;98;:>>>>>>>>>>>><::;;;;212211083--.404888684;;858633333855553400,,,,,,..)2
@JI6ZREA02JL17N
AGTGCTCATTGGAGGGCAAGTCTGGTGCCAGCAGCCGCGGTAATTCCAGCTCCAATAGCGTATATTAAAGTTGTTGC
+
:::FFFFFFFFHIHHHIIIIIIIIIIIIIIIIIIIIIIHHHHHHHHFFFFHFFFFDDB===BAA55444988=<>40
@JI6ZREA02GG717
AGTGCTCATTGGAGGGCAAGTCTGGTGCCAGCAGCCGCGGTAATTCCAGCTCCAATAGCGTATATTAAAGTTGTTGCAGTTAAAAAGCTCGTAGTTGAATTTTAGGCCTGGCCGGATGGTCCGTCTTTGGCGAGTACTGTTCTGTCGTCGGGTCTATCCTTCTGGTGAGCCGGGATGCCCTTTATTGGGTGTGTCGGGGAACCAGGACCATTACCTTGAAAAAATTAGAGTGTTTAAAGCGGGCATTTGCTTGAATAGATTAGCATGGAATAATAGAATAGGACGTTGGTTCTATTTTGTTGGTTTTAGGACCACCGTAATGATTAATAGGGATAGTTGGGGGCATTAGTATTCAATTGTCAGAGGTGAAGT
+
FFFFFFFFFFFIIHHHIIIIIIIIIIIIIIIIIIIIIIIIIIIIIIIIIIIIFFFFFFFFFFFFFF;;;FFFFFFFFFFFF?????FFFFFFFFFFFFFDDDBFFFFFFFFFFFFFFFFFFFFFF???FFFFFFFFFFFFFFFFFFFFF@@@FFFFFFFFFFFFFFFFFFFFFFFFFFFFFFC:88?==B<A:::9:;;DDDFFFFFFFFFFFFFDDD666666DB0DD?::666?CFFFFFFFFFFFFFFFFFDFDFIIIIIGFFDGIIIIIIIGGGGGDDDBB>=442236:,,,,3-.662223<==<<<@>>:::A<<<<>>@==42227<<22-----::99<<;==><<<<<8888:;667544,,
@JI6ZREA02JWZFE
AGTGCTCATTGGAGGGCAAGTCTGGTGCCAGCAGCCGCGGTAATTCCAGCTCCAATAGCGTATATTAAAGTTGTTGCAGTTAAAAAGCTCGTAGTTGAATTTTAGGCCTGGCCGGATGGTCCGTCTTTGGCGAGTACTGTTCTGTCGTCGGGTCTATCCTTCTGGTGAGCCGGGATGCCCTTTATTGGGTGTGTCGGGGAACCAGGACCATTACCTTGAAAAAATTAGAGTGTTTAAAGCGGGCATTTGCTTGAATAGATTAGCATGGAATAATAGAATAGGACGTTGGTTCTATTTTGTTGGTTTTAGGACCACCGTAATGATTAATAGGGATAGTTGGGGGCATTAGTATTCAATTGTCAGAGGTGAAATTCTTGGATTTATTGAAGACTAACTATTGCGAAAGCATTTGTCAAGGATGTTTTCATTAATCAAAGAACGAAAGTTAGGGGATCGAAGACGATCAGATACCGTCGTAGTCTTAACCATAAACTATGCTGACTAGG
+
FFFFFFFFFFFIIHHHIIIIIIIIIIIIIIIIIIIIIIIIIIIIIHIIIIIIFFFFFFFFFFFFDD@@@FFFFFDDDDF?@88888FFFFFFFFFFFFFDDDDFFFFFFFFFFFFFFFFFFFFFFFFFFFFFFFFFFFFFFFFFFFFFFFFFFFFFFFFFFFFFFFFFFFFFFFFFFFFFFFDDD>C??DADDDA6666FFFFFFFFFFFFFFFFDDD66622288-AB=::666?FFFFF;;;@FFFFFFFFFD???DDDGGFCCDDDDDDDCDGGGGG?=?DDDD222148?6676?66==5555B88:===AAADDDBBBBBBBB>00/49=?<<1112299>@ABBBBDAAADD===D?>888>===@<88888?888=88BB?>>?BBDD===<<<<;88;834488288<//.22111177788802---2-0:40007::211111222::8620022660202264440204977770002000---.33333331,,
@JI6ZREA02I6QLI
AGTGCTCATTGGAGGGCAAGTCTGGTGCCAGCAGCCGCGGTAATTCCAGCTCCAATAGCGTATATTAAAGTTGTTGCAGTTAAAAAGCTCGTAGTTGAATTTTAGGCCTGGCCGGATGGTCCGTCTTTGGCGAGTACTGTTCTNTCGTCGGGTCTATCCTTCTGGTGAGCCGGGAATGCCCTTTATTGGGTGTGTCGGGGAACCAGGACCATTACCTTGAAAAAATTAGAGTGTTTAAAGCGGGCATTTGCTTGAATAGATTAGCATGGAATAATAGAATAGGACGTTGGTTCTATTTTGTTGGTTTTAGGACCACCGTAATGATTAATAGGGATAGTTGGGGGCATTAGTATTCAATTGTCAGAGGTGAAATTCTTGGATTTATTGAAGACTAACTATTGCGAAAGCATTTGCCAAGGATGTTTTCATTAATCAAAGAACGAAAGTTAAGGGGATCGAAGACGATCAGATACCGTCGTAGTCTTAACCATAAACTATGCCGACTGGAATCGGGCGACGTTATTTCATGACTCGCTCGGCGCCTTACGGG
+
IIIIIIIIIIIIIHHHIIIIIIIIIIIIIIIIIIIIIIIIIIIIIIIIIIIIIIIIIIIIIIIIBB;;;IIIIIIIIIIII?????IIIIIIIIIIIII@@@@IIIIIIIIIIIIIIIIIIIIIIHHHIIIIIIIIIIIIIB:!;;IIIHHHIIIIIIIIIIIIHHEEE;;35533?A?AAAADF9<@@HIIIIIICCCCIIIIIIIIIIIIIIIIIII998888>>-FIIIIEDD=>>HIHHHIIHHHIIIIIHEFDIIIIIIIIIIIIIIIIIIIIIIIIIIIAAAHHIHIHI?=?=<22<<9999GFFFAAADIEEDDDEEEHHHHIEAAAHIIHH88888EEEEIIIIIIHHHHHHHEEEEBBBB111;;C?<>>>455?8:BBBBBBDDEEHD??@@BBBB?;555?CDDDDBB9>>7;77<===<<53...301983337..--22339<;===<<:96888:9:8:8810268::;::::2203666;:01333684888888:98540774620---.7777998;:=<=:6000941.,,,
@JI6ZREA02J0N7L
AGTGCTCATTGGAGGGCAAGTCTGGTGCCAGCAGCCGCGGTAATTCCAGCTCCAATAGCGTATATTAAAGTTGTTGCAGTTAAAAAGCTCGTAGTTGAATTTTAGGCCTGGCCGGATGGTCCGTCTTTGGCGAGTACTGTTCTGTCGTCGGGTCTATCCTTCTGGTGAGCCGGGATGCCCTTTATTGGGTGTGTCGGGGAACCAGGACCATTACCTTGAAAAAATTAGAGTGTTTAAAGCGGGCATTTGCTTGAATAGATTAGCATGGAATAATAGAATAGGACGTTGGTTCTATTTTGTTGGTTTTAGGACCACCGTAATGATTAATAGGGATAGTTGGGGGCATTAGTATTCGAATTGTCAGAGGTGAAATTCTTGGATTTATTGAAGACTAACTACTGCGAAAGCATTTGCTAAGGATGTTTTCATTAATCAAGAACGAAAGTTAGGGGATCGAAGACGAGTCAGATACCGTCGTAGTCTTAACCATAAACTATGCCGACTAGGGATCGGATGATGTTAATTTTTAATG
+
FFFFFFFFFFFIIHHHIIIIIIIIIIIIIIIIIIHHHHHHHHHHHHHHHHIIFFFFFFFFFFFFDE===FFFFDDBDDD<<86688FFDDDDDFFFFDD====DFFFFFFFFFFFFFFFFFFFFF@@@FFFFFFFFFD;;;FFFFFFFFFFFFFFFFFFFFFFFFFFFFFFFFFFFFFFF666<>F???BABBDD99:9AA??????DDBBAA>>><9111111<<0AAABDFFF???DDFFFFFCCDDFFFFFGGGGIGGDFFFIIIGGFDDIIFDDIGGGDFDA>>>==<87..004//444445?8888::5554>@AAABD????BBBADDDAA55855AAAAB===<89454>>888><<<@><888:43222276662//3443238<>>>>B8888>==8888==?>866;;62------277775::::66:53349::444445666::88:0112277020000,--020020077444622220-0222064643444222777600,,,33,,,,,..*2
@JI6ZREA02IQ0J2
AGTGCTCATTGGAGGGCAAGTCTGGTGCCAGCAGCCGCGGTAATTCCAGCCCCAATAGCGTATATTAAAGTTGTTGCAGTTAAAAAGCTCGTAGTTGAATTTTAGGCCTGGCCGGATGGTCCGTCTTTGGCGAGTACTGTTCTATCGTCGGGTCTATCCTTCTGGTGAGCCGGAATGCCCTTTATTGGGTGTGTCGGGGAACCAGGACCATTACCTTGAAAAAATTAGAGTGTTTAAAGCGGGCATTTGCTTGAATAGATTAGCATGGAATAATAGAATACGGACGTTGGTTCTATTTTGTTGGTTTTAGGACCACCGTAATGATTAATAGGGATAGTTGGGGGCATTAGTATTCAATTGTCAGAGGTGAAATTCTTGGATTTATTGAAGACTAACTATTGCGAAAGCATTTGCCAAGGATGCTTTCATTAATCAAGAACGAAAGTTAGGGGATCGAAGACGATCAGATACCGTCGTAGTCTTAACCATAAACTATGCCGACTAGGAATCGGGCGACGTTA
+
IIIIIIIIIIIIIHHHIIIIIIIIIIIIIIIIIIIIIIIIIIIIIIIII6666BBIIIIIIIIIIIHHHIIIIIIIIII8833333AIIIIIIIIIIIICCCCIIIIIIIIIIIIIIIIIIIIIIHHHIIIIIIIIIIIIIIIIIIIIIHHHIIIIIIIIIIIIIIIIIIIIIIIIIHHHHHHIIIHHHIIIIIICCCCIIIIIIIIIIIIIIIIIII888888II5IIIIIHHHHHHIIGGGIIHHHIIIIIIIIIIIIIIIIIIIIIIIIIIIIIIIA===AAAAGIIIIIII@>==D:8650000:2243>>?E@@AAGGIIIIIIIBBBGHGHEE77777FFHIIIIIGGGGFHHHEFF@?666EBBBIFFEEFFF@@@F>>AAACCDDCCCCHHHHHHHHHHHHHHHHHHIIHH=A??>?>>?>><;<==<4../1444862---//68====;9=<<===824244=60224:;;:7::---81--.1-79995843-..88::2,,,,23/00,
@JI6ZREA02F0B6N
AGTGCTCATTGGAGGGCAAGTCTGGTGCCAGCAGCCGCGGTAATTCCAGCTCCAATAGCGTATATTAAAGTTGTTGCAGTTAAAAAGCTCGTAGTTGAATTTTAGGCCTGGCCGGATGGTCCGTCTTTGGCGAGTACTGTTCTGTCGTCGGGTCTATCCTTCTGGTGAGCCGGGATGCCCTTTATTGGGTGTGTCGGGGAACCAGGACCATTACCTTGAAAAAATTAGAGTGTTTAAAGCGGGCATTTGCTTGAATAGATTAGCATGGAATAATAGAATAGGACGTTGGTTCTATTTTGTTGGTTTTAGGACCACCGTAATGATTAATAGGGATAGTTGGGGGCATTAGTATTCAATTGTCAGAGGTGAAATTCTTGGATTTATTGAAGACTAACTATTGCGAAAGCATTTGCCAAGGATGTTTTCATTAATCAAGAACGAAAGTTAGGGGATCGAAGGCGATCAGATACCGTCGTAGTCTTAACC
+
IIIIIIIIIIIIIHHHIIIIIIIIIIIIIIIIIIIIIIIIIIIIIIIIIIIIIIIIIIIIIIIIIIHHHIIIIIIIIIIII;;;;;IIIIIIIIIIIBB6666<DHHHGIIIIIIIIIIIIIIIIHHHIIIIIIIIIIIIIIIIIIIIIHHHIIIIIIIIIIIIIIIIIIIHHHIIIHHHHHHIIIHHHIIIIIICCBBIIIIIIIIIIIIIIIIIII666666>>-GIIIIHHHHHHIIGBBBGHHHIIBBBIIIIIIIIIIIIIIIIIIIIIIIIIIIIIIIIGGGGIGGFI=;:8@5345////02:;===247DDGEFFFIIIIIHHHIIIIII==??:GGGIIIIIIIGGGIIIHHHHHHHHHHHHFDDCCEED0004/0@D@<8<@CEEFEEC@@@BBB@<6111@ABBB9;88=////8=::889==4/../2666;;;27777:=====<<=<=<<88787AAA>=>>A>>==<??22
@JI6ZREA02JO6FO
AGTGCTCATTGGAGGGCAAGTCTGGTGCCAGCAGCCGCGGTAATTCCAGCTCCAATAGCGTATATTAAAGTTGTTGCAGTTAAAAAGCTCGTAGTTGAATTTTAGGCCTGGCCGGACGGTCCGTCTCTGGCGAGTACTGTTCTGTCGTCGGGTCTATCTTTCTGGTGAATCGGTATGTTCTTAATTGGGCGTGCCGGGGAGCCAGGACCATTACCTTGAAAAAATTAGAGTGTTTAAAGCAGGCTTTTGCTTGAATAGATTAGCATGGAATAATAGAATAGGACGTCGTGGTTCTATTTTGTTGGTTCAAGGACCACCGTAATGATTAATAGGGATAGTTGGGGGCATTAGTATTCAATTGTCAGAGGTGAAATTCTTGAATTTATTGAAGACTAATTACTGCGAAAGCATTTGCCAAGGATGTTTTCATTAATCAAAGAACGAAAGTTAGGGATCGAAGCGATCAGATACCGTCGTAGTCTTAACCATAAACT
+
HHHHHHHHHHHIIHHHIIIIIIIIIIIIIIIIIIIIIIIIIIIIIIIIIIIIHHHHHHHHHHHHHHBBBHHHHHHHHHHHH?????HHHHHHHHHHHHHCCCCHHHHHHHHHHHHHHHHHHHHHHHHHHHHHHHHHHHHHHHHHHHHHHHHHHHHHHHHHHHHHHHHHHHHHHHHHHHHHHHHHHHHHHE@EHGG====D=EEHHFEHHHHHH<<;;H677766<<-EHHHHHHHCCCGGGEBB6666@BDDDB;;9@EDDDHHHHHHHHHHHHHHHHHHHHDDDDDHD@@@@DEG99;9D66;;99@>B664@@E556@GGB@@@BEHHHHHHHHHHHH88;55@@BHHHHBBBHHDIEEBBA99///8;;9AA<88AAA4448//39>989>@BBBEB======<999999<88448421,,,,,144433.,--27029:3331220000722---020999994612221011768;::88---262220
@JI6ZREA02HJH71
AGTGCTCATTGGAGGGCAAGTCTGGTGCCAGCAGCCGCGGTAATTCCAACTCCAATAGCGTATATTAAAGTTGTTGCAGTTAAAAAGCTCGTAGTTGAATTTTAGGCCTGGCCGGATGGTCCGTCTTTGGCGAGTACTGTTCTGTCGTCGGGTCTATCCTTCTGGTGAGCCGGGATGCCCTTTATTGGGTGTGTCGGGGAACCAGGACCATTACCTTGAAAAAATTAGAGTGTTTAAAGCGGGCATTTGCTTGAATAGATTAGCATGGAATAATAGAATAGGACGTTGGTTCTATTTTGTTGGTTTTAGGACCACCGTAATGATTAATAGGGATAGTTGGGGGCATTAGTATTCAATTGTCAGAGGTGAAATTCTTGGATTTATTGAAGACTAACTATTGCGAAAGCATTTGCCAAGGATGTTTTCATTAATCAAGAACGAAAGTTAGGGGATCGAAGACGATCAGATACCGTCTAGTCTTAACCATAAACTATGCCGACTAGGAATCGGGCGACG
+
IIIIIIIIIIIIIDDDIIIIIIIIIIIIIIIIIIIIIIIIIIIIIIIIIIIIIIIIIIIIIIIIIIHHHIIIIIIIIIIBB88888BIIIIIIIIIIII>>>>FIIIIIIIIIIIIIIIIIIIIIHHHIIIIIIIIIIIIIIIIIIIIIHHHIIIIIIIIIIIIIIIIIIIHHHIIIHHHFFFFHHHHHIIIIIICCCCIIFFFIIHIIIIIIIIIII6;;;66FF3IIIIIHHHHHHHIHHHII@@@FFFFIIIIIIHHHIHHHIIIIIIIIIIIIIIIIIIIHHHIIDDDDG===9;22??5955>4455<?BB???FD@@@I@@@DBBBID;;;;77;88HHIIIIIIIHDDDHHHHHH=9000=EEEEEBBBHHHEBBD::AA:43444499=??::444BDHDBEEEHHHHHHH;;4444;;;;665::::8031333:;:211118::;;;:9;:8::::676:960./1511,,,,,,.1/029800333:;870224496400/,4/,
@JI6ZREA02JMTQ2
AGTGCTCATTGGAGGGCAAGTCTGGTGCCAGCAGCCGCGGTAATTCCAGCTCCAATAGCGTATATTAAAGTTGTTGCAGTTAAAAAGCTCGTAGTTGAATTTTAGGCCTGGCCGGATGGTCCGTCTTTGGCGAGTACTGTTCTGTCGTCGGGTCTATCCTTCTGGTGAGCCGGGATGCCCTTTATTGGGTGTGTCGGGGAACCAGGACCATTACCTTGAAAAAATTAGAGTGTTTAAAGCGGGCATTTGCTTGAATAGATTAGCATGGAATAATAGAATAGGACGTTGGTTCTATTTTGTTGGTTTTAGGACCACCGTAATGATTAATAGGGATAGTTGGGGGCATTAGTATTCAATTGTCAGAGGTGAAATTCTTGGATTTATTGAAGACTAACTATTGCGAAAGCATTTGCCAAGGATGTTTTCATTAATCAAGAACGAAAGTTAGGGGATCGAAGACGATCAGATACCGTCGTAGTCTTAACCATAAACTATGCCGACTAGGAATCGGGCGACGTTATTTCATGACTCGCTCGGCGCCTTACGGAAC
+
IIIIIIIIIIIIIHHHIIIIIIIIIIIIIIIIIIIIIIIIIIIIIIIIIIIIIIIIIIIIIIIIIIHHHIIIIIIIIIIII?????IIIIIIIIIIIIIBBBBIIIIIIIIIIIIIIIIIIIIIIHHHIIIIIIIIIIIIIIIIIIIIIHHHIIIIIIIIIIIIIIIIIIIHHHIIIHHHHHFFFFFFHIIIIIICCCCIIIIIIIIIIIIIIIIHHI677766BB0IHHFF;;;FFHIIHHHHIHHHIIIIIIIIHHHIIIIIIIIIIIIIIIIIIIIIIIIIIDD7774?BD5333913::////:<<>AA@EE<<<<<@IIIIIIIEBBFGGE@@00000;?BABDBEGDD@@@@BHHHHHHHHHHHEEEE==@@@:::>::DD?:8:@BEEEDEBBDBBBE>@:::BBBBBB553;;7777>>==888:<:300:8555<<;211116:::;810368::83136;=81011<<<><<==1108866.--0133/1.1,,,//335420-3089:6...88888=;::8::=<60.-..7463/,,
@JI6ZREA02ITX73
AGTGCTCATTGGAGGGCAAGTCTGGTGCCAGCAGCCGCGGTAATTCCAGCTCCAATAGCGTATATTAAAGTTGTTGCAGTTAAAAAGCTCGTAGTTGAATTTCGGGATCAATACGTCGGTCGTGCTTTTTTGGTACGCACTGGCGTCATTGGTTTCTCCTTTCTGACGAACCATGATGTCATTAATTTGGTGTTATGGGGAGTTAGGACTGTTACTTTGAAAAAATTAGAGTGTTTAAAGCGGGCATTTGCTTGAATAGATTAGCATGGAATAATAGAATAGGACGTTGGTCCTATTTTGTTGGTTTTAGGACCACCGTAATGATTAATAGGGATAGTTGGGGGCATTAGTATTCAATTGTCAGAGGTGAAATTCTTGGATTTATTGAAGACTAACTACTGCGAAAGCATTTGCCAAGGATG
+
FFFFFFFFFFFIIHHHIIIIIIIIIIIIIIIIIIIIIIIIIIIIIIIIIIIIFFFFFFFFFFFFFFFFFFFFFFFFFFFFF?????FFFFFFFFFFFFFFFFFDDDFFFFFFFFFFFFFFFFFFF666666FF7FFFFFFFFFFFFFFFFFFFFFFFFFFFFFFFFFFFFFFFFFFFFFFFFFFFDDDFFFFFFDF====C166@FFFFFFFFFFFFFF669666??-FFFFF:::=;<A<44489110><<<@@><=?ADDGF???DGGGGGGGGGDDFGDDDFCCCDCCCCDG=:==F:=DD5555B===<<<889<<A::98=>AAB;;;<<??>>1111144<@AA><<=AA?DDD888DDDD?>>>>??D>>???===>7:@@><:8333<<:<;>><;;;=====;@<;;;9642,
@JI6ZREA02F2Y7M
AGTGCTCATTGGAGGGCAAGTCTGGTGCCAGCAGCCGCGATAATTCCAGCTCCAATAGCGTATATTAAAGTTGTTGCAGTTAAAAAGCTCGTAGTTGAATTTTAGGCCTGACCGGATGGTCCGTCTTTGGCGAGTACTGTTCTGTCGTCGGGTCTATCCTTCTGGTGAGCCGGGATGCCCTTTATTGGGTGTGTCGGGGAACCAGGACCATTACCTTAGAAAAAATTAGAGTGTTTAAAGCGGGCATTTGCTTGAATAGATTAGCATGGAATAATAGAATAGGACGTTGGTTCTATTTTGTTGGTTTTAGGACCACCGTAATGATTAATAGGGATAGTTGGGGGCATTAGTATTCAATTGTCAGAGGTGAAATTCTTGGATTTATTGAAGACTAACTATTGCGAAAGCATTTGCCAAGGATGTTTTCATTAATCAAAGAACGAAAGTTAGGGGATCGAAGACGATCAGATACCGTCGTAGTCTTAACCATAAACTATGCCG
+
FFFFFFFFFFFIIHHHIIIIIIIIIIIIIIIIIIIIIIIIIIIIIIIIIIIIFFFFFFFFFFFFFFFFFFFFFFFFFFFFF?????FFFFFFFFFFFFFAAAAFEEEEFFFFFFFFFFFFFFFFFFFFFFFFFFFFFFFFFFFFFFFF=:::FFFFFFFFFFFFFFFFFDD==;???;::555=9<=??D>?<<<??AAFFDDCCCFA::88<;;2227,,,,--..,799<<;;=:::?B?=?==:::AD:::AGGGFDDGGGFFFDDDDDDDDGGGGGGGGGGG??5555==B7777A66AA55:5:88DAAA?===BB?<<<<<<<>//.2:<766///0049<@AABBD???=DDDDDDDDDD===>=BB@>><::///624922263322<<<<<<<@======>>>B@<<<;;822---,003443.0----00972228---111172226:98:996666567:::9899:756446644.0----0-,,,04
@JI6ZREA02I26LU
AGTGCTCATTGGAGGGCAAGTCTGGTGCCAGCAGCCGCGGTAATTCCAGCTCCAATAGCGTATATTAAAGTTGTTGCAGTTAAAAAGCTCGTAGTTGAATTTTAGGCCTGGCCGGATGGTCCGTCTTTGGCGAGTACTGTTCTGTCGTCGGGTCTATCCTTCTGGTGAGCCGGGAATGCCCTTTATTGGGTGTGTCGGGGAACCAGGACCATTACCTTGAAAAAATTAGAGTGTTTAAAGCGGGCATTTGCTTGAATAGATTAGCATGGAATAATAGAATAGGACGTTGGTTCTATTTTGTTGGTTTTAGGACCACCGTAATGATTAATAGGGATAGTTGGGGGCATTAGTATTCAATTGTCAGAGGTG
+
FFFFFFFFFFFIIHHHIIIIIIIIIIIIIIIIIIIIIIIIIIIIIIIIIIIIFFFFFFFFFFFFFFFFFFFF:855:BA8811336CFFFFFFFFFFFFEEAAFFFFFFFFFFFFFFFFFFFFFFFFFFFFFFFFFFFFFF;:;;=FFFFFFFFFFFFFFFFFFDDDDD::66633=?<<<==?C99<<FFFFFFFAA??FFFC?????AA>>?===;=---///00,9<?AD?FFFFFFFF@@@F;;;FDDDDDDDDFDDDDFFFFGGGIIGGGGGGIGGGGDD???DDD?:9942223..22....3;;<99<<>?A:::=AAAAAAA==;A???<=55515A?>>AAAAB=554?<323777443,
@JI6ZREA02HGSN4
AGTGCTCATTGGAGGGCAAGTCTGGTGCCAGCAGCCGCGGTAATTCCAGCTCCAATAGCGTATATTAAAGTTGTTGCAGTTAAAAAGCTCGTAGTTGAATTTTAGGCCCGTCGGACCGGT
+
FFFFFFFFFFFIIIIIIIIIIIIIIIIIIIIIIIIIIHHIIIIIIHIIIIIIFFFFFFFFFFFFDDDDDFFFFFDDDDDFF77777ADDD=<<?>AAB@444444866667151.--1,.
@JI6ZREA02I54TB
AGTGCTCATTGGAGGGCAAGTCTGGTGCCAGCAGCCGCGGTAATTCCAGCTCCAATAGCGTATATTAAAGTTGTTGCAGTTAAAAAGCTCGTAGTTGAATTTTAGGCCTGGCCGGATGGTCCGTCTTTGGCGAGTACTGTTCTGTCGTCGGGTCTATCCTTCTGGTGAGCCGGGATGCCCTTTATTGGGTGTGTCGGGGAACCAGGACCATTACCTTAGAAAAAATTAGAGTGTTTAAAGCGGGCATTTGCTTGAATAGATTAGCGTGGAATAATAGAATAGGACGTTGGTTCTATTTTGTTGGTTTTAGGACCACCGTAATGATTAATAGGGATAGTTGGGGGCATTAGTATTCAATTGTCAGAGTGAAATTCTTGGATTTATTGAAGACTAACTATTGCGAAAGCATTTGCCAAGGATGTTTTCATTAATCAAGAACGAAAGTTAGGGGATCGAAAGCGATCAGATACCGTCGTAGTCTTAACCNTAAACTNTGCCGACTAGGAATCGGGCGACGTTATTTCATGACTCGCTCGGCGCCTTACGGG
+
FFFFFFFFFFFIIHHHIIIIIIIIIIIIIIIIIIIIIIIIIIIIIIIIIIIIFFFFFFFFFFFFFFFFFFFFFFFFFFFFF?????FFFFFFFFFFFFFDDADFFFFFFFFFFFFFFFFFFFFFFFFFFFFFFFFFFFFFFFFFFFFFEDDFFFFFFFFFFFFFFFFFFFFFFFFFFFFFFFFC>>CCFD>:::A99:9==??CFFBBBBBDDDD633:22222/44,<@445444;==BB==?AC???DD;::C???CDGGGGGDCCDDDFDDDDGGGGGGGGFCCCCCAAA@@66764//444444<<==4448<=?AA==<ABAAAA??BADDDDD888=8DDDDDDDD:::=?BBBBBD88333>>=BB@@BBD?///327@@@8888>>===BBB?====88888>DBBBB===::11116:66444666944210038::200018662---124:8896465:6---07840,,,0011!,,,,,,!,,0344.,,,,,,,000,,,,..00.,,,,266699777:8::1000203.000
@JI6ZREA02GUHO4
AGTGCTCATTGGAGGGCAAGTCTGGTGCCAGCAGCCGCGGTAATTCCAGCTCCAATAGCGTATATTAAAGTTGTTGCAGTTAAAAAGCTCGTAGTTGAATTTCGGGATCAATA
+
:366688?CFFGHHHHIIIIIIIIIIIIIIIIIIIIIIIIIIIIIIIIIIIIFFFFFFFFFFFFFFFFFFFFFFFFFFFFF=====FFFFFFFFFFFFFFFFF??=A>>88//
@JI6ZREA02F6F4S
AGTGCTCATTGGAGGGCAAGTCTGGTGCCAGCAGCCGCGGTAATTCCGGCTCCAATAGCGTATATTAAAGTTGTTGCAGTTAAAAAGCTCGTAGTTGAATTTTAGGCCTGGCCGGATGGTTCGTCTTTGGCGAGTACTGTTCTGTCGTCGGGTCTATCCTTCTGGTGAGCCGGGATGCCCTTTATTGGGTGTGTCGGGGAACCAGGACCATTACCTTGAAAAAATTAGAGTGTTTAAAGCGGGCATTTGCTTGAATAGATTAGCATGGAATAGTAGAATAGGACGTTGGTTCTATTTTGTTGGTTTTAGGACCACCGTAATGATTAATAGGGATAGTTGGGGGCATTAGTATTCAATTGTCAGAGGTGAAATTCTTGGATTTATTGAAGACTAACTATTGCGAAAGCATTTGCCAAGGATGTTTTCATTAATCAAGAACGAAAGTTAGGGGATCGAAGACGATCAGATACCGTCGTAGTCTTAACCNTAAACTATGCCGACTGGGAATCGGGCACGTTATTTCATGACTCGCTCGGCGCCTT
+
IIIIIIIIIIIIIHHHIIIIIIIIIIIIIIIIIIIIIIIIIIIIIIIIIIIIIIIIIIIIIIIIIIHHHIIIIIIIIIIII:::::IIIIIIHHIIIEE66668BHIIIIIIIIIIIIIIIIIIIHHHIIIIIIIIIIIIIIIIIIIIIHHHIIIIIIIIIIIIIIIIIIIHHHIIIHHHHHHIAABBHIIIIIICCCCIIBB>@@HIIIIIGGGGGG444444<<5GGGIIHHHHGGFIHHHHIHHHIIGGGIIIIIIIIIIIIIIIIIIIIIIIIIIIIIIIDEEIIDDFHI====8//AA;;;;GDD<<<ADHEEDIIIHHHHHHIHHHIIIIII===88HHIIAAAAADIHIEEEHHHHH555HHHEEED88;;E555:48CDB?=?BEB??=EEBBBBBE?@@@@EDDEDDB?=::4477<>==<<;>=8...8975523347777<====320368::;:686888202<>::<:<==:9!::33..-688:68488:::::;883136...033333338::68494442122,,
@JI6ZREA02GIVHQ
AGTGCTCATTGGAGGGCAAGTCTGGTGCCAGCAGCCGCGGTAATTCCAGCTCCAATAGCGTATATTAAAGTTGTTGCAGTTAAAAAGCTCGTAGTTGAATTTCGGGGTCAGCAGGTTGGTCGTGCCACTGGTATGCACTGGTCTCGCTGATTCCTCCCTCTTGTAGAACCGTAATGCCATTAAGTTGGTGTTGCGGGGAAACAGGACTGTTACTTTGAAAAAATTAGAGTGTTTAAAGCAAGCTAACGCTTGAATACGTTAGCATGGAATAATGAAATAGGACGATCGATCCTATTTTGTGGTTTTCTAGGGTTGACGTAATGATTAATAGGGATAGTTGGGGCATTAGTATTCAATTGTCAGAGGTGAAATTCTTGGATTTATTGAGGACTGACTACTGCGAAAGCATTTGCCAAGGATGTTTCATTAATCAAGAACGAAAGTTAGGGATCGAAGACGATCAGATACCGTCGTAGTCTTAACCNTAAACTATGCCGACTAGGAATCGGGCGACGTTA
+
IIIIIIIIIIIIIHHHIIIIIIIIIIIIIIIIIIIIIIIIIIIIIIIIIIIIIIIIIIIIIIIIIIHHHIIIIIIIIIIII?????IIIIIIIIIIIIIHHHICCCCIIIIIIIIIIGGGIIIIIIIIIIIIIIIIIIIIIIIIIIIIIIIIIIIHHHIHHHIIIHHHIIIIIIIIIIIIIIIIIIIIIIIIII>>>?BBBB9>>IIIIIIIIHHHI;;;;8866,>BIIHHHHHHHIIIIIIIIIIIIIIIIIIHHHIIIIIIIIIIIIIIIIHHHIIIIGGGIIIHHHIIGG8853?1//,,,,3/;,,,//7?CEGEGIGGGGIIIIEBAEGGGDD55557;EGEGEGDGAAAHHHHHHHHHHHHHHHHHHHHHHHHHBB;;HHBBBHF@@@HBBB@@?AAEF@A555?>>??<<:3....38:<;;9<==;88=;6332331...2;<<<<60326>>;3232>>>><>>>>6866886.!..88;81688<;=9=9;;22338551-3/26.-
@JI6ZREA02J31K8
AGTGCTCATTGGAGGGCAAGTCTGGTGCCAGCAGCCGCGGTAATTCCAGCTCCAATAGCGTATATTAAAGTTGTTGCAGTTAAAAAGCTCGTAGTTGAATTTTAGGCCTGGCCGGATGGTCCGTCTTTGGCGAGTACTGTTCTGTCGTCGGGTCTATCCTTCTGGTGAGCCGGGATGCCCTTTATTGGGTGTGTCGGGGAACCAGGACCATTACCTTGAAAAAATTAGAGTGTTTAAAGCGGGCATTTGCTTGAATAGATTAGCATGGAATAATAGAATAGGACGTTGGTTCTATTTTGTTGGTTTTAGGTACC
+
FFFFFFFFFFFIIHHHIIIIIIIIIIIIIIIIIIIIIIIIIIIIIIIIIIIIFFFFFFFFFFFFFFFFFFFFFDBBBAA8:331114?AAAAABDFF@@==??DDDDFFFFFFFFFFFFFFFFFFFFFFFFFFFFFDDDFFFFFFFFFFFFFFFFFFFFFFFFFFFFFFFFFFFFFFFFFFFFC3366CD>DDDB9=::??DD?????A?=;=99887,-----..0===>?=FFFF???DFFD????AFFFD???CGCCADDDDD?=5559BA><<<@A<88434666;6767.0001/5??5555ABB0444
@JI6ZREA02J12MC
AGTGCTCATTGGAGGGCAAGTCTGGTGCCAGCAGCCGCGGTAATTCCAGCTCCAATAGCGTATATTAAAGTTGTTGCAGTTAAAAAGCTCGTAGTTGAATTTTAGGCCTGCCGGATGGTCCGTCTTTGGCGAGTACTGTTCGTGTCGGTCGGT
+
?FFFFFFFFFFHH:::IHHHIIIIIIIIIIIIIIIIIIIIIIIIIIIIIIIIFFFFFFFFFFFFFFFFFFFFFFFFFFFFF????=FFFFFFFFFFFFFBBDAFFFFD=666FFFFFFFFFFFFFFFFFFFFFFFFFFFFFFDDCFDBBA>23
@JI6ZREA02GRBVD
AGTGCTCATTGGAGGGCAAGTCTGGTGCCAGCAGCCGCGGTAATTCCAGCTCCAATAGCGTATATTAAAGTTGTTGCAGTTAAAAAGCTCGTAGTTGAATTTTAGGCCTGGCCGGATGGTCCGTCTTTGGCGAGTACTGTTCTGTCGTCGGGTCTATCCTTCTGGTGAGCCGGGAATGCCCTTTATTGGGTGTGTCGGGGAACCAGGACCATTACCTTGAAAAAATTAGAGTGTTTAAAGCGGGCATTTGCTTGAATAGATTAGCATGGAATAATAGAATAGGACGTTGGTTCGATTTTGTTGGTTTTTAGGACCACCGTAATGATTAATAGGGATAGTTGGGGGCATTAGTATTCAATTGTCAGAGGTGAAATTCTTGGATTTATTGAAGACTAACTATTGCGAAAGCATTTGCCAAGGATGTTTTCATTAATC
+
FFFFFFFFFFFIIHHHIIIIIIIIIIIIIIIIIIIIIIIIIIIIIIIIIIIIFFFFFFFFFFFFFFFFFFFFFFFFFFFFF=====FFFFFFFFFFFFFDDDBFFFFFFFFFFFFFFFFFFFFFFFFFFFFFFFFFFFFFF:666:FFF???DFFFFDDDDFDBA?>??44111119>99<<=?FFFFFFFFFFFF<<<<??FFFCCCFFDBA?=;;67------66-7689B?FFFFFFFF;;;?CC?CF???CDFDGGGGGDDDFDGGGGIIIIIIGFDDIDFDBAA?>8423.,,,7/311,,,,,355577968998>=>>=@>==8221795711-----:<;;><;?@=====<<>888<888:888:8822448888@:7344===?@@BBB====888=B??===?====864::11107700...0
@JI6ZREA02JZIWO
AGTGCTCATTGGAGGGCAAGTCTGGTGCCCAGCACGCCGGACGGTAACTTCCAGCCTACCAATAGCGTATTAATTAAAGTTGTTGCTAAAGTTAAAAAGCTCGTAGTTAGTAAGTTTACGGCCGTCGGCCGGAGTCGGTCCGTTCGTTTGGCGAGTACTGTTCTGTCGGTCGGGTCTACTCCTTCGTGGTGACGGCCGGGATCGTCCCTTTAGTTGGGTGT
+
FFFFFFFFFFFII@@@HBBBFFD?=?D==8444767----/1,,/--2----4411448;99757:<:7..--11111411322<<9888444116106432.-.-----,---,,,,.----,3,--11113174223266;<;6222244343:34346<764349933111252.//2268=>==>?>AA@@88555::::B=;<;=;A?742225,-
@JI6ZREA02GLERT
AGTGCTCATTGGAGGGCAAGTCTGGTGCCAGCAGCCGCGGTAATTCCAGCTCCAATAGCGTATATTAAAGTTGTTGCAGTTAAAAAGCTCGTAGTTGAATTTTAGGCCTGGCCGGATGGTCCGTCTTTGGCGAGTACTGTTCTGTCGTCGGGTCTATCCTTCTGGT
+
FA@@EFFFFFFIIHHHIIIIIIIIIIIIIIIIIIIIIIIIIIIIIIIIIIIIFFFFFFFFFFFFFFFFFFFFFFFFFFFFF?????FFFFFFFFFFDBB544100022766>>344<<<????92.000.724233=900076:=???6.../6<==----22423
@JI6ZREA02ID2X2
AGTGCTCATTGGAGGGCAAGTCTGGTGCCAGCAGCCGCGGTAATTCCAGCCTACAATAGCGTAT
+
::66666AADDDF<==IIIIIIIIIIIIIIIIIIIIIIIIIIIFFFDBBB<11002427:8::/
@JI6ZREA02G99Y4
AGTGCTCATTGGAGGGCAAGTCTGGTGCCAGCAGCCGCGGTAATTCCAGCTCCAATAGCGTATATTAAAGTTGTTGCAGTTAAAAAGCTCGTAGTTGAATTTAGGCCTGTCGGATGGTCCGTCTTTGGCGAGTACTGTTCTGTCGTCGGGTCTATCCTTCTGGTGAGCCGGGAATGCCCTTTATTGGGTGTGTCGGGGAACCAGGACCATTACCTTGAAAAAATTAGAGTGTTTAAAGCGGGCATTTGCTTGAATAGATTAGCATGGAATAATAGAATAGGACGTTGGTTCTATTTTGTTGGTTTTAGGACCACCGTAATGATTAATAGGGATAGTTGGGGGCATTAGTATTCAATTGTCAGAGGTCGAAATTCTTGGATTTATTGAAGACTAACTATTGCGAAAGCATTTGCCAAGGATGTTTTCATTAATCAAAGAACGAAAGTTAGGGGATCGAAGACGATCAGATACCGTCGTAGTCTTAACCATAAACTATGCCGACTAGGAATCGGGCGACGTTA
+
HHHHHHHHHHHIIHHHIIIIIIIIIIIIIIIIIIIIIIIIIIIIIIIIIIIIHHHHHHHHHHHHHHHHHHHHHGGEDDD55/////0;DCD@D@CGG<;20//8BB=600026HGGGHGHHHHHHHHHHHHHHHHHHHH?:;;BHHHHHHHHHHHHHHHHHGGECDE6502220:>;;;>>BG@@BBHHHHHHHCCCCHHHHHHHHHHHHHHHHHHH666666<<-EEHHHHHHHHHHHHEEEHHHHHHHHHHHHHHHHHHHHHHHHHHHHHHHHHHGGEEBBB;;6644A?D9999;//66=9;;HEBB@@@BHBBBBBBBHHGGGG@@@E@>>>>55555@@EEGHGGGB;;;HDBBBBBB933324<9AA=;<A<>/////4AAB?B>999DDD??AAB====9344=AABBB998:;4441::::::0----2,.1,,,.100,..,,-2622274974666646466200001.760022000620020-12228:5:8;;88::::77097782-
@JI6ZREA02IDWNG
AGTGCTCATTGGAGGGCAAGTCTGGTGCCAGCAGCCGCGGTAATTCCAGCTCCAATAGCGTATATTAAAGTTGTTGCAGTTAAAAAGCTCGTAGTTGAATTTTAGGCCTGGCCGGACGGTCCGTCTCTGGCGAGTACTGTTCTGTCGTCGGGTCTATCTTTCTGGTGAATCGGTATGTTCTTAATTGGGCGTGCCGGGGAGCCAGGACCATTACCTTGAAAAAATTAGAGTGTTTAAAGCAGGCTTTTGCTTGAATAGATTAGCATGGAATAATAGAATAGGACGTCGTGGTTCTATTTTGTTGGTTCAAGGACCACCGTAATGATTAATAGGGATAGTTGGGGGCATTAGTATTCAATTGTCAGAGGTGAAATTCTTGGATTTATTGAAGACTAACTATTGCGAAAGCATTTGCCAAGGATGTTTTCATTAATCAAAGAACGAAAGTTAGGGATCGAAGACGATCAGATACCGTCGTAGTCTTAACCATAAACTATGCCGACTAGGAATCGGGCACGTTATTTCATGACTCGCTCGGCGCCTTACGGGAAC
+
IIIIIIIIIIIIIHHHIIIIIIIIIIIIIIIIIIIIIIIIIIIIIIIIIIIIIIIIIIIIIIIIIIHHHIIIIIIIIIIDD:::::IIIIIIIIIIIIICCCCIIIIIIIIIIIIIIIIIIIIIIIIIIIIIIIIIIIIIIIIIIIIIIHHHIIIIIIHHHIIIIIIIIIIIIIIIIIIIBBBBIIHHHGDGIIICCBBIFIIIIIIIIIIIIBBBBI666666BB0IIIIIHHHHHHIIIIII@====GDDDDAAAAIIIIIIIIIIIIIIIIIIIIIIIIIIIIIIIIIIIIIIBBA@A66HH;;=DE775AGG;;=AHIIIIIIIIIIHHBHIIIAA66555DGGGGGFHIIIHHHHFEIIFF666>BB@DDE<<AA@<<<F>>EHFCCDFHHHHCCCDDEBBB?<<222<<@EAB=:=<7772;9995544///4-2=844468852226888:6--./6==44286==<:9:<><;=;;::5503---.1-136:8:9=;==;:<;844246999533344448;;;;686;=7576;9:6666---
@JI6ZREA02FUGXH
AGTGCTCATTGGAGGGCAAGTCTGGTGCCAGCAGCCGCGGTAATTCCAGCTCCAATAGCGTATATTAAAGTTGTTGCAGTTAAAAAGCTCGTAGTTGAATTTTAGGCCTGGCCGGATGGTCCGTCTTTGGCGAGTACTGTTCTGTCGTCGGGTCTATCCTTCTGGTGAGCCGGGATGCCCTTTATTGGGTGTGTCGGGGAACCAGGACCATTACCTTGAAAAAATTAGAGTGTTTAAAGCGGGCATTTGCTTGAATAGATTAGCATGGAATAATAGAATAGGACGTTGGTTCTATTTTGTTGGTTTTAGGACCACCGTAATGATTAATAGGAATAGTTGGGGGCATTAGTATTCAATTGTCAGAGGTGAAATTCTTGGATTTATTGAAGACTAACTATTGCGAAAGCATTTGCCAAGGATGTTTTCATTAATCAAAGAACGAAAGTTAGGGGATCGAAGACGATCAGATACCGTCGTAGTCTTAACCATAAACTATGCCGACT
+
IIIIIIIIIIIIIHHHIIIIIIIIIIIIIIIIIIIIIIIIIIIIIIIIIIIIIIIIIIIIIIIIIIHHHIIIIIIIIIIII88888HIIIIIIIIIIIICCCCIIIIIIIIIIIIIIIIIIIIIIHHHIIIIIIIIIIIIIIIIIIIIIHHHIIIIIHHHHIIIIIIIIIIHHHIIIHHHHHHIDDGGHIIIIIIAAAAIIHHHGFFIIIIIIIIHHI;;;;88II5IIIIIHHHHHHIIHFFFIHHHIIIIIIIIIIIIIIIIIIHHHHHHHHHIHHIGGGFGEEA55449:=////:22;;6688DEEE;66556<DFDAAAEIIIIIIIIIIIHH66555ADGGD<9<ADEEEHHEDHHHHDDDD;;;CA?;;AAA:::944>>>>;>>@>>>;CAC;9;;?:;;;?EEEEEEDDD>>7741::886403...72286337<==64433:333832039:888;<=<=;32022=<<><<88668<999:826333:<03
@JI6ZREA02HF74V
AGTGCTCATTGGAGGGCAAGTCTGGTGCCAGCAGCCGCGGTAATTCCAGCTCCAATAGCGTATATTAAAGTTGTTGCAGTTAAAAAGCTCGTAGTTGAATTTTAGGCCTGGCCGGATGGTCCGTCTTTGGCGAGTACTGTTCTGTCGTCGGGTCTATCCTTCTGGTGAGCCGGGATGCCCTTTATTGGGTGTGTCGGGGAACCAGGACCATTACCTGAAAAAATTAGAGTGTTTAAAGCGGGCATTTGCTTGAATAGATTAGCATGGAATAATAGAATAGGACGTTGGTTCTATTTTGTTGGTTTTAGGACCACCGTAATGATTAATAGGGATAGTTGGGGGCATTAGTATTCAATTGTCAGAGGTGAAATTCTTGGATTTATTGAAGACTAACTATTGCG
+
FFFFFFFFFFFIIHHHIIIIIIIIIIIIIIIIIIIIIIIIIIIIIIIIIIIIFFFFFFFFFFFFFFFFFFFFFFFFFFFFF?????FFFFFFFFFFFFFBBBBFFFFFFFFFFFFFFFFFFFFFFFFFFFFFFFFFFFFFFFFFFFFFFFFFFFFFFFFFFFFFFFFFFFFFFFFFFFFFFFFFDDDDFFFFFFFDDDDFFFFFFFFFDBA<40./4------66-?AABD?FFFFFFFFFFFFFFFFFFFFFFFDGIIIIIIIIDDDDFGGGGGGD?555DD??=::99A@A5554<//4400009=====?AA:555?ADDD??=B==;AAAA<<00000<<@>??@AAAA???=DB@@@@BB=8///88><<<::///37:@@<<<:3326;895730
@JI6ZREA02JDVOD
AGTGCTCATTGGAGGGCAAGTCTGGTGCCAGCAGCCGCGGTAATTCCAGCTCCAATAGCGTATATTAAAGTTGTTGCAGTTAAAAAGCTCGTAGTTGAATTTCGGGATCAATACGTCGGTCGTGCTTTTTTGGTACGCACTGGCGTCATTGGTTTCTCCTTTCTGACGAACCATGATATCATTAATTTGGTGTTATGGGGAGTTAGGACTGTTACTTTGAAAAAATTAGAGTGTTTAAAGCAGGCATTAGCTTGAATACATTAGCATGGAATAATGAAATAGGACGTTCGATCCTATTTTGTGGTTTCTAGGATCAACGTAATGATTAATAGGGATAGTTGGGGCATTAGTATTCAATTGTCAGAGGTGAAATTCTTGGATTTATTGAAGACTAACTACTGCGAAAGCATTTACCAAGGAT
+
FFFFFFFFFFFIIHHHIIIIIIIIIIIIIIIIIIIIIIIIIIIIIIIIIIIIFFFFFFFFFFFFFFFFFFFFFFFFFFFFF?????FFFFFFFFFFFFFFFFFFFFFFFFFFFFFFFFFFFFFFF999999FFFFFFFFFFFFFFFFFFFFFFFFFFFFFFFFFFFDDDDFFFFFFFFFFFFFFFFFFFFFFFFFF@@@@A166FFFFFFFFFFFFFFF67776666,DFFFFFFFFFFDDDFFFFFFFFFFFFDDDDDDGGGGFFFDDDDGGDDFGGGF?DDDDDDCDDBBBBB?44449088444?<BBAA?:::DA:88AAAAD??===;;????>>000/99<>??<<<ABBBBBBBBB888888888;2...6696222//79;;;932288@>>>>>=========>====8846
@JI6ZREA02J6UXC
AGTGCTCATTGGAGGTCAAGTCTGGTGCCAGCAGCCGCGGT
+
8988>???>>8891119><<===668FFFDDBAA<<<<811
@JI6ZREA02JEWEO
AGTGCTCATTGGAGGGCAAGTCTGGTGCCAGCAGCCGCGGTAATTCCAGCTCCAATAGCGTATATTAAAGTTGTTGCAGTTAAAAAGCTCGTAGTTGAATTTTAGGCCTGGCCGGATGGTCCGTCTTTGGCGAGTACTGTTCTGTCGTCGGGTCTATCCTTCTGGTGAGCCGGGATGCCCTTTATTGGGTGTGTCGGGGAACCAGGACCATTACCTTGAAAAAATTAGAGTGTTTAAAGCGGGCATTTGCTTGAATAGATTAGCATGGAATAATAGAATAGGACGTTGGTTCTATTTTGTTGGTTTTTAGGACCACCGTAATGATTAATAGGGATAGTTGGGGGCATTAGTATTCAATTGTCAGAGGTGAAATTCTTGGATTTATTGAAGACTGACTATTGCGAAAGCATTTGCCAAGGATGTTTTCATTAATCAAAGAACGAAAGTTAGGGGAATCGAAGACGATCAGATACCGTCGTAGTCTTAACCATAAACCTATGCCGACTAGGAATCGGGCGACGTTATTTCATGACTCGCTCGGCGCCTTACGGG
+
IIIIIIIIIIIIIHHHIIIIIIIIIIIIIIIIIIIIIIIIIIIIIIIIIIIIIIIIIIIIIIIIIIHHHIIIIIIIIIIII<<<<<IIIIIIIIIIIIICCCCIIIIIIIIIIIIIIIIIIIIIIHHHIIIIIIIIIIIIIIIIIIIII@@@HIIIHHGHHIIIIIIIIIIHHHIIIHHHHHHIFFGGHIIIIIICCCCIIIIIIIIIIIIIIIIIII888888BB0GFHIHHHHHHHIIHBBBIBBBIIFFFIHHHHIIIIIIIIIIIIIIIIIIIIIIIIIIIEEDD<<;?A44103----,,,,,355599=;?;<<???EGGDDDA??<@D@A::....0?AAABE?AAAAA@EEEEEB;::BEDBBBID;88BBHHHBD::HHHHBBBBBHHHHEIEDBBBB?555;>>>>>;;6;:110079997703...300983008990------7976640319888:686==><;<<<<<><:88668:600330003228511,,,//11,,,,,1,,,,,,,,111119977477;;:40000111,,
@JI6ZREA02ITU6O
AGTGCTCATTGGAGGGCAAGTCTGGTGCCAGCAGCCGCGGTAATTCCAGCTCCAATAGCGTATATTAAAGTTGTTGCAGTTAAAAAGCTCGTAGTTGAATTTTAGGCCTGGCCGGATGGTCCGTCTTTGGCGAGTACTGTTCTGTCGTCGGGTCTATCCTTCTGGTGAGCCGGGATGCCCTTTATTGGGTGTGTCGGGGAACCAGGACCATTACCTTGAAAAAATTAGAGTGTTTAAAGCGGGCATTTGCTTGAATAGATTAGCATGGAATAATAGAATAGGACGTTGGTTCTATTTTGTTGGTTTTAGGACCACCGTAATGATTAATAGGGATAGTTGGGGGCATTAGTATTCAATTGTCAGAGGTGAAATTCTTGGATTTATTGAAGACTAACTACTGCGAAAGCATTTGCCAAGGATGTTTTCATTAATCAAGAAACGAAAGTTAGGGGATCGAAGACGATCAGATACCGTCGTAGTCTTAACCATAAACTATGCCGACTAGGAATCGGGCGACGTTATTTTCATGACTCGCTCGGCGCCTTTACGGG
+
HHHHHHHHHHHIIHHHIIIIIIIIIIIIIIIIIIIIIIIIIIIIIIIIIIIIHHHHHHHHHHHHHHHHHHHHHHHHHHHHH;;;;;HHHHHHHHHHHHH@@AAHHHHHHHHHHHHHHHHHHHHHHHHHHHHHHHHHHHHHHHHHHHHHHHHHHHHHHHHHHHHHHHHHHHHHHHHHHHHHHHC@5466>?:BE?A6666>>BE@@@@@@DEHHEE@@@67776666,<EEEDC@@DCHHH999EEHCCGGGGHHDDDDDDDHGGGGHHHHDDDHHHHHHHDDDHGHHDD@:;:;==?=D88EE9999G99;@@@BG@@@BB@@@GGGGGHHHHHBBBB55===HHHHHHHHHHHHHHHHHHHA@?HHD>>>AABDD======D::DAA@@DDDDDD@??99999=99344=BBDBBAA?;71144:::;::9;;7-----0100777-11116777;;:9;88:::712---::9:466:;::221107611---02278942------22403-1..30,,,,,,111155378989;64-----11200
@JI6ZREA02GE65O
AGTGCTCATTGGAGGGCAAGTCTGGTGCCAGCAGCCGCGGTAATTCCAGCTCCAATAGCGTATATTAAAGTTGTTGCAGTTAAAAAGCTCGTAGTTGAATTTTAGGCCTGGCCGGATGGTCCGTCTTTGGCGAGTACTGTTCTGTCGTCGGGTCTATCCTTCTGGTGAGCCGGGATGCCCTTTATTGGGTGTGTCGGGGAACCAGGACCATTACCTTGAAAAAATTAGAGTGTTTAAAGCGGGCATTTGCTTGAATAGATTAGCATGGAATAATAGAATAGGACGTTGGTTCTATTTTGTTGGTTTTAGGACCACCGTAATGATTAATAGGGATAGTTGGGGGCATTAGTATTCAATTGTCAGAGGTGAAATTCTTGGATTTATTGAAGACTAACTATTGCGAAAGCATTTGCCAAGGATGTTTTCATTAATCAAGAACGAAAGTTAGGGGATCGAAGACGATCAGATACCGTCGTAGTCTTAACC
+
IIIIIIIIIIIIIHHHIIIIIIIIIIIIIIIIIIIIIIIIIIIIIIIIIIIIIIIIIIIIIIIIIIHHHIIIIIIIIIIII;;;;;IIIIIIIIIIIIICCCCIIIIIIIIIIIIIIIIIIIIIIHHHIIIIIIIIIIIIIIIIIIIIIHHHIIIIIIIIIIIIIIIIIIIHHHIIIHHHHHHIHHHHHIIIIII????FFHHHIIHIIIIIIIIIII666666FF5IHHIIHHHHHHIIHFFFIHHHIIIIIIIIIIIIIIIIIIIIIIHHHIIIIIIIIIIIHEEDDDAAAA999<8//;;9996D//05;???;;;BDDDGGEFFFB<<<AA?AF55556IEEEIIIIIHEEEHHEDDDBBBDCC??>AAC;;???;;;>77??A98;?CDEDB::;;:EEE?@@@BHHHHEEEED<82277<:::999==8300<6557688677226::<=<98:<9:::=:<688869<<=<::99==22
@JI6ZREA02FG8M3
AGTGCTCATTGGAGGGCAAGTCTGGTGCCAGCAGCCGCGGTAATTCCAGCTCCAATAGCGTATATTAAAGTTGTTGCAGTTAAAAAGCTCGTAGTTGAATTTTAGGCCTGGCCGGATGGTCCGTCTTTGGCGAGTACTGTTCTGTCGTCGGGTCTATCCTTCTGGTGAGCCGGGATGCCCTTTATTGGGTGTGTCGGGGAACCAGGACCATTACCTTGAAAAAATTAGAGTGTTTAAAGCGGGCATTTGCTTGAATAGATTAGCATGGAATAATAGAATAGGACGTTGGTTCTATTTTGTTGGTTTTAGGACCACCGTAATGATTAATAGGGATAGTTGGGGGCATTAGTATTCAATTGTCAGAGGTGAAATTCTTGGATTTATTGAAGACTAACTATTGCGAAAGCATTTGCCAAGGATGTTTTCATTAATCAAGAACGAAAGTTAGGGGATCGAAGACGATCAGATACCGTCGTAGTCTTAACCATAAACTATGCCGACTAGGAATCGGGCGACGTTATTTTCATGACTCGCTCGGCGCCTT
+
IIIIIIIIIIIIIHHHIIIIIIIIIIIIIIIIIIIIIIIIIIIIIIIIIIIIIIIIIIIIIIIIIIHHHIIIIIIIIIIII?????IIIIIIIIIIIIIAAAAIIIIIIIIIIIIIIIIIIIIIIHHHIIIIIIIIIIIIIIIIIIIIIBBBIIIIIIIIIIIIIIIIIIIHHHIIIHHHHHHIAABBHIIIIIIBBBBIIIIIGGGIIIIIIIGGGG444444?A5GGGIIHHHHHHIIHHHHIBBBIIIIIIIIIIIIIIIIIIIIIIIIIIIIIIIIIIIIIHHAAAAAAG8453=3344////568:AABEEGIHIIIIFDDDBE;;;B?:;:>22222??ADBCBBFHIFFCCHHHHHHHHHHHHEFEEB?CCA211:4:EEEA?CCE?::8BECC?AABFFCBBBEEBC???;8.----3899887::<855860004::0-----398662487;;;;8232=;;98;<=<;;99==2208622383;<;86858233;;<<9821-371221----39888:<;;8;8<<8444,,
@JI6ZREA02F52FL
AGTGCTCATTGGAGGGCAAGTCTGGTGCCAGCAGCCGCGGTAATTCCAGCTCCAATAGCGTATATTAAAGTTGTTGCAGTTAAAAAGCTCGTAGTTGAATTTTAGGCCTGGCCGGATGGTCCGTCTTTGGCGAGTACTGTTCTGTCGTCGGGTCTATCCTTCTGGTGAGCCGGGATGCCCTTTATTGGGTGTGTCGGGGAACCAGGACCATTACCTTGAAAAAATTAGAGTGTTTAAAGCGGGCATTTGCTTGAATAGATTAGCATGGAATAATAGAATAGGACGTTGGTTCTATTTTGTTGGTTTTAGGACCACCGTAATGATTAATAGGGATAGTTGGGGGCATTAGTATTCAACTGTCAGAGGTGAAATTCTTGGATTTATTGAAGACTAACTATTGCGAAAGCATTTGCCAAGGATGTTTTCATTAATCAAGAACGAAAGTTAGGGGATCGAAGACGATCAGATACCGTCGTAGCCTTAACC
+
HHHHHHHHHHHIIHHHIIIIIIIIIIIIIIIIIIIIIIIIIIIIIIIIIIIIHHHHHHHHHHHHBB;::HHHHHGGHHHHH;;;;;HHHHHHHHHHHHH>><<@@@DDGFFHHHHHHHHHHHHHHHHHHHHHHHHHHHHHHHHHHHHHHHHHHHHHHHHHHHHHHHHHHHHHHHHHHHHHHHHF@@BBHHHHHHHCCCCHHHHHHHHHHHHHHHHHHH6;;;66<<-EHHHHHHHHHHHHHHHHHHHHHHHHHHHHHHHHHHHHHHHHHHHHHHHHHHHHHHHHHHH@@@@@DG9977D6655////:?;=;<<>@;;;BBBGGIGGEB666>B?A<</////>>AABABBE@@@@@DDDDHHD??AHH>>DAA??AAH>>>HHHHHHHHHHHH@@@HDDD@>===9344;AAAAA4422;11112288774777----0222422-111167:;;;:476:7722121;;;:9::;:;;::----
@JI6ZREA02GN4O6
AGTGCTCATTGGAGGGCAAGTCTGGTGCCAGCAGCCGCGGTAATTCCAGCTCCAATAGCGTATATTAAAGTTGTTGCAGTTAAAAAGCTCGTAGTTGAATTTTAGGCCTGACCGGATGGTCCGTCTTTGGCGAGTACTGTTCTGTCGTCGGGTCTATCCTTCTGGTGAGCCGGGATGCCCTTTATTGGGTGTGTCGGGGAACCAGGACCATTACCTTGAAAAAATTAGAGTGTTTAAAGCGGGCATTTGCTTGAATAGATTAGCATGGAATAATAGAATAGGACGTTGGTTCTATTTTGTTGGTTTTAGGACCACCGTAATGATTAATAGGGATAGTTGGGGGCATTAGTATTCAATTGTCAGAGGTGAAATTCTTGGATTTATTGAAGACTAACTATTGCGAAAGCATTTGCCAAGGATGTTTTCATTAATCAAGAACGAAAGTTAGGGGATCGAAGACGATAAGATACCGTCGTAGTCTTAACCATAAACTATGCCGACTAGGAATCGGGCGACGTTATTTCATGACTCGCTCGGCGCC
+
IIIIIIIIIIIIIHHHIIIIIIIIIIIIIIIIIIIIIIIIIIIIIIIIIIIIIIIIIIIIIIIIIIHHHIIIIIIIIIIII<<<<<IIIIIIIIIIIII6666>BIIIIIIIIIIIIIIIIIIIIHHHIIIIIIIIIIIIIIIIIIIIIHHHIIIIIIIIIIIIIIIIIIIHHHIIIHHHHHHIHHHHHIIIIIICCCCIIGGGIIIIIIIIIIIIII;;;;88>>-IIIIHHHHHHHII>>>>BHHHIIIIIIGGGIIIIIIIIIIIIIIHHHIIIIIGEGAA<==8877;BG99>==22==@@B<IGGIHFAAAFFDDDIFFFHHHIHHHIIIIII==?::HHIIIIIIIIHHHHHHHHHFIFFHB222@AEHHECC>AAB;:EE?:8;E>:::8>ACC>>>BEA5555EECAA?>;88....38<<;;8833388=9733...-4444688===:8;>>>::;<>>;33256>>>>>>>==220;999;;123339;8=;<<;6888821-313661---..999::8:8:79610//
@JI6ZREA02JJXZ1
AGTGCTCATTGGAGGGCAAGTCTGGTGCAAGCAGCCGCGGTAATTCCAGCTCCAATAGCGTATATTAAAGTTGTTGCAGTTAAAAAGCTCGTAGTTGAATTTCGGGATCAATACGTCGGTCGTGCTTTTTGGTACGCACTGGCGTCATTGGTTCTCCTTTCTGACGAACCATGATGTCA
+
D====ADFFFFFH@@@IIIIIIIIIIIBBBIIIIIIIIIIIIIIIIIIIIIIFFFFFFFFFFFFDDDDDFFFFFFFFFFFF???==FFFFFFFFFFFFFFFF<666?5555BBBDDFFFFFFFFF==?>>FFBFC???AB@=4243:22.-,,.55511151774322228=====444
@JI6ZREA02H85LL
AGTGCTCATTGGAGGGCAAGTCTGGTGCCAGCAGCCGCGGTAATTCCAGCTCCAATAGCGTATATTAAAGTTGTTGCAGTTAAAAAGCTCGTAGTTGAATTTTAGGCCTGGCCGGATGGTCCGTCTTTGGCGAGTACTGTTCTGTCGTCGGGTCTATCCTTCTGGTGAGCCGGGATGCCCTTTATTGGGTGTGTCGGGGAACCAGGACCATTACCTTGAAAAAATTAGAGTGTTTAAAGCGGGCATTTGCTTGAATAAATTAGCATGGAATAATAGAATAGGACGTTGGTTCTATTTTGTTGGTTTTAGGACCACCGTAATGATTAATAGGGATAGTTGGGGGCATTAGTATTCAATTGTCAGAGGTGAAATTCTTGGATTTATTGAAGACTAACTATTGCGAAAGCATTTGCCAAGGATGTTTTCATTAATCAAGAACGAAAGTTAGGGGATCG
+
FFFFFFFFFFFIIIIIIIIIIIIIIIIIIIIIIIIIIIIIIIIIIIIIIIIIFFFFFFFFFFFFFFFFFFFFFFFFFFFFF?????FFFFFFFFFFFFFDAAEFFFFFFFFFFFFFFFFFFFFFFFFFFFFFFFFFFFFFFFFFFFFFFFFFFFFFFFFFFFFFFFFFFFFFFFFFFFFFFFFFFFFFFFFFFFFADDDFFFFFFFFFFFFDD;;;;F777766;;-FFFFFFFFFFFFFF????666DBBBBBBA333AA>DDBBDDDDFDDDDGGGGGGGDDAAAB@><98944444//884444BBBD:::?DAAADBBBBBBBAA:::?AAAAD8888=DDDDD???AA???DDDDDDDD333>===B=88888?=;;>77@B=33338>888>@@BB=>=88344=DDDBB?==::4444::::994666200:94449::21111772-
@JI6ZREA02I4SUF
AGTGCTCATTGGAGGGCAAGTCTGGTGCCAGCAGCCGCGGTAATTCCAGCTCCAATAGCGTATATTAAAGTTGTTGCAGTTAAAAAGCTCGTAGTTGAATTTTAGGCCTGGCCGGATGGTCCGTCTTTGGCGAGTACTGTTCTATCGTCGGGTCTATCCTTCTGGTGAGCCGGGAATGCCCTTTATTGGGTGTGTCGGGGAACCAGGACCATTACCTTGAAAAAATTAGAGTGTTTAAAGCGGGCATTTGCTTGAATAGATTAGCATGGAATAATAGAATAGGACGTTGGTTCTATTTTGTTGGTTTTAGGACCACCGTAATGATTAATAGGGATAGTTGGGGGGCATTAGTATTCAATTGTCAGAGGTGAAATTCTTGGATTTATTGAAGACTAACTATTGCGAAAGCATTTGCCAAGGATGTTTTCATTAATCAAGAACGAAAGTTAGGGGATCGAAGACGATCAGATACCGTCGTAGTCTTAACC
+
FFFFFFFFFFFIIHHHIIIIIIIIIIIIIIIIIIIIIIIIIIIIIIIIIIIIFFFFFFFFFFFFFFFFFFFFFFFFFFFFF=====FFFFFFFFFFFFFDDDDFFFFFFFFFFFFFFFFFFFFFFFFFFFFFFFFFFFFFF?:;;?FFFFFFFFFFFFFFFFDBAA>AA1111111>?999<<?C99<<FFFFFFFAAAAFFFFF@@@FFFFFFFFFFF977766??-DFFFFFFFFFFFFFFFFFFFFFFFFFIDDDDGIIIGGGIIIIIGGGGGIGGGGDDA?988==88:8:,,,,3-/11,,,,-111699669?>BA??????DD?=;AAAA>>0/////><<<<>==AABBBBD===DDDDDDD>>>DDD>>??D>>>D::BB=333=>B==888??B=====888>D????B:8::4444::::996622204:9333466211115666::40218666612166610048873..,,,,
@JI6ZREA02HLOPL
AGTGCTCATTGGAGGGCAAGTCTGGTGCCAGCAGCCGCGGTAATTCCAGCTCCAATAGCGTATATTAAAGTTGTTGCAGTTAAAAAGCTCGTAGTTGAATTTCGGGATCGATACGTCGGTCGTGCTTTTTTGGTACGCACTGGCGTCATTGGTTTCTCCTTTCTGACGAACCATGATGTCATTAATTTGGTGTTATGGGGAGTTAGGACTGTTACTTTGAAAAAATTAGAGTGTTTAAAGCAGGCATTAGCTTGAATACATTAGCATGGAATAATGAAATAGGACGTTCGATCCTATTTTGTGGTTTCTAGGATCAACGTAATGATTAATAGGGATAGTTGGGGCATTAGTATTCAATTGTCAGAGGTGAAATTCTTGGATTTATTGAAGACTAACTACTGCGAAAGCATTTGCCAAGGATGTTTCATTAATCAAGAACGAAAGTTAGGGATCGAAGACGATCAGATACCGTCGTAGTCTTAACCATAAACTATGCCGACTAGGGATCGGATGATGTTAATTTTTAATGTACTC
+
HHHHHHHHHHHIIHHHIIIIIIIIIIIIIIIIIIIIIIIIIIIIIIIIIIIIHHHHHHHHHHHHHHHHHHHHHHHHHHHHH:::::HHHHHHHHHHHHHHHHHHHHHHHHHHHHHHHHHHHHGD@666666FF8HHHHHHHHHHHHHHHHHHHHHHHHHHHHHHHHHFFFFFHHHHHHHHHHHHHHHHHHHHHHHHCCCAE199HHHHHHHHHHHHHHG666666DD3GHHHHHHHHHHHE@@@@EHHHHHHHHHHHHHHHHHHHHHHHHHHHHHH;;;G@@@@DD@@?EDDDDBB22236/@@@@@GHHHHH;;;@HHBBBEEEHHBBBG6669ABD99000055==?>:;;956499>899A@@BA899=BAA?BBBA===@::AA998A99999@@=>>999<9999;;AA===8842-----289774::;744:8434:;;2666677::764:::7772128;;2101860020066----026;:06777674;:722122;;;722221:;;1111144+7:;2--
@JI6ZREA02F9ZYO
AGTGCTCATTGGAGGGCAAGTCTGGTGCCAGCAGCCGCGGTAATTCCAGCTCCAATAGCGTATATTAAAGTTGTTGCAGTTAAAAAGCTCGTAGTTGAATTTTAGGCCTGGCCGGATGGTCCGTCTTTGGCGAGTACTGTTCTGTCGTCGGGTCTATCCTTCTGGTGAGCCGGGATGCCCTTTATTGGGTGTGTCGGGGAACCAGGACCATTACCTTGAAAAAATTAGAGTGTTTAAAGCGGGCATTTGCTTGAATAGATTAGCATGGAATAATAGAATAGGACGTTGGTTCTATTTTGTTGGTTTTAGGACCACCGTAATGATTAATAGGGATAGTTGGGGGCATTAGTATTCAATTGTCAGAGGTGAAATTCTTGGATTTATTGAAGACTAACTATTGCGAAAGCATTTGCCAAGGATGTTTTCATTAATCAAAGAACGAAAGTTAGGGGATCGAAGACGATCAGATACCGTCGTAGTCTTAACCATAAACTATGCCGACTAGGAATCGGGCGACGTTATTTCATGACTCGCTCGGCGCCTTACGGGAAAC
+
IIIIIIIIIIIIIHHHIIIIIIIIIIIIIIIIIIIIIIIIIIIIIIIIIIIIIIIIIIIIIIIIIIHHHIIIIIIIIIIII=====IIIIIIIIIIIIICCCCIIIIIIIIIIIIIIIIIIIIIIHHHIIIIIIIIIIIIIIIIIIIIIHHHIIIIIIIIIIIIIIIIIIIHHHIIIGBBBBHIDDGGHIIIIIICCCCIIIIIIIIIIIIIIIIHHI9;;;88GG5IIIIHGGGHHHIIHHHIIHGGGIIIIIIIIIIIIIIIIIIIIIIIIIIIIIIIIIIIIGG==<<FHG<999G88??4444C???CCBDFFFDDHIIIIIIIIHHHIIIIHH:::::GGHHIIIIIGAAAHHHHHHHHHHHH;;;FFFBBCCF;;;B>>EEFFDA;::??EFBCCBBBHBC@@@HHFFEEE?>88//..89::8803...3018/,,,/66-1111133;<82039<===8232==;656;=;9866<<664872236048332843...;;<=:832-36;<82.-.3;888==<=>>>>>:566;;;9555----
@JI6ZREA02GC887
AGTGCTCATTGGAGGGCAAGTCTGATGCCAGCAGCCGCGGTAATTCCAGCTCCAATAGCGTATATTAAAGTTGTTGCAGTTAAAAAGCTCGTAGTTGAATTTTAGGCCTGGCCGGATGGTCCGTCTTTGGCGAGTACTGTTCTGTCGTCGGGTCTATCCTTCTGGTGAGCCGGGATGCCCTTTATTGGGTGTGTCGGGGAACCAGGACCATTACCTTGAAAAAATTAGAGTGTTTAAAGCGGGCATTTGCTTGAATAGATTAGCATGGAATAATAGAATAGGACGTTGGTTCTATTTTGTGGTTTTAGGACCACCGTAATGATTAATAGGGATAGTTGGGGGCATTAGTATTCAATTGTCAGAGGTGAAATTCTTGGATTTATTGAAGACTAACTATTGCGAAAGCATTTGCCAAGGATGTTTCATTAATCAAAGAACGAAAGTTAGGGGATCGAAGACGATCAGATACCGTCGTAGTCTTAACCATAAACTNTGCCGACTAGGAATCGGGCGACGTTATTTCATGACTCGCTCGGCGCCTTACGGG
+
IIIIIIIIIIIIIHHHIIIIIIIIIIIIIIIIIIIIIIIIIIIIIIIIIIIIIIIIIIIIIIIIIIHHHIIIIIIIIIIII;;;;;IIIIIIIIIIIII@@@@IIIFFFIIIIHHIIIIIIIIIIHHHIIIIIIIIIIIIIIIIIIIIIHHHIIIIIIIIIIIIIIIIIIIHHHIIIHHHHHHIAABBHIIIIIICCCCIIIIIIIHIIIIIHIIIII899888GG5IIIIIFDDDDEIIFFFFIFFFIIIIIIHHIIIIIIIIIIIIIIFDDIIIIIIIIIHIHED<<99:9?3333:/555555DAB;;<DDDEEDDIHHHIIIIIHHHHIIIII==?==HHHIIIHHHHEEEIHHHHHHHHHBB555CCC;;>>>///444?=8865522;=;847.,...;55...?444488;5.--,,14444.1,,.303:1...6;=67747<:::::95869::<868:==>:86686490/,,,,,1/,,,,!,,0325152667795,,,,,5/,,,,,,,,1555558987488744433521,,
@JI6ZREA02FZNLW
AGTGCTCATTGGAGGGCAAGTCTGGTGCCAGCAGCCGCGGTAATTCCAGCTCCAATAGCGTATATTAAAGTTGTTGCAGTTAAAAAGCTCGTAGTTGAATTTTAGGCCTGGCCGGATGGTCCGTCTTTGGCGAGTACTGTTCTGTCGTCGGGTCTATCCTTCTGGTGAGCCGGGATGCCCTTTATTGGGTGTGTCGGGGAACCAGGACCATTACCTTGAAAAAATTAGAGTGTTTAAAGCGGGCATTTGCTTGAATAGATTAGCATGGAATAATAGAATAGGACGTTGGTTCTATTTTGTTGGTTTTAGGACCACCGTAATGATTAATAGGGATAGTTGGGGGCATTAGTATTCAATTGTCAGAAGTGAAATTCTTGGATTTATTGAAGACTAACTATTGCGAAAGCATTTGCCAAGGATGTTTTCATTAATCAAGAACGAAAGTTAGGGGATCGAAGACGATCAGATACCGTCGTAGTCTTAACCNTAAACTNTGCCGACTAGGAATCGGGCGACGTTATTTCATGACTCGCTCGGC
+
IIIIIIIIIIIIIHHHIIIIIIIIIIIIIIIIIIIIIIIIIIIIIIIIIIIIIIIIIIIIIIIIIIHHHIIIIIIIIIIII=====IIIIIIIIIIIII@@@@FFFIIIIIIIIIIIIIIIIIIIHHHIIIIIIIIIIIIIIIIIIIIIHHHIIIIIIIIIIIIIIIIIIIHHHIIIHHHHHHIIIHHHIIIIIICCCCIIIIIIIIIIIIIIIIIII;;;;88BB0FFFFIEDD8;;FIHBBBIHHHIIIIIIIIIIIIIIIIIIIIIIIIIIIIIIIIIIDFDEEDDDDIFE8453=33//////56:;===AEDEDDDEEHIGIGG<<<?EEEDD55455DBEEEB?AAAEEEBBBCCDD:::BB555BBI==@@HHHHHHHBBBDDB?>>>>;>A::445;>;5555CCCCAAA=:822218:88668:88888;7300022-.----77999868623388686==86599=<<;879974!3....-!0369899;:8811389850-340220---.799999798;:;81
@JI6ZREA02G4RHE
AGTGCTCATTGGAGGGCAAGTCTGGTGCCGGCAGCCGCGGTAATTCCAGCTCCAATAGCGTATATTAAAGTTGTTGCAGTTAAAAAGACTCGTAGTTGAATTTAGGCCTGGCCGGATGGTCCGTCTTTGGCGAGTACTGTTCTGTCGTCGGGTCTATCCTTCTGGTGAGCCGGGATGCCCTTTATTGGGTGTGTCGGGGAACCAGGACCATTACCTTGAAAAAATTAGAGTGTTTAAAGCGGGCATTTGCTTGAATAGATTAGCATGGAATAATAGAATAGGACGTTGGTTCTATTTTGTTGGTTTTAGGACCACCGTAATGATTAATAGGGATAGTTGGGGGCATTAGTATTCAATCGTCAGAGGTGAAATTCTTGGATTTATTGAAGACTAACTATTGCGAAAGCATTTGCCAAGGATGTTTTCATTAATCAAAGAACGAAAGTTAGGGAATCGAAGACGATCAGATACCGTCGTAGTCTTAACCATAAACTATGCCGACTAGGAATCGGGCACGTTTATTTCATGACTCGCTCGGCGCCTTACGGGAAAC
+
HHHHHHHHHHHIIHHHIIIIIIIIIII:998@D?><A6886555555;;AA??>;==DEHHHGGHHHHHHBBBBHHHHHHH;;===H@HHEDBDBC?;88---,....7688;=;;;;BB>@@@@@@C<>>BHHHHHHHHHHHHHHHHHBBBHHHHHHHHBBBDFGGGGDD>>>>>EHHHHHHHHHHHHHHHGEE6666BB666;@GGGGGGGIIDDB22222688,@@GGG@@@EEC<<666DDCB@BBFGHHHHHHHHHD@@@HHHHHDDDHHHHHHHHHHHHHHHHHH@@@ACCCH::GGBBB=B2226GGGGB;;;BGGGGGGEE;;;GGGGBB55555@BGGGHGGGGGBB999D?====?BB==;AAA?B=>>444=77>><=:>>999??B@AA?;==BBA999AA===8866---,,144411.1,--6011,,,,362----449;;;;64766;;;;67677;866678676:;;::971117828777:;<;:;;667;:72121;:::1----7::7778;:;:;;6466;;;5433---0
@JI6ZREA02JQTXD
AGTGCTCATTGGAGGGCAAGTCTGGTGCCAGCAGCCGCGGTAATTCCAGCTCCAATAGCGTATATTAAAGTTGTTGCAGTTAAAAAGCTCGTAGTTGAATTTCGGGATCAATACGTCGGTCGTGCTTTTTTGGTACGCACTGGCGTCATTGGTTTCTCCTTTCTGACGAACCATGATGTCATTAATTTGGTGTTATGGGGAGTTAGGACTGTTACTTTGAAAAAATTAGAGTGTTTAAAGCAGGCATTAGCTTGAATACATTAGCATGGAATAATGAAATAGGACGATCGATCCTATTTTGTTGGTTTCTAGGGTTGACGTAATGATTAATAGGGATAGTTGGGGCATTAGTATTCAATTGTCAGAGGTGAAATTCTTGGATTTATTGAAGACTAACTACTGCGAAAGCATTTGCTAAGGATGTTTTCATTAATCAAGAACGAAAGTTAGGGATCGAAGACGATCAGATACCGTCGTAGTCTTAACCATAAACTATGCCGACTAGGGATCGGATGATGTTAATTTTTAAT
+
IIIIIIIIIIIIIHHHIIIIIIIIIIIIIIIIIIIIIIIIIIIIIIIIIIIIIIIIIIIIIIIIIIHHHIIIIIIIIIIII???==IIIIIIIIIIIIIHHHIHHHIIIIIIIIIIIIIIIIIII<<<<<<IIBIIIIIIIIIIIIIIIIIIHHHIIGGGGHIIIIIIIIIIIIIIIIIIIIIIIHHHIIIIIIIICCCAG4;;GIIIIIIIIIIHHHI<<<<99>>-IIIIIHHHHHHIIIIIIIIIIIIIIIIIIIIIIIIIIIIIIIIIIIIIHHHIIIIIIIIIIIIIFFFF>>?>F;;EEBBEIIIBAAAA?IIIGGGIIIIIIIIIHB@CGEH@@222277DGEFEEGIIHHHHHHHHHHHIHHH@@@@DCEFFE<<<C;>FHHHEFHFFHHEF?AACBB@<<<>><<;:==<9698----.39:870344400=>777>??7>99:=====><?<<==<8787??<757<=<>?>>?A22049>>?>52444><04288<<====<844442;==225//--)
@JI6ZREA02FZP01
[truncated: 5,372,577 more chars]
