# Supplementary material for: Depression of the soil arbuscular mycorrhizal fungal community by the canopy gaps in a Japanese cedar (Cryptomeria japonica) plantation on Lushan Mountain, subtropical China
Source: PeerJ. 2021 Mar 15;9:e10905. doi: 10.7717/peerj.10905 (PMC7971093; doi:10.7717/peerj.10905)
Supplement: Data S1 [file peerj-09-10905-s001.zip › sample/CGb3.fastq]

@JI6ZREA02GR348
ATCGTACGTTGGAGGGCAAGTCTGGTGCCTTACGGGAAACAGTCGACTGCCAAGGCACACAGGGGATA
+
IIIIIIIIIIIC?666?CIIIIIIIIIHHHHIIF;;655<FIIIIIIIIIIIIIIIIIIIIBBCCIII
@JI6ZREA02JC108
ATCGTACGTTGGAGGGCAAGTCTGGTGCCTTACGGGAAACAGTCGACTGCCAAAGGCACACAGGGGGATA
+
IIIIIIIIIIIIICCC@;;=??<<<<BAA3337555BBBG?EEEADBA<1//////=>:8:<37787G<=
@JI6ZREA02J0RKG
ATCGTACGTTGGAGGGCAAGTCTGGTGCCTTACGGGAAACAGTCGACTGCCAAGGCACACAGGGGATA
+
IIIIIIIIIIIII666IIIIIIIIIIIIIIIIIFCC666GIIIIIIIIIIIIIIIIIIIIICCCCIII
@JI6ZREA02GNIMZ
ATCGTACGTTGGAGGGCAAGTCTGGTGCCTTACGGGAACAGTCGACTGCCAAGGCACACAGGGGATA
+
IIIIIIIIIIIC?666?CIIIIHGGIIBBBBEA44411<AIHHIIFIIIIHEEEEEFIE94444AGI
@JI6ZREA02JHSZ2
ATCGTACGTTGGAGGGCAAGTCTGGCGCCTTACGGAACAGTCGACTGCCAAGGCACACAGGGGATA
+
IIIIIIIIIIIIH666HIIIIIIIIIIIIIIIICC;;;IIIIIIIIIIIIIIIIIIII?6666III
@JI6ZREA02FUTNT
ATCGTACGTTGGAGGGCAAGTCTGGCGCCTTACGGGAAACAGTCGACTGCCAAGGCACACAGGGGATA
+
IIIIIIIIIIIIIGGGIIIIIIIIIIIHHHHIIHCC666GIIIIIIIIIIIIIIIIIIIIIBBCCIII
@JI6ZREA02FEVOD
ATCGTACGTTGGAGGGCAAGTCTGGCGCCTTACGGGAAACAGTCGACTGCCAAAGGCACACAGGGGATA
+
FFFFFFD?==B>9111444?????ABD6666:A??????AFFDDBBAAA::666??DDFFFF=EEEFFF
@JI6ZREA02JQKSG
ATCGTACGTTGGAGGGCAAGTCTGGCGCCTTACGGGAAACAGTCGACTGCCAAGGCACACAGGGGATA
+
IIIIIIIIIIIIIBBBIIIIIIIIIIIIIIIIIHCC666GIIIIIIIIIIIHHHHIIIIIICCCCIII
@JI6ZREA02JDJH5
ATCGTACGTTGGAGGGCAAGTCTGGCGCCTTACGGGAACAGTCGACTGCCAAGGCACACAGGGGATA
+
IIIIIIIIIICCEHHHIIIIIIIIIIIIIIIIIHHHIIIIGGGIIIIIGICCCCGIIIIIBBBCIII
@JI6ZREA02I5ZJS
ATCGTACGTTGGAGGGCAAGTCTGGCGCCTTACGGGAACAGTCGACTGCCAAGGCACACAGGGGATA
+
IIIIIIIIIIIII???IIIIIIIIIIIIIIIIIH?????DIIIIIIIIIIIIIIIIIIIICCCCIII
@JI6ZREA02FJ0AD
ATCGTACGTTGGAGGGCAAGTCTGGCGCCTTACGGGAACAGTCGACTGCCAAGGCACACAGGGGATA
+
IIIIIIHCCCC?<444GIIIIIIIIIIIIIIIIHCCCCGIIIIIIIIIIIIIIIIIIIIIAAAAIII
@JI6ZREA02HF92E
ATCGTACGTTGGAGGGCAAGTCTGGTGCCTTACGGGAAACAGTCGACTGCCAAGGCACACAGGGGATA
+
FFFFFFF<<<666:??:::AAACFDDB====B=555555?<@@AAB::688<=FFFFFFFFAAAAFFF
@JI6ZREA02G2XI5
ATCGTACGTTGGAGGGCAAGTCTGGCGCCTTACGGGAAACAGTCGACTGCCAAGGCACACAGGGGATA
+
IIIIIIIIIIIIH666IIIIIIIIIIIIIIIIIF;;666<FIIIIIIIIIIIIIIIIIIIH@@@@III
@JI6ZREA02HHI4L
ATCGTACGTTGGAGGGCAAGTCTGGCGCCTTACGGGAAACAGTCGACTGCCAAGGCACACAGGGGATA
+
IIIIIIIIIIIIH666GIIIIIIIIIIEEEEEEB993334<IIIIIIIIIIHHHHIIIIIH@@CCIII
@JI6ZREA02HBPJN
ATCGTACGTTGGAGGGCAAGTCTGGTGCCTTACGGGAAACAGTCGACTGCCAAGGCACACAGGGGATA
+
IIIIIIIIIIIHH666HIIIIIIIIIIIIIIIIH??666?IIIIIIIIIIIIIIIIIIIID@@AAIII
@JI6ZREA02G4TH3
ATCGTACGTTGGAGGGCAAGTCTGGCGCCTTACGGGAACAGTCGACGCCAAGGCACACAGGGATA
+
IIIIIIID?===@222@<<@AIIHHIG>>@B@<44433=FIIIIIIIHHHHHEHIIII;666HII
@JI6ZREA02JSA03
ATCGTACGTTGGAGGGCAAGTCTGGTGCCTTACGGGAAACAGTCGACTGCCAAGGCACACAGGGGATA
+
IIIIIIIIIIIIIHHHIIIIIIIIIIIIIIIIIFCC666?IIIIIIIIIHHHHIIIIIIIICCCCIII
@JI6ZREA02GAMWG
ATCGTACGTTGGAGGGCAAGTCTGGCGCCTTACGGAAACAGTCGACTGCCAAGGCACACAGGGGATA
+
IIIIIIIIIIIII:::IIIIIIIIIIIIIIIIIHH666HIIIIIIIIIIIHHHHIIIIIIBBCCIII
@JI6ZREA02FZI5R
ATCGTACGTTGGAGGGCAAGTCTGGTGCCTTACGGGAAACAGTCGACTGCCAAGGCACACAGGGGATA
+
IIIIIIIIIIIII:::IIIIIIIIIIIIIIIIIFCC666<IIIIIIIIHHHHHIIIIIIIICCCCIII
@JI6ZREA02GUBA1
ATCGTACGTTGGAGGGCAAGTCTGGCGCCTTACGGGAAACAGTCGACTGCCAAGGCACACAGGGGATA
+
IIIIIIIIIIIII:::IIIIIIIIIIIIIIIIIHCC666?DIIIIIIIIIIIIIIIIIIIICCCCIII
@JI6ZREA02JBRS3
ATCGTACGTTGGAGGGCAAGTCTGGTGCCTTACGGGAAACAGTCGACTGCCAAGGCACACAGGGGATA
+
IIIIIIIIIIC;<442@BEEIIIIIIIIIEHHID??665<FIIIIIGGH????HHIIIHHHBCCCIII
@JI6ZREA02HSO5X
ATCGTACGTTGGAGGGCAAGTCTGGCGCCTTACGGGAAACAGTCGACTGCCC
+
IIIIIIIIIIIIIHHHIIIIIIGGEA?566676333??@E<DDEAA<>>555
@JI6ZREA02JYRD3
ATCGTACGTTGGAGGGCAAGTCTGGCGCCTTACGGGAAACAGTCGACTGCCAAGGCACACAGGGGATA
+
IIIIIIIIIIIIIBBBIIIIIIIIIIIIIIIIIHGG666HIIIIIIIIIIIIIIIIIIIIIBBAAIII
@JI6ZREA02GKQ0Y
ATCGTACGTTGGAGGGCAAGTCTGGCGCCTTACGGGAAACAGTCGACTGCCAAGGCACACAGGGGATA
+
IIIIIIIIIIIII:::IIIIIIIIIIIIIIIIIHGG666HIIIIIIIIIIIIIIIIIIIIICCCCIII
@JI6ZREA02GWP9Z
ATCGTACGTTGGAGGGCAAGTCTGGTGCCTTACGGGAACAGTCGACTGCCAAGGCANNCACGA
+
IIIIIIIIIIIIG666G???GIIIIIIIIIIIIHHHIIIIIIIIIIIIIIHHHHIE!!AA@>8
@JI6ZREA02IFT1E
ATCGTACGTTGGAGGGCAAGTCTGGTGCCTTACGGGAAACAGTCGACTGCCAAGGCACACAGGGGATA
+
IIIIIIIIIIIII666HIIIIIIIIIIHEEEIIE??6656DIIIIIIIIIIIIIIIIIIII@@@@III
@JI6ZREA02J3E5M
ATCGTACGTTGGAGGGCAAGTCTGGTGCCAGCAGCCGCGGTAATTCCAGCTCCAATAGCGTATATTAAAGTTGTTGCAGTTAAAAAGCTCGTAGTTGAATTTCGGGATCAGTACGTTGGTCGTGCCTTAGGTACGTACTGGTGTTACTGGTTCCTACCTTCTGACGAACCATCATGTCATCCATTTGGTGTGGCGGGGAATCAGGACTGTTAACTTTGAAAAATTAGAGTGTTTAAAGCAGGCATTAGCTTGAATACATTAGCATGGAATAATGAAATAGGACGTTCGATCCTTATTTTGGTTGGTTTCTAGGATCGACGTAATGATTAATAGGGATAGTTGGGGCATTAGTATTCAATTGTCAGAGGTGAAATTCTTGGATTTATTGAAGACTAACTACTGCGAAAGCATTTGCCAAGGGATGTTTTCATTAAATCAAGAACGAAAGTTTAGGGGATCGAAGCGATCAGATACCCGTCGTAGTCTTAACCNTAAACTATGCCGACTAGGAATCGGGCGACGTTATTTTCATGACTCGCTCGGCGCCTTT
+
FFFFFFF?::::@666HFGIIIIIIIIIIIIIIIIIIIIIIIIIIIIIIIIIFFFFFFFFFFFFFFFFFFFFFFFFFFFFF=====FFFFFFFFFFFFFFFFFF<<<?:::::B=<<::9AAF???@@FFFFFFFFFFF===@CFDDBBAAAA>8433448899988><<<?@AAA@@??>>?;441114=>>?5734449::999=7/....4666=00135==5??@AB======BBBBBBDDDDDDDDBA===??>889<944444=889724441446:<<<<<7722.--/1..--,,55111343244<>>?@AA>>A=:::=?BA===BBBBBB6666::==8444>>A@@4438888>BBBB=======>DDD>===228<@<:88222269993....99900075500,,,10,,,,,,000,,,.68842244/,,,,,,,,,,,134330,,,333331,,,,,20-002444777700!2----.,10003423.00..0,,,,.,0..341----66:::::8:9212642..,,,
@JI6ZREA02JLZBX
ATCGTACGTTGGAGGGCAAGTCTGGTGCCTTACGGGAAACAGTCGACTGCCAAGGCACACAGGGGATA
+
IIIIIIIIIIIII???IIIIIIIIIII????GIHHH;;;IIIIIIIIIIIIIIIIIIIIIICCCCIII
@JI6ZREA02GB6PS
ATCGTACGTTGGAGGGCAAGTCTGGCGCCTTACGGGAAACAGTCGACTGCCAAGGCACACAGGGGATA
+
IIIIIIIIIIIII:::IIIIIIIIIIIIIIIIIHCC666GDIIIIIIIIIIIIIIIIIIIH@@BBIII
@JI6ZREA02HQEM2
ATCGTACGTTGGAGGGCAAGTCTGGCGCCTTACGGGAAACAGTCGACTGCCAAGGCACACAGGGGATA
+
IIIIIIIIIIIIIHHHIIIIIIIIIIIIIIIIIHCC666GDIIIIIIIIIIIIIIIIIIIICCCCIII
@JI6ZREA02JI4MK
ATCGTACGTTGGAGGGCAAGTCTGGCGCCTTACGGGAAACAGTCGACTGCCAAGGCACACAGGGGATA
+
IIIIIIIIIIIIIHHHIIIIIIIIIIIIIIIIIHHH???IIIIIIIIIIIIIIIIIIIIIICCCCIII
@JI6ZREA02J48TL
ATCGTACGTTGGAGGGCAAGTCTGGTGCCAGCAGCCGCGGTAATTCCAGCTCCAATAGCGTATATTAAAGTTGTTGCAGTTAAAAAGCTCGTAGTTGAATTTTAGGCCTGGCCGGATGGTCCGTCTTTGGCGAGTACTGTTCTGTCGTCGGGTCTATCCTTCTGGTGAGCCGGGATGCCCTTTATTGGGTGTGTCGGGGAACCAGGACCATTACCTTGAAAAAATTAGAGTGTTTAAAGCGGGCATTTGCTTGAATAGATTAGCATGGAATAATAGAATAGGACGTTGGTTCTATTTTGTTGGTTTTAGGACCTCCGTAATGATTAATAGGGATAGTTGGGGGCATTAGTATTCAATTGTCAGAGGTGAAATTCTTGGATTTATTGAAGACTAACTATTGCGAAAGCATTTGCCAAGGATGTTTTTCATTAATCAAGAACGAAAGTTAGGGGATCGAAGACGATCAGATACCGTCGTAGTCTTAACCNTAAACTATGCCGACTAGGAATCGGGCGACGTTATTTTCATGACTCGCTCGGCGCCTT
+
IIIIIIIIIICCG666HHIIIIIIIIIIIIIIIIIIIIIIIIIIIIIIIIIIIIIIIIIIIIIIIIHHHIIIIIIIIII??66666HHIIIIIIIIIII>>>>DIIIIIIIIIIIIIIIIIIIIIHHHIIIIIIIIIIIIIIIIIIIIIHHHIIIIIIIIIIIIIIIIIIIHHHIIIHHHHHHIIIHHHIIIIIICCCCIIIIIIIIIIIIIIEEEE?444411BB6IEIIIEHHHGDHI???DICCCIIIIIIIIIIIIIIIIIIIIIIIIIIIIIIIIIIIIDCCIIIIIIIBBCBH>>HH>>>>IIIIIIIIIIIIIIIIIIIIHH???IIIIII==?==IIIIIIIIIIIIIIIIIIIIIIIIIHHHIIIHH;;;;;;CAAEEED=??IIHHHIIIEEBBBFC;774BDBB===745-----48664439?=:1154711433/....8:<@@@@=@@CCC@@@777AC@@>>@>=<433333!:833583:<<<@@@@:<<CCA7221:3@>?==;3444<@@CCCA@CEECA=;;;511
@JI6ZREA02F8VLP
ATCGTACGTTGGAGGGCAAGTCTGGTGCCAGCAGCCGCGGTAATTCCAGCTCCAATAGCGTATATTAAAGTTGTTGCAGTTAAAAAGCTCGTAGTTGAATTTCGGGATCAATATATCGGTCGTGCTTCGGTATGTACTGGTATTATTGATTTCTCCCTTCTGACGAACTATGATGTCATTAATTTGGTGTTATGGGGAATCAGGACTGTTACTTTGAAAAAATTAGAGTGTTTAAAGCAGGCACACGCTTGAATACATTAGCATGGAATAATGAAATAGGACGTTTGATCTTATTTGTGGTTTCTAGGATCGACGTAATGATTAATAGGGATAGTTGGGGCATTAGTATTCAATTGTCAGAGGTGAAATTCTTGGATTTATTGAAGACTAACTACTG
+
EEEFFFFFFFFIIHHHIIIIIIIIIIIIIIIIIIIIIIIIIIIIIIIIIIIIFFFFFFFFFFFFFFFFFFFFFFFFFFFFF88888FFFFFFFFFFFFFFFC<666?DDDDDFFFFFFFFFFFFFFFFFFFFFFFFFFFFFFFFFFDBB;;<A:11144249<?=>>@BBBBAA@<<9444400.;;72449@4555BBBBBDDDDFF665==88<22222255,::BDD?FFFFFFFFFFDDAAADDAAAADDDF???DGFFFDGIIIIIGG??C?4::22255<AA?===D???C:AA?CCDADAAADDDDDDDDDDDD????DA00/4??A@@000055DDAAABDDDDD???==DDD>>?>>>=?>@>>><>///8//38888::<;<<<<;3
@JI6ZREA02HTP4R
ATCGTACGTTGGAGGGCAAGTCTGGCGCCTTACGGGAAACAGTCGACTGCCAAAGGCACACAGGGGGATA
+
IIIIIIIIIIIIIGGGE??>==EEDIH@@445<555BA?AEIIIGIEID8844166@DEBBB35557I=<
@JI6ZREA02G1PTA
ATCGTACGTTGGAGGGCAAGTCTGGCGCCTTACGGGAACAGTCGACTGCCAAGGCACACAGGGGATA
+
IIIIIIIIIIIC?666GCEGIIIIIIIIIIIIIH?????HIIIIIIIIIIIIIIIIIIE?5555CII
@JI6ZREA02GSDZQ
ATCGTACGTTGGAGGGCAAGTCTGGTGCCTTACGGGAAACAGTCGACTGCCAAGGCACACAGGGGATA
+
IIIIIIIIIIIII???IIIIIIIIIIIHHHHIIF??666GIIIIIIIIIIIIIIIIIIIIH@@BBIII
@JI6ZREA02FGIU3
ATCGTACGTTGGAGGCGAAGTCTGGTGCCTTACGGGAACAGTCGACTGGCCTAAGGCAC
+
:89>==63----/,,/,--///21151----41,,,1127===64444886:9777:7/
@JI6ZREA02JSDBH
ATCGTACGTTGGAGGGCAAGTCTGGTGCCAGACTAGCCGCGGTAATTCCGAAGCTCCAAGTAGCGTATATTAAA
+
FFA???D?==@>?433<<<<<<88888AAA??AAAD665<>=>>><<0000./7=99224438:<<?==>?868
@JI6ZREA02JC602
ATCGTACGTTGGAGGGCAAGTCTGGCGCCTTACGGGAAACAGTCGACTGCC
+
IIIIIIIIIIGGFBBBCBCC@DEEEIGDD566<EEEDDDHIIIIIGCGD33
@JI6ZREA02FRIOO
ATCGTACGTTGGAGGGCAAGTCTGGTGCCTTACGGGAAACAGTCGACTGCCAAGGCACACAGGGGATA
+
IIIIIIIIIIIIH:::HIIIIIIIIIIHHHHIIHGG;;;IIIIIIIIIIIIIIIIIIIIIIBBCCIII
@JI6ZREA02I9KO9
ATCGTACGTTGGAGGGCAAGTCTGGCGCCTTACGGGAAACAGTCGACTGCCAAGGCACACAGGGGATA
+
IIIIIIIIIIIIIHHHIIIIIIIIIIIIIIIIIHGG;;;IIIIIIIIIIIIIIIIIIIIIICCCCIII
@JI6ZREA02HO4L0
ATCGTACGTTGGAGGGCAAGTCTGGTGCCTTACGGGAAACAGTCGACTGCCAAGGCACACAGGGGATA
+
IIIIIIIIIIIII:::IIIIIIIIIIIIIIIIIH??666?IIIIIIIIIIIIIIIIIIIIIBBCCIII
@JI6ZREA02GY1D0
ATCGTACGTTGGAGGGCAAGTCTGGCGCCTTACGGGAAACAGTCGACTGCCAAGGCACACAGGGGATA
+
IIIIIIIIIIIIIHHHIIIIIIIIIIIIIIIIIHGG666HIIIIIIIIIIIIIIIIIIIIIACCCIII
@JI6ZREA02J49CG
ATCGTACGTTGGAGGGCAAGTCTGGTGCCAGCAGCCGCGGTAATTCCAGCTCCAATAGCGTATATTAAAGTTGTTGCAGTTAAAAAGCTCGTAGTTGAATTTTAGGCCTGGCCGGATGGTCCGTCTTTGGCGAGTACTGTTCTGTCGTCGGGTCTATCCTTCTGGTGAGCCGGGATGCCCTTTATTGGGTGTGTCGGGAACCGA
+
FFFFFFFFFFDDE666ECAADGGFFHIIIIIIIIIIIIIIIIIIIIIIIIIIFFFFFFFFFFFFFFFFFFFFDBA?><<00///114<AAABBDFFFFFEE==DFFFFFFFFFFFFFFFFFFFFFFFFFFFFFFFFFFFFFFFFFFFFFFFFFFFFFFDDBAB4448984444;<AA;===:::99;;9>9<667,,,1111,,
@JI6ZREA02IBA56
ATCGTACGTTGGAGGGCAAGTCTGGTGCCTTACGGGAAACAGTCACTGCCAAGGCACACAGGGGATA
+
IIIIIIIIIIIII???IIIIIIIIIIIIIIIIIHGG666HIIIIIIIIIIIIIIIIIIIIBCCCIII
@JI6ZREA02HHC9D
ATCGTACGTTGGAGGGCAAGTCTGGTGCCAGCAGCCGCGGTAATTCCAGCTCCAATAGCGTATATTAAAGTTGTTGCAGTTAAAAAGCTCGTAGTTGAATTTCGGGATCAATACGTCGGTCGTGCTTTTTTGGTACGCACTGGCGTCATTGGTTTCTCCTTTCTGACGAACCATGATGTCATTAATTTGGTGTTATGGGGAGTTAGGACTGGTTACTTTGAAAAAATTAGAGTGTTTAAAGCAGGCATTAGCTTGAATACATTAGCATGGAATAATGAAATAGGACGTTCGATCCTATTTTGTTGGTTCTAGGATCAACGTAATGATTAAGTAGGGATAGGTTGGGGCATTAGTATTCAATTGTCAGAAGTGAAA
+
FFFFBB:33355A666FFGIIIIIIIIIIIIIIIIIIIIIIIIIIIIIIIIIFFFFFFFFFFFFFFFFFFFFFFFFFFF@@88888FFFDDDFFFFFFFF?=B===B:6666:BBAAA?=888892/////>>6?988<BBBB:9:=:::===;==9=====A<?A9888888>944437:9;99...4403444<47:9A7AADDDDA=<<<9<:1113,,,,,-22/755<<6881008998899<8899ABBDDDDDDDGDDDBA:888?2233662.-..3326;====2237....3.-;;88:8<9667:...3...6787999322...9:91122222277;;>?==<8888<;;6773....2266
@JI6ZREA02JVIQC
ATCGTACGTTGGAGGGCAAGTCTGGTGCCAGCAGCCGCGGTAATTCCAGCTCCCAATAGCGTATATTAAAGTTGCTGCAAGTTAAAAAGCTCGTAGTTGAATTTCGGGACCATCATGTCGGTCGTGCCTCGGTACGTACTGGTATTGTTGGTTTCTCCCTTCTGACGAACCATGATGTCATTTATTTGGTGTTGTGGGGAATCAGGACTAGTTACTTTGAAAAAATTTAGAGTGTTTAAAGCAGGCTCACGCTTGAATACATTAGCATGGAATAATGAAATAGGACGTTTGATTCTATTTTGTGGTTTCTAGGATCGACGTAATGATTAATAGGGATAGTTGGGGCATTAGTATTCAATTGTCAGAGGTGAAATTCTTGGATTTAATTGAAGACTAACTATGCGTAAAGCAATTTGCCAAAGGATGGTTTTCATTAAATCAAAGAACGAAAGTCAGGGATCGAAGACGATCAGATACCGTCGTAGTCTTAACCGNTAAACTATGCCGACTAGGGATCGGATGATGTAATTTTTAAT
+
FFFFFFFFFFDDFHHHHHHHHHIIIIHHFHHIHHFFF866D=<8888??9900088A>?===?AA33311<<@AAA?::<<=F=====FFFFFFFFF?8::??CCCCFFFFFFFFFFFF===DDFFFFFFFFFFFFFFFFFFFF??631AA<<<A911344>>???=444489<@:98<<;;<A997<8434268....24:<<;;<??=900/4661:,,,,--...+:====8881118<AAAA<=??CFFFDDDDDDG:::::?ADBBB=99:A=;8?:8887....67963232224<1<=/009:><<<@A??8::::AB==<>>AA<;;<94///22227322<4344<988<<:677;;823.//.66755777,...,--74,,,33000,,,37,,,,,,755,,,300,,,00,3,,,,..04,,,,,.0,,,,,,,,//2442----074300,,,,.333440.0220..10,,,..,,,,,!0,,,,,,100014664222127779::622---1155544*
@JI6ZREA02JQ3RW
ATCGTACGTTGGAGGGCAAGTCTGGTGCCAGCAGCCGCGGTAATTCCAGCTCCAATAGCGTATATTAAAGTTGTTGCAGTTAAAAAGCTCGTAGTTGAATTTCGGGATCAATATATTGGTCGTGCCTCCGGTATGCACTGGTATTATTGATTTCTACCTTCTGACGAACTGTGATGTCATTAATTTGGTGTCATGGGGAATCAGGACTGTTACTTTGAAAAAATTGAGTGTTTAAAGCAGGCACACGCTTGAATAGATTAGCATGGAATATAGAATAGGACGTTGGTTCATTTGTGTTTTAGGACCACGTAATGATTAATAGGGATAGTTGGGGCATTAGTATTCAATTGTCAGAGGT
+
FFFFFFFFFFFIIHHHIIIIIIIIIIIIIIIIIIIIIIIIIIIIIIIIIIIIFFFFFFFFFFFFFFFFFFFFFFFFFFFFF;;===FFFFFFFFFFFFFFFFFFFFFFFFFFFFFFFFFFFFFFFFFFFFFFFFFFFFFFFFFFFFFFFFFF?A8:6666DDFFFFFFFFFFFFFFFFFDDAA666::6ADDBD;A??FFFFFFFFFFFFFFFFFFF977766FFFFDDDCCF???DDDDDDA::;?DDDDDDAACCCCCDDDDGGGD?<::DDDB>>=?>344....33,,,3.-,,//:12262...3;;<<<88400044;?@AAAA6999A===::8=BBAAABB?AAD?==33
@JI6ZREA02HQU2Y
ATCGTACGTTGGAGGGCAAGTCTGGTGCCAGCAGCCGCGGTAATTCCAGCTCCAATAGCGTATATTAAAGTTGTTGCAGTTAAAAAGCTCGTAGTTGAATTTCGGGATCAATATATTGGTCGTGCCTCTGGTATGCACTGGTATTATTGATTTCTACCTTCTGATGAACTGTGATGTCATTAATTTGGTGTCATGGGGAGTCAGGACTGTTACTTTGAAAAATTAGAGTGTTTAAAGCAGGCACACGCTTGAATACATTAGCATGGAATAATGAAATAGGACGTCTGACCCTATTTTGTTGGTTTCTAGGATCGACGTAATGATTAATAGGGATAGTCGGGGGCATTAGTACTCAATTGTCAGAGGTGAAATTCTTGGATTTATTGAAGACTAACTACTGCGAAAGCATTTGCCAAGGATGTTTTCATTAATCAAGAACGAAAGTTAGGGATCGAAGACGATCAGATACCGTCGTAGTCTTAACCATAAACTATGCCGACTAGGGATCGGATGATGTTAATTTTATAA
+
IIIIIIIIIIIIIBBBIIIIIIIIIIIIIIIIIIIIIIIIIIIIIIIIIIIIIIIIIIIIIIIIIIHHHIIIIIIIIIIGG:::::IIIIIIIIIIIIIHHHI@@>IIIIIIIIIIIIIIIIIIIIIIIIIIIIIIIIIIIIIIIIIIIIHHHIIIIIIIIIIIIIIIIIIIIIIIIIIIIIIHHHIIIIIIII@@@@IFIIIIIHIIIGCHD::8:-------,3:=<8/1377BGGGEEGIHHHIIBBBIIIIIIAAAIIIIIIIIIIIIH888IIIGEGB??A=;311:844330--551//69D>>??GGIHG===IIIIIIIIIA?<CDC?30-----=?==;:68;????E?535CCBBBCBEEHHHHHHHHCBBBE77>A;425522222=8::87799;;;;;>4222<<:9311118899110338844:8333892-...23332286:;888882323288688:42...33;;6:33331-13..-.034...7;<<===;888:>8811548/..
@JI6ZREA02IWSZV
ATCGTACGTTGGAGGGCAAGTCTGGCGCCTTACGGGAACAGTCGACTGCCAAGGCACACAGGGGATA
+
F@AA@AFFFFFFFDDDIHHHHHHHFFFDBBBBB555331:B@@@@==@CFFDBB@@@BB=11114<?
@JI6ZREA02FGRZV
ATCGTACGTTGGAGGGCAAGTCTGGCGCCTTACGGGAAACAGTCGACTGCCAAGGCACACAGGGGATA
+
IIIIIIIIIIIIIGGGIIIIIIIIIIIIIIIIIH??666?DIIIIIIIIIIIIIIIIIIIICCCCIII
@JI6ZREA02GDY77
ATCGTACGTTGGAGGGCAAGTCTGGCGCCTTACGGGAAACAGTCGA
+
FFFFDD@@@DFFD???DDDA=<<><=;66..//...665=2:7734
@JI6ZREA02F7BN0
ATCGTACGTTGGAGGGCAAGTCTGGTGCCTTACGGGAAACAGTCGACTGCCAAGGCACACAGGGGATA
+
IIIIIIIIIIHDD444AAADDDEGGFGHGDDDGBBB6558FIIIGGFII>>>>BBIIIIGG????I==
@JI6ZREA02J6JY6
ATCGTACGTTGGAGGGCAAGTCTGGCGCCTTACGGGAAACAGTCGACTGCCAAGGCACACAGGGGATA
+
IIIIIIIIIIIIIHHHIIIIIIIIIIIIIIIIIHCC666GIIIIIIIIIIIIIIIIIIIIICCCCIII
@JI6ZREA02JBQK3
ATCGTACGTTGGAGGGCAAGTCTGGTGCCAGCAGCCGCGGTAATT
+
FFFFFFFFFFFIIIIIIIIIIIIIIIIIIIIIIIIHHFFFFDD66
@JI6ZREA02J5FGG
ATCGTACGTTGGAGGGCAAGTCTGGTGCCAGCAGCCGCGGTAATTCCAGCTCCAATAGCGTATATTAAAGTTGTTGCAGTTAAAAAGCTCGTAGTTGAATTTTAGGCCTGGCCGGATGGTCCGTCTTTGGCGAGTACTGTTCTGTCGTCGGGTCTATCCTTCTGGTGAGCCGGGATGCCCTTTATTGGGTGTGTCGGG
+
FFFFFFFFFFFII???IIIHIIIIIIIIIIIIIIIIIIIIIIIIIIIIIIIIFFFFFFFFFFFFFFFFFFFFFFFFDDDAA66668<FFFFFFFFFFFFBBBBFFFFFFFFFFFFFFFFFFFFFFFFFFFFFFFFFFFFFFFFFFFFFFFFFFFFFFFFFFFFFFFFFFFFFFFFFFF?????:86=;8;7==9:,,,
@JI6ZREA02IDWWX
ATCGTACGTTGGAGGGCAAGTCTGGTGCCTTACGGGAAACAGTCGACTGCCAAGGCACACAGGGGATA
+
IIIIGIGEC@>;>111>>;>>@@EEGIII=>>FHHH666>IIIIIIFGGDDDDGGIIIIII@@@@ICB
@JI6ZREA02F9QPZ
ATCGTACGTTGGAGGGCAAGTCTGGTGCCAGCAGCCGCGGTAATTCCAGCTCCAATAGCGTATATTAAAGTTGTTGCAGTTAAAAAGCTCGTAGTTGAATTTCGGGATCAATATATTGGTCGTGCCTCCGGTATGCACTGGTATTATTGATTTCTACCTTCTGACGAACTGTGATGTCATTAATTTGGTGTCATGGGGAATCAGGACTGTTACTTTGAAAAAATTAGAGTGTTTAAAGCAGGCACACGCTTGAATACATTAGCATGGAATAATGAAATAGGACGTTCGACCCTATTTGTTGGTTTCTAGGATCGACGTAATGATTAATAGGGATAGTTGGGGGCATTAGTATTCAATTGTCAGAGGTGAAATTCTTGGATTTATTGAAGACTAACTACAGCGAAAGCATTTGCCAAGGATGTTTTCATTAATCAAGAACGAAAGTTAGGGATCGAAGACGATCAGATACCGTCGTAGTCTTAACCATAAACTATGCCGACTAGGG
+
IIIIIIIIIIIII:::IIIIIIIIIIIIIIIIIIIIIIIIIIIIIIIIIIIIIIIIIIIIIIIIIIHHHIIIIIIIIIIII88888IIIIIIIIIIIIIHHHIHHHIIIIIIIIIIIIIIIIIIIIIIIIIIIIIIIIIIIIIIIIIIIIHHHIIIIIIIIIIIIIIIIIIIIIIIIIIIIIIBBBIIIIIIII>>>>IIIIIIIIIIIIIIIHHHI666888>>-IIIIIHHHHHHIIIIIIIIIIIIIIIIIIIIIIIIIIIIIIIIIIIIIHHHG=BBIIIGDCBD>;;;;113826<<@@@IIIIIIIIGGGIGGGIIIIIIGGGGHHIIIIII99=::GIIIIIIIIIIIIIIIIIGGAAAEC<<<<;74477EBBBC==EEG<;<I77775DCEEEEBEA<7777@AA><<<6:43333::;=;;:??=<5587433...-...7444;::8><=????=?>?::87<>?>>?>>??887>=3343-344=:<6=;:44
@JI6ZREA02HMHRN
ATCGTACGTTGGAGGGCAAGTCTGGTGCCAGCAGCCGCGGTAATTCCAGCTCCAATAGCGTATATTAAAGTTGTTGCAGTTAAAAAGCTCGTAGTTGAATTTTAGGCCTGGCCGGATGGTCCGTCTTTGGCGAGTACTGTTCTGTCGTCGGGTCTATCCTTCTGGTGAGCCGGGATGCCCTTTATTGGGTGTGTCGGGGAACCAGGACCATTACCTTGAAAAAATTAGAGTGTTTAAAGCGGGCATTTGCTTGAATAGATTAGCATGGAATAATAGAATAGGACGTTGGTTCTATTTTGTGG
+
FFFFFFFFFF@BB:::IIIIIIIIIIIIIIIIIIIIIIIIIIIIIIIIIIIIFFFFFFFFFFFFFFFFFFFFFFFFDDD::33333:ABBBBBDFFFFF====@FFFFFFFFFFFFFFFFFFFFFFFFFFFFFFFFFFFFFFFFFFFFFFFFFFFFFFFFFFFFFFFFFFFDDDFFFFFFFFFF@@@@@FFFFFF?AAAFFFFD@@@DFFDBB>>>>A222222==/BBBDDFFF???FFFDDDFFFFFFDDDAAAAFCCDDFGGGGIIIIGGGGGGGCAAA555<<==;;<6:,,,,3---
@JI6ZREA02I63J1
ATCGTACGTTGGAGGGCAAGTCTGGTGCCAGCAGCCGCGGTAATTCCAGCTCCAATAGCGTATATTAAAGTTGTTGCAAGTTAAAGCTCGTAGTTGTATTTAGGCCTGGCCGGATCGGTCCCGTCTTTGGGCGAGTACTGTTCTGTCGTCGGGTCGTATCCTTCTGGTGAGCCGGGATGCCC
+
=444<<<444000113BBDGGHIIIIIIIIIIIIIIIIIIIIIIIIIIIIIIFFFFFFFFFFFFFFFFFFFFDA>8422/.-,,,-375:53----,.,,,877113112281...--9,,,551112...747676===<67132322-,,,-2.278779;;;24434322211777,,,
@JI6ZREA02JC9BP
ATCGTACGTTGGAGGGCAAGTCTGGTGCCAGCAGCCGCGGTAATTCCAGCTCCAATAGCGTATATTAAAGTTGTTGCAGTTAAAAAGCTCGTAGTTGAA
+
FFFFFFFFFFFIIHHHIIIIIIIIIIIIIIIIIIIIIIIIIIIIIIIIIIIIFFFFFFFFFFFFFFFFFFFFFFFFFFFFF=====FFFFFDBA???86
@JI6ZREA02GF1QI
ATCGTACGTTGGAGGGCAAGTCTGGTGCCAGCAGCCGCGGTAATTCCAGCTCCAATAGCGTATATTAAAGTTGTTGCAGTTAAAAAGCTCGTAGTTGAATTTCGGGGT
+
FFFFFFFFFFFIIHHHIIIIIIIIIIIIIIIIIIIIIIIIIIIIIIIHHIIIFFFFFFFFFFFF<<666AAA?<<=<<<.0-----6<====?AB?665889?4422.
@JI6ZREA02FP06A
ATCGTACGTTGGAGGGCAAGTCTGGTGCCTTACGGGAAACAGTCGACTGCCAAGGCACACAGGGGATA
+
IIIIIIIIIIIII???IIIIIIIIIIIHHHHIIHGG;;;IIIIIIIIIIIIHHHHIIIIIICCCCIII
@JI6ZREA02H7F4I
ATCGTACGGTTGAGGGCAAGTCTGGTGCCAGCAGCCGCGGTAATTCCAGCTCCAATAGCGTATATTAAAGTTAGTTGCAGTTAAAAAGACTCGTAGTTGAATTTAGGCCTGGCCGGATGGTCCGTCTTTGGCGAGTACTGTTCTGTCGTCGGGTCTATCCTTCTGGTGAGCCGGGATGCCCTTTATTGGGTGTGTCGGGGAACCTAGGGACCATTACCTTGGAAAAAATTAGAGTGTTTAAAGCAGGACTTTTGCTTGAATAGATTAGCATGGAATAATAGAATAGGACGTCGTGGTTCTATTTTGTAGGTTCAAGGTACCACCGTAATGATTAATAGGGATAGTTGGGGGCATTAGTATTC
+
FFFFFFEEEEEIIHHHIIIIIIIIIIIIIIIIIIHFF<666?B==<<<<BBBBA:::CFFCAAABB===:332:88=>>=;;//111=4??=>===?=422.../255576668889?BBDDFFFFFFFFFFFFF===<?FFFFFFFFFF??=B@@A?4444=344434<>@;;;=AA=??????99<<FFFDDDB:7444488000../2>?>@@BDFFFF77776666,;?;::=<<;;88994447....47;6...<<?8::BBDDFDGGGIIIGGGGGGGGGAA9:8?=6621313....3,31999<;=///.44<<>><884448A<<<=444?9898>223559<>AAB@@>23
@JI6ZREA02G72VC
ATCGTACGTTGGAGGGCAAGTCTGGTGCCAGCAGCCGCGGTAATTCCAGCTCCAATAGCGTATATTAACGTTGTTGCAGTTAAAAAGCTCGTAGTTGAATTTCGGGACTCAAC
+
FFFFFFFFFFFIIHHHIIIIIIIIIIIIIIIIIIIIIIIIIIIDDDIIIIIIFFFFFFFFFFFF666666BBBBBBDFDDD;;==;FFFDA???>>=22.../.113272115
@JI6ZREA02IVGSE
ATCGTACGTTGGAGGGCAAGTCTGGTGCCTTACGGGAAACAGTCGACTGCCAAGGCACACAGGGGATA
+
IIIIIIIIIIIIIHHHGCCHIIIIIIICCCCHIHHHHHHIIIIIIIHHHHHHHHHIIIIIICCCCIII
@JI6ZREA02ISEA7
ATCGTACGTTGGAGGGCAAGTCTGGTGCCAGCAGCCGCGGTAATTCCAGCTCCAATAGGCGTATATTAAAGTTGTTGCAGTTAAAAAGCTCGTAGTTGAATTTCGGGATCAATATATTGGTCGTGCCTCCGGGTATGCACTGGTATTATTGATTTCTACCTTCTGACGAACTGTGATGTCATTAATTGGTGTCATGGGGAATCAGGACTGTTACTTTGAAAAAATTTGAGTGTTTAAAGCAGGCACACGCTTGAATACATTAGCATGGAATAATGAAATAGGACGTTTGACCCTATTTGTGGTTTCTAGGATCGACGTAATGATTAATAGGGATAGTTGGGGGCATTAGTATTCGAATTGTCAGAGGTGAAATTCTTGGATTTATTGAAGACTAACTACTGCGAAAGCATTTGCCAAGGATGTTTCATTAATCAAGAACGAAAGTTAGGGATCGAAGCGATCAGATACCGTCGT
+
FFFFFFFFFFFIH===FBBB@EDDFFHFFFFFHFIIIHFFBBBFFGF@:::DDDD?666<?FCCCFFFFFFFFFFFDDDD??66866ADDDFFFFFFFFFFFFF<<<??CCCFFFFFFFFDBBAAAAA441004<?<<<<<=??FFFFFFFFFFFDDCCCAAFFDDA:::??DDDAAABDACC::;;DDFFFFFFABDDFFFFFFFFFFF6666988</222/211155==?;;<<<<BA=:::5565=BDDACCGGIIIGGGGGGDDAA555====;<488AAB=;;=>888?=0000/44888<7<888<<<<?8988<<<<>?>=84555:?ABB55755AAABBBBB@4000/><:89;;;2236...22766;;;6443228<<<<>>;83338<>>>;;;88344=<::;;7620,,,-,,,,112440,----222722-00286666202126:66569:::9811
@JI6ZREA02J539N
ATCGTACGTTGGAGGGCAAGTCTGGTGCCAGCAGCCGCGGTAATTCCAGCTCCAATAGCGTATATTAAAGTTGTTGCAGTTAAAAAGCTCGTAGTTGAGTTTTAGGCCTGGCCGGATGGTCCGTCTTTGGCGAGTACTGTTCTGTCGTCGGGTCTATCCTTCTGGTGAGCCCGGATGCCCTTTATTGGGTGTGTCAGGGAACCAGGACCATTACCTTGAAAAAATTAGAGTGTTTAAAGCGGGCATTTGCTTGAATAGATTAGCATGGAATAATAGAATAGGACGTTGGTTCTATTTTGTTGGTTTTAGGACCACCGTAATGATTAATAGGGATAGTTGGGGGCATTAGTATTCAATTGTCAGAGGTGAAATTCTTGGATTTATTGAAGACTAACTATTGCGAAAGCATTTGCCAAGGATGTTTTCATTAATCAAGAACGAAAGTTAGGGGAACGAAGACGATCAGATACCGTCGTAGTCTTAACCATAAACTATGCCGACTAGGAATCGGGCGACGTTATTTTCATGACTCGCTCGGCG
+
IIIIIIIIIIIIIGGGIIIIIIIIIIIIIIIIIIIIIIIIIIIIIIIIIIIIIIIIIIIIIIIIIIHHHIIIIIIIIIIII88888HIIIIIIIIIIIICCCCIIIIIIIIIIIIIIIIIIIIIIHHHIIIIIIIIIIIIIIIIIIIIIHHHIIIIIIIIIIIIIIIIIHHHIIIIIHHHHHHIAACCHIIIIIIIH??????DHIIIIIEDCDDB@=//////776FBBHEEHH;;;DIEHHII???IIIIIIIIIIIIIIIIIIIIIIIIIIIIIIIIIIIIIIIIIIIIIIB@?>I::II9999EHHHIIIIIIIIIIIIIIIIII???IIIIII==?::HIIIIIIIIIIIIIIIIIIIIIIIIHHHIIIIIIIH977;=AIIIHHHHIIIIIIIIIIHHHIIIHHHIIIIIIIIEE<<<<@@<<::=??=6336;///7@@<99<<@AC199@BEEECCCE@@@@EEEBECA@@@@@<<00.5833540:?@@@@@C@@@EECA776;3?84334.../6??@@@@>ACC@@?;3
@JI6ZREA02I63E7
ATCGTACGTTGGAGGGCAAGTCTGGTGCCAGCAGCCGCGGTAATTCCAGCTCCAATAGCGTATATTAAAGTTG
+
FFFFFFFFFFFIIHHHIIIIIIIIIIIIIIIIIIIIIIIIIIIIIIIIIIIIFFFFFFFFFFFFFFFF?BBB<
@JI6ZREA02GBP77
ATCGTACGTTGGAGGGCAAGTCTGGCGCCTTACGGGAAACAGTCGACTGCCAAGGCACACAGGGGATA
+
IIIIIIIIIIIIIHHHIIIIIIIIIIIIIIIIIHGG;;;IIIIIIIIIIIIIIIIIIIIIICCCCIII
@JI6ZREA02FJ35U
ATCGTACGTTGGAGGGCAAGTCTGGTGCCTTACGGGAAACAGTCGACTGCCAAGGCACACAGGGGATA
+
IIIIIIIIIIIII???IIIIIIIIIIIIIIIIIHCC666HIIIIIIIIIIIIIIIIIIIIIBBCCIII
@JI6ZREA02J3AS4
ATCGTACGTTGGAGGGCAAGTCTGGTGCCAGCAGCCGCGGTAATTCCAGCTCCAATAGCGTATATTAAAGTTGTTGCAGTTAAAAAGCTCGTAGTTGAATTTCGGGATCAATATATTGGTCGTGCCTCTGGTATGCACTGGTATTATTGATTTCTACCTTCTGATGAACTGTGATGTCATTAATTTGGTGTCATGGGGAATCAGGACTGTTACTTTGAAAAATTAGAGTGTTTAAAGCAGGCACACGCTTGAATACATTGGCATGGAATAATGAAATAGGACGTTTGACCCTATTTTGTTGGTTTCTAGGATCGACGTAATGATTAATAGGGATAGTTGGGGGCATTAGTATTCAATTGTCAGAGGTGAAATTCTTGGATTTATTGAAGACTAACTACTGCGAAAGCATTTGCCAAGGATGTTTTCATTAATCAAGAACGAAAGTTAGGGATCGAAGACGATCAGATACCGTCGTAGTCTTAACCATAAACTATGCCGACTAGGGATCGGATGATGTTTAATTTTTTAATG
+
IIIIIIIIIIIIIHHHIIIIIIIIIIIIIIIIIIIIIIIIIIIIIIIIIIIIIIIIIIIIIIIIIIHHHIIIIIIIIIIII88888IIIIIIIIIIIIIHHHIHHHIIIIIIIIIIIIIIIIIIIIIIIIIIIIIIIIIIIIIIIIIIIIHHHIIIIIIIIIIIIIIIIIIIIIIIIIIIIIIHHHIIIIIIIICC>>??IIIIIIIIGB?A?6665-----22.BBBAB=??CCHIIIIIIIIIIIIIIIIIIIIIIIIIIIIIIIIIIIIIHHHC=??H?=;==IIFFEIIBBC?=22??EGGIII:::CIIII?;::IIIIIIIIIHHHIIIIII==?==IIIIIIIIIE?????CBIIGEEEIIHHHIIIIIIIIHHHC==CGGEBCCIIEEEEEEEIEBBEBBCBCCCCCCIIEAA6777>:1100;??<?7784222>?=30009AAAAA>=A??AAAA=><AAA>=>:::<><;??4425999:9.45:><>;><??><>AA?:::=?:00053..00..66*3
@JI6ZREA02IBTZI
ATCGTACGTTGGAGGGCAAGTCTGGTGCCAGCAGCCGCGGTAATTCCAGCTCCAATAGCGTATATTAAAGTTGTTGCAGTTAAAAAGCTCGTAGTTGAATTTTAGGCT
+
FFFFFFFFFFFIIHHHIIIIIIIIIIIIIIIIIIIIIIIIIIIIIIIIIIIIFFFFFFFFFFFFFFFFFFFFFFFFFFFCC88888FFFFFFFFFFFFF@;::B:531
@JI6ZREA02FQX15
ATCGTACGTTGGAGGGCAAGTCTGGTGCCAGCAGCCGCGGTAATTCCAGCTCCAATAGCGTATATTAAAGTTGTTGCAGTTAAAAAGCTCGTAGTTGAATTTTAGGCCTGGCCGGATGGTCCGTCTTTGGCGAGTACTGTTCTGTCGTCGGGTCTATCCTTCTGGTGAGCCGGGATGCCCTTTATGGG
+
D=<<<>4000444111BBDGHHIIIIIIIIIIIIIIIIIIIIIIIIIIIIIIFFFFFFFFFFFFFFFFFFFF85449??88////18<A???AABFFCC====FFFFFFFFFFFFFFFFFFFFFFFFFFFFFFFFFFFFFFFFFFFFFFFFFFFFFFFFFFFFFFCCCFFFCCCFDD?=;=;;?022.
@JI6ZREA02H54TW
ATCGTACGTTGGAGGGCAAGTCTGGTGCCAGCAGCCGCGGTAATTCCAGCTCCAATAGCGTATATTAAAGTTGTTGCAGTTAAAAAGCTCGTAGTTGAATTTCGGGGTTCTACCGTTGGTCGGGCAATAGTCTGTACTGGCGTGTGGAATTTCTACCTTCTGGGGAACTATCATGTTATTAATTTAGCGTGGTGGGAAACCAGGACCTTTACCTTGAAAAAATTAGAGTGTTCAAAGCAGGCTTACGTCTGAATACATTAGCATGGAATAATAA
+
FFFFFFFFFFFIIHHHIIIIIIIIIIIIIIIIIIIIIIIIIIIIIIIIIIIIFFFFFFFFFFFFFFFFFFFFFFFFFFFFF88888FFFFFFFFFFFFFFFFFDDDDFFFFFFFFFFFFFFDDDFFFFFFFFFFFFFFFFFFFFFFFFFFFFFDDDDDDFFAAAAFFFFFFFFFFFFFFFFFFFFFFFFFFFFF@@666DCFFDDDDFFFF??88F697769FF1FFFFFFFF666FDDDDDDDD666??DDDDDDDACCFFFDBB@@?>;9,,
@JI6ZREA02J6ACS
ATCGTACGTTGGAGGGCAAGTCTGGTGCCAGCAGCCGCGGTAATTCCAGCTCCAATAGCGTATATTAAAGTTGTTGCAGTTAAAAAGCTCATAGTTGAATTTTAGGCCTGGCCGGATGGTCCGTCTTTGGCGAGTACTGTTCTGTCGTCGGGTCTATCCTTCTGGTGGGCCGGGATGCCCTTTATTGGGTGTGTC
+
FFFFFFFFFFFIIIIIIIIIIIIIIIIIIIIIIIIIIIIIIIIIIIIIIIIIFFFFFFFFFFFFFFFFFFFFFFFFFFFDD88888FFFFFFFFFFFFFBBDDFFFFFFFFFFFFFFFFFFFFFFFFFFFFFFFFFFFFFFFFFFFFFFFFFFFFFFFFFFFDDDA666??886BBB=?FFFFFFF=;9?7==53
@JI6ZREA02F594R
ATCGTACGTTGGAGGGCAAGTCTGGCGCCTTACGGGAAACAGTCGACTGCCAAGGCACACAGGGGATA
+
IIIIIIIIIIIIIHHHIIIIIIIIIIIIIIIIIHHHHHHIIIIIIIIIIIIIIIIIIIIIICCCCIII
@JI6ZREA02IF7CO
ATCGTACGTTGGAGGGCAAGTCTGGCGCCTTACGGGAACAGTCGACTGCCAAGGCACACAGGGGATA
+
FFFFFFFFFFFIIHHHIIIIIIIIIIIIIIIIIHHHHHHHFFHHHEEEDFFFFFFFFFFF????FFF
@JI6ZREA02FV8UG
ATCGTACGTTGGAGGGCAAGTCTGGTGCCAGCAGCCGCGGTAATTCCAGCTCCAATAGCGTATATTAAAGTTGTTGCAGTTAAAAAGCTCGTAGTTGAATTTTAGGCCTGGCCGGATGGTCCGTCTTTGGCGAGTACTGTTCTGTCGTCGGGTCTATCCTTCTGGTGAGCCGGGATGCCCTTTATTGGGTGTGTCGGGGAACCAGGACCATTACCTTGAAAAAATTAGAGTGTTTAAAGCAGGCACACGCTTGAATACATTAGCATGGAATAATGAAATAGGACGTTTGACCCTATTTTGTTGGTTTCTAGGATCGACGTAATGATTAATAGGGATAGTTGGGGGCATTAGTATTCAATTGTCAGAGGTGAAATTCTTGGATTTATTGAAGACTAACTACTGCGAAAGCATTTGCCAAGGATGTTTCATTAATCAAGAACGAAAGTTAGGGGATCGAAGACGATCAGATACCGTCGTAGTCTTAACCATAAACTATGCCGACTAGGGATCGGATGATGTTAATTTTATAATGACTC
+
IIIIIIIIIIIII:::IIIIIIIIIIIIIIIIIIIIIIIIIIIIIIIIIIIIIIIIIIIIIIIIIIHHHIIIIIIIIII=>66666FIIIIIIIIIIIICCCCIIIIIIIIIIIIIIIIIIIIIIHHHIIIIIIIIIIIIIIIIIIIIIHHHIIIIIIIIIIIIIIIIIIIHHHIIIHHHHHHIFFFFHIIIIIICCCCIIIIIIIIIIFFFFIIIII777;66BB0FHIIIHHHFFFIIIIIIIIIIIHIIIIIIIIIIIIIIIIIIIIIIIIIHHHIIIIIIDIB?ED><<98,,,,3-111,,,52DAA@DEEID@@@IIIIIIIDDDB?=BA?A8:.....5:DDBDEGIIIHHHHHHHB@>>BDBBBBBDCCCCBB555:44?ABAACBBBDDEB>?@>BBE>::::BDAAAA;:883---.399::488:;99><777<33-1133:::88810318888:8::==31066:8686:;;66486113404536890.-...79994573333166600004----3151,
@JI6ZREA02J2SPC
ATCGTACGTTGGAGGGCAAGTCTGGTGCCAGCAGCCGCGGTAATTCCAGCTCCAATAGCGTATATTAAAGTTGTTGCAGTTAAAAAGCTCGTAGTTGAATTTCGGGATCAATATATTGGTCGTGCCTCTGGTATGAACTGGTATTATTGATTTCTACCTTCTGACGAACTGTGATGTCATTAAGTTTGGTGTCATGGGGAATACAGGACTGTTACTTTAGAAAAATTAGAGTGTTCAAAGCAGGCTTACGTCTGAATACATTAGCATGGAATAATAAAATAGGACGGTGGTCCTAGTTTGTGGTTTCTGGAATCACCGGTAATGATTAATAGGGATAGTTGGGGCATTAGTATTCAATTGTCAGA
+
FFFFFFFFFFFIIHHHIIIIIIIIIIIIIIIIIIIIIIIIIIIIIIIIIIIIFFFFFFFFFFFFFFFFFFFFFFFFFFFFF?????FFFFFFFFFFFDD886D???BBB:::=B=::::B:9:=@A@<<<<B=::::=<@A@?>><<84448899=2224>><44448?A<444<:9<:9951.,,,--,5973.,...44=;<999==7.--..,,,-.,,,,,--,759:99<?888<<444422489669788?=984449777669;3212....811---,,711211233,,,2.--,,,3.----733---.76<6778888<8::==AABAA9999AA555==?==B@@@@><>>82
@JI6ZREA02I3NV4
ATCGTACGTTGGAGGGCAAGTCTGGTGCCAGCAGCCGCGGTAATTCCAGCTCCAATAGCGTATATTAAAGTTGTTGCAGTTAAAAAGCTCGTAGTTGAATTTTAGGCCTGGCCGGATGGTCCGTCTTTGGCGAGTACTGTTCTGTCGTCGGGTCTATCCTTCTGGTGAGCCGGGATGCCCTTTATTGGGTGTGTCGGGGAACCAGGACCATTGCCTTGAAAAAATTAGAGTGTTTAAAGCGGGCATTTGCTTGAATAGATTAGCATGGAATAATAGAATAGGACGTTGGTTCTATTTTGTTGGTTTTAGGACCACCGTAATGATTAATAGGGATAGTTGGGGGCATTAGTATTCAATTGTCAGAGGTGAAATTCTTGGATTTATTGAAGACTAACTATTGCGAAAGCATTTGCCAAGGATGTTTTCATTAATCAAGAACGAAAGTTAGGGGATCGAAAGACGATCAGATACCGTCGTAGTCTTAACC
+
IIIIIIIIIIIII@@@IIIIIIIIIIIIIIIIIIIIIIIIIIIIIIIIIIIIIIIIIIIIIIIIIIHHHIIIIIIIIIIII88888GIIIIIIIIIIII@@@@HIIIIIIIIIIIIIIIIIIIIIHHHIIIIIIIIIIIIIIIIIIIIIHHHIIIIIIIIIIIIIIIIIIIHHHIIIHHHHHHIIIHHHIIIIIIBBBBIIIIIGGGIIIIIIIIGGG8;7766>=-GHIIH>>>HHHIIHGGGIHHHIIIIIIIIIIIIIIIIIIIIIIAAAAGIIIIIIIIIIII8877;BG99997//669999GAB677=:?AGFEEA;;;BDGA5556GIIII;;;88IIIIIGGGGHIAA@@FEFFHHBBCB@@@EEECCEC;2225;>EEEECEEEE?>>EE?10000@?>;;;AEEFF@@>=>7777=>>>><9<;830032---169.//..4983...1-8;;<:<<9;:>>;2028<668112211
@JI6ZREA02JIIG3
ATCGTACGTTGGAGGGCAAGTCTGGCGCCTTACGGGAAACAGTCGACTGCCAAGGCACACAGGGGATA
+
IIIIIIIIIIIIIGGGIIIIIIIIIIIIIIIIIHGG666GIIIIIIIIIIIHHHHIIIIIICCCCIII
@JI6ZREA02GS54G
ATCGTACGTTGGAGGGCAAGTCTGGTGCCAGCAGCCGCGGTAATTCCAGCTCCAATAGCGTATATTAAAGTTGTTGCAGTTAAAAAGCTCGTAGTTGGAATTTC
+
FFFFFFFFFFFIIHHHIIIIIIIIIIIIIIIIIIIHHHDDFHHHHHHHHIIIFFFFFFFFFFFFFFFFFFFFFDDBAAA5555222<A??????>>42211113
@JI6ZREA02G1BAH
ATCGTACGTTGGAGGGCAAGTCTGGTGCCAGCAGCCGCGGTAATTCCAGCTCCAATAGCGTATATTAAAGTTGTCGCAGTTAAAAAGCTCGTAGTTGAATTTTAGGCCTGGCCGGACGTCGTCTCTTGGCGAGTACTGTTCTGTCGTCGGGTCTATCTTTCTGGTGAATC
+
FFFFFFFFFFFII???IIIIIIIIIIIIIIIIIIIIIIIIIIIIIIIIIIIIFFFFFFFFFFFFFFFFFFFF:866DDD??66688FFFFFFFFFFFFFDDDDFFFFFFCCAABB44444448?88:AAFFFFFFFFFFFFFFFFFFFFFFFFFD@8654?7<<<8.-..
@JI6ZREA02H42ZZ
ATCGTACGTTGGAGGGCAAGTCTGGTGCCTTACGGGAAACAGTCGACTGCCAAGGCACACAGGGGATA
+
IIIIIIIIIIIIIGGGIIIIIIIIIIIIIIIIIHGG666GIIIIIIIIIIIIIIIIIIIIIBBBBIII
@JI6ZREA02JVQV7
ATCGTACGTTGGAGGGCAAGTCTGGTGCCAGCAGCCGCGGTAATTCCAGCTCCAATAGCGTATATTAAGTAGTTGTC
+
FFFFFDD?==844100>889=BD??BIIIIIIIIIIIIIIIIIHHHHIIHHHFFFFFFFDBBBB::510/,599=1/
@JI6ZREA02H9KNB
ATCGTACGTTGGAGGGCAAGTCTGGTGCCAGCAGCCGCGGTAATTCCAGCTCCAATAGCGTATATTAAAGTTGTTGCAGTTAAAAAGCTCGTAGTTGAATTTTAGGCCTGGCCGGATGGTCCGTCTTTGGCGAGTACTGTTCTGTCGTCGGGTCTATCCTTCTGGTGAGCCGGGATGCCCTTTATTGGGTGTGTCGGGGAACCAGGACCATTACCTTGAAAAAATTAGAGTGTTTAAAGCGGGCATTTGCTTGAATAGATTAGCATGGAATAATAGAATAGGACGTTGGTTCTATTTTGTTGGTTTTAGGACCACCGTAATGATTAATAGGGATAGTTGGGGGCATTAGTATTCAATTGTCAGAGGTGAAATTCTTGGATTTATTGAAGACTAACTACTGCGAAAGCATTTGCCAAGGATGTTTTCATTAATCAAGAACGAAAGTTAGGGGATCGAAGACGATCAGATACCGTCGTAGTCTTAATCATAAACT
+
IIIIIIIIIIIIIHHHIIIIIIIIIIIIIIIIIIIIIIIIIIIIIIIIIIIIIIIIIIIIIIIIIIHHHIIIIIIIIIIII;;;;;IIIIIIIIIIIIICCCCIIIIIIIIIIIIIIIIIIIIIIHHHIIIIIIIIIIIIIIIIIIIIIHHHIIIIIIIIIIIIIIIIIII;;;IIIHHHHHHIFFGGHIIIIII????IIIIIBBBIIIIIGDDDDG444444AA5GGGIIHHHHHHHIHHHHIHHHIIIIIGEFDIIIIIIIIIIIIIIIIIIIIIIIIIHHHHHIGGEEB?5555://553344D<<>:;;99;;;EGGGGHDDDHHIIDIIIDD77888HHHHIIIIIIIIIHEEHHHB?555=BBBDB?88;;?B>>D::DC5535@EHBBBHHBBBHHHBBBBBHHHHHHHHH>>7;77>>==<<;<;:300367776884444393333398<::<;<<9:9=;32069><<<<:=;588<999..
@JI6ZREA02IO3U6
ATCGTACGTTGGAGGGCAAGTCTGGTGCCAGCAGCCGCGGTAATTCCAGCTCCAATAGCGTATATTAAAGTTGTTGCAGTTAAAAAGCTCGTAGTTGAATTTCGGGATCAATATATTGGTCGTGCCTCTGGTATGAACTGGTATTATTGATTTCTACCTTCTGACGAACTGTGATGTCATTAATTTGGTGTCATGGGGAATCAGGACTGTTACTTTGAAAAAATTAGAGTGTTTAAAGCAGGCACGCGCTTGAATACATTAGCATGGAATAATGAAATAGGACGTTTGACCCTATTTGTTGGTTTCTAGGATCGACGTAATGATTAATAGGGATAGTTGGGGGCATTAGTATTCAATTGTCAGAGGTGAAATTCTTGGATTTATTGAAGACTAACTACTGCGAAAGCATTTGCCAAGGATGTTTTCATTAATCAAGAACGAAAGTTAGGGATCGAAGACGATCAGATACCGTCGTAGTC
+
HHHHHHHHHHHIIHHHIIIIIIIIIIIIIIIIIIIIIIIIIIIIIIIIIIIIHHHHHHHHHHHHHH???HHHHHGGGGG;<66666<GGGGHHHHHHHHHHHHEEEHHHHHHHHHHHHHHHHHHHHHHHHHHHHHHHHHHHHHHHHHHHHHHHHHHHHHHHHHHHHHHHHHHHHHHHHHHHHH999HHHHHHHHCCCCHHHHHHHHHHHHGGG@==B111111;;-BBEGGCHHHHHHE@@@HHHHHHGHHHHHHHHHHHHHHHDDDHHHHHHHHDDGEGGGD:220:A888:5,///--//226?<AABBBEEEG@666BEEGG@;99;;>EDEDAA/////::A9553;EEEEEEEDHH=====DD===BA98899A444944A942239??????BBD@==<?=>;;9342844431,,,,,,1331..267:5597222822----0266600021:;::7678;;;:466:842
@JI6ZREA02IH7OT
ATCGTACGTTGGAGGGCAAGTCTGGTGCCTTACGGGAAACAGTCGACTGCCAAGGCACACAGGGGATA
+
IIIIIIIIIIIIH666HIIIIIIIIIIIIIIIIF;;666<DIIIIIIIIIIIIIIIIIIIH@@BBIII
@JI6ZREA02HB6K4
ATCGTACGTTGGAGGGCAAGTCTGGTGCCAGCAGCCGCGGTAATTCCAGCTCC
+
FFFFFFFFFFFHB666HHHHIIIIIIIIIIIIIIIIIIIIIIIIGGGFFFD::
@JI6ZREA02JLXAX
ATCGTACGTTGGAGGGCAAGTCTGGTGCCAGCAGCCGCGGTAATTCCAGCTCCAATAGCGTATATTAAAGTTGTTGCAGTTAAAAAGCTCGTAGTTGAATTTCGGGATCAATATATTGGTCGTGCCTCCGGTATGCACTGGTATTATTGATTTCTACCTTCTGACGAACTATGATGTCATTAATTTGGTGTCATGGGGAATCAGGACTGTTACTTTGAAAAAATTAGAGTGTTTAAAGCAGGCACACGCTTGAATACATTAGCATGGAATAATGAAATAGGACGTTTGACCCTATTTGTTGGTTTCTAGGATCGACGTAATGATTAATAGGGATAGTTGGGGGCATTAGTATTCAATTGTCAGAGGTGAAATTCTTGGATTTATTGAAGACTAACTACTGCGAAAGCATTTGCCAAGGATGTTTTCATTAATCAAGAACGAAAGTTAGGGATCGAAGACGATCAGATACCGTCGTAGTCTTAACCATAGACTATG
+
IIIIIIIIIIIIIHHHIIIIIIIIIIIIIIIIIIIIIIIIIIIIIIIIIIIIIIIIIIIIIIIIIIHHHIIIIIIIIIIII=====IIIIIIIIIIIIIHHHIHHHIIIIIIIIIIIIIIIIIIIIIIIIIIIIIIIIIIIIIIIIIIIIHHHIFHHIIIIIIIIIIIIIIIIIIIIIIIIIIHHHIIIIIIIICCCCIIIIIIIIIIIIIIIHHHI9;;;;;BB0IHIIIHHHHGGFIIIIIIIIIIIIIIIIIIIIIIIIIIIIIIIIHHHHHHHI?EEIIIHBBEEAAA;611161<@@444B?IEEDIIIIIIHHHIIIIIAAAAIAAAIIGGG55555DDDDDDDDAAAAHEEEDDDDDDDBBBBBBBBBCCAC555?88?BBBBDEHHHHHHBBBHEEE?;;;????>>;===88111133:;888::;<99><777<;;49999888886486688;868688=<;<<<9686:==210313179225
@JI6ZREA02H04G2
ATCGTACGTTGGAGGGCAAGTCTGGTGCCAGCAGCCGCGGTAATTCCAGCTCCAATAGCGTATATTAAAGTTGTTGCAGTTAAAAAGCTCGTAGTTGAATTTCGGGATCAATATATTGGTCGTGCCCCTGGTATGCACTGGTATTATTGATTTCTACCTTCTGATGAACTGTGATGTCATTAATTTGGTGTCATGGGGAATCAGGACTGTTACTTTGAAAAAATTAGAGTGTTTAAAGCGGGCATTTGCTTGAATAGATTAGCATGGAATAATAGAATAGGACGTTGGTTCTATTTTGTTGGTTTTAGGACCACCGTAATGATTAATAGGGATAGTTGGGGCATTAGTATTCAATTGTCAGAGGTGAAATTCTTGGATTTATTGAAGACTAACTATTGCGAAAGCATTTGCCAAGGATGTTTTCATTAATCAAGAACGAAAGTTAGGGATCGAAGACGATCAGATACCGTCGTAGTCTTAACCNTAAACTAT
+
IIIIIIIIIIIII@@@IIIIIIIIIIIIIIIIIIIIIIIIIIIIIIIIIIIIIIIIIIIIIIIIIIHHHIIIIIIIIIIGG;;;;;IIIIIIIIIIIIIHHHIHHHIIIIIIIIIIIIIIIIIICCCCIIIIIIIIIIIIIIIIIIIIIIHHHIIIIIIIIIIIIIIIIIIIIIIIIIIIIII:::IIIIIIIICCCCIIIIIIIIIIIIIIIHHHI999999BB0IIIIIBBBBEEF:656:BEEBIIIIIIIGGGIIIIIIIIIIII:99GIIIIIGGGC7233<<:46254664=//111044@AAB;;<;AFIIIIGIIIIIA;===GGD@@@99==IIHHHIIIIIIIIIIHHHHHCCCHHHHHHHHHHHHH<<<?;;DDFEEEEE?<<8?ED<455;@@@555;;;A=<<::511118522110862300:3000892-///28;;==<9=>>>>=<:<<44479:<=<<=11..--!30202/,1
@JI6ZREA02F4M00
ATCGTACGTTGGAGGGCAAGTCTGGTGCCAGCAGCCGCGGTAATTCCAGCTCCAATAGCGTATATTAAAGTTGTTGCAGTTAAAAAGCTCGTAGTTGAACCTTGGGTCTGGCTGGCCGGTCCGCCTCACCGCGTGCACTGGTCCGGCCGGATCTTTCCTCTTGGGGATTCGCATGCCCTTTACTGGGTGTGTTGGGGAACCAGGACTTTTACTTTGAAAAAATTAGAGTGTTCAAAGCAGGCCTTTGCTCGAATACATTAGCATGGAATAATAGAATAGGACGGCTTTCCTATTTTGTTGGTTTCTAGGGGGAGCCGTAATGATTAATAGGGATAGTCGGGGGCATCAGTATTCGATAGTCAGAGGTGAAATTCTTGGATTTATTGAAGACTAACTACTGCGAAAGCATTTGCCAAGGATGTTTTCATTAATCAGTGAACGAAAGTTAGGGGATCGAAGACGATCAGNTACCGTCGTAGTCTTAACCATAAACTATGCCGACTAGGGATCGGGCGATGTTACCATTTTTGACTCGCTCGGCGCCTAC
+
IIIIIIIIIIIIIHHHIIIIIIIIIIIIIIIIIIIIIIIIIIIIIIIIIIIIIIIIIIIIIIIIIIHHHIIIIIIIIIIGG88888HIIIIIIIIIIIIIIIIHHHIIIIIIIIIIIIIIIIIIIIIIIIIIIIIIIIIIIIIIIIIIIIIIIHHHIIIIIICCCCIIIIIIIIIHHHBBBIIIHHHIIIIIICCCCIIIIGGGHIAA@=EE888D444444==5HGDFGIIIHHHIIIIIIIHHHIIIIIIIIHHHIIIIIIIIIIIIGGGIIIIIIIIIIGGGGGHHHHHBBB@G::GGHHHIII;;;::G2776==DB???DGGGH555DIIIII7777:GGHHHIIIIIIIIHBHBHHHHHHHHHBBCCFBBCCFBB@?;;CFHHHHHHHHHHHHHHHHHHB@;;;@FFHFFCCB>>7;74;888>>888886==><<<<>==577;;>==;;86586<===3!32;;>><>>>>>>>>>>665;999.--132663-.-2258::5522-333//600/,----339546467432.//22,
@JI6ZREA02IP44M
ATCGTACGTTGGAGGGCAAGTCTGGTGCCAGCAGCCGCGGTAATTCCAGCTCCAATAGCGTATATTAAAGTTGTTGCAGTTAAAAAGCTCATAGTTGAATTTCGGGATCAATATATTGGTCGTGCCTCTGGTATGCACTGGTATTATTGATTTCTACCTTCTGATGAACTATGATGTCATTAATTTGGTGTTATGGGGAATCAGGACTGTTACTTTGAAAAAATTAGAGTGTTTAAAGCAGGCACACGCTTGAATACATTAGCATGGAATAATGAAATAGGACGTTTGATCTTATTTTGTTGGTTTCTAGGATCGACGTAATGATTAATAGGGATAGTTGGGGGCATTAGTATTCAATTGTCAGAGGTGAAATTCTTGGATTTATTGAAGACTAACTACTGCGAAAGCATTTGCCAAGGATGTTTTCATTAATCAAGACGAAAGTTTAGGGATCGAAGACGATCAGATACCGTCGTAGTCTTAACCATAAACTATGCCGACTAGGAATCGGGCGACGTTATTTTCATGAC
+
IIIIIIIIIIIIIGGGIIIIIIIIIIIIIIIIIIIIIIIIIIIIIIIIIIIIIIIIIIIIIIIIIIHHHIIIIIIIIIIII;;;;;IIIIIIIIIIIIIHHHIHHHIIIIIIIIIIIIIIIIIIIIIIIIIIIIIIIIIIIIIIIIIIIIHHHIIIIIIIIIIIIIIIIIIIIIIIIIIIIIIHHHGGFIIIIICCCCIIIIIIIIII=:8=<5533,,,,,-44,=ABHGHHHHHHIIIIIIIIIIIIIIIIIIIIIIIIIIIIIIIIIIIIIHHHIIIIIIGGGBIHHHEEG55775//@AB@@HCI===IAAAGIIIIIIIIIIIAA211:AAB;>...11DDEEEHEGIIGGDHHDCDHHHHHHHHHHHHHCCDDDHHB?;;EEECC<<555<>A@AA;;<>@@@@@@DAAA===7:3----22002215302.2200/,,,,-1448888:62046<;;;;2424442066=;:<::==775<;;;87178<<785=<882248;661-315221....222222
@JI6ZREA02J45K0
ATCGTACGTTGGAGGGCAAGTCTGGTGCCAGCAGCCGCGGTAATTCCAGCTCCAATAGCGTATATTAAAGTTGTTGCAGTTAAAAAGCTCGTAGTTGAATTTTAGGCCTGGCCGGATGGTCCGTCTTTGGCGAGTACTGTTCTGTCGTCGGGTCTATCCTTCTGGTGAGCCGGGATGCCCTTTATTGGGTGTGTCGGGGAACCAGGACCATTACCTTGAAAAAATTAGAGTGTTTAAAGCGGGCATTTGCTTGAATAGATTAGCATGGAATAATAGAATAGGACGTTGGTTCTATTTTGTTGGTTTTAGGACCACCGTAATGATTAATAGGGANAGTTGGGGGCATTAGTATTCAATTGTCAGAGGTGAAATTCTTGGATTTATTAGA
+
FFFFFFFFFFFIIHHHIIIIIIIIIIIIIIIIIIIIIIIIIIIIIIIIIIIIFFFFFFFFFFFFFFFFFFFFFFFFFFFFF;;;;;FFFFFFFFFFFFFEEEEFFFFFFFFFFFFFFFFFFFFFFFFFFFFFFFFFFFFFFFFFFFFFFFFFFFFFFFFFFFFFFFFFFFFDDDFFFFFFFFFF@@@@FFFFFFF====FDDDA?=?AFCCADAAACF666666FF0FDDFFFDD;;;?F???BB556AFFC?????GGGGIIIIIDDDDIIGDDFDGGDDDIIIIIIGGDFCC96669//<<....93348>@@BDDDDDDIDDDDDDB??:!55==22222?BBB=??ADDDDDDDDD???DDDDD>>>DDD>>??>888;--,3,
@JI6ZREA02IVF68
ATCGTACGTTGGAGGGCAAGTCTGGTGCCAGCAGCCGCGGTAATTCCAGCTCCAATAGCGTATATTAAAGTTGTTGCAGTTAAAAAGCTCGTAGTTGAATTTAGGCTGACG
+
FFFFFFFFFFFHH666IIIIIIIIIIIIIIIIIIIIIIIIIIIIIIIIIIIIFFFFFFFFFFFFFFFFFFFFFDBAAAB55333118BAAAA?AABBAA=110004:=<43
@JI6ZREA02FVU16
ATCGTACGTTGGAGGGCAAGTCTGGTGCCAGCAGCCGCGGTAATTCCAGCTCCAATAGCGTATATTAAAGTTGTTGCAGTTAAAAAGCTCGTAGTTGAATTTCGGGATCAATATATTGGTCGTGCCTCCGGTATGCACTGGTATTATTGATTTCTACCTTCTGACGAACTATGATGTCATTAATTTGGTGTCATGGGGAATCAGGACTGTTACTTTGAAAAAATTAGAGTGTTTAAAGCAGGCACACGCTTGAATACATTAGCATGGAATAATGAAATAGGACGTTTGACCCTATTTGTTGGTTTCTAGGATCGACGTAATGATTAATAGGGATAGTTGGGGGCATTAGTATTCAATTGTCAGAGGTGAAATTCTTGGATTTATTGAAGACTAACTACTGCGAAAGCATTTGCCAAGGATGTTTTCATTAATCAAGAACGAAAGTTAGGGATCGAAGACGATCAGATACCGTCGTAGTCTTAACCATAAACTNTGCCGACTAGGGATCGGATGATGTTAATTTTCATAATGACTC
+
IIIIIIIIIIIIIGGGIIIIIIIIIIIIIIIIIIIIIIIIIIIIIIIIIIIIIIIIIIIIIIIIIIHHHIIIIIIIIIIII=====IIIIIIIIIIIIIHHHIHHHIIIIIIIIIIIIIIIIIIIIIIIIIIIIIIIIIIIIIIIIIIIIHHHIIIIIIIIIIIIIIIIIIIIIIIIIIIIIIHHHIIIIIIIICCCCIIIIIIIIIIGGGGIHHHI<<<<9966,BIIIIHHHHHHIIIIIIIIIIIIIIIIIIIIIIIIIIIIIIIIIIIIIHHHIIIIIIIHHHIIEEEIA555:2;AABBBIIIGGGIIIIIIIIIIIIIIIIIIHHEIHGDAA11111@@EECDCDGHFFFFFFCDDDCCCDEBBBDDFEEHHHHHHHHHHHD?>@HF???>IEDDCBBECDDBBBEAA===<:3.----3366446:=4/..42<77>88177>:<<>?=:9<:;====:;7884202::8;;::88//-844431!-.2212.2,,,07832233338:77660000888332555.,
@JI6ZREA02H99NT
ATCGTACGTTGGAGGGCAAGTCTGGTGCCAGCAGCCGCGGTAATTCCAGCTCCAATAGCGTATATTAAAGTTGTTGCAAGTTAAAAAGCTCGTAG
+
FFFFFFFFFFFIIHHHIIIIIIIIIIIIIIIIHHFFD955448<<88994113BBBBBBDDFFDDD=<<DDBA>><4249..----,8===:975
@JI6ZREA02HRS5P
ATCGTACGTTGGAGGGCAAGTCTGGTGCCAGCAGCCGCGGTAATTCCAGCTCCAATAGCGTATATTAAAGTTGTCTC
+
FFFFFF===DFFE666FHHIIIIIIIIIIIIIIIIIIIHHHHHHHHHHHIHHFFFFFFFFFFFFAA;88=>83////
@JI6ZREA02IRC9I
ATCGTACGTTGGAGGGCAAGTCTGGTGCCAGCAGCCGCGGTAATTCCAGCTCCAATAGCGTATATTGAAGTTGTTGCAGTTAAAAAGCTCGTAGTTGAATTTAGGCCTGGCCGGACGGTCCGTCTCTGGCGAGTACTGTTCTGTCGTCGGGTCTATCTTTCTGGTGAATCGGTATGTTCTTAATTGGGCATGCCGGGGAGCCAGGACCATTACCTTGAAAAAATTAGAGTGTTTAAAGCAGGCTTTTGCTTGAATAGATTAGCATGGAATAATAGAATAGGACGCCGTGGTTCTATTTGTTGGTTCAAGGACCACCGTAATGATTAATAGGGATAGTTGGGGGCATTAGTATTCAATTGTCAGAGGTGAAATTCTTGGATTTATTGAAGACTAACTATTGCGAAAGCATTTGCCAAGGATGTTTTCATTAATCAAGAACGAAAGTTAGGGATCGAAGACGATCAGATACCGTCGTAGTCTTAACCNTAAACTATGCCGACTAGGAATCGGGCGACGTTTATATCATGACTCGCTCGGCG
+
FFFFFFFFFFFII@@@IIIIIIIIIIIIIIIIIIIIIIIIIIIIIIIIIIIIFFFFFFFFFFFFFFA@@FDB<<89<::..-----3<=====99<<8800004>>AAABBFFFFFFFFFFFFFFFFFFFFFFFFFFFFFFFFFFFFF@@@FFFFFFFFFFFFFFFFFFFFFFFEEEFFFFDDDDFFFDAAAFF??A=F;CDFDDDFFAAAB<<<<@22222/88-<AA@B=??FFFFFFDDD=???FFFFFFFDDCDGDDFFFD????DDDA<988?@@>411108>;<<;=57...3/.--,,36;22288?>A===:::ABBB@>A555A?????55788DDDDDD????ABB@@@B>833333:;;;<<<@@====;;@22888;:<><6688;;9....2633222>8888<<:::5511::-------242241..0----000467:::88:99::::7:9:::7679:55644::10!223320-02664:8:777777:6621-2002247040222622030.0.00.,
@JI6ZREA02I2BJQ
ATCGTACGTTGGAGGGCAAGTCTGGTGCCTTACGGGAAACAGTCGACTGCCAAGGCACACAGGGGATA
+
IIIIIIIIIIIII:::HIIIIIIIIIIHHHHIIHCC666GIIIIIIIIIIIIIIIIIIIHD@@@@HII
@JI6ZREA02JOX3S
ATCGTACGTTGGAGGGCAAGTCTGGTGCCAGCAGCCGCGGTAATTCCAGCTCCAATAGCGTATATTAAAGTTGTTGC
+
FFFFFFFFFFDB@666FFFHHIIIIIIIIIIIIIIIIIIIIIIIIIIIIIIIFFFFFFFFFFFFFFF?=A>=/.,2/
@JI6ZREA02HFRUM
ATCGTACGTTGGAGGGCAAGTCTGGTGCCTTACGGGAAACAGTCGACTGCCAAGGCACACAGGGGATA
+
IIIIIIIIIIIIIHHGHHHIIIIIIIIIIIIIIHHH;;;IIIIIIG?????CCIIIIIIIICCCCIIH
@JI6ZREA02I3U5L
ATCGTACGTTGGAGGGCAAGTCTGGTGCCAGCAGCCGCGGTAATTCCAGCTCCAATAGCGTATATTAAAGTTGTTGCAGTTAAAAAGCTCGTAGTTGAATTTCGGGATCAATATATTGGTCGTGCCTCCGTGTATGACTGGTATTATTGATTTCTACCTTCTGACGAACTGTGATGTCATTAATTTGGTGTCATGGGGAATCAGGACTGTTACTTTGAAAAAAA
+
FFFFFFFFFFFIIHHHIIIIIIIIIIIIIIIIIIIIIIIIIIIIIIIIIIIIFFFFFFFFFFFFFFFFFFFFFFFFFFFFF????=FFFFFFFFFFFFFFFFFFFFFFFFFFFFFFFFFFFFFDB<9334840000049ABBBDFFFFFFFFFFFFFFFFFFFFFFFFFFFFFFFFFFEEDFFFFFFFFFFFFD6665::BA:88??A>=;:71113,,,,,,,
@JI6ZREA02F6GUY
ATCGTACGTTGGAGGGCAAGTCTGGTGCCTTACGGGAAACAGTCGACTGCCAAGGCACACAGGGGATA
+
IIIIIIIIIIIIH666IIIIIIIIIIIIIIIIIH;;666<DIIIIIIIIIIHHHHIIIIIICCCCIII
@JI6ZREA02FUJFY
ATCGTACGTTGGAGGGCAAGTCTGGTGCCAGCAGCCGCGGTAATTCCAGCTCCAATAGCGTATATTAAAGTTGTTGCAGTTAAAAAGCTCGTAGTTGAATTTTAGGCCTGGCCGGATGGTCCGTCTTTGGCGAGTACTGTTCTGTCGTCGGGTCTATCCTTCTGGTGAGCCGGGATGCCCTTTATTGGGTGTGTCGGGGAACCAGGACCATTACCTTGAAAAAATTAGAGTGTTTAAAGCGGGCATTTGCTTGAATAGATTAGCATGGAATAATAGAATAGGACGTTGGTTCTATTTTGTTGGTTTTAGGACCACCGTAATGATTAATAGGGATAGTTGGGGGCATTAGTATTCAATTGTCAGAGGTGAAATTCTTGGATTTATTGAAGACTAACTATTGCGAAAGCATTTGCCAAGGATGTTTTCATTAATCAAGAACGAAAGTTAGGGGATCGAAGACGATCAGATACCGTCGTAGTCTTAACCNTAAACTATGCCGACTAGGAATCGGGCGACGTTATTTCATGACTCGCTCGGCGCCTT
+
IIIIIIIIIIIIIGGGIIIIIIIIIIIIIIIIIIIIIIIIIIIIIIIIIIIIIIIIIIIIIIIIIIHHHIIIIIIIIIIII88888IIIIIIIIIIIIIAAAAIIIIIIIIIIIIIIIIIIIIIIHHHIIIIIIIIIIIIIIIIIIIIIHHHIIIIIIIIIIIIIIIIIIIHHHIIIHHHHHHIIIHHHIIIIIICCCCIIII@@@GIIIIIIIIIII9<<<88II5IIIIIHHHHHHIIHHHIIHHHIGGGGIIIIIIIIIIIIIIIIIIIIIIIIIIIIIIIIIIIIIIIIIB@@>B66==6666A<?ADEE<=>BIIIIIIIIICC:::DIIIII=====IIIIIIIIIIIIIIIIIIIIIAABIHHHIIIHHIIIHHHIHHIIB<;<IA777;CEEDCBBBEG<444AA????=;4.....4<66557<::/..4385534433333<<:44432:?>????>?>???A;<<?>>?==??33!>;44//-7:::8?5:344<<==:42.-/77::7-..<???=??=?=?;=:7455,,
@JI6ZREA02HI7VD
ATCGTACGTTGGAGGGCAAGTCTGGTGCCAGCAGCCGCGGTAATTCCAGCTCCAATAGCGTATATTAAAGTTGTTGCAGTTAAAAAGCTCGTAGTTGAATTTC
+
??<<<><888AAA666FFFHHIIIIIIIIIIIIIIIIIIIIIIIIIIIIIIIFFFFFFFFFFFFFFFFFFFFFFFFFFFFF?????FFFFFFFFB><99661.
@JI6ZREA02HJEZA
ATCGTACGTTGGAGGGCAAGTCTGGTGCCAGCAGCCGCGGTAATTCCAGCTCCAATAGCGTATATTAAAGTTGTTGCAGTTAAAGAAGCTCGTAGTTGAAGTTTCGGGATCAATATATTGGTCGTGCCTCCGGTATGCACTGGTATATTGACTTTCTACCTTCTGACGAACTGTGATGTCTATTAATTTGGTGTCATGGGGAATCAGGTACTAGTTACTTTGAAAAAATTTAGAGTGTTTAAAGCAGGCACACGCTTGAATACATTAGCATGGAATAATGAAATAGG
+
8@????=:::FFF@@@IIIIIIIIIIIIIIHIIHB??AA?@?A:::<@FGHFFFFFFFDDDDDD553319>>====>?455::=B<<A?@AABBBA:566555=B===BBDDDDD:555AAB@@@?889====A@?<<<?A>=44344=944...69>6666<<<<94448>>=?>99444448>><<8<<4889<?0...9979944444@@@AA@@;88<///-//000,<444?<;;555??B@<<98444<4448<?>?@>>?999<<<>=>8344448<466
@JI6ZREA02GZA31
ATCGTACGTTGGAGGGCAAGTCTGGTGCCAGCAGCCGCGGTAATTCCGGCTCCAATAGCGTATATTAAAGTTGTTGCAGTTAAAAAGCTCGTAGTTGAATTTTAGGCCTGACCGGATGGTCCGTCATTGGCGAGTACTGTTCTGTCGTCGGGTCTATCCTTCTGGTGAGCCGGGATGCCCTTTATTGGGTGTGTCGGGGAACCAGGACCATTACCTTGAAAAAATTAGAGTGTTTAAAGCGGGCATTTGCTTGAATAGATTAGCATGGAATAATAGAATAGGACGTTGGTTCTATTTTGTTGGTTTTAGGACCACCGTAATGATTAATAGGGATAGTTGGGGGCATTAGTATTCAATTGTCAGAGGTGAAATTCTTGGATTTATTGAAGACTAACTATTGCGAAAGCATTTGCCAAGGATGTTTTCATTAATCAAGAACGAAAGTTAGGGGATCGAAAGACGATCAGATACCGTCGTAGTCTTAACCATAAACTATGCCGACTAGGAATCGGGCGACGTTATTTCA
+
IIIIIIIIIIIIIHHHIIIIIIIIIIIIIIIIIIIIIIIIIIIIIIIIIIIIIIIIIIIIIIIIIIHHHIIIIIIIIIIII;;;;;IIIIIIIIIIIIICCCCIIIIIIIIIIIIIIIIIIIIIIIIIIIIIIIIIIIIIIIIIIIIIIHHHIIIIIIIIIIIIIIIIIIIHHHIIIHHHHHHIIIHHHIIIIIICCCCIIIIH@>>BIIIIIIIIII668888II5IIIIIHHHHHHII>>>GIBBBIIIIIGGGHIIIIIIIIIIIIIIIIIIIIIIIIIIIIIIIIIIIII<<99?22::2222=:6888:<<;;;BAAAFIIIIIHGGGHIIHH::=::HHHIIIIIIIHHHHHHHHHHH555>BBBEEC88;;;ABBB::EE??>AE::::8AEEC?555ECCBBBEAA???=;5-,,,,-2,,,,15365225/,,,,,,,,,,,/22-,,,2-5778888<=<>>><<<>=<886466-,,-,,,2/,/2027:9<;<<889<5221,2,,,,2,,,22
@JI6ZREA02J6QCK
ATCGTACGTTGGAGGGCAAGTCTGGTGCCAGCAGCCGCGGTAATTCCAGCTCCAATAGCGTATATTAAAGTTGTTGCAGTTAAAAAGCTCGTAGTTGAATTTCGGGATCAATACGTCGGTCGTGCTTTCGGGTACGTACTGGCGTCATTGGTTTCTCCTTCTGACGTAACCATGATGTCATTAATTTGGNGTTATGGGGAGTTAGGACTGGTTAACTTTGAAAAAATTAGAGTGTTTAAAGACGGGTCATTTGACTTGAATAGATTAGCATGGAATAATAGAATAGGACGTT
+
FDDDFFFFFF@BBHHHIIIIIIIIIIIIIIIIIHBBBFDDHHHHHHIIIIIIFFFFFFFFFFFFFFFFF<<<CCCFFDDCD;;=?=FFFFFFFDBA@>=88400004<<<<?>???A555=???D???DFFFFFFFFA???AD?=:::8==886=7...-,,33.-.--1153333357:9911,,,--!11136.2224/42=99===6800000666=0000/-42-<=4//...666=4:6.0049;8844448?>=<<<<888<<<@=><<<>A:9988>@>>?9242
@JI6ZREA02J3QP2
ATCGTACGTTGGAGGGCAAGTCTGGTGCCAGCAGCCGCGGTAATTCCAGCTCCAATAGCGTATATTAAAGTTGTTGCAGTTAAAAAGCTCGTAGTTGAATTTTAGGCCTGGCCGGATGGTCCGTCTTTGGCGAGTACTGTTCTGTCGTCGGGTCTATCCTTCTGGTGAGCCGGGATGCCCTTTATTGGGTGTGTCGGGGAACCAGGACCATTACCTTGAAAAAATTAGAGTGTTTAAAGCGGGCATTTGCTTGAATAGATTAGCATGGAATAATAGAATAGGACGTTGGTTCTATTTTGTTGGTTTTAGGACCACCGTAATGATTAATAGGGATAGTTGGGGGCATTAGTATTCAATTGTCAGAGGTGAAATTCTTGGATTTATTGAAGACTAACTATTGCGAAAGCA
+
FFFFFFFFFFFIIHHHIIIIIIIIIIIIIIIIIIIIIIIIIIIIIIIIIIIIFFFFFFFFFFFFFFFFFFFFFFFFFFFFF?????FFFFFFFFFFFFFBBDDFFFFFFFFFFFFFFFFFFFFFFFFFFFFFFFFFFFFFFFFFFFFFFFFFFFFFFFFFFFFFFFFFFFFFFFFFFFFFFFFF@@@@FFFFFFFAAAAFFFD@@@CCDDDDDAAAAD666666FF0FFFFFFFF???CFFCCCF666CFFFFCCCCFDDDGGGGIIIIIFDDDGGGG?9::???CCDDDDGGG==::D66::5544?<<8888===AABBBDDDDDAA:::ADDDAA55555ADDDDDAAADDDDDDDDDDDD888>888??B88888>>>D::DD===?===>>BB@>:;888<73
@JI6ZREA02HJRHJ
ATCGTACGTTGGAGGGCAAGTCTGGTGCCAGCAGCCGCGGTAATTCCAGCTCCAATAGCGTATATTAAAGTTGTTGCAGTTAAAAAGCTCGTAGTTGAATTTCGGGATCAATATATCGGTCGTGCTTCGGTATGTACTGGTATTATTGATTTCTCCCTTCTGACGAACTATGATGTCATTAATTTGGTGTTATGGGGAATCAGGACTGTTACTTTGAAAAAATTGAGTGTTTAAAGCAGGCACACGCTTGAATACATTAGCATGGAATAATGAAATAGGACGTTTGATCTTATTTGTGGTTTCTAGGATCGACGTAATGATTAATAGGGATAGTTGGGGCATTAGTATTCAATTGTCAGAGGTGAAATTCTTGGATTTATTGAAGACTAACTACTGCGAAAGCATTTGCCAAGGATGTTTTCATTAATCAAGAACGAAAGTTAGGGATCGAAGACGATCAGATACCGTCGTAGTCTTAACCNTAAACTATGCCGACTAGGG
+
IIIIIIIIIIIII:::IIIIIIIIIIIIIIIIIIIIIIIIIIIIIIIIIIIIIIIIIIIIIIIIIIHHHIIIIIIIIIIII???=<IIIIIIIIIIIIIHHHIHHHIIIIIIIIIIIIIIIIIIIIIIIIIIIIIIIIIIIIIIIIIIIHHHIIHHHIIIIIIIIIIIIIIIIIIIIIIIIIHHHBBAIIIIICCCCIIIIIIIIIIIIIIIHHHI9;;;66>>>FHIHHHHHHHIIIIIIIHHHIIIIIIIFFEIIIIIHHHHIIIIIIIIHHH@:@@<<<BBBEC;;;<@777<7@@BBBI@HIHHHHHIDD@@@HDDDDHHHHHHHHIIIFF9999??65554::@>>???E?AAAA@@>2///44:88>>A455@:<DD@>=BBBBB@?C@A>9:::>:5///AAAAA442CB00..8<<<<:699;;88.....189033389;:8....1<::::686==>888::6688:;;66!:88430,3530/,,,,,,,
@JI6ZREA02F6XJ7
ATCGTACGTTGGAGGGCAAGTCTGGTGCCAGCAGCCGCGGTAATTCCAGCTCCAATAGCGTATATTAAAGTTGTTGCAGTTAAGAAGCTCGTAGTTGAATTTTAGGCCTGGCCGGATGGTCCGTCTTTGGCGAGTACTGTTCTGTCGTCGGGTCTATCCTTCTGGTGAGCCGGGATGCCCTTTATTGGGTGTGTCGGGGAACCAGGACCATTACCTTGAAAAAATTAGAGTGTTTAAAGCGGGCATTTGCTTGAATAGATTAGCATGGAATAATAGAATAGGACGTTGGTTCTATTTTGTTGGTTTTAGGACCACCGTAATGATTAATAGGGATAGTTGGGGGCATTAGTATTCAATTGTCAGAGGTGAAATTCTTGGATTTATTGAAGACTAACTATTGCGAAAGCATTTGCCAAGGATGTTTTCATTAATCAAGAACGAAAGTTAGGGGATCGAAGACGATCAGATACCGTCGTAGTCTTAACC
+
IIIIIIIIIIIIIGGGIIIIIIIIIIIIIIIIIIIIIIIIIIIIIIIIIIIIIIIIIIIIIIIIIIHHHIIIIIIIIIIIIIIIIIIIIIIIIIIIIII>>>>HIIIIIIIIIIIIIIIIIIIIIHHHIIIIIIIIIIIIIIIIIIIIIHHHIIIIIIIIIIIIIIIIIII@@@IIIHHHHHHIFFGGHIIIIII@@@@IIIIIBBBGIIIIIIIIII666666GG5IIIIIHHHHHHIIHBBBIHHHIIIIIIIIIIIIIIIIIIIIIIIIIIIIIIIIIIIIIIIIIIHIHG===<8//??9999G???776?F===DFGGHIIIIIAAAHIIIDD77777HIIGGDDDHIG==;;FEFFFFFFHH;;;HFFDDHHFBBBB;;FFC?>ACEB::8EEC;555>BC@@AAEFFIIFFD>=7777=;;;<<9==;30086<77688544449;83332036;<<986868;;2022;<;=;;<<66
@JI6ZREA02HO1FW
ATCGTACGTTGGAGGGCAAGTCTGGTGCCAGCAGCCGCGGTAATTCCAGCTCCAATAGCGTATATTAAAGTTGTTGCAGTTAAAAAGCTCGTAGTTGAATTTCGGGATCAATATA
+
FFFFFFFFFFFIIHHHIIIIIIIIIIIIIIIIIIIIIIIIIIIIIIIIIIIIFFFFFFFFFFFFFFFFFFFFFFFFFFD??66666CFFFFFFFFFFFFFFFA;::FDDDDDDA:
@JI6ZREA02HAJLR
ATCGTACGTTGGAGGGCAAGTCTGGTGCCAGCAGCCGCGGTAATTCCAGCTCCAATAGCGTATATTAAAGTTGTTGCAGTTAAAAAGCTCGTAGTTGAATTTCGGGATCAATATATTGGTCGTGCCTCTGGTATGAACTGGTATTATTGATTTCTACCTTCTGACGAACTGTGATGTCATTAATTTGGTGTCATGGGGAATCAGGACTGTTACTTTGAAAAAATTAGAGTGTTTAAAGCAGGCACACGCTTGAATACATTAGCATGGAATAATGAAATAGGACGTTTGACCCTATTTGTTGGTTTCTAGGATCGACGTAATGATTAATAGGGATAGTTGGGGGCATTAGTATTCAATTGTCAGAGGTGAAATTCTTGGATTTATTGAAGACTAACTACTGCGAAAGCATTTGCCAAAGGATGTTTTCATTAATCAAGAACGAAAGTTAGGGATCGAAGACGATCAGATACCGTCGTAGTCTTAACCATAAACTNTGCCGACTAGGGGATCGGATGATGTTAATTTTTTAATGTACTCATTC
+
IIIIIIIIIIIIIGGGIIIIIIIIIIIIIIIIIIIIIIIIIIIIIIIIIIIIIIIIIIIIIIIIIIHHHIIIIIIIIIIGG88888HIIIIIIIIIIIIHHHIHHHIIIIIIIIIIIIIIIIIIIIIIIIIIIIIIIIIIIIIIIIIIIIHHHIIIIIIIIIIIIIIIIIIIIIIIIIIIIIIHHHIIIIIIIICCCCIIIIIIIIIIIIIIIHHHI66666666,=FIIIHHHHHHIIIIIIIIIIIIIIIIIIIIIIIIIIIIIIIIIIIIIHHHHFGGIIIHBBGHAAAC?33382266@??GIIGGGHIIIIIIIIIIIIIIIIIHGGGGHIII77777DDGDDDDD====AFFCBCCFFFFEHBBBF;53355;BBBE>>EFHHHHF:::?BFFCC?@ABACA;;;A22.,,00.5-,,,,339:886999<993----19:0-,,/333964031788884849;8646686689;<<6648776..!12004622,,,,,,-56655233;;;88..220055);<;82238;=
@JI6ZREA02GR7KJ
ATCGTACGTTGGAGGGCAAGTCTGGTGCCAGCAGCCGCGGTAATTCCAGCTCCAATAGCGTATATTAAAGTTGTTGCAGTTAAAAAGCTCGTAGTTGAATTTCGGGATCAATATATTGGTCGTGCCTCTGGTATGAACTGGTATTATTGATTTCTACCTTCTGACGAACTGTGATGTCATTAATTTGGTGTCATGGGGAATCAGGACTGTTACTTTGAAAAAATTAGAGTGTTTAAAGCAGGCACACGCGTTGAATACATTAGCATGGAGTAATGAAATAGGACGTTTGACCCTATTTTGTTGGTTTCTAGGATCGACGTAATGATTAATAGGGATAGTTGGGGGCATTAGTATTCAATTGTCAGAGGTGAAATTCTTGGATTTATTGAAGACTAACTACTGCGAAAGCATTTGCCAAGGATGTTTTCATTAATCAAGAACGAAAGTTAGGGATCGAAGACGATCAGATACCGTCGTAGTCTTAACCATAAACTATGCCGACTAGGGAT
+
IIIIIIIIIIIII@@@IIIIIIIIIIIIIIIIIIIIIIIIIIIIIIIIIIIIIIIIIIIIIIIIIIHHHIIIIIIIIIIBB88888IIIIIIIIIIIIIHHHIHHHIIIIIIIIIIIIIIIIIIIIIIIIIIIIIIIIIIIIIIIIIIIIHHHIIIIIIIIIIIIIIIIIIIIIIIIIIIIIIHHHIIIIIIII>>>>IIIIIIIIIIIHHIIHCCD66666277,DGEEE667;;DFGEEEEEEEB77555FDDDDGGGGIIIGGE??465:::111A<BDGGGB@@BD;;:?;////4/.4366:EAIIHHHIIIIIIIIIIGHG@@@@?;8;?A?33-----49===???EF@==EEEDEEDD444BBB<AA:88A=:////47AAA@=AAB=998BB===;;<===;;:::8=88421,,,,--2997749:;;9971003:33-1001:;::64467:7773...33;:9;:;::766==::87...760443414.,,,,,,1
@JI6ZREA02GP2IH
ATCGTACGTTGGAGGGCAAGTCTGGTGCCAGCAGCCGCGGTAATTCCAGCTCCAATAGCGTATATTAAAGTTGTCTGCTAAAGT
+
FFFFFFFFFFFII???IIIIIIIIIIIIIIIIIIIIIIIIIIIIIIIHHIIHFFFFFFFFFFFFFD?=;A>><242444,,,.-
@JI6ZREA02FQJJF
ATCGTACGTTGGAGGGCAAGTCTGGTGCCAGCAGCCGCGGTAATTCCAGCTCCAATAGCGTATATTAAAGTTGTTGCAGTTAAAAAGCTCGTAGTTGAATTTTAGGCCTGGCCGGATGGTCCGTCTTTGGCGAGTACTGTTCTGTCGTCGGGTCTATCCTTCTGGTGAGCCGGGATGCCCTTTATTGGGTGTGTCGGGGAACCAGGACCATTACCTTGAAAAAATTAGAGTGTTTAAAGCGGGCATTTGCTTGAATAGATTAGCATGGAATAATAGAATAGGACGTTGGTTCTATTTTGTTGGTTTTAGGACCACCGTAATGATTAATAGGGATAGTTGGGGGCATTAGTATTCAATTGTCAGAGGTGAAATTCTTGGATTTATTGAAGACTAACTACTGCGAAAGCATTTGCCAAGGATGTTTTCATTAATCAAGAACGAAAGTTAGGGGATCGAAGACGATCAGATACCGTCGTAGTCTTAACC
+
IIIIIIIIIIIIIHHHIIIIIIIIIIIIIIIIIIIIIIIIIIIIIIIIIIIIIIIIIIIIIIIIIIHHHIIIIIIIIIIII=====IIIIIIIIIIIIICCCCIIIIIIIIIIIIIIIIIIIIIFFFFIIIIIIIIIIIIIIIIIIIIIHHHIIIIIIIIIIIIIIIIIIIHHHIIIHHHHHHIIIHHHIIIIIICCCCIIIIIIIIIIIIIIIIIII9;;;66II5IIHIHHHHHDDFIEDDFI666DIIIIB@@DIIIIIIIIIIIIIIIIIIIIIIIIIIIIHHDDDDIIIAAA@D:;HH<;;9EDDD<<62256FIIGGIIIIII<<<DIIIII88?==HHHIIIIIIHDDDHHHHHHHH445=BEEHHDBB555BEEE88BD@>=@BB>>>BC@CB>:::@??;;;:::BB::88;3477>><=86588;:88;8557<=<33311683...76977::;81318:;:56686688<=;..
@JI6ZREA02JF9HR
ATCGTACGTTGGAGGGCAAGTCTGGTGCCAGCAGCCGCGGTAATTCCAGCTCCAATAGCGTATATTAAAGTTGTTGCAGTTAAAAAGCTCGTAGTTGAATTTTGGG
+
FFFFFFC?=<<<<333411119AAABBDFFFFFFFFFFFFFCCCCACFDFFFFFFFFFFFFFFFFFFFFFFFFFFFFFFFF88888FFFFDBBAAAA>>0000..6
@JI6ZREA02JFTDZ
ATCGTACGTTGGAGGGCAAGTCTGGCGCCTTACGGGAAACAGTCGACTGCCAAGGCACACAGGGGATA
+
IIIIIIIIIIIII:::IIIIIIIIIIIIIIIIID;;666<AIIIIIIIIIIIIIIIIIIIICCCCIII
@JI6ZREA02ISVBW
ATCGTACGTTGGAGGGCGAATCTGGTGCCAGCAGCCGCGGTAATTCCAGCTCCAATAGCGTATATTAAAGTTGTTGCAGTTAAAAAGCTCGTAGTTGAATTTCGGGATCAATATATTGGTCGTGCCTCTGGTATGAACTGGTATTATTGATTTCTACCTTCTGACGAACTGTGATGTCATTAATTTGGTGTCATGGGGAATCAGGACTGTTACTTTGAAAAAATTAGAGTGTTTAAAGCAGGCACACGCTTGAATACATTAGCATGGAATAATGAAATAGGACGTTTGACCCTATTTGTTGGTTTCTAGGATCGACGTAATGATTAATAGGGATAGTTGGGGGCATTAGTATTCAATTGTCAGAGGTGAAATTCTTGGATTTATTGAAGACTAACTACTGCGAAAGCATTTGCCAGGGATGTTTTCATTAATCAAGAACGAAAGTTAGGGATCGAAGACGATCAGATACCGTCGTAGTCTTAACCATAAACTAT
+
IGFFFIFA??333666>6==HIIIIIIIIIIIIIIIIIIIIIIIIIIIIIIIIIIIIIIIIIIIIIHHHIIIIIIIIIIII====<IIIIIIIIIIIIIHHHIHHHIIIIIIIIIIIIIIIIII>>>>>IIIIIIIIIIIIIIIIIIIIIHHHIIIIIIIIIIIIIIIIIIIIIIIIIIGGGGHHHIIIIIIII6666GGIIIIIIIIIIIIICBAA66446688,GIHIHHHHHHHIIIIIIIIIIIIGGGGGIIIIIIIIIIIIIIIIIIIIHHHIIIIIA<733:?>>:=4//1;55;;??BGIIGGGIIIIIIIIIIIGGGAA555556=EGEE57:;;IIIHG=:=HG===HHHEHHHHFHF8555CCA==??EBBBB;;FFHHHFIFFBBBEBCA:555>A?>>>C><=779=9.----.334442::<855=><<<:;;5>><688888><>>>>>=;686>>>><><=<:866;9880.,,,31-,
@JI6ZREA02GPHOJ
ATCGTACGTTGGAGGCGAAGTCTGGTGCCAGCAGCCGCGGTAATTCCAGCTCCAATAGCGTATAGTTAAAGTTGTTGCAGTTAAAAAGACTCGTAGTTGAATTTTAGGCCTGGCCGGATGGTCCGTCTTTCGGCGAGTACTGTTCTGTCGTCGGGTCTATCCTTCTGGTGAGCCGGGAATGCCCTTTATTGGGTGTGTCGGGGAACCAGGACCATTACCTTGAAAAAA
+
DCAABBA<<<../22461-//42666822449>>>><344944448899<<===<<<998?98898>;;;AA=???@??FFF<==?=F>EEEFFFFFFFFFAA==CFD:::????DDD@@@??AA?4111144A@>=>?BDFFF:::;DFFFFFFFFFFF@??=A>66667<.......==66698;A68::==6:88?4766<<8810048<322555557,,,,,,
@JI6ZREA02FTOUR
ATCGTACGTTGGAGGGCAAGTCTGGTGCCAGCAGCCGCGGTAATTCCAGCCCCAATAGCGTATATTAAAGTTGTTGCAGTTAAAAAGCTCGTAGTTGAATTTCGGGATCAATATATTGGTCGTGCCTCCGGTATGCACTGGTATTATTGATTTCTACCTTCTGACGAACTGTGATGTCATTAATTTGGTGTCATGGGGAATCAGGACTGTTACTTTGAAAAAATTAGAGTGTTTAAAGCAGGCACACGCTTGAATACATTAGCATGGAATAATGAAATAGGACGTTTGACCCTATTTTGTGGTTTCTAGGATCGACGTAATGATTAATAGGGATAGTTGGGGCATTAGTATTCAATTGTCAGAGGTGAAATTCTTGGATTTATTGAAGACTAACTACTGCGAAAGCATTTGCCAAGGATGTTTTCACTAATCAAGAACGAAAGTTAGGGATCGAAGACGATCAGATACCGTCGTAGTCTTAACCATAAACTATGCCGACTAGGAA
+
IIIIIIIIIIIIIHHHIIIIIIIIIIIIIIIIIIIIIIIIIIIIIIIIICCCCIIIIIIIIIIIIIHHHIIIIIIIIIIII?????IIIIIIIIIIIIIHHHIGGGIIIIIIIIIIIIIIIIIIIIIIIIIIIIIIIIIIIIIIIIIIIIHHHIIIIIIIIIIIIIIIIIIIIIIIIIIIIIIHHHIIIIIIII;;;;BBIIIIIIIIIGGGIHHHI;;;;99II9IIIIHHHHHHHIIIIIIIIIIIIIIIIIIIIIHHHIIIIIIIIIIIIIHHHIIIIIIIHHBGGA?=A;////5.44///::GGGFIIHIIIIIIIIIIIIIIIHBBFGFG==5522;;EGEGGGIIIIIIHHHHHHHHHHHHHHHCCBBHHHHHHH;;CHHHHHHHBBBHHHHHHHHE?@@@BB@A?BBCC=;.....388:737:63...;9777;=>5<<>>>>>>>><>>>;;;;686==>><>>><<=<>>>2208697;804866430312322
@JI6ZREA02GNZMO
ATCGTACGTTGGAGGGCAAGTCTGGTGCCAGCAGCCGCGGTAATTCCAGCTCCAATAGCGTATATTAAAGTTGTTGCAGTTAAAAAGCTCGTAGTTGAATTTCGGGATCAATATATTGGTCGTGCCTCCGGTATGCACTGGTATTATTGATTTCTACCTTCTGACGAACTGTGATGTCATTAATTTGGTGTCATGGGGAATCAGGACTGTTACTTTGAAAAAATTAGAGTGTTTAAAGCAGGCACACGCTTGAATACATTAGCATGGAATAATGAAATAGGACGTTTAACCCTATTTGTGGTTTCTAGGATCGACGTAATGATTAATAGGGATAGTTGGGGCATTAGTATTCAATTGTCAGAGGTGAAATTCTTGGACTTATTGAAGACTAACTACTGCGAAAGCATTTGCCAAGGATGTTTCATTAATCAAGAACGAAAGTTAGGGATCGAAGACGATCAGATACCGTCGTAGTCTTAACCNTAAACTATGCCGACTAGGGATCGGATGATGTTAATTTTTATGTACT
+
IIIIIIIIIIIIIHHHIIIIIIIIIIIIIIIIIIIIIIIIIIIIIIIIIIIIIIIIIIIIIIIIIIHHHIIIIIIIIIIII=====IIIIIIIIIIIIIHHHIHHHIIIIIIIIIIIIIIIIIIIIIIIIIIIIIIIIIIIIIIIIIIIIHHHIIIIIIIIIIIIIIIIIIIIIIIIIIIIIIHHHIIIIIIIICCCCIIIIIIIIIIIIIIIFFFD67776666,>@HHHHEHHHHIIIIIIIHHHIIIIIIIIIIIIIIIIIIIIIII@@@DHHHIIIIIIIB?;<;///.5,,,.,11///44DDDEEB@@@H@@@HHHIIHHHIHEBGGGE;;20005:<A?:8:?EGGGGGDDDB===AAA<:::4426:::=.//28:ABAAAADEHHBB====BBBB::4444:A====;9/....3;;::9;;:300;85558..-167:;;;;;88:8:::::8::;;31016;879446640!225564046694642---2062222633378:;;115//4+6461,
@JI6ZREA02GFA9F
ATCGTACGTTGGAGGGCAAGTCTGGTGCCTTACGGGAACAGTCGACTGCCAAGGCACACA
+
FFFFFFFFFFFIIHHHIIIIIIIGBBBA>440000099=8779<?:::<@@>>><:6333
@JI6ZREA02H69R2
ATCGTACGTTGGAGGGCAAGTCTGGTGCCAGCAGCCGCGGTAATTCCAGCTCCAATAGCGTATATTAAAGTTGTTGCAGTTAAAAAGCTCGTAGTTGAATTTCGGGAC
+
FFFFFFFEEEFIIHHHIIIIIIIIIIIIIIIIIIIIIIIIIIHHHHHHHIIIFFFFFFFFFFFFFFFFFFFFFDBB@@A441111/8>?????A?A?>=866/.,,3-
@JI6ZREA02GS50T
ATCGTACGTTGGAGGGCAAGTCTGGTGCCTTACGGGAACAGTCGACTGCCAAGGCACACAGGGGATA
+
IIIIIIIIIIIIIHHHIIIIIIIIIIIIIGCE:;;???EIIIIIIIIIIIIIIIIIIGGGABCCIII
@JI6ZREA02HZ98A
ATCGTACGTTGGAGGGCAAGTCTGGTGCCAGCAGCCGCGGTAATTCCAGCTCCAATAGCGTATATTAAAGTTGTTGCAGTTAAAAAGCTCGTAGTTGAATTTCGGGATCAATATA
+
FFFFFFFFFFFIIHHHIIIIIIIIIIIIIIIIIIIIIIIIIIIIIIIIIIIIFFFFFFFFFFFFFFFFFFFFFFFFFFFAA68888FFFDDDDDDDDDD??=A544<??>><<84
@JI6ZREA02J5B4H
ATCGTACGTTGGAGGGCAAGTCTGGTGCCAGCAGCCGCGGTAATTCCAGCTCCAATAGCGTATATTAAAGTTGTTGCAGTTAAAAAGCTCGTAGTTGAATTTTAGGCCTGACCGGATGGTCCGTCTTTGGCGAGTACTGTTCTGTCGTCGGGTCTATCCTTCTGGTGAGCCGGGATGCCCTTTATTGGGTGTGTCGGGGAACCAGGACCATTACCTTGAAAAAATTAGAGTGTTTAAAGCGGGCATTTGCTTGAATAGATTAGCATGGAATAATAGAATAGGACGTTGGTTCTATTTTGTTGGTTTTAGGACCACCGTAATGATTAATAGGGATAGTTGGGGGCATTAGTATTCAATTGTCAGAGGTGAAATTCTTGGATTTATTGAAGACTAACTATTGCGAAAGCATTTGCCAAGGATGTTTTTCATTAATCAAGAACGAAAGTTAGGGGATCGAAGACGATCAGATACCGTCGTAGTCTTAACCATAAACTATGCCGACTAGGAATCGGGCGACGTTATTTCATGACTCGCTCGGCGCCTTACGGGAAC
+
IIIIIIIIIIIIIHHHIIIIIIIIIIIIIIIIIIIIIIIIIIIIIIIIIIIIIIIIIIIIIIIIIIHHHIIIIIIIIIIII<<<<<IIIIIIIIIIIIICCBBIIIIIIIIIIIIIIIIIIIIIIHHHIIIIIIIIIIIIIIIIIIIIIHHHIIIIIIIIIIIIIIIIIIIHHHIIIHHHHHHIIIHHHIIIIIICCCCIIIIIIIIIIIIIIIIIII<<<<88II5IIIIIHHHBBBGIHHHIIHHHIIIIIIIIIIIIIIIIIIIIIIIIIIIIIIIIIIIIIIIIIIIIII9999G66861112BEEEDDDGIIIIIIIGGGIIIIHHHIIIIII====:IGGGIIIIIIIIIIIIIIIIIDDGIBBBIIE@@<<<BBBA>=BBBEEIIFEEECEEE;;111;@;11/=9;995522-,,,,,2500//4<===;;<<444222-.....4<87788<?>>>>?=?A???=<=>?>=><<??432:===?=6<>443:7:8;;::<=;:62-428720,,,.4<<<<<8<9<9922022,,.-6777./
@JI6ZREA02I87XC
ATCGTACGTTGGAGGGCAAGTCTGGTGCCAGCAGCCGCGGTAATTCCAGCTCCAATAGCGTATATTAAAGTTGTTGCAGTTAAAAAGCTCGTAGTTGAATTTTAGGCCTGGCCGGATGGTCCGTCTTTGGCGAGTACTGTTCTGTCGTCGGGTCTATCCTTCTGGTGAGCCGGGATGCCCTTTATTGGGTGTGTCGGGGAACCAGGACCATTACCTTGAAAAAATTAGAGTGTTTAAAGCGGGCATTTGCTTGAATAGATTAGCATGGAATAATAGAATAGGACGTTGGTTCTATTTTGTTGGTTTTAGGACCACCGTAATGATTAATAGGGATAGTTGGGGGCATTAGTATTCAATTGTCAGAGGTGAAATTCTTGGATTTATTGAAGACTAACTATTGCGAAAGCATTTGCCAAGGATGGTTTCATTAATCAAGAACGGAAGTTAGGGGATCGAAGACGATCAGATACCGTCGTAGTCTTAACCATAAACT
+
IIIIIIIIIIIIIHHHIIIIIIIIIIIIIIIIIIIIIIIIIIIIIIIIIIIIIIIIIIIIIIIIII@@@IIIIIGHHHI==66666FIIIHIIIIIIIIAAAAIIIIIIIIIIIIIIIIIIIIIIHHHIIIIIIIIIIIIIIIIIIIIIHHHIIIIIIIIIIIIIIIIIIIHHHIIIHHHHHHIIIHHHIIIIIICCCCIIIIIIIHIIIIIIGGBBB8;;;88GG5IIIIHHHHHHHHIHHHII>>>GIIIIIHHHHHIIIIIIIIIIIIIIIIIIIIIIIIIIIIIIIIIIICCCBI;;HHCCBBIIII===5577DIHIIIIHHHIHHHIIIIHH::=87AAAIIIIIIIHHHHFFHFFHF??@>ABBEEC==;;;BBBE>>EC@?>@IBBBHHBBCCHHEEBCCBBBCHFFECCB>==6668=88668;;;=<9=<><<98802244;88888;9866888;9;<=;32029=<;;99;;2208311..
@JI6ZREA02F1D77
ATCGTACGTTGGAGGGCAAGTCTGGCGCCTTACGGGAAACAGTCGACTGCCAAGGCACACAGGGGATA
+
IIIIIIIIIIIII???IIIIIIIIIIIIIIIIIHCC;;;HIIIIIIIIIIIIIIIIIIIIIBCCCIII
@JI6ZREA02IIYF3
ATCGTACGTTGGAGGGCAAGTCTGGTGCCAGCAGCCGCGGTAATTCCAGCTCCAATAGCGTATATTAAAGTTGTTGCAATTAAAAAGCTCGTAGTTGAATTTCGGGATCAATACGTCGGTCGTGCTTTCGGGTACGTACTGGCGTCATTGGTTTCTCCTTTCTGACGAACCATGATGTCATTAATTTGGTGTTATGGGGAGTTAGGACTGTTACTTTGAAAAAATTAGAGTGTTTAAAGCAGGCATTAGCTTGAATACATTAGCATGGAATAATGAAATAGGACGTTCGATCCTATTTTGTTGGTTTCTAGGATCAACGTAATGATTAATAGGGATAGTTGGGGGCATTAGTATTCAATTGTCAGAGGTGAAATTCTTGGATTTATTGAAGACTAACTACTGCGAAAGCATTTGCCAAGGATGTTTTCATTAATCAAGAACGAAAGTTAGGGATCGAAGACGATCAGATACCGTCGTAGTCTTAACCATAAACTNTGCCGACTAGGGATCGGATGATGTTTAATTTTTAATG
+
IIIIIIIIIIIIIIIIIIIIIIIIIIIIIIIIIIIIIIIIIIIIIIIIIIIIIIIIIIIIIIIIIIHHHIIIIIIIIIIBB88888IIIIIIIIIIIIIHHHIHHHIIIIIIIIIIIIIIIIIIIHHHIHHHIIIIIIIIIIIIIIIIIIIFFFIIIIHHHIIIIIHHHIIIFFFIIIIIIIIIBBBIIIIIIIICCCCF2::BIIIIIIHHIIHHCI66666666,>FIIIEEHHHHHIIIIIIIIIIIIIIIIIIIIIIIIIIIIIIIIIIIIHHHIHHHII@@@EEDDAA==////4..;;224?=GGGIIIIII;;99IIIIIIIIIE@??DBD::.....5:ADBA?BDD@==EEDDEB===BBBBBB:::8=DDDB<<=88DE:98:=BBDDDD?==;:::;4....9888874251,,,,,144000223749;:3351..-6668::::765;::::::8:8::;<<<:;::;::::...3666.-!--697902022446667662211/0200,,,,,,,+,
@JI6ZREA02F3BMQ
ATCGTACGTTGGAGGGCAAGTCTGGTGCCAGCAGCCGCGGTAATTCCAGCTCCAATAGCGTATATTAAAGTTGTTGCAGTTAAAAAGCTCGTAGTTGAATTTTAGGCCTGGCCGGATGGTCCGTCTTTGGCGAGTACTGTTCTGTCGTCGGGTCTATCCTTCTGGTGAGCCGGGATGCCCTTTATTGGGTGTGTCGGGGAACCAGGACCATTACCTTGAAAAAATTAGAGTGTTTAAAGCGGGCATTTGCTTGAATAGATTAGCATGGAATAATAGAATAGGACGTTGGTTCTATTTTGTTGGTTTTAGGACCACCGTAATGATTAATAGGGATAGTTGGGGGCATTAGTATTCAATTGTCAGAGGTGAAATTCTTGGATTTATTGAAGACTAACTATTGCGAAAGCATTTGCCAAGGATGTTTTCATTAATCAAGAACGAAAGTTAGGGGATCGAAGACGATCAGATACCGTCGTAGTCTTAACCATAAACTATG
+
FFFFFFFFFFFIIIIIIIIIIIIIIIIIIIIIIIIIIIIIIIIIIIIIIIIIFFFFFFFFFFFFFFFFFFFFFFFDDDF<<66666CFFFFFFFFFFFFBBBBFFFFFFFFFFFFFFFFFFFFFFFFFFFFFFFFFFFFFFFFFFFFFFDDDFFFFFFFFFFFFFFFFFFFFFFFFFFFFFFFFDDDDFFFFFFFDDDDFFFFFFFFFFFFFFFFFFF666666AA0BBBDFFFFDDDFFFFFFFFFFFFFFFDDDDFIIIIGIIIDDDDGDDDIIIIIIIIIIIIGGGDDDDB7777://5555::BBDA:::?DAAADDDDDDDDDDBIIIDAAAA88875A===DD5555:=ABBBBBBD>====>>>DDDDDDDD>>>D::??====DDD>>>DDD?===>DD?>>>D====BB>661111::22115::::68:83338:6-----462---04:88::::9:9:::7679:87644--,,.0.,,,.,,,
@JI6ZREA02JDX80
ATCGTACGTTGGAGGGCAAGTCTGGTGCCAGCAGCCGCGGTAATTCCAGCTCCAATAGCGTATATTAAAGTTGTTGCAGTTAAAAAGCTCGTAGTTGAATTTTAGGCCTGACCGGATGGTCCGTCTTTGGCGAGTACTGTTCTGTCGTCGGGTCTATCCTTCTGGTGAGCCGGGATGCCCTTTATTGGGTGTGTCGGGGAACCAGGACCATTACCTTGAAAAAATTAGAGTGTTTAAAGCGGGCATTTGCTTGAATAGATTAGCATGGAATAATAGAATAGGACGTTGGTTCTATTTTGTTGGTTTTAGGACCACCGTAATGATTAATAGGGATAGTTGGGGGCATTAGTATTCAATTGTCAGAGGTGAAATTCTTGGATTTATTGAAGACTAACTATTGCGAAAGCATTTTGCCAAGGATGTTTTCATTAATCAAGAACGAAAGTTAGGGGATCGAAGACGATCAGATACCGTCGTAGTCTTAACCATAAACTATGCCGACTAGGAATCGGGCGACGTTA
+
IIIIIIIIIIIII666IIIIIIIIIIIIIIIIIIIIIIIIIIIIIIIIIIIIIIIIIIIIIIIIIIHHHIIIIIIIIIIBB88888IIIIIIIIIIIIIAAAAIIIIIIIIIIIIIIIIIIIIIIHHHIIIIIIIIIIIIIIIIIIIIIHHHIIIIIIIIIIIIIIIIIIIHHHIIIHHHHHHIFFGGHIIIIIICCCCIIIIIIIIIIHIIIGGGII666666FF5IIHIHHHHHHHIIHHHHIGGGIIGGGIIIIIIHHHIIIIIIIIIIIIIIIIIIIIIIIIIIIIHIHI????8//;;9988D44225=557DGGIIIIIIIIIHHHIIIIII::==:GGGGIHHHIIHHHHFFHFEFE555B554AAB88;;;011:::;;;>>EEEA>>;@A:.,,,,473,,,,37;77441881111:<3322038==98;200<<==54444688333;9<;;<<<=68233328;;<62322==220833331---,,-215200/188511/,22/00/
@JI6ZREA02F5I04
ATCGTACGTTGGAGGGCAAGTCTGGTGCCAGCAGCCGCGGTAATTCCAGCTCCAATAGCGTATATTAAAGTTGTTGCAGTTAAAAAGCTCGTAGTTGAATTTTAGGCCTGGCCGGATGGTCCGTCTTTGGCGAGTACTGTTCTGTCGTCGGGTCTATCCTTCTGGTGAGCCGGGATGCCCTTTATTGGGTGTGTCGGGGAACCAGGACCATTACCTTGAAAAAATTAGAGTGTTTAAAGCGGGCATTTGCTTGAATAGATTAGCATGGAATAATAGAATAGGACGTTGGTTCTATTTTGTTGGTTTTAGGACCACCGTAATGATTAATAGGGATAGTTGGGGGCATTAGTATTCAATTGTCAGAGGTGAAATTCTTGGATTTATTGAAGACTAACTATTGCGAAAGCATTTGCCAAGGATGTTTTCATTAATCAAGAACGAAAGTTAGGGGATCGAAGACGATCAGATACCGTCGTAGCCTTAACCNTAAACTATGCCGACTAGGAATCGGGCGACGTTATTTCATGACTCGCTCGGCGCCTTACGGG
+
IIIIIIIIIIIIIBBBIIIIIIIIIIIIIIIIIIIIIIIIIIIIIIIIIIIIIIIIIIIIIIIIIIHHHIIIIIIIIIIII?????IIIIIIIIIIIIICCCCIIIIIIIIIIIIIIIIIIIIIIHHHIIIIIIIIIIIIIIIIIIIIIHHHIIIIIIIIIIIIIIIIIIIHHHIIIHHHHHHIIIHHHIIIIIICCCCIIIIIIIIIIIIIIIIIII999988II5IIIIIHHHHHHIIHGGGIHHHIIIIIIIIIIIIIIIIIIIIIIIIIIIIIIIIIIIIIIIIIIGGEG99997//655588DEEE===;DFIHIGHGGIEEDHBAAAIHIHI99;99IIIIIIIIIIIIHFEEEEEDC5568<<<EEECCDDDBBBC>;<<<<8DEEEEECCCDA<211CDD@BBE@@@@EEE==////8===;89;;440085444122-1112:88444:9?><==??>?>A?=:9:<=<8888;;94!841131-2444:=9=:;;<<==<442-355665--.48=====<=;=8::10,,,,-,,00
@JI6ZREA02G9UYI
ATCGTACGTTGGAGGGCAAGTCTGGTGCCAGCAGCCGCGGTAATTCCAGCTCCAATAGCGTATATTAAAGTTGTTGCAGTTAAAAAGCTCGTAGTTGAATTTT
+
FFFFFFFFFFFIIHHHIIIIIIIIIIIIIIIIIIIIIIIIIIIIIIIIIIIIFFFFFFFFFFFFFFFFFFFFFFFFFFFFF?????FFFFFFFB?<=77,,,,
@JI6ZREA02HLXO8
ATCGTACGTTGGAGGGCAAGTCTGGTGCCAGCAGCCGCGGTAATTCCAGCTCCAATAGCGTATATTAAAGTTGTTGCAGTTAAAAAGCTCGTAGTTGAATTTTAGGCCTGACCGGATGGTCCGTCTTTGGCGAGTACTGTTCTGTCGTCGGGTCTATCCTTCTGGTGAGCCGGGATGCCCTTTATTGGGTGTGTCGGGGAACCAGGACCATTACCTTGAAAAAATTAGAGTGTTTAAAGCGGGCATTTGCTTGAATAGATTAGCATGGAATAATAGAATAGGACGTTGGTTCTATTTTGTTGGTTTTAGGACCACCGTAATGATTAATAGGGATAGTTGGGGGCATTAGTATTCAATTGTCAGAGGTGAAATTCTTGGATTTATTGAAGACTAACTATTGCGAAAGCATTTGCCAAGGATGTTTTTCATTAATCAAGAACGAAAGTTAGGGGGATCGAAGACGATCAGATACCGTCGTAGTCTTAACC
+
HHHHHHHHHHHIIHHHIIIIIIIIIIIIIIIIIIIIIIIIIIIIIIIIIIIIHHHHHHHHHHHHHHHHHHHHHHHHHHHEE88888HHHHHHHHHHHHHCCBAEEEGF<8999HHHHHHHHHHHHHHHHHHHHHHHHHHHHHHHHHHHHHHHHHHHHHHHHHHHHHHHHHHHHHHHHHHHHHHHHHHHHHHHHHHCCCCHHHHFFFFFHHGDCDDABB111111<<3DCEGHEEEHHHHHHHHHHHHHHHHHHHHHHHHHHHHHHHHHHHHHHHHHHHHHHHHHHHHHHHHHGG;999B6655////>::<<<<99;@BHHHHHHHHHHHHHHHHH@@55555BEEEBBBBBHHHHHHHHHHA@999D>>=AABBBAAA444@8:AAA=:>AB@=3233AA;999?<9///<A>>88854,,,,,,14,,,,146696677/...00,,,,,,.11,,,1.104669;8767::86::;::;::7711
@JI6ZREA02I7YMR
ATCGTACGTTGGAGGGCAAGTCTGGTGCCAGCAGCCGCGGTAATTCCAGCTCCAATAGCGTATATTAAAGTTGTTGCAGTTAAAAAGCTCGTAGTTGTAATTTAGGCCTGGCCGGATGGTCCGTCTTTGGCGAGTACTGTTCTGTCGTCGGGTCTATCCTTCTGGTGAGCCGGGATGCCCTTTATTGGGTGTGTTGGGGAACCAGGACCATTACCTTAGAAAAAATTAGAGTAGTTTAAAGCGGGCATTTGCTTGAATAGATTAGCATGGAATAATAGAATAGGACGTTGGTCTATTTGTTGGTTTTAGGACCACCGTAATGATTAATAGGATAGTTGGGGGCATTAGTATTCAATTGTCAGAGGT
+
FFFFFFFFFFFIIHHHIIIIIIIIIIIIIIIIIIIIIIIIIIIIIIIIIIIIFFFFFFFFFFFF@@;;;FFFDBAAAAA4411///67:9==:2123222.,,11555:99.000>>>>?><<45366AADDDDFFFFFFFDDDDDDA53334<AAAAA@<=?ABB==<>@454?9988;;;89448;<A2411399;9BAABDFFF<<;??DAAAAAB222222>>0=<///3...2212:66644133BBBBDDDGDDDDDDGDDDAAAA?9988@>>?>2233689...32:111=..--,,,,-,111--,,-39;5772222;71113----,,,,,3377>>;</005=B@>:::888;8
@JI6ZREA02GF3TC
ATCGTACGTTGGAGGGCAAGTCTGGCGCCTTACGGGAAACAGTCGACTGCCAAGGCACACAGGGGATA
+
IIIIIIIIIIIIIGGGIIIIIIIIIIIIIIIIIHCC666GIIIIIIIIIIIIIIIIIIIIICCBBIII
@JI6ZREA02GVRYN
ATCGTACGTTGGAGGGCAAGTCTGGTGCCAGCAGCCGCGGTAATTCCAGCTCCAATAGCGTATATTAAAGTTGTTGCAGTTAAAAAGCTCGTAGTTGAATTT
+
FFFFFFFFFFFII???IIIIIIIIIIIIIIIIIIIIIIIIIIIHHIIIIIIIFFFFFFFFFFFFDDDDFFFFFFFFFFFFF==???FFFFFFBA???86...
@JI6ZREA02JENWW
ATCGTACGTTGGAGGGCAAGTCTGGTGCCAGCAGCCGCGGTAATTCCAGCTCCAATAGCGTATATTAAAGTTGTTGCAGTTAAAAGACTCGTAGTTGAATTTTAGGCCTGGCCGGATGGTCCGTCTTTGGCGAGTACTGTTCTGTCGTCGGGTCTATCCTTCTGGTGAGCCGGGATGCCCTTTATTGGGTGTGTCGGGGAACCAGGACCATTACCTTGAAAAAATTAGAGTGTTTAAAGCGGGCAATTTGCTTGAATAGATTAGCATGGAATAATAGAATAGGACGTTGGTTCTAATTTGTGGTTTAGGACCACCGTAATGATTAATAGGGATAGTTGGGGGCATTAGTATTCAATTGTCAGAGGTGAAATTC
+
FFFFFFC==<<<<00044499?@AABD??@EFHGGFFFFFF@@<<FDDDFFFFC@A@DDFFFFFFFDDDFC?=<==>==...00083>>=====<<=;;..../2966769<>@BA=:::ADDDD666ACFFFFDDFFDDCFFFFFFFF===FFFFFFFFFFFFD@@A@FFFFFFFFFFFFFC<3366CA>AABA6766>>>853314>==;=<<8<9/////-66-:=9751,,,,,2711121122499<>BBDDGGGIIIGFFFGGGGFDD555CABBAA43..-11113,--,,,3.--,,,-1611151,./44???8888>8:88@A?<<<22225=444?455@>95554@BBB@@888:888663
@JI6ZREA02JWWS2
ATCGTACGTTGGAGGGCAAGTCTGGTGCCAGCAGCCGCGGTAATTCCAGCTCCAATAGCGTATATTAAAGTTGTTGCAGTTAAAAAGCTCGTAGTTGAA
+
FFFFFFFFFFFII666IHHHIIIIIIIIIIIIIIIIIHHHIIIHHHHHHHHHFFFFFFFFFF?@@@???DDBBBB:::?==55555?@@?<<<<;6/..
@JI6ZREA02JR5DC
ATCGTACGTTGGAGGGCAAGTCTGGTGCCAGCAGCCGCGGTAATTCCAGCTCCAATAGCGTATATTAAAGTTGTCGCAGTTAAAAAGCTCGTAGTTGAATTTTAGGGTCCTCGGTCCGGTAGTGGTACCGTCTTTGCGAGTACGTGTTCTGGTACGTTCGGGTCCTTATCCGGTTAC
+
FFFFFFFFFFFIIHHHIIIIIIIIIIIIIIIIIIIIIIIIIIIIIIIIIIIIFFFFFFFFFFFF@@@@CFFD5444<??88///11?@AAABBBDDAAA96643442-7521115--,,-.,----.--,21,,,-.,.-38:2338<98666:=971-,,,,--113155111131
@JI6ZREA02G8ZVW
ATCGTACGTTGGAGGGCAAGTCTGGTGCCAGCAGCCGCGGTAATTCCAGCTCCAATAGCGTATATTAAAGTTGTTGCAGTTAAAAAGCTCGTAGTTGAATTTCGGGGTTCTACCGTTGGTCGGGCAATAGTCTGTACTGGCGTGTGGAATTTCTACCTTCTGGGGAACTATCATGTTATTAATTTAGCGTGGTGGGAAACCAGGACCTTTACCTTGAAAAAATTAGAGTGTTCAAAGCAGGCTTACGTCTGAATACATTAGCATGGAATAATAAAATAGGACGGTGGTCCTGTTTTGTTGGTTTCTGAATCACCGTAATGATTAATAGGGATAGTTGGGGGCATTAGTATTCAATTGTCAGAGGTGAAATTCTTGGATTTATTGAAGACTAACTTCTGCGAAAGCATTTGCCAAGGATGTTTTTCATTAAATCAAGAACGAAAGTTAGGGGAATCGAAAGACGATCAGATACCGTCGTAGTCTTTAACCNTAAACTATGCCGACTAGGAATCGGGCGACGTTATTTTCATTGACTC
+
8844272/--114,..72449?BDFHIIIIIIIIIIIIIIIIIIIIIIIIIIFFFFFFFFFFFFFFFFFFFFFFFFFFFFF????=FFFFFFFFFFFDDDDFFAA??FFFFFFFFDDDDFFFFFFFFFFFFFFFFFA@@@FFFFFFFDDDDFFFFFFFFFFAAAAFFFFFFFFFFFFFFFFFFFFFFFC???D???:::??>AABAA996=22..3,,,,,,--+789<<889444A@?>>?1118<<<<A>>?BBAAADFFFFDGGGGDDD====C6AA::99ABB===B=7799?66AA===A<BAA===555=BBBAAAAAADB;;9??<4440////9>??@<<=AA???DD?===DDDD?>===B?88888@;;8822??4333@@@@@@>8888444;::888>22004457,,,,,,04,,,,,136631141....0,,,,,,,,0,,,,04074467221:56664684441,,,,,,,,!00,,,.,42228:8656:99::66670778760---,,333343,,
@JI6ZREA02J4WU7
ATCGTACGTTGGAGGGCAAGTCTGGTGCCAGCAGCCGCGGTAAATTCCAGCTCC
+
EDDFFFDDBA=::31144449<<445DDFDDBBDDFFG66686=A?><==:400
@JI6ZREA02GBHML
ATCGTACGTTGGAGGGCAAGTCTGGTGCCAGCAGCCGCGGTAATTCCAGCTCCAATAGCGTATATTAAAGTTGTTGCAGTTAAAAAGACTCGTAGTTGAATTTCGGGATCAATATATTGGTCGTGCCTCCGGTATGCACTGGTATTATTGATTTCTACCTTCTGACGAACTGTGATGTCATTAATTTGGTGTCATGGGGAATCAGGACTGTTACTTTAGAAAAAATTAGAGTGTTTAAAGCAGGCACACGCTTGAATACATTAGCATGGAATAATGAAATAGGACGTTTGACCCTATTTGTTGGTTTCTAGGATCGACGTAATGATTAATAGGGATAGTTGGGGGCATTAGTATTCAATTGTCAGAGGTGAAATTCTTGGATTTATTGAAGACTAACTACTGCGAAAGCATTTGCCAAGGATGTTTCATTAATCAAGAACGAAAGTTAGGGATCGAAGACGATCAGATACCGTGTAGTCTTAACCATAAACTATGCCGACTAGGGATCGGATGATGTTAATTTTTTAATGTACTCTATTC
+
FFFCAAA655889444?><<==AAACFFFFFHHHFIIFDDHHFHHFFHFFFFFFFFFFFFFFFFFFFFFFDDEDFFFFFFF????;@6AAFFFFFFFFFF888CC?:::ABDFFFFFFFFFFFFFDDDFFFFFFFFFFFD6668FFFFFFFFFFFFFFFFDCCFF?<666?DFFFFFFFFFFFFFFFFF>AAAAB333355BBBBDBDFFFFFFFDDCF66666254,=B=553118:=BBB???FFFFFFFFFDDFDFGGGDDDAAAD?:333BB===B>BB555::;A>444>?44441145===BAD:::DDDDDDIIDDDDDD==8800/4>=>99/1122?>>>??>?<::8=DDD>??BDDD?=444<<><<963....249;96678<<888;88884429996223222043240,,,226674022:644:94459::05595222::98:99::::7:9::6111641-----554:777:9412267:4644420222226::::79::--555588,:9::5446488
@JI6ZREA02JJGI0
ATCGTACGTTGGAGGGCAAGTCTGGTGCCAGCAGCCGCGGTAATTCCAGCTCCAATAGCGTATATTAAAGTTGTTGCAGTTAAAAAGCTCGTAGTTGAATTTTAGGCCTGGCCGGATGGTCCGTCTTTGGCGAGTACTGTTCTGTCGTCGGGTCTATCCTTCTGGTGAGCCGGGATGCCCTTTATTGGGTGTGTCGGGGAACCAGGACCATTACCTTGAAAAAATTAGAGTGTTTAAAGCGGGCATTTGCTTGAATAGATTAGCATGGAATAATAGAATAGGACGTTGGTTCTATTTTGTTGGTTTTAGGACCACCGTAATGATTAATAGGGATAGTTGGGGGCATTAGTATTCAATTGTCAGAGGTGAAATTCTTGGATTTATTGAAGACTAACTATTGCGAAAGCATTTGCCGAGGATGTTTTCATTAATCAAGAACGAAAGTTAGGGGATCGAAGACGATTAGATACCGTCGTAGTCTTTAACCATAAACTATGCCGACTAGGAATCGGGCGACGTTATTTCATGACTCGCTCGGCGCCTT
+
IIIIIIIIIIIIIHHHIIIIIIIIIIIIIIIIIIIIIIIIIIIIIIIIIIIIIIIIIIIIIIIIIIHHHIIIIIIIIIIII;;;;;IIIIIIIIIIIIICCCCIIIIIIIIIIIIIIIIIIIIIIHHHIIIIIIIIIIIIIIIIIIIIIHHHIIIIIIIIIIIIIIIIIIIGGGIIIHHHHHHIIIHHHIIIIIICCCCIIIIIIIIIIIIIIIIIII9<<<88BB0GGIIIHHHHHHIG666>G>>>IIIIIIIIIIIIIIIIIIIIIIIIIIIIIIIIIIGGGGGIIIFA?@7444:11--,,,,355533488<ADGIIIIIIIIIHHHIIA===88999IIIIIIIIIIIIIHHH>@@HHHHHH@@@HHH88<<@BBBE>>AA<<8@DECCCCCCD@<<<@C@<666@>>CB==A;4////49::8769=8/..8775578837777:<8444<9=;;88787=>?==;9;;=;24//-..110844442-78<=>?<<788<<=>?<82-421882---8888==;:;;=8==1011,,
@JI6ZREA02IIFGE
ATCGTACGTTGGAGGGCAAGTCTGGTGCCAGCAGCCGCGGTAATTCCAGCTCCAATAGCGTATATTAAAGTTGTTGCAGTTAAAAAGCTCGTAGTTGAATTTCGGGATCAATATATTGGTCGTGCCTCTGGTATGAACTGGTATTATTGATTTCTACCTTCTGACGAACTGTGATGTCATTAATTTGGTGTCATGGGGAATCAGGACTGTTACTTTGAAAAAATTGAGTGTTTAAAGCAGGCACACGCTTGAATACATTAGCATGGAATAATGAAATAGGACGTTTGACCCTATTTGTTGGTTTCTAGGATCGACGTAATGATTAATAGGGATAGTTGGGGGCATTAGTATTCAATTGTCAGAGGTGAAATTCTGGATTTATTGAAGACTAACTACTGCGAAAGCATTTGCCAAGGATGTTTTCATTAATCAAGAACGAAAGTTAGGGATCGAAGACGATC
+
HHHHHHHHHHHIIHHHIIIIIIIIIIIIIIIIIIIIIIIIIIIIIIIIIIIIHHHHHHHHHHHHHHHHHHHHHHHHHHH>>88888HHHHHHHHHHHHHHHHHHHHHHHHHHHHHHHHHHHHHHHHHHHHHHHHHHHHHHHHHHHHHHHHHHHHHHHHHHHHHHHHHHHHHHHHGGEGD6666222EEAEEGGHCCCCHHHHHHHHHHHHHHHHHHH6;;;66<<<EHHHHHHHHHHHHHHHHEEEHHHHHHHHHHHHHHHHHHHHHHHHHHHDDDHHHHHHHHHHHGBBBGB66661166@@@HHHBBBHHHHHHHHHHHHHHHHHHH@@@HHHHH55555BBBB;;9;B;666BA989BBBBBB?;;;A99244<999944<AA=8999?9989=>====;999999A422222573,,,,41----477;;99;:443:;;27611-----7497766
@JI6ZREA02G55DB
ATCGTACGTTGGAGGGCAAGTCTGGTGCCAGCAGCCGCGGTAATTCCAGCTCCAATAGCGTATATTAAAGTTGTTGCAGTTAAAAAGCTCGTAGTTGAATTTCGGGGATC
+
::888::@@FFFHHHHIIIIIIIIIIIIIIIIIIIIIIIIIIIIIIIIIIIIFFFFFFFFFFFFFFFFFFFFFFFFFFFFF???;;@A?FDBBBBBA=<1009222/3..
@JI6ZREA02FM5ZH
ATCGTACGTTGGAGGGCAAGTCTGGTGCCAGCAGCCGCGGTAATTCCAGCTCCAATAGCGTATATTAAAGTTGTTGCAGTTAAAAAGACTCGTAGTTGAATTTCGGGATCAATATATCGGTCGTGCTTCGGTATGTACTGGTATTATTGATTTCTCCCTTCTGACGAACTATGATGTCATTAATTTGGTGTTATGGGGAATCAGGACTGTTAACTTTGAAAAAATTAGAGTGTTTAAAGCAGGCACACGCTTGAATACATTAGCATGGAATAATGAAATAGGACGTTTGATCTTATTTGTGGTTTCTAGGATCGACGTAATGATTAATAGGGATAGTTGGGGCATTAGTATTCAATTGTCAGAGGTGAAATTCTTGGATTTATTGAAGACTAAC
+
FFFFDDDA>>44400098899<?BBDFFFFHHHHIIIFFFHFFDDDDFFFFFFFFFFFFFFFFFFFFFFFD?@@DFFFDDD;;==;@6ADFFFFFFFFFFFFFFF<<<AFFFDDDFFFFFFFFFFFFF@@@FFFFFFFFFFFFFFFFFDDDFFFFFFFFFFFFFFCAADDDDDDD????AABB===??<::::?9999AAABD:::=AAAADFA633A22552233,66::A;;<<==A=???A::::=BBBBBBBDDD?:::?=B88::A@@<4448?988440008<<::<<?122:155===BAD:::?DDDD?555::ABAA>88/00<940/06669AABDDDDDDDAAA=<<:<833///8=;8<<><<@<3///822869;;;>;8/
@JI6ZREA02FXKX6
ATCGTACGTTGGAGGGCAAGTCTGGTGCCAGCAGCCGCGGTAATTCCAGCTCCAATAGCGTATATTAAAGTTGTTGCAGTTAAAAAGCTCGTAGTTGAA
+
A66668::@FFGHHHHIIIIIIIIIIIIIIIIIIIIIIIIIIIIIIIIIIIIFFFFFFFFFFFFEDDDFDDDFFFFFFFFF;;;;;FFFFDA?=<;622
@JI6ZREA02F6757
ATCGTACGTTGGAGGGCCAGCCTGGTGCCAGCAGCCGCGGTAATTCCAGCTCCAATAGCGTATATTAAAGTTGTTGCAGTTAAAAAGCTCGTAGTTGAATTTCGGGATCAATATATGGTCGTG
+
FFFFFFFFFFFIHF@@:::::::FGIIIIIIIIIIIIIIIIIIIIIIIIIIIFFFFFFFFFFFFFFFFFFFFFFFFFFFFF?????FFFFFFFFFFFFFFFFD;::FFFFFFF??666DDBB?
@JI6ZREA02I34ID
ATCGTACGTTGGAGGGCAAGTCTGGTGCCAGCAGCCGCGGTAATTCCAGCTCCAATAGCGTATATTAAAGTTGTTGCAGTTAAAAAGCTCGTAGTTGAATTTCGGGGTAT
+
FFFFFFFFFFFIIHHHIIIIIIIIIIIIIIIIIIIIIIIIIIIIIIIIIIIIFFFFFFFFFFFFFFFFFFFFFFFFFFC??77777BBBBBBBBA>?99661.,,,,,.-
@JI6ZREA02GQN52
ATCGTACGTTGGAGGGCAAGTCTGGTGCCAGCAGCCGCGGTAATTCCAGCTCCAATAGCGTATATTAAAGTTGTTGCAGTTAAAAAGCTCGTAGTTGAATTTTAGGCCTGGCCGGATGGTCCGTCTTTGGCGAGTACTGTTCTGTCGTCGGGTCTATCCTTCTGGTGAGCCGGGATGCCCTTTATTGGGTGTGTCGGGGAACCAGGACCATTACCTTGAAAAAATTAGAGTGTTTAAAGCGGGCATTTGCTTGAATAGATTAGCATGGAATAATAGAATAGGACGTTGGTTCTATTTTGTTGGTTTTAGGACCACCGTAATGATTAATAGGGATAGTTGGGGGCATTAGTATTCAATTGTCAGAGGTGAAATTCTTGGATTTATTGAAGACTAACTATTGCGAAAGCATTTGCCAAGGATGTTTTCATTAATCAAGAACGAAAGTTAGGGGATCGAAAGACGATCAGATACCGTCGTAGTCTTAACCATAAACTATGCCGACTAGGAATCGGGCGACGTTATTTCATGACTCGCTCGGCG
+
>@AA=?<>>>?;=446IIIIIIIIIIIIIIIIIIIIIIIIIIIIIIIIIIIIIIIIIIIIIIIIIIHHHIIIIIIIIIIII;;;;;IIIIIIIIIIFFF@@887;;EB@?AGH<>>CBGIIIIIIHHHIIIIIIIIIIIIIIIIIIIIIHHHIIIIIIIIIIIIIIIIIIIFFFIIIHHHHHHIIIHHHIIIIIICCCCIIIIIIIIIIIIIIBBBBI9;;;98II5IIIIIFFDEEBFGBAAA;;;;;;AAAAAADIIIIIIIIIIIIIIIIIIIIIIIIIIIDEEIIHHHIIBBBBH66AAAAB<GFFFGHHAA<<<DIIEEEDDDHEHHHIHHHH88==8HHHHIHHHIIIIIHHHEDDDC>>52...00:00,,.,,..//9;=A=CCB?::8DEEEB;;;EEEEEBCAAA===;9,,,,,1502//259:;9981000:;900.00073....00;::====<<<<<:646:9887,,,,,,1,,,,,,,/10021038990138::3.-.08;:6...38::<;;898:7992.
@JI6ZREA02GPT86
ATCGTACGTTGGAGGGCAAGTCTGGTGCCAGCAGCCGCGGTAATTCCAGCTCCAATAGCGTATATTAAAGTTGTTGCAGTTAAAAAGCTCGTAGTTGAATTTCGGGATCAATA
+
FFFFFFFFFFFIIHHHIIIIIIIIIIIIIIIIIIIIIIIIIIIIIIIIIIIIFFFFFFFFFFFFFFFFFFFFFFFFFFFFF?????FFFFFFFFFFFFFFFFFFFFFDBBA00
@JI6ZREA02J072F
ATCGTACGTTGGAGGGCAAGTCTGGTGCCAGCAGCCACGGTAATTCCAGCTCCAATAGCGTATATTAAAGTTGTTGTAGTTAAAAAGTTCGTAATTGAATTTTAGGCTTGACCGGACGGTCCGTCTCTGGCGAGTACTGTTCTGTTGTCAGGTCTATCCTTCTGGTGAGCCGGTATGCCCTTTATTGGGTGTGTCGGAGAACCAGGACCATTACCTTGAAAAAATTAGAGTGTTTAAAGTGGGCTTTTGCTTGAATAGATTAGCATAGAATAATAGAATAGGACGTTAGTTCTATTTTGTTGGTCTAGGACCATCGTAATGATTAATAGGGATAGTTGGGGGCATTAGTATTCAATTGTCAGAGGTGAAATTCTTGGATTTATTGAAGACTAACTACTGCGAAAGCATTTGCCAAAGATGTTTTCATTAATCAAGAATGAAAGTTAGGGGATCGAAGACGATCAGATACCGTCGTAGTCTTAACCATAAACTATGTCGACTAGGAATCGGGGCAACGTTATTTTCATGACTCGCTCGGCGCC
+
IIIIIIIIIIIIIBBBIIIIIIIIIIIIIIIIIIIIIIIIIIIIIIIIIIIIIIIIIIIIIIIIIIHHHIIIIIIIIIIII?????IIIIIIIIIIIIICCCCIIIIIIIIIIIIIIIIIIIIIIIIIIIIIIIIIIIIIIIIIIIIIIIIIIIIIIIIIIIIIIIIIIIIIIIIIIHHHHHHIFFGGHIIIIIIIIIIIIIG>??GIIGGGIIIIII99<<88IIFIIIIIHHHHHHIIHHHIBCBBIIIIIFFFFIF===AIIIIIIIIIIIIIIIIIIIIIIA@@EEED<;11116/5===A?D776<GGGA=888EIIIIIIII888IIIIII99;=:IIIIIIIIIIIIIIHHHHHHHCCDHHHHHHHHHIHH<<<C>>IE<<8<A?<<<8EEEA<<<EFDDBBHIHH@@@HHHA;;77?===:758;:96688,,,,00,,,,,/388:::8;:<====<>>???><<;=;;=::////..4449727;686=12/00332-,,,,,03255620000444;;:8585556910,,
@JI6ZREA02FJ2IW
ATCGTACGTTGGAGGGCAAGTCTGGTGCCAGCAGCCGCGGTAATTCCAGCTCCAATAGCGTATATTAAAGTTGTTGCAGTTAAAAAGCTCGTAGTTGAATTTCGGGATCAATATATTGGTCGTGCCTCGTGTNNACTGGTATTATTGATTTCTACCTTCTGACGAACTGTGATGTCATTAATTTGGTGTCATGGGGAATCAGGACTGTTACTTTGAAAAAATTAGAGTGTTTAAAGCAGGCACACGCTTGAATACATTAGCATGGAATAATGAAATAGGACGTTTGACCCTATTTGTTGGTTTCTAGGATCGACGTAATGATTAATAGGGATAGTTGGGGGCATTAGTATTCAATTGTCAGAGGTGAAATTCTTGGATTTATTGAAGACTAACTACTGCGAAAGCATTTGCCAAGGATGTTTTCATTAATCAAGAACGAAAGTTAGGGATTCGAAGACGATCAGATACCGTCCGTAGTCTTAACCATAAACTATGCCGACTAGGGGATCGGATGATGTTAATTTTTTAA
+
HHHHHHHHHHHIIHHHIIIIIIIIIIIIIIIIIIIIIIIIIIIIIIIIIIIIHHHHHHHHHHHHHHHHHHHHHHHHHHHHH;;;;;HHHHHHHHHHHHHHHHHHHHHHHHHHHHHHHHHHHHHHGBDBDD<6!!66DIHHHHHHHHHHHHHHHHHHHHHHHHHHHHHHHHHHHHHHHHHHH;;;HHHHHHHHAAAAHHHHHHHHHHHHHHHHHHH9;;;99HH3HHHHHHHHHHHHHHHHHHHHHHHHHHHHHHHHHHHHHHHHHHHHHHHHHHHHHHH@@@C>><>999A:000507>>===GAHBBBHHHHHHHHHHHHHHHHB9222@EHHGG55555GG@@@@@EEB;;;GGDDDDD@??DD>>>AAA??DDD>==E88===?89999@???====>>=======B9999A>==>1111::;;886:::2---4/0/.,,,,,,,,011441466:;;:7678;:----16;::74466---2220--,.1228611.....311,,,11111.144,,,,,,,,
@JI6ZREA02HZJ5P
ATCGTACGTTGGAGGGCAAGTCTGGTGCCAGCAGCCGCGGTAATTCCAGCTCCAATAGCGTATATTAAAGTTGTTGCAGTTAAAAAGCTCGTAGTTGAATTTAGG
+
FFFFFFFFFFFIIHHHIIIIIIIIIIIIIIIIIIIIIIIIIIIIHHHHHIIHFFFFFFFFFFFFFF@@@FFFFFFFFFFFF88888FFFFBA?????42.,,,--
@JI6ZREA02FMARS
ATCGTACGTTGGAGGGCAAGTCTGGTGCCAGCAGCCGCGGTAATTCCAGCTCCAATAGCGTATATTAAAGTTGTTGCAGTTAAAAAGCTCGTAGTTGAATTTTAGGCCTGGCCGGATGGTCCGTCTTTGGCGAGTACTGTTCTGTCGTCGGGTCTATCCTTCTGGTGAGCCGGGATGCCCTTATTGGGTGTGTCGGGGAACCAGGACCATTACCTTGAAAAAATTAGAGTGTTTAAAGCGGGCATTTGCTTGAATAGATTAGCATGGAATAATAGAATAGGACGTTGGTTCTATTTTGTTGGTTTTAGGACCACCGTAATGATTAATAGGGATAGTTGGGGGCATTAGTATTCAATTGTCAGAGGTGAAATTCTTGGATTTATTGAAGACTAACTATTGCGAAAGCATTTGCCAAGGATGTTTTCATTAATCAAGAACGAAAGTTAGGGGATCGAAGACGATCAGATACCGTCGTAGTCTTAACCATAAACTATGCCGACTAGGAATCGGG
+
IIIIIIIIIIIIIGGGIIIIIIIIIIIIIIIIIIIIIIIIIIIIIIIIIIIIIIIIIIIIIIIIIIGGGIIIIIIIIIIBB66666GIIIIIIIIIIIICCCCIIIIIIIIIIIIIIIIIIIIIIHHHIIIIIIIIIIIIIIIIIIIIIHHHIIIIIIIIIIIIIIIIIIIHHHIIIHHHBBBIIHHHIIIIIICCCCIIIIGGGGIIIIIIIIIII99<<99II5IIIIIHHHHHHIIHBBBIHGGGGGGFIIIIIIIIIIIIIIIIIIIIIIIIIGAAAIIGGGIIIIIIG<<>>=//669788D??@<=6225=GGGHIIIIIIIHHHIIIIGG::==:IIIIGGGIIIIIIIHHHHHHH<<<CHHHHHDCCDDHEEEF>>DD<<8<AEC@@>EEEA?666CDDBBBEDDDDA@>F?7777=?==<<9==4/..4255778844443:<84442086;====:<:?>=<<>>?>:<::==76486////-58886=8;688;;==84/
@JI6ZREA02HY1HW
ATCGTACGTTGGAGGGCAAGTCTGGTGCCAGCAGCCGCGGTAATTCCAGCTCCAATAGCGTATATTAAAGTTGTTGCAGTTAAAAAGCTCGTAGTTGAATTTCGGGG
+
FFFFFFFFFFFIIHHHIIIIIIIIIIIIIIIIIIHHHFFHHHFFFFFFFHHHFFFFFFFFFFFFFFFFFFFFFFFFFFFFF????=FFFFFFFFFFFFFFF?=640.
@JI6ZREA02F01YA
ATCGTACGTTGGAGGGCAAGTCTGGTGCCAGCAGCCGCGGTAATTCCAGCTCCAATAGCGTATATTAAAGTTGTTGCAGTTAAAAAGCTCGTAGTTGAATTTCGGGATCAATATATTGGTCGTGCCTCTGGTATGCACTGGTATTATTGATTTCTACCTTCTGATGAACTGTGATGTCATTAATTTGGTGTCATGGGGAATCAGGACTGTTACTTTGAAAAAATTAGAGTGTTTAAAGCAGGCACACGCTTGAATACATTAGCATGGAATAATGAAATAGGACGTTTGACCCTATTTTGTTGGTTTCTAGGATCGACGTAATGATTAATAGGGATAGTTGGGGGCATTAGTATTCAATTGTCAGAGGTGAAATTCTTGGATTTATTGAAGACTAACTACTGCGAAAGCATTTGCCAAGGATGTTTTCATTAATCAAGAACGAAAGTTAGGGATCGAAGACGATCAGATACCGTCGTAGTCTTAACCATAAACTATGCCGACTAGGGATCGGATGATGTTTAATTTTTTAATGTAC
+
IIIIIIIIIIIIIHHHIIIIIIIIIIIIIIIIIIIIIIIIIIIIIIIIIIIIIIIIIIIIIIIIIIHHHIIIIIIIIIIII????=IIIIIIIIIIIIIHHHIHHHIIIIIIIIIIIIIIIIIIIIIIIIIIIIIIIIIIIIIIIIIIIIHHHIIIIIIIIIIIIIIIIIIIIIIIIIIIIIIHHHGGFIIIIICCCCIIIIIIIIIG8655=8337,,,---44,DBCHGHHHHHHIIIIIIIIIIIIIIIIIIIIIIIIIIIIIIIIIIIIIHHHIIIIIIGGGHIIBBBDG=@>:7//8:EEBIIIFGGIIIIIIGGGIIIIIIIIIHHHIIIIII:::::IIIIIIIIIA==<HFFEEE@@@CDE666@@DCCDDDBBBC;;FHHHEHIFCCCC?<<<CBBB@@@==>@@AA@<<58=77778888>>5888=9986333<88-2266888;;648<;<<<<787===<<<>?<:<:<==22046224612444:;8=;;;6588;8884444277??//5555<<*<:44
@JI6ZREA02JTTTB
ATCGTACGTTGGAGGGCAAGTCTGGTGCCGAGCAGCCGCGGTAATTCCAGCTCCAAGTAGCGTATATTAAAGTTGTTGCAGTTAAAAAGCTCGTAGTTGAATTTTAGGCCTGGCCGGATGGTCCGTCTTTGGCGAGTACTGTTCTGTCGTCGGGTCTATCCTTCTGGTGAGCCGGGATGCCCTTTATTGGGTGTGTCGGGGAACCAGGACCATTACCTTGAAAAAATTAGAGTGTTTAACAAGAGAGTCTAGCTGAATAGATTAGCATGGAATAATAGAATAGGACGT
+
FFFFFFFFFFFIIHHHHHFFDDD555A55655@AAAA?>8894444449<<<;=88999:::CCFFFFFFFFFFFFFFFFFFF==??;DDDEFFFFFFFFFDDDDFFFFFFFFFFFFFFFFFFFFFFFFFFFFFFFFFED===FFFFFFFFFFFFFFFFFFFFFF@@@FFFFFFFFFFFFFFFFFFDDDDFFFFFFF====AAD?555:=A<<<<;;<<<----,,--+7553-,,,11.,,.,--533-..33:66..04>ABBAAADGIIFDDDDDBA?>?<3.,-
@JI6ZREA02JT5CL
ATCGTACGTTGGAGGGCAAGTCTGGTGCCAGCAGCCGCGGTAATTCCAGCTCCAATAGCGTATATTAAAGTTGTTAGCAGTTAAAATGCTACGTAGTTGAATTTCGGGATCAATATATGGTCGTGCCTCTGGTATGAACTGGTATTATTGATTTCTACCTTCTGACGAACTGTGATGTCATTAATTTGGTGTCATGGGGAATCAGGACTGTTAACTTTGAAAAAATTGAGTGTTTAAAGCAGGCACACGCTTGAATACATTAGCATGGAATAATGAAATAGGACGTTTGACCCTATTTTGTTGGTTTCTAGGATCGACGTAATGATTAATAGGGATAGTTGGGGGCATTAGTATTCAATTGTCAGAGGTGAAATTCTTGGATTTATTGAAGACTAACTACTGCGAAAGCATTTGCCAAGGATGTTTTCATTAATCAAGAACGAAAGTTAGGGATCGAAGACGATCAGATACCGTCGTAGTCTTAACCATAAACTATG
+
FFFFFFFFDBBA=11148<<<<==>BA666@FFFGGDAAAD??==3314:B@A@@?<<<B==::8<888AA@8111<<@A@@6669A=::::DDFFFFFFFFFFFCCCA::::DD??666DDFFFCACCDCFDDDFFFFF::;AFFFFFDDDFFFFFFFFFFFFFFFFFFFFFFFFFFFFFFFFFFFFDAF<:<?6666DBAAAABBD?66633B;;8?////2/<89444444488;A??>BBD?????DDDDDAAADAAABBB@@@>8433?<222304<443444??988<<....7/122...<7A@@BBBDDDDAAADA???A>>@;;;<4400021222>>=><455=AB===<@@@@@@///8///><>::::<844322@@>>>@@888==B<===;;;<<<888<<<44424::1111::::996666:68:8332886----0---2274648::::9:122:86779742-----,24//.00-02
@JI6ZREA02GOI9P
ATCGTACGTTGGAGGGCAAGTCTGGCGCCTTACGGGAACAGTCGACTGCCAAGGCACACAGGGGATA
+
IIIIIIIIIIIIG666HIIIIIIIIIIIIIIIIH;;;;;?IIIIIIIIIIIIIIIIIIIIAACCIII
@JI6ZREA02JG7X8
ATCGTACGTTGGAGGGCAAGTCTGGTGCCAGCAGCCGCGGTAATTCCAGCTCCAATAGCGTATATT
+
FFFFFFFFFFFIIIIIIIIIIIIIIIIIIIIIIIHFHFF<<<:AAAAADDDDDCCADA??????..
@JI6ZREA02GS53D
ATCGTACGTTGGAGGGCAAGTCTGGTGCCAGCAGCCGCGGTAATTCCAGCTCCAATAGCGTATATTAAAGTTGTTGCAGTTAAAAAGCTCGTAGTTGAATTTTAGGCCTGCCGGATGGTCCGTCTTTGGCGAGTACTGTTCTNTCGTCGGGTCTATCCTTCTGGTGAGCCGGGAATGCCCTTTATTGGGTGTGTCGGGGAACCAGGACCATTACCTTGAAAAAATTAGAGTGTTTAAAGCGGGCATTTGCTTGAATAGATTAGCATGGAATAATAGAATAGGACGTTGGTTCTATTTTGTTGGTTTTAGGACCACCGTAATGATTAATAGGGATAGTTGGGGGCATTAGTATTCAATTGTCAGAGGTGAAATTCTTGGATTTATTGAAGACTAACTATTGCGAAAGCATTTGCCAAGGATGTTTTTCATTAATCAAGAACGAAAGTTAGGGGATCGAAAGACGATCAGATACCGTCGTAGTCTTAACC
+
FFFFFFFFFFFIIHHHIIIIIIIIIIIIIIIIIIIIIIIIIIIIIIIIIIIIFFFFFFFFFFFFFFFFFFFFFFFFFFFDD88888FFFFFFFFFFFFFDDDAFFFF@=666FFFFFFFFFFFFFFFFFFFFFFFFFFFFA:!;?FFFFFFFFFFFFFFFFFFFDDDD6666663:A===?FFFFFFFFFFFFFFBBBBFFFFFFFFFFFFFDBBBBD666666AA0DDDFFFFFFFFFFFFFFFDDDFFFFFFDFDGIIIIIIIIGGGGDDDIIGGGGGGGDF?@@GGGDFDG??@@:00DD===:B88:AAA555:ADDDDDDDDDDBBBDDDB==55555AAAAAAABDDAAADDDDDDDD>>?D>>>DDB====?===>88BB?===?>888=DBBBB===D83///?@<;77752-----,034444277::88:4322022-,,,,.000,,,.,414667972---:7679:99:99::11
@JI6ZREA02FLGCA
ATCGTACGTTGGAGGGCAAGTCTGGTGCCAGCAGCCGCGGTAATTCCAGCTCCAATAGCGTATATTAAAGTTGTTGCAGTTAAAAAGCTCGTAGTTGAATTTCGGGATCAATATATTGGTCGTGCCTCTGGTATGAACTGGTATTATTGATTTCTACCTTCTGACGAACTGTGATGTCATTAATTTGGTGTCATGGGGAATCAGGACTGTTACTTTGAAAAAATTAGAGTGTTTAAAGCAGGCACACGCTTGAATACATTAGCATGGAATAATGAAATAGGACGTTTGACCCTATTTGTTGGTTTCTAGGATCGACGTAATGATTAATAGGGATAGTTGGGGGCATTAGTATTCAATTGTCAGAGGTGAAATTCTTGGATTTATTGAAGACTAACTACTGCGAAAGCATTTGCCAAGGATGTTTTCATTAATCAAGAACGAAAGTTAGGGATCGAAGACGATCAGATACCGTCGTAGTCTTAACCNTAAACTATGCCGACTAGGGATCGGATGATGTTAATTTTTATAATGACTCA
+
IIIIIIIIIIIIIHHHIIIIIIIIIIIIIIIIIIIIIIIIIIIIIIIIIIIIIIIIIIIIIIIIIIHHHIIIIIIIIIIDD88888IIIIIIIIIIIIIHHHIHHHIIIIIIIIIIIIIIIIIIIIIIIIIIIIIIIIIIIIIIIIIIIIHHHIIIIIIIIIIIIIIIIIIIIIIIIIIIIIIHHHIIIIIIII@@@@IIIIIIIIIIIDCAE::8?------44-ABFIIDHHHHHIIIIIIIIIIIIIIIIIIIIIIIIIIIIIIIIIIIIIBBBIIIIIIIHHHIIHHHII:::B=IIIHHHIIIBBDIIIIIIIIIIIIIIIIDD555=DIGHH77:99IIII>>=DIIBBBIIIIIIIIHHIIHHHIIIDD<<<BBBA>>EEB<;<BFFIIIIEEECBBBC<7111;;;A=<<:<43337:44299:==:/../3888<=:166334::==:8<:;:::><>8:::=:===;7:88>>//!4>???;378779<4....,285335775552200,,,,,,*22022<424
@JI6ZREA02J6HNH
ATCGTACGTTGGAGGGCAAGTCTGGTGCCAGCAGCCGCGGTAATTCCAGCTCCAATAGCGTATATTAAAGTTGTTGCAGTTAAAAAGCTCGTAGTTGAATTTCGGGATCAATATAT
+
FFFFFFFFFFDDFHHHHHIIIIIIIIIIIIIIIIIIIIIIIIIIIHHHHHHHFFFFFFFFFC???C???AAAAFFFFAA@F==?;;@FFFFFFFBBBBB;;411114>?>>?>=84
@JI6ZREA02H1MS1
ATCGTACGTTGGAGGGCAAGTCTGGTGCCTTACGGGAAACAGTCGACTGCCAAGGCACACAGGGGATA
+
IIIIIIIIIIIHH666HIIIIIIIIIICCCCIIF??666?DIIIIIIIIIICCCCIIIIIH@@@@III
@JI6ZREA02HFBQK
ATCGTACGTTGGAGGGCAAGTCTGGTGCCTTACGGGAAACAGTCGACTGCCAAGGCACACAGGGGATA
+
FFFFFDDBBB>8911198>999=>>AA>>444844411009?????AAA6655==BB????6669A44
@JI6ZREA02IM7IL
ATCGTACGTTGGAGGGCAAGTCTGGTGCCAGCAGCCGCGGTAATTCCAGCTCCAATAGCGTATATTAAAGTTGTTGCAGTTAAAAAGCTCGTAGTTGAATTTCGGGATCAATATATTGGTCGTGCCTCTGGTATGAACTGGTATTATTGATTTCTACCTTCTGACGAACGGTGATGTCATTAATTTGGTGTCATGGGGAATCAGGACTGTTACTTTGAAAAAATTAGAGTGTTTAAAGCAGGCACACGCTTGAATACATTAGCATGGAATAATGAAATAGGACGTTTGACCCTATTTTGTGGTTTCTAGGATCGACGTAATGATTAATAGGGATAGTTGGGGCATTAGTATTCAATTGTCAGAGGTGAAATTCTTGGATTTATTGAAGACTAACTACTGCGAAAGCATTTGCCAAGGATGTTTTCATTAATCAAGAACGAAAGTTAGGGATCGAAGACGATCAGATACCGTCGTAGTCTTAACC
+
IIIIIIIIIIIII:::IIIIIIIIIIIIIIIIIIIIIIIIIIIIIIIIIIIIIIIIIIIIIIIIIIHHHIIIIIIIIII9966666FIIIIIIIIIIIIHHHIHHHIIIIIIIIIIIIIIIIIIIIIIIIIIIHIIIIIIIIIIIIIIIIHHHIHIHIIIIIIIIIIIHHHIIIIIHIIIIIIHHHIIHIIIIICCCCIIIIIIIIIIIIIIGAA?G444444AA0GGIIIHHHHHHIIIIIIIGGGIIIIIIIHHIIIIIIIIHGGGGIIIIIHHHIHHHAAAA?>AB;:332,,,,.,55,,,32D????GGIIIIHHHHHIIIIIIHHHIIIIIIBBBAHHHIIIIIIIIHHHHHHHHHFFFFEE@@@@CBBCCCBBBE;;CFCBBFEE>>>;A>>5....8>:777:8;AE;;8?;4444;;;;;<8;;830036<<<>>>5<666888;;<9=<<=833236==<;9;8:;;<;;88..
@JI6ZREA02IVGLL
ATCGTACGTTGGAGGGCAAGTCTGGTGCCAGCAGCCGCGGTAATTCCAGCTCCAATAGCGTATNTTAAAGTTGTTGCAGTTAAAAAGCTCGTAGTTGAATTTCGGGATCAATATATGGTCGTGC
+
FFFFFFFFFF;::DFFB@@@EFHFFFHFFHHHHHFFH<<<FCAAAAADDDD???=DDDDFF<<!8:FFFFFDFFFFFFFFF;;=?;FFFFFFFFFFFFFFFFFFFFFFFFFFFFC666BBBA80
@JI6ZREA02JC2HA
ATCGTACGTTGGAGGGCAAGTCTGGTGCCAGCAGCCGCGGTAATTCCAGCTCCAATAGCGTATATTAAAGTTGTTGCAGTTAAAAAGCTCGTAGTTGAATTTCGGGATCAGTA
+
FFFFFFF@@@=<<<<<FDFFHHHHHIIIIIIIIIIHH:;;HHHHHHHHIIIIFFFFFFFFFFFFFF===FFFFFFFFFFFF====;EEEFFFFFFFFFFFFFF?=;><744/-
@JI6ZREA02GPDNU
ATCGTACGTTGGAGGGCAAGTCTGGTGCCAGCAGCCGCGGTAATTCCAGCTCCAATAGCGTATATTAAAGTTGTTGCAGTTAAAAAGCTCGTAGTTGAATTTTAGGCCTGGCCGGATGGTCCGTCTTTGGCGAGTACTGTTCTGTCGTCGGGTCTATCCTTCTGGTGAGCCGGGATGCCCTTTATTGGGTGTGTCGGGGAACCAGGACCATTACCTTGAAAAAATTAGAGTGTTTAAAGCGGGCATTTGCTTGAATAGATTAGCATGGAATAATAGAATAGGACGTTGGTTCTATTTTGTTGGTTTTAGGACCACCGTAATGATTAATAGGGATAGTTGGGGGCATTAGTATTCAATTGTCAGAGGTGAAATTCTTGGATTTATTGAAGACTAACTATTGCGAAAGCATTTGCCAAGGATGTTTTCATTAATCAAGAACGAAAGTTAGGGGATCGAAAGACGATCAGATACCGTCGTAGTCTTAACCATAAACTATGCCGACTAGGAATCGGGCGACGTTA
+
IIIIIIIIIIIIIBBBIIIIIIIIIIIIIIIIIIIIIIIIIIIIIIIIIIIIIIIIIIIIIIIIII;;;IIIIIIIIIIBB66666FIIIIIIIIIIII>>>>IIIIIIIIIIIIIIIIIIIIIIHHHIIIIIIIIIIIIIIIIIIIIIHHHIIIIIIIIIIIIIIIIIIIHHHIIIHHHHHHIHHHHHIIIIIICCCCIIIH>@@BBFIIIIFFFFI8;;;66II5IHIIIHHH>>>BIHBBBHDDFIIIIHB@@@IIIIIIIIIIIII<<<@HIIIIIIIDD@@?EAA;?:=///15////3377A;<:5662225:ABEEEEFFIIHHHHD@@@I=8;87DDDI<<9<HIIIIIEEEEH@>:::BBBBDBC==???BBBB88BB?:8:BA@BBBB@AC@<;;>:5//0CABBB??;<>7777;83311533374470003760,,,,,151,,,,/,977999;68688;656<><<><<;;...3999;:-1333<;0302201338844-54440,
@JI6ZREA02FY0M8
ATCGTACGTTGGAGGGCAAGTCTGGTGCCAGCAGCCACGGTAATTCCAGCTCCAATAGCGTATATTAAAGTTGTTGCAGTTAAAAAGCTCGTAGTTGAATTTCGGGAT
+
FFFFFFFFFFFIIHHHIIIIIIIIIIIIIIIIII;;;:;HIIIIIIIIIIIIFFFFFFFFFFFFFFFFFFFFFFDDDDDAC66666CFFDDDDFFFF??;86=3333.
@JI6ZREA02I255Y
ATCGTACGTTGGAGGGCAAGTCTGGTGCCAGCAGCCGCGGTAATTCCAGCTCCAATAGCGTATATTAAAGTTGTTGCAGTTAAAAAGCTCGTAGTTGAATTTTAGGCCTGGCCGGATGGTCCGTCTTTGGCGAGTACTGTTCTGTCGTCGGGTCTATCCTTCTGGTGAGCCGGGATGCCCTTTATTGGGTGTGTCGGGGAACCAGGACCATTACCTTGAAAAAATTAGAGTGTTTAAAGCGGGCATTTGCTTGAATAGATTAGCATGGAATAATAGAATAGGACGTTGGTTCTATTTTGTTGGTTTTAGGACCACCGTAATGATTAATAGGGATAGTTGGGGGCATTAGTATTCAATTGTCAGAGGTGAAATTCTTGGATTTATTGAAGACTAACTACTGCGAAAGCATTTGCCAAGGATGTTTTCATTAATCAAGAACGAAAGTTAGGGGATCGAAGACGATCAGATACCGTCGTAGTCTTAACCATAAACTATGCCGACTAGGGATCGGATGATGTTAATTTTTT
+
IIIIIIIIIIIII@@@IIIIIIIIIIIIIIIIIIIIIIIIIIIIIIIIIIIIIIIIIIIIIIIIIIHHHIIIIIIIIIIFF:::::IIIIIIIIIIIIICCCCIIIIIIIIIIIIIIIIIIIIIIHHHIIIIIIIIIIIIIIIIIIIIIHHHIIIIIIIIIIIIIIIIIIIHHHIIIHHHHHHIAA:::IIIIII==>>IIHFFFFHIIIIIIIIIII;;;;66>>-FIIIIHHHHHHIIHHHII>>>FGIII=;;@DDDDIIIIIDDDDIIIIIIIIIIIIIIIIIHH@@@@G===9;22DD9966D??B?;62220:BEEEEEDDDDHHHID@@@I55;55@@@@@@@DDIIIIEEEHHHHH====BBBDB=88:::B<<A:7AA442::94448AAAABBBBD=====DEDDDAAB771111::;9889;;3.....32279901111677::::9;::77778:8;;:88:<=<::88;;11020----,/10009494477:;:777666441400,,,,,,
@JI6ZREA02IW1L1
ATCGTACGTTGGAGGGCAAGTCTGGTGCCAGCAGCCGCGGTAATTCCAGCTCCAATAGCGTATATTAAAGTTGTTGCAGTTAAAAAGCTCGTAGTTGAATTT
+
FFFFFFFDDDFHH666HIIIIIIIIIIIIIIIIIIIIIIIIIIIIIIIIIIIFFFFFFFFFFFFFFFFFFFFFFFFFFFFF????=FFFFFFB<<9=99,,,
@JI6ZREA02JYAL1
ATCGTACGTTGGAGGGCAAGTCTGGTGCCAGCAGCCGCGGTAATTCCAGCTCCAATAGCGTATATTAAAGTTGTTGCAGTTAAAAAGCTCGTAGTTGAATTTCGGGACA
+
FFFFFFFFFFFIIHHHIIIIIIIIIIIIIIIIIIIIIIIIIIIIIIIIIIIIFFFFFFFFFFFFFFFFFFFFFFFFFFFFF?????FFFFFFFFFFFFFFFFFFF?B40
@JI6ZREA02GSPLV
ATCGTACGGTTGAGGGCAAGTCTGGTGCCAGCAGCCGCGGTAATTCCAGCTCCAATAGCGTATATTAAAGTTAGTTGCAGTTAAAAAGACTCGTAGTTGAATTTAGGCCTGGCCGGATGGTCCGTCTTTGGCGAGTACTGTTCTGTCGTCGGGTCTATCCTTCTGGTGAGCCGGGATGCCCTTTATTGGGTGTGTCGGGGAACCTAGGACCATTACCTTGGAAAAAATTAGAGTGTTTAAAGCTAGGACTTTTGCTTGAATAGATTAGCATGGAATAATAGAATAGGACGTCGTGGTTCTATTTTGTAGGTTCAAGGTACCACCGTAATGATTAATAGGGATAGTTGGGGGCATTAGTATTC
+
FFFFFF@????IIHHHIIIIIIIIIIIIIIIIIIIIIFDDEFGFFDAAADDAA?:::DDDDBBBBB:::B33288;====99//11181@@?====?>966.../111131122889?>ABDDFCCC??FFFFCC6886?DDDDDDDDFD?==BA??=444486623246<<444<<==????FC99<<FFADBAA77000.99000./29<=>?>@<==<22222/44,5589<8889988444488:22227:;6..0<89888AAAAADDDDFDDGGGDDFGGG??9:8@?<922323....3-36;<<<>@00004<?>>?>=<4444888<=888A<845555755==<=BBBB@88
@JI6ZREA02JBT6J
ATCGTACGTTGGAGGGCAAGTCTGGTGCCAGCAGCCGCGGTAATTCCAGCTCCAATAGCGTATATTAAAGTTGTTGCAGTTAAAAAGCTCGTAGTTGAATTCGTCGG
+
FFFFFFFFFFFIIHHHIIIIIIIIIIIIIIIIIIIIIBBBHHHHHHHHHIIIFFFFFFFFFFFFFFFFFFFFFDBBBB@4411///<?????><;=99999..,---
@JI6ZREA02HA77O
ATCGTACGTTGGAGGGCAAGTCTGGTGCCAGCAGCCGCGGTAATTCCAGCTCCAATAGCGTATATTAAAGTTGTTGCAGTTAAAAAGCTCGTAGTTGAATTTCGGGATCAATATATTGGTCGTGCCTCTGGTATGAACTGGTATTATTGATTTCTACCTTCTGACGAACTGTGATGTCATTAATTTGGTGTCATGGGGAATCAGGACTGTTACTTTGAAAAAATTAGAGTGTTTAAAGCCGGCACACGCTTGAATACATTAGCATGGAATAATGAAATAGGACGTTTGACCCTATTTGTGGTTTCTAGGATCGACGTAATGATCAATGGGGATAGTTGGGGGCATTAGTATTCAATTGTCAGAGGTGAAATTCTTGGATTTATTGAAGACTAACTACTGCGAAAGCATTTGCCAAGGATGTTTTCATTAATCAAGAACGAAAGTTAGGGATTCGAAGACGATCAGATACCGTCGTAGTCTTAACCATAAACTATGCCGACTAGGGATCGGATGATGTTAATTTTTTAATGTACTCATTC
+
IIIIIIIIIIIIIHHHIIIIIIIIIIIIIIIIIIIIIIIIIIIIIIIIIIIIIIIIIIIIIIIIIIHHHIIIIIIIIIIII=====IIIIIIIIIIIIIHHHIHHHIIIIIIIIIIIIIIIIIIIIIIIIIIIIIIIIIIIIIIIIIIIIHHHIIIIIIIIIIIIIIIIIIIIIIIIIIIIIIHHHIIIIIIIICCCCIIIIIIIIIIIIIII>>>G8;;966;;,GIIII;::DHHIIIIIIIIIIIIGGGGGIIIIIIIIIIIIIIIIIIIIHHHIIIIIIG:99EHBBB=<33592AA@BBDIIIIIIIIIIIIIIIHHHHDB=44448BEHEE99;==IGGGGICDDDGIIIIIIEEEECCDC5559452244?/11;47EEEDDGIHHIIIIFGGCBEEC<7444BBEEEDB@B>7777????==>???:75==883...-...2..-.;:75:<<:::><>=?>:87<<><8433==320442247-244:7:5<<;;:7::??::444>==?=0000..00)8744202005
@JI6ZREA02FC80G
ATCGTACGTTGGAGGGCAAGTCTGGTGCCAGCAGCCGCGGTAATTCCAGCTCCAATAGCGTATATTAAACGTTGTTGCAGTTAAAAACGCTCGTAGTTGAATTTAAGGCCTGGCCGGATGGTCCGTCTTTGGCGAGTACTGTTCTGTCGTCGGGTCTATCCTTCTGGTGAGCCGGG
+
??==?A??==44411144<>AABAACFFFFDDDBBBA33336:AAABBBDFFFFFFFFDDBBBB>>4111488:99BDDFFF=??==FFFFFFFBBAAA88000..99<;:6666<<<>8862438>88888:=BDAACFFFFFFFFFFFFF===DDDFDBA>>><<92/---,,,
@JI6ZREA02I1XXN
ATCGTACGTTGGAGGGCAAGTCTGGTGCCAGCAGCCGCGGTAATTCCAGCTCCAATAGCGTATATTAAAGTTGTTGCAGTTAAAAAGCTCGTAGTTGAATTTTAGGCCTGACCGGAGTCGGTCTCTTGGCGAGTACTGTTCTG
+
FFFFFFFFFFFIIHHHIIIIIIIIIIIIIIIIIIIIIIIIIIIIIIIIIIIIFFFFFFFFFFFFFFFFFFFFFFFFFFFFF=====FFFFFFFFFFFFFBBDBFFFFFFFFDDB===A66666::AAFFFFFFFFFFFFFFF:
@JI6ZREA02FP653
ATCGTACGTTGGAGGGCAAGTCTGGTGCCAGCAGCCGCGGTAATTCCAGCTCCAATAGCGTATATTAAAGTTGTTGCAGTTAAAAAGACTCGTAGTTGAATTTTAGGCCGTGGCCGGATGGTCCGTCTTTGGCGAGTACTGTTCTGTCGTCGGGTCTATCCTTCTGGTGAGCCGGGATGCCCTTTATTGGGTGTGTCGGGGAACCAGGACCGATTACCTTGAAAAAATTAGAGTAGTTTAAAGCGGGCATTTAGCTTGAATAGATTAGCATGGAATAATAGAATAGGACGTTGGTTCTATTTGTTGGTTTTAGGACCACCGTTAATGATTAATAGGATAGTTGGGGGCATTAGTATTCAATTGTCAGAGGTGAAATTCTTGGATTTATTG
+
FFFFFFFFFD::9<<94444448<<<AA@BDFFFFFF666DDD????DDFFDDD??@FFFFFFFFFFFFA====DFFFFFF<====F>FFFFFFFFFFDB7766844000/69776677444888?A<;;AA=?:::?DDDDBBBBDDDA6633=@AAA<<8::<<ADDDDFFFFFFFFFFFFF?=66::?96555=9:64=;;<<<84../048?8888<27776666,6DFDDD?FFFF;::===<<;0004988988>>@AAAB???DDDDDF??=DDAAA@884436655,,-13,,,-.1222244<<<=AAAA444444>772222;851131311----,339<>>;643348@<:::>883338888888<<4438888778
@JI6ZREA02JZC7H
ATCGTACGTTGGAGGGCAAGTCTGGTGCCAGCAGCCGCGGTAATTCCAGCTCCAATAGCGTATATTAAAGTTGTTGCAGTTAAAAAGCTCGTAGTTGAATTTCGGGATCAATATATTGGTCGTGCCTCCGGTATGCACTGGTATTATTGATTTCTACCTTCTGACGAACTATGATGTCATTAATTTGGTGTCATGGGGAATCAGGACTGTTACTTTGAAAAAATTGAGTGTTTAAAGCAGGCACACGCTTGAATACATTAGCATGGAATAATGAAATAGGACGTTTGACCCTATTTGTTGGTTTCTAGGATCGACGTAATGATTAATAGGGATAGTTGGGGGCATTAGTATTCAATTGTCAGAGGTGATATTCTTGGATTTATTGAAGACTAACTATTGCGAAAGCATTTGCCAAAGGATGTTTTCATTAATCAAGAACGAAAGTTAGGGATCGAAGACGATCAGATACCGTCGTAGTCTTAACCATAAACTATGCCGACTAGGAATC
+
IIIIIIIIIIIIIHHHIIIIIIIIIIIIIIIIIIIIIIIIIIIIIIIIIIIIIIIIIIIIIIIIIIHHHIIIIIIIIIIII?????IIIIIIIIIIIIIHHHIHHHIIIIIIIIIIIIIIIIIIIIIIIIIIIIIIIIIIIIIIIIIIIIHHHIHIGGGGIIIIIIIIIIIIIIIIIIIIIHH>>>BB>GHIIIBBBCIIIIIGGGIIIIIIIHHHI888888BBBGIIIHHHHHHIIIIIIIIIIIIIIIIIIIIIIIIIIIIIIIIIIIIIHHHIIIIIIIHHHIIHEHHG555827==EEEIIIIIIIIIIIIGGGIIIIIAAADEAAAGDAAA77777IIIIIHHHHIGGGIHHHHHHHHHHHHHHHHHHHHHHHHHHHHHHCBBFFEEE?8545;=22203.,,,700,,,,,-52,,,-38<=<<9=>>><<;6557;<8-.--43336640326;;;;898<<3...2=;<=;;==998;99632-68331815/00222-
@JI6ZREA02JLRDI
ATCGTACGTTGGAGGGCAAGTCTGGTGCCAGCAGCCGCGGTAATTCCAGCTCCAATAGCGTATATTAAAGTTGTTGCAGTTAAAAAGCTCGTAGTTGAATTTTAGGCCTGGCCGGATGGTCCGTCTTTGGCGAGTACTGTTCTGTCGTCGGGTCTATCCTTCTGGTGAGCCGGGATGCCCTTTATTGGGTGTGTCGGGGAACCAGGACCATTACCTTGAAAAAATTAGAGTGTTTAAAGCGGGCATTTGCTTGAATAGATTAGCATGGAATAATAGAATAGGACGTTGGTTCTATTTTGTTGGTTTTAGGACCACCGTAATGATTAATAGGGATAGTTGGGGGCATTAGTATTCAATTGTCAGAGGTGAAATTCTTGGATTTATTGAAGACTAACTATTGCGAAAGCATTTGCCAAGGATGTTTTCATTAATCAAGACGAAAGTTAGGGGATCGAAGACGATCAGATACCGTCGTAGTCTTAACCATAAACTATGCCGACTAGGAATCGGGCGACGTTATATCATGACTCGCTCGGCGCCTTACGGG
+
IIIIIIIIIIIIIBBBIIIIIIIIIIIIIIIIIIIIIIIIIIIIIIIIIIIIIIIIIIIIIIIIIIHHHIIIIIIIIIIGG88888IIIIIIIIIIIIICCCCIIIIIIIIIIIIIIIIIIIIIIHHHIIIIIIIIIIIIIIIIIIIIIHHHIIIIIIIIIIIIIIIIIIIHHHIIIHHHHHHIAABBHIIIIIICCCCIIIIFIIFIIIIIIIIHHI;;;;88;;,BHIIIHDD888GIEDDGA<<=FIIIIFEFDFIIIIIIIIIIIIIIIIIIIIIIIIIIIIIIIIDFDI???=<22<<9995DA?@:::/2226ABDDAAAE?A522;EEEEE44566EEEEIIHHHHHHHHEEDEEB?555CB>>CA?2255;>>>C::CC;535?C:::8DDBB:;;EDB@@@EEEEEECBB<82277<===:98:=3303166668600011688...64;::<<=><><=<<<9<<><<><<=;11070--.-,/1220703088::;:8854090-..000033333;;:;:;:;:8444621.000
@JI6ZREA02JBOWZ
ATCGTACGTTGGAGGGCAAGTCTGGTGCCAGCAGCCGCGGTAATTCCAGCTCCAATAGCGTATATTAAAGTTGTTGCAGTTAAAAAGCTCGTAGTTG
+
FFFFFFFFFFFIIHHHIIIIIIIIIIIIIIIIIIIIIIIIIIIIIIIIIIIIFFFFFFFFFFFFEEDDFFFDBA>=??<0.-----6<======<;3
@JI6ZREA02FWAXE
ATCGTACGTTGGAGGGCAAGTCTGGTGCCAGCAGCCGCGGTAATTCCAGCTCCAATAGCGTATATTAAAGTTGTTGCAGTTAAAAAGACTCGTAGTTGAATTTTAGGCCTGG
+
FFFFFFFFFF:::666DBA===DAACFFFFFFHFFFF===FFFFFFFFDFFFFF@A?AADDDDDAA666FFFDBA???A<<1111181<<?>???AAA@@100./69113--
@JI6ZREA02JH82U
ATCGTACGTTGGAGGGCAAGTCTGGTGCCAGCAGCCGCGGTAATTCCAGCTCCAATAGCGTATATTAAAGTTGTTGCAGTTAAAAAGCTCGTAGTTGAATTTCGGGATCAATATATTGGTCGTGCCTCCGGTATGCACTGGTATTATTGATTTCTACCTTCTGACGAACTGTGATGTCATTAATTTGGTGTCATGGGGAATCAGGACTGTTACTTTGAAAAAATTAGAGTGTTTAAGGCAGGCACACGCTTGAATACATTAGCATGGAATAATGAAATAGGACGTTTGACCCTATTTGTTGGTTTCTAGGATCGACGTAATGATTAATAGGGATAGTTGGGGGCATTAGTATTCAATTGTCAGAGGTGAAATTCTTGGATTTATTGAAGACTAACTACTGCGAAAGCATTTGCCAAGGATGTTTTCATTAATCAAGAACGAAAGTTAGGGATCGAAGACGATCAGATACCGTCGTAGTCTTAACCATAAACTATGCCGACTAGGGATCGGATGATGTTAATTTTTATAATG
+
IIIIIIIIIIIII@@@IIIIIIIIIIIIIIIIIIIIIIIIIIIIIIIIIIIIIIIIIIIIIIIIIIHHHIIIIIIIIIIII;;;;;IIIIIIIIIIIIIHHHIHHHIIIIIIIIIIIIIIIIIIIIIIIIIIIIIIIIIIIIIIIIIIIIHHHIHIHIIIIIIIIIIIIIIIIIIIIIIIIHH:::IIIIIIIICCCCIIIIIIIIII>;;;BHHHI7777;;;;,GGIIIGGGIIIIIIIIIIIIIIIIIIIIIIIIIIIIIIIIIIIIIIIIHHHIIIIHHAAA?EG>>>?513372:>>;;?GII778AIIIIIIIIIIIIIIIII====GIIHH88=8:GGGIIIIIIA===HHHBCCFIFFC8555CCCBB@@@BEHH>>FFC?>@E::::8>:;;:;;>:;;;;>???BB44288222288<=;;8;;>=<<8655<>>>6>99:;;;;;;9=<;;;;=;=;==3206:=<<=<<>>22036998612338<=8;8:88233;;88888:8866-----0*33/2
@JI6ZREA02F0MY4
ATCGTACGTTGGAGGGCAAGTCTGGTGCCAGCAGCCGCGGTAATTCCAGCTCCAATAGCGTATATTAAAGTTGTTGCAGTTAAAAAGCTCGTAGTTGAATTTCGGGATCAATATATTGGTCGTGCCTCCGGTATGCAC
+
FFFFFFFFFFFIIIIIIIIIIIIIIIIIIIIIIIIIIIIIIIIIIIIIIIIIFFFFFFFFFFFFFFFFFFFFFFFFFFFFF?????FFFFFFFFFFFFFFFD????DDBBBDAAC<<::BBAAABAA444489?<<43
@JI6ZREA02HDRYN
ATCGTACGTTGGAGGGCAAGTCTGGTGCCAGCAGCCGCGGTAATTCCAGCTCCAATAGCGTATATTAAAGTTGTTGCAGTTAAAAAGCTCGTAGTTGAATTTTAGGCCTGGCCGGATGGTCCGTCTTTGGCGAGTACTGTTCTGTCGTCGGGTCTATCCTTCTGGTGAGCCGGGATGCCCTTTATTGGGTGCGTCGGGGAACCAGGACCATTACCTTGAAAAAATTAGAGTGTTTAAAGCGGGCATTTGCTTGAATAGATTAGCATGGAATAATAGAATAGGACGTTGGTTCTATTTTGTTGGTTTTAGGACCACCGTAATGATTAATAGGGATAGTTGGGGGCATTAGTATTCAATTGTCAGAGGTGAAATTCCTGGATTTATTGAAGACTAACTATTGCGAAAGCATTTGCCAAGGATGTTTTCATTAATCAAGAACGAAAGTAGGGGATCGAAGACGATCAGATACCGTCGTAGTCTTAACCATAAACTATGCCGACTAGGAATCGGGC
+
IIIIIIIIIIIIIBBBIIIIIIIIIIIIIIIIIIIIIIIIIIIIIIIIIIIIIIIIIIIIIIIIIIHHHIIIIIIIIIIII88888HIIIIIIIIIIIICCCCIIIIIIIIIIHHIIIIIIIIIIHHHIIIIIIIIIIIIIIIIIIIIIHHHIIIIIIIIIIIIIIIIIIIHHHIIIHHHHHHIFFGGHIIIIIICCAAIIIIGGGGIIIIIIIIIII666666II5IIIIIHGG>>=BFHHEIF88;IIIIIIIIIIIIIIIIIIIIIIIIIHHHIIIIIIIIIIIIGGEG?A33335..--,,//?;:;355:DAAAHIIIIIIIIIHHHIIIIAA55555DCDDFGGIIIGGGHHHBCCCB??@BHEBEEEEC;;;111:7:CA>98;?EEEEC::;;?@@EFFFEHHCCCHHHHH==7777=>>>::8;;==<<=655523-4444688333><>>>===>>>>>=8656>>>>>><==2208622320488;;<83...;;=<9521
@JI6ZREA02II1V2
ATCGTACGTTGGAGGGCAAGTCTGGTGCCAGCAGCCGCGGTAATTCCAGCTCCAATAGCGTATATTAAAGTTGTTGCAGTTAAAAAGCTCGTAGTTGAATTTTAGGCCTGGCCGGATGGTCCGTCTTTGGCGAGTACTGTTCTGTCGTCGGGTCTATCCTTCTGGTGAGCCGGGATGCCCTTTATTGGGTGTGTCGGGGAACCAGGACCATTACCTTGAAAAAATTAGAGTGTTTAAAGTGGACTTTTGCTTGAATAGATTAGCATAGAATAATAGAATAGGACGTTAGTTCTATCTTGTTGGTCTAGGACCATCGTAATGATTAATAGGGATAGTTGGGGGCATTAGTATTCAATTGTCAGAGGTGAAATTCTTGGATTTATTGAAGACTAACTACTGCGAAAGCATTTGCCAAAGATGTTTTCATTAATCAAGAATGAAAGTTAGGGGATCGAAGACGATCAGATACCGTCGTAGTCTTAACCATAAACTATGTCGACTAGGAATCGGGCAACGTTATTTTCATGACTCGCTCGGCGCCTTACGGG
+
IIIIIIIIIIIIIHHHIIIIIIIIIIIIIIIIIIIIIIIIIIIIIIIIIIIIIIIIIIIIIIIIIIHHHIIIIIIIIIIGG:::::HIIIIIIIIIIIICCCCIIIIIIIIIIIIIIIIIIIIIIHHHIIIIIIIIIIIIIIIIIIIIIHHHIIIIIIIIIIIIIIIIIII@@@IIIEEEEEHI99999GIIIFD<<??IIHGBBBGIIIIIGDDFFI666644DD5IHIIIHHHHHHIIIIIG@@@@DDDCGC?AAAA888AIIIIIIIIIIIIIIIIIIIIIGGGHGAAAFFFFIIGFFGGFIHI778=FHIIIHHHHIIIIIIIIHHHIIIIII::?::HHHIIIGGGHHHHIHHHHHHHHHHHHHHHHHHHHHH555:;;EEEECCCBBBBBB?AABBBEB@@@@EFFFBBBC;C=4444===<;;4888;89;;3339==67777<888=;:8;<>>>=;:;:>>>6566=<;;99<<220327632-487;8;13122;;<;833238;<980001188888<;23184667422,,-.000
@JI6ZREA02JUSN8
ATCGTACGTTGGAGGGCAAGTCTGGTGCCAGCAGCCGCGGTAATTCCAGCTCCAATAGCGTATATTAAAGTTGTTGCAGTTAAAAAGCTCGTAGTTGAATTTTAGGCCTGGCCGGATGGTCCGTCTTTGGCGAGTACTGTTCTGTCGTCGGGTCTATCCTTCTGGTGAGCCGGGATGCCCTTTATTGGGTGTGTCGGGGAACCAGGACCATTACCTTGAAAAAATTAGAGTGTTTAGAGCGGGCATTTGCTTGAATAGATTAGCATGGAATAATAGAATAGGACGTTGGTTCTATTTTGTTGGTTTTAGGACCACCGTAATGATTAATAGGGATAGTTGGGGGCATTAGTATTCAATTGTCAGAGGTGAAATTCTTGGATTTATTGAAGACTAACTATTGCGAAAGCATTTGCCAAGGATGTTTTCATTAATCAAGAACGAAAGTTAGGGGATCGAAGACGATCAGATACCGTCGTAGTCTTAACCATAAACTATGCCGACTAGGAATCGGGCGACGTTATTTCATGACTCGCTCGGCGCC
+
IIIIIIIIIIIIIHHHIIIIIIIIIIIIIIIIIIIIIIIIIIIIIIIIIIIIIIIIIIIIIIIIIIHHHIIIIIIIIIIII;;;;;IIIIIIIIIIIIICCCCIIIIIIIIIIIIIIIIIIIIIIHHHIIIIIIIIIIIIIIIIIIIIIGGGIIIIIIIIIIIIIIIIIIIBBBIIIHHHHHHIFFGGHIIIIIIBBBBIIIIIGGGIIIIIIIIIII999988II5IIIIIHHHIIIIIHHHHIBBBIIIIIIIIIIIIIIIIIIIIIIIIIIIIIIIIIIIIHHHHHIIIII==997//;:////:::;;;:8?AAAHIIIHIIIIIHHHHGGGHI;;=;:HHHGGGHIIIIIIHHHHHHHHHHHHHHHFFFHH@@@555E>>EECBBCCB?::8?ECCBBBBFC@@@@CCCEEEEC=;4444;888669<<<855;:7556;;677776333==><;:9;==8686=>=<<<>>><=;<=<220311131-122648431221138522--.14961---.339;<:89798:642/,
@JI6ZREA02ITOR1
ATCGTACGTTGGAGGGCAAGTCTGGTGCCAGCAGCCGCGGTAATTCCAGCTCCAATAGCGTATATTAAAGTTGTTGCAGTTAAAAAGCTCGTAGTTGAATTTCGGGATCAATATATTGGTCGTGCCTCTGGTATGCACTGGTATTATTGATTTCTACCTTCTGATGAACTGTGATGTCATTAATTTGGTGTCATGGGGAATCAGGACTGTTACTTTGAAAAAATTAGAGTGTTTAAAGCAGGCACACGCTTGAATACATTAGCATGGAATAATGAAATAGGACGTTTGACCCTATTTTGTTGGTTTCTAGGATCGACGTAATGATTAATAGGGATAGTTGGGGGCATTAGTATTCAATTGTCAGAGGTGAAATTCTTGGATTTATTGAAGACTAACTACTGCGAAAGCATTTGCCAAGGATGTTTTC
+
IIIIIIIIIIIIIHHHIIIIIIIIIIIIIIIIIIIIIIIIIIIIIIIIIIIIIIIIIIIIIIIIIIHHHIIIIIIIIIIII?????IIIIIIIIIIIIIHHHIBBBIIIIIIIIIIIIIIIIIIIIIIIIIIIIIIIIIIIIIIIIIIIIHHHIIIIIIIIIIIIIIIIIIIIIIIIIIIIII:::IIIIIIIICCCCIIIIIIIIIE?:87<3337,,,,,,--+7==ADBEHGGGIIIIIIIIIIIIIIIIIIIIIIIIIIIIIIIIIIIIIHHHI?AAAIIEBBDIA<<<D====I66AABHHIIIAAAAIIIIIEDDIIIIIAAADBBBDGGGDD55666AAAAGIIIIIEEBHHHHHH@??BHHHHHHHHHHHHHHHHHHHEE;:8;BCB??899;;A>>>>??>>>CBBBA;;5:<44323
@JI6ZREA02HWUEK
ATCGTACGTTGGAGGGCAAGTCTGGTGCCTTACGGGAAACAGTCGACTGCCAAGGCACACAGGGGATA
+
IIIIIIIIIIIII???HIIIIIIIIIIIIIIIIH??666?IIIIIIIIIIIIIIIIIIIIIAACCIII
@JI6ZREA02JZWMY
ATCGTACGTTGGAGGGCAAGTCTGGTGCCAGCAGCCGCGGTAATTCCAGCTCCAATAGCGTATATTAAAGTTGTTGCAGTTAAAAAGCTCGTAGTTGAATTT
+
FFFFFFFFFFFH@666BHIIIIIIIIIIIIIIIIIIIIIIIIIIIIIIIIIIFFFFFFFFFFFFFFFFFFFFFFFFFFFFF?????FFFFFFFDBBB<<111
@JI6ZREA02ILLDO
ATCGTACGTTGGAGGGCAAGTCTGGTGCCAGCAGCCGCGGTAATTCCAGCTCCAATAGCGTATATTAAAGTTGTTGCAGTTAAAAAGCTCGTAGTTGAATTTTAGGCCTGGCCGGATGGTCCGTCTTTGGCGAGTACTGTTCTGTCGTCGGGTCTGTCCTTCTGGTGAGCCGGGATGCCCTTTATTGGGTGTGTCGGGGAACCAGGACCATTACCTTGAAAAAATTAGAGTGTTTAAAGCGGGCATTTGCTTGAATAGATTAGCATGGAATAATAGAATAGGACGTTGGTTCTATTTTGTTGGTTTTAGGACCACCGTAATGATTAATAGGGATAGTTGGGGGCATTAGTATTCAATTGTCAGAGGTGAAATTCTTGGATTTATTGAAGACTAACTATTGCGAAAGCATTTGCCAAGGATGTTTTCATTAATCAAGAACGAAAGTTAGGGGATCGAAAGACGATCAGATACCGTCGTAGTCTTAACCATAAACTNTGCCGACTAGGAATCGGGCGACGTTATTTCATGACTCGCTCGGCGCCTTACGGG
+
IIIIIIIIIIIIIHHHIIIIIIIIIIIIIIIIIIIIIIIIIIIIIIIIIIIIIIIIIIIIIIIIIIHHHIIIIIIIIIIII????=IIIIIIIIIIIIICCCCIIIIIIIIIIIIIIIIIIIIIIHHHIIIIIIIIIIIIIIIIIIIIIHHHIIIIIIIIIIIIIIIIIIIFFFIIIHHHHHHIA>BBDIIIGGG7779@@DDEGGGIHFFFIFFFFI9;;;66>>-IIFFFDBB===DIHFFFIHHHIIIIIIIIIIIIIIIIIIIIIIIIIIIIIIIIIIIIIIIIIHHHIICCCA<22<<BB>;EEEE;;;22205;>>>BBEGGI@@@FIFGFF55555@@DGDDDDI@@@@HIIDEEEE>>?;;:::::22225777;47>>542::@ACCCCAC?4555@??;;;>>>AAAA=8811113;;;:88:::30081005<=;22201133....40977778:8::<<86588:8:;::;;66486....!13388:9;:;;66888830-344..----77333997:8::;9000/0011,,,
@JI6ZREA02GUTZT
ATCGTACGTTGGAGGGCAAGTCTGGTGCCAGCAGCCGCGGTAATTCCAGCTCCAATAGCGTATATTAAAGTTGTTGCAGTTAAAAAGCTCGTAGTTGAATTTCGGGGTTCTACCGTTGGTCGGGCAATAGTCTGTACTGGCGTGTGGAATTTCTACCTTCTGGGGAACCTATCATGTTATTAATTTAGCGTGGTGGGAAACCTAGGACCTTTACCTTGGAAAAAAATTAGAGTGTTCAAAAGTCAAGGCTTACGTCTAGAATACATTAGCATGGAATAATAAAATAGGACGTGGTCCTAGTTTTGTGGTTTCTGAATCACCGTAATGATTAATAGGGATAGTTGGGGGCATTAGTATACAATTGTCAGAGGTGAAATTCTTGGATTTATGAAGACTAACTTCTG
+
FFFFFFFFFFFIIHHHIIIIIIIIIIIIIIIIIIIIIIIIIIIIIIIIIIIIFFFFFFFFFFFFFFFFFFFFFFFFFFFFF=====FFFFFFFFFFFFFFFFF??;9324<?>942222690008889<ABBDFFFFFFFFFFFFDDCDFFFFAD==<<@<4444000098=999>><999=<<==BBB=::::<<<;;9880/0448;6618662211,,,,,,,11-:9973224222277722227../34896332248<<888<???<<<<72......5/99531315=51233,,,,-+11,,,-.7667<<>=??>>?:::A5554889??=9441111199>>AAABB8333@<>89932...222299;88::>4443/888<8879;666637
@JI6ZREA02JSKQM
ATCGTACGTTGGAGGGCAAGTCTGGTGCCAGCAGCCACGGTAATTCCAGCTCCAATAGCGTATATTAAAGTTGTTGCAGTTAAAAAGCTCGTAGTTGAATTTCGGGATCA
+
FFFFFFFFFFFII:::IIIIIIIIIIIIIIIIII;;;??IIIIIIIIIIIIIFFFFFFFFFFFFFFFFFFFFFFDBBBB5533333=BBBBDFFFFFFFFFFFF?=BB<4
@JI6ZREA02FSPQ0
ATCGTACGTTGGAGGGCAAGTCTGGTGCCAGGACAGCCGCGGTAATTCCAGCTCCAATAGGCGTATATTAAAGTTGTTGCAGGTAAAAAGCTCGTAGTTGAATTTCGGGATTAGTACGTTGGTCGTGCCTTAGGTACGTACTGGTGTTACTGGTTCCTACCTTCTGACGAACCATCATGTCATTCATTTGGTGTGGCGGGGAATCAGGACTGTTACTTTGAAAAAATTAGAGTGTTTAAAGCAGGCTCGCGCTTGAATACATTAGCATGGAATAATGAAATAGGACGTTTGACCCTATTTTGTTGGTTTCTAGGATCGGCGTAATGATTAATAGGGATAGTTGGGGGCATTAGTATTCAATTGTCAGAGGTGAAATTCTTGGATTTATTGAAGACTAACTACTGCGAAAGCATTTGCCAAGGATGTTTTCATTAATCAAGAACGAAAGTTAGGGATCGAAGACGATCAGATACCGTCGTAGTCTTACCATAACTATGCCGACTAGGGATCGGATGATGTTAATTTTTAATGTACTCATTCGGCG
+
IIIIIIIIIIIIIHHHIIIIIIIIIIIB;95537AB><<3..1////<8<<<???ABDBAAA9776:55113<:?GGGEGIIII;;;;;IIIIIIIIIIIIIHHHIHHHIIIIIIIIIIIIIIIIIIIIIIIIIIIIIIIIIIIIIIIIIIIIIIIIIBBBBBIIIIIIIIIIIIIIIIIIIIIIIHHHFFDIIHHI@@@@IIIIIIIIIIF@@@IHHHI88886699,FFIIIHHHHHHIIIIIIIIIIIIIIIIIDDDIIHHHIIIIIIIIIIIIHHHIIIIIIIHHHH@;;;GG===96/-@@B??D9@@DHDDDHIIIIIIIIIIIIIIHHHIID66688?88IIIIIIIIIHHHHBBBBBHHH99:BBBBB>:88:::;44477AAA?BBB===BBEDBBBEHHHB::::EEDD=;:8331111;;;9884773....6333:;;3777::::;:1036833378946764600200600-,,11//1/1/,--,,0675557222699441,,,,,,,,,,,,+5141//4302220-
@JI6ZREA02ISQEH
ATCGTACGTTGGAGGGCAAGTCTGGTGCCAGCAGCCGCGGTAATTCCAGCTCCAATAGCGTATATTAAAGTTGTTGCAGTTAAAAAGCTCGTAGTTGAATTTTAGGCCTGGCCGGATGGTCCGTCTTTGGCGAGTACTGTTCTGTCGTCGGGTCTATCCTTCTGGTGAGCCGGGATGCCCTTTATTGGGTGTGTCGGGGAACCAGGACCATTACCTTGAAAAAATTAGAGTGTTTAAAGCGGGCATTTGCTTGAATAGATTAGCATGGAATAATAGAATAGGACGTTGGTTCTATTTTGTTGGTCTAGGACCACCGTAATGATTAATAGGGATAGTTGGGGGCATTAGTATTCAATTGTCAGAGGTGAAATTCTTGGATTTATTGAAGACTAACTACTGCGAAAGTATTTGCCAAGGATGTTTTCATTAATCAAGAACGAAAGTTAGGGGATCGAAGACGATCAGATACCGTCGTAGTCTTAACCATAAACTATGCCGACTAGGAATCGGGC
+
IIIIIIIIIIIIIIIIIIIIIIIIIIIIIIIIIIIIIIIIIIIIIIIIIIIIIIIIIIIIIIIIIIFFFIIIIIIIIIIII;;;;;IIIIIIIIIIIIIAAAAIIIIIIFFFFIIIIIIIIIIIIHHHIIIIIIIIIIIIIIIIIIIIIHHHIIIIIIIIIIIIIIIIIIIHHHIIIHHHHHHIAABBHIIIIIICCAAIIIIHIIIIIIIIIGGFFI666666HH5IIIIIHHHBBBBIHHHIIFFFIIIIIB@@DIIIIIIIIIIIIIIIIIIIIIIIIIIIIHHHHIIIIICCCCI::DDFIFG66666FDDDGGGFIIGIDDDF<<<@DDDDD66;76DDDIF@9<<<DGIGDBDDHHHHHHHHHBDBBBBBB:00047:CCDAACB>>>>=DDBBBBBEEHHBBBBBBDDB?=?<33118:88660338:8486333:;;011111333227698:33386:688:88:<><:;:<==110888831-1326684872200335520
@JI6ZREA02H57S2
ATCGTACGTTGGAGGGCAAGTCTGGTGCCAGCAGCCGCGGTAATTCCAGCTCCAATAGCGTATATTAAAGTTGTTGCAGTTAAAAAGCTCGTAGTTGAATTTCGGGGT
+
FFFFFFFFFFFII@@@IIIIIIIIIIIIIIIIIIIIIIIIIIIIIIIIIIIHFFFFFFFFFFDD@???FCCCCCDFFFFFF?????FFFFFFFDBA?==2...,,..,
@JI6ZREA02FMP6F
ATCGTACGTTGGAGGGCAAGTCTAGTGCCAGCAGCCGCGGTAATTCCAGCTCCAATAGCGTATATTAAAGTTGTTGCAGTTAAAAAGCTCGTAGTTGAATTTTAGGCCTGGCCGGATGGTCCGTCTTTGGCGAGTACTGTTCTGTCGTCGGGTCTATCCTTCTGGTGAGCCGGGATACCCTTTATTGGGTGTGTCGGGGAACCAGGACCATTACCTTGAAAAAATTAGAGTGTTTAAAGCGGGCATTTGCTTGAATAGATTAGCATGGAATAATAGAATAGGACGTTGGTTCTATTTTGTTGGTTTTAGGACCACCGTAATGATTAATAGGGATAGTTGGGGGCATTAGTATTCAATTGTCAGAGGTGAAATTCTTGGATTTATTGAAGACTAACTATTGCGAAAGCATTTGCCAAGGATGTTTTCATTAATCAAGACGAAAGTTAGGGGATCGAAGACGATCAGATACCGTCGTAGTCTTTAACCNTAAACTATGCCGACTAGGAATCGGGCGACGTTA
+
IIIIIIIIIIIII:::IIIIIIIIIIIIIIIIIIIIIIIIIIIIIIIIIIIIIIIIIIIIIIIIIIHHHIIIIIIIIIIII=====IIIIIIIIIIIGG;;;;HIIHHIIIIIIIIIIIIIIIIIHHHIIIIIIIIIIIIIIIIIIIIIHHHIIIIIIIIIIIIIIIIIBB>>>IIIHBB;;;HIIHHHIIIIIICCCCIIIH>>>BBHDCA=<<::?------443?A=A@=??AAADC668;?BBBGGGGGGGIHIHAAAIIIIHHHHIIIIIIIIIIIIIIHFDDBB<?<;1113;22;;99;;GAAAA==4466ACB665566EB?<<BDBG;;44777AAEEEGFHHIIIIFFFHFFFF?:;8ABBFFI88;;@HEHB;;FHC?>@FEEEECEEB51110>>;;;;B??AAA>;;8....8:::88482..-.-11/,,,//112233388;9<;;;8889><==<844453/2,,,,,,,!2,,,-/-488;;<9<;<<;;83...4-5//032
@JI6ZREA02H29M5
ATCGTACGTTGGAGGGCAAGTCTGGTGCCAGCAGCCGCGGTAATTCCAGCTCCAATAGCGTATATTAAAGTTGTTGCAGTTAAAAAGCTCGTAGTTGAATTTCGGGGTATCCTAAGTAGTATACGTCGTGCTTCGGTAGTGTACTGGTAATTTATTCGTATTTCGGTACCCTT
+
FFFFFFFFFFFII@@@IIIIIIIIIIIIIIIIIIIIIIIIIIIIIIIIIIIIFFFFFFFFFFFFEEDDFFFFFDBAAAA441////8<><====;<977321.,,,,,3------.-,--55-..--2553-----,31222332-./.2666844:<64222422/<21222
@JI6ZREA02IPDB6
ATCGTACGTTGGAGGGCAAGTCTGGTGCCAGCAGCCNCGGTAATTCCAGCTCCAATAGCGTATATTAAAGTTGTTG
+
FFFFFFFFFFDBB666FFGHHIIHHIIIGFFFDD63!33::=BBBBDFFFHFFFFFFDDDFFDDAA=;8444<<</
@JI6ZREA02JHPDO
ATCGTACGTTGGAGGGCAAGTCTGGTGCCAGCAGCCGCGGTAATTCCAGCTCCAATAGCGTATATTAAAGTTGTTGCAGTTAAAAAGCTCGTAGTTGAA
+
FFFFFFFFFFFII???IIIIIIIIIIIIIIIIIIIIIIIIIIIIIIIIIIIIFFFFFFFFFFFFFFFFFFFFFDDAAA:4422111<=====:555211
@JI6ZREA02GOOAY
ATCGTACGTTGGAGGACAAGTCTGGTGCCAGCAGCCGCGGTAATTCCAGCTCCAATAGCGTATATTAAAGTTGTTGCAGTTAAAAAGCTCGTAGTTGAATTTTAGGCCTGGCCGGATGGTCCGTCTTTGGCGAGTACTGTTCTGTCGTCGGGTCTATCCTTCTGGTGAGCCGGGATGCCCTTTATTGGGTGTGTCGGGGAACCAGGACCATTACCTTGAAAAAATTAGAGTGTTTAAAACGGCGATT
+
FFFFFFFFFFFII???IIIIIIIIIIIIIIIIIIIIIIIIIIIIIIIIIIIIFFFFFFFFFFFFFFFFFFFFFFBBBBB5533333:BBBBDFFFFFFFDDDDFFFFFFFFFFFFFFFFFFFFFFFFFFFFFFFFFFFFFFFFFFFFFFFFFFFFFFFFFFFFFFFFFFFFFFFFFFFFFFFFFDDDDFFFFFFFAAAAFFFFDDDDDFDBA?>;;;7-----,11-:89:8,..2./..--213--
@JI6ZREA02GWGY5
ATCGTACGTTGGAGGGCAAGTCTGGTGCCAGCAGCCGCGGTAATTCCAGCTCCAATAGCGTATATTAAAGTTGTCGCAGTTAAAAAGCTCGTAGTTGAATTTCGGGATCAATA
+
FFFFFFFFFFFIIIIIIIIIIIIIIIIIIIIIIIIIIIIIIIIIIIIIIIIIFFFFFFFFFFFFFFFFFFFD8666<FFFF=====FFFFFFFFFFFFFF??6330<==99=5
@JI6ZREA02I1DTY
ATCGTACGTTGGAGGGCAAGTCTGGTGCCAGCAGCCACGGTAATTCCAGCTCCAATAGCGTATATTAAAGTTGTTGCAGTTAAAAAGCTCGTAGTTGAATTTTAGGCCTGGCCGGACGGTCCGTCTCTGGCGAGTACTGTTCTGTCGTCGGGTCTATCTTTCTGGTGAATCGGTATGTTCTTAATTGGGCGTGCCGGGGAGCCAGGACCATTACCTTGAAAAAATTAGAGTGTTTAAAGCGGGCATTTGCTTGAATAGATTAGCATGGAATAATAGAATAGGACGTTGGTTCTATTTTGTTGGTTTTAGGACCACCGTAATGATTAATAGGGATAGTTGGGGGCATTAGTATTCAATTGTCAGAGGTGAAATTCTTGGATTTATTGAAGACTAACTATTGCGAAAGCATTTGCCAAGGATGTTTTCATTAATCAAGAACGAAAGTTAGGGGATCGAAG
+
IIIIIIIIIIIIIHHHIIIIIIIIIIIIIIIIIIIIIIIIIIIIIIIIIIIIIIIIIIIIIIIIIIBBBIIIIIIHHII==66666EIIIIIIIIIIIICCCCIIIIIIIIIIIIIIIIIIIIIIIIIIIIIIIIIIIIIIIIIIIIIIHHHIIIIIIHHHIIIIIIIIIIIIIIIIIIIIIIIIIHHHIIIIIICCCCIIIIIIIIIIIIIIIIIII666666FF5IHIIIHHHHHHIIHHHIIHHHIIIIIGEFIIHHHIIIIIIIIIIIIIIIIIIIIIIIIIIIIIHHHI=<<<<22@@4444??<?6669GGIHDDEIIIIIIIHHHHIIIII88===IIIIDEDHIIHHHDDEHHHHH::;BHEEEDDCCDB@555:::CCC?=??CEBBBBDCB?@@BD@;;;;EBBBBCCD<82222:<==<<9==;300<8300022000000783336
@JI6ZREA02J4SR1
ATCGTACGTTGGAGGGCAAGTCTGGTGCCAGCAGCCGCGGTAATTCCAGCTCCAATAGCGTATATTAAAGTTGTTGCAGTCAAAAAGCTCGTAGTTGAATTTTAGGCCTGGCCGGATGGTCCGTCTTTGGTGAGTACTGTTCTGTCGTCGGGTCTATCCTTCTGGTGAGCCGGGATGCCCTTTATTGGGTGTGTCGGGGAACCAGGACCATTACCTTGAAAAAATTAGAGTGTTTAAAGCGGGCATTTGCTTGAATAGATTAGCATGGAATAATAGAATAGGACGTTGGTTCTATTTTGTTGGTTTTAGGACCACCGTAATGATTAATAGGGATAGTTGGGGGCATTAGTATTCAATTGTCAGAGGTGAAATTCTTGGATTTATTGAAGACTAACTATTGCGAAAGCATTTGCCAAGGATGTTTTCATTAATCAAGAACGAAAGTTAGGGGATCGAAGACGATCAGATACCGTCGTAGTCTTAACCATAAACTATGCCGACTAGGAATCGGGCGACGTTATTTTCACGACTCGCTCGGCGCCTTA
+
IIIIIIIIIIIII@@@IIIIIIIIIIIIIIIIIIIIIIIIIIIIIIIIIIIIIIIIIIIIIIIIIIHHHIIIIIIIIIIII????>IIIIIIIIIIIIIBBBBIIIIIIIIIIIIIIIIIIIIIIHHHIIIIIIIIIIIIIIIIIIIIIHHHIIIIIIIIIIIIIIIIIIIHHHIIIHHHHHHIAABBHIIIIIICCCCIIIIIIIIIIIIIIGGGGI67776666,BHGFFBBB=>>HIHBBBGHHHIIIIIIIIIIIIIIIIIIIIIIIIGGGHIIIIIIGGGIIIIIIIII?==<=//889999GGGGAAADIHHHIIGAAAIIIGBBBDA====77777DDGIIIIGGGGGGHFFDFFFB222>BEEEEEHHEFC555B44;CEECECBAABCEEE;5222EFCBBBEEFFF@@>=>7744;>>>>><>>;300=><<<<==67777<;;;>=65866;;<3232;=;6566=<;=99;;<<8;9668956888>>5868;;;==:33.-.2;884110033232198948263,,,,30-
@JI6ZREA02IH940
ATCGTACGTTGGAGGGCAAGTCTGGTGCCAGCAGCCGCGGTAATTCCAGCTCCAATAGCGTATATTAAAGTTGTTGCAGTTAAAAAGCTCGTAGTTGAATTTCGGGATCAATA
+
FFFFFFFFFFFIIHHHIIIIIIIIIIIIIIIIIIIIIIIIIIIIIIIIIIIIFFFFFFFFFFFFFFFFFEDDFFFFFFFFF==???FFFFFFFFFFFFFFFF:644>==<<41
@JI6ZREA02JFMVK
ATCGTACGTTGGAGGGCAAGTCTGGCGCCTTAGGGAAACAGTCGACTGCCAAGGCACACAGGGGATA
+
IIIIIIIIIIIIIHHHIIIIIIIIIIIIIIIIHHH???IIIIIIIIIIIIIIIIIIIIIICCCCIII
@JI6ZREA02GL632
ATCGTACGTTGGAGGGCAAGTCTGGTGCCAGCAGCCGCGGTAATTCCAGCTCCAATAGCGTATATTAAAGTTGTTGCAGTTAAAAAGCTCGTAGTTGAATTTCGGGG
+
5566688<<FFGHHHHIIIIIIIIIIIIIIIIIIIIIIIIIIIIIIIIIIIIFFFFFFFFFFFFFFFFFFFFFFFFFFF??777665A?AAAAABD:::444:22..
@JI6ZREA02GCC5J
ATCGTACGTTGGAGGGCAAGTCTGGTGCCAGCAGCCGCGGTAATTCCAGCTCCAATAGCGTATATTAAAGTTGTTGCAGTTAAAAAGCTCGTAGTTGAATTTCGGGATCAATATATTGGTCGTGCCTCCGGTATGCACTGGTATTATTGATTTCTACCTTCTGACGAACTGTGATGTCATTAATTTGGTGTCATGGGGAATCAGGACTGTTACTTTGAAAAAATTAGAGTGTTTAAAGCAGGCACACGCTTGAATACATTAGCATGGAATAATGAAATAGGACGTTTGACCCTATTTTGTTGGTTTCTAGGATCGACGTAATGATTAATAGGGATAGTTGGGGGCATTAGTATTCAATTGTCAGAGGTGAAATTCTTGGATTTATTGAAGACTAACTACTGCGAAAGCATTTGCCAAGGATGTTTTCATTAATCAAGAACGAAAGTTAGGGATCGAAGACGATCAGATACCGTCGTAGTCTTAACCATAAACTATGCCGACTAGGGATCGGATGATGTTAATTTTTATAATGTACTCA
+
IIIIIIIIIIIIIHHHIIIIIIIIIIIIIIIIIIIIIIIIIIIIIIIIIIIIIIIIIIIIIIIIIIHHHIIIIIIIIIIII=====IIIIIIIIIIIIIHHHIHHHIIIIIIIIIIIIIIIIIIIIIIIIIIIIIIIIIIIIIIIIIIIIHHHIIIIIIIIIIIIIIIIIIIIIIIIIIIIIIFFFIIIIIIIICCCCIIIIIIIIIIIIIIIECBG444444<;-EEEGFBDDDDHHDDDGGGGGG7556=BGIIIIIIIIIIIIIIIIHHHH@@@E@HHIIIHHHII@@@DFBB==@//77IIHIIIIHHHIIIIIDDDGGGGGDB?9200>>@A::22222BBBBEGGGG<665@@?;?A>>>@:2///22=88>79....245///2AA@BDDDB>@@BEEE455::=??>==88493----3544332562300700007..-1137::886:9:668888688==865::>:6866==6648666:8-13338:486983133:;;;33386688//22/8+4447471/,,
@JI6ZREA02IRG5O
ATCGTACGTTGGAGGGCAAGTCTGGTGCCAGCAGCCGCGGTAATTCCAGCTCCAATAGCGTATATTAAAGTTGTTGCAGTTAAAAAGCTCGTGGTTGAATTTTAGGCCTGACCGGACGGTCCGTCTCTGGCGAGTACTGTTCTGCTGTCGGGTCTATCCTTCTGGTGAGCCGATATGTCCTTTATTGGGTGTGTCGGGGAACCAGGACCATTACCTTGAAAAAATTAGAGTGTTTAAGGCGGGCTTTTGCTTGAATAGATTAGCATGGAATAATAGAATAGGACGTTGGTTCTATTTTGTTGGTCTAGAACCACCGTAATGATTAATAGGGATAGTTGGGGGCATTAGCATTCAATTGTCAGAGGTGAAATTCTTGGATTTATTGAAGACTAACTACTGCGAAAGCATTTGCCAAGGATGTTTCATTAATCAAGAACGAAAGTTAGGGGATCGAAGCGATCAGATACCGTCGTAGTCTTAACCATAAACT
+
IIIIIIIIIIIII:::IIIIIIIIIIIIIIIIIIIIIIIIIIIIIIIIIIIIIIIIIIIIIIIIIIHHHIIIIIIIIIIII;;;;;IIIIIIIIIIIIICCCCIIIIIIIIIIIIIIIIIIIIIIIIIIIIIIIIIIIIIIIIIIIIIIHHHIIIIIIIIIIIIIIIIIIIIIIIIIIIIHHHIFFGGHIIIIIICCCCIIIIIIIHIIIIIIIIHHI66666666,BGIIIHEHIIIIIHHHHAB@@FFFFIGEFHIIIIIIIIIIIIIIIIIIIIIIIIIIIHHHIIIIIIIBBB=I::DDGG<<555GGIHHIIIIHEEEEIIIIHHHIIIIII==?88EEEEIIA<<<IIIIHHHHHHHHHHHHHHHHHHHHHHEEBB::CDA>;>:9999899::9;;;A;5111?AA>>>=;5..--.344321763...39777:;;<7;779888<:686===<<:<688868668:8:8:22---3033.-
@JI6ZREA02GWVX0
ATCGTACGTTGGAGGGCAAGTCTGGTGCCTTACGGGAACAGTCGACTGCCAAGGCACACAGGGGATA
+
IIIIIIIIIIIII:::IIIIIIIIIHIIIGBDDBBGIIIIFFFHIDDCBFIIIIIIIIIICCCCIII
@JI6ZREA02I7IX7
ATCGTACGTTGGAGGGCAAGTCTGGTGCCAGCAGCCGCGGTAATTCCAGCTCCAATAGCGTATATTAAAGTTGTTGCAGTTAAAAAGCTCGTAGTTGAATTTCGGGATCAATATATTGGTCGTGCCTCCGTATGCACTGGTATTATTGATTTCTACCTTCTGACGAACTATGATGTCATTAATTTGGTGTCATGGGGAATCAGGACTGTTACTTTGAAAAAATTAGAGTGTTTAAAGCAGGCACACGCTTGAATACATTAGCATGGAATAATGAAATAGGACGTTTGACCCTATTTGT
+
FFFFFFFFFFFIIHHHIIIIIIIIIIIIIIIIIIIIIIIIIIIIIIIIIIIIFFFFFFFFFFFFFFFFFFFFFFFFFFFFF;;;;;FFFFFFFFFFFFFFFFF???FFFFFFFFFFFFFFFFDBB@?1111484448AADFFFFFFFFFFFFFFFFFFFFFFFFFFFFFFFFFFFFFFFFFFFFFFFFFFFFF@@@@FFFFFFFFFFEEDFFFFFF999999DD/FFFFFFFFFFFFFFFFFFFFFFFFFFFFFIIIIIIIGGGGIIIFDDGIIIIF:DDIIDDDCDD=;9=<,,,3,
@JI6ZREA02H4KRD
ATCGTACGTTGGAGGGCAAGTCTGGTGCCGGCAGCCGCGGTAATTCCAGCTCCAATAGCGTATATTAAAGTTGTTGCAGTTAAAAAGCTCGTAGTTGAATTTCGGGATCAATATATCGGTCGTGCTTCGGTATGTACTGGTATTATTGATTTCTCCCTTCTGACGAACTATGATGTCATTAATTTGGTGTTATGGGGAATCAGGACTAGTCACTTTGAAAAAATTAGAGTGTTTAAAGCAGGCACACGCTTGAATACATTAGCATGGAATAATGAAATAGGACGTTTGATTCTATTTTGTGGTTTCTAGGATCGACGTAATGATTAATAGGGATAGTTGGGGCATTAGTATTCAATTGTCAGAGGTGAAATTCTTGGATTTATTGAAGACTAACTACTG
+
FFFFFFFFFFFIIHHHIIIIIIIIIIIIIIIIIIIIIIIIIHHHHDDEFFFFFFFFFFFFFFFFFFFFFFFFFFFFFFFFF;;;;;FA===FFFFFFFFFFFFFFFFDDDFFFDDCDFFFFFFFFFFFFFFFFFFFFFFFFFFFFFFAA::8CF???FFFFFFFFFFF???CFA====<<>>111AA<555AD;;=;DDDFFFDDAAAA@?966667------..,48<?A==??FFFFFFFFFFFFDD???DFGGGGGGDFFCCAADA555AA=;;<7>@BB>4448>>><<<0011<6>><;;?<B555::99<444<???>BBBBB???=AA===9996::=A=:8:B@<==A??333=<<>?>;;;><<::<<8442622766633,,,003543
@JI6ZREA02GU57C
ATCGTACGTTGGAGGGCAAGTCTGGTGCCAGCAGCCGCGGTAATTCCAGCTCCAATAGCGTATATTAAAGTTGTTGCAGTTAAAAAGCTCGTAGTTGAATTTCGGGG
+
FFFFFFFFFFFIIIIIIIIIIIIIIIIIIIIIIIIIIIIIIIIIIIIIIIIIFFFFFFFFFFFFFFFFFFFFFFFFFFFFF?????FFFFFFFFDBA><222.,,,,
@JI6ZREA02IDL0I
ATCGTACGTTGGAGGGCAAGTCTGGTGCCTTACGGGAAACAGTCGACTGCCAAGGCACACAGGGGATA
+
IIIIIIIIIIIII666HIIIIIIIIIIIIIIIIHCC666GIIIIIIIIIIIHHHHIIIIIH@@BBIII
@JI6ZREA02JKV16
ATCGTACGTTGGAGGGCAAGTCTGGTGCCAGCAGCCGCGGTAATTCCAGCTCCAATAGCGTATATTAAAGTTGTTGCAAGTTAAAAAGCTCGTAGTTGAATTTCGGGATCAATATATTGGTCGTGCCTCCGGTATGCACTGGTATTATTGATTTCTACCTTCTGACGAACTATGATGTCATTAATTTGGTGTCATGGGGAATCAGGACTGTTACTTTGAAAAAATTGAGTGTTTAAAGCAGGCACACGCTTGAATACATTAGCATGGAATAATGAAATAGGACGTTTGACCCTATTTGTTGGTTTCTAGGATCGACGTAATGATTAATAGGGATAGTTGGGGGCATTAGTATTC
+
B<<<<@4411114133BDGHIIIIIIIIIIIIIIIIIIIIIIIIIIIIIIIIFFFFFFFFFFFF@@?==FFFFFF@::;=DF===;;FFFFFFF@@?CCCCCFD=====ADD::::AAFFDDDDDFFFFF<<<ADAAADDDD?:::BDDBA666?>CFDDDDDFFFDDDFFFFFFFFFFFFFFF666FFFFFDDD;===AABBBAAAA:666;CF??D677722===A554444888?>?>@B:::?DDFFFFFFDFDGGGFFFFDGIIGGDDCC??DADD?52218<<666330000/4>>8889:D:::ADAAADDDBA::::BBA====A===AB55885AAAADDBB=40
@JI6ZREA02JBUG4
ATCGTACGTTGGAGGGCAAGTCTGGTGCCAGCAGCCACGGTAATTCCAGCTCCAATAGCGTATATTAAAGTTGTTGTAGTTAAAAAGTTCGTAATTGAATTTTAGGCTTGACCGGACGGTCCGTCTCTGGCGAGTACTGTTCTGTTGTCAGGTCTATCCTTCTGGTGAGCCGGTATGCCCTTTATTGGGTGTGTCGGAGAACCAGGACCATTACCTTGAAAAAATTAGAGTGTTTAAAGTGGGCTTTTGCTTGAATAGATTAGCATAGAATAATAGAATAGGACGTTAGTTCTATTTTTGTTGGTTTTAGGACCACCGTAATGATTAATAGGGATAGTTGGGGGCATTAGTATTCAATTGTCAGAGGTGAAATTCTTGGATTTATTGAAGACTAACTATTGCGAAAGCATTTGCCAAGGATGTTTTCATTAATCAAGAACGAAAGTTAGGGGATCGAAGACGATCAGATACCGTCGTAGTCTTAACCATAAACTATGCCGACTAGGAATCGGGCGACGTTATTTCATGACTCGCTCGGCGCCTTAC
+
HHHHHHHHHHHIIBBBIIIIIIIIIIIIIIIIIIIIIIIIIIIIIIIIIIIIHHHHHHHHHHHHHHHHHHHHHHHHHHHHH:::::HHGGD=<>BBHHHCCCCHHHHHHHHBBBBHHHHHHHHHHHHHHHHHHHHHHHHHHHHHHHHHHHHHHHHHHHHHHHHHHHHHHHHHHHHHHHHHHHHHDDEEHHHHHHHHHHEEEHHHEEEHHGGGGEBBBB222000;;-<=5754////,20444:.3335>44488:<?;666@GHHHHHHHHHHHHHHHHHHHHEEA8865<67,,,,,3,,110044D??>>@B445:9?@>>/0/0<80009AAABB44455@BEEB@@@E@;;9DDDHHHA@??A@>>>DA===AAA===?449>=??BA?=998??A92///;99666=====..-2600006666665::::59:84331---1111122222:9;::;;7767:;:---1:766;::;;664:66621-127;8:5767788:7422---00220---66777;;62121;87644,,,.
@JI6ZREA02H7C0S
ATCGTACGTTGGAGGGCAAGTCTGGTGCCAGCAGCCGCGGTAATTCCAGCTCCAATAGCGTATATTAAAGTTGTTGCAGTTAAAAAGCTCGTAGTTGAATTTCGGGATCAATACGTCGGTCGTGCTTTTTTGGTACGCACTGGCGTCATTGGTTTCTCCTTTCTGACGGACCATGATGTCATTAATTTAGTGTTATGGGGAGTTAGGACTGTTACTTTGAAAAAATTAGAGTGTTTAAAGCAGGCATTAGCTTGAATACATTAGCATGGAATAATGAAATAGGACGTTCGATCCTATTTTGTTGGTTTCTAGGATCAACGTAATGATTAATAGGGATAGTTGGGGCATTAGTATTCAATTGTCAGAGGTGAAATTCTTGGATTTATTGAAGACTAACTACTGCGAAAGCATTTGCCAAGGATGTTTTCATTAATCAAGAACGAAAGTTAGGGATCGAAGACGATCAGATACCGTCGTAGTCTTAACCATAACTATGCCGACTAGGGATCGGATGATGTTAATTTTATAATG
+
IIIIIIIIIIIIIHHHIIIIIIIIIIIIIIIIIIIIIIIIIIIIIIIIIIIIIIIIIIIIIIIIIIHHHIIIIIIIIIIII?????IIIIIIIIIIIIIHHHIHHHIIIIIIIIIIIIIIIIIII777777II<IIIIIIIIIIIIIIIIIIHHHIIIIHHHIIIIIIIIIIIIIIIIIIIIIIIHHHIIIIHHII@@@@I6@@IIIIIIIIIIIHHHI;;;;6699,FIIIIHHHHHHIIIIIIIIIIIIIIIIIIIIIIIIIIIHHHIIIIIIIHHHIIIIDDDIIIIGG;;;?5335>3355///6<EGGFGIIIIIIIIIIIIIDDDDHHHIIIIDD9999DDGGGGFFF@@==DDB===BBBD=8::BB>=::AAA::44//44:9899;;;;:99::9:::9:::::==AAA4307:33113777;:0333748;6333:;:211183337789;88:;33131;;7658;;8676:;90001,,,,./100/114/000/26967773331:;;33308/8:67
@JI6ZREA02H08T7
ATCGTACGTTGGAGGGCAAGTCTGGTGCCAGCAGCCGCGGTAATTCCAGCTCCAATAGCGTATATTAAAGTTGTTGCAGTTAAAAAGCTCGTAGTTGAATTTTAGGCCTGGCCGGAGTCGTCTCTTGGCGAGTACTGTTCTGTCGTCGGGTCTATCCTTTCTAGGTGAATCCGGGTATGTCCTTTAATTGGGGCGTG
+
FFFFFFFFFFFIIHHHIIIIIIIIIIIIIIIIIIIIIIIIIIIIIIIIIIIIFFFFFFFFFFFFFFFFFFFFFFFFFFFFF88888FFFFFFFFFFFFFDDDDFFFFFFFFFFFCAA::688??DDDDDFFFFFFFDDDFFFFFFFFCCCFFDB=44444>24.--62242211134<:922...;;7722244/44
@JI6ZREA02JJ6ZP
ATCGTACGTTGGAGGGCAAGTCTGGTGCCAGCAGCCGCGGTAATTCCAGCTCCAATAGCGTATATTAAAGTTGTTGCAGTTAAAAAGCTCGTAGTTGAATTTCGGGATCAATATATCGGTCGTGCTTCGGTATGTACTGGTATTATTGATTTCTCCCTTCTGACGAACTATGATGTCATTAATTTGGTGTTATGGGGAATCAGGACTGTTACTTTGAAAAAATTAGAGTGTTTAAAGCAGGCACACGCTTGAATACATTAGCATGGAATAATGAAATAGGACGTTTGACCCTATTTGTGGTTTCTAGGATCGACGTAATGATTAATAGGGATAGTTGGGGCATTAGTATTCAATTGTCAGAGGTGAAATTCTTGGATTTATTGAAGACTAACTACTGCGAAAGCATTTGCCAAAGATGTTTTCATTAATCAAGAATGAAAGTTAGGGATCGAAGACGATCAGATACCGTCGTAGTCTTAACCATAAACTATGTCGACTA
+
IIIIIIIIIIIII666IIIIIIIIIIIIIIIIIIIIIIIIIIIIIIIIIIIIIIIIIIIIIIIIIIHHHIIIIIIIIIIHH88888FIIIIIIIIIIIIHHHIHHHIIIIIIIIIIIIIIIIIIIIIIIIIIIIIIIIIIIIIIIIIIIFFFIIHHHIIIIIIIIIIIIIIIIIIIIIBB<<466GGIIDDEIBCCCIIFFFFFFIIIIIIIHHHI;;;;66BB0IIIIIHHHHHHIIIIIIIIIIIIIHFFFFDIIDDDIIHHHIIIIIIIIHHH<7<<DI@@?@B>:::B@111:4>>555>:EEGG<<<IIFIFIIDDDIIDDDB@@@G@@@@9999@<<<@@@@DIDDDIIIDEEEE:::=:::BBEEEEHHHHHB88DDDD=@?@>886==?.....8==7227022229299200038;;88488;;9988333...0666::::::<9;66333:8:<==81011:88:88::1103666;70/1/51101/
@JI6ZREA02J4APQ
ATCGTACGTTGGAGGGCAAGTCTGGTGCCAGCAGCCGCGGTAATTCCAGCTCCAATAGCGTATATTAAACGTTGTTGCAG
+
FFFFDBBB==:::666:ADDFFHHHIIIIIIIIIIIHIDB@@@FFFFDAAABBBBA@>43449966.../411=889:4/
@JI6ZREA02J01C6
ATCGTACGTTGGAGGGCAAGTCTGGTGCCAGCAGCCGCGGTAATTCCAGCTCCAATAGCGTATATTAAAGTTGTTGCAGTTAAAAAGCTCGTAGTTGAATTTCGGGATCAATATATTGGTCGTGCCTCCGGTATGCACTGGTATTATTGATTTCTACCTTCTGACGAACTGTGATGTCATTAATTTGGTGTCATGGGGAATCAGGACTGTTACTTTAGAAAAAATTAGAGTGTTTAAAGCAGGCACACGCTTGAATACATTAGCATGGAATAATGAAATAGGACGTTTGACCCTATTTGTTGGTTTCTAGGATCGACGTAATGATTAATAGGATAGTTGGGGGCATTAGTATTCAATTGTCAGAGGTGAAATCCTTGGATTTATTGAAGACTAACTACTGCGAAAGCATTTGCCAAGGATGTTTCATTAATCAAGAACGAAAGTTAGGGATCGAAGACGATCAGATACCGTCGTAGTCTTAACCATAAACTAT
+
IIIIIIIIIIIIIHHHIIIIIIIIIIIIIIIIIIIIIIIIIIIIIIIIIIIIIIIIIIIIIIIIIIHHHIIIIIIIIIIII?????IIIIIIIIIIIIIHHHIHHHIIIIIIIIIIIIIIIIIIIIIIIIIIIIIIIIIIIIIIIIIIIIHHHIIIIIIIIIIIIIIIIIIIIIIIIIIIIHH666IIAGGEEE555577DDDDEEGGIIIIF>>;=D66772288,@F>>>>EEEHHHHHHIIFFDIDD===@IIIDDDGIIIHHHHIIIIFFGBBBGB;;;>8111<A555:8445>9:56222@AIDDDIIIIIIIIIIGGGGDD@9666;FGGG88;75@@@@DGD;6666;DDEDEEHHHHHHHHHH====BBBBBBB88BB===BDB=998B====BBB9::BBBAAA;;2226,,---13344469920076330...26668777;;88:88;;;;:;67731068:88;::::.--220020--
@JI6ZREA02F4X5F
ATCGTACGTTGGAGGGCAAGTCTGGTGCCAGCAGCCGCGGTAATTCCAGCTCCAATAGCGTATATTAAAGTTGTTGCAGTTAAAAAGCTCGTAGTTGAATTTTAGGCCTGGCCGGATGGTCCGTCTTTGGCGAGTACTGTTCTGTCGTCGGGTCTATCCTTCTGGTGAGCCGGGATGCCCTTTATTGGGTGTGTCGGGGAACCAGGACCATTACCTTGAAAAAATTAGAGTGTTTAAAGCGGGCATTTGCTTGAATAGATTAGCATGGAATAATAGAATAGGACGTTGGTTCTATTTTGTTGGTTTTAGGACCACCGTAATGATTAATAGGGATAGTTGGGGGCATTAGTATTCAATTGTCAGAGGTGAAATTCTTGGATTTATTGAAGACTAACTATTGCGAAAGCATTTGCCAAGGATGTTTTCACTAATCAAGAACGAAAGTTAGGGGATCGAAGACGATCAGATACCGTCGTAGTCTTAACCNTAAACTATGCCGACTAGGAATCGGGCGACGTTNTATCATGACTCGCTCGGCGCCTTAC
+
IIIIIIIIIIIIIGGGIIIIIIIIIIIIIIIIIIIIIIIIIIIIIIIIIIIIIIIIIIIIIIIIIIHHHIIIIIIIIIIII;;;;;IIIIIIIIIIIIICCCCIIIIIIIIIIIIIIIIIIIIIIHHHIIIIIIIIIIIIIIIIIIIIIHHHIIIIIIIIIIIIIIIIIIIHHHIIIHHHHHHIAABBHIIIIIICCCCIIIII@@@BIIIIIIIIII9<<<88II5IIIIIHHHGGGGIHHHIIHHHIIIIIIIIIIIIIIIIIIIIIIIIIIIIIIIIIIIIIIIIIIIIII@@?>=22<<9998B<<>>@@:5776AGGHIIIIIIHHHIIIIEE88988FFHHEGGIIIIIIHHHHHHDCCCDCBBEFEEEEDDD<<<C;>EE<<8<@FFFFEFEE@<<<BE;;000599555525.----3:7977:;<8400=<777;<817777:88888<9<::<<<<<=788<:9;<=<:4////75!8622.--2448<=94244778=;661-351..!-.1899:::=<<:<:==863366-,
@JI6ZREA02F7DKK
ATCGTACGTTGGAGGGCAAGTCTGGTGCCAGCAGCCGCGGTAATTCCAGCTCCAATAGCGTATATTAAAGTTGTTGCAGTTAAAAAGACTCGTAGTTGAATTTCGGGATCAATAC
+
FFFFDDDBBA444000966777<888<=<@BBBDAAA666DFFDDDDDDFFFFFDDDDDFFFFFFFFFFFDDEFF@AAFFF????=E>EFFFFFFFFFFFFFD?::8<:=993,.
@JI6ZREA02J0HTJ
ATCGTACGTTGGAGGGCAAGTCTGGTGCCAGCAGCCGCGGTAATTCCAGCTCCAATAGCGTATATTAAAGTTGTTGCAGTTAAAAAGCTCGTAGTTGAATTTCGGGATCAATATATTGGTCGTGCCTCTGGTATGAACTGGTATTATTGATTTCTACCTTCTGACGAACTGTGATGTCATTAATTTGGTGTCATGGGGAATCAGGACTGTTACTTTGAAAAAATTGAGTGTTTAAAGCAGGCACACGCTTGAATACATTAGCATGGAATAATGAAATAGGACGTTTGACCCTATTTGTTGGTTTCTAGGATCGACGTAATGATTAATAGGGATAGTTGGGGGCATTAGTATTCAATTGTCAGAGGTGAAATTCTTGGATTTATTGAAGACTAACTACTGCGAAAGCATTTGCCAAAGATGTTTTCATTAATCAAGAATGAAAGTTGGGATCGAAGACGATCAGATACCGTCGTAGTCTTAACCATAAACTATGTCGACTAGGAATC
+
IIIIIIIIIIIIIBBBIIIIIIIIIIIIIIIIIIIIIIIIIIIIIIIIIIIIIIIIIIIIIIIIIIHHHIIIIIIIIIIII???==IIIIIIIIIIIIIHHHIHHHIIIIIIIIIIIIIIIIIIIIIIIIIIIIIIIIIIIIIIIIIIIIHHHIIIIIIIIIIIIIIIIIIIIIIIIIIIIIIHHHIIIIIIIICCCCIIIIIIIIIIIIIIIBBBG444444DDDIGIIHHHHHHIIIIIIIIIIIIIIIIIIIIIIIIIIIIIIIIIIIIIHHHIIIIIIIHEEGHBAAD:111617>>99:GIIGGGIIIIIIIIIIIIIIIGGGGGHIIIIII???=:IIIIIAAAIIGGGIHHHHHDCCHHEEEEF@644@@DBBBE::EEDCCEA?<<<>EC@@?@@ECDDBHHHFEBB=A8@8----339977259::9984444644227=;<<=<:9=<<==886824442022;78:88;;620.--1:5-13185:864,,,,52
@JI6ZREA02FVO0X
ATCGTACGTTGGAGGGCAAGTCTGGTGCCAGCAGCCGCGGTAATTCCAGCTCCAATAGCGTATATTAAAGTTGTTGCAGTTAAAAAGCTCGTAGTTGAATTTTAGGCCTGGCCGGACGTCGGTCCGTCTTGGCGAGTACTGTTCTGTCGTCGGGTCTAT
+
FFFFFFFFFFFII???IIIIIIIIIIIIIIIIIIIIIIIIIIIIIIIHHHHHFFFFFFFFFFFF@@:::FDDBA>??><1111111<BBBBDFFFFFFFEEA?FDCAABBBAAA8433442280004><<<=BBDFFFFFFFFFFFFFFFFFFFFFFC6
@JI6ZREA02IWXCU
ATCGTACGTTGGAGGGCAAGTCTGGTGCCAGCAGCCGCGGTAATTCCAGCTCCAATAGCGTATATTAAAGTTGTTGCAGTTAAAAAGCTCGTAGTTGAATTTCGGGATCAATATATTGGTCGTGCCTCCGGTATGCACTGGTATTATTGATTTCTACCTTCTGACGAACTGTGATGTCATTAATTTGGTGTCATGGGGAATCAGGACTGTTACTTTGAAAAAATTAGAGTGTTTAAAGCAGGCACACGCTTGAATACATTAGCATGGAATAATGAAATAGGACGTTTGACCCTATTTTGTGGTTTCTAGGATCGACGTAATGATTAATAGGGATAGTTGGGGGCATTAGTATTCAATTGTCAGAGGTGAAATTCTTGGATTTATTGAAGACTAACTACTGCGAAAGCATTTGCCAAGGATGTTTCATTAATCAAGAACGAAAGTTAGGGATCGAAGACGATCAGATACCGTGTAGTCTTAACCATAAACTATGCCGACTAGGGATCGGATGATGTTAATTTTTA
+
FFFFFFFFFFFIIHHHIIIIIIIIIIIIIIIIIIIIIIIIIIIIIIIIIIIIFFFFFFFFFFFFFFFFFFFFFFFFFFFFF==???FFFFFFFFFFFFFFFFFDDDFFFFFFFFFFFFFFFFFFFFFFFFFFFFFFFFFFFFFFFFFFFFFFFFFFFFFFFFFFFFFFFFFFFFFFFFFFFFFDDDFFFFFFFF====FFFFFDDDFFFDBAA;88>//////44,>??@@=FFFFFFFFFFFFFFFFFFFFFFIIGGGIIGGGGGGDD:<<:????D>DBBBA??GDA3229<77669/45=??A:AAAAADDDDDDDDDDDDD????=;8=?<<<</////97;<><;==845588@BB?=<=>?>=;;<<<8888:444<77>?===?DDDDDDD===>>====<;;;<:<<<88822---22::77466::88:5333722-3324222224464866667:9:::555:75211:88442000---,000120203344666622,,,0..00,,,,,2
@JI6ZREA02GIB2A
ATCGTACGTTGGAGGGCAAGTCTGGTGCCAGCAGCCGCGGTAATTCCAGCTCCAATAGCGTATATTAAAGTTGTTGCAGTTAAAAAGCTCGTAGTTGAATTTTAGGCCTGGCCGGATGGTCCGTCTTTGGCGAGTACTGTTCTGTCGTCGGGTCTATCCTTCTGGTGAGCCGGGATGCCCTTTATTGGGTGTGTCGGGGAACCAGGACCATTACCTTGAAAAAATTAGAGTGTTTAAAGCGGGCATTTGCTTGAATAGATTAGCATGGAATAATAGAATAGGACGTTGGTTCTATTTTGTTGGTTTTAGGACCACCGTAATGATTAATAGGGATAGTTGGGGGCATTAGTACTCAATTGTCAGAGGTGAAATTCTTGGATTTATTGAAGACTAACTATTGCGAAAGCATTTGCCAAGGATGTTTTCATTAATCAAGAACGAAAGTTAGGGGATCGAAGACGATCAGATACCGTCGTAGTCTTAACC
+
IIIIIIIIIIIIIHHHIIIIIIIIIIIIIIIIIIIIIIIIIIIIIIIIIIIIIIIIIIIIIIIIIIHHHIIIIIIIIIIII88888IIIIIIIIIIIIICCCCIIIIIIIIIIIIIIIIIIIIIIHHHIIIIIIIIIIIIIIIIIIIIIHHHIIIIIIIIIIIIIIIIIIIGGGIIIHHHHHHIFFGGHIIIIIICCCCIIIIIGGGIIIBBBGGIII666666>>-FFIIIBBB===FIDDDFIBBBGIIIIIIIIIIIIIIIIIIIIIIIIIIIIIIIIIIGAAAGGHFAA@9==<://==99;9HEEGDA6558=EGGGGIIIIIIGGGIIIIGG88=;9GGGGIGGGIIIIIHHHEEEEE556C110AAA86;;=.0.324=<332:0...3;;6973...;;6000AAAADEEC<<7777<???>>=????==?====:<<<7777:<<888><?><====:<:>?<757:=<:<:;::11
@JI6ZREA02G84NS
ATCGTACGTTGGAGGGCAAGTCTGGTGCCAGCAGCCGCGGTAATTCCAGCTCCAATAGCGTATATTAAAGTTGTTGCAGTTAAAAAGCTCGTAGTTGAATTTCGGGATCAATATATTGGTCGTGCCTCTGGTATGAACTGGTATTATTGATTTCTACCTTCTGACGAACTGTGATTGTCATTAAGTTTGGTGTC
+
FFFFFFFEEEFIIHHHIIIIIIIIIIIIIIIIIIIII????IIIIIIIIIIIFFFFFFFFFFFFFFFFFFFFFFDDDDD==77777DDDDDDFDDDDDD?==4111<?@<<<;<=>>883434488>;<224>89844488=:99=;;44.../-42299?;??><<<@A><<944439988==<88899498:
@JI6ZREA02JRXMQ
ATCGTACGTTGGAGGGCAAGTCTGGTGCCAGCAGCCGCGGTAATTCCAGCTCCAATAGCGTATATTAAAGTTGTTGCAGTTAAAAAGCTCGTAGTTGAATTTA
+
FFFFFFFFFFFII@@@IIIIIIIIIIIIIIIIIIIIIIIIIIIHHHHHHIIIFFFFFFFFFFFFFFFFFFFFFFFDDDFDD;;;;;CDFFDBA??<=<<.,,,
@JI6ZREA02GJRQF
ATCGTACGTTGGAGGGCAAGTCTGGTGCCAGCAGCCGCGGTAATTCCAGCTCCAATAGCGTATATTAAAGTTGTTGCAGTTAAAAAGCTCGTAGTTGAATTTCGGGATCAATATATTGGTCGTGCCTCTGGTATGCACTGGTATTATTGATTTCTACCTTCTGATGAACTGTGATGTCATTAATTTGGTGTCATGGGGAATCAGGACTGTTACTTTGAAAAATTAGAGTGTTTAAAGCAGGCACACGCTTGAATACATTAGCATGGAATAATGAAATAGGACGTTTGACCCTATTTTGTTGGTTTCTAGGATCGACGTAATGATTAATAGGGATAGTTGGGGGCATTAGTATTCAATTGTCAGAGGTGAAATTCTTGGATTTATTGAAGACTAACTACTGCGAAAGCATTTGCCAAGGATGTTTTCACTAATCAAGAACGAAAGTTAGGGATCGAAGACGATCAGATACCGTCGTAGTCTTAACCATAAACTATGCCGACTAGGGATCGGATGATGTTTAATTTTTTAATGTAC
+
IIIIIIIIIIIIIIIIIIIIIIIIIIIIIIIIIIIIIIIIIIIIIIIIIIIIIIIIIIIIIIIIIIHHHIIIIIIIIIIII88888GIIIIIIIIIIIIHHHIHHHIIIIIIIIIIIIIIIIIIIIIIIIIIIIIIIIIIIIIIIIIIIIHHHIIIIIIIIIIIIIIIIIIIIIIIIIIIIIIHHHIIIIIIIICCCCIIIIIIIHII=<;:D=:89---//13.:@DEEEHHHHHIIIIIIIHHHIIIIIIIIIIIHHHIIIIIIIIIIHHHEHHA7<<<<<BBEIGBBBDF99996//551//??E;<<<EEIIIIIIIIIIIAAADBBBDGGEBD55555ADGGEEEGI<<<<BBBDEDDDCCCCB?????;;AAC>>>>77CA?>;?C99::8AABBBB>>>??>>>C??;:::;:;33118883226:;;855><777<==6<<96333:::8:99:::8686===<;<:<:6321:900073/,,,,/100/1,,,,,13599978333869688--22--00)383.
@JI6ZREA02HK9RS
ATCGTACGTTGGAGGGCAAGTCTGGTGCCTTACGGGAAACAGTCGACTGCCAAGGCACACAGGGGATA
+
IIIIIIIIIIIIH666HIIIIIIIIIIIIIIIIHCC666HIIIIIIIIIIIIIIIIIIIIIAABBIII
@JI6ZREA02IGUW9
ATCGTACGTTGGAGGGCAAGTCTGGTGCCAGCAGCCGCGGTAATTCCAGCTCCAATAGCGTATATTAAAGTTGTTGCAGTTAAAAAGCTCGTAGTTGAATTTCGGGATCAATATATTGGTCGTGCCTCCGGTATGCACTGGTATTATTGATTTCTACCTTCTGATGAACTGTGATGTCATTAATTTGGTGTCATGGGGAATCAGGACTGTTACTTTGAAAAAATTAGAGTGTTTAAAGCAGGCACACGCTTGAATACATTAGCATGGAATAATGAAATAGGACGTTTGACCCTATTTTGTTGGTTTCTAGGATCGACGTAATGATTAATAGGGATAGTTGGGGGCATTAGTATTCAATTGTCAGAGGTGAAATTCTTGGATTTATTGAAGACTAACTATTGCGAAAGCATTTTGCCAAAGGATGTTTTCATTAATCAAGAACGAAAGTTAGGGATTCGAAGACGATCAGATACCGTCGTAGTCTTAACCATAAACTATGCCGACTAGGGATCGGATGATGTTAATTTTTT
+
IIIIIIIIIIIIIHHHIIIIIIIIIIIIIIIIIIIIIIIIIIIIIIIIIIIIIIIIIIIIIIIIIIHHHIIIIIIIIIIII=====IIIIIIIIIIIIIHHHIHHHIIGGGIIIIIIIIIIIIIGGG@@??IIIIIIIIIIIIIIIIIIIHHHIIIIIIIIIIIIIIIIIIIIIIIIIGGGGGHHHIIIIIIIICCCCIIIIIIIIII998DD666B3333449:,GIIIIHHHHHHIIBBBIIIIIIIIIIIIIIIIIIIIIIIIIIIIIIIIHHHIIIIIIIHHHIIHHHIH8886;2866111=<IIIIIIIIIIIIIIIIIIIIIGGBBGIEHAA1.111BGGD<=;AIIIIIIIIIIIIIHHIIHHHIIIHHIIIBBBIHHIIG<;<GFFI<57775?996693,,,,311,,,,,,5-,,,,5599220<;?:77=9444850,..,,,,22335.437>>>><>=???=<==><<>::::7748...472787;7:7>8::><>>=????>:433440055..
@JI6ZREA02JRPRC
ATCGTACGTTGGAGGGCAAGTCTGGTGCCAGCAGCCGCGGTAATTCCAGCTCCAATAGCGTATATTAAAGTTGTTGCGTAAAGTAAAGCT
+
BBA?=>400.224000>@ABDGGGIIIIIIIIIIIIIIIIIIIIIIIIIIIIFFFFFFFFFFFFFFFFFFDBBBAA@40...994,,-33
@JI6ZREA02F7QV9
ATCGTACGTTGGAGGGCAAGTCTGGTGCCAGCAGCCGCGGTAATTCCAGCTCCAATAGCGTATATTAAAGTTGTTGCAGTTAAAAAGCTCGTAGTTGAATTTCGGGATCAATATATTGGTCGTGCCTCTGGTATGCACTGGTATTATTGATTTCTACCTTCTGATGAACTGTGATGTCATTAATTTGGTGTCATGGGGAATCAGGACTGTTACTTTGAAAAATTAGAGTGTTTAAAGCAGGCACACGCTTGAATACATTAGCATGGAATAATGAAATAGGACGTTTGACCCTATTTTGTTGGTTTCTAGGATCGACGTAATGATTAATAGGGATAGTTGGGGGCATTAGTATTCAATTGTCAGAGGTGAAATTCTTGGATTTATTGAAGACTAACTACTGCGAAAGCATTTGCCAAGGATGTTTTCATTAATCTAAGAACGAAAGTTAGGGATCGAAGACGATCAGATACCGTCGTAGTCTTAACCATAAACTATGCCGACTAGGGGATCGGAT
+
IIIIIIIIIIIIIHHHIIIIIIIIIIIIIIIIIIIIIIIIIIIIIIIIIIIIIIIIIIIIIIIIIIHHHIIIIIIIIIIFF66666FIIIIIIIIIIIIHHHIHHHIIIIIIIIIIIIIIIIIIIIIIIIIIIIIIIIIIIIIIIIIIIIHHHIIIIIIIIIIIIIIIIIIIIIIIIIIIIIIFFFIIIIIIIIAAAAIIIIIFGFGI>=<EE===A1111133.:BDHEBDDDHHIIIIIIIHHIIIIIIIIIHHHIIIIIIIIIIIIIIIIEBB<1888678<BGE???EG>>=<8//88AABEIIIIIIIIIIHHHHIIIHHDDDDA666HIIII77;==IHA<<<AAIIIIGBBBDEEHD1113BEHHHEHHBBBHHEE::DD;525;9:::=BABBDEEEBBBHHHHBBBBDCC>=77313...1143-..9693.--38;;31...333::86766:::8686::<9899<:<><<;;...39223604769894.-....4332993
@JI6ZREA02IYNSZ
ATCGTACGTTGGAGGGCAAGTCTGGTGCCGGCAGCCGCGGTAATTCCAGCTCCAATAGCGTATATTAAAGTTGTTGCAGTTAAAAAGCTCGTAGTTGAATTTCGGGATCAATATATTGGTCGTGCCTCTGGTATGCACTGGTATTATTGATTTCTACCTTCTGATGAACTGTGATGTCATTAATTTGGTGTCATGGGGAATCAGGACTGTTACTTTGAAAAAATTAGAGTGTTTAAAGCAGGCACACGCTTGAATACATTAGCATGGAATAATGAAATAGGACGTTTGACCCTATTTTGTTGGTTTCTAGGATCGACGTAATGATTAATAGGGATAGTTGGGGGCATTAGTATTCAATTGTCAGAGGTGAAATTCTTGGATTTATTGAAGACTAACTACTGCGAAAGCATTTGCCAAGGATGTTTTTCATTAATCAAGAACGAAAGTTAGGGGATCGAAGACGATCAGATACCGTCGTAGTCTTAACCATAAACTAT
+
IIIIIIIIIIIIIHHHIIIIIIIIIIIIIIIIIIIIIIIIIIIIIIIIIIIIIIIIIIIIIIIIIIBBBIIIIIIIIIIII=====IIIIIIIIIIIIIHHHIBBBIIIIIIIIIIIIIIIIIIIIIIIIIIIIIIIIIIIIIIIIIIIIHHHIFFFIIIIIIIIIIIIIIIIIIIIIIIIIIHHHIIIIIIIICCCCIIIIIIIIIII999>HCBG22226666,;GGGGBBDDHHIIIIIIIIHHHHIIFFFDDIIIIIIIIIIIIIIHHHIHHHI@DDDDDHHHIIEEEII==:75//;;BBBIIIIIIIIHHHIIIIIIIIIIIIIHHHIIIIII88;88@@@@@DIIIFDDBDDDDBBA9///?///AAA??ABD<BBB44:==434:?ABBB?;==;:7783..,,7,,,,0021,,,,,,,133334667:99980..,,,,,,,,/,,,00/.1/3555535362----0200934331116----,,/
@JI6ZREA02GJWZ1
ATCGTACGTTGGAGGGCAAGTCTGGTGCCAGCAGCCGCGGTAATTCCAGCTCCAATAGCGTATATTAAAGTTGTTGCAGTTAAAAAGCTCGTAGTTGAATTTTAGGCCTGGCCGGATGGTCCGTCTTTGGCGAGTACTGTTCTGTCGTCGGGTCTATCCTTCTGGTGAGCCGGGATGCCCTTTATTGGGTGTGTCGGGGAACCAGGACCATTACCTTGAAAAAATTAGAGTGTTTAAAGCGGGCATTTGCTTGAATAGATTAGCATGGAATAATAGAATAGGACGTTGGTTCTATTTTGTTGGTTTTAGGACCACCGTAATGATTAATAGGGATAGTTGGGGGCATTAGTATTCAATTGTCAGAGGTGAAATTCTTGGATTTATTGAAGACTAACTATTGCGAAAGCATTTGCCAAGGATGTTTTCATTAATCAAGAACGAAAGTTAGGGGATCGAAGACGATCAGATACCGTCGTAGTCTTAACCATAAACTATGCCGACTAGGAATCGGGCGACGTTATTTCATGACTCGCTCGGCGCCTT
+
IIIIIIIIIIIIIBBBIIIIIIIIIIIIIIIIIIIIIIIIIIIIIIIIIIIIIIIIIIIIIIIIII;;;IIIIGGCHII8933331=GIGIGIIIIIII@@@@IIIIIIIIIIIIIIIIIIIIIIHHHIIIIIIIIIIIIIIIIIIIIIHHHIIIIIIIIIIIIIIIIIIIHHHIIIHHHHHHIIIHHHIIIIIICCCCIIIIIIIIIIIIIIIIIII666686GG5IIIIIHHHHHHIIHHHIIHHHIIIIIIIIIIIIIIIIIIIIIIIIIIIIIIIIIIIIIIGEC???:7,,,,3--11//00=::8966224=EEEIIIIIIIIFEEEHEG==11111DGIIIIGIIIIIIIIIIIIIIAABIHHFIIIDDGGE777E>>BB<<;<BFCAA@EEEGA<<<EIGBBBGEEEEEGD??8888????>>>??>422:7433222-....9<8444<:?>>????>?>???878<??<>::99320844242-24227<04///<=????:3-48=::3...4:<==<<:=8<8;;702/,,
@JI6ZREA02GSPNU
ATCGTACGTTGGAGGGCAAGTCTGGTGCCTTACGGGAAACAGTCGACTGCCAAGGCACACAGGGGATA
+
IIIIIIIIIIIIIBBBIIIIIIIIIIIHHHHIIHGGCCCIIIIIIIIIIIIIIIIIIIIIIBBCCIII
@JI6ZREA02JSYET
ATCGTACGTTGGAGGGCAAGTCTGGTGCCAGCAGCCGCGGTAATTCCAGCTCCAATAGCGTATATTAAAGTTGTTGCAGTTAAAAAGCTCGTAGTTGAATTTTAGGCCTGGTCGGATGGTCCGTCTTTGGCGAGTACTGTTCTGTCGTCGGGTCTATCCTTCTGGTGAGCCGGGATGCCCTTTATTGGGTGTGTCGGGGAACCAGGACCATTACCTTGAAAAAATTAGAGTGTTTAAAGCGGGCATTTGCTTGAATAGATTAGCATGGAATAATAGAATAGGACGTTGGTTCTATTTTGTTGGTTTTAGGACCACCGTAATGATCAATAGGGATAGTTGGGGGCATTAGTATTCAATTGTCAGAGGTGAAATTCTTGGATTTATTGAAGACTAACTATTGCGAAAGCATTTGCCAAGGATGTTTTCATTAATCAAGAACGAAAGTTAGGGGATCGAAGACGATCAGATACCGTCGTAGTCTTAACCNTAAACTATGCCGACTAGGAATCGGGCACGTTATTTCATGACTCGCTCGGCGCCTTACGGG
+
IIIIIIIIIIIIIHHHIIIIIIIIIIIIIIIIIIIIIIIIIIIIIIIIIIIIIIIIIIIIIIIIIIHHHIIIIIIIIIIII????=IIIIIIIIIIIIICCCCIIIIIIIIIIIIIIIIIIIIIIHHHIIIIIIIIIIIIIIIIIIIIIHHHIIIIIIIIIIIIIIIIIIIHHHIIIHHHHHHIFFGGHIIIIIG;;;;IIIIIFFFIIIIIIIIHHI9;;;88BB0IIIIIHHHBBBBIDDDGD<<<GGDDDEEFDFIIIIIIIIIIIIIIIIIIIIIIIIIIIIIIIIIIII===<8//869999D??B????????BEBBDDDDDDBBBIIHHAA77===IHHHIIIIIIIIIHEEHEEBB555=BEBDCBBBBBD@@@E=<DDD?=@@B???=EDBB?@@E?@@@BBDHHHH@@=::7777>>==<<;>:3...<6333:;;01131688:;86488:;;83136;;82022:<:<:<;;<6!3333..-47698:8813388:9520,.-5020---3777799774779940//0,,,000
@JI6ZREA02IOK5J
ATCGTACGTTGGAGGGCAAGTCTGGTGCCAGCAGCCGCGGTAATTCCAGCTCCAATAGCGTATATTAAAGTTGTTGTAGTTAAAAAGCTCGTAGTTGAATTTCGGGATCGATATATTGGTCGTGCCTCCGGTATGCACTGGTATTATTGATTTCTACCTTCTGACGAACTGTGATGTCATTAATTTGGTGTCATGGGGAATCAGGACTGTTACTTTGAAAAAATTAGAGTGTTTAAAGCAGGCACACGCTTGAATACATTAGCATGGAATAATGAAATAGGACGTTTGACCCTATTTTGTGGTTTCTAGGATCGACGTAATGATTAATAGGGATAGTTGGGGCATTAGTATTCAATTGTCAGAGGTGAAATTCTTGGATTTATTGAAGACTAACTACTGCGAAAGCATTTGCCAAGGATGTTTTCATTAATCAAGAACGAAAGTTAGGGATCGAAGACGATCAGATACCGTCGTAGTCTTAACC
+
IIIIIIIIIIIIIHHHIIIIIIIIIIIIIIIIIIIIIIIIIIIIIIIIIIIIIIIIIIIIIIIIIIHHHIIIIIIIIIIII:::::IIIIIIIIIIIIIHHHIHHHIIIIIIIIIIIIIIIIIIIIIIIIIIIIIIIIIIIIIIIIIIIIHHHIIIIIIIIIIIIIIIIIIIIIIIIIIIIIIBBBIIIIIIIICCCCIIIIIIIIIIIIIIIHHHI666666>>-IIIIIHHHHHHIIIIIIIIIIIIIIIIIIIIIIIIIIIIIIIIGAAAGHHHIIIIIIIHEBED311A>11116/>>;;?GCIAAAGIIIGGGIIIIIIIIGGGHEEGHGG==5555DDGGEHEEGIF===<DCEEA@556CEBBDDHHHHHIHEEF>>FF<<8<<<;>><BB@;566<@@@>>=A;999<<:;4////48==;869;<=9942...:;=3777<88444<9=;<==;868:86850224:6422==:7
@JI6ZREA02FTP27
ATCGTACGTTGGAGGGCAAGTCTGGTGCCAGCAGCCGCGGTAATTCCAGCT
+
FFAAAAA=<<1008889889<??===BBBBDDDDDAA555BA><<<<<?==
@JI6ZREA02FR57H
ATCGTACGTTGGAGGGCAAGTCTGGTGCCAGCAGCCGCGGTAATTCCAGCTCCAATAGCGTATATTAAAGTTGTTGCAGTTAAAAAGCTCGTAGTTGAATTTTAGGCCTGGCCGGATGGTCCGTCTTTGGCGAGTACTGTTCTATCGTCGGGTCTATCCTTCTGGTGAGCCGGAATGCCCTTTATTGGGTGTGTCGGGGAACCAGGACTATTACCTTGAAAAAATTAGAGTGTTTAAAGCGGGCATTTGCTTGAATAGATTAGCATGGAATAATAGAATAGGACGTTGGTTCTATTTTGTTGGTTTTAGGACCACCGTAATGATTAATAGGGATAGTTGGGGGCATTAGTATTCAATTGTCAGAGGTGAAATTCTTGGATTTATTGAAGACTAACTATTGCGAAAGCATTTGCCAAGGATGTTTTCATTAATCAAGAACGAAAGTTAGGGGATCGAAGACGATCAGATACCGTCGTAGTCTTAACCATAAACTNTGCCGACTAGGAATCGGGCGACGTTTATTTCATGACTCGCTCGGCGCCTTACGGG
+
IIIIIIIIIIIII666IIIIIIIIIIIIIIIIIIIIIIIIIIIIIIIIIIIIIIIIIIIIIIIIIIHHHIIIIIIIIIIII88888HIIIIGGIIIIHH>>==BIIIIIIIIIIIIIIIIIIHIIFFFIIIIIHIIIHIIIIIIIIIIIHHHIIIIIIIIIIIIIIIIIIIFFFFIIHHHHHHIIIHHHIIIIIICCCCIIHFBBBIIIIBBBIIIII;;;;66FF5IIDDDB@@<<<@D@@@@GBBBDIIII><<@IIIIIIIIIIIIIIIIIIIIIIHDD@@777IGGF@??9999C22;:4442?===333//053;;?=;;;>22/,,5;9;11,,,,-59=A;=:@BGGGGBBBBDB:444@BBBBDDDDE@@@BBBD::BBB>355DB::8D@??>BBBBBBBBBDAAAA::8:3....39997725667--,,,,,/00-,,,,3333224476:::::8:8<;8656:;88:88;;8443000.-!03267949/00/03500,,,,/30,,,,,,,15959989:;:;:60,,,,52,,,
@JI6ZREA02JEKC9
ATCGTACGTTGGAGGGCAAGTCTGGTGCCAGCAGCCGCGGTAATTCCAGCTCCAATAGCGTATATTAAAGTTGTTGCAGTTAAAAAGCTCGTAGTTGAATTTTAGGCCTGGCCGGATGGTCCGTCTTTGGCGAGTACTGTTCTGTCGTCGGGTCTATCCTTCTGGTGAGCCGGGATGCCCTTTATTGGGTGTGTCGGGGAACCAGGACCATTACCTTGAAAAAATTAGAGTGTTTAAAGCGGGCATTTGCTTGAATAGATTAGCATGGAATAATAGAATAGGACGTTGGTTCTATTTTGTTGGTTTTAGGACCACCGTAATGATTAATAGGGATAGTTGGGGGCATTAGTATTCAATTGTCAGAGGTGAAATTCTTGGATTTATTGAAGACTAACTATTGCGAAAGCATTTGCCAAGGATGTTTTCATTAATCAAGAACGAAAGTTAGGGGATCGAAGACGATCAGATACCGTCGTAGTCTTAACCATAAACTATGCCGACTAGGAATCGGGCGACGTTATTTCATGACTCGCTCGGCGCCTTACGGGAACAGTCGACTGCCAA
+
IIIIIIIIIIIIIIIIIIIIIIIIIIIIIIIIIIIIIIIIIIIIIIIIIIIIIIIIIIIIIIIIIIHHHIIIIIIIIIIII?????IIIIIIIIIIIIICCCCIIIIIIIIIIIIIIIIIIIIIIHHHIIIIIIIIIIIIIIIIIIIIIHHHIIIIIIIIIIIIIIIIIIIHHHIIIHHHHHHIFFGGHIIIIIICCCCIIIIHGGFIIIIIIIIIII;;;;99II5IFFFHHDD===BIEFFGIDDFFIIIIIEFDIIIIIIIIIIIIIIIIIIIIIIIIIDFDEEHHIIIFE8887://11////9==?:::BGEEDDIEEEHIIIIHHBHIIIDD77777EEEEIIHAAAEEIEDDDDE@:5558BEEEEB==@@DEB?:44;;@:8;?DDCCCDCBBB;;;BBBBEEE@?@@BBB=<2112:83310488:84031006:88-1122688:;;<;><<<<<:9:9==:989<><<:99==220861130-0322474749944798330-7746673--.33888;874779900--..345557400338:90336999
@JI6ZREA02J6BAK
ATCGTACGTTGGAGGGCAAGTCTGGTGCCAGCAGCCGCGGTAATTCCAGCTCCAATAGCGTATATTAAAGTTGTTGCAGTTAAAAAGCTCGTAGTTGAATTTCGGGATCAATATATCGGTCGTGCTTCGGTATGTACTGGTATTATTGATTTCTCCCTTCTGACGAACTATGATGTCATTAATTTGGTGTTATGGGGAA
+
FFFFFFFFFFFIIHHHIHHHIIIIIIIIIIIIIIIIIHHHHHFFFDCEFFFFFFFFFFFFDDDFFFFFFFFFFFFFFFFFF???88?FFFFFFFFFFFFFFFEDDDFFFFFFFFFFDDDDFFFFFFFFFFFFFFFFFFFFFFFFFFFFFFFFFA<<<<<FFFFFFFFFFFFFFFFDFFFD::663:8>888>>4466<<
@JI6ZREA02F9OR9
ATCGTACGTTGGAGGGCAAGTCTGGTGCCAGCAGCCGCGGTAATTCCAGCTCCAATAGCGTATATTAAAGTTGTTGCAGTTAAAAAGCTCGTAGTTGAATTTCGGGATCAGTATATTGGTCGTGCCTCTGGTATGAACTGGTATTATTGATTTCTACCTTCTGACGAGCTGTGATGTCATTAATTTGGTGTCATGGGGAATCAGGACTGTTACTTTGAAAAAATTAGAGTGTTTAAAGCAGGCACACGCTTGAATACATTAGCATGGAATAATGAAATAGGACGTTTGACCCTATTTTGTTGGTTTCTAGGATCGACGTAATGATTAATAGGGATAGTTGGGGGCATTAGTATTCAATTGTCAGAGGTGAAATTCTTGGATTTATTGAAGACTAACTACTGCGAAAGCATTTGCCAAGGATGTTTTCATTAATCAAGAACGAAAGTTAGGGATCGAAGACGATCAGATACCGTCGCAGTCTTAACCATAAACTATGCCGACTAGGAATC
+
IIIIIIIIIIIIIHHHIIIIIIIIIIIIIIIIIIIIIIIIIIIIIIIIIIIIIIIIIIIIIIIIIIHHHIIIIIIIIIIII=====IIIIIIIIIIIIIHHHIHHHIIIIIIIIIIIIIIIIIIIIIIIIIIIIIIIIIIIIIIIIIIIIHHHIIIIIIIIIIIIIIIIIIIIIIIIIIIIIIHHHIIIIIIII>>>>IIIIIIIIIIIHHIIBBBG444444AA0GGIIIHHHHHHIIIIIIIIHHIIIIIIIIIIIIIIIIIIIIIIIIIIIHHHIFGGIIIHHHIIHHHIH????A6;HHEEEIHH778HGGGGIIIIIHHGGGGGGEBBHIIIDD77777IIGDDDDDAAAHFFFCBCCEEEEE>555CCECCECC111B>:CCA>>CEEBBBCA>AA?>>>>??>>;544A===683----8866735::830031333862---.8888;;6486;;;;;8;;;;8602238;<;;::440322231-13228:15266//2-
@JI6ZREA02JSLBL
ATCGTACGTTGGAGGGCAAGTCTGGTGCCAGCACGCCGACGTACTCGGCTCCAATAGCGTATATTAAAGTTGTTGCAGTTAAAAAGCTCGTAGTTGAATTTCGGGATCAATATATTGGTCGTGCCTCTGGTATGAACTGGTATTATTGATTTCTACCTTCTGACGAACTGTGATGTCATTAATTTGGTGTCATGGGGAATCAGGACTGTTACTTTGAAAAAATTAGAGTGTTTAAAGCAGGCACACGCTTGAATACATTAGCATGGAATAATGAAATAGGACGTTTGACCCTATTTGTGGTTTCTAGGATCGACGTAATGATTAATAGGGATAGTTGGGGCATTAGTATTCAATTGTCAGAGGTGAAATTCTTGGATTTATTGAAGACTAACTACTGCGAAAGCATTTGCCAAGGATGTTTTCATTAATCAAGAACGAAAGTTAGGGATCGAAGACGATCAGATACCGTCGTAGTCTTAACCNTAAACTATGCCGACTAGGGATCGGATGATGTTAATTTTTAT
+
FFFFFFFFFFFII@@@IIIIHGDBBDB100//424--//,//////-.=?>ABDFFFFFFFFFFFFFFFFFFFFFFFFFF88888FFFFFFFFFFFFFFFFFFFFFFFFFFFFFFFFFFFFFFFFFFFFFFFFFFFFFFFFFFFFFFFFFFFFFFFFFFFFFFFFFFFFFFFFFFFFFFFFFFFF==9@@A941111::BBBBBDFFFEDDFFFFF677766FF0FFFFFFFFFFFFFFFFFFFFFFFFFFFFFGIDDDIIIIGGGGGDAAAD554<4::A:5548??98876000408844499BBDDDDDDDDDDDIIIIIDDDDBBBDDDDAA5555DBBBBBAAAA???BBBDDD?>888>>>>D??>>DDD>===87@>8888>22288;;9...//<<888;:::<<<<<83/---2::8886::2200213339::05559::66210217:822064662---0644:78::45!:::621-887777020---077778:::664877//-,,,)
@JI6ZREA02I99ZE
ATCGTACGTTGGAGGGCAAGTCTGGTGCCAGCAGCCGCGGTAATTCCAGCTCCAATAGCGTATATTAAAGTTGTTGCAGTTAAAAAGCTCGTAGTTGAATTTCGGGGATTAGTAACGTT
+
FFFFFFFFFFFIIHHHIIIIIIIIIIIIIIIIIIIIIHHHHHHHHHHHHIIIFFFFFFFFFFFF=====FFFDBBABBB::33111??<<:===;;922..,.,,,,771-.,--.---
@JI6ZREA02HLE9J
ATCGTACGTTGGAGGGCAAGTCTGGTGCCAGCAGCCGCGGTAATTCCAGCTCCAATAGCGTATATTAAAGTTGTTGCAGTTAAAAAGCCCGTAGTT
+
FFFFFFFFFFFII:::IIIIIIIIIIIIIIIIIIHHHHIHHHFFFFFHHFFDDFFFFFFFFFFFFFFFFFFFFDA==<40.-,///9,,,-..211
@JI6ZREA02GBEU7
ATCGTACGTTGGAGGGCAAGTCTGGTGCCAGCAGCCGCGGTAATTCCAGCTCCAATAGCGTATATTAAAGTTGTTGCAGTTAAAAAGACTCGTAGTTGAATTTTAGGCCTGGCCGGATGGTCCGTCTTTGGCGAGTACTGTTCTGTCGTCGGGTCTATCCTTCTGGTGAGCCGGGATGCCCTTTATTGGGTGTGTCGGGGAACCAGGACCATTACCTTGAAAAAATTTAGAGTAGTTTAAAGCGGGCATTTGCTTGAATAGATTAGCATGGAATAATAGAATAGGACGTTGGTTCTATTTGTTGGTTTTAGGACCACCGTAATGATTAATAGGGATAGTTGGGGGCATTAGTAGTTCAATTGTCAGAGGTGAAATTCTTGGATTTATTGAAGACTAACTATTGCGTAAAGCATTTGCCAAGGATGTTTTCATTAATC
+
FFFFFFFFFFCCEFFD@@@BBFHIIIIIHIIIIIIIIBBBIIIIHHHHHHIHFFFFFFFFFFFFFFFFFFFFFFFFFFFFF=???;=6;;FFFFFFFFFFAAEE@@@DDCFFDDDDFCCCD@@@FFFFFFFFFFFFFFFFFFFDDDA@@FFFFFFFFFFFFFFF=<<FFFFFFFFFFFFFFFFFC<<?==868<<<001088==888<==<8669766:,,,,,,,,,+7=9:996688;;@>;4444;==ABBBBDA???DDDDGGGFDDGGFCCAB=<<?>66...111111713,,,-,.--,,//9,,----,1---16798<>>>>966>72322----,77;;<<68455BB@@@>>??88///:888<8822443888954768223...,05653,....2<>>888::<@:::8:2000062----43
@JI6ZREA02F3V4Z
ATCGTACGTTGGAGGGCAAGTCTGGTGCCAGCAGCCGCGGTAATTCCAGCTCCAATAGCGTATATTAAAGTTGTTGCAGTTAAAAAGCTCGTAGTTGAATTTCGGGATCAATATATTGGTCGTGCCTCCGGTATGCACTGGTATTATTGATTTCTACCTTCTGACGAACTATGATGTCATTAATTTGGTGTCATGGGGAATCAGGACTGTTACTTTGAAAAAATTAGAGTGTTTAAAGCAGGCACACGCTTGAATACATTAGCATGGAATAATGAAATAGGACGTTTGACCCTATTTTGTTGGTTTCTAGGATCGACGTAATGATTAATAGGGATAGTTGGGGGCATTAGTATTCAATTGTCAGAGGTGAAATTCTTGGATTTATTGAAGACTAACTACTGCGAAAGCATTTGCCAAGGATGTTTTCATTAATCAAGAACGAAAGTTAGGGATCGAAGACGATCAGATACCGTCGTAGTCTTAACCNTAAACT
+
IIIIIIIIIIIIIGGGIIIIIIIIIIIIIIIIIIIIIIIIIIIIIIIIIIIIIIIIIIIIIIIIIIHHHIIIIIIIIIIII=====IIIIIIIIIIIIIHHHIHHHIIIIIIIIIIIIIIIIIIIIIIIIIIIIIIIIIIIIIIIIIIIIHHHIIIIIIIIIIIIIIIIIIIIIIIIIIIIHH666IIIIIIIICCCCIIIIIIIIIIIIIIIHHHI688688;;,GIIIIHHHBBBHIIIIIIIIIIIIIIIIIIIIIIIIIIIIIIIIHHHH888IIIIIIIHEBGGAA>A>11//0-.;;69;GAIIIIIIIIGGGHHIIIIIIIIHHHHIIIIII::=::GGGHHHHIIHAA@HHHHHHHHHHHHBBBE?;88C?;11154:EEEECECBBBBDEBCC>>>>:;555>EAA??<<5;3..-.38::885;;;8003255<>>=59996888=32036688;;9;;>>=<566;9<<886644!3222.-
@JI6ZREA02J3BQ4
ATCGTACGTTGGAGGGCAAGTCTGGTGCCAGCAGCCGCGGTAATTCCAGCTCCAATAGCGTATATTAAAGTTGTTGCAGTTAAAAAGCTCGTAGTTGAATTTCGGGACCAATATATTGGTCGTGCCTCCGGTATGCACTGGTATTATTGATTTCTACCTTCTGACGAACTGTGATGTCATTAATTTGGTGTCATGGGGAATCAGGACTGTTACTTTGAAAAAATTAGAGTGTTTAAAGCAGGCACACGCTTGAATACATTAGCATGGAATAATGAAATAGGACGTTTGACCCTATTTTGTGGTTTTCTAGGATCGACGTAATGATTAATAGGGATAGTTGGGGGCATTAGTATTCAATTGTCAGAGGTGAAATTCTTGGATTTATTGAAGACTAACTACTGCGAAAGCATTTGCCAAGGATGTTTTCATTAATCAAG
+
IIIIIIIIIIIIIHHHIIIIIIIIIIIIIIIIIIIIIIIIIIIIIIIIIIIIIIIIIIIIIIIIIIHHHIIIIIIIIIIII?????IIIIIIIIIIIIIHHHC666IIIIIIIIIIIIIIIIIIIIIIIIIIIIIIIIIIIIIIIIIIIIHHHIIIIIIIIIIIIIIIIIIIIIIIIIIIIIIHHHIIIIIIIICCCCIIIIIIIIIIIIIIIECCD664444<<5GGDDDDEHFFFFFFFIIFFFFIIIIIIIIIIIIIIIIHHHHIIIHHHHHHHH:@@IIIHEBEE@?;54,,,,3---,,,,31A;;;>AGHIIHHHIIIII<<9D?;8??=?88-----55;;AA=BAGD@@@@B=@@EDDDDDB::::533BBC===>44:?::8::9999AC>::9::=>:::;<CAA==22033----354411476..
@JI6ZREA02JSEF5
ATCGTACGTTGGAGGGCAAGTCTGGTGCCAGCAGCCGCGGTAATTCCAGCTCCAATAGCGTATATTAAAGTTGTTGCAGTTAAAAAGCTCGTAGTTGAATTTC
+
FFFFFFFFFFFIIHHHIIIIIIIIIIIIIIIIHHFFFC?<<<?AADDDDFGFFFFFFFFFFFFC::::=FFFFFFFFFFFF????=FFFFFFFFBA<=<;;;4
@JI6ZREA02I08O9
ATCGTACGTTGGAGGGCAAGTCTGGTGCCAGCAGCCGCGGTAATTCCAGCTCCAATAGCGTATATTAAAGTTGTTGCAGTTAAAAAGCTCGTAGTTGAATTTCGGGATCAATACGTC
+
FFFFFFFFFFFIIHHHIIIIIIIIIIIIIIIIIIIIIIIIIIIIIIIIIIIIFFFFFFFFFFFFFFFFFFFFFFFFFFFFF?????FFFFFFFFFDDDD===5111<?<;;=;<:3/
@JI6ZREA02F825G
ATCGTACGTTGGAGGGCAAGTCTGGTGCCAGCAGCCGCGGTAATTCCAGCTCCAATAGCGTATATTAAAGTTGTTGCAGTTAAAAAGCTCGTAGTTGAGTTTCGGGATCAATATATCGGTCGTGCTTCGGTATGTACTGGTATTATTGTATTCTTCCCTTCTGACGAACTATGATGTCATTAATTTGGTGTTATGGGAATCGAGGACTGTTACCTTGAAAAA
+
FFFFFFFFFFFIIHHHIIIIIIIIIIIIIIIIIIIIIIIIIIIIIIIIIIIIFFFFFFFFFFFFFFFFFEDDFFFFFFFFF?????FFFFFFFFFF==:::FF<<:DDDFFFFFDDDCDDDDDA554111=><:97766664118753,.--.,,111,,,,337<<;//.34><<9775566221--,,-.:5,,,79::7422344.--755513,,,,,
@JI6ZREA02F7ZC7
ATCGTACGTTGGAGGGCAAGTCTGGTGCCAGCAGCCGCGGTAATTCCAGCTCCAATAGCGTATATTAAAGTTGTTGCAGTTAAAAAGCTCGTAGTTGAATTTTAGGCCTGGCCGGATGGTCCGTCTTTGGCGAGTACTGTTCTGTCGTCGGGTCTATCCTTCTGGTGAGCCGGGATGCCCTTTATTGGGTGTGTCGGGGAACCAGGACCATTACCTTGAAAAAATTAGAGTGTTTAAAGCGGGCATTTGCTTGAATAGATTAGCATGGAATAATAGAATAGGACGTTGGTTCTATTTTGTTGGTTTTAGGACCACCGTAATGATTAATAGGGATAGTTGGGGGCATTAGTATTCAATTGTCAGAGGTGAAATTCTTGGATTTATTGAAGACTAACTATTGCGAAAGCATTTGCCAAGGATGTTTTCATTAATCAAGAACGAAAGTTAGGGGATCGAAGACGATCAGATACCGTCGTAGTCTTAACCNTAAACTATGCCGACTAGGAATCGGGCGACGTTA
+
IIIIIIIIIIIIIHHHIIIIIIIIIIIIIIIIIIIIIIIIIIIIIIIIIIIIIIIIIIIIIIIIIIHHHIIIIIIIIII::66666GIIIIIIIIIIII>>>>IIIIIIIIIIIIIIIIIIIIIIHHHIIIIIIIIIIIIIIIIIIIIIHHHIIIIIIIIIIIIIIIIIIIHHHIIIHHHHHHIIIHHHIIIIIICCCCIIIIIIIIIIIIIIIGEEG111111==5HEIIIHHHHHHIIHHHII>>>IIIIIBBBGIGGGIIIIIIIIIIIIIIIIIIIIIIIIIIIIIIIIIA@>>>22AA9977E4466=A;;==DIIIIIIIIIIHHHIIIIGG::==:IIIIIIIIIIIIIIIIIIIIIAABDBBHIIIEEGGGFFBD==GIGA@BEEAAA@DEIIABBBIIIBFFEEEEEBA>84....<4....7<::<6487533222-2222788424<;==<:::>=:8:>??;>???=>87::77!822247-2444<=8:8::==??::67082000,
@JI6ZREA02G4JW7
ATCGTACGTTGGAGGGCAAGTCTGGTGCCAGCAGCCGCGGTAATTCCAGCTCCAATAGCGTATATTAAAGTTGTTGCAGTTAAAAAGCTCGTAGTTGAATTTCGGGATCAATATATTGGTCGTGCCTCTGGTATGAACTGGTATTATTGATTTCTACCTTCTGACGAACTGTGATGTCATTAATTTGGTGTCATGGGGAATCAGGACTGTTACTTTGAAAAAATTAGAGTGTTTAAAGCAGGCTCACGCTTGAATACATTAGCATGGAATAATGAAATAGGACGTTTGATCTATTTTGTTGGTTTCTAGGATCGACGTAATGATTAATAGGGATAGTTGGGGGCATTAGTATTCAATTGTCAGAGGTGAAATTCTTGGATTTATTGAAGACTAACTATTGCGAAAGCATTTGCCAAAGGATGTTTTTCATTAATCAAGAACGAAAGTTAGGGATCGAAGACGATCAGATACCGTCGTAGTCTTTAACCATAAACTAT
+
IIIIIIIIIIIIIHHHIIIIIIIIIIIIIIIIIIIIIIIIIIIIIIIIIIIIIIIIIIIIIIIIIIHHHIIIIIIIIII??66666GIIIIIIIIIIIIHHHIHHHIIIIIIIIIIIIIIIIIIIIIIIIIIIIIIIIIIIIIIIIIIIIHHHIIIIIIIIIIIIIIIIIIIIIIIIIIIIIIBBBIIIIIIIICC@@GGIIIIIIIGCCCIIHHEI666688;;,GIIIIHHHHHHIIIIIIIIIIIIIIIIIIIIIIIIIIIIIIIIIIIGG999IIIIIIIFHHCC===GACCCIAAIIHHHIIIGGGIIIIIIIIIIIIIIIIIIHGGGIIIII==?==IIIIIIIIIIGGGHHIIIIIIIIII666GGIIIIIIHHHIHHGGGEEIIIIIE;==<@7779877111711---../3.,,,,,.344443799=7752-,,,,,,,,,0355???=A@@AAAAAA@AA::7:<:99?944....784448702
@JI6ZREA02GBC5W
ATCGTACGTTGGAGGGCAAGTCTGGTGCCAGCAGCCGCGGTAATTCCAGCTCCAATAGCGTATATTAAAGTTGTTGCAGTTAAAAAGCTCGTAGTTGAATTTCGGGATCAATATATTGGTCGTGCCTCTGGTATGACACGTG
+
FFFFFFFFFFFII???IIIIIIIIIIIIIIIIIIIIIIIIIIIIIIIIIIIIFFFFFFFFFFFFFFFFFFFFFFFFFFFFF?????FFFFFFFFFFFFFFFFFFCCCCCFFFFFFFFFFFFFFFFFFFFDDB@@@400/43-
@JI6ZREA02GENIL
ATCGTACGTTGGAGGGCAAGTCTGGTGCCAGCAGCCGCGGTAATTCCAGCTCCAATAGCGTATATTAAAGTTGTTGCAGTTAAAAAGCTCGTAGTTGAATTTCGGGATCAATATATTGGTCGTGCCTCCGGTATGCACTGGTATTATTGATTTCTACCTTCTGACGAACTGTGATGTCATTAATTTGGTGTCATGGGGAATCAGGACTGTTAACTTTGAAAAAATTGAGTGTTTAAAGCAGGCTCGCGCTTGAATACATTAGCATGGAATAATGAAATAGGACGTTGATCCTATTTTGTGGTTTCTAGGATTGACGTAATGATTAATAGGGATAGTTGGGGGCATTAGTATTCAATTGTCAGAGGTGAAATTCTTGGATTTATTGAAGCTAACTACTGCGAAAGCATTTGCCAAGGATGTTTTCATTAATCAAGAACGAAAGTTAGGGATCGAAGACGATCAGATACCGTCGTAGTCTTTAACCATAAACTATGCCGACTAGGGATCGGATGATGTTAATTTTTT
+
HHHHHHHHHHHII:::HHIIIIIIIIIIIIIIIIIIIIIIIIIIHHHHHIIIHHHHHHHHHHHHHHHHHHHHHFFEEEHHH;;;;;HBBBBHHHHHHHHHHHHHHHHBBBBHHHHHHHHHHHHHHHFBBBBHHHHHHHHHHHHHHHHHHHEEEH@BBHHHHHHHHHHHHHEEEEHHGHHDD<<;;C<<9EGHHEA@CCHHHHHIIHHH96322;;;;D///022B>?;;;;@@CEEEGGHHHHHE@@@EHHHHH;<;DHHHHHHHDDDD@<<;D@@@E>GG@6566DDGDBBB99;9;/66666;4>>BEEGGHHBBBHBBBHHGB95666GGGGGG55555BEG@;656HHHHGGDDDID==333D///AABBBEEB=>=9--/4===>@?333?B993449=<96669200000037,,,,1799870---;902---28;:2---177:;744768:::7676;;764:::867---;;:79:60021-4782.1.44----2666667;;;::;;//55--
@JI6ZREA02I1GLE
ATCGTACGTTGGAGGGCAAGTCTGGTGCCAGCAGCCGCGGTAATTCCAGCTCCAATAGCGTATATTAAAGTT
+
:BBBBBBBAAACF888FDDDDFFFFF???EDDD@655=BBBBB5556ADAAADDDDFFFFDDDDDB==;911
@JI6ZREA02F0KAC
ATCGTACGTTGGAGGGCAAGTCTGGTGCCAGCAGCCGCGGTAATTCCAGCTCCAATAGCGTATATTAAAGTTGTTGCAGTTAAAAAGCTCGTAGTTGAATTTCGGGATCAATATATTGGTCGTGCCTCGTGTATGAACTGGTATTATTGATTTCTACCTTCTGACGAACTGTGATGTCATTAATTTGGTGTCATGGGGAATCAGGACTGTTACTTTGAAAAAATTAGAGTGTTTAAAGCAGGCACACGCTTGAATACATTAGCATGGAATAATGAAATAGGACGTTTGACCCTATTTTGTTGGTTTCTAGGATCGACGTAATGATTAATAGGGATAGTTGGGGGCATTAGTATTCAATTGTCAGAGGTG
+
FFFFFFFFFFFIIHHHIIIIIIIIIIIIIIIIIIIIIIIIIIIIIIIIIIIIFFFFFFFFFFFFFFFFFFFFFFFFFFFFF?????FFFFFFFFFFFFFFFFFDDDFFFFFFFFFFFFFFFFDBB@989844011449?BBBDDFFFFFFFFFFFFFFFFFFFFFFFFFFFFFFFFFFFFFFFFFFFFFFFFFF@@@@FFFFFFFFFFA@@@FFFFF67776966,DFFFFFFFFFFFFFFFFFFFFFFFFFFFGGIIDDDIGGGIIIIIGGGGDCCC8???FA?;8?=666:6.....-.22666?<DAAADDDDIDDDDDDDDD::8???==BBBAA52255A?><<<<<@898888<:99777770
@JI6ZREA02HRZ5N
ATCGTACGTTGGAGGGCAAGTCTGGTGCCAGCAGCCGCGGTAATTCCAGCTCCAATAGCGTATATTAAAGTTGTTGCAGTTAAAAAGCTCGTAGTTGAATTTC
+
FFFFFFFFFFFIIHHHIIIIIIIIIIIIIIIIIIIIIIIIIIIIIIIIIIIIFFFFFFFFFFFFFFFFFFFFFFFFFFFFF?????FFFFFFFFFDDDD==51
@JI6ZREA02F9AVE
ATCGTACGTTGGAGGGCAAGTCTGGTGCCAGCAGCCGCGGTAATTCCAGCTCCAATAGCGTATATTAAAGTTGTTGCAGTTAAAAAGCTCGTAGTTGAATTTCGGGATCAATATATTGGTCGTGCCTCTGGTATGAACTGGTATTATTGATTTCTACCTTCTGACGAACTGTGATGTCATTAATTTGGTGTCATGGGGAATCAGGACTGTTACTTTGAAAAAATTAGAGTGTTTAAAGCAGGCACNCGCTTGAATACATTAGCATGGAATAATGAAATAGGACGTTTGACCCTATTTTGTTGGTTTCTAGGATCGACGTAATGATTAATAGGGATAGTTGGGGGCATTAGTATTCAATTGTCAGAGGTGAAATTCTTGGATTTATTGAAGACTAACTACTGCGAAAGCATTTGCCAAGGATGTTTACATTAATCAAGAACGAAAGTTAGGGATCGAAGACGATCAGATACCGTCGTAGTCTTAACCATAAACTATGCCGACTAGGGATCGGATGATGTTAATTTTTTAATGTACTCATTTC
+
IIIIIIIIIIIIIHHHIIIIIIIIIIIIIIIIIIIIIIIIIIIIIIIIIIIIIIIIIIIIIIIIIIHHHIIIIIIIIIIII?????IIIIIIIIIIIIIHHHIHHHIIIIIIIIIIIIIIIIIIIIIIIIIIIIIIIIIIIIIIIIIIIIHHHIIIIIIIIIIIIIIIIIIIIIIIIIIIIIIHHHIIIIIIII;;;;BBIIIIIIIIIBBBIHHHI;;;;;;;;,BBIIIFDDEEBIIFEEI=8!;;IIIIIIIIIIIIIIIIIIIIIIIIIIEEEIIIIIIIHHHIF888AD6665?36BB999D@IEEDIIIIIIIIIIHHHIIIIIBBBDEDEHI66877EEEEIIIIID<<;HHH=@@HHHHHHHHHHHHHHHHHHHHHH=EEBBBBB????B?9;;BBBB:;;;;BBBBCAAA9<<9...318888699830082003:;;366668833388:88:;::8::;:31018:88:::;;110861130-01004511,,,.-37445559971133///...44)9731//1,,,5
@JI6ZREA02JUAZ3
ATCGTACGTTGGAGGGCAAGTCTGGTGCCAGCAGCCGCGGTAATTCCAGCTCCAATAGCGTATATTAAAGTTGTTGCAGTTAAAAAGCTCGTAGTTGAATTTTAGGCCTGGCCGGACGTCGTCTCTTGGCGAGTACTGTTCTGTCGTCGGGTCTATCTTTCTGGTGAAT
+
FFFFFFFFFFFIIHHHIIIIIIIIIIIIIIIIIIIIIIIIIIIIIIIIIIIIFFFFFFFFFFFFFFFFFFFFFFFFFFF@@88888CFFFFFFFFFFFFEEAAFFFFFDAA>>@<43344444=ABBDDFFFFFFFFFFFFFFFFFFFFFFFFFD=8654=7<<=81-/
@JI6ZREA02JSLU7
ATCGTACGTTGGAGGGCAAGTCTGGTGCCAGCAGCCGCGGTAATTCCAGCTCCAATAGCGTATATTAAAGTTGTTGCAGTTAAAAAGCTCGTAGTTGAATTTCGGGATCAATATATTGGTCGTGCCTCCGGTATGCACTGGTATTATTGATTTCTACCTTCTGACGAACTGTGATGTCATTAATTTGGTGTCATGGGGAATCAGGACTGTTACTTTGAAAAAATTGAGTG
+
FFFFFFFFFFFIIHHHIIIIIIIIIIIIIIIIIIIIIIIIIIIIIIIIIIIIFFFF@AA@EFFFFFFFFFFFFFFFFFFFF?????FFFFFFFFFFFFFFFFFFFFFFFFFFFFFFFFFFFFFFFFFFFFFFFFFFFFFFFFFFFFFFFFDDDFFFFFFFFFFFFFFFFFFFFFFFFFFFFFFFFFFFDDEFFFBDDDFFFFFFFFFFA>=<<1113,,,,,,--.3972
@JI6ZREA02HWAOQ
ATCGTACGTTGGAGGGCAAGTCTGGTGCCAGCAGCCACGGTAATTCCAGCTCCAATAGCGTATATTAAAGTTGTTGTAGTTAAAAAGTTCGTAATTGAATTTTAGGCTTGACCGGACGGTCCGTCTCTGGCGAGTACTGTTCTGTTGTCAGGTCTATCCTTCTGGTGAGCCGGTATGCCCTTTATTGGGTGTGTCGGAGAACCAGGACCATTACCTTGAAAAAATTAGAGTGTTTAAAGTGGGCTTTTGCTTGAATAGATTAGCATAGAATAATAGAATAGGACGTTAGTTCTATTTTGTTGGTCTAGGACCATCGTAATGATTAATAGGGATAGTTGGGGGCATTAGTATTCAATTGTCAGAGGTGAAATTCTTGGATTTATTGAAGACTAACTACTGCGAAAGCATTTGCCAAAGATGTTTTCATTAATCAAGAATGAAAGTTAGGGGATCGAAGACGATCAGNTACCGTCGTAGTCTTAACCNTAAACTATGTCGACTAGGAATCGGGCAACGTTATTTTCATGACTCGCTCGGCG
+
HHHHHHHHHHHII???IIIIIIIIIIIIIIIIIIIIIIIIIIIIIIIIIIIIHHHHHHHHHHHHHHHHHHHHHHHHHHHHH?????HHHHHHHHHHHHHCCCCHHHHHHHHBBBBHHHHHHHHHHHHHHHHHHHHHHHHHHHHHHHHHHHHHHHHHHHHHHHHHHHHHHHHHHHHHHHHHHHHHHHHHHHHHHHHHHHHHHEB;>>EHHEEEHHHHHH;;;;66<<-E@??B;55022;4;;;?9999@;;<@D@;9;BGGHHHH;;;DHHHHHHHHHDDDHHHDDDH@@@DEG====@68BBEEEG666;@HHHHHHHHHHHHHHHHHHHBBBBHH==?==HHHH@@@BHHGEEEBBBBB=9///====BAA::==A444?87AB>=:>>=33329?A92444?=999=BBB>>>=8=;4444:;;;<<<==;;99;;777677-1111:;;;;;6476::::2!22;:2---1:::;::;;:8!7777---46020602022:6777221:;:;770000076666974646797--
@JI6ZREA02J1DGK
ATCGTACGTTGGAGGGCAAGTCTGGTGCCAGCAGCCGCGGTAATTCCAGCTCCAATAGCGTATATTAAAGTTGTTGCAGTTAAAAAGCTCGTAGTTGAATTTCGGGATCAATATATTGGTCGTGCCT
+
FFFFFFFFFFFIIHHHIIIIIIIIIIIIIIIIIIIIIIBBBIIIIIIIHIIIFFFFFFFFFFFFFFFFF===FFFFFFFFF==???FFFFFFFFFFDDD???A666ADDDDFFFFFFFDDDDBA>87
@JI6ZREA02H1JBD
ATCGTACGTTGGAGGGCAAGTCTGGTGCCAGCAGCCGCGGTAATTCCAGCTCCAATAGCGTATATTAAAGTTGTTGCAGTTAAAAAGCTCGTAGTTGAATTTCGGGATCAATATATCGGTCGTGCTTCGGTATGTACTGGTATTATTGATTTCTCCCTTCTGACGAACTATGATGTCATTAATTTGGTGTTATGGGGAATCAGGACTGTTACTTTGAAAAAATTGAGTGTTTAAAGCAGGCACACGCTTGAATACATTAGCATGGAATAATGAAATAGGACGTTTGACCCTATTTGTGGTTCTAGGATCGACGTAATGATTAATAGGGATAGTTGGGGCATTAGGTATTCAATTGTCAGAGGTGAAATTCTTGGATTATTGAAGACTAACTATGCAAAGCATTTGCCAAGGATGTTTTCATTAATCAAGAACGAAAGTTAGGGATCGAAGACGATCAGNTACCGTGTAGTCTTAACCATAACCTAATGCCGACTAGGGATCGGATGATG
+
FFDDBA8444444000488?AABBDFHHHHHIIHIIIHHIIIIIIIHHHIIIFFFFFFFFFFFFFFFFFFFFFFFFFFFAA77777AAAAAFFFFFFFFFFFFFFFF<<<<FFFDD?:::FFFFFFFFDDDFFFFFFFFFFFFFFFFFFFFFFFFFFFFFFDEEFFFFFFFFFDDDAA====311440>>??=0111::@?>=>???@44498889225526:::;FFFFFF;;;FFFFFFF???FFFFDD=:9:AB::::99>>>>>==?901144<=898866<7666:<..../222238>=88:::AAADDDDDDDDDAAA??==:::AB99669@A=5555:BB?>=>>?>8832///8866667;<<:3///2:>;622332222203,,,.397..,76777,,,,..,,,7444...0000..20----260222766222106474447!-----04474443300...0,,,,,,,.033486612269::::::::::
@JI6ZREA02HV2JZ
ATCGTACGTTGGAGGGCAAGTCTGGTGCCAGCAGCCGCGGTAATTCCAGCTCCAATAGCGTATATTAAAGTTGTTGCAGTTAAAAAGCTCGCTAGTAGTTAAGTT
+
FFFFFFFFFFFIIHHHIIIIIIIIIIIIIIIIIIIIIIIIIIIIIIIIIIIIFFFFFFFFFFFFFFFFFFFFDBAA@@<44---,,8::2.-..752---11=55
@JI6ZREA02GBCXS
ATCGTACGTTGGAGGGCAAGTCTGGTGCCAGCAGCCGCGGTAATTCCAGCTCCAATAGCGTATATTAAAGTTGTTGCAGTTAAAAAGCTCGTAGTTGAATTTCGGGATCAATATATCGGTCGTGCTTCGGTATGTACTGGTATTATTGATTTCTCCCTTCTGACGAACTATGATGTCATTAATTTGGTGTTATGGGGAATCAGGACTGTTACTTTGAAAAAATTAGAGTGTTTAAAGCAGGCACACGCTTGAATACATTAGCATGGAATAATGAAATAGGACGTTTGATCTTATTTGTGGTTTCTAGGATCGACGTAATGATTAATAGGGATAGTTGGGGCATTAGTATTCAATTGTCAGAGGTGAAATTCTTGGATTTATTGAAGACTAACTACTGCGAAAGCATTTGCCAAGGATGTTTCATTAATCAAGAACGAAAGTTAGGGATCGAAGACGATCAGA
+
FFFFFFFFFFFII:::IIIIIIIIIIIIIIIIIIIIIIIIIIIIIIIIIIIIFFFFFFFFFFFFFFFFFFFFFFFFFFFFF;;;;;DFFFFFFFFFFFFFFFFFFFFFFFFFFFFFFFFFFFFFFFFFFFFFFFFFFFFFFFFFFFFFFFFFFFFFFFFFFFFFFFFFFFFFFFFFFFDDDDFFFFFFF@@AFBDBBFFFFFFFFFFF<;;FFFFD66666666,;CFFFFFFFFFFFFFFFFFFFFFDDDFFFIIGGGGGGFF????DDDB:555D>AAAA=;;<A???44522251<<<==DAD:::ADDDDDDDDD???ADAAA???DDDDDB9999AA:8:A===<@888:B>??=<<@@@;8844328<<@888;77><8883...2966678888;88888;@<;;;9663,,,,,0,,,,1336200772220---1327---6675:876662.
@JI6ZREA02H39YP
ATCGTACGTTGGAGGGCAAGTCTGGTGCCAGCAGCCGCGGTAATTCCAACTCCAATAGCGTATATTAAAGTTGTTGCAGTTAAAAAGACTCGTAGTTGAATTTCGGGATCAATATATTGGTCGTGCCTCCGGTATGCACTGGTATTATTGATTTCTACCTTCTGACGAACTGTGATGTCATTAACTTGGTGTCATGGGGAATCAGGACTGTTACTTTGAAAAAATTAGAAGTGTTTAAAGCAGGCACACGCTTGAATACATTAGCATGGAATAATGAAATAGGACGTTTGACCCTATTTTGTGGTTTCTAGGATCGACGTAATGATTAATAGGGATAGTTGGGGCATTAGTATTCAATTGTCAGAGGTGAAATTCTTGGAATTTTATTGAAGACTAAACTATTGACGAAAGCAATTTGCCAAGGATGTTTCATTTAATCAAGAACGAAAGTTAGGGATCGAAGACGATCAAATACCGTCGTAGTCTTAACCATAAACTATGCCGACTAGGGATCGGGCGACGTTATTTCATG
+
FFFFFFFFFFFII:::IIIIIIIIIIIIIIIIIIIIIIIIIIIIIIIFFFEDCD@A@FFFFFFFFFFFFF@@@@FFFFFFF=???;=6==FFFFFFFDFF<<<FCC???ADDFFFFFFFFFFFFFFFFFFFFFDDDFFFFFFFFFFFFFFFFFFFFFFFFFFFFFFF<<<AFDDDFFFFFFFFC<;:A=99:9@@1111AA<<<<=??<<99::1117,,,,,,11+:99<<=111===BBA:::ADFFDD???ADDDDD555CFFFDDGGGGGDF:::D>B@@?8444<>..,38....3,--...74<>==?@AAAADDDDDDDDDAAA==;<<<?<<4242::;2.../88444@@@<>>><<<>2...,,7350000,,,,5,,30,,,3,,,,40-003,,,,,,07550007000030.,,,,,,00,,,,,,,-24660002766-0024-----4134433,,,,--,0..17774200668742---27212278:8:7---16:6220068822---26622
@JI6ZREA02J3W4E
ATCGTACGTTGGAGGGCAAGTCTGGTGCCAGCAGCCGCGGTAATTCCAGCTCCAATAGCGTATATTAAAGTTGTTGCAGTTAAAAAGCTCGTTAGTTGAATTTCGGGATCAATATATTGGTCGTGCCTCTGGTATGCACTGGTATTATTGATTTCTACCTTCTGACGAACTGTGATGTCATTAATTTGGTGTCATGGGGAATCAGGACTGTTACTTTGAAAAAATTAGAGTGTTTAAAGCAGGCACACGCTTGAATACATTAGCATGGAATAATAGAATAGGACGTTGGTCTATTTTGTTGGTTTTAGGACCACCGTAATGATTAATAGGGATAGTTGGGGCATTAGTATTCAATTGTCAGAGGTGAAATTCTTGGATTTATTGAAGACTAACCACTGCGAAAGCATTTGCCAAGGATGTTTTCATTAATCAAGAACGAAAGTTAGGGATCGAAGACGATCAGATACCGTCGTAGTCTTAACCATAAACTATG
+
IIIIIIIIIIIIIHHHIIIIIIIIIIIIIIIIIIIIIIIIIIIIIIIIIIIIIIIIIIIIIIIIIIHHHIIIIIIIIIIII????=IIIG@>>>IIIIIIHHHIBBBIIIIIIIIIIIIIIIIIIIIIIIIIIIIIIIIIIIIIIIIIIIIHHHIIIIIIIIIIIIIIIIIIIIIIIIIIIIGG:::IIIIIIIICCCCIIIIIIIIIIIGGGIHHHI666668>>-GHIIIHHHHHHIIIIIIIIIIIIGGGIIIIIIIIIIIIIGGGGIIIIIIIIHGGGHIIII8878AI??==D22===;99???AAAAAAAFIIIHHHIHHHIHHEIIIGAA5555==FIIGIIIIIIIIIHHHHHHBBCHHHHHHCBBHHHHEEF;;CE?>>?>444588A>>>;>>EAAAAACCCEE;;8AA77448===<<9;;33003<<<<>>>6>>>>>>;;82032>>>=868:>>>><<<>>>>>>>>22086...2288
@JI6ZREA02I52RU
ATCGTACGTTGGAGGGCAAGTCTGGTGCCAGCAGCCGCGGTAATTCCAGCTCCAATAGCGTATATTAAAGTTGTTGCAGTTAAAAAGCTCGTAGTTGAATTTTAGGCCTGGCCGGATGGTCCGTCTTTGGCGAGTACTGTTCTGTCGTCGGGTCTATCCTTCTGGTGAGCCGGGATGCCCTTTATTGGGTGTGTCGGGGAGCCAGGACCATTACCTTGAAGAAATAAGAGTGTTTAAAGCGGGCATTTGCTTGAATAGATTAGCATGGAATAATAGAATAGGACGTTGGTTCTATTTTGTTGGTTTTAGGACCACCGTAATGATTAATAGGGATAGTTGGGGGCATTAGTATTCAATTGTCAGAGGTGAAATTCTTGGATTTATTGAAGACTAACTATTGCGAAAGCATTTGCCAAGGATGTTTTTCATTAATC
+
IIIIIIIIIIIIIBBBIIIIIIIIIIIIIIIIIIIIIIIIIIIIIIIIIIIIIIIIIIIIIIIIIIFFFIIIIIGHHHH7733333@GHHHIIIIIIIICCCCIIIIIIIIIIIIIIIIIIIIIIHHHIIIIIIIIIIIIIIIIIIIIIHHHIIIIIIIIIIIIIIIIIIIHHHIIIHHHHHHIAA;;;IIIIIICCCCIFIFF@@>FIBBBIIIIGGGGF3668447DFGFEEH>>>HIHHHHH;;;FIIIHIIIIIIIIIIIIIIIIIEDDDIIIIIIIIIIDDDDDDDCBE95556//;:5555?EB;6669@IIIIFEEGGGGG@5556<DGFF54756DDGIF<9<@@@@@EBBBBBDD>>?=:::???BDBBBBBBD::???>=?BB@998>@CC@:::@CC<<;A==000051,,,,,,15331111
@JI6ZREA02HDB7V
ATCGTACGTTGGAGGGCAAGTCTGGTGCCAGCAGCCGCGGTAATTCCAGCTCCAATAGCGTATATTAAAGTTGTTGCAGTTAAAAAGCTCGTAGTTGAATTTCGGGGTCAGCAGGTTGGTCGTGCCACTGGTATGTACTGGCTTCGCTGATTCCTCCTTTCTGAAGAACTGTAATGTCATTAATTTGGTGTTGCAGGGAAACAGGACTGTTACTTTGAAAAAATTTAGAGTGTTTAAAGCAGGCTAACGCTTGAATACATTAGCATGGAATAATGAAATAGGACGTTCGATCCTATTTTGTGGTTTCTAGGACTGACGTAATGATTAATAGGGATAGTTGGGGCATTAGTATTCAATTGTCAGAGGTTGAAATTCTTGGATTTATTGAAGACTAACTACTGC
+
FFFFFFFFFFFFB666BFFGGGGFFIIIIIIIIIIIIIIIIIIIIIIIIIIIFFFFFFFFFFFFFFFFFFFFAAABBBA8822222====ABDDDDBBB===A33332<>>??AA==666?FFFFFFFFFFFFFFFFFFFFFFFFFFFFFFFFF?<:::=BA@<8455:AA888?ABBA=<<<99=BB61114<A=====::9CCFDDDBB@@;86<-----,,,,+4=<:<888=?FFFFCCDDFFFFFFFFFDDDDGGGGFCCCDDDDDDGD?555A>DD??555:=@AA>??44444/==888<7BAAADDDDDDDDBBBA:::8<8888<>?>884444??A<8444@BBBA@:::<=BB////8==;@@@@B??=444>77><66673...226633
@JI6ZREA02GRQ7S
ATCGTACGTTGGAGGGCAAGTCTGGTGCCAGCAGCCGCGGTAATTCCAGCTCCAATAGCGTATATTAAAGTTGTTGCAGTTAAAAAGCTCGTAGTTGAATTTTAGGCCTGGCCGGATGGTCCGTCTTTGGCGAGTACTGTTCTGTCGTCGGGTCTATCCTTCTGGTGAGCCGGGATGCCCTTTATTGGGTGTGTCGGGGAACCAGGACCACTACCTTGAAAAAATTAGAGTGTTTAAAGCGGGCATTTGCTTGAATAGATTAGCATGGAATAATAGAATAGGACGTTGGTTCTATTTTGTTGGTTTTAGGACCACCGTAATGATTAATAGGGATAGTTGGGGGCATTAGTATTCAATTGTCAGAGGTGAAATTCTTGGATTTATTGAAGACTAACTATTGCGAAAGCATTTGCCAAGGATGTTTTCATTAATCAAGAACGAAAGTTAGGGGATCGAAAGACGATCAGATACCGTCGTAGTCTTAACCNTAAACTATGCCGACTAGGAATCGGGCACGTTATTTCATGACTCGCTCGGCGCCTTACGGGAAC
+
IIIIIIIIIIIIIHHHIIIIIIIIIIIIIIIIIIIIIIIIIIIIIIIIIIIIIIIIIIIIIIIIFF;;;IIIIGEEEEE6611111;DEDIDEHIIIFF@@AAIIIIIIFFFFIIIIIIIIIIIIHHHIIIIIIIIIIIIIIIIIIIIIHHHIIIIIIIIIIIIIIIIIIIHHHIIIHHHHHHIFFFFHIIIIIIBBBBIIIIFBBBFIHHIIIIIII;;;;99II5IIIIIHHHFFFHIHHHHHHHHIIIIIFEEDIIIIIIIIIIIIIIIIIIIIIIIIIHHDDDDDDBCEB55555//665555DAAE?;6556<GGIIIIIHHHHHHHIIIIDD77866DDDGFIFFFFIGGEE@=@DHE>>@BBEBDB:88??C555977CB::8:BDDDDDEDB@:::BDDBBBBC?>>>A>;8.....39998869;3...30333000.,,,,,1,,,,,30988999;:;:<;310117447002200!344430-48886:8:8;;668:842-.,530/,,,,577795354749910112230445770
@JI6ZREA02G5V4D
ATCGTACGTTGGAGGGCAAGTCTGGTGCCAGCAGCCGCGGTAATTCCAGCTCCAATAGCGTATATTAAAGTTGTTGCAGTTAAAAAGACTCGTAGTTG
+
F???DD:554444===:::FFFIIIIIIIIIIIIIIIIIIIIIIIIIIIIIIFFFFFFFFFFFFFFFFFFFF@??BBBA>=//---9-33232.----
@JI6ZREA02HXEJY
ATCGTACGTTGGAGGGCAAGTCTGGCGCCTTACGGGAAACAGTCGACTGCCAAGGCACACA
+
FFFFDD?544449889<4449BBDGFHFFHHHHHFFFFFE9@@BBB?FFFGFDAA?AABB5
@JI6ZREA02GZAA6
ATCGTACGTTGGAGGGCAAGTCTGGTGCCAGCAGCCGCGGTAATTCCAGCTCCAATAGCGTATATTAAAGTTGTTGCAGTTAAAAAGCTCGTAGTTGAATTTCGGGATCAATATATCGGTCGTGCTTCGGTATGTACTGGTATTATTGATTTCTCCCTTCTGACGAACTATGATGTCATTAATTTGGTGTTATGGGGAATCAGGACTGTTACTTTGAAAAAATTAGAGTGTTTAAAGCAGGCACACGCTTGAATACATTAGCATGGAATAATGAAATAGGACGTTTGATCTTATTTGTGGTTTCTAGGATCGACGTAATGATTAATAGGGATAGTTGGGGCATTAGTATTCAATTGTCAGAGGTGAAATTCTTGGATTTATTGAAGACTAACTACTGCGAAAGCATTTGCCAAGGATGTTTCATTAATCAAGAACGAAAGTTAGGGATCGAAGACGATCAGATACCGTCGTAGTCTTAACCATAAACTATG
+
IIIIIIIIIIIIIHHHIIIIIIIIIIIIIIIIIIIIIIIIIIIIIIIIIIIIIIIIIIIIIIIIIIHHHIIIIIIIIIIII?????IIIIIIIIIIIIIHHHIHHHIIIIIIIIIIIIIIIIIIIIIIIIIIIIIIIIIIIIIIIIIIIHHHIIHHHIIIIIIIIIIIIIIIIIIIIIIIIIHHHIIIFFFIICCCCIIIIIIIIIIIIIIIHHHI888888>>-IIIIIHHHHHHIIIIIIIHHHIIIIIIIIIIIIIIIIIIIIIIF<<<FEBBGBGDD<<<;:BDAA=85/116155<<<E?IEEDEIIIIIIIIIIIIIDAAABBBBEEB;<5555<AGGGGIIIHEEEIIIHHHHEEEEDB;;;;;88???>>>C::CBBBBBEBAAA?CCC;51119;;:;;A====;8655.,,,,44330323855><77<<==<<999:::;:65896888868:==:98<<><6869==<98:999:<268
@JI6ZREA02GTHN1
ATCGTACGTTGGAGGGCAAGTCTGGTGCCAGCAGCCGCGGTAATTCCAGCTCCAATAGCGTATATTAAAGTTGTTGCAGTTAAAAAGCTCGTAGTTGAATTT
+
FFFFFFFFFFFII666IIIIIIIIIIIIIIIIIIIIIIIIIIIIIIIIIIIIFFFFFFFFFFFFFFFFFFFFFFFFFFFFF?????FFFFFFFDDBB88110
@JI6ZREA02I4286
ATCGTACGTTGGAGGGCAAGTCTGGTGCCAGCAGCCGCGGTAATTCCAGCTCCAATAGCGTATATTAAAGTTGTTGCAGTTAAAAAGCTCGTAGTTGAATTTCGGGATCAATACGTCGGTCGTGCTTTTTTGGTACGCACTGGCGTCATTGGTTTCTCCTTTCTGACGAACCATGATGTCATTAATTTGGTGTTATGGGGAGTTAGGACTGTTACTTTGAAAAAATTAGAGTGTTTAAAGCAGGCATTAGCTTGAATACATTAGCATGGAATAATGAAATAGGACGTTCGATCCTATTTTGTTGGTTTCTAGGATCAACGTAATGATTAATAGGGATAGTTGGGGCATTAGTATTCAATTGTCAGAGGTGAAATTCTTGGGTTTATTGAAGACTAACTACTGCGAAAGCATTTGCCAAGGATGTTTTCATTAATCTAAGAACGAAAGTTAGGGATCGAAGACGATCAGATACCGTCGTAGTCTTAACCATAAACT
+
FFFFFFFFFFFII???IIIIIIIIIIIIIIIIIIIIIIIIIIIIIIIIIIIIFFFFFFFFFFFFFFFFFFFFFFFFFFFCC88888FFFFFFFFFFFFFFFFFFFFFFFFFFFFFFFFDBBAAA<111111<<6AAABDFFFFFFFFFFF==:::FFFFFFFFFFFFFFFFFFFFFFFFFFFFFF666FFFFFFFF=A?=F6<:CCCFFD:88:=666:------..,7===?;=?FFFFFFFFFFFFDDA:::??:9:DAACGFFFDIIIGGDDFGGIIIIIDDDDDDDDDAAAA5555=66AB===AAD?:::DDDAAADDDAAABBBBB444<989<9....77688988=@?>?BB====?>>>?B;;;@83228886667--3022233...28<<::888;@>>8883/...66462000.2277880----668:73338::45555---::446712266461227757884021166000202220
@JI6ZREA02H42VW
ATCGTACGGTTGAGGGCAAGTCTGGTGCCAGCAGCCGCGGTAATTCCAGCTCCAATAGCGTATATTAAAGTTAGTTGCAGTTAAAAAGACTCGTAGTTGAATTTAGGCCTGGCCGGATGGTCCGTCTTTGGCGAGTACTGTTCTGTCGTCGGGTCTATCCTTCTGGTGAGCCGGGATGCCCTTTATTGGGTGTGTCGGGGAACCTAGGACCATTACCTTGGAAAAAATTAGAGTGTTTAAAGCTAGGACTTTTGCTTGAATAGATTAGCATGGAATAATAGAATAGGACGTCGTGGTTCTA
+
FFFFFFEEEEEII@@@IIIIIIIIIIIIIIIIIIIHH=888?DAA<899?BBB:::9DDDDBBBAA=;;9111444<<<@AA5557;F9FAA?????>322.../-57575556889<<>BBDDDCCCFFFFFDC?===?FFFFFFFFFF???BBB@@8888=622324<880114<<===????@@@@FFFDDBB:74444>=430004<<<<<>>>A@>22222245,=AAAA===???;6666CDB96669AB=555BBA====?DAACGGGGGGGGGDDCCCGDD==<=9995571-
@JI6ZREA02ILI4C
ATCGTACGTTGGAGGGCAAGTCTGGTGCCAGCAGCCGCGGTAATTCCAGCTCCAATAGCGTATATTAAAGTTGTTGCAGTTAAAAAGCTCGTAGTTGAATTTTCGGGACTCAACGTAGTACTTGGTCGTGGCCTCCGGTATGTCACTGGTATTAGTTGATTTCTACCTTCGTGACGAACCTGTGATCGTTC
+
FFFFFFFFFFFIIHHHIIIIIIIIIIIIIIIIIIIIIIIIIIIIIIIIIIIIFFFFFFFFFFFFFFFFFFFFDBAAAA<00////-6<====7322---../.3,,,3232555732336=66222423225576651243///76422=>==??=889;444048===876677666424466799<<44
@JI6ZREA02GDH21
ATCGTACGTTGGAGGGCAAGTCTGGCGCCTTACGGGAAACAGTCGACTGCCAAGGCACACAGGGGATA
+
IIIIIIIIIIIIIHHHIIIIIIIIIIIIIIIIIGGGCCCIIIIIIIIIIIIIIIIIIIIIICCCCIII
@JI6ZREA02IM3PP
ATCGTACGTTGGAGGGCAAGTCTGGTGCCAGCAGCCGCGGTAATTCCAGCTCCAATAGCGTATATTAAAGTTGTTGCAGTTAAAAAGCTCGTAGTTGAATTTCGGGATCAATATATCGGTCGTGCTTCGGTATGTACTGGTATTATTGATTTCTCCCTTCTGACGAACTGTGATGTCATTAATTTGGTGTCATGGGGAATCAGGACTGTTACTTTGAAAAAATTAGAGTGTTTAAAGCAGGCACACGCTTGAATACATTAGCATGGAATAATGAAATAGGACGTTGATCCTATTTTGTTGGTTTCTAGGATTGACGTAATGATTAATAGGGATAGTTGGGGGCATTAGTATTCAATTGTCAGAGGTGAAATTCTTGGATTTATTGAAGACTAACTACTGCGAAAGCATTTGCCAAGGATGTTTTCATTAATCAAGAACGAAAGTTAGGGATCGAAGACGATCAGATACCGTCGTAGTCTTAACCATAAACTATGACCGACTAGGGATCGGATGATGTTAATTTTTTAATGTACTC
+
IIIIIIIIIIIIIHHHIIIIIIIIIIIIIIIIIIIIIIIIIIIIIIIIIIIIIIIIIIIIIIIIIIHHHIIIIIIIIIIII?????IIIIIIIIIIIIIHHHI@@@IIIIIIIIIIIIIIIIIIIIIIIIIIIIIIIIIIIIIIIIIIIHHHIIHHHIIIIIIIIIIIIIIIIIIIIIIIII>>>IIIIIIHHAAAAIIIIIIIIIIIIIIIHHHI;;;;99;;,FHIIIHHHHHHIIIIIIIIIIIIIIIIIIIIIIIIIIIIIIIIIHHHIHHHIIIIIIIIIIGGEEEA33336//66@@?GII<<<DIIIIIDDDIIIGG<<99BBBDGEEFF55556@@DGFGFGG@<<<@@BDEDDDDDBBB::::?88::>:::>77:::>;CCA@>>;@9::>;;;9::;=<?>;====;9.----.,3944299:855865536;;36611333334474799:3136;:84477970300220/.1,,,51,,....00497542033;88888886<<<//55//00)8<;7--
@JI6ZREA02FVSWX
ATCGTACGTTGGAGGGCAAGTCTGGTGCCAGCAGCCGCGGTAATTCCAGCTCCAATAGCGTATATTAAAGTTGTTGCAGTTAAAAAGCTCGTAGTTGAATTTCGGGATCAATATA
+
FFFFFFFFFFFIIHHHIIIIIIIIIIIIIIIIIIIIIIIIIIIHHHIIIIIIFFFFFFFFFFFFFFFFFFFFFFFFFFFFF=====FFFFFFFFDDDDB===5331>>>==?>84
@JI6ZREA02J25GB
ATCGTACGTTGGAGGGCAAGTCTGGTGCCAGCAGCCNCGGTAATTCCAGCTCCAATAGCGTATATTAAAGTTGTTGCTAAAGTT
+
FFFFFFFFFFFIIHHHIIIIIIIIIIIIIIIIIH::!88FFFFFFFFHHIIIFFFFFFFFFFFF@?<::FFFFD:110496=11
@JI6ZREA02I3Y5M
ATCGTACGTTGGAGGGCAAGTCTGGTGCCAGCAGCCGCGGTAATTCCAGCTCCAATAGCGTATATTAAAGTTGTTGCAGTTAAAAAGCTCGTAGTTGAATTTTAGGCCTGGCCGGATGGTCCGTCTTTGGCGAGTACTGTTCTGTCGTCGGGTCTATCCTTCTGGTGAGCCGGGATGCCCTTTATTGGGTGTGTCGGGGAACCAGGACCATTACCTTGAAAAAATTAGAGTGTTTAAAGCGGGCATTTGCTTGAATAGATTAGCATGGAATAATAGAATAGGACGTTGGTTCTATTTTGTTGGTTTTAGGACCACCGTAATGATTAATAGGGATAGTTGGGGGCATTAGTATTCAATTGTCAGAGGTGAAATTCTTGGATTTATTGAAGACTAACTATTGCGAAAGCATTTGCCAAGGATGTTTTCATTAATCAAGAACGAAAGTTAGGGGATCGAAGACGATCAGATACCGTCGTAGTCTTAACCATAAACTATGCCGACTGGAATCGGGCGACGTTATTTCATGACTCGCTCGGCGCCTTACGGGAAC
+
IIIIIIIIIIIIIBBBIIIIIIIIIIIIIIIIIIIIIIIIIIIIIIIIIIIIIIIIIIIIIIIIGG;;;IIIIIIIIIIGG88888HIIIIIIIIIIIIBBCCIIIIIIIIIIIIIIIIIIIIIIHHHIIIIIIIIIIIIIIIIIIIIIHHHIIIIIIIIIIIIIIIIIGG;;;IIIHHHHHHIIIHHHIIIIIICCCCIIIIIIIIIIIIIIIIGGG899988GG5IIHIHHHHHHHIIHHHHIHHHIIIIIIHHIIIIIIIIIIIIIIIIIHHHIIIIIIIIIIIDDBBGE?3333;22EE9989GGGD===557=AGGGIHHGGGGGHHIIIIII====7FFFH==:===DDGEEEHIIFH5558BEEHHF==;;;HHHHHHHH@?>@FFFFFCEECA:;;>AC;111?CCCCEEB==7777>===>>8;;;30039755233344449;;888;9=::;;==<=>>;;65668<<=<;==665;76631-2...230866;;;=::82-36<882003;;<;;;8231812274//,,-,055411
@JI6ZREA02GLMDV
ATCGTACGTTGGAGGGCAAGTCTGGTGCCAGCAGCCGCGGTAATTCCAGCTCCAATAGCGTATATTAAAGTTGTTGCAGTTAAAAAGCTCGTAGTTGAATTTCGGGATCAATATATTGGTCGTGCCTCCGGTATGCACTGGTATTATTGATTTCTACCTTCTGACGAACTGTGATGTCATTAATTTGGTGTCATGGGGAATCAGGACTGTTACTTTGAAAAAATTGAGTGTTTAAAGCAGGCACACGCTTGAATACATTAGCATGGAATAATGAAATAGGACGTTTGACCCTATTTGTTGGTTTCTAGGATCGACGTAATGATTAATAGGGATAGTTGGGGGCATTAGTATTCAATTGTCAGAGGTGAAATTCTTGGATTTATTGAAGACTAACTACTGCGAAAGCATTTGCCAAGGATGTTTTCATTAATCAAGAACGAAAGTTAGGGATCGAAGACGATCAGATACCGTCGTAGTCTTAACCATAAACTATGCCGACTAGGGATCGGATGATGTTAATTTTTTAATGTAC
+
IIIIIIIIIIIIIHHHIIIIIIIIIIIIIIIIIIIIIIIIIIIIIIIIIIIIIIIIIIIIIIIIIIHHHIIIIIIIIIIII?????IIIIIIIIIIIIIHHHIHHHIIIIIIIIIIIIIIIIIIIIIIIIIIIIIIIIIIIIIIIIIIIIBBBIIIIIIIIIIIIIIIIIIIIIIIIIIIIIIHHHIIIIIIIIAAAAIIIIIDDEIHF;;;BHFFF67;;88FFFFIIFBBBHHHIIIIIIIFFFIIIIIIIIIIIIIIIIIIIIIIHHHIIHHHIIIIII@@??BA<88=8///5115599:EAG@@@@DIIIIDDDDDDDDIIIF666<HIIII88;=7DDDHIIIII@<<<GBB=??B>>>C?<=;AA>88:::///947>>>@=ACC>::8>>??><<=>?:::<CA=>>==;5.----3399889;;<:88;<77<<==<<<66888<<<;>:8888;:;<=;:88:<>86311;;---3000.-,/1227703022503344573333......555588):<>3
@JI6ZREA02J2X5N
ATCGTACGTTGGAGGGCAAGTCTGGTGCCAGCAGCCGCGGTAATTCCAGCTCCAATAGCGTATATTAAAGTTGTTGCAGTTAAAAAGCTCGTAGTTGAATTTCGGGATTAGTACGTTGGTCGTGCCTTAGGTACGTACTGGTGTTACTGGTTCCTACCTTCTGACGAACCATCATGTCATTCATTTGGTGTGGCGGGGAATCAGGACTGTTACTTTGAAAAAATTAGAGTGTTTAAAGCAGGCTCGCGCTTGAATACATTAGCATGGAATAATGAAATAGGACGTTGATCCTATTTTGTTGGTTTCTAGGATTGACGTAATGATTAATAGGGATAGTTGGGGGCATTAGTATTCAATTGTCAGAGGTGAAATTCTTGGATTTATTGAAGACTAACTACTGCGAAAGCATTTGCCAAGGATGTTTTCATTAATCAAAGAACGAAAGTTAGGGATCGAAGACGATCAGATACCGTCGTAGTCTTAACCATAAACTATGCCGACTAGGAATCGGGCGACGTTATTTCATGACTCGCT
+
HHHHHHHHHHHIIHHHIIIIIIIIIIIIIIIIIIIIIIIIIIIIIIIIIIIIHHHHHHHHHHHHHHHHHHHHHHHHHHHHH?????HHHHHHHHHHHHHHHHHHHHHHHHHHHHHHHHHHHHHHHHHHHHHHHHHHHHHHHHHHHHHHHHHHHHHFBBBBHHHHHHHHHHHHHHHHHHHHHHHHHHEEDEEEEHAAAAHHHHHHHHHHHEEEHHHHH77776666,@HHHHHCCCEEHHHHHHHEEEHHHHHHHHHHHHHHHHHHHHHHHHHHHHHHHHHF@@9;;GGD666699996//;;DHHGAGEHHHHHHHB@@@HHHHHHHHH;;;BHHH@@55=88HHHHHHHHHHHHHHHHHHHA@??AH>>>DDDDDDDD===?77>>92233==99898998222;3....989AA4427:1711::776652---6006000/46600001222;;869::::22120666000020064766---202220-02788:560224495000,,,,,00.,,,111111435.,
@JI6ZREA02JLB4Z
ATCGTACGTTGGAGGGCAAGTCTGGTGCCAGCAGCCGCGGTAATTCCAGCTCCAATAGCGTATATTAAAGTTGTTGCAGTTAAAAAGCTCGTAGTTGAATTTCGGGATCAATATATTGGTCGTGCCTCCGGTATGCACTGGTATTATTGATTTCTACCTTCTGACGAACTGTGATGTCATTAATTGGTGTCATGGGGAATCGAGGACTGTTACTTTGAAAAAATTAGAAGTGTTTAAAGCAAGGCACACGCTTGAATACATTAGCATGGAATAATGAAATAGGACGTTTGACCCTATTTG
+
FFFFFFFFFFFIIHHHIIIIIIIIIIIIIIIIIIIIIIIIIIIIIIIIIIIIFFFFFFFFFFFFFFFFFFFFFFFFFFFFF=====FFFFFFFFFFFFFFFFA666FFFFFFFFFFFDDDFFFFDDDFFFFFFFFFFFFFFFFFFFFFDDDDDFFFFFFD@@ADFFFFFFFFFFFFDDDDBAA===:666?=?69::BBB999<>A@911144;88>//222231,4@AA@?444;=<811188A988<AA566:==ADDDDD?:::?BBBB4449444<7<<898888<=666792...
@JI6ZREA02IDBWW
ATCGTACGTTGGAGGGCAAGTCTGGTGCCAGCAGCCGCGGTAATTCCAGCTCCAATAGCGTATATTAAAGTTGTTGCAGTTAAAAAGCTCGTAGTTGAATTTTAGGCCTGGCCGGATGGTCCGTCTTTGGCGAGTACTGTTCTGTCGTCGGGTCTATCCTTCTGGTGAGCCGGGATGCCCTTTATTGGGTGTGTCGGGGAACCAGGACCATTACCTTGAAAAAATTAGAGTGTTTAAAGCGGGCATTTGCTTGAATAGATTAGCATGGAATAATAGAATAGGACGTTGGTTCTATTTTGTTGGTTTTAGGACCACCGTAATGATTAATAGGGATAGTTGGGGGCATTAGTATTCAATTGTCGGAGGTGAAATTCTTGGATTTATTGAAGACTAACTATTGCGAAAGCATTTGCCAAGGATGTTTTCATTAATCAAGAACGAAAGTTAGGGGATCGAAAGACGATCAGATACCGTCGTAGTCTTAACCATAAACCTATGCCGACTAGGGATCGGATGATGTTAATTTTTATAA
+
IIIIIIIIIIIIIIIIIIIIIIIIIIIIIIIIIIIIIIIIIIIIIIIIIIIIIIIIIIIIIIIIIIHHHIIIIIIIIIIII???==IIIIIIIIIIIIICCCCIIIIIIIIIIIIIIIIIIIIIIHHHIIIIIIIIIIIIIIIIIIIIIHHHIIIIIIIIIIIIIIIIIIIHHHIIIHHHHHHIHIHHHIIIIIICCCCIIIIIIIIIIIIIIIIIII999999II5IHHIHHHHHFFFIHFFFHHHHIIIIIIHHHHIIIIIIIIIIIIIHHHIIIIIIIIIIIHHHHIIIIG9776>////////5::;88:<?@@@IIIIIIHHHIHHHHHHIFF66666DDIGFGGGGFGGGBB?8544:BEEBBBBDEE==::::::B::BBDEEEEEEEEDEDBB9::=A>:///9;84400051,,,,15334115697447/.../00,,,,,,11,,,,1.98899;86868:8648897430063,,,1/,,,,,,/100/109444579:::::77777866--,,,.+0/
@JI6ZREA02IUWYY
ATCGTACGTTGGAGGGCAAGTCTGGTGCCAGCAGCCGCGGTAATTCCAGTTCCAATAGCGTATATTAAAGTTGTTGCAGTTAAAAAGACTCGTAGTTGAATTTTAGGCCGTGGCCGGATGGTCCGTCTTTGGCGAGTACTGTTCTGTCGTCGGGTCTATCCTTCTGGTGGAGCCGGGATGCCCTTTATTGGGTGTGTCGGGGAACCGAGGACCATTTACCTTGAAAAAATTTAGAGTGTTTAAAGCGGGCATTTGCTTGAATAGATTAGCATGGAATAATAGAATAGGACGTTGGTTCTATTTTTGTTGGTTTTAGGACCACGGTAATGATTAATAGGGATAGTTGGGGCAGTTAGTATTCAATTGTCAGAGGTGAAATTCTT
+
FFFFFFFFFFFIIHHHIIIIIIIIIIIIIIIIIIIIIIIIIIIIHFFGGFFCA6888FFFFFFDFFFFFF@===@DDDFFF==??=F>DDDDBA?<;311,,,,,----,31111;;<=;;=443=344444<898<<AA==??CCCFFFF???C<::B::88<>444889555=?=BBB???F?:633::?B<?=BB9=;=AA661??BB<<<866955..3,,,,,,,,,+7====688;=:::===A:::=AABBA:::=AA:88?ABBBB=??ADDDFDDDBBBBA><92111313,,,--7./992245A444<44.//769677779;51,,,-75---,,,,33955112;<<88888::>>>;6632.,,44733
@JI6ZREA02FT96S
ATCGTACGTTGGAGGGCAAGTCTGGTGCCAGCAGCCGCGGTAATTCCAGCTCCAATAGCGTATATTAAAGTTGTTGCAGTTAAAAAGCTCGTAGTTGAATTTCGGGATCAATATATCGGTCGTGCTTCGGTATGTACTGGTATTATTGATTTCTCCCTTCTGACGAACTATGATGTCATTAATTTGGTGTTATGGGGAATCAGGACTGTTACTTTGAAAAAATTAGAGTGTTTAAAGCAGGCACACGCTTGAATACATTAGCATGGAATAATGAAATAGGACGTTTGATCTTATTTGTGGTTTCTAGGATCGACGTAATGATTAATAGGGATAGTTGGGGCATTAGTATTCAATTGTCAGAGGTGAAATTCTTGGATTTATTGAAGACTAACTACTGCGAAAGCATTTGCCAAGGATGTTTTCATTAATCAAGAACGAAAGTTAGGGATCGAAGACGATCAG
+
IIIIIIIIIIIIIHHHIIIIIIIIIIIIIIIIIIIIIIIIIIIIIIIIIIIIIIIIIIIIIIIIIIHHHIIIIIIIIIIII;;;;;IIIIIIIIIIIIIHHHIHHHIIIIIIIIIIIIIIIIIIIIIIIIIIIIIIIIIIIIIIIIIIIHHHIH666HHIIIIIIIIIIIIIIIIIIIIIIIHHHIIIIIIIICCCCIIIIIIIIIIIIIGGBBBG444444FF5IIIIIHHHHHHIIIIIIIIIIIIIIIIIIIIIIIIIIHHHIIIIIIIIHHHIIGGGHGGBAEDBA@8:/115/;;444=7D;;=ADDDDIGHHHHHHIGGGIHBBHIHIII9999==HIIIIIIIIIIIIIHFFEEEEEC>5444>;:<<?.00444;>AB@>544>>=>;==8...8::777:8444446:5.---.39:884888855;6557<=>5<99:;;;==;9<;;8883
@JI6ZREA02JCSM8
ATCGTACGTTGGAGGGCAAGTCTGGTGCCAGCAGCCGCGGTAATTCCAGCTCCAATAGCGTATATTAAAGTTGTTGCAGTTAAAAAGCTCGTAGTTGAATTTCGGGATCAATATATTGGTCGTGCCTCTGGTATGAACTGGTATTATTGATTTCTACCTTCTGACGAACTGTGATGTCATTAATTTGGTGTCATGGGGAATCAGGACTGTTACTTTGAAAAAATTGAGTGTTTAAAGCAGGCACACGCTTGAATACATTAGCATGGAATAATGAAATAGGACGTTTGACCCTATTTGTTGGTTTCTAGGATCGACGTAATGATTAATAGGGATAGTTGGGGGCATTAGTATTCAATTGTCAGAGGTGAAATTCTTGGATTTATTGAAGACTAACTACTGCGAAAGCATTTGCCAAGGATGTTTTCATTAATCAAGAACGAAAGTTAGGGATCGAAGACGATCAGATACCGTCGTAGTCTTAACCATAAACTATGCCGACTAGGGATCGGATGATGTTAATTTTTTAATGTAC
+
IIIIIIIIIIIIIHHHIIIIIIIIIIIIIIIIIIIIIIIIIIIIIIIIIIIIIIIIIIIIIIIIIIHHHIIIIIIIIIIII?????IIIIIIIIIIIIIHHHIGGGIIIIIIIIIIIIIIIIIIIIIIIIIIIIIIIIIIIIIIIIIIIIHHHIHIIIIIIIIIIIIIIIIIIIIIIIIIIII:::IIIIIIII@@@@IIIIIIIIIII;88BCBBG444666BBBIIIIHHHHHHIIIIIIIIIIIIGGGGGIHHIIIIIIIIIIIIIIIIIHHHIIHHHIIHHEIIBBBA=55372:??@??GIIGGGGIIIIIIIIIHIHIDDDA555=GFGDD77:77GFFHHHHIID===IFIDFCC???CBBBHHHHHHHHHBBBH>>EECB?CC>5558A:;;:>>>:;;AAA555AAAAC?8222238<<;;8888;88810..460,----3339987;668;;=<=>>==;9<>>:2..-66881-,,,.1-130035488555483223888884422--....55)315-
@JI6ZREA02JJX2D
ATCGTACGTTGGAGGGCAAGTCTGGTGCCAGCAGCCGCGGTAATTCCAGCTCCAATAGCGTATATTAAAGTTGTTGCAGTTAAAAAAGACTCGTAGTTGAATTTCGGGGTTCGAATATATTGGTCGTGCCTCCGGTATGCACTGGTATTATTGATTTCTACCTTCTGACGAACTGTGATGTCATTAATTTGGTGTCATGGGGGAAATCAGGACTGTTACTTTAGAAAAAAATTAGAGTGTTTAAAGCAGGCACACGCTTGAATACATTAGCATGGAATAATGAAATAGGACGTTTGACCCTATTTGTGGTTTCTAGGATCGACGTAATGATTAATAGGGATAGTTGGGGCATTAGTATTCAATTGTCAGAGGTGAAATTCTTGGATTTATTGAAGACTAACTACTGCGAAAGCATTTGCCAAGGATGTTTTCATTAATCAAGAACGAAAGTTAGGGATCGAAGACGATCAGATACCGT
+
FDCCFFFFAA555=<<?<89::A???DFAEEFHHIIIBBBHHFFFFCEEFFFFF@??ABBAAAA44111988866====12-----/80????ABFFF@????=B9:11110/44?>=<<<<=ABBBAA>A5666??==BBBBAA???CCCFDD???DABBBA@>9:9444889?=8999AB=5555==<><379:<:,----...===;??BBA:89<6115:,,,,,,,11+:=8:<8;==??DDD:::?DDDDA:::CDFDFG???GFAAABBA:98<<000:72400...2==211--,,.3/22...37?<<<<<<:::DDDDDDDDDDBB===<<844466649444AA@>8888DDDDBB@@@@@88//.223226470029427///.8><999;;2332///88766230344,,,,,,,,,,,0031,,,-244642228::-1197666::98:99:::2127::20
@JI6ZREA02G1B1V
ATCGTACGTTGGAGGGCAAGTCTGGTGCCAGCAGCCGCGGTAATTCCAGCTCCAATAGCGTATATTAAAGTTGTTGCAGTTAAAAAGCTCGTAGTTGAATTTCGGGATCAATA
+
FFFFFFFFFFFIIHHHIIIIIIIIIIIIIIIIIIIIIIIIIIIIIIIIIIIIFFFFFFFFFFFFFFFFFDDDFDBBBBBAA33663=BBBBBBBBBBBB=;8100.4::99.,
@JI6ZREA02JDX11
ATCGTACGTTGGAGGGCAAGTCTGGTGCCAGCAGCCGCGGTAATTCCAGCTCCAATAGCGTATATTAAAGTTGTTGCAGTTAAAAAGCTCGTAGTTGAATTTTAGGCCTGGCCGGATGGTCCGTCTTTGGCGAGTACTGTTCTGTCGTCGGGTCTATCCTTCTGGTGAGCCGGGATGCCCTTTATTGGGTGTGTCGGGGAACCAGGACCATTACCTTGAAAAAATTAGAGTGTTTAAAGCGGGCATTTGCTTGAATAGATTAGCATGGAATAATAGAATAGGACGTTGGTTCTATTTTGTTGGTTTTAGGACCACCGTAATGATTAATAGGGATAGTTGGGGGCATTAGTATTCAATTGTCAGAGGTGAAATTCTTGGATTTATTGAAGACTAACTATTGCGAAAGCATTTGCCAAGGATGTTTTCATTAATCAAGAACGAAAGTTAGGGGATCGAAGACGATCAGATACCGTCGTAGTCTTAACCNTAAACTNTGCCGACTAGGAATCGGGCGACGTTATTTCATGACTCGCTCGGCGCCTTACGGGAACAGTCGACTGCCAA
+
IIIIIIIIIIIIIHHHIIIIIIIIIIIIIIIIIIIIIIIIIIIIIIIIIIIIIIIIIIIIIIIIIIHHHIIIIIIIIIIII????=IIIIIIIIIIIIICCCCIIIIIIIIIIIIIIIIIIIIIIHHHIIIIIIIIIIIIIIIIIIIIIHHHIIIIIIIIIIIIIIIIIIIHHHIIIHHHHHHIDDGGHIIIIIICCBBIIIIHBBBBHHHIHIHIII686688II5IIGFGDBB553;E?AAA?668FIIIIEEFDHIIIIIIIIIIIIIIIIIIIIIIIIDFDHHFFA??AA1333?22::5558B??>66649;;;;FGGHIIIIIHHHIHHHHI===88HEEEDEDDDD<<<BBEEEEHEDDBBBBBE@533;;DEHHHHHHHBBBHHBB::8CCC;:555ACC>>>C5555A>;:;11118:::::4888;4032007:::23377933...<9;:7333813133:6468;::;88::66!7522.-!4722030868888::883.-.16331000:::::;;:;::8:;60113334888:88588><<6879999
@JI6ZREA02G14TW
ATCGTACGTTGGAGGGCAAGTCTGGTGCCAGCAGCCGCGGTAATTCCAGCTCCAATAGCGTATATTAAAGTTGTTGCAGTTAAAAAGCTCGTAGTTGAATTTTAGGCCTGGCCGGATGGTCCGTCTTTGGCGAGTACTGTTCTGTCGTCGGGTCTATCCTTCTGGTGAGCCGGGATGCCCTTTATTGGGTGTGTCGGGGAACCAGGACCATTACCTTGAAAAAATTAGAGTGTTTAAAGCGGGCATTTGCTTGAATAGATTAGCATGGAATAATAGAATAGGACGTTGGTTCTATTTTGTTGGTTTTAGGACCACCGTAATGATTAATAGGGATAGTTGGGGGCATTAGTATTCAATTGTCAGAGGTGAAATTCTTGGATTTATTGAAGACTAACTATTGCGAAAGCATTTGCCAAGGATGTTTTCATTAATCAAGAACGAAAGTTAGGGGATCGAAGACGATCAGATACCGTCGTAGTCTTAACC
+
HHHHHHHHHHHIIHHHIIIIIIIIIIIIIIIIIIIIIIIIIIIIIIIIIIIIHHHHHHHHHHHHHH;;;HHHHGCBDDD6611131?DGGGHHHHHHHHCCCCHHHHHHEEEEEEHHHHHHHHHHHHHHHHHHHHHHHHHHHHHHHHHHHHHHHHHHHHHHHHHHHHHHHHHHHHHHEEEHHHHDDEEHHHHHHHBBBBGGGD88886@BBA@==;;?/////-44,;=?A=55599;?A999<B666?BGGB@;;:@GGGGGGGD3333HGGGGDEEB<;;ED9;9?===@67,,,,3--11..00;,,-3333355>>EEGGGGHHHHHHHHHHHH88;55EEB@;;9@GGEEEBA===ADD999D>>>BBEBBBAA///97:AA93239B999:?@BBB======>>====BBEA?::4444;;::889;;:2---100312211151622---6478877776767;;:9667612109900
@JI6ZREA02JN67A
ATCGTACGTTGGAGGGCAAGTCTGGTGCCAGCAGCCGCGGTAATTCCAGCTCCAATAGCGTATATTAAAGTTGTTGCAGTTAAAAAGCTCGTAGTTGAATTTCGGGATCAGTACGTTGGTCGTGCCTTAGGTACGTACTGGTGTTACTGGTTCCTACCTTCTGACGAACCATCATGTCATTCATTTGGTGTGGCGGGGAATCAGGACTGTTACTTTGAAAAAATTAGAGTGTTTAAAGCAGGCTCGCGCTTGAATACATTAGCATGGAATAATGAAATAGGACGTTGATCCTATTTTGTTGGTTTCTAGGATTGACGTAATGATTAATAGGGATAGTTGGGGCATTAGTATTCAATTGTCAGAGGTGAAATTCTTGGATTTATTGAAGACTAACTACTGCGAAAGCATTTGCCAAGGATGTTTTCATTAATCAAGAACGAAAGTTAGGGATCGAAGACGATCAGATACCGTCGTAGTCTTAACCATAACTATGCCGACTAGGGATCGGATGATGTTATTTCATGACTCGCTCGGCG
+
IIIIIIIIIIIIIHHHIIIIIIIIIIIIIIIIIIIIIIIIIIIIIIIIIIIIIIIIIIIIIIIIIIHHHIIIIIIIIIIII:::::IIIIIIIIIIIIIHHHIHHHIIIIIIIIIIIIIIIIIIIIIIIIIIIIIIIIIIIIIIIIIIIIIIIIIIGGGGIIIIIIIIIIIIIIIIIIIBBBIHHHIIIIIIIICCCCIIIIIIIIIIBBBIIHHHI77778866,;BIIIHHHHHHIIIIIIIIIIIIIIIIGAAAIIIIIIIIIIIIIIIIIGGGIIIIAAAIIIII===A@@?>G<<FG955IIIAAAGIIIIIIIIIIIIIIIIIHHHHIHIII>>>?AGIIIIIIIIIIIIH646DHFFFD8<<BHF<88<<DBBBC;;EEA<8<DCC??>FF@@?BBEC@@@BEH@@@@FFEH?7777<<=><<0///8894/---6==37222888==<9=;<=>84242??>:9::<<:<::==6644///296888<=9>>>><:<<?>==<<<=<:8...88;;;=;5868;==20
@JI6ZREA02GAFA2
ATCGTACGTTGGAGGGCAAGTCTGGTGCCAGCAGCCGCGGTAATTCCAGCTCCAATAGCGTATATTAAAGTTGTTGCAGTTAAAAAGACTCGTAGTTGAATTTAGG
+
00///7<977--/...42277:<444ABBDDFGGGFF:::HFFFFFFDDFDDDA???AAAADDDDD???FCCCCFCCCCFF;;=;;F>FFFFFDDBAA>>0..2.-
@JI6ZREA02JQFGE
ATCGTACGTTGGAGGGCAAGTCTGGTGCCAGCAGCCGCGGTAATTCCAGCTCCAATAGCGTATATTAAAGTTGTTGCAGTTAAAAAGCTCGTAGTTGAATTTTAGGCCTGGCCGGATGGTCCGTCTTTGGCGAGTACTGTTCTGTCGTCGGGTCTATCCTTCTGGTGAGCCGGGATGCCCTTTATTGGGTGTGTCGGGGAACCAGGACCATTACCTTGAAAAAATTAGAGTGTTTAAAGCGGGCATTTGCTTGAATAGATTAGCATGGAATAATAGAATAGGACGTTGGTTCTATTTTGTTGGTTTTAGGACCACCGTAATGATTAATAGGGATAGTTGGGGGCATTAGTATTCAATTGTCAGAGGTGAAATTCTTGGATTTATTGAAGACTAACTATTGCGAAAGCATTTGCCAAGGATGTTTTCATTAATCAAGAACGAAAGTTAGGGGATCGAAGACGATCAGATACCGTCGTAGTCTTAATCATAAACTATGCCGACTAGGAATCGGGC
+
IIIIIIIIIIIIIHHHIIIIIIIIIIIIIIIIIIIIIIIIIIIIIIIIIIIIIIIIIIIIIIIIIIHHHIIIIIIIIIIII;;;;;IIIIIIIIIIIIIBBCCIIIIIIIIIIIIIIIIIIIIIIHHHIIIIIIIIIIIIIIIIIIIIIHHHIIIIIIIIIIIIIIIIIIIHHHIIIHHHHHHI99>>>FIIIIIBBCCIIFB>@>BFIIIIIIIIII;;;;66BB0FIIHFDBBBDDFIB===IDDDIIIIIIHHHHIIIIIIIIIIIIHHHIIIIIIIIIII@@@<<<<?BB66655//;:5554A=?::::4466?EEEGGIDDDHHHHIIIIII==?88HHHHIIIIIIIIIHHHHEEHE:::8:@EED@==BBEEBBD::BE::8::CD>>=D>:::@@EBBBBBHHHHHHBBB;>7;77;888668::;30031555<<<3333368888865866;;;;:;6883101:;::<<:;;588811186-138;:;93133668:842,
@JI6ZREA02FZUKX
ATCGTACGTTGGAGGGCAAGTCTGGTGCCAGCAGCCGCGGTAATTCCAGCTCCAATAGC
+
FFFFFFFFFFFIIHHHIIIIIIIIIIIIIIIIIIIIIIIIIIIIIIIIIIIHFFFFD::
@JI6ZREA02IK1MO
ATCGTACGTTGGAGGGCAAGTCTGGTGCCAGCAGCCGCGGTAATTCCAGCTCCAATAGCGTATATTAAAGTTGTTGCAGTTAAAAAGCTCGTAGTTGAATTTCGGGATCAATATATTGGTCGTGCCTCCGGTATGCACTGGTATTATTGATTTCTACCTTCTGACGAACTGTGATGTCATTAATTTGGTGTCATGGGGAATCAGGACTGTTACTTTGAAAAAATTAGAGTGTTTAAAGCAGGCACACGCTTGAATACATTAGCATGGAATAATGAAATAGGACGTTTAACCCTATTTGTGGTTTCTAGGATCGACGTAATGATTAATAGGGATAGTTGGGGCATTAGTATTCAATTGTCAGAGGTGAAATTCTTGGACTTATTGAAGACTAACTACTGCGAAAGCATTTGCCAAGGATGTTTCATTAATCAAGAACGAAAGTTAGGGATCGAAGACGATCAGATACCGTCGTAGTCTTAACCATAAACTATGCCGACTAGGGATCGGATGATGTTAATTTTTAATG
+
IIIIIIIIIIIII???IIIIIIIIIIIIIIIIIIIIIIIIIIIIIIIIIIIIIIIIIIIIIIIIIIHHHIIIIIIIIIICC:::::IIIIIIIIIIIIIHHHIHHHIIIIIIIIIIIIIIIIIIIIIIIIIIIIIIIIIIIIIIIIIIIIHHHIIIIIIIIIIIIIIIIIIIIIIIIIIIIIIHHHIIIIIIIICCCCIIIIIIIIIIIIIIIHHHI888888HH5IIIIIHHHHHHIIIIIIIIIIIIIIIIIIIIIIIIIIIIIIIIIIIIIHHHIIIIIIICCB;;1111611171AABCEIIIIIIIIIIIIIIIIIIIIIIIIHHFIIIICC5555?CIIIIIIIIIIIIIIIIIIIIIIICCCIIIIIIIIIIIIIIIIIIIIH????IIIIH???HIIIHHFIIIGG>>;E?2227<C@@@?CCC<99CA===EEE@DDDEEEEEEABCEACC@@@EEEEC<9<@C@@@@CCC7436:::@>3456<>?36466?CECAAACEEEE@@CA4444498+6
@JI6ZREA02GG033
ATCGTACGTTGGAGGGCAAGTCTGGTGCCAGCAGCCGCGGTAATTCCAGCTCCAATAGCGTATATTAAAGTTGTTGCAGTTAAAAAGCTCGTAGTTGAATTTCGGGATCAATATATTGGTCGTGCCTCCGTAGTGCAACTGGTATTATTGATTTCTACCTTCTGACGAACTGTGATGTCATTAATTTGGTGTCATGGGGAATCAGGACTGTTACTTTGAAAAAATTAGAGTGTTTAAAGCAGGCACACGCTTGAATACATTAGCATGGAATAATGAAATGGACGTTTGACCCTATTTTGTTGGTTTCTAGGATCGACGTAATGATTAATAGGGATAGTTGGGGGCATTAGTATTCAATTGTCAGAGGTGAAATTCTTGGATTTATTGAAGACTAACTACTGCGAAAGCATTTGCCAAGGATGTTTTCATTAATCAAGAACGAAAGTTAGGGATCGAAGACGATCAGATACCGTCGTAGTCTTAACCATAAACTATGCCGACTAGGGATCGGATGATGTTAATTTTTT
+
HHHHHHHHHHHIIHHHIIIIIIIIIIIIIIIIIIIIIIIIIIIIIIIIIIIIHHHHHHHHHHHHHHHHHHHHHHHHHHHHH=====HHHHHHHHHHHHHHHHHEEEHHHHHHHHHHHHHHHHGGG>6//08:8000006;DGGGGHHHHHHHHHHHHHHHHHHHHHHHHHHHHHHHHHHHHHHHHHHHHHHHHHHCCCCHHHHHHHHHHHHHHHHHHH;;;;;;@@-HHHHHHHHHHHHHHHHHHHHHHHHHHHHHHHHHHHHHHHHHHHHHHGGDD;3226;B>BBB?666DD??=BH88DDHHHHHHBBBBHHHHHHHHHHHHHHHHHHHHHHHHHH88?==HHHHHHHHHHBBAHHDBBAA??;3....22322;;<9==D<<DDDDDHD=3333BBB=344;BBB===>>>AA>>6;71111::;;::9;;;744:6335:;;29666777:::9=::;;;:8:8;;7648821178:;;110266671-----79674---027;;:722277877....,,
@JI6ZREA02J6WO8
ATCGTACGTTGGAGGGCAAGTCTGGTGCCAGCAGCCGCGGTAATTCCAGCTCCAATAGCGTATATTAAAGTTGTTGCAGTTAAAAAGCTCGTAGTTGAATTTCGGGATCAATATATTGGTCGTGCCTCTGGTATGAACTGGTATTATTGATTTCTACCTTCTGACGAACTGTGATGTCATTAATTTGGTGTCATGGGGAATCAGGACTGTTACTTTGAAAAAATTAGAGTGTTTAAAGCAGGCACGCGCTTGAATACATTAGCATGGAATAATGAAATAGGACGTTTGACCCTATTTTGTTGGTTTCTAGGATCGACGTAATGATTAATAGGGATAGTTGGGGGCATTAGTATTCAATTGTCAGAGGTGAAATTCTTGGATTTATTGAAGACTAACTACTGCGAAAGCATTTGCCAAGGATGTTTTCATTAATCAAGAACGAAAGTTAGGGATCGAAGACGATCAGATACCGTCGTAGTCTTAACC
+
IIIIIIIIIIHCG666GHIIIIIIIIIHHHIIIIIIIIIIIIIIIIIIIIIIIIIIIIIIIIIIIIGGGIIIIIIIIIIII???=;DDHIIIIIIIIIIHHHIHHHIIIIIIIIIIIIIIIIIIIIIIIIIIIIIIIIIIIIIIIIIIIIHHHIIIIIIIIIIIIIIIIIIIIIIIIIIIIIIHHHIIIIIIIIAAAAIIIIIIIIIII;;;HHHHI<<<<99IIIIIIIIHHHHHHIIIIIIIIIIIIIIIIIIIIIIIIIIIIIIIIIIIIIHHHIIIIIHDCCCH???CII=>>>I44??HHHIIIIIIIIIIIIIIIIIIIIIIIIHHEEGE???11111EGGIIIIIIIIIIIIIIIIIIIIII999CCIIIIIICCCHIIIIIIIIIIIIIIIIIE=>>?C@7220:==9999;=?4444@A7777?EEECCC@@888:6600..4:?@C=:8<@EEE<<<EEEEEECEEEE@<<<CC77
@JI6ZREA02IVH1N
ATCGTACGTTGGAGGGCAAGTCTGGTGCCAGCAGCCGCGGTAATTCCAGCTCCAATAGCGTATATTAAAGTTGTTGCAGTTAAAAAGCTCGTAGTTGAATTTCGGGGTTCTACCGTTGGTCGGGCAATAGTCTGTACTGGCGTGTGGAATTTCTACCTTCTGGGGAACTATCATGTTATTAATTTAGCGTGGTGGGAAACCAGGACCTTTACCTTGAAAAAATTAGAGTGTTCAAAGCAGGCTTACGTCTGAATACATTAGCATGGAATAATAAAATAGGACGGTGGTCCTGTTTTGTTGGTTTCTGAATCACCGTAATGATTAATAGAGATAGTTGGGGGCATTAGTATTCAATTGTCAGAGGTGAAATTCTTGGATTTATTGAAGACTAACTTCTGCGAAAGCATTTGCCAAGGATGTTTTCATTAATCAAGAACGAAAGTTAGGGGATCGAAAGACGATCAGATACCGTCGTAGTCTTAACC
+
IIIIIIIIIIIIIHHHIIIIIIIIIIIIIIIIIIIIIIIIIIIIIIIIIIIIIIIIIIIIIIIIIIHHHIIIIIIIIIIII???==IIIIIIIIIIIIIHHHICCCCIIIIIIIIIIIIIIHHHIIIIIIIIIIIIIIIIIIIIIIIIIHHHIIIIIIIIICCCCIIIIIIIIIIIIIIIIIHHHIIIIIIIIHHHHHHIIABBIIIDBBB5522A000000<?3EEBDDGII>>>IIIIIIIGD=>>HHIIFFDIIIIIIIIIIIII@7777499B3<<<><<>?:;;;89333//--88;;9B<GGHIIIIIIIIII@;6666@@@EEEBD@@@55555GGGGD656@DD@@@@BBBDDDBBB8000BBA??AAA<<<?774444243...28=593,...=33...==>>>>;834...-69997746662004/.../00,,,,,341,,,,10977999:8::;;76468;:631066--
@JI6ZREA02FIYLK
ATCGTACGTTGGAGGGCAAGTCTGGTGCCAGCAGCCGCGGTAATTCCAGCTCCAATAGCGTATATTAAAGTTGTTGCAGTTAAAAAGCTCGTAGTTGAA
+
111119A?>>AAB68:FFFHHHHHHIIIIHHIHHGGHB:::BFFFFFFFHHGFFFFFFDDDFFFFFF??:::AAADDFDAA;;;;;FFFFBBAAA??42
@JI6ZREA02IQA44
ATCGTACGTTGGAGGGCAAGTCTGGTGCCAGCAGCCGCGGTAATTCCAGCTCCAATAGCGTATATTAAAGTTGTTGCAGTTAAAAAGCTCGTAGTTGAATTTTAGGCCTGGCCGGAGTCGTCTCTGGCGAGTACTGTTCTGTCGTCGGGTCTAT
+
FFFFFFFFFFFII???IIIIIIIIIIIIIIIIIIIIIIIIIIIIIIIIIIIIFFFFFFFFFFFFFFFFFFFFFFFFFFFFF?????FFFFFFFFFFFFFEEAAFFFFFFFDDBA<<<?<4533355=DDDFFFFFFFFFFFFFFFFDCCFFF:6
@JI6ZREA02I6XKQ
ATCGTACGTTGGAGGGCAAGTCTGGTGCCAGCAGCCGCGGTAATTCCAGCTCCAATAGCGTATATTAAAGTTGTTGCAGTTAAAAAGCTCGTAGTTGAATTTTAGGCCTGGCCGGATGGTCCGTCTTTGGCGAGTACTGTTCTATCGTCGGGTCTATCCTTCTGGTGAGCCGGAATGCCCTTTATTGGGTGTGTCGGGGAACCAGGACCATTACCTTGAAAAAATTAGAGTGTTTAAAGCGGGCATTTGCTTGAATAGATTAGCATGGAATAATAGAATAGGACGTTGGTTCTATTTTGTTGGTTTTAGGACCACCGTAATGATTAATAGGGATAGTTGGGGGCATTAGTATTCAATTGTCAGAGGTGAAATTCTTGGATTTATTGAAGACTAACTACTGCGAAAGCATTTGCCAAGGATGTTTTCATTAATCAAGACCGAAAGTTAGGGGATCGAAGACGATCAGATACCGTCGTAGTCTTAACC
+
FFFFFFFFFFFIIHHHIIIIIIIIIIIIIIIIIIIIIIIIIIIIIIIIIIIIFFFFFFFFFFFFFFFFFFFFFFFFFFFFF?????FFFFFFFFFFFFFDDBBFFFFFFFFDDDDFFFFFFFFFFFFFFFFFFFFFFFFFFFFFFFFFFFFFFFFFFDDDDFDBBAAAB336663=B<<<<=?F@@@@?FFFDBB99::DD:::::ADDBBAAAAA@@222222880AAABB??FFCCCFFCCCD???FFFFFCCDDGGGGGGGGGGGGD555DDGGGGDDDDDDAA::88<=>44461//884454?>=<4448<4448@@@BBAAAAB:::DDDDD88888AAADAAAADDAAADDDDDD?>888B===BD?33443>>>D::DD?888DDD>>=====D===>8344=BBBB@<<=::4444::::994666:6::99557::21111562---54:88:::612122:7011:79:99::91
@JI6ZREA02JQ420
ATCGTACGTTGGAGGGCAAGTCTGGTGCCAGCAGCCGCGGTAATTCCAGCTCCAATAGCGTATATTAAAGTTGTTGCAGTTAAAAAGCTCGTAGTTGAATTTCGGGATCAATATATCGGTCGTGCTTCGGTATGTACTGGTATTATTGATTTCTCCCTTCTGACGAACTATGATGTCATTAATTTGGTGTTATGGGGAATCAGGACTGTTACTTTGAAAAAATTAGAGTGTTTAAAGCAGGCACACGCTTGAATACATTAGCATGGAATAATGAAATAGGACGTTTGATCTTATTTGTGGTTTCTAGGATCGACGTAATGATTAATAGGGATAGTTGGGGC
+
FFFFFFFFFFFIIHHHIIIIIIIIIIIIIIIIIIIIIIIIIIIIIIIIIIIIFFFFFFFFFFFFFFFFFFFFFFFFFFFFF?????FFFFFFFFFFFFFFFFFFFFFFFFFFFFFFFFFFFFFFFFFFFFFFFFFFFFFFFFFFDCCDD??=A931355ABBBA???FFFFFFFFFFFFF??;;:AA>DDDDF====CCFFFFDAAAADDDA31142555//..,76976.,,,,.6:<;944348@?<===AAADDDDBBBBB=<<<4448<222:7;<6300.8677779:1223-....2:7>2449?==:::BBBBBDD::88?=;<@AA>>44424
@JI6ZREA02HEM37
ATCGTACGTTGGAGGGCAAGTCTGGTGCCAGCAGCCGCGGTAATTCCAGCTCCAATAGCGTATATTAAAGTTGTTGCAGTTAAAAAGCCT
+
FFFFFFFFFFFIIHHHIIIIIIIIIIIIIIIIIIIIIIIIIIIIIIIIHIIIEFFFFFFFFFFFFFFFFFFFFFFFFFDA>311106.-.
@JI6ZREA02JJ8AZ
ATCGTACGTTGGAGGGCAAGTCTGGTGCCAGCAGCCGCGGTAATTCCAGCTCCAATAGCGTATATTAAAGTTGTTGCAGTTAAAAAGCTCGTAGTTGAATTTCGGGATCAATATATTGGTCGTGCCTCCGGTATGCACTGGTATTATTGATTTCTACCTTCTGACGAACTGTGATGTCATTAATTTGGTGTCATGGGGAATCAGGACTGTTACTTTGAAAAAATTGAGTGTTTAAAGCAGGCACACGCTTGAATACATTAGCATGGAATAATGAAATAGGACGTTTGACCCTATTTGTTGGTTTCTCGGATCGACGTAATGATTAATAGGGATAGTTGGGGGCATTAGTATTCAATTGTCAGAGGTGAAATTCTTGGATTTATTGAAGACTAACTACTGCGAAAGCATTTGCCAAGGATGTTTTCATTAATCAAGAACGAAAGTTAGGGATCGAAGACGATCAGATACCGTCGTAGTCTTAACCATAAACTATAGCCGACTAGGGATCGGATGATGTTAATTTTAT
+
IIIIIIIIIIIHI666IIIIIIIIIIIIIIIIIIIIIIIIIIIIIIIIIIIIIIIIIIIIIIIIIIHHHIIIIIIIIIIII?????IIIIIIIIIIIIIHHHIHHHIIIIIIIIIIIIIIIIIIIIIIIIIIIIIIIIIIIIIIIIIIIIHHHIIIIIIIIIIIIIIIIIIIIIIIIIIIIHHHHHIIIIIIII6666B@HHGGGHIIIBBBIHFFF6;;;66>>>BIIIHHHHHHIIIIIIIIIIIIIIIIIHHHHDEDHIIIIIIIIIIII@@@IIIIIIIHHHIIHEBIF777<7:@@BBBIHH@@@DHHIIIIIIIHHHIDD@@666<GGGFF55555@?EEB?9;;;666GDDBBBHHHHHHEEEHB:88@@DBEED88@B@>=BDCA@B;>9::9::=9:::;;A;;444423,,,,,,133111549300343334,,,,,/7973220031:8888::8::<888<=:686688:64866631-003297943022203326799971//00....,)
@JI6ZREA02JGTMM
ATCGTACGTTGGAGGGCAAGTCTGGTGCCGGCAGCCGCGGTAATTCCAGCTCCAATAGCGTATATTAAAGTTGTTGCAGTTAAAAAGCTCGTAGTTGAATTTTAGGCCTGGCCGGATGGTCCGTCTTTGGCGAGTACTGTTCTGTCGTCGGGTCTATCCTTCTGGTGAGCCGGGATGCCCTTTATTGGGTGTGTCGGGGAACCAGGACCATTACCTTGAAAAAGTTAGAGTGTTTAAAGCGGGCATTTGCTTGAATAGATTAGCATGGAATAATAGAATAGGACGTTGGTTCTATTTTGTTGGTTTTAGGACCACCGTAATGATTAATAGGGATAGTTGGGGGCATTAGTATTCAATTGTCAGAGGTGAAATTCTTGGATTTATTGAAGACTAACTATTGCGAAAGCATTTGCCAAGGATGTTTTCATTAATCAAGAACGAAAGTTAGGGGATCGAAGACGATCAGATACCGTCGTAGTCTTAACCNTAAACTATGCCGACTAGGAATCGGGCGACGTTATTTCATGACTCGCTCGGCGCCTT
+
IIIIIIIIIIIIIBBBIIIIIIIIIIIIIIIIIIIIIIIIIIIIIIIIIIIIIIIIIIIIIIIIIIBBBIIIIIGIIII::66666FIIIIIIIIIIIICCCCIIIIIIIIIIIIIIIIIIIIIIHHHIIIIIIIIIIIIIIIIIIIIIHHHIIIIIIIIIIIIIIIIIIIHHHIIIHHHHHHIDDGGHIIIIIICCCCIIIIIIIIIIIIIIIIIII???>=IBB3IIIIIHGGBBBIIHHHIIHHHIIIIIIIIIIIIIIIIIIIIIIIIIIIIIIIIHHIA775;;===57,,//5..443378HDDEGGGGIIIGGIIA8888DHEHHIIIIII==?::GGGIIGGEIA788@@EEEEEEEEE8222EEE<<<<<@<<<;;AAAFEFEEECCCCCA65666EDDBBBEEEEEE<88822228899886862.-.42633///34777788888:9<::<<<<:=<==;64668813--..75!82228725322240=:;;::=>?<<2-4:>?=:000===<<;=;=895621055.,
@JI6ZREA02FWKQ2
ATCGTACGTTGGAGGGCAAGTCTGGTGCCAGCAGCCGCGGTAATTCCAGCTCCAATAGCGTATATTAAAGTTGTTGCAGTTAAAAAGCTCGTAGTTGAATTTTAGGCCTGGCCGGATGGTCCGTCTTTGGCGAGTACTGTTCTGTCGTCGGGTCTATCCTTCTGGTGAGCCGGGATGCCCTTTATTGGGTGTGTCGGGGAACCAGGACCATTACCTTGAAAAAATTAGAGTGTTTAAAGCGGGCATTTGCTTGAATAGATTAGCATGGAATAATAGAATAGGACGTTGGTTCTATTTTGTTGGTTTTAGGACCACCGTAATGATTAATAGGGATAGTTGGGGGCATTAGTATTCAATTGTCGGAGGTGAAATTCTTGGATTTATTGAAGACTAACTACTGCGAAAGCATTTGCCAAGGATGTTTTCATTAATCAAGAACGAAAGTTAGGGGAATCGAAAGACGATCAGATACCGTCGTAGTCTTAACCATAAACTNTGCCGACTAGGGATCGGATGATGTTTAATTTTATAATGACTCATTC
+
IIIIIIIIIIIIIIIIIIIIIIIIIIIIIIIIIIIIIIIIIIIIIIIIIIIIIIIIIIIIIIIIIIHHHIIIIIIIIIIII:::::HIIIIIIIIIIIICCCCIIIIIIIIIIIIIIIIIIIIIIHHHIIIIIIIIIIIIIIIIIIIIIHHHIIIIIIIIIIIFFFIIIIIHHHIIIHHHF>>>HHHHHIIIIIICCBBBBBBHIHHIIIIII==<<D644444@@0EEEEFB77555<GEBBBIEHHIIIIFFEHHIIIIIIIIIIIII<<<@DIIIIIIG@@<<<<<777?E99<<7//<<9966DAA@5554465BA????GIIIIEBBGGGG<<55555<@EEEEGGIFDDDBBDD@:::BBBDBEEEDB==@@@BBBD88BB?:8:CC@@>;>;=52...895227?======;73----.766111322:8481003633-000000333...409::::::8:<<::656::86744664403---30!03697:43133:<;;667::;8....33333/8/888::8868:93
@JI6ZREA02GSAQG
ATCGTACGTTGGAGGGCAAGTCTGGTGCCAGCAGCCGCGGTAATTCCAGCTCCAATAGCGTATATTAAAGTTGTTGCAGTTAAAAAGCTCGTAGTTG
+
FFFFFFFDDDFDE666FFGHHHHHIIIIIIIIIIIIIIIIIIIIIIIHHIIIFFFFFFFFFFFFFFFFFFFFBA>====..-----37=====?>40
@JI6ZREA02J1JY3
ATCGTACGTTGGAGGGCAAGTCTGGTGCCAGCAGCCGCGGTAATTCCAGCTCCAATAGCGTATATTAAAGTTGTTGCAGTTAAAAAGCTCGTAGTTGAATTTTAGGCCTGGCCGGATGGTCCGTCTTTGGCGAGTACTGTTCTGTCGTCGGGTCCATCCTTCTGGTGAGCCGGGATGCCCTTTATTGGGTGTGTCGGGGAACCAGGACCATTACCTTGAAAAAATTAGAGTGTTTAAAGCGGGCATTTGCTTGAATAGATTAGCATGGAATAATAGAATAGGACGTTGGTTCTATTTTGTTGGTTTTAGGACCACCGTAATGATTAATAGGGATAGTTGGGGGCATTAGTATTCAATTGTCAGAGGTGAAATTCTTGGATTTATTGAAGACTAACTATTGCGAAAGCATTTGCCAAGGATGTTTTCATTAATCAAGAACGAAAGTTAGAGGATCGAAGACGATCAGATACCGTCGTAGTCTTAACCATAAA
+
IIIIIIIIIIIIIBBBIIIIIIIIIIIIIIIIIIIIIIIIIIIIIIIIIIIIIIIIIIIIIIIIIIHHHIIIIIIIIIIII;;;;;IIIIIIIIIIIFF>>>>FIIIIIIIIIIIIIIIIIIIIIHHHIIIIIIIIIIIIIIIIIIIIIHHHIIIIIIIIIIIIIIIIIBB>>>IIIEEEEHHFDDDDBGCHHF@5555<<GGG@@@DIFFFIIIIII;;;;99BB0IIIIIHBB;88BIEEEII88;HIIIIHHDDEIIIIIIIIIIIIIIIIIIIIIIIIIIH@@@@IIIII9776:2254////756833368;@@FFIIIIIIIIHBBDIGGDD55555DDDDIIIIIIIIIHHHHHHBB445DEEEHHH==:::HEEE:8@@@>=@BBDBBBBB?@>@@EBB@@@EBBBHHEBB;;7777>><<<<9;;8....1333:..-04774773220030:;;;81318=><;<<;::<::22---73-,
@JI6ZREA02JY97D
ATCGTACGTTGGAGGGCAAGTCTGGTGCCAGCAGCCGCGGTAATTCCAGCTCCAATAGCGTATATTAAAGTTGTTGCAGTTAAAAAGCTCGTAGTTGAATTTCGGGATCAATATATTGGTCGTGCCTCCGGTATGCACTGGTATTATTGATTTCTACCTTCTGACGAACTATGATGTCATTAATTTGGTGTCATGGGGAATCAGGACTGTTACTTTGAAAAAATTAAGAGTGTTTAAAGCAGGCACACGCTTGAATACATTAGCATGGAATAATGAAATAGGACGTTTGACCCTATTTGTTGGTTTCTAGGATCGACGTAATGATTAATAGGGATAGTTGGGGGCATTAGTATTCAATTGTCAGAGGTGAAATTCTTGGATTTATTGAAGACTAACTACTGCGAAAGCATTTGCCAAGGATGTTTTCATTAATC
+
HHHHHHHHHHHIIHHHIIIIIIIIIIIIIIIIIIIIIIIIIIIIIIIIIIIIHHHHHHHHHHHHHHHHHHHHHHHHHHHHH==?==HHHHHHHHHHHHHHHHHHHHHHHHHHHHHHHHHHHHHHHHHHHHHHHHHHHHHHHHHHHHHHHHHHHHHHHHHHHHHHHHHHHHHHHHHHHHHHHHH;;;GG=BBGGG6688@@GHGEBBDDD?>73,,,.,,,,,,--++75=?=87702366;B>?>ABEB?>;;;;;>?<<<<ABBD998896;84/,,3.1153,,,,2311132///44:AA:;;@:@BBBHHBBBEGGGB;:99??22///3;8/////122::9<BBBBB>>>=A9989=BBBDD@>>HHAA?D===>===88999@@DBBBBB?93339...893...389<<//-7;1111::77664:
@JI6ZREA02IKY7D
ATCGTACGTTGGAGGGCAAGTCTGGTGCCAGCAGCCGCGGTAATTCCAGCTCCAATAGCGTATATTAAAGTTGTTGCAGTTAAAAAGCTCGTAGTTGAATTTCGGGATCAATATATCGGTCGTGCTTCGGTATGTACTGGTATTATTGATTTCTCCCTTCTGACGAACTATGATGTCATTAATTTGGTGTTATGGGGAATCAGGACTGTTACTTTGAAAAAATTAGAGTGTTTAAAGCAGGCACACGCTTGAATACATTAGCATGGAATATGAAATAGGACGTTTGATCTTATTTGTGGTTTCTAGGATCGACGTAATGATTAATAGGGATAGTTGGGGGCATTAGTATTCAATTGTCAGAGGTGAAATTCTT
+
FFFFFFFFFFFIIHHHIIIIIIIIIIIIIIIIIIIIIIIIIIIIIIIIIIIIFFFFFFFFFFFFFFFFFFFFFFFFFFFFF88888FFFFFFFFFFFFFFFFFDDDFFFFFFFFFFFFFFFFFFFFFFFFFFFFFFFFFFFFFF@??DD???A6445==A==<<<=?DDDD??=ABBA@@88133542<AAAA99::<<FFFDCCFFFFFFFF??A62222210,98<<<822.00?@@><<<==DDDACCFFFDFDDGGFFFGDDD???=====B::8555888<977997...3-....6<7>.//4<455:?A>@@@>?<444426575855,,,,,33511-,-12769;;<2333222><66644755
@JI6ZREA02FVYGG
ATCGTACGTTGGAGGGCAAGTCTGGTGCCAGCAGCCGCGGTAATTCCAGCTCCAATAGCGTATATTAAAGTTGTTGCAGTTAAAAAGCTCGTAGTTGAATTTCGGGATCAATATATTGGTCGTGCCTCTGGTATGAACTGGTATTATTGATTTCTACCTTCTGACGAACTGTGATGTCATTAATTTGGTGTCATGGGGAATCAGGACTGTTACTTTGAAAAAATTGAGTGTTTAAAGCAGGCACACGCTTGAATACATTAGCATGGAATAATGAAATAGGACGTTTGACCCTATTTGTTGGTTTCTAGGATCGACGTAATGATTAATAGGGATAGTTGGGGGCATTAGTATTCAATTGTCAGAGGTGAAATTCTTGGATTTATTGAAGACTAACTACTGCGAAAGCATTTGCCAAGGATGTTTTCATTAATCAAGAACGAAAGTTAGGGATCGAAGACGATCAGATACCGTCGTAGTCTTAACC
+
IIIIIIIIIIIIIHHHIIIIIIIIIIIIIIIIIIIIIIIIIIIIIIIIIIIIIIIIIIIIIIIIIIHHHIIIIIIIIIIII<<<<<IIIIIIIIIIIIIHHHIGGGIIIIIIIIIIIIIIIIIIIIIIIIIIIIIIIIIIIIIIIIIIIIHHHIIIIIIIIIIIIIIIIIIIIIIIIIIIIII@@@IIIIIIIIBBBBIIIIIIIIIIBBBIIHHHI999988>>>GIIIHHHHHHIIIIIIIIIIIIIIIIIIIIIIIIIIIIIIIIIIIIIHHHIIIIIIIHHHIIFFFID557:7DGGBBBIIIIIIIIIIIIIIIIIIIIIIIIBBBGIIIII===?=IIIIIIIIIIIIIIIIIIIGDDHIIHFFIIGDDGGG777A=>EEIECGGDFIFIFABBIHHFDGGBBEGBBBB;;;B=3333:<=?==:??>422?><<<???60008:::>;=;?88:>>?=?>??><;>>?=843344:3
@JI6ZREA02FW9J6
ATCGTACGTTGGAGGGCAAGTCTGGTGCCAGCAGCCGCGGTAATTCCAGCTCCAATAGCGTATATTAAAGTTGTTGCAGTTAAAAAGCTCGTAGTTGAATTTCGGGGTTCTACCGTTGGTCGGGCAATAGTCTGTACTGGCGTGTGGAATTTCTACCTTCTGGGGAACTATCATGTTATTAATTTAGCGTGGTGGGAAACCAGGACCTTTACCTTGAAAAAATTAGAGTGTTCAAAGCAGGCTTACGTCTGAATACATTAGCATGGAATAATAAAATAGGACGGTGGTCCTGTTTTGTTGGTTTCTGAATCACCGTAATGATTAATAGGGATAGTTGGGGGCATTAGTATTCAATTGTCAGAGGTGAAATTCTTGGATTTATTGAAGACTAACTTCTAGCGAAAGCATTTGCCAAGGATGTTTTCATTAATCAAGAACGAAAGTTAGGGGATCGAAAGACGATCAGATACCGTCGTAGTCTTAACCATAAACTAT
+
FFFFFFFFFFFHH666IIIIIIIIIIIIIIIIIIIIIIIIIIIIIIIIIIIIFFFFFFFFFFFFFFFFFFFFFFFFFFFFF???==FFFFFFFFFFFFFFFFFDDDDFFFFFFFFFFFFFD===FFFFFFFFFFFFFFFFFFFFFFFFFFFFFFFFFFFFFAAABFFFFFFFFFFFFDDDFFFFFFFFFFFFFFFFFFFFFFFFFFF?=<?32//7------99/<<=??AAA555BB===B:::ADACCCFFFGGGIIGGGGDDDDA55555566@5><=>=;<6221123,,,,-,,56222<<ABBBBBBAAAAA?94////=;211599322---//9>>>??@BBA???DDDB@>>>>@<2///22;:86670228773///.3><<;;6/./382/..9::8888>BDDDDDD:4544::66558::620020000774-,,,,-66----0-:88666:9:9::21059:987777740,,,,,,.,,
@JI6ZREA02I4Y8M
ATCGTACGTTGGAGGGCAAGTCTGGTGCCAGCAGCCGCGGTAATTCCAGCTCCAATAGCGTATATTAAAGTTGTTGCAGTTAAAAAGCTCGTAGTTGAATTTTAGGCCTGGCCGGATGGTCCGTCTTTGGCGAGTACTGTTCTGTCGTCGGGTCTATCCTTCTGGTGAGCCGGGATGCCCTTTATTGGGTGTGTCGGGGAACCAGGACCATTACCTTGAAAAAATTAGAGTGTTTAAAGCGGGCATTTGCTTGAATAGATTAGCATGGAATAATAGAATAGGACGTTGGTTCTATTTTGTTGGTTTTAGGACCACCGTAATGATTAATAGGGATAGTTGGGGGCATTAGTATTCAATTGTCAGAGGTGAAATTCTTGGATTTATTGAAGACTAACTTCTGCGAAAGCATTTGCCAAGGATGTTTTCATTAATCAAGAACGAAAGTTAGGGGATCGAAGACGATCAGATACCGTCGTAGTCTTAACCATAAACTATGCCGACTAGGGATCGGACGATGTTAATTTTTCTTGACTCGTTC
+
IIIIIIIIIIIIIGGGIIIIIIIIIIIIIIIIIIIIIIIIIIIIIIIIIIIIIIIIIIIIIIIIIIHHHIIIIIIIIIIII;;;;;IIIIIIIIIIIIICCCCIIIIIIIIIIIIIIIIIIIIIIHHHIIIIIIIIIIIIIIIIIIIIIHHHIIIIIIIIIIIIIIIIIII;;;IIIHHHHHHIIIHHHIIIIIICCCCIIIIIGGGIIIIIIIIIII999888GG5IIIIIHHHHHHIIHHHII>>>IIIIIIIIIIGGGIIIIIIIIIIIIIIIIIIIIIIIIIIIIIIHGG9999=22C@7777D?<<776557=GGIIIIIIIIIHHHIIIIII==??:IIIIIIIIIIIIIHHHHHHHH??@CBEHHHH>>@@DEEEF>><<<<8AE<<<?CECA@?BEEC@@@@BFDDDDHHH??7777??AA>>=?><4008755<>?=7777724444475?<>>>==<=>??=757:<<:877==775<;778717888789=<<<8788===:464/////11111=..====;=51-
@JI6ZREA02G6FHP
ATCGTACGTTGGAGGGCAAGTCTGGTGCCAGCAGCCGCGGTAATTCCAGCTCCAATAGCGTATATTAAAGTTGTTGCAGTTAAAAAGCTCGTAGTTGAATTTCGGGATCAAT
+
FFFFFFFFFFFIIHHHIIIIIIIIIIIIIIIIIIIIIIIIIIIIIIIIIIIIFFFFFFFFFFFFFFFFFFFFFFFFFFFFF=====FFFFFFFFFFFFFFFFFDC?BA???9
@JI6ZREA02GZ9PR
ATCGTACGTTGGAGGGCAAGTCTGGTGCCAGCAGCCGCGGTAATTCCAGCTCCAATAGCGTATATTAAAGTTGTTGCAGTTAAAAAGCTCGTAGTTGAATTTCGGGATCAATATATTGGTCGTGCCTCGTGTNGACTGGTATTATTGATTTCTACCTTCTGACGAACTGTGATGTCATTAATTTGGTGTCATGGGGAATCAGGACTGTTACTTTGAAAAAATTAGAGTGTTTAAAGCAGGCACACGCTTGAATACATTAGCATGGAATAATGAAATAGGACGTTTGACCCTATTTGTTGGTTTCTAGGATCGACGTAATGATTAATAGGGATAGTTGGGGGCATTAGTATTCAATTGTCAGAGGTGAAATTCTTGGATTTATTGAAGACTAACTACTGCGAAAGCATTTGCCAAGGATG
+
FFFFFFFFFFFIIHHHIIIIIIIIIIIIIIIIIIIIIIIIIIIIIIIIIIIIFFFFFFFFFFFFFFFFFFFFFFFFFFFFF=====FFFFFFFFFFFFFFFFFFFFFFFFFFFFFFFFFFFFFFDDDAAA?6!666DDDFFFFFFFFFFFFFFFFFFFFFFFFFFFFFFFFFFFFFFFFFF@@@FFFFFFFFADDDFFFFFFFFFFA@?FFF???666666??-FFFFFFFFFFFFFFFFFFFFFFFFFFFFFFIIIIIGGGGIIDDFGDDFDDCF>GGGGDC??BA<<<>800011/44888?ADAAADIDDDIIDDDDDDDAAADBBBADDDDD88885AADDBBBBB:554<<>:::888888888>??>>DDD>>>D::BB==:<>8888866772226933222996554437.
@JI6ZREA02IIIMB
ATCGTACGTTGGAGGGCAAGTCTGGTGCCAGCAGCCGCGGTAATTCCAGCTCCAATAGCGTATATTAAAGTTGTTGCAGTTAAAAAGCTCGTAGTTGAATTTCGGGATCAATATATCGGTCGTGCTTCGGTATGTACTGGTATTATTGATTTCTCCCTTCTGACGAACTATGATGTCATTAATTTGGTGTTATGGGGAATCAGGACTGTTACTTTGAAAAAATTAGAGTGTTTAAAGCAGGCACACGCTTGAATACATTAGCATGGAATAATGAAATAGGACGTTTGATCTTATTTGTGGTTTCTAAGATCGACGTAATGATTAATAGGGATAGTTGGGGCATTAGTATTCAATTGTCAGAGGTGAGATTCTTGGATTTATTGAAGACTAACTACTGCGAAAGCATTTGCCAAGGATGTTTTCATTAATCAAGAACGAAAGTTAGGGATCGAAGACGATCAGATACCGTCGTAGTCTTAACCATAAACTATGCCGACTAGGGATCGGATGATGTTAATTTTTTAATGTACTC
+
IIIIIIIIIIIIIHHHIIIIIIIIIIIIIIIIIIIIIIIIIIIIIIIIIIIIIIIIIIIIIIIIIIHHHIIIIIIIIIIII:::::IIIIIIIIIIIIIHHHIHHHIIIIIIIIIIIIIIIIIIIIIIIIIIIIIIIIIIIIIIIIIIIHHHIIHHHIIIIIIIIIIIIIIIIIIIIIIIIIHHHIIIIIIIICCCCIIIIIIIIIIIHHIIHHHI666688GG5IIIIIHHHHHHIIIIIIIIIIIIIIIIIIHIIIIIIIIIIIIIIHHHIGGGHIIIGG988BGGGGE@?11161::111;9EGDDFFGGHIIIIIHHHIIIIIHBBGGGG==5522??EEEDEEGIIGGGGGBFFFFEEEHCB???>;;>>A000104EEEEHEEFHHHBBBEEEBBB:5555ACA???8?;:..---..69889<===<<=;633232-.--13339989;99888868;==86022869<;;99---3111.-,,-,039254...138;833338=>>>>//5555<<.=<<8--
@JI6ZREA02J4GX0
ATCGTACGTTGGAGGGCAAGTCTGGTGCCAGCAGCCGCGGTAATTCCAGCTCCAATAGCGTATATTAAAGTTGTTGCAGTTAAAAAGCTCGTAGTTGAATTTTAGGCCTGACCGGATGGTCCGTCTTTGGCGAGTACTGTTCTGTCGTCGGGTCTATCCTTCTGGTGAGCCGGGATGCCCTTTATTGGGTGTGTCGGGTAACCGA
+
FFFFFFFFFF??@???@??FFFFFFHHHIIIIIIIIIIIIIIIIIHHHHIIIFFFFFFFFFFFFFF===ACFDBAA?>?<<111115:BBA?????A<<110002;;;<::4445:BBBBBDDDF:::FFFFFFFFFFFFFFFFFFFFFF;;:@?DDDBB><=5559??<<888>>>8222../24224348444665=<<1-,,
@JI6ZREA02HC99G
ATCGTACGTTGGAGGGCAAGTCTGGTGCCAGCAGCCGCGGTAATTCCAGCTCCAATAGCGTATATTAAAGTTGTTGCAGTTAAAAAGCTCGTAGTTGAATTTTAGGCCTGGCCGGATGGTCCGTCTTTGGCGAGTACTGTTCTGTCGTCGGGTCTATCCCTCTGGTGAGCCGGGATGCCCTTTATTGGGTGTGTCGGGGAACCAGGACCATTACCTTGAAAAAATTAGAGTGTTTAAAGCGGGCATTTGCTTGAATAGATTAGCATGGAATAATAGAATAGGACGTTGGTTCTATTTTGTTGGTTTTAGGACCACCGTAATGATTAATAGGGATAGTTGGGGGCATTAGTATTCAATTGTCAGAGGTGAAATTCTTGGATTTATTGAAGACTAACTATTACGAAAGCATTTGCCAAGGATGTTTTCATTAATCAAGAACGAAAGTTAAGGGGATCGAAGACGATCAGATACCGTCGTAGTCTTTAACCATAAACTATGCCGACTAGGAATCGGGCGACGTTATTTCATGACTC
+
HHHHHHHHHHHII:::IIIIIIIIIIIIIIIIIIIIIIIIIIIIIIIIIIIIHHHHHHHHHHHHHHHHHHHHHHHHHHHHH;;;;;HHHHHHHHHHHHHCCCCHHHHHHHHHHHHHHHHHHHHHHHHHHHHHHHHHHHHHHHHHHHHHHHHHHHHHHBBBHHHHHHHHHHHHHHHHHHHHHHHH<<@@DGAGGGE2444@@GE@@@DEHHHHHHHHHH99;;66@@-EHHHHHHHHCCEGC<<<B333@EDDD@@@@DH;;;HHHHHHHHHHHHHHHHHHHHHHHHHHHHHHHHB??=@22664433>;;=89933559?AAD5666@B@;;;BEHHH==;85BBBHHBBBBEEEBAA>:>A93///8==>DDDDDHHH>==@88AA43333====DDEDIHHHH99999>AAAAA44277-----22200.1005221,,,,,,,,,,,,,,1154876;::777:8:8=;7646::887-,,,,...1,,,,.-0266799;:::88:;77740677720---26221113
@JI6ZREA02HHNVB
ATCGTACGTTGGAGGGCAAGTCTGGTGCCAGCAGCCGCGGTAATTCCAGCTCCAATAGCGTATATTAAAGTTGCTGCAGTTAAAAAGCTCGTAGTTGAATTTCGGGACCATCATGTCGGTCGTGCCTCGGTACGTACCGGTATTGTTGGTTTCTCCCTTCTGACGAACCATGATGTCATTTATTTGGTGTTGTGGGGAATCAGGACTGTTACTTTGAAAAAATTGAGTGTTTAAAGCAGGCACACGCTTGAATACATTAGCATGGAATAATGAAATAGGTCGTTTGACCCTATTTTGTTGGTTTCTAGGATCGACGTAATGATTAATAGGGATAGTTGGGGGCATTAGTATTCAATTGTCAGAGGTGAAATTCTTGGATTTATTGAAGACTAACTACTGCGAAAGCATTTGCCAAGGATGTTTTCATTAATCAAAGAACGAAAGTTAGGGATCGAAGACGAGTCAG
+
<9776:6324889113ABDFFHHIIIIIIIIIIIIIIIIIIIIIIIIIIIIIFFFFFFFFFFFFFFFFFFFFFFFAAAFFF?????FFFFFFFFFFFFFFFFFFFFFFFFEEEFFFFFFFFFFFFFFFFFFFFFFFFFFFFFFFFFFDD:::DFFFFFFFFFFFFFFCCC???CCDDD?FFCDDDFFFFFFFFAAAADDDFFFFFFFFFFFFFFFF777966666@FFFFFFFFFFFFFFFFFFFF???DFF???DDDGGGF:::DDDDDDA::::4DDAAA===AA;;;A?11114/1==688>49888999A<8000A==?AA>BB????:::??88755ABDDAA8::<?>><8888>@@888>888888<<443///854996668>///22<<>>8///@<<;;;<<<=<>>>>211116:::8882---6--24222466-11372227774644022:6
@JI6ZREA02FD8N2
ATCGTACGTTGGAGGGCAAGTCTGGTGCCGGCAGCCGCGGTAATTCCAGCTCCAATAGCGTATATTAAAGTTGTTGCAGTTAAAAAGCTCGTAGTTGAATTTCGGGATCAATATATTGGTCGTGCCTCCGGTATGCACTGGTATTATTGATTTCTACCTCCTGACGAACTGTGATGTCATTAATTTGGTGTCATGGGGAATCAGGACTGTTACTTTGAAAAAATTAGAGTGTTTAAAGCAGGCACACGCTTGAATACATTAGCATGGAATAATGAAATAGGACGTTTGACCCTATTTGTGGTTTCTAGGATCGACGTAATGATTAATAGGGATAGTTGGGGGCATTAGATTCAATTGTCAGAGGTGAAATTCTTGGATTTATTGAAGACTAACTACTGCGAAAGCATTTGCCAAGGATGTTTTCATTAATCAAGAACGAAAGTTAGGGATCGAAGACGATCAGATACCGTCGTAGTCTTAACCNTAAACTATGCCGACT
+
IIIIIIIIIIIIIHHHIIIIIIIIIIIIIIIIIIIIIIIIIIIIGIIIIIIIIBBBFIIIIIIIIIHHHIFBBBDEHIG@@79999EEGFGIHFFD@BBFFHIHHHIIIIIIIIIIIIIIIIIIIIIIIIIIIIIIIIIIIIIIIIIIIIHHHIIIFFFIIIFFFFIIIIIIIIIIIIIIIHHHHHII@BBB@G???BIIIHHFFFIIIFDDDBBBG22222266,CE;777;;EEHIIIFFFIIIIIIIIIIIIIII;;;IIID;;;;HHIIIHEHIIIIDDDEBBDG@@@EE33364;;;;?B<DIIIIIIIIIIIIIII6666FF?;8A98433-----49==898=A????@:8:BBBBDDHHHHHHHHHHHHBB<B77A=4...3.,,,,58732../=AA:77?AAAA44233001092----09931..1/...,,,,,,,/955991038:;;;;::63336566;:8:88;;11!77777403433390-
@JI6ZREA02F5U79
ATCGTACGTTGGAGGGCAAGTCTGGTGCCAGCAGCCGCGGTAATTCCAGCTCCAATAGCGTATATTAAAGTTGTTGCAGTTAAAAAGACTCGTAGTTGAATTTTAGGCCTGGCCGGATGGTCCGTCTTTGGTCGAGTACTGTTCTGTCGTCGGGTCTTATCCCTTCTGGTGAGCCGGGATGCCCTTTATTGGGTGTGTCGGGGTAACCAGGACCATTACCGTTGAAAAAATTAGAGTAGTTTAAAGCGGGACATTTGCTTGAATAGATTAGCATGGAATAATAGAATAGGAAC
+
EEEFFFFFFFFII???IIIIIIIIIIIIIIIIIIIIIIIIIIIIIIIIIIIIFFFFFFFFFFFFDD666FFFFFFFFDDDF=<<<;?1==DDFFDDBBBB9664<88844000033<<><=99<=3000..-46:943469=AAAA<4455===:555:?????=9@BB==<?<<110<>>86662244484430444<6766888BA:6665???CFFFFFFF677766:8-<<<:66...22667633333222<94448=<<<?AAA@???<<<<93342:77:811---
@JI6ZREA02GKS3B
ATCGTACGTTGGAGGGCAAGTCTGGTGCCAGCAGCCGCGGTAATTCCAGCTCCAATAGCGTATATTAAAGTTGTTGCAGTTAAAAAGCTCGTAGTTGAATTTCGGGATCAATATATTGGTCGTGCCTCTGGTATGAC
+
FFFFFFFFFFFIIHHHIIIIIIIIIIIIIIIIIIIIIIIIIIIIIIIIIIIIFFFFFFFFFFFFFFFFFFFFFFFFFFFFF?????FFFFFFFFFFFFFFFFFFFFFFFFFFFFFFFFFFFFFFFFFFFDDBA@?<0
@JI6ZREA02JH65G
ATCGTACGTTGGAGGGCAAGTCTGGTGCCAGCAGCCGCGGTAATTCCAGCTCCAATAGCGTATATTAAAGTTGTTGCAGTTAAAAAGCTCGTAGTTGAATTTCGGGATCAATACGTCGGTCGTG
+
FFFFFFFFFFFII666IIIIIIIIIIIIIIIIIIIIIIIIIIIIIIIIIIIIFFFFFFFFFFFFFFFFFFFFFDBBBBB5533333ABBBABBFFFFFFDDCCC?=B??88:=:54444??>?8
@JI6ZREA02GQCAL
ATCGTACGTTGGAGGGCAAGTCTGGTGCCAGCAGCCGCGGTAATTCCAGCTCCAATAGCGTATATTAAAGTTGTTGCAGTTAAAAAGCTCGTAGTTGAATTTCGGGATCAATATATTGGTCGTGCCTCGTAG
+
FFFFFFFFFFFII@@@IIIIIIIIIIIIIIIIIIIIIIIIIIIIIIIIIIIIFFFFFFFFFFFFFFFFFFFFFFFFFFFFF=====FFFFFFFFFFFFFFFFFFFFFFFFFFFFFFFCAAAADB<896767<
@JI6ZREA02F9LRR
ATCGTACGTTGGAGGGCAAGTCTGGTGCCAGCAGCCGCGGTAATTCCAGCTCCAATAGCGTATATTAAAGTTGTTGC
+
FFFFFFFFFFFII@@@IIIIIIIIIIIIIIIIIIIIIIIIIIIIIIIIIIIIFFFFFFFFFFFFFFFFFFBA?><</
@JI6ZREA02G0LUN
ATCGTACGTTGGAGGGCAAGTCTGGTGCCAGCAGCCGCGGTAATTCCAGCTCCAATAGCGTATATTAAAGTTGTTGCAGTTAAAAAGCTACGTAGTTGAATTTTAGGCC
+
FFFFFFFFFDAAA333===<<<<A@B=====BBA<<<888<:::8@===BBBBA??=B===BBB55333AAAAFFFFFFFF???==FFDDC?<<:AAA==9677A==66
@JI6ZREA02IXO2L
ATCGTACGTTGGAGGGCAAGTCTGGTGCCAGCAGCCGCGGTAATTCCAGCTCCAATAGCGTATATTAAAGTTGTTGCAGTTAAAAAGCTCGTAGTTGAATTTCGGGGTAT
+
FFFFFFFFFFFIIIIIIIIIIIIIIIIIIIIIIIIIIIIIIIIIIIIIIIIIFFFFFFFFFFFFFFFFFFFFFFFFFFFFF?????FFFFFFFFFFFDB=<8400.,,.-
@JI6ZREA02J3Z9R
ATCGTACGTTGGAGGGCAAGTCTGGTGCCAGCAGCCGCGGTAATTCCAGCTCCAATAGCGTATATTAAAGTTGTTGCAGTTAAAAAGCTCGTAGTTGAATTTCGGGACCATCATGTCGGTCGTGCCTCGGTACGTACTGGTATTGTTGGTTTCTCCCTTCTGACGAACCATGATGTCATTTATTTGGTGTTGTGGGGAATCAGGACTGTTACTTTGAAAAAATTAGAGTGTTTAAAGCAGGCTCACGCTTGAATACATTAGCATGGAATAATGAAATAGGACGTTTGATCTTATTTTGTTGGTTTCTAGGATCGACGTAATGATTAATAGGGATAGTTGGGGCATTAGTATTCAATTGTCAGAGGTGAAATTCTTGGATTTATTGAAGACTAACTACTGCGAAAGCATTTGCCAAGGATGTTTTCATTAATCAAAGAACGAAAGTTAGGGATCGAAGACGATCAGATACCGTCGTAGTCTTAACCATAAACT
+
IIIIIIIIIIIIIHHHIIIIIIIIIIIIIIIIIIIIIIIIIIIIIIIIIIIIIIIIIIIIIIIIIIHHHIIIIIIIIIIII=====IIIIIIIIIIIIIHHHIHHHIIIIIIIIIIIIIIIIIIIIIIIIIIIIIIIIIIIIIIIIIIIHHHIIHHHIIIIIIIIIIIIIIIIIIIIIHHHI<<<IIIIIIIICCCCIIIIIIIIIIIIIIIHHHI;;;;88;;,GIIIIHHHHHHIIIIIIIIIIIIIIIIIGGGGIIIIIIIIIIIIIIIIHHHIIIIIH<==HIIHGGGGBBBAG66AAHHHIIIA===GGIIIIIIIIIIIHHHHG===IDFDDAABBIIIIIIIIIIIIIIHHHHHHHHHHH;;;CCCBBCCHHHHH;;CHHHHHHHHHHHHB@@?HBEBCCBBBC;;;;EECE;4444=<<<;;43...8008/..01..--,/8888621-.-8::9323633388;;<84311661/.-,,,-,
@JI6ZREA02IYLW9
ATCGTACGTTGGAGGGCAAGTCTGGTGCCAGCAGCCGCGGTAATTCCAGCTCCAATAGCATATAATTAAGTTGTG
+
FFFFFFFFFFFIIHHHIIIIIIIIIIIIIIIIIIIIIIIIIIIIIIIIIIIIFFFFFFFFFF;;:FDBBBBA4//
@JI6ZREA02F4QGT
ATCGTACGTTGGAGGGCAAGTCTGGTGCCAGCAGCCGCGGTAATTCCAGCTCCAATAGCGTATATTAAAGTTGTTGCAGTTAAAAAGCTCGTAGTTGAATTTCGGGATCAATA
+
===D@A===FFIIHHHIIIIIIIIIIIIIIIIIIIIIIIIIIIIIIIIIIHHFFFF@=;;:FFFFFFFFFFFFFFFFFFFF?????FFFFFFFFFD?=====400.:==9931
@JI6ZREA02FXWDU
ATCGTACGTTGGAGGGCAAGTCTGGTGCCAGCAGCCGCGGTAATTCCAGCTCCAATAGCGTATATTAAAGTTGTTGCAGTTAAAAAGCTCGTAGTTGAATTTTAGGCCTGGCCGGATGGTCCGTCTTTGGCGAGTACTGTTCTGTCGTCGGGTCTATCCTTCTGGTGAGCCGGGATGCCCTTTATTGGGTGTGTCGGGGAACCAGGACCATTACCTTGAAAAAATTAGAGTGTTTAAAGCGGGCATTTGCTTGAATAGATTAGCATGGAATAATAGAATAGGACGTTGGTTCTATTTTGTGGTTTTAGGACCACCGTAATGATTAATAGGGATAGTTGGGGGCATTAGTATTCAATTGTCAGAGGTGAAATTCTTGGATTTATTGAAGACTAACTATTGCGAAAGCATTTGCCAAGGATGTTTTCATTAATCAAGAACGAAAGTTAGGGGATCGAAGACGATCAGATACCGTCGTAGTCTTAATCATAAACTATGCCGACT
+
IIIIIIIIIIIIIBBBIIIIIIIIIIIIIIIIIIIIIIIIIIIIIIIIIIIIIIIIIIIIIIIIIIHHHIIIIIIIIIIII=====IIIIIIIIIIIIICCCCIIIIIIIIIIIIIIIIIIIIIIHHHIIIIIIIIIIIIIIIIIIIIIHHHIIIIIIIIIIIIIIIIHIIHHHIIIHHHHHHIDD>>>HIIIII@@@@IIIIIIIIIIIIIIGGFFI;;;;88II5IIIIIHHHFFFIIDDDGIDDFFIIIIGEFHIIIIIIIIIIIIIIIIIIIIIIIIIIIAAADDIGGED77756/543333?==;:::456ADIIIHHHIIIIHHHIIHA<<77888IIIIIIIIIIEEEHHBBBEEE???BBBBDDC==@@BB???::DDB:8;BBAAA?CCC;5111CB;;;;CAAAAAA=:3....33::::9::::88<:7738::010000337620031188;;:;:==:6569:96866889:87666742688;880.
@JI6ZREA02HXCQX
ATCGTACGTTGGAGGGCAAGTCTGGTGCCAGCAGCCGCGGTAATTCCAGCTCCAATAGCGTATATTAAAGTTGTTGCAGTTAAAAAGCTCGTAGTTGAATTTTAGGCCTGGCCGGATGGTCCGTCTTTGGCGAGCACTGTTCTGTCGTCGGGTCTATCCTTCTGGTGAGCCGGGATGCCCTTTATTGGGTGTGTCGGGGAACCAGGACCATTACCTTGAAAAAATTAGAGTGTTTAAAGCGGGCATTTGCTTGAATAGATTAGCATGGAATAATAGAATAGGACGTTGGTTCTATTTTGTTGGTTTTAGGACCACCGTAATGATTAATAGGGATAGTTGGGGGCATTAGTATTCAATTGTCAGAGGTGAAATTCTTGGATTTATTGAAGACTAACTATTGCGAAAGCATTTGCCAAGGATGTTTTCATTAATCAAGAACGAAAGTTAGGGGATCGAAGCCGATCAGATACCGTCGTAGTCTTAACCATAAACTATGCCGACTAGGAATCGGGCACGTTATTTCATGACTCGCTCGGCGCCTTACGGG
+
IIIIIIIIIIIII:::IIIIIIIIIIIIIIIIIIIIIIIIIIIIIIIIIIIIIIIIIIIIIIIIIIHHHIIIIIIIIIIII:::::HIIIIIIIIIIHG>>>>HIIIIIIIIIIIIIIIIIIIIIHHHIIIIIIIIIIIIIIIIIIIIIHHHIIIIIIIIIIIIIIIIIIIHHHIIIHHHHHFF99>>HIIIIIICCCCIIIIIIIIIIHIIIIIIII999999GG5IIIIIHHHHHHIIHHHIIBBBIIIIIIIIIIIIIIIIIIIIIIIIIIIIIIIIIIIIIHHHHHD<<<9999E8<>>////A?<:5558B;<<DFGGIIIIIIIIIHIIIII====8EEEEIIIIIIHHHHHHHHHHHBBBHHHHHHD==@@@BB>A::C???=?BBBBBDEDHHHHHHHHBBBHH@@@?DBB::4744::==<<9<;:855<600013211100473...099899933131333100898894466000303330-03264769799--.3552030,,.0033733388868:=<==602188;6555
@JI6ZREA02G96NA
ATCGTACGTTGGAGGGCAAGTCTGGTGCCAGCAGCCGCGGTAATTCCAGCTCCAATAGCGTATATTAAAGTTGTTGCAGTTAAAAAGCTCGTAGTTGAATTTCGGGATCAATATATTGGTCGTGCCTCCGGTATGCACTGGTATTATTGATTTCTACCTTCTGACGAACTGTGATGTCATTAATTTGGTGTCATGGGGAATCAGGACTGTTACTTTGAAAAAATTGAGTGTTTAAAGCAGGCACACGCTTGAATACATTAGCATGGAATGATGAAATAGGACGTTTGACCCTATTTTGTTGGTTTCTAGGATCGACGTAATGATTAATAGGGATAGGTTGGGGGCATTAGTATTCAATTGTCAGAGGTGAAATTCTTGGATTTATTGAAGACTAACTACTGACGAAAGCTA
+
FFFFFFFFFFFIIHHHIIIIIIIIIIIIIIIIIIIIIIIIIIIIIIIIIIIIFFFFFFFFFFFFFFFFFFFFFFFFFFF??66666CFDDDFFFFFFFFFFFFFFFFFFFFFFFFFFFFFFFFFFFFFFFFFFFFFFFFFFFFFFFFFFFFFFFDDDFFFFFFFFFFFFFFFFFFFFFFFFFFFFF@@@DFFFF====FFFFFFFFFFA@@DFFFFF777999DDDFFFFFFFFFFFFFFFFFFFFFFFFFFFFGGGGGGGGGGDDDDDDBBB====1555=B=:::A???BA4422<11....,3.97778:798<988@<<<><<<>;;88988<<<222229<==?AAA8898<<<:>>3///888886;6322667...2//36;9::>88888><>;9600043,,
@JI6ZREA02JNMQ3
ATCGTACGTTGGAGGGCAAGTCTGGTGCCAGCAGCCGCGGTAATTCCAGCTCCAATAGCGTATATTAAAGTTGTTGCAGTTAAAAAGCTCGTAGTTGAATTTCGGGATC
+
:::D@A===FFIIHHHIIIIIIIIIIIIIIIIIIIIIIIIIIIIIIIIIIIIFFFF@???AFFFFFFFFFFFFFFFFFFFF?????FFFFFFFFFDDDD==;400.7=:
@JI6ZREA02GLMBX
ATCGTACGTTGGAGGGCAAGTCTGGTGCCAGCAGCCGCGGTAATTCCAGCTCCAATAGCGTATATTAAAGTTGTTGCAGTTAAAAAGCTCGTAGTTGAATTTCGGGA
+
FFFFFFFFFFFIIHHHIIIIIIIIIIIIIIIIIIIIIIIIIIIIIIIIIIIIFFFFFFFFFFFFDDDDDFFFFFDDDDFFF88888FFFFFFFFFFFFB;8671113
@JI6ZREA02JLHN1
ATCGTACGTTGGAGGGCAAGTCTGGTGCCAGCAGCCGCGGTAATTCCAGCTCCAATAGCGTATATTAAAGTTGTTGCAGTTAAAAAGCTCGTAGTTGAATTTCGGGGTCAGCAGGTTGGTCGTGCCACTGGTATGTACTGGCTTCGCTGATTCCTCCTTTCTGAAGAACTGTAATGTCATTAATTTGGTGTTGCAGGGAAACAGGACTGTTACTTTGAAAAAATTAGAGTGTTTAAAGCAGGCTAACGCTTGAATACATTAGCATGGAATAATGAAATAGGACGTTCGATCCTATTTTGTGGTTTCTAGGATTGACGTAATGATTAATAGGGATAGTTGGGGCATTAGTATTCAATTGTCAGAGGTGAAATTCTTGGATTTATTGAAGACTAACTACTGCGAAAGCATTTGCCAAGGATGTTTTCATTAATCAAGAACGAAGTTAGGGATCGAAGACGATCAGATACCGTCGTAGTCTTAACCATAAACTATGCCGACTAGGGATCGGATGATGTTAATTTTT
+
HHHHHHHHHHHII:::IIIIIIIIIIIIIIIIIIIIIIIIIIIIIIIIIIIIHHHHHHHHHHHHHHHHHHHHHHHHHHHHH==???HHHHHHHHHHHHHHHHHCCCCHHHHHHHHHHHHHHHHHHHHHHHHHHHHHHHHHHHHHHHHHHHHHHHHHHHHHHHHHHEEEEEHBBBHHHHHHHHHHHHHHHFFFHHHHHHHHHHFFFHHHHHGGG@@=B22222266,@BGGGHHHHHHHHHHHHEEEEHHHHHHHDDDHHHHHHHHHHHHHHHHHHHHHHHHDDDDDHHHHGHHHBCC=@2;;HHHHHHHHHHHHHHHHHHHBB@@@@EG@@>BDB@;;9999@BGGGHGGHHBBBHDDDDA===?A899HHHHHHHHHHHH@88HHD@@AB=999:B9333999=AA99934442===A7----77;;::9;;;200:1008:;97768:;::210747777602---2100794453300,,,,,,,,.,.100.1153002022666611111300,,,,,
@JI6ZREA02G9NIB
ATCGTACGTTGGAGGGCAAGTCTGGTGCCAGCAGCCGCGGTAATTCCAGCTCCAATAGCGTATATTAAAGTTGTTGCAGTTAAAAAGACTCGTAGTTGAATTTAGGCCTGGCCGGATGGTCCGTCTTTGGCGAGTACTGTTCTGTCGTCGGGTCTATCCTTCTGGTGAGCCGGGATGCCCTTTATTGGGTGTGTCGGGGAACCAGGGACCATTACCGTTGAAAAAATTAGAGTGTTTAAAGACGGGCATTTGCTTGAATAGATTAGCATGGAATAATAGAATAGGACGTTGGTTCTATTTTGTTGGTTTTAGGACCACCGTAATGATTAATAGGGATAGTTGGGGGCATTAGTATTCAATTGTCAGAGGTGAAATTCTTGGATTTATTGAAG
+
FFFFFFD<:::::44398899<@88:BBBDDDDDDDD:<<FCCCDFFFFHHGFFDDDFFFFFFFFFFFFFDDDDFDBBA<<11333:1AAA???????<<0../.265:111223??8888:9AFF??DFCCDFFFFFFFFFFFFFFFFFFFFFFFFFFFFFD666:?AAB===AA:666FF?C>>FFFFFCAAB654442;6/.,,-178778--.,,-,-----660A??988;;=;;@494445======ADDDGGDFDDDGFFFFDGGG????ADDBBB88443226555313,,..3.-222255?>A88::885555A?AABBBAA;888?8/..///1149==AAAABA888B??888==333>===BBB>>??D444>7:@@<8
@JI6ZREA02HQPF0
ATCGTACGTTGGAGGGCAAGTCTGGTGCCAGCAGCCGCGGTAATTCCAGCTCCAATAGCGTATATTAAAGTTGTTGCAGTTAAAAAGCTCGTAGTTGAATTTCGGGATCAATATATTGGTCGTGCCTCTGGTATGCACTGGTATTATTGATTTCTACCTTCTGATGAACTGTGGTGTCATTAATTTGGTGTCATGGGGAATCAGGACTGTTACTTTGAAAAAATTAGAGTGTTTAAAGCAGGCACACGCTTGAATACATTAGCATGGAATAATGAAATAGGACGTTTGACCCTATTTTGTTGGTTTCTAGGATCGACGTAATGATTAATAGGGATAGTTGGGGGCATTAGTATTCAATTGTCAGAGGTGAAATTCTTGGATTTATTGAAGACTAACTACTGCGAAAGCATTTGCCAAGGATGTTTTCATTAATCAAGAACGAAAGTTAGGGATCGAAGACGATCAGATACCGTCGTAGTCTTAACCATAAACTATG
+
IIIIIIIIIIIIIGGGIIIIIIIIIIIIIIIIIIIIIIIIIIIIIIIIIIIIIIIIIIIIIIIIIIHHHIIIIIIIIIIII=====IIIIIIIIIIIIIHHHIHHHIIIIIIIIIIIIIIIIIIIIIIIIIIIIIIIIIIIIIIIIIIIIGGGIIIIIIIIIIIIIIIIIIIIIIIIIIIIHH:::IIIIIIIICCCCIIIIIIIIIG>>>GGHHHI8;;;;;>>-IHIIIHHHHHHIIIIIIIIIIIIIIIIIIIIIIIIIIIIIIHHGGGIIHHHIIIIIIIHHHIIHHHII=9997//55///69GEEGGIIIIIIIIIHHHIAAA??<8==;:33-----;=AD>?<EGHFGCCCFHFIFFFFFDBBBHHCBBCCHHHHHHHFH@?>CFBB??>E?AA?BBB?A?>>>E;;;;440;8----8<<=998;=>><<><<<<>>=59966888;8648;;8883236==;989<=<6322==;98;76632-23
@JI6ZREA02IUI11
ATCGTACGTTGGAGGGCAAGTCTGGTGCCAGCAGCCGCGGTAATTCCAGCTCCAATAGCGTATATTAAAGTTGTTGCAGTTAAAAAGCTCGTAGTTGAATTTCGGGATCAATATATCGGTCGTGCTTCGGTATGTACTGGTATTATTGATTTCTCCCTTCTGACGAACTATGATGTCATTAATTTGGTGTTATGGGGAATCAGGACTGTTACTTTGAAAAAATTAGAGTGTTTAAAGCAGGCACACGCTTGAATACATTAGCATGGAATAATGAAATAGGACGTTTGATCTTATTTGTGGTTTCTAGGATCGACGTAATGATTAATAGGGATAGTTGGGGCATTAGTATTCAATTGTCAGAGGTGAAATTCTTGGATTTTATTGAAGACTAACTATTGCGAAAGCATTTGCCAAGGATGTTTTCATTAATCAAGAACGAAAGTTAGGGATCGAAGACGATCAGATACCGTCGTAGTCTTAACCATAAACTATGACCGACTAGGAATCGGGCACGTTATTTCATGACTCGCTCGGCGCC
+
IIIIIIIIIIIIIBBBIIIIIIIIIIIIIIIIIIIIIIIIIIIIIIIIIIIIIIIIIIIIIIIIIIHHHIIIIIIIIIIII:::::IIIIIIIIIIIIIHHHIHHHIIIIIIIIIIIIIIIIIIIIIIIIIIIIIIIIIIIIIIIIIIIHHHIIHHHIIIIIIIIIIIIIIIIIIIIIIIIIHHHIIIIIIIICCAAIIIIIIIIIIIIIIG???G9<<<88;;,GIIIIHHHHHHIIIIIIIIIIIIIIIIIIIIIIIIIIIIIIIIIIIII???IIIIIIGGCEIIIIB;<11171;;;;;<DIIIIIIIGGGIIIIIIIIGGGIHHHIIIIII@@@?CCIIIIIIICC????E@A??=>>@92//..<66667-----//3112031//05;=;==8778EEEBBBEDDDAAA@<1....58==<76:=>A??AA==AAAA@AAAA>>>A:425=@AA>:::=ABAA?AADDAAADBB::7>>==><645000><7<=032255..,0349332115=====??>><>:::>7::
@JI6ZREA02FNGSD
ATCGTACGTTGGAGGGCAAGTCTGGTGCCAGCAGCCGCGGTAATTCCAGCTCCAATAGCGTATATTAAAGTTGTTGCAGTTAAAAAGCTCGTAGTTGAATTTCGGGATCAATATATTGGTCGTGCCTCCGGTATGCACTGGTATTATTGATTTCTACCTTCTGACGAACTGTGATGTCATTAATTTGGTGTCATGGGGAATCAGGACTGTTACCTTTGAAAAAATTAGAGTG
+
FFFFFFFFFFFII???IIIIIIIIIIIIIIIIIIIIIIIIIIIIIIIIIIIIFFFFFFFFFFFFFFFFFFFFFFFFFFF@@88888FFFFFFFFFFFFFFFFFFFFFFFFFFFFFFFFFFFFFFFFFFFFFFFFFFFFFFFFFFFFFFFFFFFFFFFFFFFFFFFFFFFFFFFFFFFFFFFFFFFFFFFFFFFFDDDDFFFFFFFBB@@A8400...:------..,7===3
@JI6ZREA02I28PO
ATCGTACGTTGGAGGGCAAGTCTGGTGCCAGCAGCCGCGGTAATTCCAGCTCCAATAGCGTATATTAAAGTTGTTGCAGTTAAAAAGCTCGTAGTTGAATTTCGGGATCAATATATCGGTCGTGCTTCGGTATGTACTGGTATTATTGATTTCTCCCTTCTGACGAACTATGATGTCATTAATTTGGTGTTATGGGGAATCAGGACTGTTACTTTGAAAAAATTGAGTGTTTAAAGCAGGCACACGCTTGAATACATTAGCATGGAATAATGAAATAGGACGTTTGATCTTATTTGTGGTTTCTAGGATCGACGTAATGATTAATAGGGATAGTTGGGGCATTAGTATTCAATTGTCAGAGGTGAAATTCTTGGATTTATTGAAGACTAACTACTGCGAAAGCATTTGCCAAGGATGTTTCATTAATCAAGAACGAAAGTTAGGGATCGAAGACGATCAGATACCGTCGT
+
IIIIIIIIIIIIIHHHIIIIIIIIIIIIIIIIIIIIIIIIIIIIIIIIIIIIIIIIIIIIIIIIIIHHHIIIIIIIIIIII;;;;;IIIIIIIIIIIIIHHHIHHHIIIIIIIIIIIIIIIIIIIIIIIIIIIIIIIIIIIIIIIIIIIHHHIIHHHIIIIIIIIIIIIHHIIIIIIIIIHH:::>>9HIIIICCCCIIIIIIIIIIIIIIIFFFI6;;;66>>>FHIHHHHHHHIIIIIIIFFFIIIIIIIIHHHIIIIIHHHHIIIIIIIHHHE@EEII@@@@GGGGGD<223<7<<BBBGII@@@@HIIIIIIIIHDDDIDDDEB?EEEE::0000:::::??@BEGDDDDIFHHHHHHHHHHHHHHHHHHBBBB@77CA:925/..8868=952...855227988;;;;85...-3799441763...313336883889<;;88888:::;;;:6813386411
@JI6ZREA02I6TZO
ATCGTACGTTGGAGGGCAAGTCTGGTGCCAGCACGCCGACGTTACTCGGCTCCAATAGCGTATATTAAAGTTGTTGCAGTTAAAAAGCTCGTAGTTGAATTTCGGGATCAATATATTGGTCGTGCCTCTGGTATGAACTGGTATTATTGATTTCTACCTTCTGACGAACTGTGATGTCATTAATTTGGTGTCATGGGGAATCAGGACTGTTACTTTGAAAAAATTAGAGTGTTTAAAGCAGGCACACGCTTGAATACATTAGCATGGAATAATGAAATAGGACGTTTGACCCTATTTGTGGTTTCTAGGATCGACGTAATGATTAATAGGGATAGTTGGGGCATTAGTATTCAATTGTCAGAGGTGAAATTCTTGGATTTATTGAAGACTAACTACTGCGAAAGCATTTGCCAAGGATGTTTTCATTAATCAAGAACGAAAGTTAGGGATCGAAGACGATCAGATACCGTCGTAGTC
+
HHHHHHHHHHHIIHHHIIIIIIHIIHG201111/7../1./..//./..@CEBGGGHHHHHHHHHHHHHHHHHHHHHHHHH;;;;;HHHHHHHHHHHHHHHHHHHHHHHHHHHHHHHHHHHHHHHHHHHHHHHHHHHHHHHHHHHHHHHHHHHHHHHHHHHHHHHHHHHHHHHHHHHHHHHHHHHHHHHHHHB96666EEHHHHHHHHHHHHHHHHH999999HHFHHHHHHHHHHHHHHHHHHHHHHHEEEHHHHHHHHHHHHHHHHHHHHHHHHHHHHH@;<;;BGG>>>BB22361;;@@@GHHHHHHHHHHHHHGGHH66669@>;8???>98////44;;89689>>>BDGBBBBB999>:<;==433399E=<=B::BB998==3339???A92444=93///<<AAAAA=AA111177;;::9:::;99;833367701111;;;;;:9;:<;;;;67122;84786402
@JI6ZREA02F7MTR
ATCGTACGTTGGAGGGCAAGTCTGGTGCCAGCAGCCGCGGTAATTCCAGCTCCAATAGCGTATATTAAAGTTGTTGCAGTTAAAAAGCTCGTAGTTGAATTTTAGGCCTGACCGGACGGTCCGTCTCTGGCGAGTACTGTTCTGCTGTCGGGTCTATCCTTCTGGTGAGCCGATATGTCCTTTATTGGGTGTGTCGGGGAACCAGGACCATTACCTTGAAAAAATTAGAGTGTTTAAAGCGGGCTTTTGCTTGAATAGATTAGCATGGAATAATAGAATAGGACGTTGGTTCTATTTTGTTGGTCTAGGACCACCGTAATGATTAATAGGGATAGTTGGGGGCATTAGTATTCAATTGTCAGAGGTGAAATTCTTGGATTTATTGAAGACTAACTACTGCGAAAGCATTTGCCAAGGATGTTTTCATTAATCAAGAACGAAAGTTAGGGGATCGAAGACGATCAGATACCGTCGTAGTCTTAACCATAAACTATGCCGACTAGGAATCGGGCGACGTTATTTTCATGACTCGCTCGGCGCCTTACGGG
+
IIIIIIIIIIIII666IIIIIIIIIIIIIIIIIIIIIIIIIIIIIIIIIIIIIIIIIIIIIIIIIIHHHIIIIIIIIIIII???==IIIIIIIIIIIIICCCCIIIIIIIIIIIIIIIIIIIIIIIIIIIIIIIIIIIIIIIIIIIIIIHHHIIIIIIIIIIIIIIIIIIIIIIIIIIIIHHHIHHHHHIIIIIICCCCIIIIBBBHIIIIIIIIIII;;;;6666,>>FFDBBBBEHII@999ABAAHGIIIIHDDDIIIIIIIIIIIIIIIIIIIIIIIIDDDIIIIDDDFIBBA@;22DDIIII666@IIII@@@DDIIIIIIIH;;;@HIIII85788HHHHFHHFFFDDDDBEBBBBBBHHHHHBHHHBBBBHBB==88DE=434:BDDDDB====BBE9::::<BAB:://0:74434;;;;<:9;;;:88:6333133311...7:;;:6476::::3131:;7658<=<<;<<==11036997606777674:8:;86677731-270227000026333:;:7678;;60006652000
@JI6ZREA02IVH2X
ATCGTACGTTGGAGGGCAAGTCTGGTGCCAGCAGCCGCGGTAATTCCAGCTCCAATAGCGTATATTAAAGTTGTTGCAGTTAAAAAGCTCGTAGTTGAATTTTAGGCCTGGCCGGATGGTCCGTCTTTGGCGAGTACTGTTCTGTCGTCGGGTCTATCCTTCTGGTGAGCCGGGATGCCCTTTATTGGGTGTGTCGGGGAACCAGGACCATTACCTTGAAAAAATTAGAGTGTTTAAAGCGGGCATTTGCTTGAATAGATTAGCATGGAATAATAGAATAGGACGTTGGTTCTATTTTGTTGGTTTTAGGACCACCGTAATGATTAATAGGGATAGTTGGGGGCATTAGTATTCAATTGTCAGAGGTGAAATTCTTGGATTTATTGAAGACTAACTATTGCGAAAGCATTTGCCAAGGATGTTTTCATTAATCAAGAACGAAAGTTAGGGGATCGAAGACGATCAGATACCGTCGTAGTCTTAACCNTAAACTATGCCGACTAGGAATCGGGCGACGTTA
+
IIIIIIIIIIIIIHHHIIIIIIIIIIIIIIIIIIIIIIIIIIIIIIIIIIIIIIIIIIIIIIIIIIHHHIIIIIIIIIIII?????IIIIIIIIIIIIICCCCIIIIIIIIIIIIIIIIIIIIIIHHHIIIIIIIIIIIIIIIIIIIIIHHHIIIIIIIIIIIIIIIIIIIGGGIIIHHHHHHIAABBBIIIIIG>>>>IIIIIIIHIIIIIIIIHHI666664AA0IIIIHBBBHHHIG>>>HIHHHIIIIIGAAAGIIIIIIIIHHHH=<<HHIIIIIIIIH<==HHIIIIIBBCAG66AABB>>GGII778557FGGFGGIIGGGGHHHIIIIII::=::HHHIIIIIIIGGGHHCBCFFFFFC8;;BEEC;;;;;;;>A:7555:8CEEEFFHFF@@?@ABEA;;;;CCCCCEEH==7777=>>>>><===;88<83336..---1189832288=99;=;;:;<>>;:8:>;:6866;;<6!32668658;;8684:8::2233...10988..-
@JI6ZREA02I3T59
ATCGTACGTTGGAGGGCAAGTCTGGTGCCAGCAGCCGCGGTAATTCCAGCTCCAATAGCGTATATTAAAGTTGCTGCAGTTAAAAAGCTCGTAGTTGAATTTCGGGATCAATATATTGGTCGTGCCTCCGGTATGCACTGGTATTATTGATTTCTACCTTCTGACGAACTGTGATGTCATTAATTTGGTGTCATGGGGAATCAGGACTGTTACTTTGAAAAAATTAGAGTGTTTAAAGCAGGCACACGCTTGAATACATTAGCATGGAATAATGAAATAGGACGTTTGACCCTATTTTGTTGGTTTCTAGGATCGACGTAATGATTAATAGGGATAGTTGGGGGCATTAGTATTCAATTGTCAGAGGTGAAATTCTTGGATTTATTGAAGACTAACTAC
+
FFFFFFFFFFFII@@@IIIIIIIIIIIIIIIIIIIIIIIIIIIIIIIIIIIIFFFFFFFFFFFFFFFFFFFFFFFFFFFDD;;;;;FFFFFFFFFFFFFFFFF???FFFFFFFFFFFFFFFFFFFFFFFFFFFFFFFFFFFFFFFFFFFFFFFFFFFFFFFFFFFFFFFFFFFFFFFFFFFFFFFFFFFFFFFFDDDDFFFFFFFFFFFFFFFFFFF77776666,DFFFFFFFFFFFFFFFFFFFFFFFFFFFGGGIIIIIIIIDDDDFDDDGGGGG?DDDFDDDGGGC????99==5//AABBBDADAAADIDDDIIIIDDDDDDDDIIBBDDDDII=====DA???AA???=ADDDDDDBDDDDD>444==DBB???;==>77:::;:93....60
@JI6ZREA02GIO14
ATCGTACGTTGGAGGGCAAGTCTGGTGCCAGCAGCCGCGGTAATTCCAGCTCCAATAGCGTATATTAAAGTTGTTGCAGTTAAAAAGCTCGTAGTTGAATTTTAGGCCTGACCGGACGGTCCGTCTCTGGCGAGTACTGTTCTGCTGTCGGGTCTATCCTTCTGGTGAGCCGATATGTCCTTTATTGGGTGTGTCGGGGAACCAGGACCATTACCTTGAAAAAATTAGAGTGTTTAAAGCGGGCTTTTGCTTGAATAGATTAGCATGGAATAATAGAATAGGACGTTGGTTCTATTTTGTTGGTCTAGGACCACCGTAATGATTAATAGGGATAGTTGGGGGCATTAGTATTCAATTGTCAGAGGTGAAATTCTTGGATTTATTGAAGACTAACTACTGCGAAAGCAATTTGCCAAGGATGTTTTCATTAATCAAAGAACGAAAGTTAGGGGATCGAAGACGATCAGATACCGTCGTAGTCTTAACCATAAACTATGCCGACTAGGAATCGGGCACGTTATTTTCATGACTCGCTCGGCGCTTACGGG
+
HHHHHHHHHHHII???IIIIIIIIIIIIIIIIIIIIIIIIIIIIIIIIIIIIHHHHHHHHHHHHHHHHHHHHHHHHHHH@@88888DDGGGHHHHHHHHCCCCHHHHHHHHHHHHHFFFHHHHHHHHHHHHHHHHHFFFFFHHHHHHHHHHHHHHHHHHHHHHHHBBBBHHHHHHHHHHHHHHHHHHHHHDEEHHBBBBEE>>;BBBDGGGGGEEEEG22222200,9==??;55002BD=666;==AHHHHHHHDDDHHHHHHHHHHHHHHDDDDHHHHHI@@9;;@>><>8:55962//65BDBD<<9;662225AABAABD6659@;;;GGGEE55555B@@@EB9;;;EEEBAA@ABABBB9.///><A884439<;944>A====B=;;==?;93////2344999AAADDAA@;;4444;;;;::57---202:83336772111167722210:8::::;:;:;:21018;::;::::110200067.42---24646640---22---22260011;;;;;;766020220,,,,13000
@JI6ZREA02ILBDD
ATCGTACGTTGGAGGGCAAGTCTGGTGCCAGCAGCCGCGGTAATTCCAGCTCCAATAGCGTATATTAAAGTTGTTGCAGTTAAAAAGCTCGTAGTTGAATTTTAGGGTCCTACGGTC
+
FFFFFFFFFFFII:::IIIIIIIIIIIIIIIIIIIIIIIIIIIIIIIIIIIIFFFFFFFFFFFFEDDDFFFFBA>???>0.-----3:==767<<>?>=4444000826123591--
@JI6ZREA02GY524
ATCGTACGTTGGAGGGCAAGTCTGGTGCCTTACGGGAAACAGTCGACTGCCAAGGCACACAGGGGATA
+
IIIIIIIIIIIIH:::IIIIHHHIIIIIIIIIIHGGCCCIIIIIIIIIIHHHHIIIIIIIIBCCCIII
@JI6ZREA02HRLMI
ATCGTACGTTGGAGGGCAAGTCTGGTGCCAGCAGCCGCGGTAATTCCAGCTCCAATAGCGTATATTAAAGTTGTTGCAGTTAAAAAGCTCGTAGTTGAATTT
+
FFFFFFFFFFFIIHHHIIIIIIIIIIIIIIIIIIIIIIIIIIHHHIIIIIIIFFFFFFFFFFFF@@===FFDBAA???A4411///8<?=====<;9..,,,
@JI6ZREA02JEM9P
ATCGTACGTTGGAGGGCAAGTCTGGTGCCAGCAGCCGCGGTAATTCCAGCTCCAATAGCGTATATTAAAGTTGTTGCAGTTAAAAAGCTCGTAGTTGAATTTCGGGATCAATATATTGGTCGTGCCTCTGGTATGCACTGGTATTATTGATTTCTACCTTCTGATGAACTGTGATGTCATTAATTTGGTGTCATGGGGAATCAGGACTGTTACTTTGAAAAATTAGAGTGTTTAAAGCAGGCACACGCTTGAATACATTAGCATGGAATAATGAAATAGGACGTTTGACCCTATTTGTTGGTTTCTAGGATCGACGTAATGATTAATAGGGATAGTTGGGGGCATTAGTATTCAATTGTCAGAGGTGAAATTCTTGGATTTATTGAAGACTAACTACTGCGAAAGCATTTGCCAAGGATGTTTTCATTAATCAAGAACGAAAGTTAGGGATCGAAGACGATCAGATACCGTCGTAGTCTTAACCATAAACTATG
+
IIIIIIIIIIIIIHHHIIIIIIIIIIIIIIIIIIIIIIIIIIIIIIIIIIIIIIIIIIIIIIIIIIHHHIIIIIIIIIIII88888GIIIIIIIIIIIIHHHIHHHIIIIIIIIIIIIIIIIIIIIIIIIIIIIIIIIIIIIIIIIIIIIHHHIIIHHIIIIIIIIIIIIIIIIIIIIIIIIIHHHIIIIIIIICCCCIIIIIIIIII>>=FGBBBG75577==0DDDFFGHHHHHIIIIIIIIIIIHIIIIGGGIIIIIIIIIIIIIIIIIIHHHIIIIIF7877@D>;;=;/111/1::;;;G?IIIIIIIIIIIIIIIIHH==:ABBBHIIIII77;;8GFGAAAIIIHFFFHHHHHHCBBHFDEBBCCCBC??A>>550054AC=AA44552E:;;@;;;:;;;>;;;;CCEECA<3332;;...-499984481---7::011113333385978888848-..31448844848;;2203311380/2
@JI6ZREA02FKD5F
ATCGTACGTTGGAGGGCAAGTCTGGTGCCAGCAGCCGCGGTAATTCCAGCTCCAATAGCGTATATTAAAGTTGTTGCAGTTAAAAAGCTCGTAGTTGAATTTCGGGATCAATATATTGGTCGTGCCTCGTGTGNGACTGGTATTATTGATTTCTACCTTCTGACGAACTGTGATGTCATTAATTTGGTGTCATGGGGAATCAGGACTGTTAC
+
FFFFFFFFFFFIIHHHIIIIIIIIIIIIIIIIIIIIIIIIIIIIIIIIIIIIFFFFFFFFFFFFFFFFFFFFFFFFFFFFF?????FFFFFFFFFFFFFFFFFFFFFFFFFFFFFFFFFFFFFBA>><<<400!000?AABBBFFFFFFFFFFFFFFFFFFFFFFFFFFFFFFFFFFFFFFFFFFFFFFFFA?3333<<@?<<9<===9943
@JI6ZREA02IRB4H
ATCGTACGTTGGAGGGCAAGTCTGGCGCCTTACGGGAAACAGTCGACTGCCAAGGCACACAGGGGATA
+
IIIIIIIIIIIIIHHHIIIIIIIIIIIIIIIIIHHHCCCIIIIIIIIIIIIIIIIIIIIIIBBBBIII
@JI6ZREA02JS7R4
ATCGTACGTTGGAGGCGAAGTCTGGTGCCAGCAGCCGCGGTAATTCCAGCTCCAATAGCGTATATTAAAGTTGTTGCAGTTAAAAAGACTCGTAGTTGAATTTTAGGCCTGGCCGGATGGTCCGTCTTTGGCGAGTACTGTTCTGTCGTCGGGTCTATCCTTCTGGTGAGCCGGGATGCCCTTTATTGGGTGTGTCGGGGAACCTAGGACCATTACCTTGGAAAAAATTAGAGTGTTTAAAGCGGGACAATTTGCTTGAATAGATTAGCATGGAATAATAGAATAGGACGTTGGTTCTATTTTG
+
FDDDDDFDBB889>84444444<AABBBBDDFGGGFF666ADDDDBAAAAAADA???FFFFFFFFFFFFF@@@@DFFFFDD77;;;D;FFFFDBBBBAAA54443=>8894445AADDDFFFFFFDDDFFFFC??????:::DDDDDDFFFFFFFFDDBBBA>8883249.....4<:66668893355=<<AA??450...92//..--1279=1111--,,,,,,--+328:<666..08<842432666893.0048?@@@@@BBA???ABBAAAB@<<==<<>898<<@@83437232.3
@JI6ZREA02IC2NJ
ATCGTACGTTGGAGGGCAAGTCTGGTGCCAGCAGCCGCGGTAATTCCAGCTCCAATAGCGTATATTAAAGTTGTTGCAGTTAAAAAGCTCGTAGTTGAA
+
FFFFFFFFFFFII???IIIIIIIIIIIIIIIIIIIIIIIIIIIIIIIIIIIIFFFFFFFFFFFFFFFFFFFFDA>====.-,,,,,-3:8:9:877521
@JI6ZREA02JWV1H
ATCGTACGTTGGAGGGCAAGTCTGGTGCCAGCAGCCACGGTAATTCCAGCTCCAATAGCGTATATTAAAGTTGTTGTAGTTAAAAAGTTCGTAATTGAATTTTAGGCTTGACCGGACGGTCCGTCTCTGGCGAGTACTGTTCTGTTGTCAGGTCTATCCTTCTGGTGAGCCGGTATGCCCTTTATTGGGTGTGTCGGAGAACCAGGACCATTACCTTGAAAAAATTAGAGTGTTTAAAGTGGGCTTTTGCTTGAATAGATTAGCATAGAATAATAGAATAGGACGTTAGTTCTATTTTTGTTGGTCTAGGACCATCGTAATGACTAATAGGGATAGTTGGGGGCATTAGTATTCAATTGTCAGAGGTGAAATTCTTGGATTTATTGAAGACTAACTACTGCGAAAGCATCTGCCAAAGATGTTTTCATTAATCAAGAATGAAAGTTAGGGGATCGAAGACGATCAGATACCGTCGTAGTCTTAACCATAAACTATGTCGACTAGGAATCGGGCAACG
+
IIIIIIIIIIIIIHHHIIIIIIIIIIIIIIIIIIIIIIIIIIIIIIIIIIIIIIIIIIIIIIIIIIHHHIIIIIIIIIIII=====IIIIIIIIIIIIICCCCIIIIIIIIIIIIIIIIIIIIIIIIIIIIIIIIIIIIIIIIIIIIIIIIIIIIIIIIIIIIIIIIIIIIIIIIIIHHHHHHIAA666BIIIIIIIIIIIIIIIIIIIIIIIIIIII666666FD3HEEHEB88666=>EDDF@BBCIIIIIIIIIIIIIIIIIIIIIIIIIIIIIIIIIIIIGGGIIIIHGD44444D//::?BEG===AHIIIIIIIIIIIIIIIGAAAGHEG@@44455AAEGEHGGIIGGGDDHHHHHHHHHHHHHHHHHH@@@BBBHH>HHHHHHDCCHHHHCDDFEEEC@@@@CDDDEEA60447;77<<=?>>9==830052,,,2,,,,,,,,558998:=>><<<<:=<??=:9:7877?>>??::9<>99<:5:<:?>?<=<==:788222105/-
@JI6ZREA02JTNBS
ATCGTACGTTGGAGGGCAAGTCTGGTGCCAGCAGCCGCGGTAATTCCAGCTCCAATAGCGTATATTAAAGTTGTTGCAGTTAAAAAGCTCGTAGTTGAATTTCGGGATCAATATATTA
+
FFFFFFFFFFFIIHHHIIIIIIIIIIIIIIIIIIIIIIIIIIIIIIIIIIIIFFFFFFFFFFFFFFFFFFFFFFFFFFFFF=====FFFFFFFFFFFFFFFF=666ADBAAAAAB666
@JI6ZREA02I5Y34
ATCGTACGTTGGAGGGCAAGTCTGGTGCCAGCAGCCGCGGTAATTCCAGCTCCAATAGCATATATTAAAGTTGTTGCAGTTAAAAAGCTCGTAGTTGAATTTCGGGATCAATATATTGGTCATGCCTCCGGTATGCACTGGTATTATTGATTTCTACCTTCTGACGAACTATGATGTCATTAATTTGGTGTCATGGGGAATCAGGACTGTTACTTTGAAAAATTAGAGTGTTTAAAGCAGGCACACGCTTGAATACATTAGCATGGAATAATGAAATAGGACGTTGACCCTATTTTGTTGGTTTCTAGGATCGACGTAATGATTAATAGGGATAGTTGGGGGCATTAGTATTCAATTGTCAGAGGTGAAATTCTTGGATTTATTGAAGACTAACTACTGCGAAAGCATTTGCCAAGGATGTTTTCATTAATCAAGAACGAAAGTTAGGGATCGAAGACGATCAGATACCGTCGTAGTCTTAACCATAAACTA
+
FFFFFFFFFFFIIHHHIIIIIIIIIIIIIIIIIIIIIIIIIIIIIIIIIIIIFFFFFFFFFFFFFFFFFFFFFFFFFFFFF?????FFFFFFFFFFFFFFFFFFFFFFFFFFFFFFFFFFFFFFFFFFFFFFFFFFFFFFFFFFFFFFFFFFFFFFFFFFFFFFFFFFFFFFFFFFFFFFFDD666FFFFFFFFADDDFFFFFFFFF?542476667----/88.???ABFFFFFFFFFFFFFFFFFFFFFFFFGIIIIIFFFGGGGDDDD?:21144>>?:22233822332224911<<888949<<<?><<<898889>>?>=88///44<?<<11122998>AAAAA::::BBBBBB?>>===>>=DBBBB888===<77<<<@83///<<<<6772...6770003026620033....00,,,,133,,,,,.,,,.34-/2246222245:77::::565:::757120021166100222280-
@JI6ZREA02INLMY
ATCGTACGTTGGAGGGCAAGTCTGGTGCCAGCAGCCGCGGTAATTCCAGCTCCAATAGCGTATATTAAAGTTGTTGCAGTTAAAAAGCTCGTAGTTGAATTTCGGGATCAATATATTGGTCGTGCCTCCGGTATGCACTGGTATTATTGATTTCTACCTTCTGACGAACTGTGATGTCATTAATTTGGTGTCATGGGGAATCAGGACTGTTACTTTGAAAAAATTGAGTGTTTAAAGCAGGCACACGCTTGAATACATTAGCATGGAATAATGAAATAGGACGTTTGACCCTATTTGTTGGTTTCTAGGATCGACGTAATGACTAATAGGGATAGTTGGGGGCATTAGTATTCAATTGTCAGAGGTGAAATTCTTGGATTTATTGAAGACTAACTACTGCGAAAGCATTTGCCAAGGATGTTTTCATTAATCAAGAACGAAAGTTAGGGATCGAAGACGATCAGATACCGTCGTAGTCTTAACCATAAACTNTGCCGACTAGGGATCGGATGATGTTAATTTTTTAATGTACTC
+
IIIIIIIIIIIIIHHHIIIIIIIIIIIIIIIIIIIIIIIIIIIIIIIIIIIIIIIIIIIIIIIIIIHHHIIIIIIIIIIII?????IIIIIIIIIIIIIHHHIHHHIIIIIIIIIIIIIIIIIIIIIIIIIIIIIIIIIIIIIIIIIIIIHHHIIIIIIIIIIIIIIIIIIIIIIIIIIIIII???IIIIIIIICCCCIIIIIIIIIIGFEGE@@@E111144BBIIIIIHHHHHHIIIIIIIIIIIIIIIIIIIIIIIIIIIIIIIIIIIIIHHHIIIIIIIHHEIGB?BA<333611::@@?GIIAAAHIIIIIIIIIIIIIIIIH<<<AGEE??0..00BBA>::8;ED<<<EBD=@@HEHHDBBBEEED88;;B?>>B::??@?=BEEHHHHB:;;HHEE?????BB;:88;;:=7----3399::4333:88><77<<==4999988333<;>:9:::<:<<==32066:98:7899---30003/!/103/10305220354993333...88//222200)8:97,,
@JI6ZREA02JCG8Z
ATCGTACGTTGGAGGGCAAGTCTGGTGCCAGCAGCCGCGGTAATTCCAGCTCCAATAGCGTATATTAAAGTTGTTGCAGTTAAAAAGCTCGTAGTTGAATTTCGGGATCAATATATTGGTCGTGCCTCTGGTATGCACTGGTATTATTGATTTCTACCTTCTGATGAACTGTGATGTCATTAATTTGGTGTCATGGGGAATCAGGACTGTTACTTTGAAAAATTGAGTGTTTAAAGCAGGCACACGCTTGAATACATTAGCATGGAATAATGAAATAGGACGTTTGACCCTATTTTGTGGTTTCTAGGATCGACGTAATGATTAATAGGGATAGTTGGGGGCATTAGTATTCAATTGTCAGAGGTGAAATTCTTGGATTTATTGAAGACTAACTACTGCGAAAGCATTTGCCAAGGATGTTTTCATTAATCAAGAACGAAAGTTAGGGATCGAAG
+
FFFFFFFFFF??@???<<<@@DFGGGGFFFHFHHDCCCCCFCAAADDDDFFFFFFFFFFFFFFFFF@@@FFDDDFFFFFFF====;EEEFFFFFFFFFFFFFFFFFFFFDDDFFFFFFFFFFFFFFFFFFFFFFFFFFFFFFFFFFFFC<888FFFFDDDFFFFFFCCCFFDDBAA?@<<<88111442>?AAB::;;DDA??<<<?<4.-..1117,,,,,667<<<88:??FFFFCCCFFDDCFFDDDDDBBDD333?AAAABBAABBAA;;4515:555:8<AA<;;??00003.22...32?<<<?AADAAADDDDDDDDA???=;AA??<</////49=>?>==>AAA>AA@@@888///2;88<<>8888@;883//3:8223:<<;8888333448<<<;;;888@@@@@8811112677444676---6400076603379::::2-
@JI6ZREA02FYS2G
ATCGTACGTTGGAGGGCAAGTCTGGTGCCAGCAGCCGCGGTAATTCCAGCTCCAATAGCGTATATTAAAGTTGTTGCAGTTAAAAAGCTCGTAGTTGAATTTCGGGATCAATATATCGGTCGTGCTTCGGTGTGTACTGGTATTATTGATTTCTCCCTTCTGACGAACTATGATGTCATTAATTTGGTGTTATGGGGAATCAGGACTGTTACTTTGAAAAAATTAGAGTGTTTAAAGCAGGCACACGCTTGAATACATTAGCATGGAATAATGAAATAGGACGTTTGATCTTATTTGTGGTTTCTAGGATCGACGTAATGATTAATAGGGATAGTTGGGGCATTAGTATTCAATTGTCAGAGGTGAAATTCTTGGATTTATTGAAGACTTAACTACTGCGAAAGCATTTGCCAAGGATGTTTCATTAATCAAGAACGAAAGTTAGGGATCGAAG
+
FFFFFFFFFFFIIHHHIIIIIIIIIIIIIIIIIIIIIIIIIIIIIIIIIIIIFFFFFFFFFFFFFFFFFFFFFFFFFFFFF=====FFFFFFFFFFFFFFFFFFFFFFFFFFFFFFFFFFFFFFFFFFFFFFFFFFFFFFFFFFFFFFFFFFD>?????ADDDDFFFFFFFFFFFFFFFFFFFFF<<9DDDDFAAAAFFFFFFFFFFFFDDA5559222222<<-?A?AA===555BAAA::98<BBBAAADDDDFGGGGCCCFDGGG?<<:A???DABB=?554;??>>>=90119144888?9A445==???AAAAAAAAD???A=;;?@AA44///.49=96766<>A@@<<<:===8333>;==B?888==D==;>77>>>>83//..;;6667....2;77666744770003,,,-,0334426662006433346601108222620
@JI6ZREA02HOFQF
ATCGTACGTTGGAGGGCAAGTCTGGTGCCAGCAGCCGCGGTAATTCCAGCTCCAATAGCGTATATTAAAGTTGTTGCAGTTAAAAAGCTCGTAGTTGAATTTCGGGATC
+
FFFFFFFFFFFIIHHHIIIIIIIIIIIIIIIIIIIIIIIIIIIIIIIIIIIIFFFFFFFFFFFFFFFFF:::FFFFFFFFF=====FFFFFFFFDB==<;880..,333
@JI6ZREA02GPZ5G
ATCGTACGTTGGAGGGCAAGTCTGGTGCCAGCAGCCGCGGTAATTCCAGCTCCAATAGCGTATATTAAAGTTGTTGCAGTTAAAAAGCTCGTAGTTGAATTTTAGGCCTGGCCGGATGGTCCGTCTTTGGCGAGTACTGTTCTGTCGTCGGGTCTATCCTTCTGGTGAGCCGGGATGCCCTTTATTGGGTGTGTCGGGGAACCAGGACCATTACCTTGAAAAAATTAGAGTGTTTAAAGCGGGCATTTGCTTGAATAGATTAGCATGGAATAATAGAATAGGACGTTGGTTCTATTTTGTTGGTTTTAGGACCACCGTAATGATTAATAGGGATAGTTGGGGGCATTAGTATTCAATTGTCAGAGGTGAAATTCTTGGATTTATTGAAGACTAACTATTGCGAAAGCATTTGCCAAGGATGTTTTTCATTAATCAAGAACGAAAGTTAGGGGATCGAAAGACGATCAGATACCGTCGTAGTCTTAACCNTAAACTATGCCGACTAGGAATCGGGCGACGTTATTTCATGACTCGCTCGGCGCCTTACGGGAAC
+
IIIIIIIIIIIIIHHHIIIIIIIIIIIIIIIIIIIIIIIIIIIIIIIIIIIIIIIIIIIIIIIIIIHHHIIIIIIIIIIGG88888IIIIIIIIIIIIICCCCIIIIIIIIIIIIIIIIIIIIIIHHHIIIIIIIIIIIIIIIIIIIIIHHHIIIIIIIIIIIIIIIIIIIHHHIIIHHHHHHIIIHHHIIIIIICCCCIIIIIIIIIIIIIIIIIII888888GG5IIIIIHHHHHHII;;;BGBBBIIIIIIIIIIIIIIIIIIIIIIIIIIIIIIIIIIIIIIIIIIIIIIBBB@://==>;>;HEEG776557=GGGHGIIIIIIEBBGG<<<=55555AAGGGIIIIIIIIHHHHHHHHHHDCBBHFFFEEDDDBAA@::@>542@644448>@AA@===C@<666DA==8;;55.------566334888855=<444566,,,,,/22-,,,/,:88999=787888646<:853--..85!32,..1-132;<=9<:<=>>==6621-31-..--038899;==6868<==60///.30;66111
@JI6ZREA02GU39I
ATCGTACGTTGGAGGGCAAGTCTGGTGCCAGCAGCCGCGGTAATTCCAGCTCCAATAGCGTATATTAAAGTTGTTGCAGTTAAAAAGCTCGTAGTTGAATTTCGGGATCAATATATTGGTCGTGCCTCCGGTATGCACTGGTATTATTGATTTCTACCTTCTGACGAACTGTGATGTCATTAATTTGGTGTCATGGGGAATCAGGACTGTTACTTTGAAAAAATTGAGTGTTTAAAGCAGGCACACGCTTGAATACATTAGCATGGAATAATGAAATAGGACGTTTGACCCTATTTGTTGGTTTCTAGGATCGACGTAATGATTAATAGGGATAGTTGGGGCATTAGTATTCAATTGTCAGAGGTGAAATTCTTGGATTTATTGAAGACTAACTACTGCGAAAGCATTTGCCAAGGATGTTTTCATTAATCAAGAACGAAAGTTAGGGATCGAAGACGATCAGATACCGT
+
IIIIIIIIIIIIIHHHIIIIIIIIIIIIIIIIIIIIIIIIIIIIIIIIIIIIIIIIIIIIIIIIIIHHHIIIIIIIIIIII88888FIIIIIIIIIIIIHHHIHHHIIIIIIIIIIIIIIIIIIIIIIIIIIIIIIIIIIIIIIIIIIIIHHHIIIIIIIIIIIIIIIIIIIIIB666@IIIIHHHFFFIIIIIBBBBIIIIIIIIIF=<;;A===B--///1;;;EEEGEHHHHHIIIIIIIIIIIIIIIIIIIIIIIIIIIIIIIHHHHIIHHHIHHHIIIHHHIIEBBD?33331155999EAGG@@@HIIIIHFFFGGGG<;990//3?AA88///0::DD@ABBDFDDDIIEHHHB>>>HHHEHH@@==HHHHHHHHHHHHHHHHDDDDBDB:::::=>?>;;;:::::::8::000097667803333003:335:=:01116888;97474473330702270
@JI6ZREA02GWASR
ATCGTACGTTGGAGGGCAAGTCTGGTGCCAGCAGCCGCGGTAATTCCAGCTCCAATAGCGTATATTAAAGTTGTTGCAGTTAAAAAGCTCGTAGTTGAATTTCGGGATCAATATATTGGTCGTGCCTCCGGTATGCACTGGTATTATTGATTCTAC
+
FFFFFFFFFFFIIIIIIIIIIIIIIIIIIIIIIIIIIIIIIIIIIIIIIIIIFFFFFFFFFFFFFFFFFFFFFFFFFFFFF;;;;;FFFFFFFFFFFFFFFFFFFFFFFFFFFFFFFFFFFFFFFFFFFFFFFFFFFFFFFFFFFFDBAA>></.-
@JI6ZREA02JBQMZ
ATCGTACGTTGGAGGGCAAGTCTGGTGCCAGCAGCCGCGGTAATTCCAGCTCCAATAGCGTATATTAAAGTTGTTGCAGTTAAAAAGCTCGTAGTTGAATTTTAGGCCTGGCCGGATGGTCCGTCTTTGGCGAGTACTGTTCTGTCGTCGGGTCTATCCTTCTGGTGAGCCGGGATGCCCTTTATTGGGTGTGTCGGGGAACCAGGACCATTACCTTGAAAAAATTAGAGTGTTTAAAGCAGGCACACGCTTGAATAGATTAGCATGGAATAATAGAATAGGACGTTGGTTCTATTTTGTTGGTTTTAGGACCACCGTAATGATTAATAGGGATAGTTGGGGGCATTAGTATTCAATTGTCAGAGGTGAAATTCTTGGATTTATTGAAGACTAACTATTGCGAAAGCATTTGCCAAGGATGTTTTCATTAATCAAGAACGAAAGTTAGGGGATCGAAGACGATCAGATACCGTCGTAGTCTTAACCATAAACTATGCCGACTAGGAATCGGGCGACGTTATTTCATGACTCGCTCGGCGCCTTAC
+
IIIIIIIIIIIII@@@IIIIIIIIIIIIIIIIIIIIIIIIIIIIIIIIIIIIIIIIIIIIIIIIIIHHHIIIIIIIIIIII=====IIIIIIIIIIIIICCCCIIIIIIIIIIIIIIIIIIIIIIHHHIIIIIIIIIIIIIIIIIIIIIHHHIIIIIIIIIIIIIIIIIII;;;IIIHEEHHHIA>===ECHHF<3335AAHGD===BIIIGEAA??D//////55,?BCDE@BD88;HIGGGIIIIIIIIIIIGGGIIIIIIIIIIIIIIHHHHIIIIIIIIIGGGIIHHHIG=999;22;;4444AAA>;;;?EAAADDCDDGAAADBBBDIHIII88;88IIIIIIIIIIIFDCCCBCC@?555BEEEIFFDHHHC555F>>IFF?>@CFFBBBEEA;555EBC@@ABEEEEE;;8;;2222;<<<875:<8..-32333123222349;;>>82039<<<=8232333248;<;6322;;888;72232-68;<;<48688668852.--.14664000338;;=<;<;<;::71//,,-,
@JI6ZREA02HTEWU
ATCGTACGTTGGAGGGCAAGTCTGGTGCCAGCAGCCGCGGTAATTCCAGCTCCAATAGCGTATATTAAAGTTGTTGCAGTTAAAAAGCTCGTAGTTGAATTTCGGGATCAATATATTGGTCGTGCCTCTGGTATGCACTGGTATTATTGATTTCTACCTTCTGATGAACTGTGATGTCATTAATTTGGTGTCATGGGGAATCAGGACTGTTACTTTGAAAAACTAGAGTGTTTAAAGCAGGCACACGCTTGAATACATTAGCATGGAATAATGAAATAGGACGTTTGACCCTATTTTGTTGGTTTCTAGGATCGACGTAATGATTAATAGGGATAGTTGGGGGCATTAGTATTCAATTGTCAGAGGTGAAATTCTTGGATTTATTGAAGACTAACTACTGCGAAAGCATTTGCCAAGGATGTTTTCATTAATCAAGAACGAAAGTTTGGGATCGAAGACGATCAGATACCGTCGTAGTCTTAACCATAAACTATGCCGACTAGGGATCGGATGATGTTAATTTTTTAATGTACT
+
IIIIIIIIIIIIIHHHIIIIIIIIIIIIIIIIIIIIIIIIIIIIIIIIIIIIIIIIIIIIIIIIIIHHHIIIIIIIIIIII????=IIIIIIIIIIIIIHHHIHHHIIIIIIIIIIIIIIIIIIIIIIIIIIIIIIIIIIIIIIIIIIIIHHHIIIIIIIIIIIIIIIIIIIIIIIIIIIIIIHHHIIHHHIII@@@@IIIIIIIIIIBA?DD=:89---//16-:@DHEEHHHHHIIIIIIIIIIIIIIIIIIIIIIIIIIIIIIIIIIIIIHHHF:AAIF<<<HIIHIBFIBB@<8//DDHBBE@IEEDIIIIIHAAAIIIIIHDDDIIHIIIIII=====IIIE<<9<IIIIIDC?=?DBBBBC8555@?CBBBBCBEEB88?BBBBC?44496=;::2...9::;;;:;;????;::44328333118886.--;:7738:::996:888;8103188883131;=:9566:9<><<==220366684003..-.0302554996678333321:://55.-00)37330
@JI6ZREA02GHJ44
ATCGTACGTTGGAGGGCAAGTCTGGTGCCAGCAGCCGCGGTAATTCCAGCTCCAATAGCGTATATTAAAGTTGTTGCAGTTAAAAAGCTCGTAGTTGAATTTCGGGATCAATATATCGGTCGTGCTTCGGTATGTACTGGTATTATTGATTTCTCCCTTCTGACGAACTATGATGTCATTAATTTGGTGTTATGGGGAATCAGGACTGTTACTTTGAAAAAATTAGAGTGTTTAAAGCAGGCACACGCTTGAATACATTAGCATGGAATAATGAAATAGGACGTTTGACCCTATTTTGTGGTTTCTAGGATCGACGTAATGATTAATAGGGGTAGTTGGGGCATTAGTATTCAATTGTCAGAGGTGAAATTCTTGGATTTATTGAAGACTAACTACTGCGAAAGCATTTGCCAAGGATGTTTTCATTAATCAAGAACGAAAGTTAGGGATCGAAGACGATCAGATACCGTCGTAGTCTTAACCATAAACTATGCCGACTAGGGATCGGATGATGTTAATTTTTAATGTAC
+
IIIIIIIIIIIIIHHHIIIIIIIIIIIIIIIIIIIIIIIIIIIIIIIIIIIIIIIIIIIIIIIIIIHHHIIIIIIIIIIII?????IIIIIIIIIIIIIHHHIHHHIIIIIIIIIIIIIIIIIIIIIIIIIIIIIIIIIIIIIIIIIIIHHHIIHHHIIIIIIIIIIIIIIIIIIIIIIIIIHHHIIIIIIIICCCCIIIIIIIIIIIIIIIHHHI;;;;99;;,GIIIIHHHHHHIIIIIIIIIIIIIIIIIIIIIIIIIIIIIIIIIIIIIHHHIIEEAAAEEHIIHHHIICCC@A2<<HHHIIIHEDEIIIIIIIIIHHHIHHHH><88::-552200:?AABEEEGHEEEIIIDDCCC::;=;;;??B==?@DEEEHHHHHBBBHHEDDDDDCC??;;;?;;;>>CAACCAA?C?222288;=<<5333>;;<6336:33-1668333994476:888823288>:9:<=<::879900.3,,,,/,/10025470222038;;::88888:;9/////--)3/55
@JI6ZREA02I54P7
ATCGTACGTTGGAGGGCAAGTCTGGTGCCAGCAGCCGCGGTAATTCCAGCTCCAATAGCGTATATTAAAGTTGTTGCAGTTAAAAAGCTCGTAGTTGAATTTCGGGATCAATATATTGGTCGTGCCTCTGGTATGAACTGGTATTATTGTATTTCCTACCTTCTGACGAACTGTGATGTC
+
FFFFFFFFFFFIIHHHIIIIIIIIIIIIIIIIIIIIIIIIIIIIIIIIIIIIFFFFFFFFFFFFFFFFFFFFFFFFFFFFF?????FFFFFFFFFFFFFFFFD:::FFFFFFFCC@???DDBBB44444486:676244../4;662248>844440<>>>><8411188=<<<9:::-.
@JI6ZREA02J28SU
ATCGTACGTTGGAGGGCAAGTCTGGTGCCAGCAGCCGCGGTAATTCCAGCTCCAATAGCGTATATTAAAGTTGTTGCAGTTAAAAAGCTCGTAGTTGAATTTTAGGCCTGGCCGGATGGTCCGTCTTTGGCGAGTACTGTTCTGTCGTCGGGTCTATCCTTCTGGTGAGCCGGGATGCCCTTTATGGGTGTGTCGGGGAACCAGGACCATTACCTTGAAAAAATTAGAGTGTTTAAAGCAGGCATTTGCTTGAATAGATTAGCATGGAATAATAGAATAGGACGTTGGTTCTATTTTGTGGTTTTAGGACCACCGTAATGATTAATAGGGATAGTTGGGGGCATTAGTATTCAATTGTCAGAGGTGAAATTCTTGGATTTATTGAAGACTAACTATTGCGAAAGCAATTTGCCAAGGATGTTTTCATTAATCAAGAACGAAAGTTAGGGGATCGAAGACGATCAGATACCGTCGTAGTCTTAACCATAAACCTATGCCGACTAGGAATCGGG
+
FFFFFFFFCCAAA666EFFFFFHIIIIIIIIIIIIIIIIIIIIIIIIIIIIHFFFFFFFFFFFFFFFFFFFFFFFFFFFFF?????FFFFFFFFFFFFFAAE?FFFFFFFFDDDCFFFFFFFFFDDDFFFFFFFFFFFFFDDDDFFFFFFFFFFFFFFFFFFFFFFFFFFFFFFFFFFFFF?::3555=9<<??6766>>>810048=88888888A222222::-;????????FFFFFCDDFFFFFFFFFFFFDFDDDGGGGGGGGGGC<555?ABAA>?>>>><<<<323.///3---,,,,3551226889<=BBDDDD???DBBIDDDDDD88=55AADAAAAA???DDBBBBDDBD///8>==B??>>DDD>>==77@@>>23///88<;;;72244;822226;2222888<:11116:::996::::88:93337:6------27330,--08666:4656221699:99:99::554:755621-56::9:8:122112:642
@JI6ZREA02FV2GT
ATCGTACGTTGGAGGGCAAGTCTGGCGCCTTACGGGAAACAGTCGACTGCCAAGGCACACAGGGGATA
+
IIIIIIIIIIIIIHHHIIIIIIIIIIIIIIIIIHCC666HIIIIIIIIIIIIIIIIIIIIICCCCIII
@JI6ZREA02J3E8K
ATCGTACGTTGGAGGGCAAGTCTGGTGCCAGCAGCCGCGGTAATTCCAGCTCCAATAGCGTATATTAAAGTTGTTGCAGTTAAAAAGCTCGTAGTTGAATTTCGGGATCAATATATTGGTCGTGCCTCTGGTATGAACTGGTATTATTGATTTCTACCTTCTGACGAACTGTGATGTCATTAATTTGGTGTCATGGGGAATCAGGACTGTTACTTTGAAAAAATTAGAGTGTTTAAAGCAGGCACACGCTTGAATACATTAGCATGGAATAATGAAATAGGACGTTTGACCCTATTTTGTTGGTTTCTAGGATCGACGTAATGATTAATAGGGATAGTTGGGGGGCTTAGTATTCAATTGTCAGAGGTGAAGTTCTTGGATTTATTGAAGACTAACTACTGCGAAAGCATTTGCCAAGGATGTTTTCATTAATCAAGAACGAAAGTTAGGGATCGAAGACGATCAGATACCGTCGTAGTCTTAACCNTAAACTATGCCGACTAGGGATCGGATGATGTAATTTCTTAATGACTCATTTC
+
IIIIIIIIIIIII666IIIIIIIIIIIIIIIIIIIIIIIIIIIIIGGGIIIIIIIIIIIIIIIIIIHHHIIIIIIIIIIII===;;GIIIIIIIIIIIIHHHIHHHIGGGIIIIIIIIIIIIIIIIIIIIIIIIIIIIIGGGIIIIIIIIHHHIIIIIIIIIIIIIIIIIIIIIIIIIIIIIIHHHIIIIIIII>>>>CCIIIIIIIIIIIIICEEI666466GG?IIIIIHHHHHHIIIIIIIIIIIIIIIIIIIIIIIIIIIIIIIIIIIIIHHHICGGI?<542B<999?=44447//778;?ICIIIIIIIIIIIIIIIIIICCAEB<95===11,,,,--322=F=BBECCCIIIIIIEE899EE>344>AEIIE???IHHIIIIEGGIIEEEIE<7777<C<5///5<AAA4418822225<...,.7743,,.00..,,,,,,,/<<<=9768<?>:554><>>A?;<<=??A>>5500!:??>:93>??><>7501154A???????=5000000:30777??????000:
@JI6ZREA02GEOG8
ATCGTACGTTGGAGGGCAAGTCTGGTGCCAGCAGCCGCGGTAATTCCAGCTCCAATAGCGTATATTAAAGTTGTTGCAGTTAAAAAGCTCGTAGTTGAATTTCGGGATCAATATATTGGTCGTGCCTCCGGTATGCACTGGTATTATTGATTTCTACCTTCTGACGAACTGTGATGTCATTAATTTGGTGTCATGGGGAATCAGGACTGTTACTTTGAAAAAATTAGAGTGTTTAAAGCAGGCACACGCTTGAATACATTAGCATGGAATAATGAAATAGGACGTTTGACCCTATTTTGTGGTTTCTAGGATCGACGTAATGATTAATAGGGATAGTTGGGGGCATTAGTATTCAATTGTCAGAGGTGAAATTCTTGGATTTATTGAAGACTAACTACTGCGAAAGCATTTACCAAGGACGTTTTCATTAATCAAGAACGAAAGTTAGGGATCGAAGACGATCAGATACCGTCGTAGTCTTAACC
+
IIIIIIIIIIIIIHHHIIIIIIIIIIIIIIIIIIIIIIIIIIIIIIIIIIIIIIIIIIIIIIIIIIHHHIIIIIIIIIIII????=IIIIIIIIIIIIIHHHIHHHIIIIIIIIIIIIIIIIIIIIIBBBBIIIIIIIIIIIIIIIIIIIHHHIIIIIIIIIIIIIIIIIIIIIIIIIIIIII:::IIIIIIIICCCCIIIIIIIIIIIIIIF888D677766;;,BFIIIHHHHHHIIIIIIIHHHIIIIIIIIIIIIIIIIIIIIIIIIIIIHHHIIIIIIIHHHIE<<<<@=>=96/33???E?D::;???E?6666BEBBBBDD@<<<<IIIII====7@@@@IIIII<666HDEEEE@>>EEHEBBDAA?<AA>/////7>>>@=AC@BDDBB>??9::;9:::;;444>>::896222./1,.,,,,,,1.11/---48:28666::;<<:8:88888:8:8;;310003745//003,
@JI6ZREA02F3OTT
ATCGTACGTTGGAGGGCAAGTCTGGTGCCAGCAGCCGCGGTAATTCCAGCTCCAATAGCGTATATTAAAGTTGTTGCAGTTAAAAAGCTCGTAGTTGAATTTCGGGATCAATATATCGGTCGTGCTTCGGTATGTACTGGTATTATTGATTTCTCCCTTCTGACGAACTATGATGTCATTAATTTGGTGTTATGGGGAATCAGGACTGTTACTTTGAAAAAATTAGAGTGTTTAAAGCAGGCACACGCTTGAATACATTAGCATGGAATAATGAAATAGGACGTTTGATCTTATTTGTGGTTTCTAGGATCGACGTAATGATTAATAGGGATAGTTGGGGCATTAGTATTCAATTGTCAGAGGTGAAATTCTTGGATTTATTGAAGACTAACTACTGCGAAAGCATTTGCCAAGGATATTTCATTAATCAAGAACGAAAGTTAGGGATCGAAGACGATCAGATACCGTCGTAGTCTTAACCATAAACTATGCCGACTAGGGATCGGATGATGTTAATTTTTAATGTACTC
+
HHHHHHHHHHHIIHHHIIIIIIIIIIIIIIIIIIIIIIIIIIIIIIIIIIIIHHHHHHHHHHHHHHHHHHHHHHHHHHHHH;;;;;HHHHHHHHHHHHHHHHHHHHHHHHHHHHHHHHHHHHHHHHHHHHHHHHHHHHHHHHHHHHHHHHHHHHHHHHHHHHHHHHHHHHHHHHHHHHHHHHHHHHHHHHHHHAA@@FFHHHHHHHHHHHHHHHHH6;;;66HH3HHHHHHHHHHHHHHHHHHHHHHHHHHHHHHHHHHHHHHHHHHHHHHHHHHHHHHHHG@@>>EDAA?<>0222166===D<GB@@@EBBB@;;;EBBBE@@@@@>>EDED9;2220>>AAA>BAABB;;;;B:>>A??@A?==;>>A??AA>///=7:AA>=:A>=;;;=?=93///9;99999322====;32.,-,,3343.122200;:335:::26666777864476676220249921016:867648;110262264-022246020222027::::22228:;;115//00*2762--
@JI6ZREA02J04UU
ATCGTACGTTGGAGGGCAAGTCTGGTGCCAGCAGCCGCGGTAATTCCAGCTCCAATAGCGTATATTAAAGTTGTTGCAGTTAAAAAGCTCGTAGTTGAATTTC
+
FFFFFFFFFFFIIHHHIIIIIIIIIIIIIIIIIIIIIIIHHHHHHFHHHHHHFFFFFFFFFFFF==:::FFFFFFFFFFFF;;=;;FFFFFFFDFFDB@8867
@JI6ZREA02GGYLG
ATCGTACGTTGGAGGGCAAGTCTGGTGCCTTACGGGAAACAGTCGACTGCCAAGGCACACAGGGGATA
+
IIIIIIIIIIIII666IHHHIIIIIIIHHHHIIHHHGGGIIIIIIIIIIIIHHHHIIIIIIAACCIII
@JI6ZREA02J0OSQ
ATCGTACGTTGGAGGGCAAGTCTGGTGCCAGCAGCCGCGGTAATTCCAGCTCCAATAGCGTATATTAAAGTTGTTGCAGTTAAAAAGCTCGTAGTTGAATTTCGGGATCAATATATTGGTCGTGCCTCCGGTATGCACTGGTATTATTGATTTCTACCTTCTGACGAACTGTGATGTCATTAATTTGGTGTCATGGGGAATCAGGACTGTTACTTTGAAAAAATTAGAGTGTTTAAAGCAGGCACACGCTTGAATACATTAGCATGGAATAATGAAATAGGACGTTTGACCCTATTTGTTGGTTTCTAGGATCGACGTAATGATTAATAGGGATAGTTGGGGGCATTAGTATTCAATTGTCAGAGGTGAAATTCTTGGATTTATTGAAGACTAACTACTGCGAAAGCATTTGCCAAGGATGTTTCATTAATCAAGACGAAAGTTAGGGATCGAAGCGATCAGATCCGTCGTAGTCTTAACCATAAACTATGCCGACTAGGGATCGGATGATGTTAATTTTTTAATGTACTCATTC
+
IIIIIIIIIIIII@@@IIIIIIIIIIIIIIIIIIIIIIIIIIIIIIIIIIIIIIIIIIIIIIIIIIHHHIIIIIIIIIIII????=IIIIIIIIIIIIIHHHIGGGIIIIIIIIIIIIIIIIIIIIIIIIIIIIIIIIIIIIIIGGGGIIHHHIIIIIIIIIIIIIIIIIIIIIIIIIIIIHHHHHIIIIIIIIAAAAIIIIIIIIIIIIIIIHHHI888886>>-IIHIHHHHHHHIIIIIIIIIIIIIIIIIIIIIIIIIIIIIIIIIIIIIHHHIIIIIHA887BD=::=8///0-/45;9;DAIHHHIIIIIIHHHHIIIIIIIIEB?ECB?::...--5===ABA@B====FEECECCAAE;0001CCC;;;;;>BBB;;FFCBBCFEEBB>>>??9;;;;:5...=44000055-,,,2234331322;032667;33-6699;;888232<;;;=6...=<9<<=<9866;;2208333.--13264826400212-,,-5553.--23//222298)86881/2006
@JI6ZREA02FJN04
ATCGTACGTTGGAGGGCAAGTCTGGTGCCAGCAGCCGCGGTAATTCCAGCTCCAATAGCGTATATTAAAGTTGTTGCAGTTAAAAAGCTCGTAGTTGAATTTCGGGATCAATATATCGGTCGTGCTTCGGTATGTACTGGTATTATTGATTTCTCCCTTCTGACGAACTATGATGTCATTAATTTGGTGTTATGGGGAATCAGGACTGTTACTTTGAAAAAATTAGAGTGTTTAAAGCAGGCACACGCTTGAATACATTAGCATGGAATAATGAAATAGGACGTTTGATCTTATTTTGTGGTTTCTAGGATCGACGTAATGATTAATAGGGATAGTTGGGGCATTAGTATTCAATTGTCAGAGGTGAAATTCTTGGATTTATTGAAGACTAACTACTGCGAAAGCATTTGCCAAGGATGTTTCATTAATCAAGAACGAAAGTTAGGGATCGAAGACGATCAGATACCGTCGTAGTCTTAACCATAAACTATG
+
IIIIIIIIIIIIIGGGIIIIIIIIIIIIIIIIIIIIIIIIIIIIIIIIIIIIIIIIIIIIIIIIIIHHHIIIIIIIIIIII;;;;;IIIIIIIIIIIIIHHHIHHHIIIIIIIIIIIIIIIIIIIIIIIIIIIIIIIIIIIIIIIIIIIHHHIIHHHIIIIIIIIIIIIIIIIIIIIIIIIIHHHBBAIIIIICCCCIIIIIIIIIIIIIIIGGGI<<<<<<GG5IIIIIHHHHHHIIIIIIIIIIIIIIIIIIIIIIIIIIIIIIIIIIIIIHHHIIIIGGGGBBEDDDC>;11227/>>@@<GCIGGGGIIIIIIIIIIIIIIIIIHHHHIIIHH====AAIIIIIIIIIIIIIHHHD@???AEBBBA<<88DDIEBBE>>FFDCCDDECCCEEED<<<<B?A@>@BA;;;;;;8;6///48==;;0444400<:77<>??7>><:888<<;9<:;8888787???>=>>>7787:??775899;=;524
@JI6ZREA02IWYAC
ATCGTACGTTGGAGGGCAAGTCTGGTGCCAGCAGCCGCGGTAATTCCAGCTCCAATAGCGTATATTAAAGTTGTTGCAGTTAAAAAGCTCGTAGTTGAATTTCGGGATTCAG
+
FFFFBBBBBBA::636@ADDFGGGIIIIIIIIIIIIIIIIIIIIIIIIIIHHFFFFFFFFFFFFFFFFFFFFFDB==99441////=??A?AABBDDDB;;8<6327--.3.
@JI6ZREA02GSLRT
ATCGTACGTTGGAGGGCAAGTCTGGTGCCAGCAGCCGCGGTAATTCCAGCTCCAATAGCGTATATTAAAGTTGTTGCAGTTAAAAAGCTCGTAATTG
+
FFFFFFFFFFFIIHHHIIIIIIIIIIIIIIIIIIIIIIIIIIIIHHHHHHHHFFFFFFFFFFDDDFFFFFFFFFFFFEEEF==?==FFFFD?:8884
@JI6ZREA02HVE08
ATCGTACGTTGGAGGGCAAGTCTGGTGCCAGCAGCCGCGGTAATTCCAGCTCCAATAGCGTATATTAAAGTTGTTGCAGTTAAAAAGCTCGTAGTTGAATTTCGGGATCAATATATTGGTCGTGCCTCCGGTGTGCACTGGTATTATTGATTTCTACCTTCTGACGAACTGTGATGTCATTAATTTGGTGTCATGGGGAATCAGGACTGTTACTTTGAAAAAATTAGAGTGTTTAAAGCAGGCACACGCTTGAATACATTAGCATGGAATAATGAAATAGGACGTTTGACCCTATTTGTTGGTTTCTAGGATCGACGTAATGATTAATAGGGATGGTTGGGGGCATTAGTATTCAATTGTCAGAGGTGAAATTCTTGGATTTATTGAAGACTAACTACTGCGAAAGCATTTGCCAAGGATGTTTTCATTAATCAAGAACGAAAGTTAGGGATCGAAGACGATCAGATACCGTCGTAGTCTTAACCATAAACTATGCCGACTAGGGATCGGATGATGTTAATTTTTATAATG
+
IIIIIIIIIIIIIHHHIIIIIIIIIIIIIIIIIIIIIIIIIIIIIIIIIIIIIIIIIIIIIIIIIIHHHIIIIIIIIIIII?????IIIIIIIIIIIIIHHHIHHHIIIIIIIIIIIIIIIIIIIIIIIIIIIIIIIIIIIIIIIIIIIIHHHIIIIIIIIIIIIIIIIIIIIIIIIIIIIIIHHHIIIIIIIIBBBBIIIIIIIIIIIIIIIGCCI444444==-IIIIIGGGHHHIIIIIIIIIIIIBB>>>IIIIGGGIIIIIIIIIIIIIHHHIIIIIIIHHHIIBBBDA55582266@@@HIIIIIIIIIIIIIIIIIIIIIIIEAAA777<<44444GDDDGGIIIGAAAHHHCDDIIFFE>210<<?::935....-1:?<86:60115>B;;;;;;;>;6555E9999<<:88----48==665<??<99?<<<=>==5<99:<<>>=<<=<:888=<=>??<2022==>===??220<<><42-2448<=9=<<?>788===<<8842288445519-:;78
@JI6ZREA02F3YLH
ATCGTACGTTGGAGGGCAAGTCTGGTGCCAGCAGCCGCGGTAATTCCAGCTCCAATAGCGTATATTAAAGTTGTTGCAGTTAAAAAGCTCGTAGTTGAATTTCGGGATCAATATATTGGTCGTGCCTCTGGTATGAACTGGTATTATTGATTTCTACCTTCTGACGAACTGTGATGTCATTAATTTGGTGTCATGGGGAATCAGGACTGTTACTTTGAAAAAATTAGAGTGTTTAAAGCAGGCACACGCTTGAATACATTAGCATGGAATAATGAAATAGGACGTTTGACCCTATTTGTTGGTTTCTAGGATCGACGTAATGATTAATAGGGATAGTTGGGGGCATTAGTATTCAATTGTCAGAGGTGAAATTCTTGGATTTATTGAAGACTAACTACTGCGAAAGCATTTGCCAAGGATGTTTTCATTAATCAAGAACGAAAGTTAGGGATCGAAGACGATCAGATACCGTCGTAGTCTTAACCATAAACTATGCCGACTAGGGATCGGATGATGTTAATTTTTTAATGTACTC
+
IIIIIIIIIIIIIHHHIIIIIIIIIIIIIIIIIIIIIIIIIIIIIIIIIIIIIIIIIIIIIIIIIIHHHIIIIIIIIIIII????=IIIIIIIIIIIIIHHHIHHHIIIIIIIIIIIIIIIIIIIIIIIIIIIIIIIIIIIIIIIIIIIIHHHIIIIIIIIIIIIIIIIIIIIIIIIIIIIIIBBB@@<HIIIICCCCIIIIIIIIIIB;;;BHHEI66666666,BFIIIHHHHHHIIIIIIIIIIIIIIIIIIIIHHHIIIIIIIIIIIIIIHHHE?DIIIFB?<@A554=;,,,3/744///54EBDDDGIIIIIIIIIIIIDDDFB@??EB?6622225??EEGGIII@<<<HHHHHHHHHHDBBBBD?:3255C:::A77>AA@;::99>>=A@??95559::;<;>;;>>22251,,,,1100//.102.--3433386806666:::::<9><68888688==<<9:8300844..--,1/0053,-..247470222033888731153400,,,,,,..)5455/,
@JI6ZREA02IVEF5
ATCGTACGTTGGAGGGCAAGTCTGGTGCCAGCAGCCGCGGTAATTCCAGCTCCAATAGCGTATATTAAAGTTGTTGCAGTTAAAAAGCTCGTAGTTGAATTTTAGGCCTGGCCGGATGGTCCGTCTTTGGCGAGTACTGTTCTGTCGTCGGGTCTATCCTTCTGGTGAGCCGGGATGCCCTTTAGTGGGTGTGTCGGGGAACCAGGACCATTACCTTGAAAAAATTAGAGTGTTTAAAGCGGGCATTTGCTTGAATAGATTAGCATGGAATAATAGAATAGGACGTTGGTTCTATTTTGTTGGTTTTAGGACCACCGTAATGATTAATAGGGATAGTTGGGGGCATTAGTATTCAATTGTCAGAGGTGAAATTCTTGGATTTATTGAAGACTAACTATTGCGAAAGCATTTGCCAAGGATGTTTTCATTAATCAAGAACGAAAGTTAGGGGATCGAAGACGATCAGATACCGTCGTAGTCTTAACCATAAACTATGCCGACTAGGAATCGGGCGACG
+
IIIIIIIIIIIIIHHHIIIIIIIIIIIIIIIIIIIIIIIIIIIIIIIIIIIIIIIIIIIIIIIIIIHHHIIIIIIIIIIII:::::IIIIIIIIIIIIICCCCIIIIIIIIIIHHIIIIIIIIIIHHHIIIIIIIIIIIIIIIIIIIIIHHHIIIIIIIIIIIIIIIIIIIBBBIIIHHHHHH::<:FHIIIIIICCCCIIIIIIIHIIIIIIFFFFI888899IIFIIIIIHHHHHHHIHHHIIHHHIIIIIIHHHIIIIIIIIIIIIIIIIIIIIIIIIIIIHHHIIIIIIG====@22;;9999E99;;;@DHHHHIIIIIIIIIIHHHIIHHHH88=88HHHIIIIIIIDDDHHHHDEBB===DBBBDDEBBBBBBBBHHHBBBBBBHHHHHHHHHHHHEEEB:000BBDDABAA;:4444:;;;::9;;;755:8556:;;211348:7333:9;;:777;::677;8888:::;::==11076667:26777::5767:::;92204.5,,
@JI6ZREA02F64CZ
ATCGTACGTTGGAGGGCAAGTCTGGTGCCAGCAGCCGCGGTAATTCCAGCTCCAATAGCGTATATTAAAGTTGTTGCAGTTAAAAAGCTCGTAGTTGAAC
+
FFFFFFFFFFFII:::IIIIIIIIIIIIIIIIIIIIIIIIIIIIIIIIIIIIFFFFFFFFFFFFFFFFFFFFFFFFFFFFF88888FFFFFDBBBBAA89
@JI6ZREA02HRYL0
ATCGTACGTTGGAGGGCAAGTCTGGTGCCAGCAGCCGCGGTAATTCCAGCTCCAATAGCGTATATTAAAGTTGTTGCAGTTAAAAAGCTCGTAGTTGAA
+
FFFFFFFFFFFIIHHHIIIIIIIIIIIIIIIIIIIIIIIIIIIIIIIIIIIIFFFFFFFFFFFFFFFFFEDDFFFFDDDDD66888CDDB??==99811
@JI6ZREA02GJ3B3
ATCGTACGTTGGAGGGCAAGTCTGGTGCCAGCAGCCGCGGTAATTCCAGCTCCAATAGCGTATATTAAAGTTGTTGCAGTTAAAAAGCTCGTAGTTGAATTTCGGGGTCAGCAGGTTGGTCGTGCCACTGGTATGTACTGGCTTCGCTAATTCCTCCTTTCTGAAGAACTGTAATGTCATTAATTTGGTGTTGCAGGGAAACAGGACTGTTACTTTGAAAAAATTAGAGTGTTTAAAGCAGGCTAACGCTTGAATACATTAGCATGGAATAATGAAATAGGACGTTTGATCTTATTTTGTTGGTTTCTAGGATCGACGTAATGATTAATAGGGATAGTTGGGGCATTAGTATTCAATTGTCAGAGGTGAAATTCTTGGATTTATTGAAGACTAACTACTGCGAAAGCATTTGCCAAGGATGTTTTCATTAATCAAGAACGAAAGTTAGGGATCGAAGACGATCAGATACCGTCGTAGTCTTAACCATAACTATGCCGACTAGGGATCGGATGATGTTAATTTTTAATGTACTC
+
IIIIIIIIIIIIIHHHIIIIIIIIIIIIIIIIIIIIIIIIIIIIIIIIIIIIIIIIIIIIIIIIIIHHHIIIIIIIIIIII?????IIIIIIIIIIIIIHHHICCCCIIIIIIIIIIIIIIIIIIIIIIIIIIIIIIIIIIIIIIIIIIIIIIIIHH@@@HHIIIIIIIIIIIIIIIIIIIIIHHHIIIIIIIIIHHHHHHIIIIIIIIIIIIHHHI999999II9IIHIHHHHHHHIIIIIIIIIIIIIIIIIIIIIIIIIIIIIIIIIIIIIHHHIIIIDFDIIEIIIA555<<==G<<EF555III<<<<AHIIIIIIIIIIIIIHA666HIIGAA9999AGGGA<9<HIHHHHHHBBBHHHHB=@@HHHHDDDDEEEB:44@@DDDDDD?::8DBBB9;;>A?;:::A>>>>442381111999;::0333855=:666:;;0...2333;;:9;<:888:<<<==:989<<<:<::;;640.--.-40326794;6888688;::733112400,,,,,,,*5455,,
@JI6ZREA02GUNVC
ATCGTACGTTGGAGGGCAAGTCTGGTGCCAGCAGCCGCGGTAATTCCAGCTCCAATAGCGTATATTAAAGTTGTTGCAGTTAAAAAGCTCGTAGTTGAATTTCGGGATCAATATATCGGTCGTGCTTCGGTATGTACTGGTATTATTGATTTCTCCCTTCTGACGAACTATGATGTCATTAATTTGGTGTTATGGGGAATCAGGACTGTTACTTTGAAAAAATTAGAGTGTTTAAAGCAGGCACACGCTTGGATACATTAGCATGGAATAATGAAATAGGACGTTTGATCTTATTTGTGGTTTCTAGGATTGACGTAATGATTAATAGGGATAGTTGGGGGCATTAGTATTCAATTGTCAGAGGTGAAATTCTTGGATTTACTGAAGACTAACTACTGCGAAAGCATTTGCCAAGGATGTTTTCATTAAATCAAGAACGAAAGTTAGGGATCGAAGACGATCAGATACCGTCGTAGTCTTAACCNTAAACTATGCCGACTAGGGATCGGATGATGTTAATTTTTAATGTACTCATTCGGC
+
IIIIIIIIIIIII:::IIIIIIIIIIIIIIIIIIIIIIIIIIIIIIIIIIIIIIIIIIIIIIIIIIGGGIIIIIIIIII>?66666GIIIIIIIIIIIIHHHIHHHIIIIIIIIIIIIIIIIIIIIIIIIIIIIIIIIIIIIIIIIIIIHHHII@@@IIIIIIIIIIIIIIIIIIIIIIIIIGGGGGFIIIIICCCCIIIIIIIIIII?>>IHHHI999988II5IIIIIHHHHHHIIIIIIIIIIIIIIIIIIIIIIIIIIIIIIIIIIIIIHHHIIIIIIIHFEEGGGE<=22282;;@@@GCIIIIIIIIIIIIIIIIIIIGGEB>>B@;211.....AADGIIIIIIGGGIIIIIIIIAABIFBBB<<;@IIIBBBDG=IIII@BBFFDDDIEBB<<<BCB<775@>>==<<:97,,,,52,,,,,4422<7;=:5:8<=:-///7444::<;===>>>><>=??>32334<<><=??88!:88843-242787320,,,044278444>?>>??4454477+434433427<::;
@JI6ZREA02IGX9S
ATCGTACGTTGGAGGGCAAGTCTGGTGCCAGCAGCCGCGGTAATTCCAGCTCCAATAGCGTATATTAAAGTTGTTGCAGTTAAAAAGCTCGTAGTTGAATTTCGGGATCAATATATTGGTCGTGCC
+
FFFFFFFFFFFIIHHHIIIIIIIIIIIIIIIIIIIIIIIIIIIIIIIIIIIIFFFFFFFFFFFFFFFFFFFFFFFFFFFFF;;;;;CCFFFFFFFFFFFFFF<666ABBBBBBA:6555AAA??..
@JI6ZREA02F79FU
ATCGTACGTTGGAGGGCAAGTCTGGTGCCAGCAGCCGCGGTAATTCCAGCTCCAATAGCGTATATTAAAGTTGTTGCAGTT
+
FFFFFFFFFFFIIHHHIIIIIIIIIIIIIIIIIIIIIIIIIIIIIHHHHHIIFFFFFFFFFFFFFFFFFFFFB@@<<<=..
@JI6ZREA02GUKEM
ATCGTACGTTGGAGGGCAAGTCTGGTGCCAGCAGCCGCGGTAATTCCAGCTCCAATAGCGTATATTAAAGTTGTTGCAGTTAAAAAGCTCGTAGTCGAATTTCGGGATC
+
FFFFFFFFFF???HHHIIIIIIIIIIIIIIIIIIIIIIIIIIIIIIIIIIIIFFFFFFFFFFFFFFFFFFFFFFFFFFFCC88865ABBBBBB6688FB<98=6664..
@JI6ZREA02G1HVR
ATCGTACGTTGGAGGGCAAGTCTGGTGCCAGCAGCCGCGGTAATTCCAGCTCCAATAGCGTATATTAAAGTTGTTGCAGTTAAAAAGCTCGTAGTTG
+
FFFFFFFFFFFIIHHHIIIIIIIIIIIIIIIIIIIIIIIIIIIIIIIIIIIIFFFFFFFFFFFFFFFFFDCABBA????44111//09<????<<<=
@JI6ZREA02G9NG4
ATCGTACGTTGGAGGGCAAGTCTGGTGCCAGCAGCCGCGGTAATTCCAGCTCCAATAGCGTATATTAAAGTTGCTGCAGTTAAAAAGCTCGTAGTTGAATTTCGGGACCATCATGTCGGTCGTGCCTCGGTACGTACTGGTATTGTTGGTTTCTCCCTTCTGACGAACCATGATGTCATTTATTTGGTGTTGTGGGGAATCAGGACTGTTACTTTGAAAAAATTAGAGTGTTTAAAGCAGGCTCACGCTTGAATACATTAGCATGGAATAATGAAATAGGACGTTTGATTCTATTTTGTGGTTTCTAGGGTCGACGTAATGATTAATAGGGATAGTTGGGGCATTAGTATTCAATTGTCAGAGGTGAAATTCTTGGATTTATTGAAGACTAACTATTGCGAAAGCATTTGCCAAGGATGTTTTCATTAATCAAGAACGAAAGTTAGGGATCGAAGACGATCAGATACCGTCGTAGTCTTAACCAT
+
IIIIIIIIIIIIIGGGIIIIIIIIIIIIIIIIIIIIIIIIIIIIIIIIIIIIIIIIIIIIIIIIIIHHHIIIIIIIIIIII<<<<<IIIIIIIIIIIIIHHHIGGGIIIIIIIIIIIIIIIIIIIIIIIIIIIIIIIIIIIIIIIIIIIHHHIIHHHIIIIIIIIIIIIIIIIIIIIIHHHI999GGDIIIIICCCCIIIIIIIIIIIIIIIHHHI<<<<99;;,GIIIIHHHHHHIIIIIIGGGIIIIIIIIIIIIIIIIIIIIIIIIIIIIHHHIIII==<==HIIIIGGGBCCAI6AAHHHIIIEAAAI5==AAIIIGGGIIIIIHEBGHGHAA5555AFHIIIIIIIIIIIIHHHIIHHHHHHHHIFD>=AAD<<<<44@>A;8;@>>@@>@CDD@>>BCDDBBBDDEEEEECD<////8;==654888;88;6336:44-277;888;;<:?>><<<<:<:==82027<::;78::770.
@JI6ZREA02FSBMM
ATCGTACGTTGGAGGGCAAGTCTGGTGCCAGCAGCCGCGGTAATTCCAGCTCCAATAGCGTATATTAAAGTTGTTGCAGTTAAAAAGCTCGTAGTTGAATTTCGGGGTTCTACCGTTGGTCGGGCAATAGTCTGTACTGGCGTGTGGAATTTCCTACCTTCTGGGGAACTATCATGTTATTAATTTAGCGTGGTGGGAAACCAGGACCTTTACCTTGAAAAAATTAGAGTGTTCAAAGCAGGCTTACGTCTGAATACATTAGCATGGAATAATAAAATAGGACGGTGGTCCTGTTTTGTTGGTTTCTGAATCACCGTAATGATTAATAGGGATAGTTGGGGGCATTAGTATTCAATTGTCAGAGGTGAAATTCTTGGATTTATGAAGACTAACTTCTGCGAAAGCATTTGCCAAGGATG
+
FFFFFFFFFFFIIHHHIIIIIIIIIIIIIIIIIIIIIIIIIIIIIIIIIIHIFFFFFFFFFFFFFFFFFFFFFFFFFFFFF=====FFFFFFFFFFFFFFFFFDDAAFFFFFFFFFFFFFFFFFFFFFFFFFFFFFFFFFFFFDDDDAA666663?FDDFFFAAADFFFFFFFFFFFFFFFFFFFFFFFFFFFC:::?==A>:@@A>>444=8844<---///44,9<??A<==:::?FFFFFFFFFFFFFFFFDDDD???FGGGGGGGD???7665:0:8898<<>>?>>@=7799:00::???D:AAAADDDDDDDDDDDDDB==8::====55555788DDDDDDDDDA:::DDD>??DB>>?>==;<832286;22..-76....99222228888;;;@BB===><;;;2207,
@JI6ZREA02FV7I0
ATCGTACGTTGGAGGGCAAGTCTGGTGCCAGCAGCCGCGGTAATTCCAGCTCCAATAGCGTATATTAAAGTTGTTGCAGTTAAAAAGCTCGTAGTTGAATTTCGGGATCAATATATCGGTCGTGCTTCGGTATGTACTGGTATTATTGATTTCTCCCTTCTGACGAACTATGATGTCATTAATTTGGTGTTATGGGGAATCAGGACTGTTACTTTGAAAAAATTAGAGTGTTTAAAGCAGGCACACGCTTGAATACATTAGCATGGAATAATGAAATAGGACGTTTGATCTTATTTGTGGTTTCTAGGATCGACGTAATGATTAATAGGGATAGTTGGGGCATTAGTATTCAATTGTCAGAGGTGAAATTCTTGGATTTATTGAAGACTAACTACTGCGAAAGCATTTGCCAAGGATGTTTTCATTAATCAAGAACGAAAGTTAGGGATCGAAGACGATCAGATACCGTCGTAGTCTTAACCATAAACTATGCCGACTAGGGATCGGATGATGTTAATTTTTAATGTACTCATTCGGC
+
IIIIIIIIIIIIIHHHIIIIIIIIIIIIIIIIIIIIIIIIIIIIIIIIIIIIIIIIIIIIIIIIIIGGGIIIIIIIIIIII:::::IIIIIIIIIIIIIHHHIHHHIIIIIIIIIIIIIIIIIIIIIIIIIIIIIIIIIIIIIIIIIIIHHHIIHHHIIIIIIIIIIIIIIIIIIIIIIIII???IIIIIIIICCCCIIIIIIIIIIIIIDD<<<@//////BB6IIIIIHHHHHHIIIIIIIIIIIIIIIIIIIIIIIIIIIIIIIIIIIIIHHHIIIIIIIHEEEIGE==>244:3EECCEIIIIIIIIIIIIIIIIIIIIIIIIFBBEIEG=;2222>BEEEGEIIIIIIIIIEGGIIIIIIHHHGGIIIIII???E==EIECBCIICCCBEACCCCBB??>>>BGA===4427.-,,,3303226<=?:77A@====AA::::<>A:::<;><@AA>>=>AAABAAAAAAAAA@AA442::==>>39:::??;:455:9::9=<8888899::1////77-=<?:4455:AAA>
@JI6ZREA02J247I
ATCGTACGTTGGAGGGCAAGTCTGGTGCCAGCAGCCGCGGTAATTCCAGCTCCAATAGCGTATATTAAAGTTGTTGCAGTTAAAAAGCTCGTAGTCGAATTTCGGGATCAATATATTGGTCGTGCCTCTGGTATGCACTGGTATTATTGATTTCTACCTTCTGATGAACTGTGATGTCATTAATTTGGTGTCATGGGGAATCAGGACTGTTACTTTGAAAAATTAGAGTGTTTAAAGCAGGCACACGCTTGAATACATTAGCATGGAATAATGAAATAGGACGTTTGACCCTATTTTGTTGGTTTCTAGGATCGACGTAATGATTAATAGGGATAGTTGGGGGCATTAGTATTCAATTGTCAGAGGTGAAATTCTTGGATTTATTGAAGACTAACTACTGCGAAAGCATTTGCCAAGGATGTTTTCATTAATCAAGAACGAAAGTTAGGGATCGAAGCGATCAGATACCGTCGTAGTCTTAACCATAAACTATGCCGACTA
+
IIIIIIIIIIIIIHHHIIIIIIIIIIIIIIIIIIIIIIIIIIIIIIIIIIIIIIIIIIIIIIIIIIHHHIIIIIIIIIIII====<IIIIIIIIIIIIIHHHIHHHIIIIIIIIIIIIIIIIIIIIIIIIIIIIIIIIIIIIIIIIIIIIHHHIHIHIIIIIIIIIIIIIIIIIIIIIIIIIIHHHIIIIIIIICCCCIIIIIIIIII;888A???G5555577.AFGGA==>HHHIIIIIIIIIIIIGGGIIGGGIIIIIIIIIIIIIHGFFBBBA7==DDFBBEIHBBBDH????8//AAEBBIIIFFGHHHIH=766GGGDD6655=ABDIGIII8::::IIIIIIIIIIGAA@@@>AECBBBCBBBBEEECCEEC555500?A;98;?EE>>>>AEE?555EEEBBBEFFHH;;8;=7744;;;;2208663002/,--166----49;;;;6869888;686==<;9;8;763--..11.2///340/2032522,
@JI6ZREA02ILMTH
ATCGTACGTTGGAGGGCAAGTCTGGTGCCAGCAGCCGCGGTAATTCCAGCTCCAATAGCGTATATTAAAGTTGTCTGCTAAAGTAAAA
+
FFFFFFFFFFFC@666DACEFHHHHIIIIIIIIIIIIIIIIIIIIIIIIIHHFFFFFFFFFFFFFFF??BBB<84444426242....
@JI6ZREA02JXP75
ATCGTACGTTGGAGGGCAAGTCTGGTGCCAGCAGCCGCGGTAATTCCAGCTCCAATAGCGTATATTAAAGTTGTTGCAGTTAAAAAGCTCGTAGTTGAATTTTAGGCCTGGCCGGATGGTCCGTCTTTGGCGAGTACTGTTCTGTCGTCGGGTCTATCCTTCTGGTGAGCCGGGATGCCCTTTATTGGGTGTGTCGGGGAACCAGGACCATTACCTTGAAAAAATTAGAGTGTTTAAAGCGGGCATTTGCTTGAATAGATTAGCATGGAATAATAGAATAGGACGTTGGTTCTATTTTGTTGGTTTTAGGACCACCGTAATGATTAATAGGGATAGTTGGGGGCATTAGTATTCAATTGTCAGAGGTGAAATTCTTGGATTTATTGAAGACTAACTATTGCGAAAGCATTTGCCAAGGATGTTTTCATTAATCAAGAACGAAAGTTAGGGGATCGAAGACGATCAGATACCGTCGTAGTCTTAACCATAAACTATGCCGACTAGGAATCGGGCGACGTTA
+
IIIIIIIIIIIII@@@IIIIIIIIIIIIIIIIIIIIIIIIIIIIIIIIIIIIIIIIIIIIIIIIIIHHHIIIIIIIIIIII;;;;;HIIIIIIIIIIIIAACCIIIIIIIIIIIIIIIIIIIIIIHHHIIIIIIIIIHIIIIIIIIIIIBBBIIIIIIIIIIIIIIIIIIIHHHIIIHHHHHHIIIHHHIIIIIICCBBIIIIHIIHIIFGGIIIIII;77;66FE5DFFGE?;;666;C@???C;;<DGGGGDEFHIIEEDHIIIIIIIIIIIIHHHIIIIIIIAA8874CA?333391144,,,,:1113334466;GGGIIIIIIIHIIDE<66666;66EEHIIIIIIHEEEHDEDDCCBB??8;;BBBBBDCCCBBBE88;;;:8;DDCBBBEDHHHHHEDBBBBBC>;;;2201,,,,,11,,--499;966943330..-,,,-733...769::333868233=<9<<=:89446622.,,,,,,-/1028988688<<>>::8:1;4-..-
@JI6ZREA02J3OV7
ATCGTACGTTGGAGGGCAAGTCTGGTGCCAGCAGCCGCGGTAATTCCAGCTCCAATAGCGTATATTAAAGTTGTTGCAGTTAAAAAGCTCGTAGTTGAATTTCGGGATCAATATATTGGTCGTGCCTCCGGTATGCACTGGTATTATTGATTTCTACCTTCTGACGAACTGTGATGTCATTAATTTGGTGTCATGGGGAATCAGGACTGTTACTTTGAAAAAATTAGAGTGTTTAAAGCAGGCACACGCTTGAATACATTAGCATGGAATAATGAAATAGGACGTTTGACCCTATTTTGTTGGTTTCTAGGATCGACGTAATGATTAATAGGGATAGTTGGGGGCATTAGTATTCAATTGTCAGAGGTGAAATTCTTGGATTTATTGAAGACTAACTACTGCGAAAGCATTTGCCAAGGATGTTTTCATTAATCAAGAACGAAAGTTAGGGATCGAAGCGATCAGATACCGTCGTAGTCTTAACCNT
+
IIIIIIIIIIIIIGGGIIIIIIIIIIIIIIIIIIIIIIIIIIIIIIIIIIIIIIIIIIIIIIIIIIHHHIIIIIIIIIIII?????IIIIIIIIIIIIIHHGE;;;GIIIIIIIIIIIIIIIIIIIIGGGGIIIIIIIIIIIIIIIIIIIHHHIIIIIIIIIIIIIIIIIIIIIIIIIIIIIIHHHIIIIIIII@@@@IIIIIIIIIIIGGGIHHHI;;;<88;;,GGIIIHHHHHHIIIIIIIIIIIIIIIIIIIIIIIIIIIIIIIIIGGCGHHHIIIIIIIFFEE>888BE3311>78EEBGGIIIIIIIIIIIIIIIIIIIIIIIE777?EIIII99===IIIIIIIIIGCCCIIIIIIIIIIIIHHHIIIIIIIIHHHIIIIIIIIIIIFFFEIIIIIHHHIIGHHHGEIGGGG=>>4444>>AA??;>>>A76:>7779..-22278<873259?==554:<>>>?=???><<9500,,!3
@JI6ZREA02J15SL
ATCGTACGTTGGAGGGCAAGTCTGGTGCCAGCAGCCGCGGTAATTCCAGCTCCAATAGCGTATA
+
FFFFFFFFFFFII:::IIIIIIIIIIIIIIIIIIIIIIIIIIIHHHHHHHHHFFFFDDDDDDD:
@JI6ZREA02J6N1U
ATCGTACGTTGGAGGGCAAGTCTGGTGCCAGCAGCCGCGGTAATTCCAGCTCCAATAGCGTATATTAAAGTTGTTGCAGTTAAAAAGCTCGTAGTTGAATTTTAGGCCTGACCGGATGGTCCGTCTTTGGCGAGTACTGTTCTGTCGTCGGGTCTATCCTTCTGGTGAGCCGGGATG
+
FCCCFDDDAA::::::FFDFFGHGIIIIIIIIIIIIIIBBBIIIIIIIIIIIFFFFFFFFFFFFFFFFFFFFFFFFFFFCC;;;88<FFFDBBBBBD??66666=BBBBBDDFFDDCDDDAAAD:666CCFFFFFFFFFFFFFFFFFFFFFFFFDDDFFFAAABAAA<4424424:7
@JI6ZREA02IF6QZ
ATCGTACGTTGGAGGGCAAGTCTGGTGCCAGCAGCCGCGGTAATTCCAGCTCCAATAGCGTATATTAAAGTTGTTGCAGTTAAAAAGCTCGTAGTTGAATTTTAGGCCTGGTCGGATGGTCCGTCTTTGGCGAGTACTGTTCTGTCGTCGGGTCTATCCTTCTGGTGAGCCGGGATGCCCTTTATTGGGTGTGTCGGGGAACCAGGACCATTACCTTGAAAAAATTAGAGTGTTTAAAGCGGGCATTTGCTTGAATAGATTAGCATGGAATAATAGAATAGGACGTTGGTTCTATTTTGTTGGTTTTAGGACCACCGTAATGATTAATAGGGATAGTTGGGGGCATTAGTATTCAATTGTCAGAGGTGAAATTCTTGGATTTATTGAAGACTAACTATTGCGAAAGTATTTGCCAAGGATGTTTTCATTAATCAAGAACGAAAGTTAGGGGATCGAAAGACGATCAGATACCGTCGTAGTCTTAACCATAAACTATGCCGACTAGGAATCGGGCGACGTTATTTCATGACTCGCTCGGCGCCTTAC
+
IIIIIIIIIIIII:::IIIIIIIIIIIIIIIIIIIIIIIIIIIIIIIIIIIIIIIIIIIIIIIIIIFFFIIIIIIIIIIBB66666FIIIIIIIIIIIICCCCIIIIIIIIIIIIIIIIIIIIIIHHHIIIIIIIIIIIIIIIIIIIIIHHHIIIIIIIIIIIIIIIIIIIHHHIIIHHHFFFFDDFFHIIIIIICCCCIIIIBBBIIIIIIG@@??E22222266,DDGIDDDHHHHIIF@@@D887DGGD;=;;@IIIIIIIIIHHHHDDDIIIIIIIIIIIDDDHHIDDDG=?==7//FF9999E??;;;;99;@FFFGGIIIIIIH;;;DIIHF55;55@@@@DDFDDD@@@DDB8::HHHHHDEBBDDB::444444944?=>=:==94442=AAA=:::@A4///4;=;700066----2699732543,,,1,,,,,,,,./../11,,,,1-44022231::;;;:888::::88::000200020-022689020224466,,,1-4/,,,,...6411269794202240//001.
@JI6ZREA02GJ96J
ATCGTACGTTGGAGGGCAAGTCTGGTGCCAGCAGCCGCGGTAATTCCAGCTCCAATAGCGTATATTAAAGTTGTTGCAGTTAAAAAGCTCGTAGTTGAATTTCGGG
+
FFFFFFFFFFFIIHHHIIIIIIIIIIIIIIIIIIIIIIIIIIIIIIIIIIIIFFFFFFFFFFFFFFFFFFFFFFFFFFFFF?????FFFFFFFFFDBAA866/..,
@JI6ZREA02JMBEV
ATCGTACGTTGGAGGGCAAGTCTGGTGCCAGCAGCCGCGGTAATTCCAGCTCCAATAGCGTATATTAAAGTTGTTGCAGTTAAAAAGCTCGTAGTTGAATTTTAGGCCTGGCCGGATGGTCCGTCTTTGGCGAGTACTGTTCTGTCGTCGGGTCTATCCTTCTGGTGAGCCGGGATGCCCTTTATTGGGTGTGTCGGGGAACCAGGACCATTACCTTGAAAAAATTAGAGTGTTTAAAGCGGGCATTTGCTTGAATAGATTAGCATGGAATAATAGAATAGGACGTTGGTTCTATTTTGTTGGTTTTAGGACCACCGTAATGATTAATAGGGATAGTTGGGGGCATTAGTATTCAATTGTCAGAGGTGAAATTCTTGGATTTATTGAAGACTAACTATTGCGAAAGCATTTGCCAAGGATGTTTTCATTAATCAAGAAC
+
HHHHHHHHHHHII:::IIIIIIIIIIIIIIIIIIIIIIIIIIIIIIIIIIIIHHHHHHHHHHHHHHHHHHHHHHHHHHHHH;;;;;HHHHHHHHHHHHHCCCCHHHHHHHHHHHHHHHHHHHHHHHHHHHHHHHHHHHHHHHHHHHHHHHHHHHHHHHHHHHHHHHHHFBBBBBHHHEEEEHHH99>>BHHHHHG==AAHHHE;><DHHDDDG;;::D22222200,:>>A?;990226B===??>>@DDDFGD@@@DHHHHDDDDHHHHDDDHHHHHHHHH@@@@@;;88>8:55555//;;9966D?B>>;;2222;B>>@BEGEHHH@@GGEE@@55555BBEGEBBBHH@@@DDHHHHH@333D>>>EBA88443=99977AAA??BA32228??A3////?AA;;;===HHHHH;;4444;;;;::9;;;20--
@JI6ZREA02HBOSU
ATCGTACGTTGGAGGGCAAGTCTGGTGCCAGCAGCCGCGGTAATTCCAGCTCCAATAGCGTATATTAAAGTTGTTGCAGTTAAAAAGCTCGTAGTTGAATTTCGGGG
+
ADDFCC?<<=FFHHHHHIIIIIIIIIIIHHIIHHDDF===BHIIIHHIHIIIFFFFFFFFFFFFFFFFF===FFFFFFFFF==???FFFFFFFFFF?=<888722,,
@JI6ZREA02JZG8C
ATCGTACGTTGGAGGGCAAGTCTGGTGCCAGCAGCCGCGGTAATTCCAGCTCCAATAGCGTATATTAAAGTTGTTGCAGTTAAAAAGCTCGTAGTTGAATTTCGGGATCAATATATTGGTCGTGCCTCTGGTATGAACTGGTATTATTGATTTCTACCTTCTGACGAACTGTGATGTCATTAATTTGGTGTCATGGGGAATCAGGACTGTTACTTTGAAAAAATTGAGTGTTTAAAGCAGGCACACGCTTGAATACATTAGCATGGAATAATGAAATAGGACGTTTGACCCTATTTGTTGGTTTCTAGGATCGACGTAATGATTAATAGGGATAGTTGGGGGCATTAGTATTCAATTGTCAGAGGTGAAATTCTTGGATTTATTGAAGACTAACTACTGCGAAAGCATTTGCCAAGGATGTTTTCATTAATCAAGAACGAAAGTTAGGGATCGAAGACGATCAGATACCGTCGTAGTCTTAACCNTAAACTATGCCGACTAGGGATCGGATGATGTTAATTTTTATAATG
+
IIIIIIIIIIHIIHHHIIIIIIIIIIIIIIIIIIIIIIIIIIIIIIIIIIIIIIIIIIIIIIIIIIHHHIIIIIIIIIIII=====IIIIIIIIIIIIIHHHIHHHIIIIIIIIIIIIIIIIIIIIIIIIIIIIIIIIIIIIIIIIIIIIHHHIIIIIIIIIIIIIIIIIIIIIIIIIIIIIIHHHGGFIIIIICCCCIIIIIIIIIIB;;;BHHHI666689>>>BHIIHHHHHHIIIIIIIHHHIIIIIIIIIIIIIIIIIIEEEEFDIIIHHHIIIIID<511?544498/1161<BDBBEIIIEEDIIIIIIIIIIIIIIHHHIHEBGEEE;;0000.6:ADBDBBDDEEEIHEDDBBBACC8;;:>4522::A::;C::BCBBBBEEBBBDD?@@?@?B?@???@@@@DDBBBD>7774::;;:858833008:666:880666:::33360318888:9:9==8659:;::;::33..!.16630-4769890,,.,543,,,,7777866;;1122/6-4403
@JI6ZREA02HL8NC
ATCGTACGTTGGAGGGCAAGTCTGGTGCCAGCAGCCGCGGTAATTCCAGCTCCAATAGCGTATATTAAAGTTGTTGCAGTTAAAAAGCTCGTAGTTAAATTTTAGGCCTGGCCGGATGGTCCGTCTTTGGCGAGTACTGTTCTGTCGTCGGGTCTATCCTTCTGGTGAGCCGGGATGCCCTTTATTGGGTGTGTCGGGGAACCGGGACCATTACCTTGAAAAAATTAGAGTGTTTAAAGCGGGCATTTGCTTGAATAGATTAGCATGGAATAATAGAATAGGACGTTGGTTCTATTTTTGTTGGTTTTTGGACCACCGTAATGATTAATAGGGATAGTTGGGGGCATTAGTATTCAATTGTCAGAGGTGAAATTCTTGGATTTATTGAAGACTAACTATTGCGAAAGCATTTGCCAAGGATGTTTTCATTTAATCAAGAACGAAAGTTAGGGGATCGAAGACGATCAGATACCGTCGTAGTCTTAACCAT
+
HHHHHHHHHHHII:::IIIIIIIIIIIIIIIIIIIIIIIIIIIIIIIIIIIIHHHHHHHHHHHHHHHHHHHHHHHHHHHHH;;;;;HHHHHHHHHHHHH::99AEFFFGGHHHHHHHHHHHHHHHHHHHHHHHHHHHHHHHHHHHHHHHHHHHHHHHHHHHHHHHHHHHHHHHHHHE66688<EAACCHHHHHHHCCCCHHFF666;BBGD?=<<867,,,,,,11-===AB=@CCCCGGC@@@G888GGGGGGEEEG@@@@HHHHHHHHHHHHHHHHHHHHHHHGGBB>>><A-////>..;;44645GGHB@@2226BEB;;6666BB;;8??=:5600000>>BDEDBBBBHBAAAAHDDHDDDA@>>=AAA<<A99....44;22229///===?=<92444=>>4449>=BBAA9;;241172------4334111,,,,,04-----7::777:9;88:::2121;;:60112166774444.,
@JI6ZREA02IYLP8
ATCGTACGTTGGAGGGCAAGTCTGGTGCCAGCAGCCGCGGTAATTCCAGCTCCAATAGCGTATATTAAAGTTGTTGCAGTTAAAAAGCTCGTAGTTGAATTTCGGGACT
+
FFFFFFFFFFFII666IIIIIIIIIIIIIIIIIIIIHHHHHHHHHHHHHIIIFFFFFFFFFFFFEE;;;FFFBA>????44///--6:======;;=42.../.63:57
@JI6ZREA02FMWXG
ATCGTACGTTGGAGGGCAAGTCTGGTGCCAGCAGCCGCGGTAATTCCAGCTCCAATAGCGTATATTAAAGTTGTTGCAGTTAAAAAGCTCGTAGTTGAATTTTAGGCCTGGCCGGATGGTCCGTCTTTGGCGAGTACTGTTCTNTCGTCGGGTCTATCCTTCTGGTGAGCCGGGAATGCCCTTTATTGGGTGTGTCGGGGAACCAGGACCATTACCTTGAAAAAATTAGAGTGTTTAAAGCGAGNTTTTGCTTGAATAGATTAGCATGGAATAATAGAATAGGACGTC
+
FFFFFFFFFFFII666IIIIIIIIIIIIIIIIIIIIIIIIIIIIIIIIIIIIFFFFFFFFFFFFFFFFFFFFFFFFFFFFF88888FFFFFFFFFFFFFBBDDFFFFFFFFFFFFFFFFFFFFFFFFFFFFFFFFFFFFFF=:!;:FFFFFFFFFFFFFFFFFBAAAAA44111109:64566691111037????4449BDDDD666:FFFFFFFFFF677766;;-CCAAB<88...6434-!,,,.47;;?=>?AFGIIIIIIIIIIIFDDDDGGDA>>=876:-
@JI6ZREA02IDIWP
ATCGTACGTTGGAGGGCAAGTCTGGTGCCAGCAGCCGCGGTAATTCCAGCTCCAATAGCGTATATTAAAGTTGTTGCAGTTAAAAAGCTCGTAGTTGAGTTTCGGGATCAATATATTGGTCGTGCCTCCGGTATGCACTGGTATTATTGATTTCTACCTTCTGACGAACTGTGATGTCATTAATTTGGTGTCATGGGGAATCAGGACTGTTACTTTGAAAAAATTAGAGTGTTTAAAGCAGGCACACGCTTGAATACATTAGCATGGAATAATGAAATAGGACGTTTGACCCTATTTTGTTGGTTTCTAGGATCGACGTAATGATTAATAGGGATAGTTGGGGGCATTAGTATTCAATTGTCAGAGGTGAAATTCTTGGATTTATTGAAGACTAACTACTGCGAAAGCATTTGCCAAGGATGTTTCATTAATCAAGAACGAAAGTTAGGGATCGAAGACGATCAGATACCGTCGTAGTCTTAACCATAAACTATGCCGACTAGGGATCGGATGATGTTAATTTTTATAATGTACTCA
+
FFFFFFFFFFFII:::IIHIIIIIIIIIIIIIIIIIIIIIIIIIIIIIIIIIFFFFFFFFFFFFFF@@@FFFFFFFFFFFF=====FFFFFFFFFFFFFFFFFFFFFFFFFFFFFFFFFFFFFFFFFFFFFFFFFFFFFFFFFFFFFFFFFFFFFF@@@@DDFFFFFFFFFFFFFFFFFFFFFFFF@@@FFFFF===@FFFFFFFFFF6665:=;;A22222666,ADDDDFFFFFFFF???FFFFFFF@@@FFIIIIIIIIIIIGGGGGDDAA544<7A>@?8444@?888??44444//88;;8AAB555?AADDDDDDDDDDDAAAA555:DDDDD88855???DD===<<988?>888??>>B====;<<><<843///227><<<<@@B>888>>>><888233222366;600.00,,-2266000227744742234---000066776002086662124::65479:98:88::1-----03.,,,,,024602247::222226677777/////.*11.0,,,..,
@JI6ZREA02FNI13
ATCGTACGTTGGAGGGCAAGTCTGGTGCCAGCAGCCGCGGTAATTCCAGCTCCAATAGCGTATATTAAAAGTTGTTGCAGTTAAAAAAGCTCGTAGTTGAATTTTA
+
FFFFFFFFFFFIIHHHIIIIIIIIIIIIIIIIIIIIIHHHFDDCCFFDDFFCCCCDDBA???@@113333=@A?<8====22------37======;><4444400
@JI6ZREA02JD2FS
ATCGTACGTTGGAGGGCAAGTCTGGTGCCAGCAGCCGCGGTAATTCCAGCTCCAATAGCGTATATTAAAGTTGTTGCAGTTAAAAAGCTCGTAGTTGAATTTCGGGATCAATATAGTTGGTCGTGTCCGT
+
FFFFFFFFFFFIIHHHIIIIIIIIIIIIIIIIIIIIIIIIIIIIIIIIIIIIFFFFFFFFFFFFFFFFFDDDDDDFFFFFF?????FFFFFFFFDBAA>888400.7<:997666988===:89<=<;/-
@JI6ZREA02H6TQB
ATCGTACGTTGGAGGGCAAGTCTGGTGCCNGCAGCCGCGGTAATTCCAGCTCCAATAGCGTATATTAAAGTTGTTGCAGTTAAAAAGCTCGTAGTTGAATTTTAGGCCTGGCCGGATGGTCCGTCTTTGGCGAGTACTGTTCTGTCGTCGGGTCTATCCTTCTGGTGAGCCGGGATGCCCTTTATTGGGTGTGTCGGGGAACCAGGACCATTACCTTGAAAAAATTAGAGTGTTTAAAGCGGGCATTTGCTTGAATAGATTAGCATGGAATAATAGAATAGGACGTTGGTTCTATTTTGTTGGTTTTAGGACCACCGTAATGATTAATAGGGATAGTTGGGGGCATTAGTATTCAATTGTCAGAGGTGAAATTCTTGGATTTATTGAAGACTAACTATTGCGAAAGCATTTGCCAAGGATGTTTC
+
FFFFFFFFFFFIIHHHIIIIIIIIIIII?!?IIIIIIIIIIIIIIIIIIIIIFFFFFFFFFFFFFFFFFFFFFFFFFFFFF=====FFFFFFFFFFFFF@@@@FFFFFFFFFFFFFFFFFFFFFFFFFFFFFFFFFFFFFFFFFFFFFFFFFFFFFFFFFFFFFFFFFFFFFFFFFFFFFFFFFFFFFFFFFFFFAABBFFFFFFFFFFFFFFFFFFF999966FF9FFFFFFFFFFFFFFFFFFFFFFFFFFFGGIIIIIIIIIIIIIIIIIIIIIIIIIIIIDDDDDIIGGG====5//AA5544A>>?:::88:AADDDDDDDDDDBBBDDDDAA55555AAADDDDDDDDDD???DDDDDDDDD888DDDDDDBB==>D88??====BBB===DDDDD>>>D??>>>DBBB@<:876-,,,
@JI6ZREA02J6W6W
ATCGTACGTTGGAGGGCAAGTCTGGTGCCAGCAGCCGCGGTAATTCCAGCTCCAATAGCGTATATTAAAGTTGTTGCAGTTAAAAAGCTCGTAGTTGAATTTCGGGATCAATATATCGGTCGTGCTTCGGTATGTACTGGTATTATTGATTTCTCCCTTCTGACGAACTATGATGTCATTAATTTGGTGTTATGGGGAATCAGGACTGTTACTTTGAAAAAATTAGAGTGTTTAAAGCAGGCACACGCTTGAATACATTAGCATGGAATAATGAAATAGGACGTTTGATCTTATTTGTGGTTTCTAGGATCGACGTAATGATTAATAGGGATAGTTGGGGCATTAGTATTCAATTGTCAGAGGTGAAATTCTTGGATTTATTGAAGACTAACTACTGCGAAAGCATTTGCCAAGGATGTTTTCATTAATCAAGAACGAAAGTTAGGGATCGAAGACGATCAGATACCGTCGTAGTC
+
IIIIIIIIIIIGG:::GIIIIIIIIIIIIIIIIIIIIIIIIIIIIIIIIIIIIIIIIIIIIIIIIIHHHIIIIIIIIIIII:::::GDDBIIIIIIIIIHHHIHHHIGDDDGIIIIIIIIIIIIIIICBBBBIIIIIGGGFIFFDDCAA111A9113882AIIIIIIIIIIIIIIIIIIIII:::IIIIIIIICCCCIIIIIIIIIIIGGGIHHHI666688GG5IIIIIHHHHHHIIIIIIIIIIIIIIIIIIIIIIGGGIII>>>>BCCIIFFHIIII>>=>FEIIIHE=944492<<B??B;BIIIIIIIIIIIIIIIIIIIIIHBEIGA===5355=GGI==<>GIIIIIIIIIIIIIIIIHHHIIIIHIII<<<D?>EB<7577CEEEEEEGGDDDDIIIFFFIII<<<<EEB83334<:7776==:4.-.2444777-../3=<<:92047;=<::74344:7:;<<97:
@JI6ZREA02JSC4K
ATCGTACGTTGGAGGGCAAGTCTGGTGCCAGCAGCCGCGGTAATTCCAGCTCCAATAGCGTATATTAAAGTTGTTGCAGTTAAAAAGCTCGTAGTTGAATTTCGGGATCAATATATTGGTCGTGCCTCTGGTATGAACTGGTATTATTGATTTCTACCTTCTGACGAACTGTGATGTCATTAATTTGGTGTCATGGGGAATCAGGACTGTTACTTTGAAAAAATTGAGTGTTTAAAGCAGGCACACGCTTGAATACATTAGCATGGAATAATGAAATAGGACGTTTGACCCTATTTGTTGGTTTCTAGGATCGACGTAATGATTAATAGGGATAGTTGGGGGCATTAGTATTCAATTGTCGGAGGTGAAATTCTTGGATTTATTGAAGACTAACTACTGCGAAAGCATTTGCCAAGGATGTTTCATTAATCAAGAACGAAAGTTAGGGATCGAAGACGATCAGATACCGTCGTAGTCTTAACCATAAACTATGCCGACTAGGGATCGGATGATGTTAATTTT
+
IIIIIIIIIIIIIHHHIIIIIIIIIIIIIIIIIIIIIIIIIIIIIIIIIIIIIIIIIIIIIIIIIIHHHIIIIIIIIIIII?????IIIIIIIIIIIIIHHHIHHHIIIIIIIIIIIIIIIIIIIIIIIIIIIIIIIIIIIIIIIIIIIIHHHIIIIIIIIIIIIIIIIIIIIIIIIIIIIIIHHHIIIIIIII;;;;BBIIIIIIIIIIIIIEBBB666666BBBIHIHHHHHHHIIIIIIIIIIIIIIIIIIIIIIIIIIIIIIIIIIIIIHHHIIIIIIIHEEGGBABD=555827==BBBIIIGGGIIIIIIIIIIHHHIAAAGAAADGGGDD77777AAGGEGDDD=777FCEEEBBCCDCBB>>?;;8;;;;>>BE>>FFHHHHHHHHHHHHCC?@@EBCCBBBEEEBB;;8;3---336644499<84582005>==59999;;==82038;<;33236==>><>>><<=<>>>//.39<<;92688;<=4868888;;22398888112200--
@JI6ZREA02HFVFO
ATCGTACGTTGGAGGGCAAGTCTGGTGCCAGCAGCCGCGGTAATTCCAGCTCCAATAGCGTATACTAAAGTTGTTGCAGTTAAAAAGCTCGTAGTTGAATTTCGGGGTTCTACCGTTGGTCGGGCAATAGTCTGTACTGGCGTGTGGAATTTCTACCTTCTGGGGAACTATCATGTTATTAATTTAGCGTGGTGGGAAACCAGGACCTTTACCTTGAAAAAATTAGAGTGTTCAAAGCAGGCTTACGTCTGAATACATTAGCATGGAATAATAAAATAGGACGGTGGTCCTGTTTTGTTGGTTTCTGAATCACCGTAATGATTAATAGGGATAGTTGGGGGCATTAGTATTCAATTGTCAGAGGTGAAATTCTTGGATTTATTGAAGACTAACTTCTGCGAAAGCATTTGCCAAGGATGTTTTCATTAATCAAGAACGAAAGTTAGGGGATCGAAGACGATCAGATACCGTCGTAGTCTTAACC
+
FFFFFFFFFFFIIHHHIIIIIIIIIIIIIIIIIIIIIIIIIIIIIIIIIIIIFFFFFFFFFFFFFFFFFFFFFFFFFFFFF?????FFFFFFFFFFFFFFFFD::::99FFFFFFFFFFFFDDDFFFFFFFFFFFFFFFFFFFFFFFFFFFFFFFFFFFFFBAAAFFFFFFFFFFFFFFFFFFFFFFFFFFFFFFFDDDFFFFFFDD?==@>>::A//////==-<<=@@==?===DDDDDD666?CFFFFFFFDFGIIGGGGIIIII@???====D6AA???=<888<>A<4444=6644444=:BDBDDDDDDDDDBA?888888..,795-..----/9:<>=?>AAAADDDDDDDDDDD>?888>?=888@@>88882288888<>>>>>@@>>=8888888===?????D?>?D4444::::775::2---213337::2111156666644:99:::6467::---1---1:888:11
@JI6ZREA02I4G4U
ATCGTACGTTGGAGGGCAAGTCTGGTGCCAGCAGCCGCGGTAATTCCAGCTCCAATAGCGTATATTAAAGTTGTTGCAGTTAAAAAGCTCGTAGTTGAATTTCGGGATCAATATATTGGTCGTGCCTCTGGTATGCACTGGTATTATTGATTTCTACCTTCTGACGAACTGTGATGTCATTAATTTGGTGTCATGGGGAATCAGGACTGTTACTTTGAAAAAATTAGAGTGTTTAAAGCAGGCACACGCTTGAATACATTAGCATGGAATAATGAAATAGGACGTTTGACCCTATTTTGTTGGTTTCTAGGATCGACGTAATGATTAATAGGGATAGTTGAGGGCATTAGTATTCAATTGTCAGAGGTGAAATTCTTGGATTTATTGAAGACTAACTACTGCGAAAGCATTTGCCAAGGATGTTTTCATTAATCAAGAACGAAAGTTAGGGATCGAAGACGATCAGATACCGTCGTAGTCTTAACCATAAACTATGCCGACTAGGAATCGGG
+
IIIIIIIIIIIIIHHHIIIIIIIIIIIIIIIIIIIIIIIIIIIIIIIIIIIIIIIIIIIIIIIIIIHHHIIIIIIIIIIII;;;;;IIIIIIIIIIIIIHHHIHHHIIIIIIIIIIIIIIIIIIIIIIIIIIIIIIIIIIIIIIIIIIIIHHGIDBBBIIIIIIIIIIIIIIIIIIIIIIIIIHHHIIIIIIIICCCCIIIIIIIIIIGFFGIHHHI;;;;;;BB0IIIIIHHHHHHIIIIIIIIHBBBFIIIIIIIIIIIIIIIIIIIIIIIIHHEF@HHIIIEBBEE666?@11116/2>>///?AGEEDEHHIIIHHHIIIIIIA95666;EEB@B??666DDGGGGFFHDEEBHDEDEEBBBBBHHHHHHHHHHHHHHHB88@BH?=@DBBBBDEBBB?@?BBB?>;;A:::://-7700009966000:;3...:9777<;;49996333;;60314993303099:846131:<<<==2208999860032213830220079200
@JI6ZREA02I6TZ9
ATCGTACGTTGGAGGGCAAGTCTGGTGCCAGCAGCCGCGGTAATTCCAGCTCCAATAGCGTATATTAAAGTTGTTGCAGTTAAAAAGCTCGTAGTTGAATTTTAGGCCTGGCCCGATGGTCCGTCTTTGGCGAGTACTGTTCTGTCGTCGGGTCTATCCTTCTGGTGAGCCGGGATGCCCTTTATTGGGTGTGTCGGGGAACCAGGACCATTACCTTGAAAAAATTAGAGTGTTTAAAGCGGGCATTTGCTTGAATAGATTAGCATGGAATAATAGAATAGGACGTTGGTTCTATTTTGTTGGTTTTAGGACCACCGTAATGATTAATAGGGATAGTTGGGGGCATTAGTATTCAATTGTCAGAGGTGAAATTCTTGGATTTATTGAAGACTAACTATTGCGAAAGCATTTGCCAAGGATGTTTTCATTTAATCAAGAACGAAAGTTAGGGGATCGAAGACGATCAGATACCGTCGTAGTCTTAACCATAAACTATGCCGACTAGGAATCGGGCGACGTTATTTTCATGACTCGCTCGGCGCCTTACGGGAAC
+
IIIIIIIIIIIIIHHHIIIIIIIIIIIIIIIIIIIIIIIIIIIIIIIIIIIIIIIIIIIIIIIIIIHHHIIIIIIIIIIII?????IIIIIIIIIIIIICCCCIIIIIIIIHHHIIIIIIIIIIIHHHIIIIIIIIIIIIIIIIIIIIIHHHIIIIIIIIIIIIIIIIIIIBBBIIIHHHHHHIAABBHIIIIIICCCCIIIIIGGGIIIIIIIIIII666666FF5IIIIIHHHHHHIIHBBBI>>>IIIIIIHHHIIIIIIIIIIIII=<<GHIIIIIIIIH<==GGFDDEG88777//654433B=A:556457AGGGGGHHIIIIHAAAHGGGH88=88HHHIHHHHHHAAAHIIHHHHB2228BEEHHFDD@@@HEEI>>CC@?>@@EEEECEEC55100@>;;;;>88;;??;52,,,,22,,,,,-5302.0863338<<44444233./.;9=;<>>>;:;<>>8656;<848//,,,,,2/,,-/,/202795979944883321-3/363/----38888::8:;<;<<;8212235222///
@JI6ZREA02J4SPL
ATCGTACGTTGGAGGGCAAGTCTGGTGCCAGCAGCCGCGGTAATTCCAGCTCCAATAGCGTATATTAAAGTTGTTGCAGTTAAAAAGCTCGTAGTTGAATTTTAGGCCTGGCCGGATGGTCCGTCTTTGGCGAGTACTGTTCTATCGTCGGGTCTATCCTTCTGGTGAGCCGGAATGCCCTTTATTGGGTGTGTCGGGGAACCAGGACCATTACCTTGAAAAAATTAGAGTGTTTAAGGCGGGCATTTGCTTGAATAGATTAGCATGGAATAATAGAATAGGACGTTGGTTCTATTTTGTTGGTTTTAGGACCACCGTAATGATTAATAGGGATAGTTGGGGGCATTAGTATTCAATTGTCAGAGGTGAAATTCTTGGATTTATTGAAGACTAACTACTGCGAAAGCATTTGCCAAGGATGTTTTCATTAATCAAGAACGAAAGTTAGGGGATCGAAAGACGATCAGATACCGTCGTAGTCTTAACC
+
IIIIIIIIIIIII:::IIIIIIIIIIIIIIIIIIIIIIIIIIIIIIIIIIIIIIIIIIIIIIIIIIHHHIIIIIIIIIIII????=IIIIIIIIIIIIICCCCIIIIIIIIIIIIIIIIIIIIIIHHHIIIIIIIIIIIIIIIIIIIIIHHHIIIIIIIIIIIIIIIIIIIIIIIIIFFFHHHIAAB@DIIIIII7777DDGE:;;;;D@@@FDDDDI666666II3IIIIIEDD====G888@GBBBIIIIIFDDDDDDDIIIIIIIIIIIIHHHIIIIIIHHHDDDDIIGFE9776>2/44///,357955522000:<>>AEEEEF@@??EBB??24444BBB@@@@IIHDDDHHHHHHHHHHHHHHHHHHBBBBHHHHHHHHHHBBBBHHHHHH====HHHBBBB====>AA==:92----622200499:74497222460,,,,,/11,,,,0-9889::;:;:;::4447970--,,,//
@JI6ZREA02IAMD5
ATCGTACGTTGGAGGGCAAGTCTGGTGCCAGCAGCCGCGGTAATTCCAGCTCCAATAGCGTATATTAAAGTTGTTGCAGTTAAAAAGCTCGTAGTTGAATTTTAGGCCTGGCCGGATGGTCCGTCTTTGGCGAGTACTGTTCTGTCGTCGGGTCTATCCTTCTGGTGAGCCGGGATGCCCTTTATTGGGTGTGTCGGGGAACCAGGACCATTACCTTGAAAAAATTAGAGTGTTTAAAGCGGGCATTTGCTTGAATAGATTAGCATGGAATAATAGAATAGGACGTTGGTTCTATTTTGTTGGTTTTAGGACCACCGTAATGATTAATAGGGATAGTTGGGGGCATTAGTATTCAATTGTCAGAGGTGAAATTCTTGGATTTATTGAAGACTAACTATTGCGAAAGCATTTGCCAAGGATGTTTTCATTTAATCAAGAACGAAAGTTAGGGGATCGAAGACGATCAGATACCGTCGTAGTCTTAACCATAAACTATGCCGA
+
IIIIIIIIIIIIIHHHIIIIIIIIIIIIIIIIIIIIIIIIIIIIIIIIIIIIIIIIIIIIIIIIIIBBBIIIIIIGGGI==66666@HIGGIIIIIIIIAACCIIIIIIIIIIIIIIIIIIIIIIHHHIIIIIIIIIIIIIIIIIIIIIHHHIIIIIIIIHIIIIIIIIBB666BGIEEEEEEIHHFFFIIIIIICCAAIIHHHIIIIIIIIGGGDDD222222??3EEEGGEFF999FFHHHII@@@IIIIIIHHHIIIIIIIHHHHIIIIIIIIIIIIIIIIIIIIIIIIIIB===G:866/22/A??<:;;@FGGIIFGDDDFFFF;;;@GDD??45555DDDGFIIIID@@@DDBBBB===9:8;;<BBBBB===BEEE88BBBHDEEEEDHBBB===BBB=:::=BBBBAAAAB;;11117:-..000777:89;6555;..-1133673.-.14:88;;;:676::;8888;88:8:;;110362220-/100/1
@JI6ZREA02JXMSJ
ATCGTACGTTGGAGGGCAAGTCTGGTGCCAGCAGCCGCGGTAATTCCAGCTCCAATAGCGTATATTAAAGTTGTTGCAGTTAAAAAGCTCGTAGTTGAATTTTAGGCCTGACCGGATGGTCCGTCTTTGGCGAGTACTGTTCTGTCGTCGGGTCTATCCTTCTGGTGAGCCGGGATGCCCTTTATTGGGTGTGTCGGGGAACCAGGACCATTACCTTGAAAAAATTAGAGTGTTTAAAGCGGGCATTTGCTTGAATAGATTAGCATGGAATAATAGAATAGGACGTTGGTTCTATTTTGTTGGTTTTAGGACCACCGTAATGATTAATAGGGATAGTTGGGGGCATTAGTATTCAATTGTCAGAGGTGAAATTCTTGGATTTATTGAAGCTAACTATTGCGAAAGCATTTGCCAAGGATGTTTTCATTAATCAAGAACGAAAGTTAGGGGATCGAAGACGATCAGATACCGTCGTAGTCTTAACCNTAAACTATGCCGACTAGGGATCGGATGATGTTAATTTTTTAATG
+
IIIIIIIIIIIII:::IIIIIIIIIIIIIIIIIIIIIIIIIIIIIIIIIIIIIIIIIIIIIIIIIIHHHIIIIIIIIIIII????=IIIIIIIIIIIIICCCCIIIIIIIIIIIIIIIIIIIIIIHHHIIIIIIIIIIIIIIIIIIIIIHHHIIIIIIIIIIIIIIIIIIIHHHIIIFFFHHHI>>999FIIHHI>??BIIHBB>>>BIIIIIIIIII;;;;88II5IIIIIHHH>==BIHDDGGAABIIIIFFEFDIIIIIIIIIAAAAIIIIIIIIIIIIIIIIIIIIIIID8888<28EE9999GDDAAAADIIIIIIIIIIIIIH<<<<EIIII55756EEEHAAAADHIHIEEEDDDDC::;;;;;;;C88555;;;A77544455/..26==?92...895...577778857,,,,,11,,,,.544522,,,,,,03,,,,,/11,,,00988::<=:<688=:988982,,,,,//!,,,,,,,/10325270...:;866777977//00----,,,,)1
@JI6ZREA02GXMA7
ATCGTACGTTGGAGGGCAAGTCTGGTGCCAGCAGCCGCGGTAATTCCAGCTCCAATAGCGTATATTAAAGTTGTTGCAGTTAAAAAGCTCGTAGTTGAATTTCGGGATCAATACGTCGGTCGTGCTTTCGGGTACGTACTGGCGTCATTGGTTTCTCCTTTCTGACGAACCATGATGTCATTAATTTGGTGTTATGGGGAGTTAGGACTGTTACTTTGAAAAAATTAGAGTGTTTAAAGCAGGCATTAGCTTGAATACATTAGCATGGAATAATGAAATAGGACGTTCGATCCTATTTTGTTGGTTTCTAGGATCAACGTAATGATTAATAGGGATAGTTGGGGGCATTAGTATTCAATTGTCAGAGGTGAAATTCTTGGATTTATTGAAGACTAACTACTGCGAAAGCATTTGCCAAGGATGTTTTCATTAATCAAAGAACGAAAGTTAGGGATCGAAGACGATCAGATACCGTCGTAGTCTTAACCATAAACTATGCCGACTAGGGATCGGATGATGTTAATTTTTAATG
+
IIIIIIIIIIIIIHHHIIIIIIIIIIIIIIIIIIIIIIIIIIIIIIIIIIIIIIIIIIIIIIIIIIHHHIIIIIIIIIIII;;;;;IIIIIIIIIIIIIHHHIHHHIIIIIIIIIIIIIIIIIIIHHHIHHHIIIIIIIIIIIIIIIIIIIHHHIIIIHHHIIIIIIIIIIIIIIIIIIIIIIIGGGIIIIIIIICCCCIFIIIIIIIIGGGGIHHHI<<<<8866,BIIIIHHHGGGIIIIIIIIIIIIIIIIIIIIIIIIIIIIIIIIIIIIIHHHIIIIIIIIIIIIHA@AA<<<85//==BEEIIIIIIIIIIIIIIIIGGGGIIIIHHHIIIIGG77777FFIIIIIGGAA@DIIIHHHHHCCDCBBHIHHHHDDDHEB?;;DE<<8<@@@??CEC<<<>>B?<<<<@A@@>>A=9==211185001/.2...3,,63000522-/--5;;;;;;9=<<<<<878:??=:9:<<::=<>??><<=><<<:1788<;=9=;;;;;;;888983331166///--11*2
@JI6ZREA02GB8E3
ATCGTACGTTGGAGGGCAAGTCTGGTGCCAGCAGCCGCGGTAATTCCAGCTCCAATAGCGTATATTAAAGTTGTTGCAGTTAAAAAGCTCGTAGTTGAATTTTAGGCCTGGCCGGATGGTCCGTCTTTGGCGAGTACTGTTCTGTCGTCGGGTCTATCCTTCTGGTGAGCCGGGATGCCCTTTATTGGGTGTGTCGGGGAACCAGGACCATTACCTTGAAAAAATTAGAGTGTTTAAAGCGGGCATTTGCTTGAATAGATTAGCATGGAATAATAGAATAGGACGTTGGTTCTATTTTGTTGGTTTTAGGACCACCGTAATGATTAATAGGGATAGTTGGGGGCATTAGTATTCAATTGTCAGAGGTGAAATTCTTGGATTTATTGAAGACTAACTATTGCGAAAGCATTTGCCAAGGATGTTTTCATTAATCAAGAACGAAAGTTAGGGGATCGAAAGACGAATCAGATACCGTCGTAGTCTTAACCNTAAACTATGCCGACTAGGAATCGGGCGACGTT
+
IIIIIIIIIIIII@@@IIIIIIIIIIIIIIIIIIIIIIIIIIIIIIIIIIIIIIIIIIIIIIIIIIHHHIIIIIIIIIIII=====IIIIIIIIIIIIICCCCIIIIIIIIIIIIIIIIIIIIIIBBBIIIIIIIIIIIIIIIIIIIIIHHHIIIIIBBBBD:;;?EEE66333@GG@???BBI@@BBBGCGGD@3555DDDD@@BHIIIIGEEFEE?////11;;3DBBEGEHHHHFFFHFFFIDDEIIGDDB<<<DGDDDGGGI@@@@IHHIIDDDIIIIIIFDBB@??A;9////0/-884115AA8522225@BEEEEGIIIIIHHHHIIIIII88=88HHIIIHHHHHHHGDDDBBB@>0008BBBDDB==@@BBBBE<<DD@:8:@EDDDDDCD54555B?:::;>>>AAA8673----3322778::9300542.,,,,,,,,,/1,,,,,1-1///157747666746745403--..//!111431-688:<<9<8::668:541/,11/,,
@JI6ZREA02JX4B4
ATCGTACGTTGGAGGGCAAGTCTGGTGCCAGCAGCCGCGGTAATTCCAGCTCCAATAGCGTATATTAAAGTTGTTGCAGTTAAAAAGCTCGTAGTTGAATTTCGGGATCAATATATTGGTCGTGCCTCTGGTATGAACTGGTATTATTGATTTCTACCTTCTGACGAACTGTGATGTCATTAATTTGGTGTCATGGGGAATCAGGACTGTTACTTTGAAAAAATTAGAGTGTTTAAAGCAGGCACACGCTTGAATACATTAGCATGGAATAATGAAATAGGACGTTTGACCCTATTTGTTGGTTTCTAGGATCGACGTAATGATTAATAGGGATAGTTGGGGGTATTAGTATTCAATTGTCAGAGGTGAAATTCTTGGATTTATTGAAGACTAACTATTGCGAAAGCATTTGCCAAGGATGTCTTCATTAATCAAGAACGAAAGTTAGGGATCGAAGACGATCAGATACCGTCGTAGTCTTAACCATAAACTATGCCGACTAGGAATC
+
IIIIIIIIIIIIIHHHIIIIIIIIIIIIIIIIIIIIIIIIIIIIIIIIIIIIIIIIIIIIIIIIIIHHHIIIIIIIIIIII<<???IIIIIIIIIIIIIHHHIHHHIIIIIIIIIIIIIIIIIIIIIIIIIIIIIIIIIIIIIIIIIIIIHHHIDGGIIIIIIIIIIIIIIIIIIIIIIIIII666IIIIIIII@@@@IIIIIIIIIIBBBGIEBBI444464::,GHIIIHHHHHHIIIIIIIIIIIIIIIIIIIIIIIIIIIIGGGGIIIIIHHHIIIIIIIHHHIIFEEGC31171166444D@GEGGIIIIIIGGGIIIIIIIDH===@DCE>>....16;BBBEEEIGBBBIIIDGGIIFFIIFBBBBB@EIIIBBBIHHIIIIIIIHHDD@AABBE>>>;77111;;>><<><=?=?==>???>=;???<50430039..-224:<<<;;;:?==??::8>=??><;=??>=><<??432>===?=17::;:<65000222-
@JI6ZREA02GUUA0
ATCGTACGTTGGAGGGCAAGTCTGGTGCCAGCAGCCGCGGTAATTCCAGCTCCAATAGCGTATATTAAAGTTGTTGCAGTTAAAAAGCTCGTAGTTGAATTTCGGGATCAATATATTGGTCGTGCCTCGTGTAGTCGAACTGGTATTATTGATTTCTACCTTCTGACGAACTGTGATGTCATTAATTTGGTGTCATGGGGAATCAGGACTGTTACTTTGAAAAAATT
+
FFFFFFFFFFFIIIIIIIIIIIIIIIIIIIIIIIIIIIIIIIIIIIIIIIIIFFFFFFFFFFFFFFFFFFFFFFFFFFFFF?????FFFFFFFFFFFFFFFFF@@@FFFFFFFFFFFFFFFFFDB<<8:96/.--.-..3<<<=?ABDFFFFFFFFFFFFFFFFFFFFFFFFFFFFFFFFFFFFFFFFFFDDEFFFAAAAFFFFFFFCCADBB=9110<22//--65
@JI6ZREA02F30HX
ATCGTACGTTGGAGGGCAAGTCTGGCGCCTTACGGGAAACAGTCGACTGCCAAGGCACACA
+
IIIIIIIGGGIIIGGGGBBEDDGGGHG664444BBB@@@EFIIIIDDDI==41//BB<<:8
@JI6ZREA02H1HVI
ATCGTACGTTGGAGGGCAAGTCTGGTGCCAGCAGCCGCGGTAATTCCAGCTCCAATAGCGTATATTAAAGTTGTTGCAGTTAAAAAGCTCGTAGTTGAATTTCGGGA
+
FFFFFFFFFFFIIHHHIIIIIIIIIIIIIIIIIIIIIIIIIIIIIIIIIIIIFFFFFFFFFFFFFFFFFFFFFFFFFFFFF==???FFFFFFFFFFDA>8663,,,3
@JI6ZREA02JRD8Y
ATCGTACGTTGGAGGGCAAGTCTGGTGCCAGCAGCCGCGGTAATTCCAGCTCCAATAGCGTATATTAAAGTTGTTGCAGTTAAAAAGCTCGTAGTTGAATTTCGGGATCAATATATCGGTCGTGCTTCGGTATGTACTGGTATTATTGATTTCTCCCTTCTGACGAACTATGATGTCATTAATTTGGTGTTATGGGGAATCAGGACTGTTACTTTGAAAAAATTAGAGTGTTTAAAGCAGGCACACGCTTGAATACATTAGCATGGAATAATGAAATAGGACGTTTGATCTTATTTGTGGTTTCTAGGATCGACGTAATGATTAATAGGGATAGTTGGGGCATTAGTATTCAATTGTCAGAGGTGAAATTCTTGGATTTATTGAAGACTAACTACTGCGAAAGCATTTGCCAAGGATGTTTTCATTAATC
+
IIIIIIIIIIIIIHHHIIIIIIIIIIIIIIIIIIIIIIIIIIIIIIIIIIIIIIIIIIIIIIIIIIHHHIIIIIIIIII>>88888HIIIIIIIIIIIIHHHIHHHIIIIIIIIIIIIIIIIIIIIIIIIIIIIIIIIIIIIIIIIIIIHHHII666HHIIIIIIIIIIIIIIIIIIIIIFF666IIIIIIIIAAAAIIIIIIIIIIIIIIIHHHI888888;;,IIIIIHHHHHHIIIIIIGFFFIIIIIIIIIIIHHHIIHFEEIIIIIIIHHHI@EEDFDHHHIIGGEED999:45511164DAA@EEGIHDEDHDEEEIHHHIHHEIIIIDD6666EEEGIDDDDIEEEIIIBBBBB555EBBBB?;88DDE@??D::CCCCCCC//.22;8952../9;;;;>CAAAAAC?;5/---79990003
@JI6ZREA02HKV7B
ATCGTACGTTGGAGGGCAAGTCTGGTGCCAGCAGCCGCGGTAATTCCAGCTCCAATAGCGTATATTAAAGTTGTTGCGGTTAAAAAGCTCGTAGTTGAATTTTAGGCCTGGCCGGATGGTCCGTCTTTGGCGAGTACTGTTCTGTCGTCGGGTCTATCCTTCTGGTGAGCCGGGATGCCCTTTATTGGGTGTGTCGGGGAACCAGGACCATTACCTTGAAAAAATTAGAGTGTTTAAAGCGGGCATTTGCTTGAATAGATTAGCATGGAATAATAGAATAGGACGTTGGTTCTATTTTGTTGGTTTTAGGACCACCGTAATGATTAATAGGGATAGTTGGGGGCATTAGTATTCAATTGTCAGAGGTGAAATTCTTGGATTTATCGAAGACTAACTATTGCGAAAGCATTTGCCAAGGATGTTTTCATTAATCAAGAACGAAAGTTAGGGGATCGAAGACGATCAGATACCGTCGTAGTCTTAACCATAAACTATGCCGACTAGGAATCGGGCGACGTTATATCACGACTCGCTCGGCGCCTTACGGGAAC
+
IIIIIIIIIIIIIGGGIIIIIIIIIIIIIIIIIIIIIIIIIIIIIIIIIIIIIIIIIIIIIIIIIIHHHIIIIIIIIIIII;;;;;IIIIIIIIIIIIIBBCCIIIIIIIIIIIIIIIIIIIIIIHHHIIIIIIIIIIIIIIIIIIIIIHHHIIIIIIIIIIIIIIIIIII;;;IIIEBBBBEI99:88DIIHGD688:IIHF8::FIIIIIIIIIII877788BB0IIIIIHHH>>>BIHGGGIDDDIIHHGGAAAADFFFIIIIIIIIIIIIIIIIIIIIIIGDDCCA<=:=/,//5..//,,14B=?:576557@EECA@7766E?;;7;B==55.....@@AABBAEGA788DDHEFFDCCFHHHHHHHDCCHHHHHHF>HFFFCCDDCC??>CED<566AEDDBBBEEEEED<8887777<===;;9==4/..413348:50--//288888<:?>>======>AA?>==<=<<=<<==220877742-63////4=;==;<=?<<<:5?><=820274424268587:8:610--..36622111
@JI6ZREA02JRAUQ
ATCGTACGTTGGAGGGCAAGTCTGGTGCCAGCAGCCGCGGTAATTCCAGCTCCAATAGCGTATATTAAAGTTGTTGCAGTTAAAAAGCTCGTAGTTGAATTTTAGGCCTGGCCGGATGGTCCGTCTTTGGCGAGTACTGTTCTGTCGTCGGGTCTATCCTTCTGGTGAGCCGGGATGCCCTTTATTGGGTGTGTCGGGGAACCAGGACCATTACCTTGAAAAAATTAGAGTGTTTAAAGCGGGCATTTGCTTGAATAGATTAGCATGGAATAATAGAATAGGACGTTGGTTCTATTTTGTTGGTTTTAGGACCACCGTAATGATTAATAGGGATAGTTGGGGGCATTAGTATTCAATTGTCAGAGGTGAAATTCTTGGATTTATTGAAGACTAACTATTGCGAAAGCATTTGCCAAGGATGTTTTCATTAATCAAGAACGAAAGTTAGGGGATCGAAGACGATCAGATACCGTCGTAGTCTTAACCNTAAACTATGCCGACTAGGAATCGGGCGAC
+
IIIIIIIIIIIIIHHHIIIIIIIIIIIIIIIIIIIIIIIIIIIIIIIIIIIIIIIIIIIIIIIIIIHHHIIIIIIIIIIII?????IIIIIIIIIIIIICCCCIIIIIIIIIIIIIIIIIIIIIIHHHIIIIIIIIIIIIIIIIIIIIIHHHIIIIIIIIIIIIIIIIIII@@@IIIHHHHHHIDDBBBFCGGGD5555@@GGGDDDDIIHHFIIIII666666BB0IIIIIHHHHHHIIHHHHIHHHIIIIIB@@DHIIIIIIIIIIIIIIHHHIIIIIIIIIHHHHHFFEED55551/-443300;553338//05:@BDDDEEFFF<<<@DIIII66;;8H@@@FIDDDFG<;:::8??CA4458;<=CDA22555;;;944CD@435:DHHHHHHH@>@@HHBBBBEEEEDDB?=:81144<;;;888;;83003133368633311688888<9<<:888:8:<=;86588:88<<:;;11!33...400...478;:86--.3551/,1,
@JI6ZREA02HFNU3
ATCGTACGTTGGAGGGCAAGTCTGGTGCCTTACGGGAAACAGTCGACTGCCAAGGCACACAGGGGATA
+
IIIIIIIIIIIIIBBBIIIIIIIIIIIHHHHIIHGG???IIIIIIIIIIIIIIIIIIIIIIAACCIII
@JI6ZREA02IZM1C
ATCGTACGTTGGAGGGCAAGTCTGGTGCCAGCAGCCNCGGTAATTCCAGCTCCAATAGCGTATATTAAAGTTGTTGCAGTTAAAAAGCTCGTAGTTGAATTTCGGGATCAATATATTGGTCGTGCCTCCGT
+
FFFFFFFFFFFII666IIIIIIIIIIIIIIIIII;;!:;IIIIIGGIIIIIIFFFFFFFFFFFFFFFFFFFFFDBBBBB=?66666ADDDDDFFFFFFFFFFFFFFFFFFFFFFFFFFFDDDBBA<42238
@JI6ZREA02I8XRD
ATCGTACGTTGGAGGGCAAGTCTGGTGCCAGCAGCCGCGGTAATTCCAGCTCCAATAGCGTATATTAAAGTTGTTGCAGTTAAAAAGCTCGTAGTTGAATTTTAGGCCTGGCCGGATGGTCCGTCTTTGGCGAGTACTGTTCTGTCGTCGGGTCTATCCTTCTGGTGAGCCGGGATGCCCTTTATTGGGTGTGTCGGGGAACCAGGACCATTACCTTGAAAAAATTAGAGTGTTTAAAGCGGGCATTTGCTTGAATAGATTAGCATGGAATAATAGAATAGGACGTTGGTTCTATTTTGTTGGTTTTAGGACCACCGTAATGATTAATAGGGGTAGTTGGGGGCATTAGTATTCAATTGTCAGAGGTGAAATTCTTGGATTTATTGAAGACTAACTATTGCGAAAGCATTTGCCAAGGATGTTTTCATTAATCAAGAACGAAAGTTAGGGGATCGAAGACGATCAGATACCGTCGTAGTC
+
IIIIIIIIIIIII@@@IIIIIIIIIIIIIIIIIIIIIIIIIIIIIIIIIIIIIIIIIIIIIIIIIIHHHIIIIIIIIIIII?????IIIIIIIIIIIIICCCCIIIIIIIIIIIIIIIIIIIIIIHHHIIIIIIIIIIIIIIIIIIIIIHHHIIIIIIIIIIIIIIIIIIIFFFIIIHHHHHHIIIHHHIIIIIICCCCIIIIIIIIIIIIIIIGGGG444444AA5GGIIIHHHHHHIIH>>>I>>>IIIIIIIIIIIIIIIIIIIIIIIIIIIIIIIIIIIIIHHHHIIIII====A66A?9955DEEE66659<IIGHIIIIIHHD@@BBDA2<<66866AAAAIIHHHAAAABBDEEEBB??@=BBBDC?;;???>55544CAAA?CCC>>>?A@A54///>AA;;;?====22251,,,,1500//.123:99:63368::2111113333388;<<<<<<:<<=:30.2352/1
@JI6ZREA02JL543
ATCGTACGTTGGAGGGCAAGTCTGGTGCCAGCAGCCGCGGTAATTCCAGCTCCAATAGCGTATATTAAAGTTGTTGCAGTTAAAAAGCTCGTAGTTGAATTTTAGGCCTGACCCGGA
+
FFFFFFFFFFFHH666FHFFFFFGGIHHHHHHIIIIIHHIIIIIIIIIIIIIFFFFFFF<<<C??????DDFFFFFFFFFF;;;;;FFFC??????FFF??=9AA>AA?>4..,112
@JI6ZREA02F2M3R
ATCGTACGTTGGAGGGCAAGTCTGGTGCCAGCAGCCGCGGTAATTCCAGCTCCAATAGCGTATATTAAAGTTGTTGCAGTTAAAAAGCTCGTAGTTGAATTTTAGGCCTGGCCGGATGGTCCGTCTTTGGCGAGTACTGTTCTGTCGTCGGGTCTATCCTTCTGGTGAGCCGGGATGCCCTTTATTGGGTGTGTCGGGGAACCAGGACCATTACCTTGAAAAAATTAGAGTGTTTAAAGCGGGCATTTGCTTGAATAGATTAGCATGGAATAATAGAATAGGACGTTGGTTCTATTTTGTTGGTTTTAGGACCACCGTAATGATTAATAGGGATAGTTGGGGGCATTAGTATTCAATTGTCAGAGGTGAAATTCTTGGATTTATTGAAGACTAACTATTGCGAAAGCATTTGCCAAGGATGTTTTCATTAATCAAGAACGAAAGTTAGGGGATCGAAGACGATCAGATACCGTCGTAGTCTTAACC
+
IIIIIIIIIIIII@@@IIIIIIIIIIIIIIIIIIIIIIIIIIIIIIIIIIIIIIIIIIIIIIIIIIHHHIIIIIIIIIIII???==IIIIIIIIIIIIICCCCIIIIIIIIIIFFIIIIIIIIIIHHHIIIIIIIIIIIIIIIIIIIIIHHHIIIIIIIIIIIIIIIIIIIBBBIIIHHHHHHIAABBHIIIIIG<<<<DDG<4557@IIIIIIIIII666666>>-FIHHHHDH;;;FIHHFFDDDHIIIIIFEEHIIIIIIIIIIIIIHHHIIHHHIIGG@@<<;;;99::A33335..//,,..;86113///00@ABBBEEFFFF@@@DIDDDD55555GDDD@@@@DIDDDBBBBBDDD:::8555AAC;;445455977>??>=BBBBBBDDDBB:::=>:::::CAAAAA>;:311118833119;;:300;:330-..-000003332389866888::<<<<31011;:8:113311
@JI6ZREA02J6ZIU
ATCGTACGTTGGAGGGCAAGTCTGGTGCCCGCAGCCGCGGTAATTCCAGCTCCAATAGCGTATATTAAAGTTGTTGCAGTTAAAAAGCTCGTAGTTGAATTTTAGGCCTGGCCGGATGGTCCGTCTTTGGCGAGTACTGTTCTGTCGTCGGGTCTATCCTTCTGGTGAGCCGGGATGCCCTTTATTGGGTGTGTCGGGGAACCAGGACCATTACCTTGAAAAAATTAGAGTGTTTAAAGCGGGCACTTGCTTGAATAGATTAGCATGGAATAATAGAATAGGACGTTGGTTCTATTTTGTTGGTTTTAGGACCACCGTAATGATTAATAGGGATAGTTGGGGGCATTAGTATTCAATTGTCAGAGGTGAAATTCTTGGATTTATTGTAGACTAACTACTGCGAAAGCATTTGCCAAGGATGTTTTCATTAATCAAGAACGAAAGTTAGGGGATCAAAGACGATCAGATACCGTCGTAGTCTTAACCATAAACTATGCCGACTAGGGATCGGATGATGTTAATTTTTTAATGACTCATTCGGCG
+
IIIIIIIIIIIIIHHHIIIIIIIIIIIHHHIIIIIIIIIIIIIIIIIIIIIIIIIIIIIIIIIIIIHHHIIIIIIIIIIEE88888EEEEEIIIIIIIICCCCIIIIIIIIIIIIIIIIIIIIIIHHHIIIIIIIIIIIIIIIIIIIIIHHHIIIIIIIIIIIIIIIIIIIHHHIIIHHHHHHIIIHHHIIIIIIAA>>HHIHB=<<<<BADB88669//////882?==A?=111115?@:::CEGIIIIIIIIIIIIIIIIIIIIIIIIIIIIIIIIIIIAA765:866=:9////5./::8888EEGI<<<556ADIIDDEEDDIIB?<@D@A55.....9=AA?DAEDAAADCCDCAAA@4458///::A2255;BEEHHHHHHHHHHEEDBBBCC55111A?;;;>CACDCD?=882422<=;;998888><;=<665::2------11,,,5-988:::;8:8;;840...118689:::9<922363:<:8685<688::<<==>>>>>><<;;////..44)77774769322/.
@JI6ZREA02JWDXY
ATCGTACGTTGGAGGGCAAGTCTGGTGCCAGCAGCCGCGGTAATTCCAGCTCCAATAGCGTATATTAAAGTTGTTGCAGTTAAAAAGCTCGTAGTTGAATTTCGGGTCAGCGAGTTGGTCGTGTCGACTGGTATGTACTGGCTTCGGCTGACTTCCTCG
+
FFFFFFFFFFFIIHHHIIIIIIIIIIIIIIIIIIIIIIIIIIIIIIIIIIIIFFFFFFFFFFFFFFFFFFFFFFFFFFFFF;;;;;FFFFFDBAA?=99,,,.,,,,-33323---5557555643434226<94344?8896;<;;<443311557,.
@JI6ZREA02FHTM8
ATCGTACGTTGGAGGGCAAGTCTGGTGCCAGCAGCCGCGGTAATTCCAGCTCCAATAGCGTATATTAAAGTTGTTGCAGTTAAAAAGCTCGTAGTTGAATTTCGGGATCA
+
FFFFFFFFFFFIIHHHIIIIIIIIIIIIIIIIIIIIIIIIIIIIIIIIIIIIFFFFFFFFFFFFFFFFFFFFFDAA???00/////8>???AADFFFFFFFFD:88?<43
@JI6ZREA02IKIS3
ATCGTACGTTGGAGGGCAAGTCTGGTGCCAGCAGCCGCGGTAATTCCAGCTCCAATAGCGTATATTAAAGTTGTTGCAGTTAAAAGGCTCGTAGTTGAATTTCGGGATCAATATATCGGTCGTGCTTCGGTATGTACTGGTATTATTGATTTCTCCCTTCTGACGAACTATGATGTCATTAATTTGGTGTTATGGGGAATCAGGACTGTTACTTTGAAAAAATTAGAGTGTTTAAAGCAGGCACACGCTTGAATACATTAGCATGGAATAATGAAATAGGACGTTTGATCTTATTTGTGGTTTCTAGGATCGACGTAATGATTAATAGGGATAGTTGGGGCATTAGTATTCAATTGTCAGAGGTGAAATTCTTGGATTTATTGAAGACTAACTACTGCGAAAGCATTTGCCAAGGATGTTTTCATTAATCAAGAACGAAAGTTAGGGATCGAAGACGATCAGATACCGTCGTAGTCTTAACCATAAACTATGCCGACTAGGGATCGGATGATGTTAATTTTTAATGTACTCA
+
IIIIIIIIIIIIIGGGIIIIIIIIIIIIIIIIIIIIIIIIIIIIIIIIIIIIIIIIIIIIIIIIIIHHHIIIIIIIIII??;;;;GGIIIIIIIIIIIIHHHIHHHIIIIIIIIIIIIIIIIIIIIIIIIIIIIIIIIIIIIIIIIIIIHHHII;;;IIIIIIIIIIIIIIIIIIIIIIIIIHHHIIIIIIIICCCCIIIIIIIIIIIIIIIHHHI888888GG5IIIIIHHHHHHIIIIIIIIIIIIIIIIIIIIIIIIIIIIIIIIIIIIIHHHIIIIIIGGGHIIIIIII;;;?=CCHHHIIIIIIGGGIIGGGIIIIIIIIIIHHHIIIICC7775EEIEEGIIIICCCIIIIIGCCCEGIHHHIIIIIIIIHHHIHHIIGFEIIECCCEEAB>=888EEE>>>AAA<<<<9>72000=??A<<=>>A522A?<::011/000?:::???=A??AAA>=>AAAAAAAAAAAAAADD442:=AAAA@::::?>;::555<88778773..,,00,,,,,..07033003
@JI6ZREA02FLDKN
ATCGTACGTTGGAGGGCAAGTCTGGTGCCAGCAGCCGCGGTAATTCCAGCTCCAATAGCGTATATTAAAGTTGTTGCAGTTAAAAAGCTCGTAGTTGAATTTCGGGATCAATATATTGGTCGTGCCTCTGGTATGCACTGGTATTATTGATTTCTACCTTCTGATGAACTGTGATGTCATTAATTTGGTGTCATGGGGAATCAGGACTGTTACTTTGAAAAATTAGAGTGTTTAAAGCAGGCACACGCTTGAATACATTAGCATGGAATAATGAAATAGGACGTTTGACCCTATTTTGTTGGTTTCTAGGATCGACGTAATGATTAATAGGGATAGTTGGGGGCATTAGTATTCAATTGTCAGAGGTGAAATTCTTGGATTTATTGAAGACTAACTACTGCGAAGGCATTTGCCAAGGATGTTTTCATTAATCAAGAACGAAAGTTAGGGATCGAAGACGATCAGATACCGTCGTAGTCTTAACCATAAACTATGCCGACTAGGGA
+
IIIIIIIIIIIIIHHHIIIIIIIIIIIIIIIIIIIIIIIIIIIIIIIIIIIIIIIIIIIIIIIIIIHHHIIIIIIIIIIII;;;;;IIIIIIIIIIIIIHHHH@@@IIIIIIIIIIIIIIIIIIIIIIIIIIIIIIIIIIIIIIIIIIIIHHHIA>>>BBIIIIIIIIIIIIIIIIIIIIIIIHHHIIIHIIIIBBCCIIIIIBBBIIIIEEF==;6//---11-78=?5,////1>DDAADEGIHIHIIIIIIHHDEEIIIIIIIIIIHHHHHHHH?EAAAAA?=BB555A@1111:28BB999DIIEEDHIIIIIHHHHIIIIDDDIHHHHIIIII88=8=HHHIIIHHHHAAA@@DDEDBBBEEHHBBBBHHHHHHHHB?88@BDBBBD????=B:;;BDDDBBBBBB;;;AA>>:99000031,,,,,16630094333::806666333;800388;;:313...869:7974301;;400300394-/10025.1/,,,,
@JI6ZREA02HMZY2
ATCGTACGTTGGAGGGCAAGTCTGGTGCCAGCAGCCACGGTAATTCCAGCTCCAATAGCGTATATTAAAGTTGTTGTAG
+
FFFFFFFFEEEBB:::IIIIIIIIIIIIIIIIIIIIIIIIIIIIIIIIIIIIFFFFFFFFFFFFFFFFFFDBAAA8111
@JI6ZREA02HNR4A
ATCGTACGTTGGAGGGCAAGTCTGGTGCCAGCAGCCGCGGTAATTCCAGCTCCAATAGCGTATATTAAAGTTGTTGCAGTTAAAAAGCTCGTAGTTGAATTTTAGGCCTG
+
FFFFFFFFFFFIIHHHIIIIIIIIIIIIIIIIIIIIIIIIIIIIIIIIIIIIFFFFFFFFFFFFFFFFFFFFFFFFFFFFF?????FFFFFEEEFFFFFAA@AFFFFF66
@JI6ZREA02IR263
ATCGTACGTTGGAGGGCAAGTCTGGTGCCAGCAGCCGCGGTAATTCCAGCTCCAATAGCGTATATTAAAGTTGTTGCAGTTAAAAAGCTCGTAGTTGAATTTCGGGATCAATATATTGGTCGTGCCTCTGGTATGCACTGGTATTATTGATTTCTACCTTCTGATGAACTGTGATGTCATTAATTTGGTGTCATGGGGAATCAGGACTGTTACTTTGAAAAATTAGAGTGTTTAAAGCAGGCACACGCTTGAATACATTAGCATGGAATAATGAAATAGGACGTTTGACCCTATTTTGTTGGTTTCTAGGATCGACGTAATGATTAATAGGGATAGTTGGGGGCATTAGTATTCAATTGTCAGAGGTGAAATTCTTGGATTTATTGAAGACTAACTACTGCGAAAGCATTTGCCAAGGATGTTTTCATTAATCAAGAACGAAAGTTAGGGATCGAAGCGATCAGATACCGTCGTAGTCTTAACCATAAACTATGCCGACTAGGGATCGGATGATGTTTAATTTTTTAATG
+
IIIIIIIIIIIIIHHHIIIIIIIIIIIIIIIIIIIIIIIIIIIIIIIIIIIIIIIIIIIIIIIIIIHHHIIIIIIIIIIII88888HIIIIIIIIIIIIHHHIHHHIIIIIIIIIIIIIIIIIIIIIIIIIIIIIIIIIIIIIIIIIIIIHHHIIIIIIIIIIIIIIIIIIIIIIIIIIIIIIHHHIIIIIIIICCCCIIIIIGGFIIEDBHD=:8?-----44-=?A=>688BBEIIIIIIIHHHIIIIIIIIHHHIIIIIIIIIIIIIIIIHHHH@EAAAAHHHIIHHHIICCC@<22<<HHHIIIIEDEEEIIIHHHIIIIIIIIHHHHHEDEHI66666IIHEDEDIIHEEEHHHHHH@??BHHHHHEEEBBBBBBBBB::EEDDDDEED??=??@@BBBB:;;BBBBBBBBCA=;922103...--0762.--88777<==3996633388131;;9:8132388646:;:6322::22033339:--...-.098522078=;:83333699==//22--00),
@JI6ZREA02G1ZZ3
ATCGTACGTTGGAGGGCAAGTCTGGTGCCAGCAGCCGCGGTAATTCCAGCTCCAATAGCGTATATTAAAGTTGTTGCAGTTAAAAAGCTCGTAGTTGAATTTCGGGATCAATATATTGGTCGTGCCTCTGGTATGCACTGGTATTATTGATTTCTACCTTCTGATGAACTGTGATGTCATTAATTTGGTGTCATGGGGAATCAGGACTGTTACTTTGAAAAATTAGAGTGTTTAAAGCAGGCACACGCTTGAATACATTAGCATGGAATAATGAAATAGGACGTTTGACCCTATTTTGTTGGTTTCTAGGATCGACGTAATGATTAATAGGGATAGTTGGGGGCATTAGTATTCAGTTGTCAGAGGTGAAATTCTTGGATTTATTGAAGACTAACTACTGCGAAAGCATTTGCCAAGGATGTTTTCATTAATCAAGAACGAAAGTTAGGGATCGAAGACGATCAGATACCGTCGTAGTCTTAACCATAAACTATGCCGACTAGGGATCGGATGATGTTAATTTTTTAATG
+
IIIIIIIIIIIII???IIIIIIIIIIIIIIIIIIIIIIIIIIIIIIIIIIIIIIIIIIIIIIIIIIHHHIIIIIIIIIIGG:::::IIIIIIIIIIIIIHHHIHHHIIIIIIIIIIIIIIIIIIIIIIIIIIIIIIIIIIIIIIIIIIIIHHHIIGGGIIIIIIIIIIIIIIIIIIIIIIIIIHHHIIIIIIIICCBBIIIIIIIIIIGEEAD==8:---//741BBBFCB??666HIIIIIIIIIIIIIIIIIIIIGGGIIIIIIIIIIIIIHHHIIIIH:4588HE?>>EE>@A??44CCHHHIIIIIIIIIIIIIIIIIIIIIIIIHFFIIIIII77555EEIGEEEEEIGC???EEEEIEIIIE666CCIIIIIIEFFI@>??996CIIIIIIEE???CCFCCCCCEEEGCC886:A7777:555===AA??;;=4...733.244785533<;=<>AAAA?A?AAA>=>?<<25//,,,,,3,,,.4/0533=<7<2...25533<777774500,,,,,,,,)3
@JI6ZREA02H08CM
ATCGTACGTTGGAGGGCAAGTCTGGTGCCAGCAGCCGCGGTAATTCCAGCTCCAATAGCGTATATTAAAGTTGTTGCAGTTAAAAAGCTCGTAGTTGAATTTCGGGATCAAGTA
+
AB333333=BBBB9:=IIIIIIIIIIIIIIIIIIIIIIIIIIIIIIIIIIIIFFFFFFFFFFFFFFFFFFFFFFFFFFFFF=====FFFFFFFFFFFFFF?==444<=:--..,
@JI6ZREA02FOJGG
ATCGTACGTTGGAGGGCAAGTCTGGCGCCTTACGGGAAACAGTCGACTGCCAAGGCACACAGGGGATA
+
IIIIIIIIIIIII???IIIIIIIIIIIIIIIIIHCC666GIIIIIIIIIIIIIIIIIIIID@@AAIII
@JI6ZREA02FSJCP
ATCGTACGTTGGAGGGCAAGTCTGGTGCCAGCAGCCGCGGTAATTCCAGCTCCAATAGCGTATATTAAAGTTGTTGCAGTTAAAAAGCTCGTAGTTGAATTTTAGGCCTGGCCGGATGGTCCGTCTTTGGCGAGTACTGTTCTGTCGTCGGGTCTATCCTTCTGGTGAGCCGGGATGCCCTTTATTGGGTGTGTCGGGGAACCAGGACCATTACCTTGAAAAAATTAGAGTGTTTAGAGCGGGCATTTGCTTGAATAGATTAGCATGGAATAATAGAATAGGACGTTGGTTCTATTTTGTTGGTTTTAGGACCACCGTAATGATTAATAGGGATAGTTGGGGGCATTAGTATTCAATTGTCAGAGGTGAAATTCTTGGATTTATTGAAGACTAACTATTGCGAAAGCATTTGCCAAGGATGTTTTCATTAATCAAGAACGAAAGTTAGGGGATCGAAGACGATCAGATACCGTCGTAGTCTTAACCATAAACTATGCCGACTAGGAATCGGGCGACGTTATTTCATGACTCGTTCGGCGCCTTACGGG
+
IIIIIIIIIIIII???IIIIIIIIIIIIIIIIIIIIIIIIIIIIIIIIIIIIIIIIIIIIIIIIIIHHHIIIIIIIIIIII<<<<<IIIIIIIIIIIII@@@@IIIIIIIIIIIIIIIIIIIIIIHHHIIIIIIIIIIIIIIIIIIIIIHHHIIIIICC;;:FIIIIIIIIGGGIIIHHHHHHIFFGGHIIIIIICCCCIIIIIIIIIIIIIIIIIII9<<<88II6IIIIIHHHIIIIIHHHIIHHHIIIIIIIIIIIIIIIIIIIIIIIIIIIIIIIIIIIIIIIIIIIIIIBCCAG77CCAAB>IIIICCCIIIIIIIIIIIIIIIHHHIIIIII====9GGGIIIIIIIIIIGGGEIIIIIIIIFFEIGEEEB??5559=@IIIIIIIIIIIIIII?9555EGE>>>@@@EE><9:=6644:=55446877=;;:4///<AA<7677:555>>==>AAAAAAAAAAA::7<<A?><2/0044..,,,.0/487<9<7:4559::=;:72.577777---888<<<8252277441//,,..000
@JI6ZREA02HP2VJ
ATCGTACGTTGGAGGGCAAGTCTGGTGCCAGCAGCCGCGGTAATTCCAGCTCCAATAGCGTATATTAAAGTTGTTGCAGTTAAAAAGCTCGTAGTTGAATTTCGGGATCAATATATTGGTCGTGCCTCCGGTATGCACTGGTATTATTGATTTCTACCTTCTGACGAACTGTGATGTCATTAATTTGGTGTCATGGGGAATCAGGACTGTTACTTTGAAAAAATTAGAGTGTTTAAAGCAGGCACACGCTTGAATACATTAGCATGGAATAATGAAATAGGACGTTTGACCCTATTTTGTTGGTTTCTAGGATCGACGTAATGATTAATAGGGATAGTTGGGGGCATTAGTATTCAATTGTCAGAGGTGAAATTCTTGGATTTATTGAAGACTAACTACTGCGAAAGCATTTGCCAAGGATGTTTTCATTAATCAAGAACGAAAGTTAGGGATCGAAGACGATCAGATACCGTCGTAGTCTTAACCATAAACTNTGCCGACTAGGGATCGGATGATGTTAATTTTTATAATGTACT
+
IIIIIIIIIIIIIHHHIIIIIIIIIIIIIIIIIIIIIIIIIIIIIIIIIIIIIIIIIIIIIIIIIIHHHIIIIIIIIIIII?????IIIIIIIIIIIIIHHHIHHHIIIIIIIIIIIIIIIIIIIIIIIIIIIIIIIIIIIIIIIIIIIIHHHIIIIIIIIIIIIIIIIIIIIIIIIIIIIIIHHHIIIIIIIICCCCIIIIIIIIIIIIIIIHHHI9;;;;;@@0IIIIHHHHHHHIIIIII@@@FIIIIIIIIIIIIIIIIIIIIIIIIHHHHHHIIIIIIIHHHIIHHEII7777;//77???GAI@@@DHHHHIGFFGEEEE;;992205>AAAA24455;@DGGGGGF@@@=EDBBAA:999:8::7=2...88=///977AA>=:ABBBBBBBBBBBB<<===;;;=22207746-----2299874777;99;8555677497787733388:8::::7678;;3-..6;:1...336446222--!--2202---225677;;;;:::::;77/////4+4402066-
@JI6ZREA02JL0BY
ATCGTACGTTGGAGGGCAAGTCTGGTGCCAGCAGCCGCGGTAATTCCAGCTCCAATAGCGTATATTAAAGTTGTTGCAGTTAAAAAGCTCGTAGTTGAATTTCGGGATCAATATATTGGTCGTGCCTCCGGTATGCACTGGTATTATTGATTTCTACCTTCTGACGAACTGTGATGTCATTAATTTGGTGTCATGGGGAATCAGGACTGTTACTTTGAAAAAATTAGAGTGTTTAAAGCAGGCACACGCTTGAATACATTAGCATGGAATAATGAAATAGGACGTTTGACCCTATTTGTTGGTTTCTAGGATCGACGTAATGATTAATAGGGATAGTTGGGGGCATTAGTATTCAATTGTCAGAGGTGAAATTCTTGGATTTATTGAAGACTAACTACTGCGAAAGCATTTGCCAAGGATGTTTCATTAATCAAGAACGAAAGTTAGGGATCGAAGACGATCAGACACCGTCGTAGTCTTAACCATAAACTAT
+
IIIIIIIIIIIIIHHHIIIIIIIIIIIIIIIIIIIIIIIIIIIIIIIIIIIIIIIIIIIIIIIIIIHHHIIIIIIIIIIII?????IIIIIIIIIIIIIHHHIHHHIIIIIIIIIIIIIIIIIIIIIIIIIIIIIIIIIIIIIIIIIIIIHHHIIIIIIIIIIIIIII@;;;BIIIIIIIIIIHHHIIIIIIIICCCCIIIIIIIIIIGFFIIFCCI666666>>-IIIIIHHHHHHHGBBBIIIIIIIIIIIIIIIIIIIIIIIIIIIIIIIIHHHIIIIIIIHBBFE???;611161<BB@??GIIIIIIEEEHIIIIIIIIIHHHD666<HIIII====8EEEHIIDDD<<<<EEEDDDDDDDDDBB>C;522::A///4//??CCCCDDBBBBE?;;:BBB???BB>C>>;;;;:7.---3399744768:88<9777<==69966333:::4869:::3...2<=:899:99866==6658999<<-2
@JI6ZREA02J1HB7
ATCGTACGTTGGAGGGCAAGTCTGGTGCCAGCAGCCGCGGTAATTCCAGCTCCAATAGCGTATATTAAAGTTGTTGCAGTTAAAAAGCTCGTAGTTGAATTTCGGGGTTCTACCGTTGGTCGGGCAATAGTCTGTACTGGCGTGTGGAATTTCTACCTTCTGGGGAACTATCATGTTATTAATTTAGCGTGGTGGGAAACCAGGACCTTTACCTTGAAAAAATTAGAGTGTTCAAAGCAGGCTTACGTCTGAATACATTAGCATGGAATAATAAAATAGGACGGTGGTCCTGTTTTGTTGGTTTCTGAATCACCGTAATGATTAATAGGGATAGTTGGGGGCATTAGTATTCAATTGTCAGAGGTGAAATTCTTGGATTTATTGAAGACTAACTTCTGCGAAAGCATTTGCCAAGGATGTTTTTA
+
FFFFFFFFFFFIIHHHIIIIIIIIIIIIIIIIIIIIIIIIIIHHHHHHHHIIFFFFFFFFFFFFFFDDDFFFFFFFFFFFF???==FFFFA@ADFFFFFFFFF??=;<9BBBD:555::DD???DFFFFFFFFFFFFFFFFFFFFFFFFFFFFFFFFFFFFBDDDFFFFFFFFFFFFF@@@@FFFFFFFFFFFFFFFFFFFFFFDDD==<?00//4////--991==<<<<AA333AAABBBBBD;;;??FFFFDGDDDGGGDBAAAA98840000<3>><<<<==DDAAAD:===D66?????D:::::ADBAAA<<<?40000>>888><844421111<<>=8434><<8888:;>;;;;23....62...22;888;77@<===?888888>@@@@444>=34488====BB@@@111112
@JI6ZREA02JRMYE
ATCGTACGTTGGAGGGCAAGTCTGGTGCCAGCAGCCGCGGTAATTCCAGCTCCAATAGCGTATATTAAAGTTGTTGCAGTTAAAAAGCTCGTAGTTGAATTTTAGGCCTGACCGGATGGTCCGTCTTTGGCGAGTACTGTTCTGTCGTCGGGTCTATCCTTCTGGTGAGCCGGGATGCCCTTTATTGGGTGTGTCGGGGAACCAGGACCATTACCTTGAAAAAATTAGAGTGTTTAAAGCGGGCATTTGCTTGAATAGATTAGCATGGAATAATAGAATAGGACGTTGGTTCTATTTTGTGGTTTTAGGACCACCGTAATGATTAATAGGGATAGTTGGGGGCATTAGTATTCAATTGTCAGAGGTGAAATTCTTGGATTTATTGAAGACTAACTATTGCGAAAGCATTTGCCAAGGATGTTTTCATTAATCAAGAACGAAAGTTAGGGGATCGAAGACGATCAGATACCGTCGTAGTCTTAACCATAAACTATGCCGACTAGGGATCGGATGATGTTAATTTTTAATGAC
+
IIIIIIIIIIIIIDDDIIIIIIIIIIIIIIIIIIIIIIIIIIIIIIIIIIIIIIIIIIIIIIIIIIHHHIIIIIIIIIIII????=IIIIIIIIIIIIICCCCIIIIIIIIIIIIIIIIIIIIIIHHHIIIIIIIIIIIIIIIIIIIIIHHHIIIIIIIIIIIIIIIIIIIBBBIIGDDDEEEI>>BBBIIIIIIBBBBIIF@899=@GD@@@FIHHI;;;;;;II3IIIIIHHHHHHIIHFFFH@@@IIIIIHHHHIIIIIIIIIIIIIIIIIIIIIHHGI;;9??;:88><=33339.4422..315851-////33???AAAEFF666@HIIII88=87DDDDIIIIHDDDDIHHBBBHH99:HHHHBBBHHHHHHEED:8:::====BDDEDBBBB9::B===BBB===BBBBBH;4744;;;;11033;:88;8222022-----022222769::;;;31317731066;:::88;;110766676-12331;464445466634441,,,,,,,,,,,..*411
@JI6ZREA02I6SZT
ATCGTACGTTGGAGGGCAAGTCTGGTGCCAGCAGCCGCGGTAATTCCAGCTCCAATAGCGTATATTAAAGTTGTTGCAGTTAAAAAGCTCGTAGTTGAATTTCGGGGTNT
+
FFFFFFFFFFFIIHHHIIIIIIIIIIIIIIIIIIIIIIIIIIIIIIIIIIIIFFFFFFFFFFFFFFFFFFFFFFFFFFF<<66666DDDDDFFFFFFFF?;;<442.,!-
@JI6ZREA02GAYX7
ATCGTACGTTGGAGGGCAAGTCTGGTGCCAGCAGCCGCGGTAATTCCAGCTCCAATAGCGTATATTAAAGTTGTTGCAGTTAAAAAGCTCGTAGTTGAATTTTAGGCCTGACCGGACGGTCCGTCTCTGGCGAGTACTGTTCTGCTGTCGGGTCTATCCTTCTGGTGAGCCGATATGTCCTTTATTGGGTGTGTCGGGGAACCAGGACCATTACCTTGAAAAAATTAGAGTGTTTAAAGCGGGCTTTTGCTTGAATAGATTAGCATGGAATAATAGAATAGGACGTTGGTTCTATTTTGTTGGTCTAGGACCACCGTAATGATTAATAGGGATAGTTGGGGGCATTAGTATTCAATTGTCAGAGGTGAAATTCTTGGATTTATTGAAGACTAACTACTGCGAAAGCATTTGCCAAGGATGTTTTCATTAATCAAGAACGAAAGTTAGGGGATCGAAGACGATCAGATACCGTCGTAGTCTTAACCATAAACTATGCCGACTAGGAATCGGGCGACGTTTATTTTCATGACTCGCTCGGCGCCTTACGGG
+
IIIIIIIIIIIIIGGGIIIIIIIIIIIIIIIIIIIIIIIIIIIIIIIIIIIIIIIIIIIIIIIIIIHHHIIIIIIIIIIII<<<<<IIIIIIIIIIIIICCCCIIIIIIIIIIIIIIIIIIIIIIIIIIIIIIIIIIIIIIIIIIIIIIHHHIIIIIIIIIIIIIIIIIIIIIIIIIIIIHHHIFFGGHIIIIIICCCCIIIIIIIIIIIIIIIIIII666664BB5IIIIIHHHHHHIIBBBB@@@=DBBBG=>>AIGGGIIIIIIIIIIIIIIIIIIIIIIIGGGIIIIIIICCBBI66DDAGID888>IIIIIIIIIIIIIIIIIHHHIIIIII===::IIIIIIIIIIIIIIIIIIIIIAABIFBBGGE@@<<<444A=>EEIFEIIFFIIEFDBB<<<BEBB<<<D>>>>;;8@43333:===;;8:::?:;<:5549=;1//..3<<<;974:8<>>::8><???>>>>><<?==>>//.463343-8<;=;<04344;;=<22271:7742471133<>>>>??>?=?>??>;;;::<77..
@JI6ZREA02GV7TO
ATCGTACGTTGGAGGGCAAGTCTGGTGCCAGCAGCCGCGGTAATTCCAGCTCCAATAGCGTATATTAAAGTTGTTGCAGTTAAAAAGCTCGTAGTTGAATTTCGGGATCAATA
+
FFFFFFFFFFFII:::IIIIIIIIIIIIIIIIIIIIIIIIIIIIIIIIIIIIFFFFFFFFFFFFFFFFFEDDFFFFFFFFF?????FFFFFFFFDDBAA==;400.4<=;;41
@JI6ZREA02GPPVO
ATCGTACGTTGGAGGGCAAGTCTGGTGCCAGCAGCCGCGGTAATTCCAGCTCCAATAGCGTATATTAAAGTTGTTGCAGTTAAAAAGCTCGTAGTTGAATTTTAGGCCTGACCGGATGGTCCGTCTTTGGCGAGTACTGTTCTGTCGTCGGGTCTATCCTTCTGGTGAGCCGGGATGCCCTTTATTGGGTGTGTCGGGGAACCAGGACCATTACCTTGAAAAAATTAGAGTGTTTAAAGCGGGCATTTGCTTGAATAGATTAGCATGGAATAATAGAATAGGACGTTGGTTCTATTTTGTTGGTTTTAGGACCACCGTGATGATTAATAGGGATAGTTGGGGGCATTAGTATTCAATTGTCAGAGGTGAAATTCTTGGATTTTATTGAAGACTAACTACTGCGAAAGCATTTGCCAAGGATGTTTTCATTAATCAAGAACGAAAGTTAGGGGATCGAAAGACGATCAGATACCGTCGTAGTCTTAACCATAAACTATGCCGACTAGGAATC
+
IIIIIIIIIIIIIIIIIIIIIIIIIIIIIIIIIIIIIIIIIIIIIIIIIIIIIIIIIIIIIIIIII@@@IIIIIIIIIIII?????IIIIIIIIIIIIICCBBIIIIIIIIIIIIIIIIIIIIIIHHHIIIIIIIIIIIIIIIIIIIIIHHHIIIIIIIIIIIIIIIIIIIHHHIIIHHHHHFB99>>HIIIIIICCCCIIIIIIIIIIIIIGGGGDD441111BB3EEBDDFHHHHHIIHHHIIHHHIIIIIIIIIIIEEDIIIIIIIIIIIIIIHHHIIIIIIIIIIIIGFG6666?66>>5566BEEB6665@@DGGDDDDD>>88/,,-78:11,,,--9===?A=BE<666ED?=??BBBBDDBE=AAA<<A;://..2-/98==;ACA:::8BB??>BBB>?@==B@::::EH;>>7;77>>==<<9883300:6000:<;33020433....--1/4555903...3101::86868;;<:9;81136068331349833--.3
@JI6ZREA02IG0HA
ATCGTACGTTGGAGGGCAAGTCTGGTGCCAGCAGCCGCGGTAATTCCAGCTCCAATAGCGTATATTAAAGTTGTTGCAGTTAAAAAGCTCGTAGTTGAATTTTAGGCCTGGCCGGATGGTCCGTCTTTGGCGAGTACTGTTCTGTCGTCGGGTCTATCCTTCTGGTGAGCCGGGATGCCCTTTATTGGGTGTGTCGGGGAACCAGGACCATTACCTTGAAAAAATTAGAGTGTTTAAAGCGGGCATTTGCTTGAATAGATTAGCATGGAATAATAGAATAGGACGTTGGTTCTATTTTGTTGGTTTTAGGACCACCGTAATGATTAATAGGGATAGTTGGGGGCATTAGTATTCAATTGTCAGAGGTGAAATTCTTGGG
+
FFFFF??666FII???IIIIIIIIIIIIIIIIIIIIIIIIIIIIIIIIIIIIFFFFFFFFFFFFFFFFFFFFFFFFFFFFF88888FFFFFFFFFFFFFBBBBFFFFFFFFFFFFFFFFFFFFFFFFFFFFFFFFFFFFFFFFFFFFFFFFFFFFFFFFFFFFFFFFFFFFFFFFFD<<<FFFF@@@@FFFFFFFAAAAFFFF@@@@@FFFFFFFFFF999766DD/FFFFFFFFD???DFFFFFFFFFFFFFDDDDIGGGIIIIIIIIIIIIGGGIIGGGGCC???DBB>?>?66661//::5554A>AA===855555BBBDDDDDDBB?DDAA::55225@@8::=?DDDDDBBBDDDD?8///8;88;;9886..
@JI6ZREA02GF0P0
ATCGTACGTTGGAGGGCAAGTCTGGTGCCAGCAGCCGCGGTAATTCCAGCTCCAATAGCGTATATTAAAGTTGTTGCAGTTAAAAAGCTCGTAGTTGAATTTCGGGATCAATATATTGGTCGTGCCTCCGGTATGCACTGGTATTATTGATTTCTACCTTCTGACGAACTGTGATGTCATTAATTTGGTGTCATGGGGAATCAGGACTGTTACTTTGAAAAAATTAGAGTGTTTAAAGCAGGCACACGCTTGAATACATTAGCATGGAATAATGAAATAGGACGTTTGACCCTATTTGTTGGTTTCTAGGATCGACGTAATGATTAATAGGGATAGTTGGGGGCATTAGTATTCAATTGTCAGAGGTGAAATTCTTGGATTTATTGAAGACTAACTACTGCGAAAGCATTTGCCAAGGATGTTTTCATTAATCAAGAACGAAAGTTAGGGATCGAAGACGATCAGATACCGTCGTAGTCTTAACC
+
IIIIIIIIIIIIIHHHIIIIIIIIIIIIIIIIIIIIIIIIIIIIIIIIIIIIIIIIIIIIIIIIIIHHHIIIIIIIIIIII;;;;;IIIIIIIIIIIIIHHHIHHHIIIIIIIIIIIIIIIIIIIIIIIIIIIIIIIIIIIIIIIIIIIIHHHIIIIIIIIIIIIIIIIIIIIIIIIIIIIIIHHHIIIIIIII@@@@IIIIIIIIIIIIIIIGGCI666666::,BGIIIGGGHHHIIIIIIIIIIIIIIIIIIIIIIIIIIIIIIIIIIIGG777GIIIIIIEBBGG===DA533<6?EE@@@GII888AIIIIIIIIIIIIIIIIIHGBEIIHAA55555GGGEEGGGGGGGGEDDCD@@??CEEBBBBA@<<D<610054:EEEECEIFHHHEFCDD@>>=>;60..=9999<<:9822228<==<<9<<<=99=:7742//-2776444==<9;:688;878:884206::51311::--
@JI6ZREA02IL7N5
ATCGTACGTTGGAGGGCAAGTCTGGTGCCAGCAGCCGCGGTAATTCCAGCTCCAATAGCGTATATTAAAGTTGTTGCAGTTAAAAAGCTCGTAGTTGAATTTCGGGATCAATATATTGGTCGTGCCTCTGGTATGCACTGGTATTATTGATTTCTACCTTCTGATGAACTGTGATGTCATTAATTTGGTGTCATGGGGAATCAGGACTGTTACTTTGAAAAATTAGAGTGTTTAAAGCAGGCACACGCTTGAATACATTAGCATGGAATAATGAAATAGGACGTTTGACCCTATTTTGTTGGTTTCTAGGATCGACGTAATGATTAATAGGGATAGTTGGGGGCATTAGTATTCAATTGTCAGAGGTGAAATTCTTGGATTTATTGAAGACTAACTACTGCGAAAGCATTTGCCAAGGATGTTTTCATTAATCAAGAACGAAAGTTAGGGATCGAAGACGATCAGATACCGTCGTAGTCTTAACCATAAACTATGCCGACTAGGGATCGGATGATGTTTAATTTTTTAATGTACTC
+
IIIIIIIIIIIIIHHHIIIIIIIIIIIIIIIIIIIIIIIIIIIIIIIIIIIIIIIIIIIIIIIIIIHHHIIIIIIIIIIII88888IIIIIIIIIIIIIHHHIHHHIIIIIIIIIIIIIIIIIIIIIIIIIIIIIIIIIIIIIIIIIIIIHHHIIIIIIIIIIIIIIIIIIIIIIIIIIIIIIHHHIIIIIIIICCCCIIIIIIIGGGBBBBIEBBI:::::BB3IIGDD===DDHIIIIIIIIIIIIIIIIIIIIIIIIIIIIIIIIIIIIIGGGG=AAIIIEBBHIBBBGG<<<<8//88BBBHIIHIIGGGIIIAAAIIIIIGGAAAAAAGEH@@44555AAAAEHGGIIIIHDDDHHH@?<<<CHHHHFIEE@@@BE@?44<D@<8;A;;;<8>>@@C@@B@@@@@AA@@@@A><;911128444229;;;=998200<>??7>777888<;6042<8888787<<>><>>>>>><<<<220871135014482408;;;8799668833..---22..220044*8:4422
@JI6ZREA02FUECH
ATCGTACGTTGGAGGGCAAGTCTGGTGCCAGCAGCCGCGGTAATTCCAGCTCCAATAGCGTATATTAAAGTTGTTGCAGTTAAAAAGCTCGTAGTTGAATTTTAGGCCTGGCCGGATGGTCCGTCTTTGGCGAGTACTGTTCTGTCGTCGGGTCTATCCTTCTGGTGAGCCGGGATGCCCTTTATTGGGTGTGTCGGGGAACCAAGACCATTACCTTGAAAAAATTAGAGTGTTTAAAGCGGGCATTTGCTTGAATAGATTAGCATGGAATAATAGAGTAGGACGTTGGTTCTATTTTGTTGGTTTTAGGACCACCGTAATGATTAATAGGGATAGTTGGGGGCATTAGTATTCAATTGTCAGAGGTGAAATTCTTGGATTTATTGAAGACTAACTATTGCGAAAGCATTTGCCAAGGATGTTTTCATTAATCAAGAACGAAAGTTAGGGGATCGAAGACGATCAGATACCGTCGTAGTCTTAACCATAAACTATGCCGACTAGGAATCGGGCGACGTTATAACACGACTCGCTCGGCGCCTTACGGGAAC
+
IIIIIIIIIIIIIHHHIIIIIIIIIIIIIIIIIIIIIIIIIIIIIIIIIIIIIIIIIIIIIIIIIIHHHIIIIIIIIIIII=====IIIIIIIIIIIIICCCCIIIIIIIIIIIIIIIIIIIIIIHHHIIIIIIIIIIIIIIIIIIIIIHHHIIIIIIIIIIIIIIIIIII>>>IGG??????C22355@?GGGH>>=?IIBBBBBBBBFGGG@@@@D666666<<-@GGIIDDDBBBDIEEEFD666DIIIIIHHHHIIIIIHHHHIIIIIIIIIIIIIIIIIIIIIIIIIFD96655//:8////A68::::?BDDDGGGDDDIIID<<<@IFIDD66688HHIIIIIIIIHHHHHHBBBHH>>@BEEBDB?88::B55597:CD?>=??BBBBDEDEB>@@HBB@@@BBBBAA??;:3111097....8;;;:88;853368821111188333:9;<<:::;:<:;;:88868668679900-.---.004539790312200395220-344..-00474474478:830267444..,.01111/
@JI6ZREA02GDPFW
ATCGTACGTTGGAGGGCAAGTCTGGTGCCAGCAGCCGCGGTAATTCCAGCTCCAATAGCGTATATTAAAGTTGTTGCAGTTAAAAAGCTCGTAGTTGAATTTTAGGCCTGGCCGGATGGTCCGTCTTTGGCGAGTACTGTTCTGTCGTCGGGTCTATCCTTCTGGTGAGCCGGGATGCCCTTTATTGGGTGTGTCGGGGAACCAGGACCATTACCTTGAAAAAATTAGAGTGTTTAAAGCGGGCATTTGCTTGAATGGATTAGCATGGAATAATAGAATAGGACGTTGGTTCTATTTTGTTGGTTTTAGGACCACCGTAATGATTAATAGGGGTAGTTGGGGGCATTAGTATTCAATTGTCAGAGGTGAAATTCTTGGATTTATTGAAGACTAACTATTGCGAAAGCATTTGCCAAGGATGTTTTCATTAATCAAGAACGAAATTAGGGGATCGAAGACGATCAGATACCGTCGTAGTCTTAACCATAAACTATGCCGACTGGGATCGGATGATGTTAATTTTATAATGACTCA
+
IIIIIIIIIIIIIIIIIIIIIIIIIIIIIIIIIIIIIIIIIIIIIIIIIIIIIIIIIIIIIIIIIIHHHIIIIIIIIIIII????=IIIIIIIIIIIIICCCCIIIIIIIIIIIIIIIIIIIIIIHHHIIIIIIIIIIIIIIIIIIIIIHHHIIIIIIIIIIIIIIIIIIIHHHIIIHHHHHHIFDFDDGAGGE?3333??@@@;;;@IIIIIIIIII8;;;66>>-HIHHHHDD>==DIEDDDG888FIFDDGHHIIIIIIIIIIIIIIIIIIIIIIIIIIIHDDDIIIIGBB53303----,,,,-18988812555<A=:111111,,,,11+--,,,,-9==DAEEEG@@@@HHHHHHHHHHHHHHHHHHHHHHHE===88BBBBBBEEDBBBBBB:400/ABA<<<AAABBA:877....7;;;:749973003000022023331::;;;:9;<<;;::8;:=;;65113117:;;;110776631-0277660---589622299992002200004.4346662-,
@JI6ZREA02GBVVC
ATCGTACGTTGGAGGGCAAGTCTGGTGCCAGCAGCCGCGGTAATTCCAGCTCCAATAGCGTATATTAAAGTTGTTGCAGTTAAGAAGCTCGTAGTTGAATTTTAGGCCTGGCCGGATGGTCCGTCTTTGGCGAGTACTGTTCTGTCGTCGGGTCTATCCTTCTGGTGAGCCGGGATGCCCTTTATTGGGTGTGTCAGGGAACCAGGACCATTACCTTGAAAAAATTAGAGTGTTTAAAGCGGGCATTTGCTTGAATAGATTAGCATGGAATAATAGAATAGGACGTTGGTTCTATTTTGTTGGTTTTAGGACCACCGTAATGATTAATAGGGATAGTTGGGGGCATTAGTATTCAATTGTCAGAGGTGAAATTCTTGGATTTATTGAAGACTAACTACTGCGAAAGCATTTGCCAAGGATGTTTTCATTAATCAAGAACGAAAGTTAGGGGATCGAAGCGATCAGATCCGTCGTAGTCTTAACCNTAAACTATGCCGACTAGGATCGGGCGACGTTATTTTCACGACTCGCTCGGCGCCTT
+
HHHHHHHHHHHII???IIIIIIIIIIIIIIIIIIIIIIIIIIIIIIIIIIIIHHHHHHHHHHHHHHHHHHHHHHHHHHHHHHHHHHHHHHHHHHHHHHHCCCCHHHHHHHHHHHHHHHHHHHHHHEEEHHHHHHHHHHHHHHHHHHHHHHHHHHHHHHHHHHHHHHHHHHHHHHHHHHHHHHHHFFEEHGEGGGGD6666666@@>BBEGGDEBBBEE111111BB3DBBDG@<<666@GCCCDGECHHHEEEHHHHHHHHHHHHHHHHHHHHHHHHHHHHHHHDDB@@99;B>5555>22995555>???A>>222;BEBBBGGEHHHHHHHHHHHH88555BBGGEEBBBBBBBAAABBBA???=====BB===443>>>@88BBBB?>9999;892338444933449AAAAA4437;4444;;;=::9;;;70021333:;;211116:::;7676;;:2217772---6;::;::;;:6!7777---02220-,,100,,,042----48870010;;1---2::86022446622
@JI6ZREA02GHNCU
ATCGTACGTTGGAGGGCAAGTCTGGTGCCAGCAGCCGCGGTAATTCCAGCTCCAATAGCGTATATTAAAGTTGTTGCAGTTAAAAAGCTCGTAGTTGAATTTTAGGCCTGACCGGATGGTCCGTCTTTGGCGAGTACTGTTCTGTCGTCGGGTCTATCCTTCTGGTGAGCCGGGATGCCCTTTATTGGGTGTGTCGGGGAACCAGGACCATTACCTTGAAAAAATTAGAGTGTTTAAAGCGGGCATTTGCTTGAATAGATTAGCATGGAATAATAAAATAGGACGTTGGTTCTATTTTGTTGGTTTTAGGACCACCGTAATGATTAATAGGGATAGTTGGGGGCATTAGTATTCAATTGTCAGAGGTGAAATTCTTGGATTTATTGAAGACTAACTATTGCGAAAGCATTTGCCAAGGATGTTTTCATTAATCAAGAACGAAAGTTAGGGGATCGAAGACGATCAGATACCGTCGTAGTCTTAACCATAAACTATGCCGACTAGGAATCGGGCGACGTTATTTCATGACTCGCTCGGCGCC
+
HHHHHHHHHHHIIHHHIIIIIIIIIIIIIIIIIIIIIIIIIIIIIIIIIIIIHHHHHHHHHHHHHHHHHHHHHHHHHHHHH????=HHHHHHHHHHHHHCCCCHHHHHHHHHHHHHHHHHHHHHHHHHHHHHHHHHHHHHHHHHHHHHHHHHHHHHHHHHHHHHHHHHHHHHHHHHHHHHHHHHFFEEEHHHHHH9999HHHHHHHHHHHHHHHHGGG666222@>-BEEEE@CCCEEEHHEEEHHHHHHHHHHHHHHHHHHHHHHHHHH;<<HBB==@6EE;;9BA;;869:9////9//442222?AABA<9//059A<998999<B>>>>DEBBB55555GGGGBBBBB@@@BBBBBDD===998==<A>32299A444=77AA===ABB===?@BB93///9999;<BAABBAA@;:4411;;;;::4222;96:6222886-----022220.06::;;72126;;21011;:8766;;1107666:1---2::;9;:;;66763334,,,,30...,,-22277798;:864000
@JI6ZREA02GRRHA
ATCGTACGTTGGAGGGCAAGTCTGGTGCCAGCAGCCGCGGTAATTCCAGCTCCAATAGCGTATATTAAAGTTGTTGCAGTTAAAAAGTTCGTAGTTGAATTTCGGGATCAATATATTGGTCGTGCCTCCGGTATGCACTGGTATTATTGATTTCTACCTTCTGACGAACTGTGATGTCATTAATTTGGTGTCATGGGGAATCAGGACTGTTACTTTGAAAAAATTAGAGTGTTTAAAGCAGGCACACGCTTGAATACATTAGCATGGAATAATGAAATAGGACGTTTGACCCTATTTGTGGTTTCTAGGATCGACGTAATGATTAATAGGGATAGTTGGGGCATTAGTATTCAATTGTCAGAGGTGAAATTCTTGGATTTATTGAAGACTAACTACTGCGAAAGCATTTGCCAAGGATGTTTTCATTAATCAAGAACGAAAGTTAGGGATCGAAGACGATCAGATACCGTCGTAGTCTTAACC
+
IIIIIIIIIIIIIHHHIIIIIIIIIIIIIIIIIIIIIIIIIIIIIIIIIIIIIIIIIIIIIIIIIIHHHIIIIIIIIIIII;;;;;IIIIIIIIIIIIIHHHIHHHIIIIIIIHHHHIIIIIIIIIIIIIIIIIIIIIIIIIIIIIIIIIHHHIIIIIIIIIIIIIIIIIIIIIIIIIIIIIIBBBIIHHHIIICCCCIIIIIIIIIIIIIIIHHHI;;;;66;;,FIIIIHHHHHHIIIIIIIIIIIIIIIIIIIIIIIIIIIIIIIH777<@HHEI@GGI@7777EE@?=?=/1151::11059E;;;@DIII@666IIIIIIHHHHEBGEEE::000059====:;@BD@@@@DEEEDDBBBHEB<AAA<<A::///4/7AAA@?C:::EEEEB:::BBB:::B:::??CC?>;AA11117322444763...;6553:;=3886633388:9;88:;83131==><;<:;88:8:==..
@JI6ZREA02GI279
ATCGTACGTTGGAGGGCAAGTCTGGTGCCAGCAGCCGCGGTAATTCCAGCTCCAATAGCGTATATTAAAGTTGTTGCAGTTAAAAAGCTCGTAGTTGAATTTTAGGCCTGGCCGGATGGTCCGTCTTTGGCGAGTACTGTTCTGTCGTCGGGTCTATCCTTCTGGTGAGCCGGGATGCCCTTTATTGGGTGTGTCGGGGAACCAGGACCATTACCTTGAAAAAATTAGAGTGTTTAAAGCGGACGNTTTTGCTTGAATAGATTAGCATGGAATAATAGAATAGGACGT
+
FFFFFFFFFFFII???IIIIIIIIIIIIIIIIIIIIIIIIIIIIIIIIIIIIFFFFFFFFFFFFFFFFFFFFFFFFFFFFF88888FFFFFFFFFFFFFBBDDFFFFFFFFFFFFFFFFFFFFFFFFFFFFFFFFFFFFFFFFFFFFFFFFFFFFFFFFFFFFFFFFFFFFFFFFFFFFFFFFF@@@@FFFFFFFAAAAFFFF;<<DDFFFFFFFFFF777766DD0FFFFD=<<88697--.-,!,,,,7:<<?889?CGGGGGGGGDDDDFDDDDGDBAA??=3,-
@JI6ZREA02H3BQY
ATCGTACGTTGGAGGGCAAGTCTGGTGCCAGCAGCCGCGGTAATTCCAGCTCCAATAGCGTATATTAAAGTTGTTGCAGTTAAAAAGCTCGTAGTTGAATTTCGGGATCAATATATTGGTCGTGCCTCTGGTATGCACTGGTATTATTGATTTCTACCTTCTGATGAACTGTGATGTCATTAATTTGGTGTCATGGGGAATCAGGACTGTTACTTTGAAAAATTAGAGTGTTTAAAGCAGGCACACGCTTGAATACATTAGCATGGAATAATGAAATAGGACGTTTGACCCTATTTTGTTGGTTTCTAGGATCGACGTAATGATTAATAGGGATAGTTGGGGGCATTAGTATTCAATTGTCAGGGGTGAAATTCTTGGGTTTATTGAAGACTAACTACTGCGAAAGCATTCGCCAAGGATGTTTCATTAATCAAGAACGAAAGTTAGGGATCGAAGACGATCAGATACCGTCGTAGTCTTAACCATAAACTATGCCGACTAGGGATCGGATGATGTTAATTTTTTAATGTACTC
+
IIIIIIIIIIIIIHHHIIIIIIIIIIIIIIIIIIIIIIIIIIIIIIIIIIIIIIIIIIIIIIIIIIHHHIIIIIIIIIIII=====IIIIIIIIIIIIIHHHIFFFIIIIIIIIIIIIIIIIIIIIIIIIIIIIIIIIIIIIIIIIIIIIHHHIIIIIIIIIIIIIIIIIIIIIIIIIIIIHHFFFIIHHHIIICCCCIIIIIIIIIG754=?8537,,,--//-:=AAA=?B=>>FIIIIIIIIIIIIIIIIIIIIIIIIIIIIIIIIIFFG;;;D7;;@??@@BGG@;;;@=?=97//;;BBBG<D;;;;DDIIIIIIIIIDD;;99BBBDDGGGI58877@@DIIIGGGD@;;::=2446666:-44<AA=::<<<822477BB=98:ABBBB=99:=BBBB9::::AA==2222222---226986477:;99;8555677066113333388;::::::8::=;;:9:::88:8833110766631-026989420----2222222237:;;;//////99):8;3..
@JI6ZREA02JXL5N
ATCGTACGTTCGAGGGCAAGTCTGGTGCCAGCAGCCGCGGTAATTCCAGCTCCAATAGCGTATATTAAAGTTGTTGCAGTTAAAAAGCTCGTAGTTGAATTTCGGGATCAATACGTCGGTCGTGCTTTCGGGTACGTACTGGCGTCATTGGTTTCTCCTTTCTGACGAACCATGATGTCATTAATTTGGTGTTATGGGGAGTTAGGACTGTTACTTTGAAAAAATTAGAGTGTTTAAAGCAGGCATTAGCTTGAATACATTAGCATGGAATAATGAAATAGGACGTTCGATCCTATTTTGTTGGTTTCTAGGATCAACGTAATGATTAATAGGGATAGTTGGGGGCATTAGTATTCAATTGTCAGAGGTGAAATTCTTGGATTTATTGAAGACTAACTACTGCGAAAGCATTTGCCAAGGATGTTTTCATTAATCAAGAACGAAAGTTAGGGATCGAAGACGATCAGATACCGTCGTAGTCTTAACCATAAACTATACCGACTAGGGATCGGATGATGTTAATTTTTAATGTACTCATTCGGCG
+
IIIIIIIIIIIIIHHHIIIIIIIIIIIIIIIIIIIIIIIIIIIIIIIIIIIIIIIIIIIIIIIIIIHHHIIIIIIIIIIII?????IIIIIIIIIIIIIHHHI@@@IIIIIIIIIIIIIIIIIIIHHHIHHHIIIIIIIIIIIIIIIIIIIHHHIIIIHHHHHIIIIIIIIIIIIIIIIIIIIIFFFIIIIIIIIAAAAIFIIIIIIIIIIIIIHHHI999966FF5IIIIIHHHHHHIIIIIIIIIIIBBBBFIIIIIIIIIIIIIIIIIHHHI777G?GG<7777@DIIDDBC9==<<//7655BGAGGGHIIIIIIIIIIIIIIIIIIHHHHIIHHH88===IIIIIIIIIHHHHHHHBBBEEEBBBBBBBBC???::555@77CA?>=BBDBBBBDBBBBB==@::000?????D;9;>7;74:::;<<5883300:8333868-100033396--..:;=;:686;;;:9<:;::><<<<110889831-16;88...688847766711111/300,,,,,,,+53551/1031,,,.
@JI6ZREA02JYRJX
ATCGTACGTTGGAGGGCAAGTCTGGTGCCAGCAGCCGCGGTAATTCCAGCTCCAATAGCGTATATTAAAGTTGTTG
+
FFFFFFFFFFFII???IIIIIIIIIIIIIIIIIIIIHHDDFDHHHHHIIIIIFFFFFFFFFFDDDC?==::9A>80
@JI6ZREA02GC0AX
ATCGTACGTTGGAGGGCAAGTCTGGTGCCAGCAGCCGCGGTAATTCCAGCTCCAATAGCGTATATTAAAGTTGTTGCAGTTAAAAAGCTCGTAGTTGAATTTCGGGATCAATATATTGGTCGTGCCTCTGGTATGCACTGGTATTATTGATTTCTACCTTCTGATGAACTGTGATGTCATTAATTGGTGTCATGGGGAATCTAGGAACTGTACTTTGAAAAATTGAGTGTTTAAAGCAGGCACACGCTTGAATACATTAAGCATGGAATAATGAAATAGGACGTTTGACCCTATTTGTGGTTCTAGGATCGACGTAATGATTAATAGGGATAGTTGGGGGTATTAGTATTCAATTGTCAGAGG
+
FFFFFFFFFFFIIHHHIIIIIIIIIIIIIIIIIIIIIIIDFHHHHHHHHIIIFFFFFFFFFFFFFFFFFFFFFFFFFFFFF=====FFFFFFFFFFDDD???:666:AAAABBBD????FFFFFFFFFFFFDDB=9::A<<89444<>99888?991111<===??@AAABBA=44444<=9921--,,2=33,,,,-.:7575999:3.-.3,,,.,,,,,113753-,,.669???889::?AA?>=>>>?<<800009:::9<<<<34498889488=93426==2,,-2,,,3.----757579<774444469::9<623.000:ABBBB55778DDD::555<<>===;323399..
@JI6ZREA02JNL11
ATCGTACGTTGGAGGGCAAGTCTGGTGCCAGCAGCCGCGGTAATTCCAGCTCCAATAGCGTATATTAAAGTTGTTGCAGTTAAAAAGCTCGTAGTTGATTTCGGGATCAATACTATTGGTCGTGCCTCCGTAGTGTCACTGGTATTATTGATTTCTACCTTCTGACGAACTGTGATGTCATTAATTTGGTGTCATGGGGAATCAGGACTGTTACTTTGAAAAAATTAGAGTGTTTAAAGCAGGCACACGCTTGAATACATTAGCATGGAATAATGAAATAGGACGTTTGCCCTATTTCGTTGGTTTCTAGGATCGACGTAATGATTAATAGGGATAGTTGGGGGCATTAGTATTCAATTGTCAGAGGTGAAATTC
+
FFFFFFFFFFFIIHHHIIIIIIIIIIIIIIIIIIIIIIIIIIIIIIIIIIIIFFFFFFFFFFFFFFFFFFFFFFFFFFFFF???==FFFFFFFFF===@DFFF?=BBBDD:3333=BB@A?>?A><4../6:3////00<AAAAABFFFFFDDDFFFFFFFFFFFFFFFFFFFFFFFFFFFFFF;;;FFADDBBB666665BBBBBBBDFCCCFFCCA66666666,DDFFFFFFFFFFFFFFFFFFFFF??@DDIIIGGGGGGGGDDDDFDDDD===<7<84434863226<<62233/744...47BBAAADDDIIDDDIDDDDDDDDBBBDAAAAA55755AAA?::8?DBBBB???DD?===>><888:83
@JI6ZREA02JXWSK
ATCGTACGTTGGAGGGCAAGTCTGGTGCCAGCAGCCGCGGTAATTCCAGCTCCAATAGCGTATATTAAAGTTG
+
?66644<888?><1135=BBBBBDDHHDDFIIIIIIHHHIIHHHH@@@FFHFFFFFFFFCCDDFAA310?>A4
@JI6ZREA02IDRLZ
ATCGTACGTTGGAGGGCAAGTCTGGTGCCAGCAGCCGCGGTAATTCCAGCTCCAATAGCGTATATTAAAGTTGTTGCAGTTAAAAAGCTCGTAGTTGAATTTCGGGATCAATATATTGGTCGTGCCTCCGTAGTGCACTGGTATTATTGATTTCTACCTTCTGACGAACTGTGATGTCATTAATTGT
+
FFFFFFFFFFFIIHHHIIIIIIIIIIIIIIIIIIIIIIIIIIIIIIIIIIIIFFFFFFFFFFFFFFFFFFFFFFFFFFFFF;;;;;FFFFFFFFFFFFFFFFFFFFFFFFFFFFFFFFFFDBBAA87..//433//00<ABDFFFFFFFFFFFFFFFFFFFFFFFFFFFFFFFFFFFFDBBA><875
@JI6ZREA02FSFOA
ATCGTACGTTGGAGGGCAAGTCTGGTGCCAGCAGCCGCGGTAATTCCGGCTCCAATAGCGTATATTAAAGTTGTTGCAGTTAAAAAGCTCGTAGTTGAATTTCGGGATTAGTACGTTGGTCGTGCCTTAGGTACGTACTGGTGTTACTGGTTCCTACCTTCTGACGAACCATCATGTCATTCATTTGGTGTGGCGGGGAATCAGGACTGTTACTTTGAAAAAATTAGAGTGTTTAAAGCAGGCTCGCGCTTGAATACATTAGCATGGAATAATGAAATAGGACGTTGATCCTATTTTGTTGGTTTCTAGGATTGACGTAATGATTGATAGGGATAGTTGGGGGCATTAGTATTCAATTGTCAGAGGTGAAATTCTTGGATTTATTGAAGACTAACTACTGCGAAAGCATTTGCCAAGGATGTTTTCATTAATCAAGAACGAAAGTTAGGGGATCGAAGACGATCAG
+
IIIIIIIIIIIIIHHHIIIIIIIIIIIIIIIIIIIIIIIIIIIIIIIIIIIIIIIIIIIIIIIIIIHHHIIIIIIIIIIII=====IIIIIIIIIIIIIHHHIHHHIIIIIIIIIIIIIIIIIIIIIIIIIIIIIIIIIIIIIIIIIIIIIIIIGDBBGGIIIIIIIIIIIIIIIIIIIIIIIHHHIIIIIIIIAAAAIIIIIIIIIIIIIIIEEBI444422<<-DC@D=8:;HHHIIIIIIIIIIIIIIIIGAAAIIIIIIIIIIIIIIIIIHHHIIIIIIAAAIIIAAAAABB?://AAHHHIIIIIIIIIIIIIIIIIIIIIIGGGGGGIIIII====:IIIG885=GIIIIHHHHHIHHHHHHHHHHFDCCFFF666?;;FHFFEFFFFHHHIE<<<<<=@;6000;;;;;CC@==2222<<==<<9<84405=84445660-----388::86867<<=4
@JI6ZREA02FQLAL
ATCGTACGTTGGAGGGCAAGTCTGGTGCCAGCAGCCGCGGTAATTCCAGCTCCAATAGCGTATATTAAAGTTGTTGCAGTTAAAAGAACTCGTAGTTG
+
FFFFFFFFFFFIIHHHIIIIIIIIIIIIIIIIIIIIIIIIIIIIIIIHHHHHFFFFFFFFFFFFFF:88DDBAAABB?4444444</.442757551-
@JI6ZREA02JU3MC
ATCGTACGTTGGAGGGCAAGTCTGGTGCCAGCAGCCGCGGTAATTCCAGCTCCAATAGCGTATATTAAAGTTGTTGCAGTTAAAAAGCTCGTAGTTGAATTTCGGGATCAATATATTGGTCGTGCCTCTGGTATGAACTGGTATTATTGATTTCTACCTTCTGACGAACTGCGATGTCATTAATTTGGTGTCATGGGGAATCAGGACTGTTACTTTGAAAAAATTGAGTGTTTAAAGCAGGCACACGCTTGAATACATTAGCATGGAATAATGAAATAGGACGTTTGACCCTATTTGTTGGTTTCTAGGATCGACGTAATGATTAATAGGGATAGTTGGGGGCATTAGTATTCAATTGTCAGAGGTGAAATTCTTGGATTTATTGAAGACTAATACTGCGAAAGCATTTGCCAAGGATGTTTCATTAATCAAGAACGAAATTAGGGATCGAGACGATCAGATACCGTCGTAGTCTTAACCATAAACT
+
IIIIIIIIIIIIIHHHIIIIIIIIIIIIIIIIIIIIIIIIIIIIIIIIIIIIIIIIIIIIIIIIIIHHHIIIIIIIIIIII;;;;;HIIIIIIIIIIIIHHHIHHHIFBBBFHIIFFFFIIIIIIIIIIIIIIIIIIIIIIIIIIIIIIIHHHIIIFFFFIIIIIIIIIIIIIIIIIIIIIBB666IIIIIIIIBBCCIIIIIIIIIIIIIIIHHHI;;;;99>>>HIIIHHHHHHIIIIIIIIIIIIIIFFF@@@IIIIIIIIDDDDHIIIIHHHI@DDIIIHBBB;333@?333;:?EGBBBIII;;;@HHIIIIIIIIIIIIIIIHHHIIIIII=8;55GGGD6656@FGGGGDEDHHBBBDEDEEEE=433==EBBBD<<DD=434:///2A@==9::<9::::<AAAAAA=;93---26220/15431..4/,,,,,,,,,,41100060026::8;:73318789842----//.1///,,
@JI6ZREA02ITXPZ
ATCGTACGTTGGAGGGCAAGTCTGGTGCCAGCAGCCGCGGTAATTCCAGCTCCAATAGCGTATATTAAAGTTGTTGCAGTTAAAAAGCTCGTAGTTGAATTTCGGGATCAATATATCGGTCGTGCTTCGGTATGTACTGGTATTATTGATTTCTCCCTTCTGACGAACTATGATGTCATTAATTTGGTGTTATGGGGAATCAGGACTGTTACTTTGAAAAAATTAGAGTGTTTAAAGCAGGCGCACGCTTGAATACATTAGCATGGAATAATGAAATAGGACGTTTGATCTTATTTGTGGTTTCTAGGATCGACGTAATGATTAATAGGGATAGTTGGGGCATTAGTATTCAATTGTCAGAGGTGAAATTCTTGGATTTATTGAAGACTAACTACTGCGAAAGCATTTGCCAAGGATGTTTTCATTAATCAAGAACGAAAGTTAGGGATCGAAGACGATCAGATACCGTCGTAGTCTTAACCATAAACTATGCCGACTAGGGATCGGATGA
+
IIIIIIIIIIIIIHHHIIIIIIIIIIIIIIIIIIIIIIIIIIIIIIIIIIIIIIIIIIIIIIIIIIHHHIIIIIIIIIIII?????IIIIIIIIIIIIIHHHIHHHIIIIIIIIIIIIIIIIIIIIIIIIIIIIIIIIIIIIIIIIIIIHHHIIHHHIIIIIIIIIIIIIIIIIIIIIIIIIHHHIIIIIIIICCCCIIIIIIIIIIIIIIIHHHI<<<<<<GG5IIIIIHHHHHHIIIIIGGGGIIIIIIIIIIIIIIIIIIIIIIIBCCGIHHHIIIIIIIHHFIIIIG=944492AACCCIIIIIIIIIIIIIIIIII>>>>=DEBB>EEHAA5555DGIIIIGIIIIIIIIIEEEEEEED;44477B@CDDDBBEE>>EE<<;<GAAAAEE<<<<BBBC<<444B>A????;:5/...4500//1<:;400?<;;<=>>8AA>>?????>>?==??:4343???=<<<>?>?>>??00/4<==><28:::<>7:8>>?;?==::::<
@JI6ZREA02JO0TB
ATCGTACGTTGGAGGGCAAGTCTGGTGCCAGCAGCCGCGGTAATTCCAGCTCCAATAGCGTATATTAAAGTTGTTGCAGTTAAAAAGCTCGTAGTTGAATTT
+
FFFFFFFFFF=<<666FFFFFFHHHIIIIIIIIIIIIIIIIIIIIIIIIIIIFFFFFFFFFFFFFFFFFFFFFFFFDDD::66666AADDBA??AAA<<...
@JI6ZREA02G3I68
ATCGTACGTTGGAGGGCAAGTCTGGTGCCAGCAGCCGCGGTAATTCCAGCTCCAATAGCGTATATTAAAGTTGTTGCAGTTAAAAAGCTCGTAGTTGAATTTTAGGCCTGACCGGACGGTCCGTCTCTGGCGAGTACTGTTCTGTTGTCAGGTCTATCCTTCTGGTGAGCCGGTATGCCCTTTATTGGGTGTGTCGGAGAACCAGGACCATTACCTTGAAAAAATTAGAGTGTTTAAAGCGGGCATTTGCTTGAATAGATTAGCATGGAATAATAGAATAGGACGTTGGTTCTATTTTGTTGGTTTTAGGACCACCGTAATGATTAATAGGGATAGTTGGGGGCATTAGTATTCAATTGTCAGAGGTGAAATTCTTGGATTTATTGAAGACTAACTACTGCGAAAGCATTTGCCAAGGATGTTTTCATTAATCAAAGAACGAAAGTTAGGGGAATCGAAGACGATCAGATACCGTCGTAGTCTTAACCNTAAACTATGCCG
+
IIIIIIIIIIIII:::IIIIIIIIIIIIIIIIIIIIIIIIIIIIIIIIIIIIIIIIIIIIIIIIIIHHHIIIIIIIIIIII;;;;;IIIIIIIIIIIII@@@@HIIIIIIIIIIIIIIIIIIIIIIIIIIIIIIIIIIIIIIIIIIIIIIIIIIIIIIIIIIIIIIIIIIIIIIIIIHHHGGGIIIHHHIIIIIIIIIIIIIIIIIIIIIIIIGGFFI666666>>-GIIIIHHHHHHIIHHHHG;;;IIIIIIIIIHAAAIIIIIIIIIIIIIIIIIIIIIIIIHHHHHHIII=999?66??222/:446?EEEFGIIIDEEEHDDDDBBBFDDDDD55555GGGGEEFGGDAAABBBHHHHHHHHHHHBDCC;;?;;11114:CCCBBBDEDHDDD???:;;BCB;;;;A>>444421,,,,,154422.1....0398300499----,,-331332031:<<:8686::><866899:::9900!3....0,2530/
@JI6ZREA02G6LD6
ATCGTACGTTGGAGGGCAAGTCTGGTGCCAGCAGCCGCGGTAATTCCAGCTCCAATAGCGTATATTAAAGTTG
+
FFFFFFFFFFFIIHHHIIIIIIIIIIIIIIIIHHHIHF;;;@@FFGGHHHIIFFFFFFFFFFFFDC?=;AAAA
@JI6ZREA02JIAM0
ATCGTACGTTGGAGGGCAAGTCTGGTGCCAGCAGCCGCGGTAATTCCAGCTCCAATAGCGTATATTAAAGTTGTTGCAGTTAAAAAGTCGTA
+
88::8DFFFFFII???IIIIIIIIIIIIIIIIIIIIIIIIIIIIIIIIIIIIFFFFFFFFFFFFFFFFFFFFFFFFFFFFF75531=67--.
@JI6ZREA02HDV60
ATCGTACGTTGGAGGGCAAGTCTGGTGCCAGCAGCCGCGGTAATTCCAGCTCCAATAGCGTATATTAAAGTTGTTGCAGTTAAAAAGCTCGTAGTTGAATTTCGGGGTTCTACCGTTGGTCGGGCAATAGTCTGTACTGGCGTGTGGAATTTCTACCTTCTGGGGAACTATCATGTTATTAATTTAGCGTGGTGGGAAACCAGGACCTTTACCTTGAAAAAATTAGAGTGTTCAAAGCAGGCTTACGTCTGAATACATTAGCATGGAATAATAAAATAGGACGGTGGTCCTGTTTTGTTGGTTTCTGAATCACCGTAATGATTAATAGGGATAGTTGGGGGCATTAGTATTCAATTGTCAGAGGTGAAATTCTTGGATTTATTGAAGACTAACTTCTAGCGAAAGCATTTGCCAAGGATGTTTTTCATTAATCAAGAACGAAAGTTAGGGGAATCG
+
FFFFFFFFFFFII:::IIIIIIIIIIIIIIIIIIIIIIIIIIIIIIIIIIIIFFFFFFFFFFFFFFFFFFFFFFFFFFF??88888CFFFFFFFFFFFFFFFFDDBBDDEFFFFFFFFFFFFFFFFFFFFFFFFFFFFFFFFFFFFFFFFFFFFFFFFFFFBAAAFFFFFFFFFFFFFFD??666CFDA??=A??FF??<<9?CFDD?==BAA::@22222244,<??AA@AA:::DDAAADDFF???CCFFFFCC????DDBAA>><44481111@6@@A?AABDBAAABB99965//::===B<DAA???DDDDDDDA?????DD?==BBB:::55555==ABDDDDDDDDDDDDDDD=3333B===???>>888>==B::888<:>>82222223374,,,;73...369;764332-----2400..466764464330----020000222
@JI6ZREA02HNIP1
ATCGTACGTTGGAGGGCAAGTCTGGTGCCAGCAGCCGCGGTAATTCCAGCTCCAATAGCGTATATTAAAGTTGTTGCAGTTAAAAAGCTCGTAGTTGAATTTCGGGATCAATATATTGGTCGTGCCTCTGGTATGCACTGGTATTATTGATTTCTACCTTCTGATGAACTGTGATGTCATTAATTTGGTGTCATGGGGAGTCAGGACTGTTACTTTGAAAAATTAGAGTGTTTAAAGCAGGCACACGCTTGAATACATTAGCATGGAATAAAGAAATAGGACGTTTGACCCTATTTTGTTGGTTTCTAGGATCGACGTAATGATTAATAGGGATAGTTGGGGGCATTAGTATTCAATTGTCAGAGGTGAAATTCTTGGATTTATTGAAGACTAACTACTGCGAAAGCATTTGCCAAGGATGTTTTCATTAATCAAGAACGAAAGTTAGGGATCGAAGACGATCAGATACCGTCGTAGTCTTAACCATAAACTATAGCCGACTAGGGATCGGATGATGTTAATTTTTTAATGTACTC
+
IIIIIIIIIIIIIHHHIIIIIIIIIIIIIIIIIIIIIIIIIIIIIIIIIIIIIIIIIIIIIIIIIIHHHIIIIIIIIIIII;;;;;IIIIIIIIIIIIIHHHIGGGIIIIIIIIIIIIIIIIIIIIIIIIIIIIIIIIIIIIIIIIIIIIHHHIHIHHHHIIIIIIIIIIIIIIIIIIIIIIIHHHIIDGGIII@@@@G>IIIGGGIIGECDB888:----,--,78==A;;;888HIIIIIIIIHIHIIIIIIIIIIIIIIIIIIIIIHHA=444AAIIIIIHHHIIHHHIH5555=2:BB??BDIIIFDGIIIIA===IHHHIIIIIHHEIIHIDD77777GGGGDDDFIDFFFFEEHEEA?::;B555AAECCEEE>B5500;;CBBCEABBBBEBCA:;;>:;;;;;>><<<8868311118822115866;88820008:;12.--33388;486;;;;=<=<==864;9;92...33;44311786-2...8;<8;8888;;83338;3332:>>00555588)<;881-
@JI6ZREA02FOULL
ATCGTACGTTGGAGGGCAAGTCTGGTGCCAGCAGCCGCGGTAATTCCAGCTCCAATAGCGTATATTAAAGTTGTTGCAGTTAAAAAGCTCGTAGTTGAATTTCGGGATCAAT
+
FFFFFFFFFFFIIHHHIIIIIIIIIIIIIIIIIIIIIIIIIIIIIIIIIIIIFFFFFFFFFFFFFFFFFFFFFFFFFFFFF?????FFFFFFFFFFFFFF??:100<=:773
@JI6ZREA02FJB16
ATCGTACGTTGGAGGGCAAGTCTGGTGCCAGCAGCCGCGGTAATTCCAGCTCCAATAGCGTATATTAAAGTTGTTGCAGTTAAAAAGCTCGTAGTTGAATTTTAGGCCTGGCCGGATGGTCCGTCTTTGGCGAGTACTGTTCTGTCGTCGGGTCTATCCTTCTGGTGAGCCGGGATGCCCTTTATTGGGTGTGTCGGGGAACCAGGACCATTACCTTGAAAAAATTAGAGTGTTTAAAGCGGGCATTTGCTTGAATAGATTAGCATGGAATAATAGAATAGGACGTTGGTTCTATTTTGTTGGTTTTAGGACCACCGTAATGATTAATAGGGATAGTTGGGGGCATTAGTATTCAATTGTCAGAGGTGAAATTCTTGGATTTATTGAAGACTAACTATTGCGAAAGCATTTGCCAAGGATGTTTTCATTAATCAAGAACGAAAGTTAGGGGATCGAAAGACGATCAGATACCGTCGTAGTCTTAACCATAAACTATGCCGACTAGGAATCGGGCGACGTTATTTCATGACTCGCTCGGCGCC
+
IIIIIIIIIIIIIIIIIIIIIIIIIIIIIIIIIIIIIIIIIIIIIIIIIIIIIIIIIIIIIIIIIIHHHIIIIIIIIIIBB88888FIIIIIIIIIIHH@@@@GIIIIIIIIIIIIIIIIIIIIIHHHIIIIIIIIIIIIIIIIIIIIIHHHIIIIIIIIIIIHHFIIIIIBBBIIIHHHHHHIIIHHHIIIIIIBBAAIIIIHIFFFFFIIIIIIII668888II5IIIIIHHHHHHII>>>GI888DGGGGAAADHIEEDIIIIIIIIIIIIIIIIIIIIIIIIIIIIIIII=999C66554453A66:555446;<GGGIIIIIIIHHHHHHHHH88877AAEIIIIIHDEEEHHHHHHHHHHHHEEBDCCCC55555597:CCCBBBCEEBBBB?@@BBBB?@@@@EE;;;;DCC:82111;:33009:::85486777<8801131683....609779999:;<=:32026;::;:89;...300034003200747766--..5553.52/..-000337999:774768;74-,
@JI6ZREA02GNB73
ATCGTACGTTGGAGGGCAAGTCTGGTGCCAGCAGCCGCGGTAATTCCAGCTCCAATAGCGTATACTAAAGTTGTTGCAGTTAAAAAGCTCGTAGTTGAATTTTAGGCCTGACCGGATGGTCCGTCTTTGGCGAGTACTGTTCTGTCGTCGGGTCTATCCTCTGGTGAGCCGGGATGCCCTTTATTGGGTGTGTCGGGGAACCAGGACCATTACCTTGAAAAAATTAGAGTGTTTAAAGCGGGCATTTGCTTGAATAGATTAGCATGGAATAATAGAATAGGACGTTGGTTCTATTTTGTTGGTTTTAGGACCACCGTAATGATTAATAGGGATAGTTGGGGGCATTAGTATTCAATTGTCAGAGGTGAAATTCTTGGATTTATTGAAGACTAACTATTGCGAAAGCATTTGCCAAGGATGTTTTCATTAATCAAGAACGAAAGTTAGGGGATCGAAAGACGATCAGATACCGTCGTAGTCTTAACCATAAACTATGCCGACTAGGAATCGGGCGACGTTATTTCATGACTCGCTCGGCGCCTTACGGGAAAC
+
HHHHHHHHHHHIIHHHIIIIIIIIIIIIIIIIIIIIIIIIIIIIIIIIIIIIHHHHHHHHHHF;;;;>HHHHHHHHHHHHH?????HHHHHHHHHHHHHCCCCHHHHH>9999HHHHHHHHHHHHHHHHHHHHHHHHHHHHHHHHHHHHHHHHHHE>666=HHHHHHHHHHHHHHHHHHEEEHDDEEHHHHHHHCCCCHHHHH>>>EHHGGEDDBBB222222BB3DBEDGC<<663@E@@@EB668HDDDGFFGEHDDDHHHHHHHHHHHHHHHHHHHHHDDDDD6655BBD99996//669996DA?966699;;;;GGEHHHHHHHHHHHB;;;55555EEEE@@@GGGEBBBABBABA?9992444AA<88999===?88DDDHHAA?DDHDD?AA?999BA=;;<AAAAAAA?A2110062----0222244;:333:;;01000462----0-2887772020772-----01:8:;;110767721-1222024602200260001,1..0,---,1777799764649;10-----0400,,-0
@JI6ZREA02GT9Y6
ATCGTACGTTGGAGGGCAAGTCTGGTGCCAGCAGCCGCGGTAATTCCAGCTCCAATAGCGTATATTAAAGTTGTTGCAGTTAAAAAAGCTCGTAGTTGAA
+
FFFFFFFFFFFIIHHHIIIIIIIIIIIIIIIIIIIIIIIIIIIIIIIIIIIIFFFFFFFFFFFFFF???FFFDBA????44//////<>??====9<=21
@JI6ZREA02GN5HI
ATCGTACGTTGGAGGGCAAGTCTGGTGCCAGCAGCCGCGGTAATTCCAGCTCCAATAGCGTATATTAAAGTTGTTGCAGTTAAAAAGCTCGTAGTTGAATTTCGGGATCAATATATTGGTCGTGCCTCTGGTATGCACTGGTATTATTGATTTCTACCTTCTGATGAACTGTGATGTCATTAATTTGGTGTCATGGGGAATCAGGACTGTTACTTTGAAAAATTGAGTGTTTAAAGCAGGCACACGCTTGAATACATTAGCATGGAATAATGAAATAGGACGTTTGACCCTATTTTGTTGGTTTCTAGGATCGACGTAATGATTAATAGGGATAGTTGGGGGCATTAGTATTCAATTGTCAGAGGTGAAATTCTTGGATTTATTGAAGACTAACTACTGCGAAAGCATTTGCCAAGGATGTTTTCATTAATCAAGAACGAAAGTTAGGGATCGAAGACGATCAGATACCGTCGTAGTCTTAACCATAAACTATGCCGACTAGGGATCGGATGATGTTAATTTTTTAAT
+
IIIIIIIIIIIIIHHHIIIIIIIIIIIIIIIIIIIIIIIIIIIIIIIIIIIIIIIIIIIIIIIIIIHHHIIIIIIIIIIII;;;;;IIIIIIIIIIIIIHHHIHHHIIIIIIIIIIIIIIIIIIIIIIIIIIIIIIIIIIIIIIIIIIIIHHHIIIIIIIIIIIIIIIIIIIIIIIIIIIIII:::IIIIIIIICCCCIIIIHHGIGG<545=///=----/<<>EEEEBDHHHHIFFFFIF>>=DFIIGGGF@@@IIIIIIIIIIIIIIIIHHHIIIIIH<;;BIGB@?@@===<7//@@DDDIIH;;;DDDDHIDDDIGGGIFFDD;666@IIII55555DDGD;656DD;;;GABAAB:99===00/AABBBBBB====88DDDBBBBB9998B9::9:76233.,.3,,,,00031...-----88499930071002796----02669974986333;::132248:0200647990002022640/1220221--,0/122999333316;;//555595)
@JI6ZREA02FUXLQ
ATCGTACGTTGGAGGGCAAGTCTGGTGCCAGCAGCCGCGGTAATTCCAGCTCCAATAGCGTATATTAAAGTTGTTGCAGTTAAAAAGCTCGTAGTTGAATTTTGGG
+
FFFFFFFFFFFIIHHHIIIIIIIIIIIIIIIIIIIIIIIIIIIIIIIIIIIIFFFFFFFFFFFFFFFFFFFFFFFFFFFFF?????FFFFFFFBAA?66,,,,,,,
@JI6ZREA02HDOJJ
ATCGTACGTTGGAGGGCAAGTCTGGTGCCAGCAGCCACGGTAATTCCAGCCCCAATAGCGTATATTAAAGTTGTTGTAGTTAAAAAGTTCGTAAATTGAATTTTAGGCTTGTACCGGACGGTCCGTCTCTGGCGAGTACTGTTCTGTTGTCAGGTCTATCCTTCTGGTGAGCCGGTATGCCCTTTATTGGGTGTGTCGGAGAACCGAGGACCATTACCTTGAAAAAATTAGAGTGTTTAAAGTGGGCTTTTGCTTTGAATAGATTAGCATAGAATAATAGAATAGGACGTTAGTCTATTTTGTTGGTCTAGGTACCATCGTAATGATTAATAGGGATAGTTGGGGGCATTAGTATTCAATTGTCAGAGGTGAAATTCTTGGATTTATTGAAGACTAACTACTGCGAAAGCATTTGCCAAAGATGTTTTCATTAATCAAGAATGAAAGTTAGGGGA
+
FFFFFFFFFFFIIHHHIIIIIIIIIIIIIIIIIIIIIIIIIFFDBBBAA11118898BBBBBDDFFFFFD@===FFFFFFF===;;FFFA??=;;AA@8800003=>?=89898>==888890004888?889=><9898<<=BBBBBBAAADDDDAAAAA===DA????DDDDFD??====;;89004488688=>??AA<<3366DDAAABDDFFFDDD666666FF0BBBBB=55331=:;88?4446B=311?<<<<<?112:DDDDDDDBAAAB:::?888896;922132:,,,,3/3--,757..///<?????>@<<<<<<<<=.,,179955,,,--3367>><?A:344??B@>:888882/..99;88......222322;<>><;;;:<8832/..999666924//-2-661511::6655576664462---067002001
@JI6ZREA02JPW4H
ATCGTACGTTGGAGGGCAAGTCTGGTGCCAGCAGCCGCGGTAATTCCAGCTCCAATAGCGTATATTAAAGTTGTTGCTAAAGTTAAAGA
+
FFFFFFFFFFFIIHHHIIIIIIIIIIIIIIIIIIIIIIIIIIIIIIIIIIIIFFFFFFFFFFFFFFFFFFFFDD:6633889664112.
@JI6ZREA02JC8SR
ATCGTACGTTGGAGGGCAAGTCTGGTGCCAGCAGCCGCGGTAATTCCAGCTCCAATAGCGTATATTAAAGTTGTTGCAGTTAAAAAGCTCGTAGTTGAATTTCGGGATCAATACGCCGGTCGTGCTTTTTTGGTACGCACTGGCGTCATTGGTTTCTCCTTTCTGACGAACCATGATGTCATTAATTTAGTGTTATGGGGAGTTAGGACTGTTACTTTGAAAAAATTAGAGTGTTTAAAGCAGGCATTAGCTTGAATACATTAGCATGGAATAATGAAATAGGACGTTCGATCCTATTTTGTTGGTTTCTAGGATCAACGTAATGATTAATGGGGATAGTTGGGGCATTAGTATTCAATTGTCAGAGGTGAAATTCTTGGATTTATTGAAGACTAACTACTGCGAAAGCATTTGCCAAGGATGTTTTCATTAAATCAAAGAACGAAGGTTAGGGATCGAAGACGATCAGATACCGTCGTAGTCTTAACCATAAACTNTGCCGACTAGGGATCGGATGATGTTAATTTT
+
IIIIIIIIIIIIIHHHIIIIIIIIIIIIIIIIIIIIIIIIIIIIIIIIIIIIIIIIIIIIIIIIIIHHHIIIIIIIIIIGG:::::IIIIIIIIIIIIIHHHIHHHIIIIIIIIIIIIIIIIIIG666666FF<IIIIIIIIIIIIIIIIII:::IIIIHHHIIIIIIIIIIIIIIIIIIIIIIIHHHIIIIIIIICCCCG4;;BHIIIIIIGGGBBBD444411??3EEGGIEHHHHHIIFFFFIIIIIFFFIHIIIIIIIIIIIIIIIIIIIIIHHHIIIIAAAHHIIIIIIII===<8//66999;?E??AAAAGGGGFEEEB<<<<99<<<DGGGFH<<<AHHHHDEDHHIIHHHHHHHHHHBBBHBHHHB;88@@DEEB:44;?DCCC?95552AACCA>>>CCC>>>?>>>;86491,,,,1500,,,.1,,,1,-1/..//2203338...66003:88883236;;><9<:><<=::;90003-,,,/!/130,,,30555477;;;:888:88:911,,
@JI6ZREA02JRSVW
ATCGTACGTTGGAGGGCAAGTCTGGTGCCAGCAGCCGCGGTAATTCCAGCTCCAATAGCGTATATTAAAGTTGTTGCAGTTAAAAAGCTCGTAGTTGAATTTTAGGCCTGGCCGGATGGTCCGTCTTTGGCGAGTACTGTTCTGTCGTCGGGTCTATCCTTCTGGTGAGCCGGGATGCCCTTTATTGGGTGTGTCGGGGAACCAGGACCATTACCTTGAAAAAATTAGAGTGTTTAAAGCGGGCATTTGCTTGAATAGATTAGCATGGAATAATAGAATAGGACGTTGGTTCTATTTTGTTGGTTTTAGGACCACCGTAATGATTAATAGGGATAGTTGGGGGCATTAGTATTCAATTGTCAGAGGTGAAATTCTTGGATTTATTGAAGACTAACTATTGCGAAAGCATTTGCCAAGGATGTTTTCA
+
FFFFFFFFFFFII@@@IIIIIIIIIIIIIIIIIIIIIIIIIIIIIIIIIIIIFFFFFFFFFFFFFFFFFFFFFFFFFFFDD88888FFFFFFFFFFFFFBBDAFFFFFFFFFFFFFFFFFFFFFFFFFFFFFFFFFFFFFFFFFFFFFFFFFFFFFFFFFFFFFFFFFFFFFFFFFFFFFFFFFFFFFFFFFFFFDDBBFFFFFFFFFFFFFFFFFFF666666FF0FFFFDDDDFFFFFFFFFF@@@FFFFFFDFGFDDDDGGGGGIIIFDDIIIIIIDDDIIIDDDDDDFDB6454<//......7889222889=ABBBDDDAAAABBBDIIIDD==?=8DDDDAAAADDDDBBBBDDD83///=>>>DDDDD888>>>D::DDDDBBBB@@833388=888BBB=>>B@@@<<<;9,,,,,00
@JI6ZREA02G7Y5Y
ATCGTACGTTGGAGGGCAAGTCTGGTGCCAGCAGCCGCGGTAATTCCAGCTCCAATAGCGTATATTAAAGTTGTTGCAGTTAAAAAGCTCGTAGTTGAATTTTAGGCCTGGCCGGATGGTCCGTCTTTGGCGAGTACTGTTCTGTCGTCGGGTCTATCCTTCTGGTGAGCCGGGATGCCCTTTATTGGGTGTGTCGGGGAACCAGGACCATTACCTTGAAAAAATTAGAGTGTTTAAAGCGGGCATTTGCTTGAATAGATTAGCATGGAATAATAGAATAGGACGTTGGTTCTATTTTGTTGGTTTTTAGGACCACCGTAATGATTAATAGGGATAGTTGGGGGCATTAGTATTCAATTGTCAGAGGTGAAATTCTTGGATTTATTGAAGACTAACTATTGCGAAAGCATTTGCCAAGGATGTTTTCATTAATCAAGAACGAAAGTTAGGGGATCGAAGACGATCAGATACCGTCGTAGTCTTAACCATAAACTATGCCGACTAGGAATCGGGCGACG
+
IIIIIIIIIIIIIGGGIIIIIIIIIIIIIIIIIIIIIIIIIIIIIIIIIIIIIIIIIIIIIIIIIIHHHIIIIIIIIIIII=====IIIIIIIIIIIIICCCCIIIIIIIIIIIIIIIIIIIIIIHHHIIIIIIIIIIIIIIIIIIIIIHHHIIIIIIIIIIIIIIIIIGG@@@IIIHHHHHHIIIHHHIIIIII@@@@IIIIIGGGIIIIIIIIIII999988II9IIIIIHHHHHHIIHHHIIBBBIIIIIIIIIIIIIIIIIIIIIIIIIIIIIIIIIIII<==AAFDD?A4111<//--,,,,,.51111566676=GGGGGGGGGA;;:?=?88-----:==A@A?CEIIIHIHHHHHHHCCDE<<<FED44666BEEF>>DDDHHHHIFFFECCD@<666FFFBBEDDDHHHH=??7777=???::9<==854=<633/..-1111252-..1486688=;:<:===:022<:>>><==774876742-2444<=9=788<<==660/,2,,
@JI6ZREA02F3AGV
ATCGTACGTTGGAGGGCAAGTCTGGTGCCAGCAGCCGCGGTAATTCCAGCTCCAATAGCGTATATTAAAGTTGTTGCAGTTAAAAAGCTCGTAGTTGAATTTCGGGATCAATATATCGGTCGTGCTTCGGTATGTACTGGTATTATTGATTTCTCCCTTCTGACGAACTATGATGTCATTAATTTGGTGTTATGGGGAATCGGGACTGTTACTTTGAAAAAATTAGAGTGTTTAAAGCAGGCACACGCTTGAATACATTAGCATGGAATAATGAAATAGGACGTTTTGATCTTATTTTGTGGTTTCTAGGATCGACGTAATGATTAATAGGGATAGTTGGGGCATTAGTATTCAATTGTCAGAGGTGAAATTCTTGGATTTATTGAAGCTAACTACTGCGAAAGCATTTGCCAAGGATGTTTTCATTAATCAAGAACGAAGTTAGGGATCGAAGACGATCAGATACCGTCGTAGTCTTAACCATAAACTAT
+
FFFFFFFFFFFII:::IIIIIIIIIIIIIIIIIIIIIIIIIIIIIIIIIIIIFFFFFFFFFFFFFFFFFFFFFFFFFFFFF???==FFFFFFFFFFFFFFFFF@@@FFFFFFFFFFFFFFFFFFFFFFFFFFFFFFFFFFFFFFFFFFFFFFFFFFFFFFFFFDDDFFFFFFFFFFFFFFFFFFFFFFFFFFFDDBAFFFD666FFFFFDDD===A22222233,5:AAB===??FFFFFFF?;;;FFFFFFFFGGGGGIGGFFDDGIGGGGF?=;A:>>=400000<>??>@@6=?=D6CDDBBAAA???DD???BBBBDAA::::?A?==ABBAAA9999AA???DDDDDAAABBBDD?333338;;;@>333??B=;;@77>:4233448888<>><888<83///8699565593-----27873.0226442---06:40004788:600204666602026644477779772200.0,,,4.,,
@JI6ZREA02JUHZR
ATCGTACGTTGGAGGGCAAGTCTGGTGCCAGCAGCCGCGGTAATTCCAGCTCCAATAGCGTATATTAAAGTTGTTGCAGTTAAAAGGCTCGTAGTTGAATTTCGGGATTAGTACGTTGGTCGTGCCTTAGGTACGTACTGGTGTTACTGGTTCCTACCTTCTGACGAACCATCATGTCATTCATTTGGTGTGGCGGGGAATCAGGACTGTTACTTTGAAAAAATTAGAGTGTTTAAAGCAGGCTCGCGCTTGAATACATTAGCATGGAATAATGACATAGGACGTTGATCCTATTTTGTTGGTTTCTAGGATTGACGTAATGATTAATAGGGATAGTTGGGGCATTAGTATTCAATTGTCAGAGGTGAAATTCTTGGATTTATTGAAGACTAACTACTGCGAAAGCATTTGCCAAGGATGTTTTCATTAATCAAGAACGAAAGTTAGGGATCGAAGACGATCAGATACCGTCGTAGTCTTAACCATAACTATGCCGACTAGGGATCGGATGATGTTAATTTTTAATGTACTCATTTCGGCG
+
IIIIIIIIIIIIIGGGIIIIIIIIIIIIIIIIIIIIIIIIIIIIIIIIIIIIIIIIIIIIIIIIIIHHHIIIIIIIIII??6666GGIIIIIIIIIIIIHHHIDDDGIIIIIIIIIIIIIIIIIIIIIIIIIIIIIIIIIIIIIIIIIIIIIIIIGGGIIIIIIIIIIIIIIIIIIIIIIIIIHHHIIIIIIIIAAAAIIIIIIIIIIIIIIIHHHI8;;<8866,>GIIIHHHHHHIIIIIIIIIIG;;;GIIFFFHIIIIIIIIIIIIIIIIIIIIIIIIIIIIIIIFDDI5555A6:DDBBEIII888AGIIIIIIIIIIIIIGGGHBEIIIHDD5555GHAAA=;=IIIIIIHHHHHIH??ACBBBD@622<<@B>>>74??9;8@5...0.8?BA;;;<CDDBBBEAAAAAA@@4///-99::880.//409;10048:81/--18;;=95042>8888:=>???><>:<:2422;;880.///296888<=9=<>>><=?===>4444:;86-----41*2,--//2,,,256/,
@JI6ZREA02H9PUL
ATCGTACGTTGGAGGGCAAGTCTGGTGCCAGCAGCCGCGGTAATTCCAGCTCCAATAGCGTATATTAAAGTTGTTGCAGTTAAAAAGCTCGTAGTTGAATTTCGGGATCAAT
+
FFFFFFFFFFFIIHHHIIIIIIIIIIIIIIIIIIIIIIIIIIIIIIIIIIIIFFFFFFFFFFFFFFFFFFFFFFFFDDD::66666ADDDDDFFFFFFFFFF?631>?=<97
@JI6ZREA02JHSM4
ATCGTACGTTGGAGGGCAAGTCTGGTGCCAGCAGCCGCGGTAATTCCAGCTCCAATAGCGTATATTAAAGTTGTTGCAGTTAAAAAGCTCGTAGTTGAATTTCGGGATCAAT
+
FFFFFFFFFFFII???IIIIIIIIIIIIIIIIIIIIIIIIIIIIIIIIIIIIFFFFFFFFFFFFFFFFFFFFFFFFFFFFF?????FFFFFFFFFFFFFFF@83109==997
@JI6ZREA02IC5SH
ATCGTACGTTGGAGGGCAAGTCTGGTGCCAGCAGCCGCGGTAATTCCAGCTCCAATAGCGTATATTAAAGTTGTTGCAGTTAAAAAGCTCGTAGTTGAATTTTAGGCCTGGCCGGATGGTCCGTCTTTGGCGAGTACTGTTCTGTCGTCGGGTCTATCCTCCTGGTGAGCCGGGATGCCCTTTATTGGGTGTGTCGGGGAACCAGGACCATTACCTTGAAAAAATTAGAGTGTTTAAAGCGGGCATTTGCTTGAATAGATTAGCATGGAATAATAGAATAGGACGTTGGTTCTATTTTGTTGGTTTTAGGACCACCGTAATGATTAATAGGGATAGTTGGGGGCATTAGTATTCAATTGTCAGAGGTGAAATTCTTGGATTTATTGAAGACTAACTATTGCGAAAGCATTTGCCAAGGATGTTTTCATTAATCAAGAACGAAAGTTAGGGGATCGAAGACGATCAGATACCGTCGTAGTCTTAACCATAAACTATGCCGACTAGGAATCGGGCGACGTTATTTCA
+
IIIIIIIIIIIIIGGGIIIIIIIIIIIIIIIIIIIIIIIIIIIIIIIIIIIIIIIIIIIIIIIIIIHHHIIIIIIIIIIII;;;;;IIIIIIIIIIIIICCCCIIIIIIIIIIIIIIIIIIIIIIHHHIIIIIIIIIIIIIIIIIIIIIHHHIIIIIIIIIIIIIIIIIIIGGGIIIHHHHHHIIIHHHIIIIIICCCCIIIIHGGGIIIIIIIIIII888888II9IIIIIHHHHHHIIHHHHIGGGIIIIIBAAGIIIIIIIIIIIIIIIIIIIIIIIIIIIHHHIIIIIII=;99G5511////:558=83//22;EEGGGGGIDA555GIIIHH78==:IIIIIIIIIIIIIHHHHHHHH5558BEEIF@==@@CEEBI>>FF;:8;@EFBBBFBCC?A>>A;;111C;;;;AA=::111183..--0320511683331220----133...86:;;888;6323;32026<8;864661103111.--13268<7:7991238832--.18:61---33
@JI6ZREA02HYSDU
ATCGTACGTTGGAGGGCAAGTCTGGTGCCAGCAGCCGCGGTAATTCCAGCTCCAATAGCGTATATTAAAGTTGTTGCAGTTAAAAAGCTCGTAGTTGAATTTCGGGATCAATATATTGGTCGTGCCTCTGGTATGACNGT
+
FFFFFFFFFFFIIHHHIIIIIIIIIIIIIIIIIIIIIIIIIIIIIIIIIIIIFFFFFFFFFFFFFFFFF===FFFFFFFFF;;;;;FFFFFFFFFFFFFFFFF===DFFFFFFFFFFFFFFFFFFFFFFFFFFFFD5!44
@JI6ZREA02GVWA1
ATCGTACGTTGGAGGGCAAGTCTGGTGCCAGCAGCCGCGGTAATTCCAGCTCCAATAGCGTATATTAAAGTTGTTGCAGTTAAAAAGCTCGTAGTTGAATTTTAGGCCTGACCGGATGGTCCGTCTTTGGCGAGTACTGTTCTGTCGTCGGGTCTATCCTTCTGGTGAGCCGGGATGCCCTTTATTGGGTGTGTCGGGGAACCAGGACCATTACCTTGAAAAAATTAGAGTGTTTAAAGCGGGCATTTGCTTGAATAGATTAGCATGGAATAATAGAATAGGACGTTGGTTCTATTTTGTTGGTTTTAGGACCACCGTAATGATTAATAGGGATAGTTGGGGGCATTAGTATTCAATTGTCAGAGGTGAAATTCTTGGATTAATTGAAGACTAACTATTGCGAAAGCATTTGCCAAGGATGTTTTCATTAATCAAGAACGAAAGTTAGGGGATCGAAGACGATCTGATACCGTCGTAGTCTTAACC
+
HHHHHHHHHHHIIHHHIIIIIIIIIIIIIIIIIIIIIIIIIIIIIIIIIIIIHHHHHHHHHHHHHHHHHHHHHHHHHHHHH=====HHHHHHHHHHHHHAAAAHHHHHHHHHHHHHHHHHHHHHHHHHHHHHHHHHHHHHHHHHHHHHHHHHHHHHHHHHHHHHHHHHHHHHHHHHEEEEHHHHHHHHHHHHHHHCCCCHHHB9999>HHHGGGGGGH666666@@-HHHHHHHHHHHHH<<<@B666B?@@BGGGGHHHHHHHHHHHHHHHHHHHHHD@@@DD@@@HHHHHHHBBA=D88DB;;;9D4566;;@@@@@GGGGHHHHHHHH@GGEE@@55555@;;;BBGGGGGGGIDH===HH999H>>>HA======AB??===DA@@AHHD@@@DBB>=444=93//.98888;;87711117:;;::9;;;:66;:443822-1111022---:921177:;;;:;;:86::;::766;;--
@JI6ZREA02G5R4E
ATCGTACGTTGGAGGGCAAGTCTGGTGCCAGCAGCCGCGGTAATTCCAGCTCCAATAGCGTATATTAAAGTTGTTGCAGTTAAAAAGCTCGTAGTTGAATTTCGGGATCAATATATTGGTCGTGCCTCTGGTATGCACTGGTATTATTGATTTCTACCTTCTGATGAACTGTGATGTCATTAATTTGGTGTCATGGGGAATCAGGACTGTTACTTTGAAAAATTAGAGTGTTTAAAGCAGGCACACGCTTGAATACATTAGCATGGAATAATGAAATAGGACGTTTGACCCTATTTTGTTGGTTTCTAGGATCGACGTAATGATTAATAGGGACAGTTGGGGGCATTAGTATTCAATTGTCAGAGGTGAAATTCTTGGATTTATTGAAGACTAACTACTGCGAAAGCATTTGCCAAGGATGTTTTCATTAATCAAGAACGAAAGTTAGGGATCGAAGACGATCAGATACCGTCGTAGTCTTAACCATAAACTATGCCGACTAGGGATCGGATGATGTTAATTTTTTAATG
+
IIIIIIIIIIIIIHHHIIIIIIIIIIIIIIIIIIIIIIIIIIIIIIIIIIIIIIIIIIIIIIIIIIHHHIIIIIIIIIIII:::::IIIIIIIIIIIIIHHHIDDDIIIIIIIIIIIIIIIIIIIIIIIIIIIIIIIIIIIIIIIIIIIIHHHIIIIIIIIIIIIIIIIIIIIIIIIIIIIIIHHHIIDGGIIICCCCIIIIIIIIII==<AD==<@////1<<3GEEIIHHHHHHIIIIIIIIIIIIIIIIIIIIIIIIIIIIIIIIIIIIIHHHIIIIIII===FA=777:88897//<<755ACG===IIIIIIIIIIIIIIIIIIAAAGIIIII===;=IIIGGFHIIHIFFDDFEIIFF??@E<<<HHHHHHHHHHHHHHHHHCCDDCCCCCF?A@FBBB?@AB@@DDDEE<624877724388665844/..=<644:==5<<<:888<<:586<===8642///29<58558::==76487778611322586972..-.3:68333;;;;==0000....)5
@JI6ZREA02IJM6D
ATCGTACGTTGGAGGGCAAGTCTGGTGCCAGCAGCCGCGGTAATTCCAGCTCCAATAGCGTATATTAAAGTTGTTGCAGTTAAAAAGCTCGTAGTTGAATTTCGGGATCAATATATTGGTCGTGCCTCCGGTATGCACTGGTATTATTGATTTCTACCTTCTGACGAACTATGATGTCATTAATTTGGTGTCATGGGGAATCAGGACTGTTACTTTGAAAAAATTAGAGTGTTTAAAGCAGGCACACGCTTGAATACATTAGCATGGAATAATGAAATAGGACGTTTGACCCTATTTTGTTGGTTTCTAGGATCGACGTAATGATTAATAGGGATAGTTGGGGGCATTAGTATTCAATTGTCAGAGGTGAAATTCTTGGATTTATTGAAGACTAACTACTGCGAAAGCATTTGCCAAGGATGTTTCATTAATCAAGAACGAAAGTTAGGGATCGAAGACGATCAGATACCGTCGTAGTCTTAACCATAAACTAT
+
IIIIIIIIIIIIIHHHIIIIIIIIIIIIIIIIIIIIIIIIIIIIIIIIIIIIIIIIIIIIIIIIIIHHHIIIIIIIIIIII?????IIIIIIIIIIIIIHHHIHHHIIIIIIIIIIIIIIIIIIIIIIIIIIIIIIIIIIIIIIIIIIIIHHHIIIIIIIIIIIIIIIIIIIIIIIIIIIIIIHHHIIIIIIIICCAAIIIIIIIIIII>>=DB@@E1//11155,BDIIIHHHHHHIIIIIIIIIIIIIIIIIIIIIIIIIIIIIIIIIIIII>>>IIIIIIIHHHIIHBBII=@=<9//99BBEIIIGGGIIIIIIIIIIIIIIIIII;;;DIIIII???=:IIIIIIIIIGGGGIIIIIIIFFFIDBBBGB755BBIHHHIHHIIIIIIIFAAADDABBAEEEABBBBBB>>====:4/..//4==<;8>>>>;;?>===???<>>>>?????>>?=A????=?=??><;<A?A>?>>??33248==:8-3
@JI6ZREA02IOYX6
ATCGTACGTTGGAGGGCAAGTCTGGTGCCAGCAGCCGCGGTAATTCCAGCTCCAATAGCGTATATTAAAGTTGTTGCAGTTAAAAAGCTCGTAGTTGAATTTCGGGATCAATACGTCGGTCGTGCTTTCGGGTACGTACTGGCGTCATTGGTTTCTCCTTTCTGACGAACCATGATGTCATTAATTTGGTGTTATGGGGAGTTAGGACTGTTACTTTGAAAAAATTAGAGTGTTTAAAGCGGGCATTTGCTTGAATAGATTAGCATGGAATAATAGAATAGGACGTTGGTTCTATTTTGTTGGTTTTAGGACCACCGTAATGATTAATAGGGATAGTTGGGGGCATTAGTATTCAATTGTCAGAGGTGAAATTCTTGGATTTATTGAAGACTAACTATTGCGAAAGCATTTGCCAAGGATGTTTTCATTAATCAAGAACGAAAGTTAGGGGATCGAAGACGATCAGATACCGTCGTAGTCTTAACCNTAAACTATGCCGACTAGGGATCGGATGATGTTAATTTT
+
IIIIIIIIIIIIIHHHIIIIIIIIIIIIIIIIIIIIIIIIIIIIIIIIIIIIIIIIIIIIIIIIIIHHHIIIIIIIIIIBB:::::IIIIIIIIIIIIIHHHIHHHIIIIIIIIIIIIIIIIIIIGGGIHHHIIIIIIIIIIIIIIIIIBB>>>IIIIHHHIIIIIHHHIIIIIIIIIIIIIII:::IIHIGGGIBCCCI;BBIHHHIIGEADB::8=------880AAADEBDDD===IEDDHI888IBBBIFAAAGIIIIIIIIIIIIIIIIIIIIIIIIIIHHHHHHHHHI?==<8//AA9999D88;;;;BBAAABEGGCDDDFA552;GEGBB22244C?;;:;8::;A>>;;;?EEA??FFBBBBEEECCECC100447BC>4255::BBBEECC?@@HBCCHHH@@@FFCCB;84477>>>><<<=>>;88<8333792--,,,/555431032;====:8233=;9;8:88:--..--!85223707888<=83.//.<======>=;322<<4100
@JI6ZREA02FXXED
ATCGTACGTTGGAGGGCAAGTCTGGTGCCAGCAGCCGCGGTAATTCCAGCTCCAATAGCGTATATTAAAGTTGTTGCAGTTAAAAAGCTCGTAGTTGAATTTTAGGCCTGGCCGGATGGTCCGTCTTTGGCGAGTACTGTTCTGTCGTCGGGTCTATCCTTCTGGTGAGCCGGGATGCCCTTTATTGGGTGTGTCGGGGAACCAGGACCATTACCTTGAAAAAATTAGAGTGTTTAAAGCGGGCATTTGCTTGAATAGATTAGCATGGAATAATAGAATAGGACGTTGGTTCTATTTTGTTGGTTTTAGGACCACCGTAATGATTAATAGGGATAGTTGGGGGCATTAGTATTCAATTGTCAGAGGTGAAATTCTTGGATTTATTGAAGACTAACTTCTGCGAAAGCATTTGCCAAGGATGTTTTCATTAATCAAGAACGAAAGTTAGGGGATCGAAGACGATCAGATACCGTCGTAGTCTTAACCATAAACTATGCCGACTAGGAATCGGGCGACGTTATTTCATGACTCGCTCGGCGCCTTACGGGAAC
+
IIIIIIIIIIIIIHHHIIIIIIIIIIIIIIIIIIIIIIIIIIIIIIIIIIIIIIIIIIIIIIIIIIHHHIIIIIIIIIIII?????IIIIIIIIIIIIICCCCIIIIIIIIIIIIIIIIIIIIIIHHHIIIIIIIIIIIIIIIIIIIIIHHHIIIIIIIIIIIIIIIIIIIHHHIIIHHHHHHIFFGGGIIIIIIAAAAIIIIIIIIIIIIIIIIIII666688GG5IIIIIHHHHHGGGGHHII===IIIF>>=AGIIIIIIIIIIIIIIIIIIIIIIIIIIIIIIIIIIIIICBA@=22IG9999H;;====AHIIIIIIIIIIIIIHHHIIIIGG::=::GGGIIIIIIIIIIHHHEFEEE5568<@@DDDCC<<<@BBE::DD6526<<<<CEECDDCBBEHHHHHHHDDDDDDC?=7777<>?=<<9<<<40087777<==57777:=844464;::;=886;;==854588513--..---34448516888789=;==668:662/,2/,,,,,,,2255569795856950--.,5.0022//
@JI6ZREA02ID0GG
ATCGTACGTTGGAGGGCAAGTCTGGTGCCAGCAGCCGCGGTAATTCCAGCTCCAATAGCGTATATTAAAGTTGTTGCAGTTAAAAAGCTCGTAGTTGAATTTCGGGATCAATATA
+
FFFFFFFFFFFIIHHHIIIIIIIIIIIIIIIIIIHHFFFFF??::::@ADDDDDFFDDDDDDDD::333AA>3219:77..-----3=====??ABBAA===:311<?=<<?>88
@JI6ZREA02IWRS4
ATCGTACGTTGGAGGGCAAGTCTGGTGCCAGCAGCCGCGGTAATTCCAGCTCCAATAGCGTATATTAAAGTTGTTGCAGTTAAAAAGCTCGTAGTTGAATTTTAGGCCTGGCCGGATGGTCCGTCTTTGGCGAGTACTGTTCTGTCGTCGGGTCTATCCTTCTGGTGAGCCGGGATGCCCTTTATTGGGTGTGTCGGGGAACCAGGACCATTACCTTGAAAAAATTAGAGTGTTTAAAGCGGGCATTTGCTTGAATAGATTAGCATGGAATAATAGAATAGGACGTTGGTTCTATTTTGTTGGTTTAGGACCACCGTAATGATTAATAGGGATAGTTGGGGGCATTAGTATTCAATTGTCAGAGGTGAAATTCTTGGATTTATTGAAGACTAACTATTGCGAAAGCATTTGCCAAGGATGTTTTCATTAATCAAGAACGAAAGTTAGGGGATCGAAGACGATCAGATACCGTCGTAGTCTTAACCATAAACCTATGCCGACTAGGAATCGGGCGACGTTA
+
IIIIIIIIIIIIIHHHIIIIIIIIIIIIIIIIIIIIIIIIIIIIIIIIIIIIIIIIIIIIIIIIIIHHHIIIIIIIIIIII88888IIIIIIIIIIIII@@@@HIIIIIIIIIIIIIIIIIIIIIHHHIIIIIIIIIIIIIIIIIIIIIHHHIIIIIIIIIIIIIIIIIIIHHHIIIHHHBBBIFFGGHIIIIIICCAAIIHHFGGHIIIIIIIIHHI;;;;99II5IHBBBFHHGGGIIHHHHI>>>IIEEFEAAAFHHHIIIIIIIIIFDDDIIIIIDEEAAADBDD=:=67,,,,.,,11,,,766335@99<<<DIIIIIIIIIHHHIIHHDD77=88HHIIIIIIIIIIIIEEEEE;51118BBBDDCBB;;;B@@:44DEDHHDDCBBBDDC?5554:A;5//.?=8884003,,,,,,1,,,,15441..1/333000,,,--411,..86940337::3138:888:98786688..-3033998013336:9;8994477..,/,1,,,,/
@JI6ZREA02FEQQS
ATCGTACGTTGGAGGGCAAGTCTGGTGCCAGCAGCCGCGGTAATTCCAGCTCCAATAGCGTATATTAAAGTTGTTGCAGTTAAAAAGCTCGTAGTTGAATTTC
+
FFFFFFFFFFFIIHHHIIIIIIIIIIIIIIIIIIIIIIIIIIIIIIIIIIIIFFFFFFFFFFFFFFFFFFFFFFFFFFFFF???==FFFFFFFFDA@>>631.
@JI6ZREA02F29KP
ATCGTACGTTGGAGGGCAAGTCTGGTGCCTTACGGGAAACAGTCGACTGCCAAGGCACACAGGGGATA
+
IIIIIIIIIIIIIHHHIIIIIIIIIIIIIIIIIHHH???IIIIIIIIIIIIIIIIIIIIIIBCCCIII
@JI6ZREA02G193P
ATCGTACGTTGGAGGGCAAGTCTGGTGCCAGCAGCCGCGGTAATTCCAGCTCCAATAGCGTATATTAAAGTTGTTGCAGTTAAAAAGCTCGTAGTTGAATTTTAGGCTTGGCCGGATGGTCCGTCCTTGGCGAGTACTGTTCTGTCGTCGGGTCTATCCTTCTGGTGAGCCGGGATGCCCTTTATTGGGTGTGTCGGGGAACCAGGACCATTACCTTGAAAAAATTAGAGTGTTTAAAGCGGGCATTTGCTTGAATAGATTAGCATGGAATAATAGAATCGGACGTTGGTTCTATTTTGTTGGTTTTAGGACCACCGTAATGATTAATAGGGATAGTTGGGGGCATTAGTATTCAATTGTCAGAGGTGAAATTCTTGGATTTATTGAAGACTAACTACTGCGAAAGCATTTGCCAAGGATGTTTTCATTAATCAAGAACGAAAGTTAGGGGATCGAAGACGATCAGATACCGTCGTAGTCTTAACCATAAACTNTGCCGACTAGGGATCGGATGATGTTAATTTT
+
FFFFFFFFFFFII???IIIIIIIIIIIIIIIIIIIIIIIIIIIIIIIIIIIIFFFFFFFFFFFFFFFFFFFFFFFFFFFFF;;;;;FFFFFFFFFFFFFDDDDFFFFFFFFFFFFFFFFFFFFFFFFFFFFFFFFFFFFFFFFFFFFFFFFFFFFFFFFFFFFFFFFFEEEFFFFFFF?C???F99<<CFFFFFFAA??FFFF@<666:ADDBBA@@@22222233,:AAA?;<====AA3666=444<@BBD:::<?IIIIIGGGIIIIFDDCCCDGF???::9AADDBA?<<66764//444332:<<<962..004==>>>AABA8:::?DDBB@22222?@@<898<AA===B@B@BBB=///=444@@888<@>8888228842233888<:@>888=;;B834488=???BB>::4444::::998::::84654449::4445496622298:99666:9:9::65457:78:8866---2222--!02674646022206677776622.07400,,
@JI6ZREA02F8R8H
ATCGTACGTTGGAGGGCAAGTCTGGTGCCAGCAGCCGCGGTAATTCCAGCTCCAATAGCGTATATTAAAGTTGTTGCAGTTAAAAAGCTCGTAGTTGAATTTCGGGATCAATATATCGGTCGTGCTTCGGTATGTACTGGTATTATTGATTTCTCCCTTCTAGACG
+
FFFFFFFFFFFIIHHHIIIIIIIIIIIIIIIIIIIIIIIIIIIIIIIIIIIIFFFFFFFFFFFFFFFFFFFFFFFFFFFFF????=FFFFFFFFFFFFFFFFFFFFFFFFFFFFFFFFFFFFFFFFFFFFFFFFFFFFFFFFFFFDDEFFFFFF==<A>9844/.-
@JI6ZREA02HZJL5
ATCGTACGTTGGAGGGCAAGTCTGGTGCCAGCAGCCGCGGTAATTCCAGCTCCAATAGCGTATATTAAAGTTGTTGCAGTTAAAAAGCTCGTAGTTGAATTTTAGGCCTGGCCGGATGGTCCGTCTTTGGCGGGTACTGTTCTGTCGTCGGGTCTATCCTTCTGGTGAGCCGGGATGCCCTTTATTGGGTGTGTCGGGGAACCAGGACCATTACCTTGAAAAAATTAGAGTGTTTAAAGCGGGCATTTGCTTGAATAGATTAGCATGGAATAATAGAATAGGACGTTGGTTCTATTTTGTTGGTTTTAGGACCACCGTAATGATAATAGGGATAGTTGGGGGCATTAGTATTCAATTGTCAGAGGTGAAATTCTTGGATTTATTGAAGACTAACTATTGCGAAAGCATTTGCCAAGGATGTTTTCATTAATCAAGAACGAAAGTTAGAGGATCGAAGACGATCTGATACCGTCGTAGTCTTAACCATAAACTATGCCGACTAGGAATCGGGCGACG
+
IIIIIIIIIIIIIHHHIIIIIIIIIIIIIIIIIIIIIIIIIIIIIIIIIIIIIIIIIIIIIIIIIIHHHIIIIIIIIIIII;;;;;IIIIIIIIIIIIICCCCIIIIIIIIIIIIIIIIIIIIIIHHHIIIHHHIIIIIIIIIIIIIIIHHHIIIIIIIIIIIIIIIIIIIBBBIIIHFFFFHIDDFFHIIIIIICCCCIIIIIIIIIIIIIIFFFDI666666DF5HIIIIHHHHHHHH;;;FHBBBIIIIIIDDDHHHHIIIIIIIIIIIIIIIIIIHHHIH@@>@=;;A67,,,/5..443357EEFFGGF99<BBAB>5000<?///9;9;33---..::>ABDEEGIHHHIHHHHHHHHHHDBEBDDB=;???00097:BBBEEEEDCCCCCCC500009?C;;;C====A>853----3533112563.....333:;;288666;833314;88:;:<::8;;81016:88;:<==110:811380472207430220075110/,1/,
@JI6ZREA02F79PV
ATCGTACGTTGGAGGGCAAGTCTGGTGCCAGCAGCCGCGGTAATTCCAGCTCCAATAGCGTATATTAAAGTTGTTGCAGTTAAAAAGCTCGTAGTTGAATTTCGGGATCAATACGTCGGTCGTGCTTTTTGGTACGCACTGGCGTCATTGGTCTCTCCTTTCTGACGAACCATGATGTCATTAATTTGGTGTTATGGGGAGTTAGGACTGTTACTTTGAAAAAATTGAGTGTTTAAAGCAGGCATTAGCTTGAATACATTAGCATGGAATAATGAAATAGGACGTTCGATCCTATTTTGTGGTTTCTAGGATCAACGTAATGATTAATAGGGATAGTTGGGGCATTAGTATTCAATTGTCAGAGGTGAAATTCTTGGATTTATTGAAGACTAACTACTGCGAAAGCATTTGCCAAGGATGTTTTCATTAATCAAGAACGAAGTTAGGGATCGAAGACGATCAGATACCGTCGTAGTCTTAACCATAACTATGCCGACTAGGGATCGGATGATGTTAA
+
IIIIIIIIIIIII@@@IIIIIIIIIIIIIIIIIIIIIIIIIIIIIIIIIIIIIIIIIIIIIIIIIIHHHIIIIIIIIIIII????=IIIIIIIIIIIIIHHHIHHHIIIIIIIIIIIIGHHGHE?11111??7EEEEIIIIIIIIIIIIIIIIIIIIIBBBIIIIIIIIIIIIIIIIIIIIIIIHHHIIIIIIIICCCAI4;;IIIIIIIIIIIHHHI;;;;88BBBBIIIHHHHHHIIIIIIIIIIIIBBBFIHHHIIIIIIIIIIIIIIIIHHHHHHII887<<EEEE???A8888A6FFBBEIHHAAAAIIIIIIIIIIIIIIIIIHHHIIHHHICCCCIIIIIIIIIIIIIIH@=@H@?::;DBB>AAC;;>::///444?=>98:;A>??=A9;;9;;>9;;555?BBAACCCC:2221:;886603201..5/,,,..-00389::;;:9<<<:::8689==82022866:88990003-..04010345630...477699955553433
@JI6ZREA02FTUBW
ATCGTACGTTGGAGGGCAAGTCTGGTGCCAGCAGCCGCGGTAATTCCAGCTCCAATAGCGTATGTTAAAGTTGTTGCAGTTAAAAAGCTCGTAGTTGAATTTCGGGATCAATACGTCGGTCGTGC
+
FFFFFFFFFFFIIHHHIIIIIIIIIIIIIIIIIIIIHHIIIHHHHHHHHHHHFFFFDFFFD:6333====<<888BBBB==57777DDDDFFFDBBBBB=;;41119<=:::=BDDBA??=?=?9
@JI6ZREA02FDILL
ATCGTACGTTGGAGGGCAAGTCTGGCGCCTTACGGGAAACAGTCGACTGCC
+
IIIIIIIIIIIII::9EGIIIIFEEII??:::<CEECCCIFIIIFEABB87
@JI6ZREA02GD6TM
ATCGTACGTTGGAGGGCAAGTCTGGTGCCAGCAGCCGCGGTAATTCCAGCTCCAATAGCGTATATTAAAGTTGTTGCAGTTAAAAAGCTCGTAGTTGAATTTTAGGCCTGGCCGGATGGTCCGTCTTTGGCGAGTACTGTTCTGTCGTCGGGTCTATCCTTCTGGTGAGCCGGGATGCCCTTTATTGGGTGTGTCGGGGAACCAGGACCATTACCTTGAAAAAATTAGAGTGTTTAAAGCGGGCATTTGCTTGAATAGATTAGCATGGAATAATAGAATAGGACGTTGGTTCTATTTTGTTGGTTTTAGGACCACCGTAATGATTAATAGGGATAGTTGGGGGCATTAGTATTCAATTGTCAGAGGTGAAATTCTTGGATTTATTGAAGCTAACTATTGCGAAAGCATTTGCCAAGGATGTTTTCATTAATCAAGAACGAAAGTTAGGGGATCGAAGACGATCAGATACCGTCGTAGTCTTAACCNTAAACTNTGCCGACTAGGAATCGGGCGACGTTTATTTCATGACTCGCTCGGCGCCTTACGGG
+
IIIIIIIIIIIII@@@IIIIIIIIIIIIIIIIIIIIIIIIIIIIIIIIIIIIIIIIIIIIIIIIIIHHHIIIIIIIIIIII????=IIIIIIIIIIIIICCBBIIIIIIIIIIHHIIIIIIIIIIHHHIIIIIIIIIIIIIIIIIIIIIHHHIIIIIIIIIIIIIIIIIIIHHHIIIHHHBBBB>>FFHIIIIIIAAAAIIIIIIIHIIIIIIFFFFI88;;66II3GGGG733366?@C???DGEEHIIIIFFDHIIIIIHHHHIIIIIIIIIIIIIHHHI;;<;;IIDDDBE99996//664455A????;;99;@DFGGGGGIIID666FIFGDD55777DDHIIIIHHHHGGDBDAAA==444244;==BBBABB000=:<DD====HHHHHHH===HHH=====EDDBAAAABB;111137;;::0337;99:1002862-----4666667494677::63133;8888:867666644!6200--!4600/10246900210041-4,,,,,/,,,145446979720227444,,,.000
@JI6ZREA02JYH1Y
ATCGTACGTTGGAGGGCAAGTCTGGTGCCAGCAGCCGCGGTAATTCCAGCTCCAATAGCGTATATTAAAGTTGTTGCAGTTAAAAAGCTCGTAGTTGAATTTTAGGCCTGGCCGGATGGTCCGTCTTTGGCGAGTACTGTTCTGTCGTCGGGTCTATCCTTCTGGTGAGCCGGGATGCCCTTTATTGGGTGTGTCGGGGAACCAGGACCATTACCTTGAAAAAATTAGAGTGTTTAAAGCGGGCATTTGCTTGAATAGATTAGCATGGAATAATAGAATAGGACGTTGGTTCTATTTTGTTGGTTTTAGGACCACCGTAATGATTAATAGGGATAGTTGGGGGCATTAGTATTCAATTGTCAGAGGTGAAATTCTTGGATTTATTGAAGACTAACTACTGCGAAAGCATTTGTCAAGGATGTTTTCATTAATCAAGAACGAAAGTTAGGGGATCGAAGACGATCAGATACCGTCGTAGCCTTAACCATAAACTATGCCGACTAGGGATCGGATGATGTTAATTTTTT
+
IIIIIIIIIIIIIHHHIIIIIIIIIIIIIIIIIIIIIIIIIIIIIIIIIIIIIIIIIIIIIIIIIIHHHIIIIIIIIIIII;;;;;IIIIIIIIIIIIIAAAAIIIIIIIIIIIIIIIIIIIIIIHHHIIIIIIIIIIIIIIIIIIIIIHHHIIIIIIIIIIIIIIIIIIIHHHIIIHHHHHHIFFFFHIIIIIIAAAAIIIIIIIIIIIIIIIIIII;;;;66II5IIIIIHHHHHHIIHHHIIHHHIIIIIFEEHIIIIIIIIIIIIIIIIIIIIIIIIIIIIHHHHIIIGE6666C22554466D<<>::;99<<<DFGGGGGGII@@@DD@@@D55566DDGIIIIIIIDDDBBHHHHHH:::BEEEEBB88:::BEED:8:::DDCC444429>::877;955///>7CAADA?;;7777:888889:::;99;855588801144688;;;<9;86888813138:888::8::::99---.---.0-47697969888868888:999954400,,,,,,
@JI6ZREA02JDOKW
ATCGTACGTTGGAGGGCAAGTCTGGTGCCAGCAGCCGCGGTAATTCCAGCTCCAATAGCGTATATTAAAGTTGTTGCAGTTAAAAAGCTCGTAGTTGAATTTCGGGATCAATACGTCGGTCGTGCTTTCGGGTACGTACTGGCGTCATTGGTTTCTCCTTTCTGACGAACCATGATGTCATTAATTTGGTGTTATGGGGAGTTAGGACTGTTACTTTGAAAAAATTAGAGTGTTTAAAGCAGGCATTAGCTTGAATACATTAGCATGGAATAATGAAATAGGACGTTCGATCCTATTTTGTTGGTTTCTAGGATCAACGTAATGATTAATAGGGATAGTTGGGGGCATTAGTATTCAATTGTCAGAGGTGAAATTCTTGGATTTATTGAAGACTAACTACTGCGAAAGCATTTGCCAAGGATGTTTTCATTAATCAAGAACGAAAGTTAGGGATCGAAGACGATCAGATACCGTCGTAGTCTTAACCATAAACTATGCCGACTAGGGATCGGATGATGTTAATTTTATAATGACTCA
+
IIIIIIIIIIIIIHHHIIIIIIIIIIIIIIIIIIIIIIIIIIIIIIIIIIIIIIIIIIIIIIIIIIHHHIIIIIIIIIIII==??=IIIIIIIIIIIIIHHHIHHHIIIIIIIIIIIIIIIIIIIHHHIHHHIIIIIIIIIIIIIIIII>>>>>IHIIHHHIIIIIIIIIIIIIIIIHIIIIIIBBBIIIIIIIICCCCI4;;IIIIII>>>IIHHHI77776666,BDIIIEBB8;;IIIIIIIIIIIIIIIII@@@HIIIIIIIIIIIIIIIIHHED?DDDDDDBBDDA;;89/1115..886::E?DDDDDHGIDDDDHIHHHIIIIIHHHFIFDDD55555@DDG@@@DIHHHHHHHHHHHH:::BHHHHHHHHHHHHHHHHHEH@>=@BB>>>=EB??>==BDBBB:::BBBBA;9;8111177220103...-0;:333...38666::88860318:;;:8:8<<<888:;:681132---3333..-.38:8949444543....37777446800004-6768873/1
@JI6ZREA02JDHHW
ATCGTACGTTGGAGGGCAAGTCTGGTGCCAGCAGCCGCGGTAATTCCAGCTCCAATAGCGTATATTAAAGTTGTTGCAGTTAAAAAAGCTCGTAGTTGAATTTCGGGGTAT
+
FD???EFDDDFHIHHHIIIIIIIIIIIIIHHIIIIHHHHHHHHHHHHIHHHHFFFFFFFFFFFFFFFFFFFFFFFDDDD??666662AABBBBDDDDAAA;;8=22/...-
@JI6ZREA02I3PEL
ATCGTACGTTGGAGGGCAAGTCTGGTGCCAGCAGCCGCGGTAATTCCAGCTCCAATAGCGTATATTAAAGTTGTTGCAGTTAAAAAGCTCGTAGTTGAATTTCGGGATC
+
FFFFFFFFFFFIIHHHIIIIIIIIIIIIIIIIIIIIIIIIIIIIIIIIIIIIFFFFFFFFFFFFFFFFFFFFFFFFFFFFF?????FFFFFFFFFFFFF=<890..3..
@JI6ZREA02IBBUP
ATCGTACGTTGGAGGGCAAGTCTGGTGCCAGCAGCCGCGGTAATTCCAGCTCCAATAGCGTATATTAAAGTTGTTGCAGTTAAAAAGCTCGTAGTTGAATTTCGGGA
+
FFFFFFFFFFFIIHHHIIIIIIIIIIIIIIIIIIIHHHIIIHHDDDDHHIIHFFFFFFFFFFFFFFFFFDDDFFFFFFFFF?????FFFFFFFFFFFFFF=<A9967
@JI6ZREA02F8B8I
ATCGTACGTTGGAGGGCAAGTCTGGTGCCAGCAGCCGCGGTAATTCCAGCTCCAATAGCGTATATTAAAGTTGTTGCAGTTAAAAAGCTCGTAGTTGAATTTCGGGATCA
+
FFFFFFFFFFFIIHHHIIIIIIIIIIIIIIIIIIIIIIIIIIIIIIIIIIIIFFFFFFFFFFFFFFFFFEDDFFFFDDD::68888FFFFFFFFFFFFFFF?900.::73
@JI6ZREA02I7DWQ
ATCGTACGTTGGAGGGCAAGTCTGGTGCCAGCAGCCGCGGTAATTCCAGCTCCAATAGCGTATATTAAAGTTGTTGCAGTTAAAAAGCTCGTAGTTGAATTTTAGGCCTGGCCGGATGGTCCGTCTTTGGCGAGTACTGTTCTGTCGTCGGGTCTATCCTTCTGGTGAGCCGGGATGCCCTTTATTGGGTGTGTCGGGGAACCAGGACCATTACCTTGAAAAAATTAGAGTGTTTAAAGCGGGCATTTGCTTGAATAGATTAGCATGGAATAATAGAATAGGACGTTGGTTCTATTTTGTTGGTTTTAGGACCACCGTAATGATTAATAGGGATAGTTGGGGGCATTAGTATTCAATTGTCAGAGGTGAAATTCTTGGATTTATTGAAGACTAACTATTGCGAAAGCATTTGCCAAGGATGTTTTCATTAATCAAGAACGAAAGTTAGGGGATCGAAGACGAATCAGATACCGTCGTAGTCTTAACCATAAACTATGCCGACTAGGAATCGGGCGACGTTATTTCATGACTCGCTCGGCG
+
IIIIIIIIIIIIIBBBIIIIIIIIIIIIIIIIIIIIIIIIIIIIIIIIIIIIIIIIIIIIIIIIIIHHHIIIIIIIIIIII:::::IIIIIIIIIIIIICCCCIIIIIIIIIIIIIIIIIIIIIIHHHIIIIIIIIIIIIIIIIIIIIIHHHIIIIHIIIIIIIIIIIIIIHHHIIIBAADDDI99888FIIIHG8889IIBBB===FIIIIIIIIII9;;;88GG5IHIIIHHH>>>BIHHHIIHHHIIIII><<DIHHHIIIIIIIIIIIIIIIIIIIIIIIHHGFEEEE??11//:15==2222=88:55599<ADGIIIIIIIIIHHHIIIIII88?=8EEEEIIDDDHIIIDCCCDDB?::;?>>>AAC;;;;;>>>?88BB??=?BDCBBBB??@?BBBB?;;;????CC??;:>777288;<998::<>;;><777233-224368833364:41138:8688:;8656:<:<><<==...89....-0326894302240331112,1//,.-0003337;;84779:;900
@JI6ZREA02GASKP
ATCGTACGTTGGAGGGCAAGTCTGGTGCCAGCAGCCGCGGTAATTCCAGCTCCAATAGCGTATATTAAAGTTGTTGCAGTTAAAAAGCTCGTAGTTGAATTTCGGGATCAGTATGTTGGTCGTGCTTCGGTACGTACTGTCATTACTGGTTTCTCCCTTCTGAAGAACCTTGATGTCATTAATTTGGTGTCTTGGGGAATCAGGACTGTTACTTTGAAAAAATTAGAGTGTTTAAAGCAGGCATACGCTTGAATACATTAGCATGGAATAATGAAATAGGACGTTTGATTCTATTTTGTTGGTTTCTAGGATTGACGTAATGATTAATAGGGATAGTTGGGGCATTAGTATTCAATTGTCAGAGGTGAAATTCTTGGATTTATTGAAGACTAACTACTGCGAAAGCATTTGCCAAGGATGTTTTCATTAATCAAGAACGAAAGTTAGGGATCGAAGACGATCAGATACCGTCGTAGTCTTAACCATAAACTATGCCGACTAGGGATCGGATGATGTTGTATTTTTAATGTACTCTATTCGGCG
+
IIIIIIIIIIIII:::IIIIIIIIIIIIIIIIIIIIIIIIIIIIIIIIIIIIIIIIIIIIIIIIIIHHHIIIIIIIIIIII=====IIIIIIIIIIIIIHHHIHHHIIIIIIIIIIIIIIIIIIIIIIIIIIIIIIIIIIIIIIIIIIIHHHIIHHHIIIIIHB=<<BBDDIIIIIIIIIIIBBBIIIIIIIIBBCCIIIIIIIIIIIBBBIHHHI66666688,CEEEE?66556BIIIIIIIIIIIIIIIIIIIIIIIIIIIEEEEIIIIIHHHIIIIDEDEEHIHHHDDD===<@66<<222DAG<<<DDDIHHHIIIIIIIIIIIHHHIIIIFF9999@DGG<<9@@FIIIIHHHHHBBBHHHHHHHHHBBBBHHHHHH:DHB:8::CA@@=945540//9::;;;A::::::8@:7733;;;<<:0...304:43338990.-..33322749:<8888688==:656<><::88;;...3.-.300/12689630...43..,15557740003/////44+973300030799940
@JI6ZREA02HLIJ0
ATCGTACGTTGGAGGGCAAGTCTGGTGCCAGCAGCCGCGGTAATTCCAGCTCCAATAGCGTATA
+
FFFFFFFFFFFIIHHHIIIIIIIIIIIIIIIIIIIIIIIIIIIIIIIIIIIIFFFFFFFFFFC:
@JI6ZREA02FRK2X
ATCGTACGTTGGAGGGCAAGTCTGGTGCCAGCAGCCGCGGTAATTCCAGCTCCAATAGCGTATATTAAAGTTGTTGCAGT
+
FFFFFFFFFFFII:::IIIIIIIIIIIIIIIIIIIIIIIIIIIIIIIIIIIIFFFFFFFFFD===?FFF::9A>BB??>?
@JI6ZREA02IWBAQ
ATCGTACGTTGGAGGGCAAGTCTGGTGCCAGCAGCCGCGGTAATTCCAGCTCCAATAGCGTATATTAAAGTTGTTGCAGTTAAAAAGCTCGTAGTTGAATTTTAGGCCTGGCCGGATGGTCCGTCTTTGGCGAGTACTGTTCTGTCGTCGGGTCTATCCTTCTGGTGAGCCGGGATGCCCTTTATTGGGTGTGTCGGGGAACCAGGACCATTACCTTGAAAAAATTAGAGTGTTTAAAGCGGGCATTTGCTTGAATAGATTAGCATGGAATAATAGAATAGGACGTTGGTTCTATTTTGTTGGTTTTAGGACCACCGTAATGATTAATAGGGGTAGTTGGGGGCATTAGTATTCAATTGTCAGAGGTGAAATTCTTGGATTTATTGAAGACTAACTATTGCGAAAGCATTTGCCAGGGATGTTTTTCATTAATCAAGAACGAAAGTTAGGGGATCGAAGACGATCAGATACCGTCGTAGTCCTAACCATAAACTATGCCGACTAGGAATCGGGCGACGTTATTTCGTGACTCGCTCGGCGCC
+
FFFFFFFFFFFII666HHIIIIIIIIIIIIIIIIIIIIIIIIIIIIIIIIIIFFFFFFFFFFFFFF===FFFFFFFFFFFF;;;;;FFFFFFFFFFFFFBBAAFFFFFDDDDEFFFFFFFFFFFFFFFFFFFFFFFFFFFFFFFFFFFFFFFFFFFFFFFFFFFFFFFDCCFFFFFF???CCCD>FFFFFFFFFFAAAAFFFFD<<<<DFCCCFDDDD66666666,?CFFD????CCCFFC?AB:::AB::::::=DD???FFFGGGGGFDDGGIGGGGGGCC<::DDGDAAA==?=?66??::55AA<800048998<<<==AAAAD9::9::0:=52222<<<<<<<<>@?>AB?3338?>>B?>;;;>>@224438;;822:<>@@@>>>88888::;///233666;647,,,000,,,,,33,,,,247774460---022-00000222::88:77772206463,,,,,0..,,,,,...3/.,,--022646488::77:::661-217874---26-022742024643211
@JI6ZREA02I4WVU
ATCGTACGTTGGAGGGCAAGTCTGGTGCCAGCAGCCGCGGTAATTCCAGCTCCAATAGCGTATATTAAAGTTGTTGCAGTTAAAAAGCTCGTAGTTGAATTTCGGGATCAATATATTGGTCGTGCCTCTGGTATGAACTGGTATTATTGATTTCTACCTTCTGACGAACTGTGATGTCATTAATTTGGTGTCATGGGGAATCAGGACTGTTACTTTGAAAAAATTAGAGTGTTTAAAGCAGGCACACGCTTGAATACATTAGCATGGAATAATGAAATAGGACGTTTGACCCTATTTTGTTGGTTTCTAGGATCGACGTAATGATTAATAGGGATAGTTGGGGGCATTAGTATTCAATTGTCAGAGGTGAAATTCTTGGATTTATTGAAGACTAACTACTGCGAAAGCATTTGCCAAGGATGTTTCATTAATCAAGAACGAAAGTTAGGGATCGAAGCGATCAGATACCGTCGTAGTCTTAACCA
+
FFFFFFFFFFFIIHHHIIIIIIIIIIIIIIIIIIIIIIHHHHHHHHHHHHHHFFFFFFFFFFFFFF@@@FFFDDDFFFFFF????=FFFFFFFFFFFFFFFFFFFFFFFFFFFFFFFFFFFFFFFFFFFFFFFFFFFFFFFFFFFFFFFFFFFFFFFFFFFFFFFFFFFFFFFFFFFFFFFFFFFFFFFFFFFF====CCDDBDDDDFF6666?F?D77776666,6CFFD===?FFFF???FFFFFFFDDDFFIIIIGGGGGGGGGGGGGGGG555F>GGGF????DD==;@@11104/.22666:29//09A<<<A?BBDDDDDDAAA===BB<444211114448<<<<<<<<<@@@<>332883....99766647,..62470,,,33522....3766669734488222055230,,,--22..1377744210337::23335222667:7::62202488200042000.100...
@JI6ZREA02I5O24
ATCGTACGTTGGAGGGCAAGTCTGGTGCCAGCAGCCGCGGTAATTCCAGCTCCAATAGCGTATATTAAAGTTGTTGCAGTTAAAAAGCTCGTAGTTGAATTTCGGGATCAATATATTGGTC
+
FFFFFFFFFFFIIIIIIIIIIIIIIIIIIIIIIIIIIIIIIIHHHHHHHHHHFFFFFFFFFFFFFFFFFFFFFFFFFFFFF?????FFFFFFFFFFFFFFFC8666:ABBBA>??>>==//
@JI6ZREA02JHBEX
ATCGTACGTTGGAGGGCAAGTCTGGTGCCAGCAGCCGCGGTAATTCCAGCTCCAATAGCGTATATTAAAGTTGTTGCAGTTAAAAAGCTCGTAGTTGAATTTTAGGCCTGACCGGATGGTCCGTCTTTGGCGAGTACTGTTCTGTCGTCGGGTCTATCCTTCTGGTGAGCCGGGATGCCCTTTATTGGGTGTGTCGGGGAACCAGGACCATTACCTTGAAAAAATTAGAGTGTTTAAAAGCGGGCATTTGCTTGAATAGATTAGCATGGAATAATAGAATAGGACGTTGGTTCTATTTTGTTGGTTTTAGGACCTACCGTAATGATTAATAGGGATAGTTGGGGGCATTAGTATTCAATTGTCAGAGGTGAAATTCTTGGATTTATTGAAGACTAACTATTGCGAAAGCATTTGCCAAGGATGTTTTCATTAATCAAGAACGAAAG
+
FFFFFFFFDD555===555449AAAADFCEEHIIHIIIIIIIIIIIIIIIIIFFFFFFFFFFFFFFFFFFFFFFFFFFFFF;;;;;FFFFFFFFFFFFFEEEEFFFFFFFFFFFFFFFFFFFFFFFFFFFFFFFFFFFFFFFFFFFFFFFFFFFFFDDCCCFFFFFFD@@@FFFFFF??@FFFF>>DDFFFFFFF====AABA5444<=84458888A25552244,<6676622....3<8888<8;==?DDA????DGGGGGFFFDDIIIIIIGGGGGGDD?===<<<<<<<<44449//444422<88<66......226779=>ABB???AAADAA55755????D:8:DBB?>>>><>>88/..2///<:322::>888<7234//.33;;666;;772///<88888>@@BBB:8::4444::6644566220-----.,
@JI6ZREA02GE1PW
ATCGTACGTTGGAGGGCAAGTCTGGTGCCAGCAGCCGCGGTAATTCCAGCTCCAATAGCGTATATTAAAGTTGTTGCAGTTAAAAAGCTCGTAGTTGAATTTTAGGCCTGGCCGGATGGTCCGTCTTTGGCGAGTACTGTTCTGTCGTCGGGTCTATCCTTCTGGTGAGCCGGGATGCCCTTTATTGGGTGTGTCGGGGAACCAGGACCATTACCTTGAAAAAATTAGAGTGTTTAAAGCGGGCATTTGCTTGAATAGATTAGCATGGAATAATAGAATAGGACGTTGGTTCTATTTTGTTGGTTTTAGGACCACCGTAATGATTAATAGGGATAGTTGGGGGCATTAGTATTCAATTGTCAGAGGTGAAATTCTTGGATTTATTGAAGACTAACTATTGCGAAAGCATTTGCCAAGGATGTTTTCATTAATCAAGGACGAAAGTTAGGGGATCGAAGACGATCAGATACCGTCGTAGTCTTAACCNTAAACTATGCCGACTAGGAATCGGGCGACGTTATTTTCA
+
IIIIIIIIIIIII@@@IIIIIIIIIIIIIIIIIIIIIIIIIIIIIIIIIIIIIIIIIIIIIIIIIIHHHIIIIIIIIIIII????=IIIIIIIIIIIIICCCCIIIIIIIIIIIIIIIIIIIIIIHHHIIIIIIIIIIIIIIIIIIIIIHHHIIIIIIIIIIIIIIIIIII;;;IIIHHHHHHIIIHHHIIIIIICCCCIIIIIFFFIIIIIIHGFFI666666@@0EEEEE?;;333;C@??@A667@GGGIDDDDIIIIIIIIIIIIIIIIIIIIIIIIIIIIED<<<<GEC63335..44///,35:;===44666GGGGGGGFD@666BEBD>>....0??BEBBBGIIIHGEHHHHH@>>>@BBBBBBB88::?BBBB::EH@:8:BHHHHHHHBB:::BB:5000B????AA=;:1111::::::9;;;...358861333333388833388;<<<<<:686:::646:861..-..74!74....-1328:;9;688113:542/,1/1,,,,,,,11
@JI6ZREA02F9RIM
ATCGTACGTTGGAGGGCAAGTCTGGTGCCCGCAGCCGCGGTAATTCCAGCTCCAATAGCGTATATTAAAGTTGTTGCAGTTAAAAAGCTCGTAGTTGAATTTCGGGATCAATATATTGGTCGTGCCTCCGGTATGCACTGGTATTATTGATTTCTACCTTCTGACGAACTATGATGTCATTAATTTGGTGTCATGGGGAATCAGGACTGTTACTTTGAAAAAATTAGAGTGTTTAAAGCAGGCACACGCTTGAATACATTAGCATGGAATAATGAAATAGGACGTTTGACCCTATTTGTGGTTTCTAGGATCGACGTAATGATTAATAGGGATAGTTGGGGCATTAGTATTCAATTGTCAGAGGTGAAATTCTTGGATTTATTGAAGACTAACTACTGCGAAAGCATTTGCCAAGGATGTTTTCATTAATCAAGAACGAAAGTTAGGGATCGAAGACGATCAGATACCGTCGTAGTCTTAACCATAAACTATGCCGACTA
+
IIIIIIIIIIIIIHHHIIIIIIIIIIIHHHIIIIIIIIIIIIIIIIIIIIIIIIIIIIIIIIIIIIHHHIIIIIIIIIIII?????IIIIIIIIIIIIIHHHIHHHIIIIIIIIIIIIIIIIIIFFF>>>>IIIIIIIIIIIIIIIIIIIHHHIIIIIIIIIIIIIIIIIIIIIIIIIIIIIIHHHIIHHIIIICCCCIIIIIIIIIIIIIIIEEEI666664BB3DEE;635577BGGGGGIIIIIIIIIIIIIIIIIIIIIIIHHHHIHHHIHHHIHHHIIIHHEGG@@@>8///0-44///59EGGFIIIIIIIIIIHHHIIIIIHBBGEEE;;2220::AA@A?BED@@@IIHHHHHHHHHHHHEEBBBBDA?000477AA>>;AA99422==?=2...9::;::98788772--,,,,,144111768...<:355<<<311118:888:9;::888813138<:9::;:6866;;1103666;:0032603.1/
@JI6ZREA02H9KYH
ATCGTACGTTGGAGGGCAAGTCTGGTGCCAGCAGCCGCGGTAATTCCAGCTCCAATAGCGTATATTAAAGTTGTTGCAGTTAAAAAGCTCGTAGTTGAATTTCGGGATCAATATATTGGTCGTGCCTCTGGTATGAACTGGTATTATTGATTTCTACCTTCTGACGAACTGTGATGTCATTAATTTGGTGTCATGGGGAATCAGGACTGTTACTTTGAAAAAATTAGAGTGTTTAAAGCAGGCACACGCTTGAATACATTAGCATGGATAAT
+
FFFFFFFFFFFIIHHHIIIIIIIIIIIIIIIIIIIIIIIIIIIIIIIIIIIIFFFFFFFFFFFFFFFFFFFFFFFFFFFFF88888FFFFFFFFFFFFFFFFF;;;FFFFFFFFFFFFFFFFFFFFFFFFFFFFFFFFFFFFFFFFFFFFFFFFFFFFFFFFFFFFFFFFFFFFFFFFFFFFF666FFFFFFFFAA@@FFFFFFFFFF<;;DD???A666666;;-FFFFFFFFFFFFFFF;666DFFFFFFFFFDFGDDDDDDB55555=:
@JI6ZREA02FYEK5
ATCGTACGTTGGAGGGCAAGTCTGGTGCCAGCAGCCNCGGTAATTCCAGCTCCAATAGCGTATATTAAAGTTGTT
+
FFFFFFFFFFFHH:::IIIIIIIIIIIIIIIIIH;;!=@FFFFFFGFHHHHHFFFFFFFDDFFF<<310?><=85
@JI6ZREA02F2SYC
ATCGTACGTTGGAGGGCAAGTCTGGTGCCGGCAGCCGCGGTAATTCCAGCTCCAATAGCGTATATTAAAGTTGTTGCAGTTAAAAAGCTCGTAGTTGAATTTCGGGATCAATATATTGGTCGTGCCTCCGGTATGCACTGGTATTATTGATTTCTACCTCCTGACGAACTGTGATGTCATTAATTTGGTGTCATGGGGAATCAGGACTGTTACTTTGAAAAAATTAGAGTGTTTAAAGCAGGCACACGCTTGAATACATTAGCATGGAATAATGAAATAGGACGTTTGACCCTATTTTGTGGTTTCTAGGATCGACGTAATGATTAATAGGGATAGTTGGGGCATTAGTATTCAATTGTCAGAGGTGAAATTCTTGGATTTATTGAAGACTAACTACTGCGAAAGCATTTGCCAAGGATGTTTCATTAATCAAGAACGAAAGTTAGGGATCGAAGACGATCAGATACCGTCGTAGTCTTAACCATAAACTATG
+
FFFFFFFFFFFIIHHHIIIIIIIIIIIIIIIIIIIIIIIIIIIIIIIIIIIIFFFFFFFFFFFFFFFFFFFFFFFFFFFFF????=FFFFFFFFFFFFFFFFFFFFFFFFFFFFFFFFFFFFFFFFFFFFFFFFFFFFFFFFFFFFFFFFFFFFFFFFFFFFFFFFFFFFFFFFFFFFFFFFFFFFFF@@@DFFAAAAFFFFFFFFFFFFFFFFFFF77776666,DFD???FFFFFFFF???DFFFFF???DFGDDDGGGGGGDDDGGDDDDF:::G?DDGGGGCDDG?:::A9997:/55???DAD????DDDDDDDDDDAAA????;88?<??66...,77911-,-2248<><>:<<>><<<:;88:4322::88442//@@>>>@@@B==888886666933.,,32444,,,,222266664446777442----068022242222288:77::::7:7:::7679:5521122---0---61-02
@JI6ZREA02HYQ8U
ATCGTACGTTGGAGGGCAAGTCTGGTGCCAGCAGCCGCGGTAATTCCAGCTCCAATAGCGTATATTAAAGTTGTTGCAGTTAAAAAGCTCGTAGTTGAATTTCGGGATCAATATATCGGTCGTGCTTCGGTATGTACTGGTATTATTGATTTCTCCCTTCTGACGAACTATGATGTCATTAATTTGGTGTTATGGGGGATCAGGACTGTTACTTTGAAAAAATTAGAGTGTTTAAAGCAGGCACACGCTTGAATACATTAGCATGGAATAATGAAATAGGACGTTTGATCTTATTTTGTGGTTTCTAGGATCGACGTAATGATTAATAGGGATAGTTGGGGGCATTAGTATTCAATTGTCAGAGGTGAAATTCTTGGATTTATTGAAGACTAACTACTGCGAAAGCATTTGCCAAGGATG
+
FFFFFFFFFFFIIHHHIIIIIIIIIIIIIIIIIIIIIIIIIIIIIIIIIIIIFFFFFFFFFFFFFFFFFFFFFFFFFFFFF?????FFFFFFFFFFFFFFFFFFFFFFFFFFFFFFFFFFFFFFFFFFFFFFFFFFFFFFFFFFFFFFFFFFFFFFFFFFFFFFFFFFFFFFFFFFFFFFFFFFFFFFFFFFF>>>==FFFFFFFFFFFFFFFFFF99999966,DFFFFFFFFFFFFFFFFFFFFFFFFFFFFDFDGGGIIGDDDIIIIIGGGGIIIGGGIIGGGDDBBA<433334/8800/><A:::?DDDDDDDDDDDDDDDDD?;8<<>>66----/43;<>><?AAAAADDD>??=====B==;<<<:>>><88;<2288=>>@@@B>>>D888===;888888:99550003,
@JI6ZREA02JGB9M
ATCGTACGTTGGAGGGCAAGTCTGGTGCCAGCAGCCGCGGTAATTCCAGCTCCAATAGCGTATATTAAAGTTGTTGCAGTTAAAAAGCTCGTAGTTGAA
+
FFFFFFFFFFFII@@@IIIIIIIIIIIIIIIIIHDDEFFFHFFFFFFFFHHHFFFFFFFFFFFFFFFFFFFFFDDBBBB==11111<??=<=:999955
@JI6ZREA02IVNZO
ATCGTACGTTGGAGGGCAAGTCTGGTGCCAGCAGCCGCGGTAATTCCAGCTCCAATAGCGTATATTAAAGTTGTTGCAGTTAAAAAGCTCGTAGTTGAATTTCGGGATCAATACGTCGGTCGTGCTTTCGGGTACGTACTGGCGTCATTGGTTTCTCCTTTCTGACGAACCATGATGTCATTAATTTGGTGTTATGGGGAGTTAGGACTGTTACTTTGAAAAAATTAGAGTGTTTAAAGCAGGCATTAGCTTGAATACATTAGCATGGAATAATGAAATAGGACGTTCGATCCTATTTTGTTGGTTTCTAGGATCAACGTAATGATTAATAGGGATAGTTGGGGGCATTAGTATTCAATTGTCAGAGGTGAAATTCTTGGATTTATTGAAGACTAACTACTGCGAAAGCATTTGCCAAGGATGTTTTCATTAATCAAAGAACGAAAGTTAGGGATCGAAGACGATCAGATACCGTCGTAGTCTTAACCATAAACTATGCCGACTAGGGATCGGATGATGTTAATTTTTTAATG
+
IIIIIIIIIIIIIHHHIIIIIIIIIIIIIIIIIIIIIIIIIIIIIIIIIIIIIIIIIIIIIIIIIIHHHIIIIIIIIIIII????=IIIIIIIIIIIIIHHHIHHHIIIIIIIIIIIIIIIIIIIHHHIHHHIIIIIIIIIIIIIIIIIIIHHHIIIIGGGIIIIIIIIIIIIIIIIIIIIIIIBBBIIIIIIIICCCCIBGGIIIIIIIGGGIHHHI;;;<99>>-IIIIIHHHGGGIIIIIIIIIIIIIIIIIIIIIIIIIIIIIIIIIIIII===IIIIGGGIIIIIIGFGIBBA?7//==HHHIIIIIIIIIIIIIIIIIIIIIIIIHHHIIIIII::==:IIIIIIIIIIGDDIIIEFFDC??A>666EEDCCEFHEHHHHHDDDHEFFE?<<8CC@@;;;;@;6000@AAAA?98887772;9:=;;88///4-1=;6337==7>><<==<<<<9=<;8844242;=8757<<::=<>??775<9;742-6888;=88688878<<===:::93363,,,,,,..*5
@JI6ZREA02FQHDR
ATCGTACGTTGGAGGGCAAGTCTGGTGCCAGCAGCCGCGGTAATTCCAGCTCCAATAGCGTATATTAAAGTTGTTGCAGTTAAAAAGCTCGTAGTTGAATTTCGGGATCAATATATTGGTCGTGCCTCCGGTATGCACTGGTATTATTGATTTCTACCTTCTGACGAACTGTGATGTCATTAATTTGGTGTCATGGGGAATCAGGACTGTTACTTTGAAAAAATTAGAGTGTTTAAAGCAGGCACACGCTTGAATACATTAGCATGGAATAATGAAATAGGACGTTTGACCCTATTTTGTTGG
+
FFFFFFFFFFFII???IIIIIIIIIIIIIIIIIIIIIIIIIIIIIIIIIIIIFFFFFFFFFFFFFFFFFFFFFFFFFFFFF;;;;;FFFFFFFFFFFFFFFFFFFFFFFFFFFFFFFFFFFFFFFFFFFFFFFFFFFFFFFFFFFFFFFFDDDFFFFFFFFFFFFFFFFFFFFFFFFFFFFFFFFFFFFFFFFF@@AAFFFFFFFFFFFDBA?;;8>//222244,BBDDFFFFFFFFFFFFFFFFFFFFFFFFGDFDGIIIIIIIIIIGDDCC?=;?7<<<72.0049000963322<55..
@JI6ZREA02FFS7G
ATCGTACGTTGGAGGGCAAGTCTGGTGCCAGCAGCCGCGGTAATTCCAGCTCCAATAGCGTATATTAAAGTTGTTGCAGTTAAAAAGCTCGTAGTTGAATTTTAGGGTCCTCGGTCC
+
FFFFFFFFFFFIIIIIIIIIIIIIIIIIIIIIIIIIIIIIIIIIIIIIIIIIFFFFFFFFFFFFFFFFFFFFFDAA???00/////3<<<<=>ABFCCA;;=;B=44.2155552--
@JI6ZREA02GPJZZ
ATCGTACGTTGGAGGGCAAGTCTGGTGCCAGCAGCCGCGGTAATTCCAGCTCCGATAGCGTATATTAAAGTTGTTGCAGTTAAAAAGCTCGTAGTTGAATTTTAGGCCTGGCCGGATGGTCCGTCTTTGGCGAGTACTGTTCTGTCGTCGGGTCTATCCTTCTGGTGAGCCGGGATGCCCTTTATTGGGTGTGTCGGGGAACCAGGACCATTACCTTGAAAAAATTAGAGTGTTTAAAGCGGGCATTTGCTTGAATAGATTAGCATGGAATAATAGAATAGGACGTTGGTTCTATTTTGTTGGTTTTAGGACCACCGTAATGATTAATAGGGATAGTTGGGGGCATTAGTATTCAATTGTCAGAGGTGAAATTCTTGGATTTATTGAAGACTAACTATTGCGAAAGCATTTGCCAAGGATGTTTTCATTAATCAAGAACGAAAGTTAGGGGATCGAAGACGATCAGATACCGTCGTAGTCTTAACCA
+
FFFFFFFFFFFIIHHHIIIIIIIIIIIIIIIIIIIIIIIIIIIIIIIIIIIIFFFFFFFFFFFFFF@@@FFFFFFFFFFDD88888FFFFFDDFFFF==8888AADDDDDFFFFFFFFFFFFFFFFFFFFFFFFFFFFFFFFFFFFFFFFFFFFFFFFFFFFFFFFFFFFFFFFFFFFFFFFFFFFFFFFFFFFFAAAADD@@@DFFFFFFFFFFFFF666666FF0FFFFFFFFFFFFFFFFFF666FFDDD????GDDDGGIIIIIIIIIIGGGIIIIIIGGG@@@?DDGDD7754@1144....76669==88:??DDDDDDDDDDBB?DAAAAA55222@AAAAAAAADDDDDD?>?D?>>DDD>>>DDD>>888>==B88<==888>@<===>>>><;;;>=8444?DDDDDDD::4544::::51026:644610039660111112266676:88666:9:7::6444777420022---
@JI6ZREA02I9TKM
ATCGTACGTTGGAGGGCAAGTCTGGTGCCAGCAGCCGCGGTAATTCCAGCTCCAATAGCGTATATTAAAGTTGTTGCAGTTAAAAAGCTCGTAGTTGAATTTCGGGATCAATAGT
+
FFFFFFFFFFFIIHHHIIIIIIIIIIIIIIIIIIIIIIIIIIIIIIIIIIIIFFFFFFFFFFFFFFFFFFFFFFFFFFFFF?????FFFFFFFFFFCCCFFF8633ABBAA4344
@JI6ZREA02GCY8M
ATCGTACGTTGGAGGGCAAGTCTGGTGCCAGCAGCCGCGGTAATTCCAGCTCCAATAGCGTATATTAAAGTTGTTGCAGTTAAAAAGCTCGTAGTTGAATTTCGGGATCAATATATTGGTCGTGCCTCCGGTATGCACTGGTATTATTGATTTCTACCTTCTGACGAACTATGATGTCATTAATTTGGTGTCATGGGGAATCAGGACTGTTACTTTGAAAAAATTAGAGTGTTTAAAGCAGGCACACGCTTGAATACATTAGCATGGAATAATGAAATAGGACGTTTGACCCTATTTGTTGGTTTCTAGGATCGACGTAATGATTAATAGGGATAGTTGGGGGCATTAGTATTCAATTGTCAGAGGTGAAATTCTTGGATTTATTGAAGACTAACTATTGCGAAAGCATTTGCCAAGGATGTTTTCATTAATCAAGAACGAAAGTTAGGGATCGAAGACGATCAGATACCGTCGTAGTCTTAACCATAAACTNTGCCGACTAGGAATCGGGCGACGTTATTCATGACTCGCTCGGC
+
IIIIIIIIIIIIIHHHIIIIIIIIIIIIIIIIIIIIIIIIIIIIIIIIIIIIIIIIIIIIIIIIIIHHHIIIIIIIIIIII?????IIIIIIIIIIIIIHHHIBBBIIIIIIIIIHHIIIIIIIIII>>>>IIIIIIIIIIIIIIIIIIIHHHIHIGGGGIIIIIIIIIIIIIIIIIIIIIIIFFFIIHHHIIICCCCIIIIIIIIIIIIIIIHEEI66666688,ADGGGDDDDHHHIIIIIIIIIIIIIIIIIIIIIIIIIIIIIIIIIIIIHHHIIIIIIIHHEIIEEEA<55587>DDBBEIIIEEDEIIIIIIIIIIIIIDDDH555<EIIII77;77AAAEDEDDDFEAA@@DDEEEEEEBBBBBBBBBBBBCBB??88CCBB?CCCD?:355>>;77725....58888==;;;221188:;<:5333<99><<<7<=<06662333==<;><<::::9:<==><;<<><9:99;;664:66630!033243.1244221,,,,,,12443/.0333333135474994
@JI6ZREA02JC7Z3
ATCGTACGTTGGAGGGCAAGTCTGGTGCCAGCAGCCGCGGTAATTCCAGCTCCAATAGCGTATATTAAAGTTGTTGCAGTTAAAAAGCTCGTAGTTGAATTTTAGGCCTGGCCGGATGGTCCGTCTTTGGCGAGTACTGTTCTGTCGTCGGGTCTATCCTTCTGGTGAGCCGGGATGCCCTTTATTGGGTGTGTCGGGGAACCAGGACCATTACCTTGAAAAAATTAGAGTGTTTAAAGCGGGCATTTGCTTGAATAGATTAGCATGGAATAATAGAATAGGACGTTGGTTCTATTTTGTTGGTTTTAGGACCACCGTAATGATTAATAGGGATAGTTGGGGGCATTAGTATTCAATTGTCAGAGGTGAAATTCTTGGATTTATTGAAGACTAACTATTGCGAAAGCATTTGCCAAGAATGTTTTCATTAATCAAGAACGAAAGTTAGGGGATCGAAGACGATCAGATACCGTCGTAGTCTTAACCATAAACTATGCCGACTAGGAATCGGGCGACGTTATTTCATGACTCGCTCGGCGCCTTACGGGAAC
+
IIIIIIIIIIIIIHHHIIIIIIIIIIIIIIIIIIIIIIIIIIIIIIIIIIIIIIIIIIIIIIIIIIHHHIIIIIIIIIIII;;;;;IIIIIIIIIIIIICCCCIIIIIIIIIIIIIIIIIIIIIIHHHIIIIIIIIIIIIIIIIIIIIIHHHIIIIIIIIIIIIIIIIIIIHHHIIIHHHHHHIAABBHIIIIIIBBBBIIIIIIIIIIIIIIGGGGG9<<<99GG5IIGGGDDD666=FEDGFIEHHIIIIIIIIIIIIIIIIIIIIIIIIIIIIIIIIIIIF<==GGAAAED88876//110022?6689;>:;===IIIIIIIIIIHHHIIIIII99998FFFHIIHIIIIIIHHHHHHHHHHHCBBBHHF88<<<BEEHHHHHHCCHHIIIIHHHHD?<<<EDAAABDEAAAA>;98----85..--4866867:86336;;-2111783...:8=::<===>?>??<2027<::=;<;;//.4776//-2448<=:=:882244;;82-35688;330448==;868<:<886411...0666511
@JI6ZREA02F08H8
ATCGTACGTTGGAGGGCAAGTCTGGTGCCAGCAGCCGCGGTAATTCCAGCTCCAATAGCGTATATTAAAGTTGTTGCAGTTAAAAAGCTCGTAGTTGAATTTTAGGCCTGGCCGGATGGTCCGTCTTTGGCGAGTACTGTTCTGTCGTCGGGTCTATCCTTCTGGTGAGCCGGGATGCCCTTTATTGGGCGTGTTCGGGGAACCAGGACCATTACCTTGAAAAAAATTCGAGTAGTTT
+
FFFFFFFFFFFIIHHHIIIIIIIIIIIIIIIIIIIIIIIIIIIIIIIIIIIIFFFFFFFFFFFFFFFFFFFD666;=FFFF?????FFFFFFFFFFFFFBBDDFFFFFFFFFFFFFFFFFFFFFFFFFFFFFFFFFFFFFFFFFFFFFFFFFFFFFFFFFFFFFFFFFFFFFFFFFFFFF??=A776....3---.,,..999977566651----113,,,,,,,1133323221,,
@JI6ZREA02FY0SF
ATCGTACGTTGGAGGGCAAGTCTGGTGCCAGCAGCCGCGGTAATTCCAGCTCCAATAGCGTATATTAAAGTTGTTGCAGTTAAAAAGCTCGTAGTTGAATTTCGGGATCAATATATTGGTCGTGCCTCCGGTATGCACTGGTATTATTGATTTCTACCTTCTGACGAACTGTGATGTCATTAATTTGGTGTCATGGGGAATCAGGACTGTTACTTTGAAAAAATTGAGTGTTTAAAGCAGGCACACGCTTGAATACATTAGCATGGAATAATGAAATAGGACGTTTGACCCTATTTGTTGGTTTCTAGGATCGACGTAATGATTAATAGGGATAGTTGGGGGCATTAGTATTCAATTGTCAGAGGTGAAATTCTTGGATTTATTGAAGACTAACTACCGCGAAAGCATTTGCCAAGGATGTTTTCATTAATCAAGAACGAAAGTTAGGGATCGAAGACGATCAGATACCGTCGTAGTCTTAACCATAAACTATGCCGACTAGGGATCGGATGATGTTAATTTTATAA
+
IIIIIIIIIIIIIHHHIIIIIIIIIIIIIIIIIIIIIIIIIIIIIIIIIIIIIIIIIIIIIIIIIIHHHIIIIIIIIIIII=====IIIIIIIIIIIIIHHHIHHHIIIIIIIIIIIIIIIIIIIIIIIIIIIIIIIIIIIIIIIIIIIIGGGIIIIIIIIIIIIIIIIIIIIIIIIIIIIII666IIIIIIIICCCCIIIIIIIIIIGGGIIHHHI<<<<99BBBIIIIHHHHHHIIIIIIIIIIIIIIIIIIIIIIIIIIIIIIIGAAAAGAAAIIIIIIIHHHIIEEEFA53372:>>:::GCG===AIIIIIIIIIIIII==;A877=GGHDD77778IGGGA=;=HHAAAIHIHHHHHHHHHHEEEEA==DAA666@77EED?>@EEEEECC0105=;5466===A==??996:.----339:886===<99><<<<<==5;;;;=<444:9=;>888<<==AA?>=>>?><=<><<//.47;;=<22448;=9=:<<878=:::8852-,,00,,,,,*22
@JI6ZREA02J3OU1
ATCGTACGTTGGAGGGCAAGTCTGGTGCCAGCAGCCGCGGTAATTCCAGCTCCAATAGCGTATATTAAAGTTAGTTGCAGTTAAAAAGACTCGTAGTTGAATTTTAGGCCTGGCCGGATGGTCCGTCTTTGGCGAGTACTGTTCTGTCGTCGGGTTCTATCCTTCTGGTGAGCCGGGATGCCCTTTATTGGGTGTGTCGGGGAACCAGGACCATTACCTTGAAAAAATTAGAAGTGTTTAAAGCGGGACATTTGCTTGAATAGATTAGCATGGAATAATAGAATAGGACGTTGGTTCATTTTGTGGTTTTAGGACCTACCGGTAATGATTAATAGGGATAGTTGGGGGCATTA
+
FFFCCCDAA>44444498899<ABDDFFDFFFGGGFF666ECCCAAAAADDDDD???CFFFDDDBB?==B663==><<<?@A55577A6FDDBAAAAA<88100006;;9:<<<<889?AAB5555D???DDBD???ADDBBA?6767663.....38==<<><8444449A<<111=AB==;;==?>>=444<?==>444444<<<4448<<<<?@>>>9//////10,:66679622...3760000<9;;?@AABA???AA555ABBBBDDD???CCCDDDDDBB<44488=233..//3,--,,,,-56---3111....1999999;2....231357,,,,,7775-
@JI6ZREA02GD1Z6
ATCGTACGTTGGAGGGCAAGTCTGGTGCCAGCAGCCGCGGTAATTCCAGCTCCAATAGCGTATATTAAAGTTGTTGCAGTTAAGAAGCTCGTAGTTGAATTTTAGGCCTGACCGGATGGTCCGTCTTTGGCGAGTACTGTTCTGTCGTCGGGTCTATCCTTCTGGTGAGCCGGGATGCCCTTTATTGGGTGTGTCGGGGAACCAGGACCATTACCTTGAAAAAATTAGAGTGTTTAAAGCGGGCATTTGCTTGAATAGATTAGCATGGAATAATAGAATAGGACGTTGGTTCTATTTTGTTGGTTTTAGGACCACCGTAATGATTAATAGGGATAGTTGGGGGCATTAGTATTCAATTGTCAGAGGTGAAATTCTTGGATTTATTGAAGACTAACTATTGCGAAAGCATTTGCCAAGGATGTTTTCACTAATCAAGAACGAAAGTTAGGGGATCGAAGACGATCAGATACCGTCGTAGTCTTAACCATAAACTATGCCGACTAGGAATCGGGCGACGTTTATTTCATGACTCGCTCGGCGCCTTACGG
+
HHHHHHHHHHHII:::IIIIIIIIIIIIIIIIIIIIIIIIIIIIIIIIIIIIHHHHHHHHHHHHHHHHHHHHHHHHHHHHHHHHHHHHHHHHHHHHHHHCCCCHHHHHHHHHHHHHHHHHHHHHHHHHHHHHHHHHHHHHHHHHHHHHHHHHHHHHHHHHHHHHHHHHHHHBBBHHHHHHHHHHHHHHHHHHHHH>>>>HHHHHHHHHHHHHHEEEEE6;;;66EE3HHEEEEHHHHHHHHHHHH@@@HHHHHHHHHHHHHHHHHHHHHHHHHHHHHHHHHHHHHDDDDHHHHD==A=@66DDBBBCH@@;;;;BHHHHHHHHHHBBBG@@>>>;66644444BBDDGBBBEBBBBDDDDDDA@999@>>=BBBBBBAA///?77>AA989>==BBBB?A=999==9999=BBDDB998:;4444;;8:8::;77200;6333:;;2111167777785:77996202---24444647977887702----0-0167794602277974--,,1..000,,,-222227976678;:6011779677
@JI6ZREA02FWW96
ATCGTACGTTGGAGGGCAAGTCTGGTGCCAGCAGCCGCGGTAATTCCAGCTCCAATAGCGTATATTAAAGTTGTTGCAGTTAAAAAGCTCGTAGTTGAATTTCGGGATCAATATATTGGTCGTGCCTCGTGTNGACTGGTATTATTGATTTCCTACCTTCTGACGAACTGTGATGTCATTAATTTGGTGTTA
+
FFFFFFFFFFFII:::HHHHHIIIIIIIIIIIIIIIIIIIIIIIIIIIIIIIFFFFFFFFFFFFFFFFFFFFFFFFFFFFF=====FFFFFFFFFFFFFFFFFFFFFFFFFFFFFFFFFFFFDBA<<<<<83!331=BBBAA?AABBA5311114<>@@ABDDFFFFFFFDDBBAA><00...,,11.7--.
@JI6ZREA02JYNQ0
ATCGTACGTTGGAGGGCAAGTCTGGTGCCAGCAGCCGCGGTAATTCCAGCTCCAATAGCGTATATTAAAGTTGTTGCAGTTAAAAAGCTCGTAGTTGAATTTTAGGCCTGGCCGGATGGTCCGTCTTTGGCGAGTACTGTTCTGTCGTCGGGTCTATCCTTCTGGTGAGCCGGGATGCCCTTTATTGGGCGTGTCGGGGAACCAGGACCATTACCTTGAAAAAATTAGAGTGTTTAAAGCGGGCATTTGCTTGAATAGATTAGCATGGAATAATAGAATAGGACGTTGGTTCTATTTTGTTGGTTTTAGGACCACCGTAATGATTAATAGGGATAGTTGGGGGCATTAGTATTCAATTGTCAGAGGTGAAATTCTTGGATTTATTGAAGACTAACTATTGCGAAAGCATTTGCCAAGGATGTTTTCATTAATCAAGAACGAAAGTTAGGGGATCGAAAGACGATCAGATACCGTCGTAGTCTTAACCATAAACTATGCCGACTAGGAATCGGGCGACGTTATTTTCATGACTCGCTCGGCGCCTTACGGG
+
IIIIIIIIIIIIIHHHIIIIIIIIIIIIIIIIIIIIIIIIIIIIIIIIIIIIIIIIIIIIIIIIIIHHHIIIIIIIIIIII;;;;;IIIIIIIIIIIIICCCCIIIIIIIIIIIIIIIIIIIIIIHHHIIIIIIIIIIIIIIIIIIIIIHHHIIIIIIIIIIIIIIIIIIIGGGIIIHHHHHHIIIHHHIIIIIICCBBIIIIHB===FIIIFDDDDG44444488,ADFGHEDD>>>GIHHHHIGGGGIIIIIHHIIIIIIIIIIIIIIIIIIIIIIIIIIHHHGGGGHHGGG98871//44////5:;=<<;88;;=GGAAAADDIIBAAEG;76644422?AADEGFFHDAAAFEEHFF;:::;BEEEFFHHH@@@HHHHHHHH;:8;@FFFFDFB;;:;;BF@;;;;FFEEEEE=<322228322114886855:8300122,,,,,252-,..70;8;;;;=<>>>==<<>>>>>>><88...367732-233;;<9<8;;668;882/,22/00/,,,,222256648688::857300-,,,,
@JI6ZREA02GMKBS
ATCGTACGTTGGAGGGCAAGTCTGGTGCCAGCAGCCGCGGTAATTCCAGCTCCAATAGCGTATATTAAAGTTGTTGCAGTTAAAAAGCTC
+
FFFFFFFFFFFIIHHHIIIIIIIIIIIIIIIIIIIIIIIIIIIIIIIIIIHHFFFFFFDCCFFFDC886ABA?<<<<:/--,,,,,-..-
@JI6ZREA02HSMN1
ATCGTACGTTGGAGGGCAAGTCTGGTGCCAGCAGCCGCGGTAATTCCAGCTCCAATAGCGTATATTAAAGTTGTTGCAGTTAAAAAGCTCGTAGTTGAATTTTAGGCCTGGCCGGATGGTCCGTCTTTGGCGAGTACTGTTCTGTCGTCGGGTCTATCCTTCTGGTGAGCCGGGATGCCCTTTATTGGGTGTGTCGGGGAACCAGGACCATTACCTTGAAAAATTAGAGTGTTTAAAGCGGGCACTTGCTTGAATAGATTAGCATGGAATAATAGAATAGGACGTTGGTTCTATTTTGTTGGTTTTAGGACCACCGTAGTGATTAATAGGGATAGTTGGGGGCATTAGTATTCAATTGTCAGAGGTGAAATTCTTGGATTTATTGAAGACTAACTATTGCGAAAGCATTTGCCAAGGATGTTTTCATTAATCAAGAACGAAAGTTAGGGGATCGAAAGACGATCAGATACCGTCGTAGTCTTAACCATAAACTATGCCGACTAGGAATCGGGCGACGTTATTTCATGACTCGCTCGGCGCC
+
IIIIIIIIIIIIIGGGIIIIIIIIIIIIIIIIIIIIIIIIIIIIIIIIIIIIIIIIIIIIIIIIIIHHHIIIIIIIIII9966333AIIHIIIIIIIIICCCCIIIIIIIIIIIIIIIIIIIIIIHHHIIIIIIIIIIIIIIIIIIIIIHHHIIIIIIIIIIIIIIIIIIIGGGIIIHHHHHHIAABBHIIIIIIAAAAIIIIIGGGIIIIGECCBBG11133DD6GBBDIEHH;;;>GHGGGIIIIIIIIGGGGGIIIIIIIIIIIIIIIIIIIIIIIIIIIIHHHHIIIII<999?55>;////?<85776:GIIIIIIHHHGGGIHAAAGIIII;;=8:GGGGIIIIIHFFFHFFDEEEBBBCBAAAEECBBA@ABBEF>>CC@:8;CE?::8FFFHBBBE?@@BHH@@@CCHHHI>7777=;88669==;3008676668601111483....40<;;;;;=>>>>=;656>>>>><<==220872231-13228:484661138983.-..;=>><77==;;;=><=;:8:860.-
@JI6ZREA02G45U6
ATCGTACGTTGGAGGGCAAGTCTGGTGCCAGCAGCCGCGGTAATTCCAGCTCCAATAGCGTATATTAAAGTTGTTGCAGTTAAAAAGCTCGTAGTTGAATTTCGGGATCAATATATTGGTCGTGCCTCTGGTATGAACTGGTATTATTGATTTCTACCTTCTGACGAACTGTGATGTCATTAATTTGGTGTCATGGGGAATCAGGACTGTTACTTTGAAAAAATTAGAGTGTTTAAAGCAGGCACACGCTTGAATACATTAGCATGGAATAATGAAATAGGACGTTTGACCCTATTTGTTGGTTTCTAGGATCGACGTAATGATTAATAGGGATAGTTGGGGGCATTAGTATTCAATTGTCAGAGGTGAAATTCTTGGATTTATTGAAGACTAACTACTGCGAAAGCATTTGCCAAGGATGTTTTCATTAATCAAGAACGAAAGTTAGGGATCGAAGACGATCAGATACCGTCGTAGTCTTAACCATAAACTATGCCGACTAGGGATCGGATGATGTTAATTTTTTAATGTACTCATTC
+
IIIIIIIIIIIIIHHHIIIIIIIIIIIIIIIIIIIIIIIIIIIIIIIIIIIIIIIIIIIIIIIIIIHHHIIIIIIIIIIII=====IIIIIIIIIIIIIHHHIHHHIIIIIIIIIIIIIIIIIIIIIIIIIIIIIIIIIIIIIIIIIIIIHHHIIIIIIIIIIIIIIIIIIIIIIIIIIIIIIHHHIIIIIIIICCCCIIIIIIIIIIGGGIIEEBI444464??-IIIIIHHHHHHIIIIIIIIIIIIIIIIIIIIIIIIIIIIIIIIIIIIIHHHIIIIIIIHIFIIBBBB=333836=?BBBIIIIIIIIIIIIIIIIIIIIIGGGGGHIIIIII=====IIIIHGEGIGGGGIIIIIIIIIIIECCCC?966??IFHHIHHIIIIIII99996IEGGEEEEEGGFFHGEEEEGGEA>4444:>AA@@@AAAA@@BAAAAAAA8====:::A><=>=AAAAA?A@AAA=244::=AAAAA442::>>54/45:>::7>??>::::AAA:::8<<<77-----,..*967<22535:
@JI6ZREA02F800U
ATCGTACGTTGGAGGGCAAGTCTGGTGCCAGCAGCCGCGGTAATTCCAGCTCCAATAGCGTATATTAAAGTTGTTGCAGTTAAAAAGCTCGTAGTTGAATTTCGGGATCAATATATTGGTCGTGCCTCGT
+
FFFFFFFFFFFIIHHHIIIIIIIIIIIIIIIIIIIIIIIIIIIIIIIIIIIIFFFFFFFFFFFFFFFFFFFFFFFFFFFFF?????FFFFFFFFFFFFFFFFFFFFFFFFFFFFFFFFFFFFDBA<:643
@JI6ZREA02GDMRY
ATCGTACGTTGGAGGGCAAGTCTGGTGCCAGCAGCCGCGGTAATTCCAGCTCCAATAGCGTATATTAAAGTTGTTGCAGTTAAAAAGCTCGTAGTTGAATTTTAGGCCTGGCCGGATGGTCCGTCTTTGGCGAGTACTGTTCTGTCGTCGGGTCTATCCTTCTGGTGAGCCGGGATGCCCTTTATTGGGTGTGTCGGGGAACCAGGACCATTACCTTGAAAAAATTAGAGTGTTTAAAGCGGGCATTTGCTTGAATAGATTAGCATGGAATAATAGAATAGGACGTTGGTTCTATTTTGCTGGTTTTTAGGACCACCGTAATGATTAATAGGGATAGTTGGGGGCATTAGTATTCAATTGTCAGAGGTGAAATTCTTGGATTTATTGAAGACTAACTACTGCGAAAGCATTTGCCAAGGATGTTTTCATTAATCAAGAACGAAAGTTAGGGGATCGAAGACGATCAGATACCGTCGTAGTCTTAACCATAAACTA
+
HHHHHHHHHHHIIIIIIIIIIIIIIIIIIIIIIIIIIIIIIIIIIIIIIIIIHHHHHHHHHHHHHHHHHHHHHHHHHHHEE88888EHHHHHHHHHHHHCCCCHHHHHHHHHHHHHHHHHHHHHHHHHHHHHHHHHHHHHHHHHHHHHHHHHHHHHHHHHHHHHHHHHHHHEEEHHHHHHHHHHHHHHHHHHHHHCCCCHHHHB>>>>EGGDBDDAAB111111<<3DBBDGCCCHCCEGHHHHH@@@HHHHHHHHHHHHHHHHHHHHHHHHHHHHHHHHHHHHHDDDDHHHEB6533>@@44-----46688;;236;;EEEGGGHHHHHHHHHHHHH88==8HHHHGGE@@@;;9===:AAAB==<8///99A86889///=77999B:>>==???B======>@AA>>>DDDIEA=6771111::;;66477:;997100387701111122::::9;::;;72121266444464020088...1---61,
@JI6ZREA02FC1FM
ATCGTACGTTGGAGGGCAAGTCTGGTGCCAGCAGCCGCGGTAATTCCAGCTCCAATAGCGTATATTAAAGTTGTTGCAGTT
+
FFFFFFFFFFFIIIIDHBBBEFHGIIIHFFFFHHGFC666<CDDDBBBBAA<<<<FFFFFFFFFFFFFFFFDA>==<<=--
@JI6ZREA02I0ZQU
ATCGTACGTTGGAGGGCAAGTCTGGTGCCAGCAGCCGCGGTAATTCCAGCTCCAATAGCGTATATTAAAGTTGTTGCAGTTAAAAAGCTCGTAGTTGAATTTTAGGCCTGGCCGGATGGTCCGTCTTTGGCGAGTACTGTTCTGTCGTCGGGTCTATCCTTCTGGTGAGCCGGGATGCCCTTTATTGGGTGTGTCGGGGAACCAGGACCATTACCTTGAAAAAATTAGAGTGTTTAAAGCGGGCATTTGCTTGAATAGATTAGCATGGAATAATAGAATAGGACGTTGGTTCTATTTTGTTGGTTTTAGGACCACCGTAATGATTAATAGGGATAGTTGGGGGCATTAGTATTCAATTGTCAGAGGTGAAATTCTTGGATTTATTGAAGACTAACTATTGCGAAAGCATTTGCCAAGGATGTTTTCATTAATCAAGAACGAAAGTTAGGGGATCGAAGACGATCAGATACCGTCGTAGTCTTAACC
+
IIIIIIIIIIIIIBBBIIIIIIIIIIIIIIIIIIIIIIIIIIIIIIIIIIIIIIIIIIIIIIIIIIHHHIIIIIIIIIIII=====IIIIIIIIIIIIICCCCIIIIIIIIIIIIIIIIIIIIIIHHHIIIIIIIIIIIIIIIIIIIIIHHHIIIIIIIIIIIIIIIIIIIFFFIIIHHHHHHIFFGGHIIIIIIAAAAIIIIIIIHIIIIIIIIIII888888II5IIIIIHFF;;;=FEEEIG<<=FIIIIBAAAHIIIIIIIIIIIIIIIIIIIIIIIIIIIIIHHHDFDI?===<22<<9999D??:;;;99;;;BGGGIIHHHIHHHIIA<<<77=88HHIIIHDDDHIHHDBBBDD@??BBCBEEEEHBB@@@HHHHHHHHB:8;@EEBBBCCB?:;;>CB?555?>AAAA;;83....3:99::9;=:300::775...334439:833365:<<==::9:9<;<:9:<=<6866:940
@JI6ZREA02GR246
ATCGTACGTTGGAGGGCAAGTCTGGTGCCAGCAGCCGCGGTAATTCCAGCTCCAATAGCGTATATTAAAGTTGTTGCAGTTAAAAAGCTCGTAGTTGAATTTCGGGGATCAATATATTGGTCGTGCCTCTGGTATGAACTGGTATTATTGATTTCTACCTTCTGACGAACTGTGATGTCATTAATTTGGTGTCAATGGGGAATCAGGACTGTTACTTTGAAAAAATTGAGTGTTTAAAGCAGGCACACGCTTAGAATACATTAGCATGGAATAATGAAATAGGACGTTTGACCCTATTTGTTGGTTTCTAGGATCGACGTAATGATTAATAGGATAGTTGGGGGCATTAGTATTCAATTGTCAGAGGTGAAATTCTTGGATTTATTGAAGACTAACTACT
+
FFFFFFFFFFFIIHHHIIIIIIIIIIIIIIIIIIIIIIIIIIIIIIIIIIIIFFFFFFFFFFFFFFFFFFFFFFFFFFF??88888DDDBBDBDB@@<<;;840...7=<<<<88:??FDDDDDDFFFFF886?D???DDAACFFFFFFFFFFFFFDCCDDDDDDD?666=BDBBAA?<98888333=<9<=::::;;=;FDDDDFFFDA665:==8892/2222:::=:::==????DDDDDBBAA===366AABBBBBBBD?:::::::AAAAA=<<AA==??5210==66172,...-,--111827../4<<<<AAAA?<<<B::5400/9??==11225::=<<<<=B====@@@@B?883338888<8/..//:888;44:<<=:<:222;<<6
@JI6ZREA02GZ8XJ
ATCGTACGTTGGAGGGCAAGTCTGGTGCCAGCAGCCGCGGTAATTCCAGCTCCAATAGCGTATATTAAAGTTGTTGCAGTTAAAAAGCTCGTAGTTGAATTTCGGGATCAATATATTGGTCGTGCCTCCGTAGTGCACTGGTATTATTGATTTCTACCTTCTGACGAACTATGATGTCATTAATTTGGTGTCATGGGGAATCAGGA
+
FFFFFFFFFFFIIHHHIIIIIIIIIIIIIIIIIIIIIIIIIIIIIIIIIIIIFFFFFFFFFFFFFFFFFFFFFFFFFFFFF;;;;;FFFFFFFFFFFFF???F888CFFFFFFFFFFFFDBBBA><7..//463///0>>>ABBDDFFFFFFFFFFFFFFFFFFFFFFFA@@AFFFFFFFFFF666FDADDDDD:::9>====95-
@JI6ZREA02JVYWB
ATCGTACGTTGGAGGGCAAGTCTGGTGCCAGCAGCCGCGGTAATTCCAGCTCCAATAGCGTATATTAAAGTTGTTGCAGTTAAAAAGCTCGTAGTTGAATTTTAGGCCTGGCCGGATGGTCCGTCTTTGGCGAGTACTGTTCTGTCGTCGGGTCTATCCTTCTGGTGAGCCGGGATGCCCTTTATTGGGTGTGTCGGGGAACCAGGACCATTACCTTGAAAAAATTAGAGTGTTTAAAGCGGGCATTTGCTTGAATAGATTAGCATGGAATAATAGAATAGGACGTTGGTTCTATTTTGTTGGTTTTAGGACCACCGTAATGATTAATAGGGATAGTTGGGGGCATTAGTATTCAATTGTCAGAGGTGAAATTCTTGGATTTATTGAAGACTAACTATTGCGAAAGCATTTGCCAAGGATGTTTTCATTAATCAAGAACGAAAGTTAGGGGAATCGAAGACGATCAGATACCGTCGTAGTCTTAACCATAAACTATGCCGACTAGGAATCGGGCGACGTTA
+
IIIIIIIIIIIIIHHHIIIIIIIIIIIIIIIIIIIIIIIIIIIIIIIIIIIIIIIIIIIIIIIIIIHHHIIIIIIIIIIII;;;;;HIIIIIIIIIIII@@CCIIIIIIIIIIIIIIIIIIIIIIHHHIIIIIIIIIIIIIIIIIIIIIHHHIIIIIIIIIIIIIIIIIIIHHHIIIHHHHHHIIIHHHIIIIIICCCCIIIIIIIIIIIIIIIIIII;;;;66FF5IIIIIHHHHHHIIHHHHFFFHIIIIIF@@@HIIIIIIIIIIIIIIIIIIIIIIIIIIIEDDDIGGEE533.=11--,,,,-11111156566?EEGGIDDDD@@@BEEEBB00000DBEEEEGGIIHHHHHBBBHHHHHHHHHEHBBBBBBD@==D::BD@:8:BEDDDBDDBDBBBB:::==BB????AA?;;1111338800032996481003466-./..--.3...0498:88888><==>:9::;:8866::11031113601333:;9;:;;11382201-5330,,
@JI6ZREA02H5AJA
ATCGTACGTTGGAGGGCAAGTCTGGTGCCAGCAGCCGCGGTAATTCCAGCTCCAATAGCGTATATTAAAGTTGTTGCAGTTAAAAAGCTCGTAGTTGAATTTCGGGTATAGTAGGTTGGTCGTGCCTCTGGTATGCACTGGCTTTACTGGTTCCTCCTTCTTGAAGAACTGTAACTGTCACTTAATTTAGGTTGTTGCGAGGGGAAACAGGACTGTTACTTTGAAAAAATTAGAGTGTTTAAAGCAGGCTAACGCTTGAATACATTAGCATGGAATAATAGAATAGGACGTTCGATCCTATTTTGTTGGTTTCTAGGATTGACGTAATGATTAATAGGGATAGTTGGGGGCATTAGTATTCAATTGTCAGAGGTGAAATTCTTGGA
+
86665BBB@@444555====ABDCCEFFFHIIIIIIIIIIIIIIIIIIIIIIFFFFFFFFFFFFFFFFFFFFFFFFFFFFF;;==;DDDFFFFFFFFDD:88?;4404///34<<4433>A@@@>4455AA???AA?<<<9:66643/..-.5511155222766666==:6../69899322;;6666--,,,,,2323,,,,126:/24?ABDDFFFFFFF666669FFFFFFFFFFFFFFFFFFFD=544?400..276=81127773.---3565,---3,---31----3356==2244/--44;8;@<@8::AAAADA:::AAAADDDDD=;8???942-----3:;<<<:>>DDDDDDDDDDDBB@@844264300007
@JI6ZREA02GIFAW
ATCGTACGTTGGAGGGCAAGTCTGGTGCCAGCAGCCGCGGTAATTCCAGCTCCAATAGCGTATATTAAAGTTGTTGCAGTTAAAAAGCTCGTAGTTGAATTTTAGGCCTGGCCGGATGGTCCGTCTTTGGCGAGTACTGTTCTGTCGTCGGGTCTATCCTTCTGGTGAGCCGGGATGCCCTTTATTGGGTGTGTCGGGGAACCAGGACCATTACCTTGAAAAAATTAGAGTGTTTAAAGCGGGCATTTGCTTGAATAGATTAGCATGGAATAATAGAATAGGACGTTGGTTCTATTTTGTTGGTTTTAGGACCACCGTAATGATTAATAGGGATAGTTGGGGGCATTAGTATTCAATTGTCAGAGGTGAAATTCTTGGATTTATTGAGGACTAACTATTGCGAAAGCATTTGCCAAGGATGTTTTCATTAATCAAGAACGAAAGTTAGGGGATCGAAGACGATCAGATACCGTCGTAGTCTTAACCATAAACTATGCCGACTAGGAATCGGGCGACGTTATTTTCATGACTCG
+
HHHHHHHHHHHIIIIIIIIIIIIIIIIIIIIIIIIIIIIIIIIIIIIIIIIIHHHHHHHHHHHHHHHHHHHHHHHHHHHHH;;===HHHHHHHHHHHHHCCCCHHHHHHHHHHHHHHHHHHHHHH>>>HHHHHHHHHHHHHHHHHHHHHHHHFFFHHHHHHHHHHHHHHHHHHHHHHHHHHHHHFFBBBHHHHHHCCCCHHHHHBBBHHHHHHHHHHH666666GG3GGGGG@CC;;;@B666?B223BGGHHHHHHHHHHHHHHHHHHHHHHHHHHHHHHHHHHHHHHHHHHH?;99@6655////96633338?>>@BBEGHHHHGH@>>?><>99///--9;ADBDBBBBHHHHHHHHHHHHHDD===AAA8899><<<B::993339BB;998=BA93///?A>;;9A;;;;=862-----66220069;;;9694222100,,,,,,1222286;::;;;;::677;:9::;:62102200020,--0-4667894767788:72221-:7466700006622225.1
@JI6ZREA02GWHZ5
ATCGTACGTTGGAGGGCAAGTCTGGTGCCAGCAGCCGCGGTAATTCCAGCTCCAATAGCGTATATTAAAGTTGTTGCAGTTAAAAAGCTCGTAGTTGAATTT
+
FFFFFFFFFFFIIHHHIIIIIIIIIIIIIIIIIIIIIIIIIIIIIIIIIIIIFFFFFFFFFFFFFFFFFFFFFFFFFFFFF=====FFFFFFDBBAA>=0..
@JI6ZREA02F0RI1
ATCGTACGTTGGAGGGCAAGTCTGGTGCCAGCAGCCGCGGTAATTCCAGCTCCAATAGCGTATATTAAAGTTGTTGCAGTTAAAAAGCTCGTAGTTGAATTTCGGGATCAATATATCGGTCGTGCTTCGGTATGTACTGGTATTATTGATCTCTCCCTTCTGACGAACTATGATGTCATTAATTTGGTGTTATGGGGAATCAGGACTGTTACTTTGAAAAAATTAGAGTGTTTAAAGCAGGCACACGCTTGAATACATTAGCATGGAATAATGAAATAGGACGTTTGATCTTATTTGTTGGTTTCTAGGATCGACGTAATGATTAATAGGGATAGTTGGGGGCATTAGTATTCAATTGTCAGAGGTGAAATTCTTGGATTTATTGAAGACTAACTACTGCGAAAGCATTTGCCAAGGATGTTTCATTAATCAAGAACGAAAGTTAGGGATCGAAGACGATCAGATACCGTCGTAGTCTTAACCATAAACTATG
+
@=??<?8888847111DBGGIIIIIIIIIIIIIIIIIIIIIIIIIIIIIIIIIIIIIIIIIIIIIIHHHIIIIIIIIIIII?????IIIIIIIIIIIIIHHHIBBBIIIIIIIIIIIIIIIIIIIIIIIIIIIIIIIIIIIIIIIIIIIIIIII>>>BBHHIIIIIIIIIIIIIIIIIIIIIHHHIIIIIIIICCCCIIIIIIIIIIIIIIIHFFF666666>>-FFIIIHHHHHHIIIIIIIHHIIIFFFHHIIIIIEDEHIIIIIIIHHHIHHHE:@@IIIEB@ED::555///5//44999BAGGGFHIIH@@@DIIIIIIIIID555<DIIFF66677DDHIIIIHHHHHHIEEBBBBB4458:::::BDDEEEHHHH::DEBBB@:::>>BD@??>BBBB??===?>>>;==;9.---.322006998300373338;8-....8:===<9><<;;:8686<<;:9<:866:8<==:84311130-/1
@JI6ZREA02H38MJ
ATCGTACGTTGGAGGGCAAGTCTGGTGCCAGCAGCCGCGGTAATTCCAGCTCCAATAGCGTATATTAAAGTTGTTGCAGTTAAAAAGCTCGTAGTTGAATTTC
+
FFFFFFFFFFFII:::IIIIIIIIIIIIIIIIIIIIIIIIIIIIIIIIIIIIFFFFFFFFFFFFFFFFFFFFFFFFFFFFF==???FFFFFFFDBA?;;.,,3
@JI6ZREA02ICJ1T
ATCGTACGTTGGAGGGCAAGTCTGGTGCCAGCAGCCGCGGTAATTCCAGCTCCAATAGCGTATATTAAAGTTGTTGCAGTTAAAAAGCTCGTAGTTGAATTTCGGGATCAATATATTGGTCGTGCCTCCGGTATGCACTGGTATTATTGATTTCTACCTTTTGACGAACTGTGATGTCATTAATTTGGTGTCATGGGGAATCAGGACTGTTACTTTGAAAAAATTAGAGTGTTTAAAGCAGGCACACGCTTGAATACATTAGCATGGAATAATGAAATAGGACGTTTGACCCTATTTGTGGTTTCTAGGATCGACGTAATGATTAATAGGGATAGTTGGGGCATTAGTATTCAATTGTCAGAGGTGAAATTCTTGGATTTATTGAAGACTAACTACTGCGAAAGCATTTGCCAAGGATGTTTTCATTAATCAAGAACGAAAGTTAGGGATCGAAGACGATCAGATACCGTCGTAGTCTTAACCATAAACTAT
+
IIIIIIIIIIIII:::IIIIIIIIIIIIIIIIIIIIIIIIIIIIIIIIIIIIIIIIIIIIIIIIIIHHHIIIIIIIIIIII????=IIIIIIIIIIIIIHHHIHHHIIIIIIIIIIIIIIIIIIIIIHHHHIIIIIIIIIIIIIIIIIIIHHHIIIGG@@@@IIIIIIIIIIIIIIIIIIIII>>>IIIIIIIICCCCIIIIIIIHIIIIIIIEBBG666666==-GGIIIHHHHHHIIIIIIIIIIIIIIIIIIIIIIIIIIIFAAAAIIIIIEHHF?EEFGFB?AB:11/9;///5/44/10::E??AGIIIIIEDDIIIIIHA99<;?BEED::0000?BA:5645?GGDBBBDDEE@?555DEBBBBDCCDDB111947?A;98:?C>>>;AABB?;;;ACC>;;;??DD??=BB7744::<<<<<>==:88>9777<::49992338=;658::8833236===<9:::99:9<==21036668600
@JI6ZREA02FTX6B
ATCGTACGTTGGAGGGCAAGTCTGGTGCCAGCAGCCGCGGTAATTCCAGCTCCAATAGCGTATATTAAAGTTGTTGCAGTTAAAAAGCTCGTAGTTGAATTTCGGGATCAATACGTCGGTCGTGCTTTTTTGGTACGCACTGGCGTCATTGGTTTCTCCTTTCTGACGAACCATGATGTCATTAATTTAGTGTTATGGGGAGTTAGGACTGTTACTTTGAAAAAATTAGAGTGTTTAAAGCAGGCATTAGCTTGAATACATTAGCATGGAATAATGAAATAGGACGTTCGATCCTATTTTGTTGGTTTCTAGGATCAACGTAATGATTAATAGGGATAGTTGGGGCATTAGTATTCAATTGTCAGAGGTGAAATTCTTGGATTTATTGAAGACTAACTACTGCGAAAGCATTTGCCAAGGATGTTTTCATTAATCAAAGGACGAAAGTTAGGGATCGAAGACGATCAGATACCGTCGTAGTCTTAACCATAAACTATG
+
IIIIIIIIIIIIIHHHIIIIIIIIIIIIIIIIIIIIIIIIIIIIIIIIIIIIIIIIIIIIIIIIIIHHHIIIIIIIIIIII?????IIIIIIIIIIIIIHHHI@@@IIIIIIIIIIIIIIIIIII777777II<IIIIIIIIIIIIIIIIIIHHHIIIIHHHIIIIIIIIIIIIIIIIIIIIIIIHHHIIIIIIIICCCCIFIIIIIIIIIIIIIHHHI;;;;99>>-IIIIIHHHHHHIIIIIIIIIIII@@@DIIIIIIIIIIIDDDIIIIID@555HIIIIIIIIIIIIDDDD==99E896622224EE???GGIIIIIIIIIIIDDDDB@@@GDDDD9999DDDDFDDDFD@==EEDDEEBBB=====BAAA::>>=444=77A=442::=;998@;444:::;:::::=4444A;9;;1110222274.1,--22020002896-000072---749787777676;;;:9::;61300991/,,,,,-/,/1
@JI6ZREA02GZBCG
ATCGTACGTTGGAGGGCAAGTCTGGTGCCAGCAGCCGCGGTAATTCCAGCTCCAATAGCGTATATTAAAGTTGTTGCAGTTAAAAAGCTCGTAGTTGAATTTCGGGATCAATATATTGGTCGTGCCTCTGGTATGCACTGGTATTATTGATTTCTACCTTCTGATGAACTGTGATGTCATTAATTTGGTGTCATGGGGAATCAGGACTGTTACTTTGAAAAATTAGAGTGTTTAAAGCAGGCACACGCTTGAATACATTAGCATGGAATAATGAAATAGGACGTTTGACCCTATTTTGTTGGTTTCTAGGATCGACGTAATGATTAATAGGGATAGTTGGGGGCATTAGTATTCAATTGTCAGAGGTGAAATTCTTGGATTTATTGAAGACTAACTACTGCGAAAGCATTTGCCAAGGATGTTTTCATTAATCAAGAACGAAAGTTAGGGATCGAAGACGATCAGATACCGTCGTAGTCTTAACCATAAACTATGCCGACTAGGGATCGGATGATGTTTAATTTTTTAATGTACTC
+
IIIIIIIIIIIIIHHHIIIIIIIIIIIIIIIIIIIIIIIIIIIIIIIIIIIIIIIIIIIIIIIIIIHHHIIIIIIIIIIII;;;;;IIIIIIIIIIIIIHHHIHHHIIIIIIIIIIIIIIIIIIIIIIIIIIIIIIIIIIIIIIIIIIIIHHHIIIIIIIIIIIIIIIIIIIIIIIIIIIIII:::IIIIIIII@@@@IIIIIIIIIII@>@A::8:-----44-?ABB@@==:;;GIIIIIIIIIIIIIIIIIIIIIIIIIIIIIIIIIIIIHHHIAGFA=<==BEG<<;DB77797//<<:::DCHFFGIIIIIIIIIIIIIIIIIIHGGGIIIII;;;9:IIIIIIIIIIGGGHHHHHHDC??@HHHHHHDCCHHHHHHC;;HH@?>DEEC<;8>;;;;...;==777:999999656....22,,,,15663008:777<==5<<<<88888;9=;;==84242;88757;=;<?>>>>22047;;=;5686;;=681...138963333487<<>>//5555<9*<<4422
@JI6ZREA02JB1IK
ATCGTACGTTGGAGGGCAAGTCTGGTGCCAGCAGCCGCGGTAATTCCAGCTCCAATAGCGTATATTAAAGTTGTTGCAGTTAAAAAAGCTCGTAGTTGAA
+
FFFFFFFFFFFIIHHHIIIIIIIIIIIIIIIIIIIIIIIIIIIIIIIIIIIIFFFFFFFFFFFF@@;;;FFFFDDBBBD::222222?@@??===<;922
@JI6ZREA02HXGON
ATCGTACGTTGGAGGGCAAGTCTGGTGCCAGCAGCCGCGGTAATTCCAGCTCCAATAGCGTATATTAAAGTTGTTGCAGTTAAAAAGCTCGTAGTTGAATTTCGGGATCAATATATTGGTCGTGCCTCCGGTATGCACTGGTATTATTGATTTCTACCTTCTGACGAACTGTGATGTCATTAATTTGGTGTCATGGGGAATCAGGACTGTTACTTTGAAAAAATTAGAGTGTTTAAAGCAGGCACACGCTTGAATACATTAGCATGGAATAATGAAATAGGACGTTTGACCCTATTTGTTGGTTTCTAGGATCGACGTAATGATTAATAGGGATAGTTGGGGGCATTAGTATTCAATTGTCAGAGGTGAAATTCTTGGATTTATTGAAGACTAACTACTGCGAAAGCATTTGCCAAGGATGTTTTCATTAATCAAGAACGAAAGTTAGGGATCGAAGACGATCAGATACCGTCGTAGTCTTAACC
+
HHHHHHHHHHHIIHHHIIIIIIIIIIIIIIIIIIIIIIIIIIIIIIIIIIIIHHHHHHHHHHHHHHHHHHHHHHHHHHHHH?????HHHHHHHHHHHHHHHHHEEEHHHHHHHHHHHHHHHHHHHHHHHHHHHHHHHHHHHHHHHHHHHHHHHHHHHHHHHHHHHHHHHHHHHHHHHHHHHHHEEEHHEGHGGH>>>>EEGGHHHHHE><<HHHHHH666666<<-HHHHHHHHHHHHHHHHHHHHHHHHHHHHHHHHHHHHHHHHHHHHHHHHHHHHHHHHHHHCCDG>>>?;22221199;::DAG@@@HHHHHHHHHGGGGGBB952226BGGEE55558HEGG@@@@EBBBBAAAHHHHHHHDHHHHH=333AAD===B:434438=A@?????999?===99999=A98848854,,,,,,,,,,,144820021003:;;2666622222:9766777:8::76644746..,,,00,,
@JI6ZREA02JYM8K
ATCGTACGTTGGAGGGCAAGTCTGGTGCCAGCAGCCGCGGTAATTCCAGCTCCAATAGCGTATATTAAAGTTGTTGCAGTTAAAAAGCTCGTAGTTGAATTTCGGGATCAATATATTGGTCGTGCCTCTGGTATGCACTGGTATTGTTGGTTTCTCCCTTCTGACGAACCATGATGTCATTTATTTGGTGTTGTGGGGAATCAGGACTGTTACTTTGAAAAAATTAGAGTGTTTAAAGCAGGCTCACGCTTGAATACATTAGCATGGAATAATGAAATAGGACGTTTGATTCTATTTTGTTGGTTTCTAGGATCGACGTAATGATTAATAGGGATAGTTGGGGGCATTAGTATTCAATTGTCAGAGGTGAAATTCTTGGATTTATTGAAGACTAACTACTGCGAAAGCATTTGCCAAGGATGTTTTCATTAATCAAGAACGAAAGTTAAGGGATCGAAGACGATCAGATACCGTCGTAGTCTTAACCATAAACTATGCCGACTAGGGATCGGATGATGTTAATTTTTTAATGTACTC
+
IIIIIIIIIIIIIHHHIIIIIIIIIIIIIIIIIIIIIIIIIIIIIIIIIIIIIIIIIIIIIIIIIIHHHIIIIIIIIIIII=====IIIIIIIIIIIIIHHHIHHHIIIIIIIIIIIIIIIIIIIIIIIIIIIIIIIIIIIIIIIIIIIIHHHIIHHHIIIIIIIIIIIIIIIIIIIII@@@IHHHIIIIIIII@@@?IIIIIIIIIIIIIIIHHHI<<<<<<II5IIIIB;;;BBHIIIIIIIIIIIIGGGGGIIII===GIIIIIIIIIIIIHHHIIIIIII===AAIIIII?@BBI@@IIAAAIIIAAAGIIIIIIIIIGGGIIIII===AIIIII===::IIIIIIIIIIGGDHHDCDDHEEE<4666AAA<<>>@001<7:EE@@>DEECCCCC<<<<>>=<<<@@>@;;;;?=6881111336655488;;88=533359:-----0333::87=<:<<<<:<788<:9<>?<<=>>>>7204799=;-232678485222133668883337866....--00*8866//
@JI6ZREA02G8QAI
ATCGTACGTTGGAGGGCAAGTCTGGTGCCAGCAGCCGCGGTAATTCCAGCTCCAATAGCGTATATTAAAGTTGTTGCAGTTAAAAAGCTCGTAGTTGAATTT
+
FFFFFFFFFFFIIHHHIIIIIIIIIIIIIIIIIIIIIIIIIIIIIIIIIIIIFFFFFFFFFFFFFFFFFFFFFFFFFFF::66688FFFFBA????=66..,
@JI6ZREA02GMYDD
ATCGTACGTTGGAGGGCAAGTCTGGTGCCAGCAGCCGCGGTAATTCCAGCTCCAATAGCGTATATTAAAGTTGTTGCAGTTAAAAAGCTCGTAGTTGAATTTCGGGATCAATATAGTTGGTCGTGTCCGTCCGGTATGGCACTGGTAGTTTATTCGTATTTCTACCTTACCTGACGAACTGTG
+
FFFFFFFFFFFIIHHHIIIIIIIIIIIIIIIIIIIIIIIIIIIIIIIIIIIIFFFFFFFFFFFFFFFFFFFFFFFFFFFFF==??=FFFFFFFFFDDDD?=:51107<=;;:83/00188A?<<<<AA<888<<343223323-.//2668<44:<;?6664/4...-211577721234766
@JI6ZREA02G12BI
ATCGTACGTTGGAGGGCAAGTCTGGTGCCAGCAGCCGCGGTAATTCCAGCTCCAATAGCGTATATTAAAGTTGTTGCAGTTAAAAAGCTCGTAGTTGAATTTCGGGGTAT
+
FFFFFFFFFFFII???IIIIIIIIIIIIIIIIIHDDFHHHHHHHHHHIIIIIFFFFFFFFFFFFEEDDFFFFDBA?@@?44/////<???>=?ABA::8886722.,,.-
@JI6ZREA02GVCDD
ATCGTACGTTGGAGGGCAAGTCTGGTGCCAGCAGCCGCGGTAATTCCAGCTCCAATAGCGTATATTAAAGTTGTTGCAGTTAAAAAGCTCGTAGTTGAATTTC
+
FFFFFFFFFFFIIHHHIIIIIIIIIIIIIIIIIIIIIIIIIIIIIIIIIIIIFFFFFFFFFFFFFFFFFFFFFFFFFFFFF?????FFFFFFFFBA?>>222/
@JI6ZREA02FX9E5
ATCGTACGTTGGAGGGCAAGTCTGGTGCCAGCAGCCGCGGTAATTCCAGCTCCAATAGCGTATATTAAAGTTGTTGCAGTTAAAAAGCTCGTAGTTGAATTTTAGGCCTGGCCGGATGGTCCGTCTTTGGCGAGTACTGTTCTGTCGTCGGGTCTATCCTTCTGGTGAGCCGGGATGCCCTTTATTGGGTGTGTCGGGGAACCAGGACCATTACCTTGAAAAAATTAGAGTGTTTAAAGCGGGCATTTGCTTGAATAGATTAGCATGGAATAATAGAATAGGACGTTGGTTCTATTTTGTTGGTTTTAGGACCACCGTAATGATTAATAGGGATAGTTGGGGGCATTAGTATTCAATTGTCAGAGGTGAAATTCTTGGATTTATTGAAGACTAACTATTGCGAAAGCATTTGCCAAGGATGTTTTCATTAATCAAGAACGAAAGTTAGGGGATCGAAGACGATCAGATACCGTCGTAGTCTTAACCATAAACTATGCCGACTAGGAATCGGGCGACGTTATTTC
+
IIIIIIIIIIIII:::IIIIIIIIIIIIIIIIIIIIIIIIIIIIIIIIIIIIIIIIIIIIIIIIIIHHHIIIIIIIIIIII<<<<<IIIIIIIIIIIIICCCCIIIIIIIIIIIIIIIIIIIIIIHHHIIIIIIIIIIIIIIIIIIIIIHHHIIIIIIIIIIIIIIIIIIIHHHIIIHHHHHHIAABBHIIIIIICCBBIIIIHIIIIIIIIIIIIII666666FF5DIIIIHHH>>>>HHHHIIBBBFIIIIIIIIIIIIIIIIIIIIIIIIIIIIIIIIIIIIIIIIIIIIIB??=D66??5553?66:555446;?EBBDGIDDDHBBBFGFE??25525DDGGEGGFFHIIIHHHHHHHHHHHEEEHHHH88555@BBD::DB::8:BD>998>@CC9:::B?:::EEEEEEEED>>7774::;;::5888844973..130,,---03332276;::883318:==:8888><:;::==1103611..-033::;48688<<><:8860977220---3
@JI6ZREA02I45DN
ATCGTACGTTGGAGGGCAAGTCTGGTGCCAGCAGCCGCGGTAATTCCAGCTCCAATAGCGTATATTAAAGTTGTTGCAGTTAAAAAGCCCGTAGTTGAATTTTAGGCCTGGCCGGATGGTCCGTCTTTGGCGAGTACTGTTCCGTCGTCGGGTCTATCCTTCTGGTGAGCCGGGATGCCCTTTATTGGGTGTGTCGGGGAACCAGGACCATTACCTTGAAAAATTAGAGTGTTTAAAGCGGGCATTT
+
FFFFFFFFFFFIIHHHIIIIIIIIIIIIIIIIIIIIIIIIIIIIIIIIIIIIFFFFFFFFFFFFFFFFFFFFFFFFFFFFF=====FFFFFFFFFFFFFDDDAFFFF=:8:FFFFFFCCCFFFFF@@@FFFFFFFFFFFFFFFFFFFFFFFFFFFFFFFFFFFFFFFFFFFFFFFFFFFFFFFC>>???B<AA@<6696<<><<<@A84422899613,,,,,--,759:<6688888988444662
@JI6ZREA02GNIV5
ATCGTACGTTGGAGGGCAAGTCTGGTGCCAGCAGCCGCGGTAATTCCAGCTCCAATAGCGTATATTAAAGTTGTTGCAGTTAAAAAGCTCGTAGTTGAATTTCGGGATCAATATATTGGTCGTGCCTCTGGTATGAACTGGTATTATTGATTTCTACCTTCTGACGAACTGTGATGTCATTAATTTGGTGTCATGGGGAATCAGGACTGTTACTTTGAAAAAATTAGAGTGTTTAAAGCAGGCACACGCTCGAATACATTAGCATGGAATAATGAAATAGGACGTTTGACCCTATTTGTTGGTTTCTAGGATCGACGTAATGATTAATAGGGATAGTTGGGGGCATTAGTATTCAATTGTCAGAGGTGAAATTCTTGGATTTATTGAAGACTAACTACTGCGAAAGCATTTGCCAAGGATGTTTCATTAATCAAGAACGAAAGTTAGGGATCGAAGACGATCAGATACCGTCGTAGTCTTAACCNTAAACTATGCCGACTAGGGATCGGATGATGTTAATTTTTTAATGTACTC
+
IIIIIIIIIIIIIHHHIIIIIIIIIIIIIIIIIIIIIIIIIIIIIIIIIIIIIIIIIIIIIIIIIIHHHIIIIIIIIIIII<<<<<IIIIIIIIIIIIIHHHIHHHIIIIIIIIIIIIIIIIIIIIIIIIIIIIIIIIIIIIIIIIIIIIHHHIIIGGGGIIIIIIIIIIIIIIIIIIIIIII:::IIIIIIIICCCCIIIIIIIIIIGGGGIHHHI999988;;,BIIIIHHHHHHIIIIIIIGGGIIIIIIIIIIIIIIIIIIIIIIICCDGHHHIIIIIIIGBBED411@@33382:AABEEIIIGGGIIIIIIIIIIIIIIIIHA777:IIIII=====IIIIIIIIIIBBBIIIIIIIIFFIIFFFIB755<<IFFHIHHIIIIIIIHIIIIIIGGDBBBABBBBBDA=????;4.....49:99:==::77?>:::3//-38====:::<:?==>>>><><???=<A>?=<><<??<3!44??:8-344:??;<7:::7><;;:::>::8<??005555<<.?=?4//
@JI6ZREA02J1KHX
ATCGTACGTTGGAGGGCAAGTCTGGTGCCAGCAGCCGCGGTAATTCCAGCTCCAATAGCGTATATTAAAGTTGTTGCAGTTAAAAAGCTCGTAGTTGAATTTTCGGCCTGGCCGGATGGTCCGTCTTTGGCGAGTACTGTTCTGTCGTCGGGTCTATCCTTCTGGTGAGCCGGGATGCCCTTTATTGGGTGTGTCGGGGAACCAGGACCATTACCTTGAAAAAATTAGAGTGTTTAAAGCGGGCATTTGCTTGAATAGATTAGCATGGAATAATAGAATAGGACGTTGGTTCTATTTTGTTGGTTTTAGGACCACCGTAATGATTAATAGGGATAGTTGGGGGCATTAGTATTCAATTGTCAGAGGTGAAATTCTTGGATTTATTGAAGACTAACTATTGCGAAAGCATTTGCCAAGGATGTTTTCATTAATCAAGAACGAAAGTTAGGGGATCGAAGACGATCAGATACCGTCGTAGTCTTAACC
+
IIIIIIIIIIIIIIIIIIIIIIIIIIIIIIIIIIIIIIIIIIIIIIIIIIIIIIIIIIIIIIIIII;;;IIIIIIHHHI==66666BIIIIIIIIIIIIBBCCIIIIIIIIIIIIIIIIIIIIIIHHHIIIIIIIIIIIIIIIIIIIIIHHHIIIIIIIIIIIIIIIIIIIBBBIIIHHHHHHIDDFFDIIIIEE<<==IIBBBBBBFIIIGGEEEEE22222267,?DGGIEHHHHHIIHFFFIBBBHIIIIF@@@HIIIIIIIIIIIIEDDIIHHHHIIIFI@@@@@??A?A59975//6699;7D<9666<2256<EGGIIIIIIIHHHIIIIDD76;66DDDDFD@@@@GGGBBBBBBBBBBCC<<<DB:3355@BBEE<<EHB:8:HHBBBHHHBBBBBEB@:555CA>>88421,,,,,,53311176:300;:555...-1133683...64;::88886;:;;<<9::866868;;.-
@JI6ZREA02JXM14
ATCGTACGTTGGAGGGCAAGTCTGGTGCCAGCAGCCGCGGTAATTCCAGCTCCAATAGCGTATATTAAAGTTGTTGCAGTTAAAAAGCTCGTAGTTGAATTTCGGGATCAATATATTGGTCGTGCCTCCGGTATGCACTGGTATTATTGATTTCTACCTTCTGACGAACTGTGATGTCATTAATTTGGTGTCATGGGGAATCAGGACTGTTACTTTGAAAAAATTGAGTGTTTAAAGCAGGCACACGCTTGAATACATTAGCATGGAATAATGAAATAGGACGTTTGACCCTATTTGTTGGTTTCTAGGATCGACGTAATGATTAATAGGGATAGTTGGGGGCATTAGTATTCAATTGTCAGAGGTGAAATTCTTGGATTTATTGAAGTCCAACTACTGCGAAAGCATTTGCCAAGGATGTTTTCATTAATCAAGAACGAAAGTTAGGGATCGAAGACGATCAGATATCGTCGTAGTCTTAACCATAAACTAT
+
HHHHHHHHHHHIIHHHIIIIIIIIIIIIIIIIIIIIIIIIIIIIIIIIIIIIHHHHHHHHHHHHHHHHHHHHHHHHHHHHH?????HHHHHHHHHHHHHHHHHHHHHHHHHHHHHHHHHHHHHHHHHHHHHHHHHHHHHHHHHHHHHHHHHHHHHHHHHHHHHHHHHHHHHHHHHHHHHHHHHHHHHHHHHHHHCCCCHHHHHHHHHHHHHHGCCCH622266@@@GGGHHHHHHHHHHHHHHHHHHHHHHHHHHHHHHHHHHHHHHHHHHHHDDDH<DDHHHDBDED>;;;?222618>>==@EHHHHHHHHHHHHHHHHHHHBBBHH@@@BGGBB55555BEGBBBBHHHBBBHHHHH====HDD>>>D=988===>==B<<EB99999A=898B@AA====?AA<;;999AA996;70000262200477761151,,,,,,,,,,34448874788777::76677::11284200774111,,,,.,,
@JI6ZREA02FZ3M2
ATCGTACGTTGGAGGGCAAGTCTGGTGCCAGCAGCCGCGGTAATTCCAGCTCCAATAGCGTATATTAAAGTTGTTGCAGTTAAAAAGCTCGTAGTTGAATTTTAGGCCTGGCCGGATGGTCCGTCTTTGGCGAGTACTGTTCTGTCGTCGGGTCTATCCTTCTGGTGAGCCGGGATGCCCTTTATTGGGTGTGTCGGGGAACCAGGACCATTACCTTGAAAAAATTAGAGTGTTTAAAGCGGGCATTTGCTTGAATAGATTAGCATGGAATAATAGAATAGGACGTTGGTTCTATTTTGTGGTTTTAGGACCACCGTAATGATTAATAGGGATAGTTGGGGGCATTAGTATTCAATTGTCAGAGGTGAAATTCTTGGATTTATTGAAGACTAACTATTGCGAAAGCATTTGCCAAGGATGTTTTCATTAATCAAGAACGAAAGTTAGGGGATCGAAGACGATCAGATACCGTCGTAGTCTTAACCATAAACTATGCCGACTAGGAATCGGGCGACGTTATTTCATGACTCGCTCGGCG
+
IIIIIIIIIIIIIHHHIIIIIIIIIIIIIIIIIIIIIIIIIIIIIIIIIIIIIIIIIIIIIIIIIIHHHIIIIIIIIIIII?????IIIIIIIIIIIIICCCCIIIIIIIIIIIIIIIIIIIIIIHHHIIIIIIIIIIIIIIIIIIIIIHHHIIIIIIIIIIIIIIIIIIIHHHIIIHHHHHHI@@DDDEIIIIE>>>>IIIIHHHHIIIHHHIIFFG22222677,@GDDDDDD999FIHHHIIHHHIIIIIFDDHHIIIIIIIIIIII777@DIIIIIGGFD:;;7644:6?66566/669999DA?666;99;;?BAAAAEEE?9000?A<=88///22>AAAAB?@@DGGGGDDDEEBB99:8=B<BAA::444444=8:DEBBBDHHHHHHH====HHE9::::EBAAAA=A;9-----2966444233;96972224-----0002222274;:87777678;;76466;:13102277.2----0-..22796989;113...20-613,,,00022766997979799--
@JI6ZREA02FQWV3
ATCGTACGTTGGAGGGCAAGTCTGGTGCCAGCAGCCGCGGTAATTCCAGCTCCAATAGCGTATATTAAAGTTGTTGCAGTTAAAAAGCTCGTAGTTGAATTTCGGGATCAATATATTGGTCGTGCCTCCGGTATGCACTGGTATTATTGATTTCTACCTTCTGACGAACTGTGATGTCATTAATTTGGTGTCATGGGGAATCAGGACTGTTACTTTGAAAAAATTAGAGTGTTTAAAGCAGGCACACGCTTGAATACATTAGCATGGAATAATGAAATAGGACGTTTGACCCTATTTTGTTGGTTTCTAGGATCGACGTAATGATTAATAGGGATAGTTGGGGGCATTAGTATTCAATTGTCAGAGGTGAAATTCTTGGATTTATTGAAGACTAACTACTTGCGAAAGCATTTGCCAAGGATGTTTTCATTAATC
+
FFFFFFFFFFFIIHHHIIIIIIIIIIIIIIIIIIIIIIIIIIIIIIIIIIIIFFFFFFFFFFFFFFFFFFFFFFFFFFFFF?????FFFFFFFFFFFFFFFFFFFFFFFFFFFFFFFFFFFFFFFFFFFFFFFFFFFFFFFFFFFFFFFFFFFFFFFFFFFFFFFFFFFFFFFFFFFFFFFFF;;?FFFFFFFFBDDDFFFFFFFFFFDDDDFFFFF66666666,;;FFFFFFFFFFFFFFFFFFFFFDDDFFIIIGGGGGGGGDDDDFDDGGCCCG:AADDD=;9<7222<=00004/3@@;;;DADDDDDDDDDIIIIDDDDDDDDD?===AAAAA55555AABBAAADDDDDDDDDDDD?>333>>>=BBBBBDDD8888::===<:>@@<;/./22772226683///8:;;;;8672----22661142
@JI6ZREA02G4WZP
ATCGTACGTTGGAGGGCAAGTCTGGTGCCAGCAGCCGCGGTAATTCCAGCTCCAATAGCGTATATTAAAGTTGTTGCAGTTAAAAAGCTCGTAGTTGAATTTCGGGATCAATATATTGGTCGTGCCTCTGGTATGAACTGGTATTATTGATTTCTACCTTCTGACGAACTGTGATGTCATTAATTTGGTGTCATGGGGAATCAGGACTGTTACTTTGAAAAAATTAGAGTGTTTAAAGCAGGCACACGCTTGAATGCATTAGCATGGAATAATGAAATAGGACGTTTGACCCTATTTTGTTGGTTTCTAGGATCGACGTAATGATTAATAGGGATAGTTGGGGGCATTAGTATTCAATTGTCAGAGGTGAAATTCTTGGATTTATTGAAGACTAACTACTGCGAAAGCATTTGCCAAGGATGTTTTCATTAATCAAGAACGAAAGTTAGGGATCGAAGACGATCAGATACCGTCGTAGTCTTAACCATAAACTATAGCCGACTAGGGATCGGATGATGTTAATTTTTTAATGTAC
+
IIIIIIIIIIIIIHHHIIIIIIIIIIIIIIIIIIIIIIIIIIIIIIIIIIIIIIIIIIIIIIIIIIHHHIIIIIIIIIIII;;;;;IIIIIIIIIIIIIHHHIBBBIIIIIIIIIIIIIIIIIIIIIIIIIIIIIIIIIIIIIIIIIIIIHHHIIIIIIIIIIIIIIIIIIIIIIIIIIIIII>>>IIIIIIIICCCCIIIIIIIIIIFFFIIHHHI;;;;66;;,FIIIIHHHHHHIIIIIIIIIIIIFFFIIIIIIIIIIIIIIIIIIIIIIHHHH@EEIIHHHHIE777EHBB?=I;;DD999@?I@@@@DIIIIIIIIIIII@<99;;:@A@55524444EEEEEGFDDDDDHHHEEDDDDDDB355:BBBB?AACBB=>77CC?>;C?9:442@>>>@;;;9::///:::88;;6;;111188;<::9;;<:88>:777<==6998:8833310318:::8131:::6461311;<<==888:66690,,,,30,,,,,,,13554497788.--22..//,,..)1,,,
@JI6ZREA02JKLYO
ATCGTACGTTGGAGGGCAAGTCTGGTGCCAGCAGCCGCGGTAATTCCAGCTCCAATAGCGTATATTAAAGTTGTTGCAGTTAAAAAGCTCGTAGTTGAATTTCGGGATCAATATATTGGTCGTGCCTCTGGTATGCACTGGTATTATTGATTTCTACCTTCTGATGAACTGTGATGTCATTAATTTGGTGTCATGGGGAATCAGGACTGTTACTTTGAAAAAATTGAGTGTTTAAAGCAGGCACACGCTTGAATACATTAGCATGGAATAATGAAATAGGACGTTTGACCCTATTTTGTTGGTTTCTAGGATCGACGTAATGATTAATAGGGATAGTTGGGGGCATTAGTACCAATTGTCAGAGGTGAAATTCTTGGATTTATGAAGACCAACTACTGCGAAAGCATTTGCCAAGGATGTTTTCATTAATCAAGAACGAAAGTTAGGGATCGAAGACGATCAG
+
FFFFFFFFFFFIIHHHIIIIIIIIIIIIIIIIIIIIIIIIIIIIIIIIIIIIFFFFFFFFFFFFFFFFFFFFFFFFFFFFF;;;;;FFFFFFFFFFFFFFFFFDDDFFFFFFFFFFFFFFFFFFFFFFFFFFFFFFFFFFFFFFFFFFFFFFFFFFFFFFFFFFFFFFFFFFFFFFFFFFFFFFFFEEDFFFFFAAAAFFFFFFDDDB=4449333?//////889>??A8:::::ADBBBBDDDDFFDDDDDDAAAAAADGGFDDDDGGDDD?==B>BB::555?AB=;;>?55444//000..74>;;=999B:::::DDDDDDBBD???A??55555522>>=<<<844444=:::>83338<:;;;<::::888///2/36222;;22232;;;;;10063,,,,,004400037...02036444666200642227---220022266747772222
@JI6ZREA02F1N5E
ATCGTACGTTGGAGGGCAAGTCTGGTGCCAGCAGCCGCGGTAATTCCAGCTCCAATAGCGTATATTAAAGTTGTTGCAGTTAAAAAGCTCGTAGTTGAATTTTAGGCCTGGCCGGATGGTCCGTCTTTGGCGAGTACTGTTCTGTCGTCGGGTCTATCCTTCTGGTGAGCCGGGATGCCCTTTATTGGGTGTGTCGGGGAACCAGGACCATTACCTTGAAAAAATTAGAGTGTTTAAGGCGGGCATTTGCTTGAATAGATTAGCATGGAATAATAGAATAGGACGTTGGTTCTATTTTGTTGGTTTTAGGACCACCGTAATGATTAATAGGGATAGTTGGGGGCATTAGTATTCAATTGTCAGAGGTGAAATTCTTGGATTTATTGAAGACTAACTATTGCGAAAGCATTTGCCAAGGATGTTTTCGTTAATCAAGAACGAAAGTTAGGGGAATCGAAGACGATCAGATACCGTCGTAGTCTTAACCNTAAACTNTGCCGACTAGGAATCGGGCGACGTTATTTCATGACTCGCTCGGCG
+
IIIIIIIIIIIIIHHHIIIIIIIIIIIIIIIIIIIIIIIIIIIIIIIIIIIIIIIIIIIIIIIIIIHHHIIIIIIIIIIII????=IIIIIIIIIIIIICCCCIIIIIIIIIIIIIIIIIIIIIIHHHIIIIIIIIIIIIIIIIIIIIIHHHIIIIIIIIIIIIIIIIIIIHHHIIIHHHGGGIDDBBBIIIIII==>>IIIHBBBHIIIIGEDDAAD/-//////,:==BB<::5555:4445A:::EEGGIIHHHHIIIIIIIIIIIIIIIIIIIIIIIIIHAAADDEED<:66688//<<>;;;GGII<662256GGDDDDGIIIIIBBIIHIHH66667EEIIIIIIIIIIIHEEEEEDD555=??>??C88;;?>>>A::CA553;C>999;CCCCB??>???>>>C??????=<=4744<6--..9:::;99;6533...-11000033888:9;:9:::8689==82018;:89//00//!,,,,,,!/1360309899889,,,,,,,,/00/,,,15773334747894/.
@JI6ZREA02JM2YW
ATCGTACGTTGGAGGGCAAGTCTGGTGCCAGCAGCCGCGGTAATTCCAGCTCCAATAGCGTATATTGAAGTTGTTGCAGTTAAAAAGCTCGTAGTTGAATTTTAGGCCTGGCCGGATGGTCCGTCTTTGGCGAGTACTGTTCTGTCGTCGGGTCTATCCTTCTGGTGAGCCGGGATGCCCTTTATTGGGTGTGTCGGGGAACCAGGACCATTACCTTGAAAAAATTAGAGTGTCTAAAGCGGGCATTTGCTTGAATAGATTAGCATGGAATAATAGAATAGGACGTTGGTTCTATTTTGTTGGTTTTAGGACCACCGTAATGATTAATAGGGATAGTTGGGGGCATTAGTATTCAATTGTCAGAGGTGAAATTCTTGGATTTATTGAAGACTAACTATTGCGAAAGCATTTGCCAAGG
+
HHHHHHHHHHHIIHHHIIIIIIIIIIIIIIIIIIIIIIIIIIIIIIIIIIIIHHHHHHHHHHHHHHHHHHHHHHHHHHHHH?????HHHHHHHHHHHHHCCCCHHHHHHHHHHHHHHHHHHHHHHHHHHHHHHHHHHHHHHHHHHHHHHHHHHHHHHHHHHHHHHHHHHHHHHHHHHHHHHHHH@@BB@GAGGGB2222>>BB?;;;@FGHHHHHHHH666666<<-DDGGEEGHHEEEHHHHHHHHHHHHHHHHHHHDDDHHHHHGGH@655@HDDDHHIIHHHDD@@@@BBD6666@68BB;;9;G@@;;;@556@@EEEEHHHHHHHHHHHHHHH88855BBHHH@@@@@HHHHDD@AAHH999=>>HHHHHHHHHHHHHHHHHA989DD?@@D??AD@===99999==9999AA
@JI6ZREA02G1HS5
ATCGTACGTTGGAGGGCAAGTCTGGTGCCAGCAGCCGCGGTAATTCCAGCTCCAATAGCGTATATTAAAGTTGTTGCAGTTAAAAAGCTCGTAGTTGAATTTTAGGCCTGGCCGGATGGTCCGTCTTTGGCGAGTACTGTTCTGTCGTCGGGTCTATCCTTCTGGTGAGCCGGGATGCCCTTTATTGGGTGTGTCGGGGAACCAGGACCATTACCTTGAAAAAATTAGAGTGTTTAAAGCGGGCATTTGCTTGAATAGATTAGCATGGAATAATAGAATAGGACGTTGGTTCTATTTTGTTGGTTTTAGGACCACCGTAATGATTAATAGGGATAGTTGGGGGCATTAGTATTCAATTGTCAGAGGTGAAATTCTTGGATTTATTGAAGACTAACTATTGCGAAAGCATTTGCCAAGGATGTTTTCATTAATCAAGAACGAAAGTTAGGGGATCGAAGACGATCAGATACCGTCGTAGTCTTAACCATAAACTATGCCGACTAGGAATCGGG
+
IIIIIIIIIIIIIHHHIIIIIIIIIIIIIIIIIIIIIIIIIIIIIIIIIIIIIIIIIIIIIIIIIIHHHIIIIIIIIIIII?????IIIIIIIIIIIIICCCCIIIIIIIIIIIIIIIIIIIIIIHHHIIIIIIIIIIIIIIIIIIIIIHHHIIIIIIIIIIIIIIIIIII:::IIIEHHHHHIAABBHIIIIII@@@@IIHHHIIIIIIIIIIIHHI666666@@0IIIIIHHHHHHIIHHHHIHHHIIIIIIIIIIIIIIIIIIIIIIIIIIIIIIIIIIII@@@DDDDDFE99==G//7799;;EEGE;;;9@@DDIHHHIIIIIIH;;;II@;;55555DDDGGGGIIDDDDBBBBDB:94448BBBDBA88::=<<<=77::443:=BB===BBB=9::<AA=;;;=::::==62---00992200022264620---06900000022..-44;88:::7676;=:888:;::;<;;;110766631-12226749466013773-
@JI6ZREA02G289Z
ATCGTACGTTGGAGGGCAAGTCTGGTGCCAGCAGCCGCGGTAATTCCAGCTCCAATAGCGTATATTAAAGTTGTTGCAGTTAAAAAGCTCGTAGTTGAATTTCGGGATCAATATATTGGTCGTGCCTCTGGTATGAACTGGTATTATTGATTTCTACCTTCTGACGAACTGTGATGTCATTAATTTGGTGTCATGGGGAATCAGGACTGTTACTTTGAAAAAATTAGAGTGTTTAAAGCAGGCACACGCTTGAATACATTAGCATGGAATAATGAAATAGGACGTTTGACCCTATTTGTTGGTTTCTAGGATCGACGTAATGATTAATAGGGATAGTTGGGGGCATTAGTATTCAATTGTCAGAGGTGAAATTCTTGGATTTATTGAAGACTAACTACTGCGAAAGCATTCGCCAAGGATGTTTTCATTAATCAAGAACGAAAGTTAGGGATCGAAGACGATCAGATACCGTCGTAGTCTTAACCATAAACTATGCCGATGGGGATCGGATGATGTTAATTTTTTAATGTAC
+
IIIIIIIIIIIIIHHHIIIIIIIIIIIIIIIIIIIIIIIIIIIIIIIIIIIIIIIIIIIIIIIIIIHHHIIIIIIIIIIII;;;;;IIIIIIIIIIIIIHHHI@@@IIIIIIIIIIIIIIIIIIIIIIIIIIIIIIIIIIIIIIIIIIIIHHHIIIIIIIIIIIIIIIIIIIIIIIIIIIIIIHHHIIIIIIIICCCCIIIIIIIIIIBBBIIFFFI6;;;;;;;,IIIIIHHHHHHIIIIIIIIIIIIIIIIIIIIIIIIIIIIIIIIIIIII<<<IIIIIIIB@??E>==>:111514@@988A?G@@@IIIIIF@@@DIIIIDDDFB?=BDB=88-----99;=A=:>>;;<@DB?=@DBBBEEDBB=D>:88:::///847AAAA8:544>9899::@===@C???DC>>>>>>;83....33;;884888300<:3338..-166633399448683338131::8658:;813109974.,,,,,,,,,,,/11222278:;;;:33388<:://55//00)::93
@JI6ZREA02GV4T3
ATCGTACGTTGGAGGGCAAGTCTGGTGCCAGCAGCCGCGGTAATTCCAGCTCCAATAGCGTATATTAAAGTTGTTGCAGTTAAAAAGCTCGTAGTTGAATTTTAGGCCTGACCGGATGGTCCGTCTTTGGCGAGTACTGTTCTGTCGTCGGGTCTATCCTTCTGGTGAGCCGGGATGCCCTTTATTGGGTGTGTCGGGGAACCAGGACCATTACCTTGAAAAAATTAGAGTGTTTAAAGCGGGCATTTGCTTGAATAGATTAGCATGGAATAATAGAATAGGACGTTGGTTCTATTTTGTTGGTTTTAGGACCACCGTAATGATTAATAGGGATAGTTGGGGGCATTAGTATTCAATTGTCAGAGGTGAAATTCTTGGATTAATTGAAGACTAACTATTGCGAAAGCATTTGCCAAGGATGTTTTCATTAATCAAGAACGAAAGTTAGGGGATCGAAGACGATCTGATACCGTCGTAGTCTTAACCATAAACTATGCCGACTAGGGATCGGATGATGTTAATTTTTTAATGAC
+
IIIIIIIIIIIIIHHHIIIIIIIIIIIIIIIIIIIIIIIIIIIIIIIIIIIIIIIIIIIIIIIIIIHHHIIIIIIIIIIII;;;;;HIIIIIIIIIIIICCCCIIIIIIIIIIIIIIIIIIIIIIHHHIIIIIIIIIIIIIIIIIIIIIHHHIIIIIIIIIIIIIIIIIIIHHHIIIHHHHHHIAABBHIIIIIICCCCIIIIIIIIIIIIIIIIIII666666FF3IIHIHHHHHFFFIHHHII@@@HIIII@@@DDDDDHIIIIIIIIIIIIIIIIIIIIDD@@@DDBBEAA55966//669966D??@DDD@9;;@FGGGGIDDDDEHHIIIIHH88===IHHHIIHHHIIIIHHHHHHHHHHHHHHHHHHBB===BEEEDDBBB=8::B9998?AAA=444?BBBBB===HHH==::4444;:::::9;;;3...-002444-..000222224464466:973133;84446444//00,,,1,,,1/,166689471337:;:777:66664866------44,962
@JI6ZREA02GHAV1
ATCGTACGTTGGAGGGCAAGTCTGGTGCCAGCAGCCGCGGTAATTCCAGCTCCAATAGCGTATATTAAAGTTGTTGCAGTTAAAAAGCTCGTAGTTGAATTTCGGGATCAATACGTCGGTCGTGCTTTTTTGGTACGCACTGGCGTCATTGGTTTCTCCTTTCTGACGAACCATGATGTCATTAATTTGGTGTTATGGGGAGTTAGGACTGTTACTTTGAAAAAATTGAGTGTTTAAAGCAGGCATTAGCTTGAATACATTAGCATGGAATAATGAAATAGGACGTTCGATCCTATTTTGTTGGCTTCTAGGATCAACGTAATGATTAATAGGGATAGTTGGGGCATTAGTATTCAATTGTCAGAGGTGAAATTCTTGGATTTATTGAAGACTAACTACTGCGAAAGCATTTGCCAAGGATGTTTTCATTAATCAAGAACGAAAGTTAGGGATCGAAGACGATCAGATACCGTCGTAGTCTTAACC
+
HHHHHHHHHHHIIHHHIIIIIIIIIIIIIIIIIIIIIIIIIIIIIIIIIIIIHHHHHHHHHHHHFFEEHHHHHHHHHHHHH???==HHHHHHHHHHHHHHHHH???HHHHHHHHHHHHHHHHHHH99;;;;HHBHHHHHHHHHHHHHHHHBBBBHHHHHHHHHHHHHFFFHHHHHHHHHHHHIDD666;;7BBBDC9;;9@168DEGGGHHHHHHHHHH666666866@GGG@;;366HHHHGGHHHHHHHHHHHHHHHHHHHHHHHHHHHHHHHHHHHHHH665;DGGDD><<B99555//;;B;;;9GGGEBBBGHE@@@EBB;;;;EE@@>EDEG@@6666@@BBGGGGEEEBAAA==>A99999899999>8899A<<;=77AB99899?=998?=<99999233999<88448862------144442436---2,,,,.,,---277::;;:9;:::::7678;;;6466;8620.44..
@JI6ZREA02GAABE
ATCGTACGTTGGAGGGCAAGTCTGGTGCCAGCAGCCGCGGTAATTCCAGCTCCAATAGCGTATATTAAAGTTGTTGCAGTTAAAAAGCTCGTAGTTGAATTTCGGGATCAATACGTCGGTCGTGCTTTTTTGGTACGCACTGGCGTCATTGGTTTCTCCTTTCTGACGAACCATGATGTCATTAATTTGGTGTTATGGGGAGTTAGGACTGTTACTTTGAAAAAATTAGAGTGTTTAAAGCAGGCATTAGCTTGAATACATTAGCATGGAATAATGAAATAGGACGTTCGATCCTATTTTGTTGGTTTCTAGGATCAACGTAATGATTAATAGGGATAGTTGGGGCATTAGTATTCAATTGTCAGAGGTGAAATTCTTGGGTTTATTGAAGACTAACTACTGCGAAAGCATTTGCCAAGGATGTTTTCATTAATCAAGAACGAAAGTTAGGGATCGAAGACGATCAGATACCGTCGTAGTCTTAACCATAAACTNT
+
FFFFFFFFFFFIIIIIIIIIIIIIIIIIIIIIIIIIIIIIIIIIIIIIIIIIFFFFFFFFFFFFFFFFFFFFFFFFFFFFF;;;;;FFFFFFFFFFFFFFFFFFFFFFFFFFFFFFFFFFFFFFE666666FFFFFFFFFFFFFFFFFFFDD===FFFFFFFFFFFFFFFFFFFFFFFFFFFFFF@@@FFFFFFFF?@@@F6<<FFFFFFFFFFFF??D66622266,ABBDDFFFFFFFFFFFFFFFFFCCCFDDFDFIGGGIIGGGGGGGGGD?333?>DDAAADBBBBBAAAB1111<65<<...9<B::::=ADDDAAAAAADDDDDDBBBDAAADD====DDDD???ADDDDDDD=888DDD>===>>D?===;=;888>//344823388<<@@>>?>=;;<::8888////425::0201::22114666644:944456649777::6621020777720207620004741214777747222--!0
@JI6ZREA02H9NIR
ATCGTACGTTGGAGGGCAAGTCTGGTGCCAGCAGCCGCGGTAATTCCAGCTCCAATAGCGTATATTAAAGTTGTTGCAGTTAAAAAGCTCGTAGTTGAATTTCGGGATCAATATATTGGTCGTGCCTCCGGTTT
+
FFFFFFFFFFEIIHHHIIIIIIIIIIIIIIIIIIIHHHHHHHHHHHHHHIIIFFFFFFFFFFFFFF???EDDFFFFFFFFF?????FFFFFFFFFFFFFFFF=666DFFDDDDDDFF???CFFFAAAB@@@;;8
@JI6ZREA02I35N9
ATCGTACGTTGGAGGGCAAGTCTGGTGCCAGCAGCCGCGGTAATTCCAGCTCCAATAGCGTATATTAAAGTTGTTGCAGTTAAAAAGCTCGTAGTTGAATTTCGGGACATA
+
FFFFFFFFFFFIIHHHIIIIIIIIIIIIIIIIIIIIIIIIIIIIIIIIIIIIFFFFFFFFFFFFFFFFFFFFFFFFFFFFF?????FFFFFFFFFFFFFF?=B44494000
@JI6ZREA02FSSNC
ATCGTACGTTGGAGGGCAAGTCTGGTGCCAGCAGCCGCGGTAATTCCAGCTCCAATAGCGTATATTAAAGTTGTTGCAGTTAAAAAGCTCGTAGTTGAATTTCGGGATCAATATATTGGTCGTGCCTCCGTAGTGCACTGGTATTATTGATTTCTACCTTCTGACGAACTGTGATGTCATTAATTTGGTGTCATGGGGAATCAGGACTGTTACTTTGAAAAAATTAGAGTGTTTAAAGCAGGCACACGCTTGAATACATTAGCATGGAATAATGAAATAGGACGTTTGACCCTATTTGTTGGTTTCTAGGATCGACGTAATGATTAATAGGGATAGTTGGGGGCATTAGTATTCAATTGTCAGAGGTGAAATTCTTGGATTTATTGAAGACTAACTACTGCGAAAGCATTTGCCAAGGATGTTTCATTAATCAAGAACGAAAGTTAGGGATCGAAGACGATCAGATACCGTCGTAGTCTTAACC
+
IIIIIIIIIIIIIHHHIIIIIIIIIIIIIIIIIIIIIIIIIIIIIIIIIIIIIIIIIIIIIIIIIIHHHIIIIIIIIIIII?????IIIIIIIIIIIIIHHHIHHHIIIIIIIIIIIIIIIIIIIB>112:<611221>EEGHGIIIIIIHHHIIIIIIIIIIIIIIIIIIIIIIIIIIIIII:::IIIIIIIICCCCIIIIIIIIIIIFFFIHHHI;;;;;;;;,IHIIIHHHHHHIIIIIIIIIIIIIIIIIIIIIIIIIIIIIIIIIIIII<<<IIIIIIIHEEID@??A;///5//44///=:A;;;@GIIIHHHHIIIIIIIIIB?;BB?A>;-----99==896:EBDDDDBBBB:::>>HEEEEEDDBB@@@BBBB::DD?>=BB>9998>@C?9:::A??===CA=====;7.---.3667769::;99<:555<33-..1<;;;;;60316888;:;:==><<<<>:6866;;86
@JI6ZREA02JH2DJ
ATCGTACGTTGGAGGGCAAGTCTGGTGCCAGCAGCCGCGGTAATTCCAGCTCCAATAGCGTATATTAAAGTTGTTGCGG
+
FFFFFFFFFFFIIHHHIIIIIIIIIIIIIIIIIIIIIIIIIIIIIIIIIIHHFFFFFFFFFFFFFFDDCDA>=889/--
@JI6ZREA02FUYMV
ATCGTACGTTGGAGGGCAAGTCTGGTGCCAGCAGCCGCGGTAATTCCAGCTCCAATAGCGTATATTAAAGTTGTTGCAGTTAAAAAGCTCGTAGTTGAATTTCGGGGTTCTACCGTTGGTCGGGCAATAGTCTGTACTGGCGTGTGGAATTTCTACCTTCTGGGGAACTATCATGTTATTAATTTAGCGTGGTGGGAAACCAGGACCTTTACCTTGAAAAAATTAGAGTGTTCAAAGCAGGCTTACGTCTGAATACATTAGCATGGAATAATAAAATAGGACGGTGGTCCTGTTTTGTTGGTTTCTGAATCACCGTAATGATAATAGGGATAGTTGGGGGCATTAGTATTCAATTGTCAGAGGTGAAATTCTTGGATTTATTGAAGACTAACTTCTGCGAAAGCATTTGCCAAGGATGTTTTTCATTAATCAAGAACGAAAGTTAGGGGATCGAAAGACGATCAGATACCGTCGTAGTCTTTAACCATAAACTATGCCGACTAGGGATCGGACGATGTTAATTTTTCTTGACTCGTTCGCGCCTACGGGAACNGTCGACTGCCAAGGCAC
+
IIIIIIIIIIIIIHHHIIIIIIIIIIIIIIIIIIIIIIIIIIIIIIIIIIIIIIIIIIIIIIIIIIHHHIIIIIIIIIIII;;;;;IIIIIIIIIIIIIHHHICCCCIIIIIIIIIIIIIIHHHIIIIIIIIIIIIIIIIIIIIIIIIIHHHIIIIIIIIICCCCIIIIIIIIIIIIIIIFFFFFIIIIIIIIHHHHHHIIIIIIIIHHHIHHHHI9;;;66II9IIIIIIIIHHHIIIIIIIIIIIIIIIBBB@D@<<<@GGIIIIIIDDD@BCCI@IIIIIIIIIIIHD@<<<<D:8;;222B?GDDDGGFFGIIII@<555IGBBBGGF<<<65866@@@DDDIIIIIIIHHDBBHHHHHHHHHHHH@==DDD:::B::ED::8:DEDBBBBDDB>:::>??;:::;;888857-,,,,,1533112768:88;7333730,,,,,,51,,,,/,1/155570318897477970.---,,1/.1//030-13336;9;:8886;;;;;101331188222219**3370/1..////,,,,.544444!33979733.,,,3351/
@JI6ZREA02JOLIA
ATCGTACGTTGGAGGGCAAGTCTGGTGCCAGCAGCCGCGGTAATTCCAGCTCCAATAGCGTATATTAAAGTTGTTGCAGTTAAAAAGCTCGTAGTTGAATTTCGGGATCAATATATTGGTCGTGCCTCTGGTATGAACTGGTATTATTGATTTCTACCTTCTGACGAACTGTGATGTCATTAATTTGGTGTCATGGGGAATCAGGACTGTTACTTTGAAAAAATTAGAGTGTTTAAAGCAGGCACACGCTTGAATACATTAGCATGGAATAATGAAATAGGACGTTTGACCCTATTTGTTGGTTTCTAGGATCGACGTAATGATTAATAGGGATAGTTGGGGGCATTAGTATTCAATTGTCAGAGGTGAAATTCTTGGATTTATTGAAGACTAACTACTGCGAAAGCATTTGCCAAGGATGTTTTCATTAATCAAGAACGAAAGTTAGGGATCGAAGACGATCAGATACCGTCGTAGTCTTAACCNTAAACTATGCCGACTAGGGATCGGATGATGTTAATTTTTATAATG
+
IIIIIIIIIIIIIHHHIIIIIIIIIIIIIIIIIIIIIIIIIIIIIIIIIIIIIIIIIIIIIIIIIIHHHIIIIIIIIIIII;;;;;HIIIIIIIIIIIIHHHIHHHIHHHHIIIIIIIIIIIIIIIIIIIIIIIIIIIIIIIIIIIIIIIHHHIHIIIIIIIIIIIIIIIIIIIIIIIIIIIIHHHIIIIIIIICCCCIIIIIIIIIIIIIIIHHHI8;;;;;;;,GHFGFHHHHHHIIIIIIIIIIIIIIIIIIIIIHHHFFFHIIIHA<<<A<<<IIIIIIIHHHIIEEEA<55587BGGBBBIIIEEDIHHHHHEDDIIIIIAAADHIIDIIIHH88867A<<<GIHHH<<<<HHHHEEHEHB@=@BBBB?88;;CBEB:44BCEEDCCA9::=C9555;;;9:;>>>C;;::::=<3111288;;::9<;<<99><777<==6<99<::888<531188886<688:98:<>62322==62!33::860132313034222487667311552200,,,,,2,///1
@JI6ZREA02IZY7H
ATCGTACGTTGGAGGGCAAGTCTGGTGCCAGCAGCCGCGGTAATTCCAGCTCCAATAGCGTATATTAAAGTTGTTGCAGTTAAAAAGCTCGTAGTTGAATTTCGGGGTTCTACCGTTGGTCGGGCAATAGTCTGTACTGGCGTGTGGAATTTCTACCTTCTGGGGAACTATCATGTTATTAATTTAGCGTGGTGGGAAACCGGGACCTTTACCTTGAAAAAATTAGAGTGTTCAAAGCAGGCTTACGTCTGAATACATTAGCACGGAATAATAAAATAGGACGGTGGTCCTGTTTTGTTGGTTTCTGAATCACCGTAATGATTAATAGGGATAGTTGGGGGCATTAGTATTCAATTGTCAGAGGTGAAATTCTTGGATTTATTGAAGACTAACTTCTGCGAAAGCATTTGCCAAGGATGTTTTCATTTAATCAAGAACGAAAGTTAGGGGATCGAAAGACGATCAGATACCGTCGTAGTCTTAACCATAAACTATGCCGACTAGGGATCGGAC
+
HHHHHHHHHHHIIHHHIIIIIIIIIIIIIIIIIIIIIIIIIIIIIIIIIIIIHHHHHHHHHHHHHHHHHHHHHHHHHHHHH=====HHHHHHHHHHHHHHHHHCCCCHHHHHHHHHHHHHHHHHHHHHHHHHHHHHHHHHHHHHHHHHHHHHHHHHHHHHH@AAAHHHHHHHHHHHHHFFFFHHHHHHHHHHHHHHHHHHH999<EHCBDEBB<<B222222>>3DBBBBBBB666@DGGGHHHHHHHHHHHHEDDHHHHHHHHHHHHHDDD==99@2;;;;99:??<<<?:55996//;;==;G<EBBBHHHHHHHHHHHHH@@@B@@@@BEBEE44444>>@@BBGGBBBBGGGDBBAA=333=///99<:<AAA999?77<44323333??BBBBBB=>>@===999==HDDDBAA2211:2------222245;:445:;:011116;72---40987776212177;:466:8676677110622274-02220202020014666:-
@JI6ZREA02IY1DV
ATCGTACGTTGGAGGGCAAGTCTGGTGCCAGCAGCCGCGGTAATTCCAGCTCCAATAGCGTATATTAAAGTTGTTGCAGTTAAAAAGCTCGTAGTTGAATTTCGGGATCAATATATTGGTCGTGCCTCTGGTATGAC
+
FFFFFFFFFFEIIIIDHHHIIIIIIIIIIIIIIIIIIIIIIIIIIIIIIIIIFFFFFFFFFFFFFFFFFEDDFFFFFFFFF?????FFFFFFFFFFFFFFFF:666:DAAABBDDFFDDDFFFFFFFFFFFFFFAA4
@JI6ZREA02JZ0IP
ATCGTACGTTGGAGGGCAAGTCTGGTGCCAGCAGCCGCGGTAATTCCAGCTCCAATAGCGTATATTAAAGTTGTTGCAGTTAAAAAGCTCGTAGTTGAATTTCGGGATCAATATATTGGTCGTGCCTCCGGTATGCACTGGTATTATTGATTTCTACCTTCTGACGAACTGTGATGTCATTAATTTGGTGTCATGGGGAATCAGGACTGTTACTTTGAAAAAATTGAGTGTTTAAAGCAGGCACACGCTTGAATACATTAGCATGGAATAATGAAATAGGACGTTTGACCCTATTTTGTTGGTTTCTAGGATCGACGTAATGATTAATAGGGATAGTTGGGGGCATTAGTATTCAATTGTCAGAGGTGAAATTCTTGGATTTATTGAAGACTAACTATTGCGAAAGCATTTGCCAAGGATGTTTTCATTAATCAAGAACGAAAGTTAGGGATCGAAGACGATCAGATACCGTCGTAGTCTTAACCATAAACTATGCCGACTAGGAATCGGGGCGACGTTATTTCATGACTCGCTCGGC
+
IIIIIIIIIIIIIHHHIIIIIIIIIIIIIIIIIIIIIIIIIIIIIIIIIIIIIIIIIIIIIIIIIIHHHIIIIIIIIIIII?????IIIIIIIIIIIIIHHHIBBBIIIIIIIIIIIIIIIIIIIIIIIIIIIIIIIIIIIIIIIIIIIIHHHIIIIIIIIIIIIIIIIIIIIIIIIIIIIIIHHHIIHIIIII@@@@IIIIIIIIIIIIIIIHHHI;;;;99GGGIIIIHHHHHHIIIIIIIIIIIIIIIIIIIIIHHHIIIIIIIIIIIIIHHHIAGGIIA885BB:::?8//116/6@@;;;GIIHGGGIIIIIIIIIIIIIIIIIHEBEGEG;;111..;;ADCDABDDGGGHHHHHHHHHHHHHBBEC;88A??11157;EEEECEEEEF5355559;;9=:5...:444222:9:44223388664;:93--.13334..-6666888<<6486;<<8323288;98;;=;;=<;88...3999;;52333<=9=<<<668=33332-32;991003333338:8525233/
@JI6ZREA02H0LPZ
ATCGTACGTTGGAGGGCAAGTCTGGTGCCAGCAGCCGCGGTAATTCCAGCTCCAATAGCGTATATTAAAGTTGTTGCAGTTAAAAAGCTCGTAGTTGAATTTAGGCCTGGCCGGATGGTCCGTCTTTGGCGAGTACCGTTCTGTCGTCGGGTCTATCCTTCTGGTGAGCCGGGATGCCCTTTATTGGGTGTGTCGGGG
+
FFDDDFC::88898830004444=>?=<<==ABBBBB=<=B5555A<<<<?@ABBBA?<<<??A88111A>>=;;9::=22-----6779:97559966.../2;99:<==AAAA???FFFFF???FFD???:::A?554>@AAAA@41335=B?<<<>@@B=5555=BB=??BBB????==A66888828667....
@JI6ZREA02G8EHL
ATCGTACGTTGGAGGGCAAGTCTGGTGCCAGCAGCCGCGGTAATTCCAGCTCCAATAGCGTATATTAAAGTTGTTGCAGTTAAAAAGCTCGTAGTTGAATTTTAGGCCTGGCCGGATGGTCCGTCTTTGGCGAGTACTGTTCTGTCGTCGGGTCTATCCTTCTGGTGAGCCGGGATGCCCTTTATTGGGTGTGTCGGGGAACCAGGACCATTACCTTGAAAAAATTAGAGTGTTTAAAGCGGGCATTTGCTTGAATAGATTAGCATGGAATAATAGAATAGGACGTTGGTTCTATTTTGTTAGTTTTAGGACCACCGTAATGATTAATAGGGATAGTTGGGGGCATTAGTATTCAATTGTCAGAGGTGGAATTCTTGGATTTATTGAAGACTAACTATTGCGAAAGCATTTGCCAAGGATGTTTTCATTAATCAAGAACGAAAGTTAGGGGATCGAAGACGATCAGATACCGTCGTAGTCTTAACC
+
IIIIIIIIIIIII666IIIIIIIIIIIIIIIIIIIIIIIIIIIIIIIIIIIIIIIIIIIIIIIIIIHHHIIIIIIIIIIII;;;;;IIIIIIIIIIIII@@@@HIIIIIIIIIIIIIIIIIIIIIHHHIIIIIIIIIIIIIIIIIIIIIHHHIIIIHIIHHIIIIIIIIIIHHHIIIHHHHHHIAABBHIIIIIIBC??BBHHIIIHIIIIIIIIIII;;;;88>>-BFIIIHDDEDDHIBBAAA666CE??A<<<<FIIIIIIIIIIIIIIIIIIIIIIIIIIIIIAAAADDE99=9;22;;9985:355:>://00;BFGGGGIIIIHHHIAAAII88888IIIIIIIIIIIIIH@@=BDIE::;=;CCAAC86////..222?>;>;>555BBCCC???BBEEEEEEEBBBBBDBB<<4444>>==<<;<;;<99;730./00,,,,,/5779989:99<<<<:=688700/252/1,,,,,,
@JI6ZREA02IAWQH
ATCGTACGTTGGAGGGCAAGTCTGGTGCCAGCAGCCGCGGTAATTCCAGCTCCAATAGCGTATATTAAAGTTGTTGCAGTTAAAAAGCTCGTAGTTGAATTTCGGGATCAATATATTGGTCGTGCCTCGTGGTATGAACTGGTATTATTGATTTCTACCTTCTGACGAACTGTGATGTCATTAATTTGGTGTCATGGGGAATCAGGACTGTTACTTTGAAAAAATTGAGTGTTTAAAGCAGGCACACGCTTGAATACATTAGCATGGAATAATGAAATAGGACGTTTGACCCTATTTGTTGGTTTCTAGGATCGACGTAATGATTAATAGGGATAGTTGGGGGCATTAGTATTCAATTGTCAGAGGTG
+
FFFFFFFFFFFIIHHHIIIIIIIIIIIIIIIIIIIIIIIIIIIIIIIIIIIIFFFFFFFFFFFFFFFFFFFFFFFFFFFFF;;;;;FFFFFFFFFFFFFFFF=666ADFFFFFFFFFFFFFFFDB<<<982.////.24<>?ABBDFFFFFFFFFFFFFFFFFFFFFFFFFFFFFFFFFAAAAA666??ADFDDF=AADFFFFFFFFFD;;;;FFFFF666666DDCFFFFFFFFFFFFFFFFD???FFFFFFFGGIIDDDGIIIIIIIIGDDFGIGF:DDDGDC==A?988><0000/088888?<B=???DDDDDAAAAAAAA><3.////9<76600011?><<84348<<<<<<323776677,
@JI6ZREA02IWUXD
ATCGTACGTTGGAGGGCAAGTCTGGTGCCAGCAGTCGCGGTAATTCCAGCTCCAATAGCGTATATTAAAGTTGTTGCAGTTAAAAAGCTCGTAGTTGAATTTCGGGATCAATATATTGGTCGTGCCTCCGGTATGCACTGGTATTATTGATTTCTACCTTCTGACGGACTGTGATGTCATTAATTTGGTGTCATGGGGAATCAGGACTGTTACTTTGAAAAAATTAGAGTGTTTAAAGCAGGCACACGCTTGAATACATTAGCATGGAATAATGAAATAGGACGTTTGACCCTATTTGTTGGTTTCTAGGATCGACGTAATGATTAACAGGGATAGTTGGGGGCATTAGTATTCAATTGTCAGAGGTGAAATTCTTGGA
+
FFFFFFFFFFFII:::IIIIIIIIIIIIIIIIIIIIIIIIIIIIIIIIIIIIFFFFFFFFFFFFFFFFFFFFFFFFFFFFF;;;;;FFFFFFFFFFFFF???FFFFFFFFFFFFFFFFFFFFFFFFF@@@@FFFFFFFFFFFFFFFFFFFFFFFFFDDDDFFFFFFFFFFFFFFFFFFFFFFFFFFFFFFFFFF@@AAFFFFFFFFFFFFFFFFF?D666666:;-FFDFFFFFFFFFFFFFFFFFFFFFFFFFIIIIIIIIIIGDDBBBBB<90..74;983,,,.63,,,:91113..-....34>;;<<?ABD5000:?A@@@@@@0004<AA==11111?>444438>=<;;;:3238322;><666557550,,
@JI6ZREA02GLMEN
ATCGTACGTTGGAGGGCAAGTCTGGTGCCAGCAGCCGCGGTAATTCCAGCTCCAATAGCGTATATTAAAGTTGTTGCAGTTAAAAAGCTCGTAGTTGAATTTCGGGATCAATATATCGGTCGTGCTTCGGTATGTACTGGTATTATTGATTTCTCCCTTCTGACGAACTATGATGTCATTAATTTGGTGTTATGGGGAATCAGGACTGTTACTTTGAAAAAATTAGAGTGTTTAAAGCAGGCACACGCTTGAATACATTAGCATGGAATAATGAAATAGGACGTTTGATCTTATTTGTGGTTTCTAGGATCGACGTAATGATTAATAGGGATAGTTGGGGGCATTAGTATTCAATTGTCAGAGGTGAAATTTTTGGATTTATTGAAGACTAACTACTG
+
FFFFFFFFFFFIIHHHIIIIIIIIIIIIIIIIIIIIIIIIIIIIIIIIIIIIFFFFFFFFFFFFFFFFFFFFFFFFFFFFF88888FFFFFFFFFFFFFFFFD:::FFFFFFFFFFFFFFFFFFFFFFFFFFFFFFFFFFFFFFFFFFFFFFFFFFFFFFFFFFFFFFFFFFFFFFFFFFFFFFFFFFFFFFFAA@@FFFFFFFFFFF<;;FDCCD67776666,DFFFFFFFFFFFFFFFFFFFFFFDDDFFFDFDGIGGGGGGGGG@????DGGGAGGGF?:::@@??><7.004088442:9A445=::::B?>>???>@4448;;;<9844555525AAABDDA???BDBBB@@@@:;22322281111/<<>88882288888>8669;:;83
@JI6ZREA02GCDOB
[truncated: 6,882,361 more chars]
